# Supplementary material for: Predicting multiphase flow and tracer transport for an underground chemical explosive test
Source: Sci Rep. 2026 Feb 17;16:9431. doi: 10.1038/s41598-026-35868-w (PMC13002974; doi:10.1038/s41598-026-35868-w)
Supplement: Supplementary file 2 — Supplementary Information 2. [file 41598_2026_35868_MOESM2_ESM.csv]

2023-10-18T01-44-48.023 PM	O2 _%	CO _%	CO2 _%	CH4 _%	NH3 _%	H2 _%	FLOW_LPM	VAC _I HG	TEMP_C	O2 _RawCount	CO _RawCount	CO2 _RawCount	CH4 _RawCount	NH3 _RawCount	H2 _RawCount	FLOW_RawCount	VAC _RawCount	TEMP_RawCount	SSR1_16	ALM1_16
2023-10-18T01-44-48.211 PM	000028.4067	000000.0010	000000.3397	000000.0527	-000000.0621	-000000.2733	000000.9644	000002.8000	000005.6400	54463	00372	01124	00809	00008	00648	01831	01860	00144	0 0 0 1 0 1 1 1 1 1 1 1 1 1 1 1	0 0 0 0 0 0 0 0 0 0 0 0 0 0 0 0
2023-10-18T01-44-51.269 PM	000028.4054	000000.0015	000000.3388	000000.0503	-000000.0621	-000000.2733	000000.9619	000002.8421	000005.4000	54461	00373	01122	00791	00008	00648	01827	01858	00140	0 0 0 1 0 1 1 1 1 1 1 1 1 1 1 1	0 0 0 0 0 0 0 0 0 0 0 0 0 0 0 0
2023-10-18T01-44-52.745 PM	000028.4041	-000000.0055	000000.3393	000000.0501	-000000.0595	-000000.2733	000000.9632	000002.7579	000005.4000	54459	00359	01123	00790	00009	00648	01829	01862	00140	0 0 0 1 0 1 1 1 1 1 1 1 1 1 1 1	0 0 0 0 0 0 0 0 0 0 0 0 0 0 0 0
2023-10-18T01-44-56.931 PM	000028.3996	-000000.0010	000000.3384	000000.0527	-000000.0595	-000000.2733	000000.9612	000002.7789	000005.1600	54452	00368	01121	00809	00009	00648	01826	01861	00136	0 0 0 1 0 1 1 1 1 1 1 1 1 1 1 1	0 0 0 0 0 0 0 0 0 0 0 0 0 0 0 0
2023-10-18T01-44-59.604 PM	000028.3951	-000000.0010	000000.3411	000000.0503	-000000.0595	-000000.2733	000000.9632	000002.8210	000005.4000	54445	00368	01127	00791	00009	00648	01829	01859	00140	0 0 0 1 0 1 1 1 1 1 1 1 1 1 1 1	0 0 0 0 0 0 0 0 0 0 0 0 0 0 0 0
2023-10-18T01-45-02.438 PM	000028.3765	-000000.0015	000000.3397	000000.0503	-000000.0595	-000000.2733	000000.9632	000002.8632	000005.1600	54416	00367	01124	00791	00009	00648	01829	01857	00136	0 0 0 1 0 1 1 1 1 1 1 1 1 1 1 1	0 0 0 0 0 0 0 0 0 0 0 0 0 0 0 0
2023-10-18T01-45-05.244 PM	000028.3681	000000.0005	000000.3388	000000.0512	-000000.0621	-000000.2733	000000.9651	000002.7158	000005.4000	54403	00371	01122	00798	00008	00648	01832	01864	00140	0 0 0 1 0 1 1 1 1 1 1 1 1 1 1 1	0 0 0 0 0 0 0 0 0 0 0 0 0 0 0 0
2023-10-18T01-45-07.927 PM	000028.3611	000000.0000	000000.3384	000000.0505	-000000.0621	-000000.2733	000000.9619	000002.7579	000005.1600	54392	00370	01121	00793	00008	00648	01827	01862	00136	0 0 0 1 0 1 1 1 1 1 1 1 1 1 1 1	0 0 0 0 0 0 0 0 0 0 0 0 0 0 0 0
2023-10-18T01-45-09.479 PM	000028.3611	-000000.0025	000000.3388	000000.0508	-000000.0621	-000000.2733	000000.9632	000002.7158	000005.4000	54392	00365	01122	00795	00008	00648	01829	01864	00140	0 0 0 1 0 1 1 1 1 1 1 1 1 1 1 1	0 0 0 0 0 0 0 0 0 0 0 0 0 0 0 0
2023-10-18T01-45-13.212 PM	000028.3592	-000000.0015	000000.3411	000000.0505	-000000.0621	-000000.2733	000000.9651	000002.7579	000005.6400	54389	00367	01127	00793	00008	00648	01832	01862	00144	0 0 0 1 0 1 1 1 1 1 1 1 1 1 1 1	0 0 0 0 0 0 0 0 0 0 0 0 0 0 0 0
2023-10-18T01-45-17.244 PM	000028.3630	000000.0020	000000.3393	000000.0486	-000000.0595	-000000.2733	000000.9638	000002.8632	000005.6400	54395	00374	01123	00779	00009	00648	01830	01857	00144	0 0 0 1 0 1 1 1 1 1 1 1 1 1 1 1	0 0 0 0 0 0 0 0 0 0 0 0 0 0 0 0
2023-10-18T01-45-18.741 PM	000028.3662	-000000.0050	000000.3347	000000.0489	-000000.0621	-000000.2733	000000.9632	000002.8421	000005.4000	54400	00360	01113	00781	00008	00648	01829	01858	00140	0 0 0 1 0 1 1 1 1 1 1 1 1 1 1 1	0 0 0 0 0 0 0 0 0 0 0 0 0 0 0 0
2023-10-18T01-45-22.906 PM	000028.3765	-000000.0015	000000.3393	000000.0522	-000000.0621	-000000.2733	000000.9619	000002.8421	000004.9200	54416	00367	01123	00805	00008	00648	01827	01858	00132	0 0 0 1 0 1 1 1 1 1 1 1 1 1 1 1	0 0 0 0 0 0 0 0 0 0 0 0 0 0 0 0
2023-10-18T01-45-25.479 PM	000028.3694	-000000.0015	000000.3402	000000.0523	-000000.0621	-000000.2733	000000.9619	000002.8000	000004.9200	54405	00367	01125	00806	00008	00648	01827	01860	00132	0 0 0 1 0 1 1 1 1 1 1 1 1 1 1 1	0 0 0 0 0 0 0 0 0 0 0 0 0 0 0 0
2023-10-18T01-45-27.219 PM	000028.3611	000000.0005	000000.3379	000000.0504	-000000.0621	-000000.2733	000000.9606	000002.8421	000005.4000	54392	00371	01120	00792	00008	00648	01825	01858	00140	0 0 0 1 0 1 1 1 1 1 1 1 1 1 1 1	0 0 0 0 0 0 0 0 0 0 0 0 0 0 0 0
2023-10-18T01-45-31.235 PM	000028.3592	-000000.0005	000000.3384	000000.0512	-000000.0621	-000000.2733	000000.9638	000002.6526	000005.1600	54389	00369	01121	00798	00008	00648	01830	01867	00136	0 0 0 1 0 1 1 1 1 1 1 1 1 1 1 1	0 0 0 0 0 0 0 0 0 0 0 0 0 0 0 0
2023-10-18T01-45-33.901 PM	000028.3649	000000.0005	000000.3388	000000.0504	-000000.0621	-000000.2733	000000.9619	000002.7368	000005.1600	54398	00371	01122	00792	00008	00648	01827	01863	00136	0 0 0 1 0 1 1 1 1 1 1 1 1 1 1 1	0 0 0 0 0 0 0 0 0 0 0 0 0 0 0 0
2023-10-18T01-45-35.453 PM	000028.3694	-000000.0005	000000.3384	000000.0511	-000000.0621	-000000.2733	000000.9644	000002.8632	000005.4000	54405	00369	01121	00797	00008	00648	01831	01857	00140	0 0 0 1 0 1 1 1 1 1 1 1 1 1 1 1	0 0 0 0 0 0 0 0 0 0 0 0 0 0 0 0
2023-10-18T01-45-39.178 PM	000028.3611	-000000.0015	000000.3393	000000.0507	-000000.0595	-000000.2733	000000.9599	000002.8210	000005.6400	54392	00367	01123	00794	00009	00648	01824	01859	00144	0 0 0 1 0 1 1 1 1 1 1 1 1 1 1 1	0 0 0 0 0 0 0 0 0 0 0 0 0 0 0 0
2023-10-18T01-45-43.221 PM	000028.3502	000000.0000	000000.3379	000000.0489	-000000.0595	-000000.2733	000000.9632	000002.7368	000005.4000	54375	00370	01120	00781	00009	00648	01829	01863	00140	0 0 0 1 0 1 1 1 1 1 1 1 1 1 1 1	0 0 0 0 0 0 0 0 0 0 0 0 0 0 0 0
2023-10-18T01-45-45.637 PM	000028.3675	-000000.0015	000000.3397	000000.0484	-000000.0621	-000000.2733	000000.9619	000002.7789	000004.6800	54402	00367	01124	00777	00008	00648	01827	01861	00128	0 0 0 1 0 1 1 1 1 1 1 1 1 1 1 1	0 0 0 0 0 0 0 0 0 0 0 0 0 0 0 0
2023-10-18T01-45-47.362 PM	000028.3823	000000.0015	000000.3384	000000.0485	-000000.0621	-000000.2733	000000.9664	000002.8210	000005.6400	54425	00373	01121	00778	00008	00648	01834	01859	00144	0 0 0 1 0 1 1 1 1 1 1 1 1 1 1 1	0 0 0 0 0 0 0 0 0 0 0 0 0 0 0 0
2023-10-18T01-45-51.456 PM	000028.4426	000000.0000	000000.3384	000000.0489	-000000.0621	-000000.2733	000000.9625	000002.8210	000005.6400	54519	00370	01121	00781	00008	00648	01828	01859	00144	0 0 0 1 0 1 1 1 1 1 1 1 1 1 1 1	0 0 0 0 0 0 0 0 0 0 0 0 0 0 0 0
2023-10-18T01-45-54.171 PM	000028.4484	000000.0005	000000.3393	000000.0492	-000000.0621	-000000.2733	000000.9619	000002.8421	000005.8800	54528	00371	01123	00783	00008	00648	01827	01858	00148	0 0 0 1 0 1 1 1 1 1 1 1 1 1 1 1	0 0 0 0 0 0 0 0 0 0 0 0 0 0 0 0
2023-10-18T01-45-55.771 PM	000028.4516	-000000.0050	000000.3379	000000.0505	-000000.0621	-000000.2733	000000.9599	000002.8421	000005.1600	54533	00360	01120	00793	00008	00648	01824	01858	00136	0 0 0 1 0 1 1 1 1 1 1 1 1 1 1 1	0 0 0 0 0 0 0 0 0 0 0 0 0 0 0 0
2023-10-18T01-45-59.565 PM	000028.4580	-000000.0025	000000.3374	000000.0509	-000000.0621	-000000.2733	000000.9632	000002.8000	000005.6400	54543	00365	01119	00796	00008	00648	01829	01860	00144	0 0 0 1 0 1 1 1 1 1 1 1 1 1 1 1	0 0 0 0 0 0 0 0 0 0 0 0 0 0 0 0
2023-10-18T01-46-02.171 PM	000028.4503	000000.0000	000000.3388	000000.0507	-000000.0595	-000000.2733	000000.9625	000002.6316	000005.8800	54531	00370	01122	00794	00009	00648	01828	01868	00148	0 0 0 1 0 1 1 1 1 1 1 1 1 1 1 1	0 0 0 0 0 0 0 0 0 0 0 0 0 0 0 0
2023-10-18T01-46-04.852 PM	000028.4484	000000.0010	000000.3397	000000.0505	-000000.0621	-000000.2733	000000.9632	000002.8000	000005.8800	54528	00372	01124	00793	00008	00648	01829	01860	00148	0 0 0 1 0 1 1 1 1 1 1 1 1 1 1 1	0 0 0 0 0 0 0 0 0 0 0 0 0 0 0 0
2023-10-18T01-46-07.632 PM	000028.4471	-000000.0010	000000.3388	000000.0505	-000000.0595	-000000.2733	000000.9619	000002.6737	000005.4000	54526	00368	01122	00793	00009	00648	01827	01866	00140	0 0 0 1 0 1 1 1 1 1 1 1 1 1 1 1	0 0 0 0 0 0 0 0 0 0 0 0 0 0 0 0
2023-10-18T01-46-10.435 PM	000028.4413	-000000.0015	000000.3388	000000.0503	-000000.0595	-000000.2733	000000.9625	000002.7579	000005.8800	54517	00367	01122	00791	00009	00648	01828	01862	00148	0 0 0 1 0 1 1 1 1 1 1 1 1 1 1 1	0 0 0 0 0 0 0 0 0 0 0 0 0 0 0 0
2023-10-18T01-46-13.195 PM	000028.4330	000000.0010	000000.3384	000000.0508	-000000.0595	-000000.2733	000000.9638	000002.7579	000005.8800	54504	00372	01121	00795	00009	00648	01830	01862	00148	0 0 0 1 0 1 1 1 1 1 1 1 1 1 1 1	0 0 0 0 0 0 0 0 0 0 0 0 0 0 0 0
2023-10-18T01-46-16.080 PM	000028.4259	000000.0010	000000.3388	000000.0508	-000000.0621	-000000.2733	000000.9638	000002.7789	000005.1600	54493	00372	01122	00795	00008	00648	01830	01861	00136	0 0 0 1 0 1 1 1 1 1 1 1 1 1 1 1	0 0 0 0 0 0 0 0 0 0 0 0 0 0 0 0
2023-10-18T01-46-18.887 PM	000028.4227	-000000.0015	000000.3379	000000.0509	-000000.0595	-000000.2733	000000.9619	000002.7158	000005.6400	54488	00367	01120	00796	00009	00648	01827	01864	00144	0 0 0 1 0 1 1 1 1 1 1 1 1 1 1 1	0 0 0 0 0 0 0 0 0 0 0 0 0 0 0 0
2023-10-18T01-46-21.616 PM	000028.4169	000000.0000	000000.3384	000000.0507	-000000.0595	-000000.2733	000000.9619	000002.8421	000005.8800	54479	00370	01121	00794	00009	00648	01827	01858	00148	0 0 0 1 0 1 1 1 1 1 1 1 1 1 1 1	0 0 0 0 0 0 0 0 0 0 0 0 0 0 0 0
2023-10-18T01-46-24.392 PM	000028.4137	000000.0010	000000.3393	000000.0505	-000000.0621	-000000.2733	000000.9638	000002.8842	000005.6400	54474	00372	01123	00793	00008	00648	01830	01856	00144	0 0 0 1 0 1 1 1 1 1 1 1 1 1 1 1	0 0 0 0 0 0 0 0 0 0 0 0 0 0 0 0
2023-10-18T01-46-27.907 PM	000028.4118	000000.0005	000000.3388	000000.0522	-000000.0621	-000000.2733	000000.9625	000002.7158	000005.6400	54471	00371	01122	00805	00008	00648	01828	01864	00144	0 0 0 1 0 1 1 1 1 1 1 1 1 1 1 1	0 0 0 0 0 0 0 0 0 0 0 0 0 0 0 0
2023-10-18T01-46-30.699 PM	000028.4105	-000000.0005	000000.3406	000000.0518	-000000.0595	-000000.2733	000000.9606	000002.7789	000005.8800	54469	00369	01126	00802	00009	00648	01825	01861	00148	0 0 0 1 0 1 1 1 1 1 1 1 1 1 1 1	0 0 0 0 0 0 0 0 0 0 0 0 0 0 0 0
2023-10-18T01-46-33.443 PM	000028.4118	-000000.0015	000000.3393	000000.0504	-000000.0595	-000000.2733	000000.9625	000002.8210	000005.4000	54471	00367	01123	00792	00009	00648	01828	01859	00140	0 0 0 1 0 1 1 1 1 1 1 1 1 1 1 1	0 0 0 0 0 0 0 0 0 0 0 0 0 0 0 0
2023-10-18T01-46-36.206 PM	000028.4105	000000.0010	000000.3379	000000.0508	-000000.0621	-000000.2733	000000.9599	000002.7789	000005.8800	54469	00372	01120	00795	00008	00648	01824	01861	00148	0 0 0 1 0 1 1 1 1 1 1 1 1 1 1 1	0 0 0 0 0 0 0 0 0 0 0 0 0 0 0 0
2023-10-18T01-46-38.842 PM	000028.4080	-000000.0005	000000.3379	000000.0507	-000000.0621	-000000.2733	000000.9619	000002.8210	000005.8800	54465	00369	01120	00794	00008	00648	01827	01859	00148	0 0 0 1 0 1 1 1 1 1 1 1 1 1 1 1	0 0 0 0 0 0 0 0 0 0 0 0 0 0 0 0
2023-10-18T01-46-41.823 PM	000028.4002	000000.0005	000000.3384	000000.0504	-000000.0621	-000000.2733	000000.9619	000002.6947	000005.4000	54453	00371	01121	00792	00008	00648	01827	01865	00140	0 0 0 1 0 1 1 1 1 1 1 1 1 1 1 1	0 0 0 0 0 0 0 0 0 0 0 0 0 0 0 0
2023-10-18T01-46-44.521 PM	000028.3990	000000.0005	000000.3379	000000.0504	-000000.0621	-000000.2733	000000.9619	000002.7368	000005.4000	54451	00371	01120	00792	00008	00648	01827	01863	00140	0 0 0 1 0 1 1 1 1 1 1 1 1 1 1 1	0 0 0 0 0 0 0 0 0 0 0 0 0 0 0 0
2023-10-18T01-46-47.173 PM	000028.3977	-000000.0015	000000.3402	000000.0503	-000000.0595	-000000.2733	000000.9625	000002.8210	000005.8800	54449	00367	01125	00791	00009	00648	01828	01859	00148	0 0 0 1 0 1 1 1 1 1 1 1 1 1 1 1	0 0 0 0 0 0 0 0 0 0 0 0 0 0 0 0
2023-10-18T01-46-50.751 PM	000028.3964	-000000.0015	000000.3388	000000.0509	-000000.0595	-000000.2733	000000.9619	000002.7579	000005.6400	54447	00367	01122	00796	00009	00648	01827	01862	00144	0 0 0 1 0 1 1 1 1 1 1 1 1 1 1 1	0 0 0 0 0 0 0 0 0 0 0 0 0 0 0 0
2023-10-18T01-46-53.450 PM	000028.3983	000000.0000	000000.3384	000000.0501	-000000.0595	-000000.2733	000000.9606	000002.8421	000005.6400	54450	00370	01121	00790	00009	00648	01825	01858	00144	0 0 0 1 0 1 1 1 1 1 1 1 1 1 1 1	0 0 0 0 0 0 0 0 0 0 0 0 0 0 0 0
2023-10-18T01-46-56.196 PM	000028.4015	000000.0005	000000.3393	000000.0509	-000000.0621	-000000.2733	000000.9632	000002.8632	000005.8800	54455	00371	01123	00796	00008	00648	01829	01857	00148	0 0 0 1 0 1 1 1 1 1 1 1 1 1 1 1	0 0 0 0 0 0 0 0 0 0 0 0 0 0 0 0
2023-10-18T01-46-59.068 PM	000028.3957	-000000.0005	000000.3406	000000.0505	-000000.0621	-000000.2733	000000.9632	000002.8421	000006.1200	54446	00369	01126	00793	00008	00648	01829	01858	00152	0 0 0 1 0 1 1 1 1 1 1 1 1 1 1 1	0 0 0 0 0 0 0 0 0 0 0 0 0 0 0 0
2023-10-18T01-47-01.750 PM	000028.3919	-000000.0020	000000.3402	000000.0503	-000000.0595	-000000.2733	000000.9612	000002.6316	000005.8800	54440	00366	01125	00791	00009	00648	01826	01868	00148	0 0 0 1 0 1 1 1 1 1 1 1 1 1 1 1	0 0 0 0 0 0 0 0 0 0 0 0 0 0 0 0
2023-10-18T01-47-04.496 PM	000028.3765	-000000.0005	000000.3406	000000.0500	-000000.0621	-000000.2733	000000.9586	000002.7579	000005.8800	54416	00369	01126	00789	00008	00648	01822	01862	00148	0 0 0 1 0 1 1 1 1 1 1 1 1 1 1 1	0 0 0 0 0 0 0 0 0 0 0 0 0 0 0 0
2023-10-18T01-47-07.320 PM	000028.3746	000000.0005	000000.3374	000000.0507	-000000.0621	-000000.2733	000000.9612	000002.8421	000005.6400	54413	00371	01119	00794	00008	00648	01826	01858	00144	0 0 0 1 0 1 1 1 1 1 1 1 1 1 1 1	0 0 0 0 0 0 0 0 0 0 0 0 0 0 0 0
2023-10-18T01-47-10.003 PM	000028.3572	000000.0010	000000.3374	000000.0507	-000000.0595	-000000.2733	000000.9625	000002.7789	000005.6400	54386	00372	01119	00794	00009	00648	01828	01861	00144	0 0 0 1 0 1 1 1 1 1 1 1 1 1 1 1	0 0 0 0 0 0 0 0 0 0 0 0 0 0 0 0
2023-10-18T01-47-12.750 PM	000028.3508	-000000.0025	000000.3397	000000.0501	-000000.0621	-000000.2733	000000.9612	000002.7158	000005.6400	54376	00365	01124	00790	00008	00648	01826	01864	00144	0 0 0 1 0 1 1 1 1 1 1 1 1 1 1 1	0 0 0 0 0 0 0 0 0 0 0 0 0 0 0 0
2023-10-18T01-47-16.359 PM	000028.3457	-000000.0015	000000.3397	000000.0503	-000000.0621	-000000.2733	000000.9612	000002.8421	000005.8800	54368	00367	01124	00791	00008	00648	01826	01858	00148	0 0 0 1 0 1 1 1 1 1 1 1 1 1 1 1	0 0 0 0 0 0 0 0 0 0 0 0 0 0 0 0
2023-10-18T01-47-19.151 PM	000028.3425	000000.0005	000000.3379	000000.0523	-000000.0621	-000000.2733	000000.9599	000002.7579	000005.1600	54363	00371	01120	00806	00008	00648	01824	01862	00136	0 0 0 1 0 1 1 1 1 1 1 1 1 1 1 1	0 0 0 0 0 0 0 0 0 0 0 0 0 0 0 0
2023-10-18T01-47-21.883 PM	000028.3399	-000000.0005	000000.3406	000000.0519	-000000.0621	-000000.2733	000000.9657	000002.8000	000006.1200	54359	00369	01126	00803	00008	00648	01833	01860	00152	0 0 0 1 0 1 1 1 1 1 1 1 1 1 1 1	0 0 0 0 0 0 0 0 0 0 0 0 0 0 0 0
2023-10-18T01-47-24.694 PM	000028.3450	-000000.0010	000000.3402	000000.0519	-000000.0621	-000000.2733	000000.9632	000002.8000	000005.4000	54367	00368	01125	00803	00008	00648	01829	01860	00140	0 0 0 1 0 1 1 1 1 1 1 1 1 1 1 1	0 0 0 0 0 0 0 0 0 0 0 0 0 0 0 0
2023-10-18T01-47-27.455 PM	000028.3489	-000000.0010	000000.3388	000000.0522	-000000.0621	-000000.2733	000000.9593	000002.8210	000005.6400	54373	00368	01122	00805	00008	00648	01823	01859	00144	0 0 0 1 0 1 1 1 1 1 1 1 1 1 1 1	0 0 0 0 0 0 0 0 0 0 0 0 0 0 0 0
2023-10-18T01-47-30.249 PM	000028.3470	000000.0000	000000.3384	000000.0504	-000000.0621	-000000.2733	000000.9632	000002.7789	000005.4000	54370	00370	01121	00792	00008	00648	01829	01861	00140	0 0 0 1 0 1 1 1 1 1 1 1 1 1 1 1	0 0 0 0 0 0 0 0 0 0 0 0 0 0 0 0
2023-10-18T01-47-33.074 PM	000028.3444	-000000.0005	000000.3379	000000.0520	-000000.0621	-000000.2733	000000.9619	000002.7368	000005.8800	54366	00369	01120	00804	00008	00648	01827	01863	00148	0 0 0 1 0 1 1 1 1 1 1 1 1 1 1 1	0 0 0 0 0 0 0 0 0 0 0 0 0 0 0 0
2023-10-18T01-47-35.804 PM	000028.3553	-000000.0015	000000.3384	000000.0501	-000000.0595	-000000.2733	000000.9612	000002.8210	000005.4000	54383	00367	01121	00790	00009	00648	01826	01859	00140	0 0 0 1 0 1 1 1 1 1 1 1 1 1 1 1	0 0 0 0 0 0 0 0 0 0 0 0 0 0 0 0
2023-10-18T01-47-39.397 PM	000028.3514	-000000.0020	000000.3379	000000.0507	-000000.0595	-000000.2733	000000.9599	000002.7158	000005.6400	54377	00366	01120	00794	00009	00648	01824	01864	00144	0 0 0 1 0 1 1 1 1 1 1 1 1 1 1 1	0 0 0 0 0 0 0 0 0 0 0 0 0 0 0 0
2023-10-18T01-47-42.145 PM	000028.3476	-000000.0020	000000.3379	000000.0507	-000000.0595	-000000.2733	000000.9638	000002.6947	000005.4000	54371	00366	01120	00794	00009	00648	01830	01865	00140	0 0 0 1 0 1 1 1 1 1 1 1 1 1 1 1	0 0 0 0 0 0 0 0 0 0 0 0 0 0 0 0
2023-10-18T01-47-44.814 PM	000028.3534	000000.0005	000000.3384	000000.0484	-000000.0595	-000000.2733	000000.9651	000002.7368	000005.8800	54380	00371	01121	00777	00009	00648	01832	01863	00148	0 0 0 1 0 1 1 1 1 1 1 1 1 1 1 1	0 0 0 0 0 0 0 0 0 0 0 0 0 0 0 0
2023-10-18T01-47-47.762 PM	000028.3540	000000.0010	000000.3384	000000.0501	-000000.0621	-000000.2733	000000.9644	000002.7158	000005.8800	54381	00372	01121	00790	00008	00648	01831	01864	00148	0 0 0 1 0 1 1 1 1 1 1 1 1 1 1 1	0 0 0 0 0 0 0 0 0 0 0 0 0 0 0 0
2023-10-18T01-47-50.349 PM	000028.3604	-000000.0015	000000.3397	000000.0503	-000000.0621	-000000.2733	000000.9632	000002.7368	000005.6400	54391	00367	01124	00791	00008	00648	01829	01863	00144	0 0 0 1 0 1 1 1 1 1 1 1 1 1 1 1	0 0 0 0 0 0 0 0 0 0 0 0 0 0 0 0
2023-10-18T01-47-53.047 PM	000028.3694	-000000.0010	000000.3393	000000.0501	-000000.0595	-000000.2733	000000.9619	000002.6737	000005.6400	54405	00368	01123	00790	00009	00648	01827	01866	00144	0 0 0 1 0 1 1 1 1 1 1 1 1 1 1 1	0 0 0 0 0 0 0 0 0 0 0 0 0 0 0 0
2023-10-18T01-47-55.744 PM	000028.3746	-000000.0010	000000.3393	000000.0518	-000000.0621	-000000.2981	000000.9619	000002.6947	000005.4000	54413	00368	01123	00802	00008	00647	01827	01865	00140	0 0 0 1 0 1 1 1 1 1 1 1 1 1 1 1	0 0 0 0 0 0 0 0 0 0 0 0 0 0 0 0
2023-10-18T01-47-58.645 PM	000028.3714	-000000.0010	000000.3379	000000.0530	-000000.0595	-000000.2981	000000.9632	000002.7789	000005.6400	54408	00368	01120	00811	00009	00647	01829	01861	00144	0 0 0 1 0 1 1 1 1 1 1 1 1 1 1 1	0 0 0 0 0 0 0 0 0 0 0 0 0 0 0 0
2023-10-18T01-48-01.311 PM	000028.3688	000000.0005	000000.3379	000000.0501	-000000.0621	-000000.2981	000000.9599	000002.7579	000005.6400	54404	00371	01120	00790	00008	00647	01824	01862	00144	0 0 0 1 0 1 1 1 1 1 1 1 1 1 1 1	0 0 0 0 0 0 0 0 0 0 0 0 0 0 0 0
2023-10-18T01-48-05.029 PM	000028.3636	-000000.0010	000000.3402	000000.0500	-000000.0621	-000000.2981	000000.9619	000002.8000	000005.4000	54396	00368	01125	00789	00008	00647	01827	01860	00140	0 0 0 1 0 1 1 1 1 1 1 1 1 1 1 1	0 0 0 0 0 0 0 0 0 0 0 0 0 0 0 0
2023-10-18T01-48-07.712 PM	000028.3649	-000000.0010	000000.3402	000000.0501	-000000.0595	-000000.2981	000000.9619	000002.6737	000005.8800	54398	00368	01125	00790	00009	00647	01827	01866	00148	0 0 0 1 0 1 1 1 1 1 1 1 1 1 1 1	0 0 0 0 0 0 0 0 0 0 0 0 0 0 0 0
2023-10-18T01-48-10.458 PM	000028.3630	-000000.0015	000000.3406	000000.0501	-000000.0621	-000000.2981	000000.9599	000002.7579	000005.8800	54395	00367	01126	00790	00008	00647	01824	01862	00148	0 0 0 1 0 1 1 1 1 1 1 1 1 1 1 1	0 0 0 0 0 0 0 0 0 0 0 0 0 0 0 0
2023-10-18T01-48-13.312 PM	000028.3611	000000.0015	000000.3384	000000.0485	-000000.0621	-000000.2981	000000.9638	000002.8421	000005.6400	54392	00373	01121	00778	00008	00647	01830	01858	00144	0 0 0 1 0 1 1 1 1 1 1 1 1 1 1 1	0 0 0 0 0 0 0 0 0 0 0 0 0 0 0 0
2023-10-18T01-48-16.056 PM	000028.3547	-000000.0020	000000.3397	000000.0501	-000000.0621	-000000.2733	000000.9599	000002.8000	000006.1200	54382	00366	01124	00790	00008	00648	01824	01860	00152	0 0 0 1 0 1 1 1 1 1 1 1 1 1 1 1	0 0 0 0 0 0 0 0 0 0 0 0 0 0 0 0
2023-10-18T01-48-19.054 PM	000028.3399	-000000.0010	000000.3397	000000.0500	-000000.0621	-000000.2981	000000.9593	000002.7579	000005.6400	54359	00368	01124	00789	00008	00647	01823	01862	00144	0 0 0 1 0 1 1 1 1 1 1 1 1 1 1 1	0 0 0 0 0 0 0 0 0 0 0 0 0 0 0 0
2023-10-18T01-48-21.705 PM	000028.3341	000000.0000	000000.3374	000000.0503	-000000.0595	-000000.2981	000000.9599	000002.7579	000005.6400	54350	00370	01119	00791	00009	00647	01824	01862	00144	0 0 0 1 0 1 1 1 1 1 1 1 1 1 1 1	0 0 0 0 0 0 0 0 0 0 0 0 0 0 0 0
2023-10-18T01-48-24.483 PM	000028.3348	000000.0000	000000.3374	000000.0504	-000000.0595	-000000.2733	000000.9606	000002.7579	000005.1600	54351	00370	01119	00792	00009	00648	01825	01862	00136	0 0 0 1 0 1 1 1 1 1 1 1 1 1 1 1	0 0 0 0 0 0 0 0 0 0 0 0 0 0 0 0
2023-10-18T01-48-28.013 PM	000028.3354	000000.0010	000000.3384	000000.0504	-000000.0595	-000000.2733	000000.9619	000002.7368	000005.4000	54352	00372	01121	00792	00009	00648	01827	01863	00140	0 0 0 1 0 1 1 1 1 1 1 1 1 1 1 1	0 0 0 0 0 0 0 0 0 0 0 0 0 0 0 0
2023-10-18T01-48-30.808 PM	000028.3399	-000000.0015	000000.3411	000000.0504	-000000.0621	-000000.2733	000000.9625	000002.7368	000005.6400	54359	00367	01127	00792	00008	00648	01828	01863	00144	0 0 0 1 0 1 1 1 1 1 1 1 1 1 1 1	0 0 0 0 0 0 0 0 0 0 0 0 0 0 0 0
2023-10-18T01-48-33.614 PM	000028.3463	-000000.0015	000000.3379	000000.0505	-000000.0595	-000000.2733	000000.9593	000002.7789	000005.8800	54369	00367	01120	00793	00009	00648	01823	01861	00148	0 0 0 1 0 1 1 1 1 1 1 1 1 1 1 1	0 0 0 0 0 0 0 0 0 0 0 0 0 0 0 0
2023-10-18T01-48-36.390 PM	000028.3431	000000.0010	000000.3384	000000.0511	-000000.0621	-000000.2733	000000.9619	000002.7789	000005.8800	54364	00372	01121	00797	00008	00648	01827	01861	00148	0 0 0 1 0 1 1 1 1 1 1 1 1 1 1 1	0 0 0 0 0 0 0 0 0 0 0 0 0 0 0 0
2023-10-18T01-48-39.277 PM	000028.3502	-000000.0020	000000.3402	000000.0505	-000000.0595	-000000.2733	000000.9619	000002.8632	000005.8800	54375	00366	01125	00793	00009	00648	01827	01857	00148	0 0 0 1 0 1 1 1 1 1 1 1 1 1 1 1	0 0 0 0 0 0 0 0 0 0 0 0 0 0 0 0
2023-10-18T01-48-41.963 PM	000028.3418	-000000.0015	000000.3397	000000.0523	-000000.0595	-000000.2733	000000.9632	000002.7789	000005.8800	54362	00367	01124	00806	00009	00648	01829	01861	00148	0 0 0 1 0 1 1 1 1 1 1 1 1 1 1 1	0 0 0 0 0 0 0 0 0 0 0 0 0 0 0 0
2023-10-18T01-48-44.706 PM	000028.3360	-000000.0005	000000.3388	000000.0509	-000000.0595	-000000.2733	000000.9625	000002.6316	000005.6400	54353	00369	01122	00796	00009	00648	01828	01868	00144	0 0 0 1 0 1 1 1 1 1 1 1 1 1 1 1	0 0 0 0 0 0 0 0 0 0 0 0 0 0 0 0
2023-10-18T01-48-47.719 PM	000028.3309	-000000.0020	000000.3402	000000.0505	-000000.0621	-000000.2733	000000.9625	000002.8210	000005.8800	54345	00366	01125	00793	00008	00648	01828	01859	00148	0 0 0 1 0 1 1 1 1 1 1 1 1 1 1 1	0 0 0 0 0 0 0 0 0 0 0 0 0 0 0 0
2023-10-18T01-48-50.355 PM	000028.3399	000000.0005	000000.3388	000000.0509	-000000.0621	-000000.2733	000000.9632	000002.7579	000005.8800	54359	00371	01122	00796	00008	00648	01829	01862	00148	0 0 0 1 0 1 1 1 1 1 1 1 1 1 1 1	0 0 0 0 0 0 0 0 0 0 0 0 0 0 0 0
2023-10-18T01-48-53.964 PM	000028.3444	-000000.0010	000000.3388	000000.0500	-000000.0621	-000000.2733	000000.9612	000002.7158	000005.8800	54366	00368	01122	00789	00008	00648	01826	01864	00148	0 0 0 1 0 1 1 1 1 1 1 1 1 1 1 1	0 0 0 0 0 0 0 0 0 0 0 0 0 0 0 0
2023-10-18T01-48-56.710 PM	000028.3476	000000.0015	000000.3397	000000.0529	-000000.0621	-000000.2733	000000.9632	000002.7158	000005.4000	54371	00373	01124	00810	00008	00648	01829	01864	00140	0 0 0 1 0 1 1 1 1 1 1 1 1 1 1 1	0 0 0 0 0 0 0 0 0 0 0 0 0 0 0 0
2023-10-18T01-48-59.457 PM	000028.3534	-000000.0010	000000.3406	000000.0501	-000000.0595	-000000.2733	000000.9619	000002.8210	000005.4000	54380	00368	01126	00790	00009	00648	01827	01859	00140	0 0 0 1 0 1 1 1 1 1 1 1 1 1 1 1	0 0 0 0 0 0 0 0 0 0 0 0 0 0 0 0
2023-10-18T01-49-02.265 PM	000028.3598	-000000.0010	000000.3406	000000.0501	-000000.0595	-000000.2733	000000.9612	000002.7579	000005.6400	54390	00368	01126	00790	00009	00648	01826	01862	00144	0 0 0 1 0 1 1 1 1 1 1 1 1 1 1 1	0 0 0 0 0 0 0 0 0 0 0 0 0 0 0 0
2023-10-18T01-49-05.089 PM	000028.3662	-000000.0010	000000.3393	000000.0508	-000000.0621	-000000.2733	000000.9644	000002.6947	000005.4000	54400	00368	01123	00795	00008	00648	01831	01865	00140	0 0 0 1 0 1 1 1 1 1 1 1 1 1 1 1	0 0 0 0 0 0 0 0 0 0 0 0 0 0 0 0
2023-10-18T01-49-07.756 PM	000028.3662	000000.0010	000000.3374	000000.0505	-000000.0621	-000000.2733	000000.9619	000002.8000	000005.4000	54400	00372	01119	00793	00008	00648	01827	01860	00140	0 0 0 1 0 1 1 1 1 1 1 1 1 1 1 1	0 0 0 0 0 0 0 0 0 0 0 0 0 0 0 0
2023-10-18T01-49-10.611 PM	000028.3662	000000.0000	000000.3384	000000.0503	-000000.0621	-000000.2733	000000.9612	000002.7158	000005.8800	54400	00370	01121	00791	00008	00648	01826	01864	00148	0 0 0 1 0 1 1 1 1 1 1 1 1 1 1 1	0 0 0 0 0 0 0 0 0 0 0 0 0 0 0 0
2023-10-18T01-49-13.451 PM	000028.3707	-000000.0010	000000.3406	000000.0504	-000000.0621	-000000.2733	000000.9606	000002.6947	000005.6400	54407	00368	01126	00792	00008	00648	01825	01865	00144	0 0 0 1 0 1 1 1 1 1 1 1 1 1 1 1	0 0 0 0 0 0 0 0 0 0 0 0 0 0 0 0
2023-10-18T01-49-17.012 PM	000028.3675	-000000.0010	000000.3388	000000.0509	-000000.0621	-000000.2733	000000.9638	000002.7158	000005.1600	54402	00368	01122	00796	00008	00648	01830	01864	00136	0 0 0 1 0 1 1 1 1 1 1 1 1 1 1 1	0 0 0 0 0 0 0 0 0 0 0 0 0 0 0 0
2023-10-18T01-49-19.727 PM	000028.3636	-000000.0015	000000.3388	000000.0508	-000000.0621	-000000.2733	000000.9638	000002.7789	000005.6400	54396	00367	01122	00795	00008	00648	01830	01861	00144	0 0 0 1 0 1 1 1 1 1 1 1 1 1 1 1	0 0 0 0 0 0 0 0 0 0 0 0 0 0 0 0
2023-10-18T01-49-22.598 PM	000028.3592	000000.0000	000000.3384	000000.0503	-000000.0621	-000000.2733	000000.9612	000002.8632	000005.6400	54389	00370	01121	00791	00008	00648	01826	01857	00144	0 0 0 1 0 1 1 1 1 1 1 1 1 1 1 1	0 0 0 0 0 0 0 0 0 0 0 0 0 0 0 0
2023-10-18T01-49-25.311 PM	000028.3643	000000.0000	000000.3406	000000.0503	-000000.0595	-000000.2733	000000.9638	000002.8842	000005.6400	54397	00370	01126	00791	00009	00648	01830	01856	00144	0 0 0 1 0 1 1 1 1 1 1 1 1 1 1 1	0 0 0 0 0 0 0 0 0 0 0 0 0 0 0 0
2023-10-18T01-49-28.134 PM	000028.3643	-000000.0010	000000.3406	000000.0482	-000000.0595	-000000.2733	000000.9638	000002.7579	000005.6400	54397	00368	01126	00776	00009	00648	01830	01862	00144	0 0 0 1 0 1 1 1 1 1 1 1 1 1 1 1	0 0 0 0 0 0 0 0 0 0 0 0 0 0 0 0
2023-10-18T01-49-30.988 PM	000028.3649	-000000.0010	000000.3388	000000.0505	-000000.0621	-000000.2733	000000.9644	000002.8842	000005.4000	54398	00368	01122	00793	00008	00648	01831	01856	00140	0 0 0 1 0 1 1 1 1 1 1 1 1 1 1 1	0 0 0 0 0 0 0 0 0 0 0 0 0 0 0 0
2023-10-18T01-49-33.701 PM	000028.3636	-000000.0010	000000.3388	000000.0504	-000000.0621	-000000.2733	000000.9632	000002.7368	000005.1600	54396	00368	01122	00792	00008	00648	01829	01863	00136	0 0 0 1 0 1 1 1 1 1 1 1 1 1 1 1	0 0 0 0 0 0 0 0 0 0 0 0 0 0 0 0
2023-10-18T01-49-36.589 PM	000028.3669	-000000.0020	000000.3397	000000.0503	-000000.0621	-000000.2733	000000.9606	000002.7789	000005.6400	54401	00366	01124	00791	00008	00648	01825	01861	00144	0 0 0 1 0 1 1 1 1 1 1 1 1 1 1 1	0 0 0 0 0 0 0 0 0 0 0 0 0 0 0 0
2023-10-18T01-49-39.239 PM	000028.3598	000000.0000	000000.3397	000000.0509	-000000.0621	-000000.2733	000000.9632	000002.7158	000005.1600	54390	00370	01124	00796	00008	00648	01829	01864	00136	0 0 0 1 0 1 1 1 1 1 1 1 1 1 1 1	0 0 0 0 0 0 0 0 0 0 0 0 0 0 0 0
2023-10-18T01-49-42.767 PM	000028.3527	-000000.0015	000000.3388	000000.0509	-000000.0621	-000000.2733	000000.9619	000002.8000	000005.4000	54379	00367	01122	00796	00008	00648	01827	01860	00140	0 0 0 1 0 1 1 1 1 1 1 1 1 1 1 1	0 0 0 0 0 0 0 0 0 0 0 0 0 0 0 0
2023-10-18T01-49-45.480 PM	000028.3559	-000000.0010	000000.3406	000000.0485	-000000.0621	-000000.2733	000000.9625	000002.8000	000005.4000	54384	00368	01126	00778	00008	00648	01828	01860	00140	0 0 0 1 0 1 1 1 1 1 1 1 1 1 1 1	0 0 0 0 0 0 0 0 0 0 0 0 0 0 0 0
2023-10-18T01-49-48.256 PM	000028.3553	-000000.0015	000000.3402	000000.0484	-000000.0621	-000000.2733	000000.9644	000002.8842	000005.1600	54383	00367	01125	00777	00008	00648	01831	01856	00136	0 0 0 1 0 1 1 1 1 1 1 1 1 1 1 1	0 0 0 0 0 0 0 0 0 0 0 0 0 0 0 0
2023-10-18T01-49-51.031 PM	000028.3476	-000000.0010	000000.3402	000000.0484	-000000.0621	-000000.2733	000000.9612	000002.7158	000005.4000	54371	00368	01125	00777	00008	00648	01826	01864	00140	0 0 0 1 0 1 1 1 1 1 1 1 1 1 1 1	0 0 0 0 0 0 0 0 0 0 0 0 0 0 0 0
2023-10-18T01-49-53.761 PM	000028.3431	-000000.0005	000000.3402	000000.0503	-000000.0621	-000000.2733	000000.9632	000002.7158	000005.4000	54364	00369	01125	00791	00008	00648	01829	01864	00140	0 0 0 1 0 1 1 1 1 1 1 1 1 1 1 1	0 0 0 0 0 0 0 0 0 0 0 0 0 0 0 0
2023-10-18T01-49-56.584 PM	000028.3380	-000000.0010	000000.3402	000000.0503	-000000.0621	-000000.2733	000000.9638	000002.8000	000005.4000	54356	00368	01125	00791	00008	00648	01830	01860	00140	0 0 0 1 0 1 1 1 1 1 1 1 1 1 1 1	0 0 0 0 0 0 0 0 0 0 0 0 0 0 0 0
2023-10-18T01-49-59.391 PM	000028.3392	000000.0015	000000.3388	000000.0512	-000000.0621	-000000.2733	000000.9651	000002.7158	000005.1600	54358	00373	01122	00798	00008	00648	01832	01864	00136	0 0 0 1 0 1 1 1 1 1 1 1 1 1 1 1	0 0 0 0 0 0 0 0 0 0 0 0 0 0 0 0
2023-10-18T01-50-02.126 PM	000028.3367	000000.0000	000000.3379	000000.0504	-000000.0621	-000000.2733	000000.9625	000002.7579	000004.9200	54354	00370	01120	00792	00008	00648	01828	01862	00132	0 0 0 1 0 1 1 1 1 1 1 1 1 1 1 1	0 0 0 0 0 0 0 0 0 0 0 0 0 0 0 0
2023-10-18T01-50-05.648 PM	000028.3341	-000000.0025	000000.3393	000000.0520	-000000.0621	-000000.2733	000000.9612	000002.8632	000005.4000	54350	00365	01123	00804	00008	00648	01826	01857	00140	0 0 0 1 0 1 1 1 1 1 1 1 1 1 1 1	0 0 0 0 0 0 0 0 0 0 0 0 0 0 0 0
2023-10-18T01-50-08.348 PM	000028.3360	-000000.0010	000000.3411	000000.0520	-000000.0595	-000000.2733	000000.9638	000002.8632	000004.6800	54353	00368	01127	00804	00009	00648	01830	01857	00128	0 0 0 1 0 1 1 1 1 1 1 1 1 1 1 1	0 0 0 0 0 0 0 0 0 0 0 0 0 0 0 0
2023-10-18T01-50-11.244 PM	000028.3457	000000.0015	000000.3384	000000.0518	-000000.0595	-000000.2733	000000.9632	000002.6737	000005.1600	54368	00373	01121	00802	00009	00648	01829	01866	00136	0 0 0 1 0 1 1 1 1 1 1 1 1 1 1 1	0 0 0 0 0 0 0 0 0 0 0 0 0 0 0 0
2023-10-18T01-50-13.915 PM	000028.3489	-000000.0020	000000.3388	000000.0511	-000000.0621	-000000.2733	000000.9644	000002.7789	000004.6800	54373	00366	01122	00797	00008	00648	01831	01861	00128	0 0 0 1 0 1 1 1 1 1 1 1 1 1 1 1	0 0 0 0 0 0 0 0 0 0 0 0 0 0 0 0
2023-10-18T01-50-16.943 PM	000028.3502	-000000.0020	000000.3397	000000.0503	-000000.0595	-000000.2733	000000.9625	000002.6737	000005.1600	54375	00366	01124	00791	00009	00648	01828	01866	00136	0 0 0 1 0 1 1 1 1 1 1 1 1 1 1 1	0 0 0 0 0 0 0 0 0 0 0 0 0 0 0 0
2023-10-18T01-50-19.611 PM	000028.3592	-000000.0010	000000.3384	000000.0511	-000000.0595	-000000.2733	000000.9632	000002.7368	000005.6400	54389	00368	01121	00797	00009	00648	01829	01863	00144	0 0 0 1 0 1 1 1 1 1 1 1 1 1 1 1	0 0 0 0 0 0 0 0 0 0 0 0 0 0 0 0
2023-10-18T01-50-22.387 PM	000028.3707	-000000.0015	000000.3393	000000.0501	-000000.0621	-000000.2733	000000.9625	000002.8000	000005.1600	54407	00367	01123	00790	00008	00648	01828	01860	00136	0 0 0 1 0 1 1 1 1 1 1 1 1 1 1 1	0 0 0 0 0 0 0 0 0 0 0 0 0 0 0 0
2023-10-18T01-50-25.288 PM	000028.3810	-000000.0005	000000.3384	000000.0512	-000000.0621	-000000.2733	000000.9644	000002.7368	000004.9200	54423	00369	01121	00798	00008	00648	01831	01863	00132	0 0 0 1 0 1 1 1 1 1 1 1 1 1 1 1	0 0 0 0 0 0 0 0 0 0 0 0 0 0 0 0
2023-10-18T01-50-28.143 PM	000028.3874	-000000.0010	000000.3384	000000.0531	-000000.0595	-000000.2733	000000.9638	000002.8421	000005.1600	54433	00368	01121	00812	00009	00648	01830	01858	00136	0 0 0 1 0 1 1 1 1 1 1 1 1 1 1 1	0 0 0 0 0 0 0 0 0 0 0 0 0 0 0 0
2023-10-18T01-50-31.689 PM	000028.3784	000000.0000	000000.3397	000000.0523	-000000.0621	-000000.2733	000000.9619	000002.7789	000004.9200	54419	00370	01124	00806	00008	00648	01827	01861	00132	0 0 0 1 0 1 1 1 1 1 1 1 1 1 1 1	0 0 0 0 0 0 0 0 0 0 0 0 0 0 0 0
2023-10-18T01-50-34.513 PM	000028.3816	-000000.0010	000000.3406	000000.0522	-000000.0621	-000000.2733	000000.9625	000002.6947	000005.4000	54424	00368	01126	00805	00008	00648	01828	01865	00140	0 0 0 1 0 1 1 1 1 1 1 1 1 1 1 1	0 0 0 0 0 0 0 0 0 0 0 0 0 0 0 0
2023-10-18T01-50-37.183 PM	000028.3791	-000000.0010	000000.3388	000000.0527	-000000.0595	-000000.2733	000000.9606	000002.8000	000005.6400	54420	00368	01122	00809	00009	00648	01825	01860	00144	0 0 0 1 0 1 1 1 1 1 1 1 1 1 1 1	0 0 0 0 0 0 0 0 0 0 0 0 0 0 0 0
2023-10-18T01-50-40.023 PM	000028.3810	-000000.0020	000000.3384	000000.0524	-000000.0595	-000000.2733	000000.9612	000002.7789	000005.4000	54423	00366	01121	00807	00009	00648	01826	01861	00140	0 0 0 1 0 1 1 1 1 1 1 1 1 1 1 1	0 0 0 0 0 0 0 0 0 0 0 0 0 0 0 0
2023-10-18T01-50-42.942 PM	000028.3874	-000000.0010	000000.3406	000000.0505	-000000.0621	-000000.2733	000000.9612	000002.7368	000005.4000	54433	00368	01126	00793	00008	00648	01826	01863	00140	0 0 0 1 0 1 1 1 1 1 1 1 1 1 1 1	0 0 0 0 0 0 0 0 0 0 0 0 0 0 0 0
2023-10-18T01-50-45.595 PM	000028.3938	-000000.0020	000000.3384	000000.0511	-000000.0621	-000000.2733	000000.9644	000002.8210	000005.6400	54443	00366	01121	00797	00008	00648	01831	01859	00144	0 0 0 1 0 1 1 1 1 1 1 1 1 1 1 1	0 0 0 0 0 0 0 0 0 0 0 0 0 0 0 0
2023-10-18T01-50-48.294 PM	000028.4035	-000000.0025	000000.3388	000000.0512	-000000.0621	-000000.2733	000000.9625	000002.7158	000005.4000	54458	00365	01122	00798	00008	00648	01828	01864	00140	0 0 0 1 0 1 1 1 1 1 1 1 1 1 1 1	0 0 0 0 0 0 0 0 0 0 0 0 0 0 0 0
2023-10-18T01-50-51.165 PM	000028.4015	-000000.0005	000000.3397	000000.0523	-000000.0621	-000000.2733	000000.9651	000002.8210	000005.4000	54455	00369	01124	00806	00008	00648	01832	01859	00140	0 0 0 1 0 1 1 1 1 1 1 1 1 1 1 1	0 0 0 0 0 0 0 0 0 0 0 0 0 0 0 0
2023-10-18T01-50-54.712 PM	000028.3996	-000000.0020	000000.3379	000000.0529	-000000.0621	-000000.2733	000000.9625	000002.6947	000005.4000	54452	00366	01120	00810	00008	00648	01828	01865	00140	0 0 0 1 0 1 1 1 1 1 1 1 1 1 1 1	0 0 0 0 0 0 0 0 0 0 0 0 0 0 0 0
2023-10-18T01-50-57.349 PM	000028.3874	-000000.0010	000000.3402	000000.0527	-000000.0621	-000000.2733	000000.9644	000002.6947	000005.1600	54433	00368	01125	00809	00008	00648	01831	01865	00136	0 0 0 1 0 1 1 1 1 1 1 1 1 1 1 1	0 0 0 0 0 0 0 0 0 0 0 0 0 0 0 0
2023-10-18T01-51-00.219 PM	000028.3784	000000.0005	000000.3384	000000.0508	-000000.0621	-000000.2733	000000.9638	000002.7158	000005.1600	54419	00371	01121	00795	00008	00648	01830	01864	00136	0 0 0 1 0 1 1 1 1 1 1 1 1 1 1 1	0 0 0 0 0 0 0 0 0 0 0 0 0 0 0 0
2023-10-18T01-51-02.917 PM	000028.3675	000000.0005	000000.3384	000000.0507	-000000.0595	-000000.2733	000000.9619	000002.7579	000005.4000	54402	00371	01121	00794	00009	00648	01827	01862	00140	0 0 0 1 0 1 1 1 1 1 1 1 1 1 1 1	0 0 0 0 0 0 0 0 0 0 0 0 0 0 0 0
2023-10-18T01-51-05.665 PM	000028.3662	000000.0005	000000.3379	000000.0507	-000000.0621	-000000.2733	000000.9644	000002.7368	000005.4000	54400	00371	01120	00794	00008	00648	01831	01863	00140	0 0 0 1 0 1 1 1 1 1 1 1 1 1 1 1	0 0 0 0 0 0 0 0 0 0 0 0 0 0 0 0
2023-10-18T01-51-08.521 PM	000028.3662	000000.0000	000000.3388	000000.0511	-000000.0621	-000000.2733	000000.9644	000002.7368	000005.6400	54400	00370	01122	00797	00008	00648	01831	01863	00144	0 0 0 1 0 1 1 1 1 1 1 1 1 1 1 1	0 0 0 0 0 0 0 0 0 0 0 0 0 0 0 0
2023-10-18T01-51-11.282 PM	000028.3611	000000.0005	000000.3374	000000.0503	-000000.0621	-000000.2733	000000.9625	000002.6737	000005.4000	54392	00371	01119	00791	00008	00648	01828	01866	00140	0 0 0 1 0 1 1 1 1 1 1 1 1 1 1 1	0 0 0 0 0 0 0 0 0 0 0 0 0 0 0 0
2023-10-18T01-51-14.106 PM	000028.3656	-000000.0010	000000.3402	000000.0523	-000000.0595	-000000.2733	000000.9625	000002.7579	000005.4000	54399	00368	01125	00806	00009	00648	01828	01862	00140	0 0 0 1 0 1 1 1 1 1 1 1 1 1 1 1	0 0 0 0 0 0 0 0 0 0 0 0 0 0 0 0
2023-10-18T01-51-16.946 PM	000028.3688	-000000.0020	000000.3402	000000.0504	-000000.0621	-000000.2733	000000.9619	000002.7368	000004.9200	54404	00366	01125	00792	00008	00648	01827	01863	00132	0 0 0 1 0 1 1 1 1 1 1 1 1 1 1 1	0 0 0 0 0 0 0 0 0 0 0 0 0 0 0 0
2023-10-18T01-51-20.460 PM	000028.3733	000000.0000	000000.3379	000000.0507	-000000.0595	-000000.2733	000000.9625	000002.7368	000005.6400	54411	00370	01120	00794	00009	00648	01828	01863	00144	0 0 0 1 0 1 1 1 1 1 1 1 1 1 1 1	0 0 0 0 0 0 0 0 0 0 0 0 0 0 0 0
2023-10-18T01-51-23.238 PM	000028.3720	-000000.0020	000000.3406	000000.0501	-000000.0621	-000000.2733	000000.9606	000002.7789	000005.4000	54409	00366	01126	00790	00008	00648	01825	01861	00140	0 0 0 1 0 1 1 1 1 1 1 1 1 1 1 1	0 0 0 0 0 0 0 0 0 0 0 0 0 0 0 0
2023-10-18T01-51-25.939 PM	000028.3778	000000.0010	000000.3388	000000.0505	-000000.0621	-000000.2733	000000.9638	000002.6316	000004.9200	54418	00372	01122	00793	00008	00648	01830	01868	00132	0 0 0 1 0 1 1 1 1 1 1 1 1 1 1 1	0 0 0 0 0 0 0 0 0 0 0 0 0 0 0 0
2023-10-18T01-51-28.887 PM	000028.3977	000000.0015	000000.3384	000000.0508	-000000.0621	-000000.2733	000000.9638	000002.9263	000005.6400	54449	00373	01121	00795	00008	00648	01830	01854	00144	0 0 0 1 0 1 1 1 1 1 1 1 1 1 1 1	0 0 0 0 0 0 0 0 0 0 0 0 0 0 0 0
2023-10-18T01-51-31.623 PM	000028.4009	000000.0000	000000.3379	000000.0508	-000000.0595	-000000.2733	000000.9638	000002.8000	000005.4000	54454	00370	01120	00795	00009	00648	01830	01860	00140	0 0 0 1 0 1 1 1 1 1 1 1 1 1 1 1	0 0 0 0 0 0 0 0 0 0 0 0 0 0 0 0
2023-10-18T01-51-34.347 PM	000028.4099	-000000.0005	000000.3393	000000.0527	-000000.0621	-000000.2733	000000.9638	000002.8000	000005.4000	54468	00369	01123	00809	00008	00648	01830	01860	00140	0 0 0 1 0 1 1 1 1 1 1 1 1 1 1 1	0 0 0 0 0 0 0 0 0 0 0 0 0 0 0 0
2023-10-18T01-51-37.108 PM	000028.4182	-000000.0020	000000.3406	000000.0522	-000000.0621	-000000.2733	000000.9632	000002.7158	000005.4000	54481	00366	01126	00805	00008	00648	01829	01864	00140	0 0 0 1 0 1 1 1 1 1 1 1 1 1 1 1	0 0 0 0 0 0 0 0 0 0 0 0 0 0 0 0
2023-10-18T01-51-39.932 PM	000028.4234	000000.0005	000000.3374	000000.0523	-000000.0595	-000000.2733	000000.9632	000002.7368	000005.1600	54489	00371	01119	00806	00009	00648	01829	01863	00136	0 0 0 1 0 1 1 1 1 1 1 1 1 1 1 1	0 0 0 0 0 0 0 0 0 0 0 0 0 0 0 0
2023-10-18T01-51-43.573 PM	000028.4214	-000000.0010	000000.3388	000000.0527	-000000.0595	-000000.2733	000000.9612	000002.6947	000005.4000	54486	00368	01122	00809	00009	00648	01826	01865	00140	0 0 0 1 0 1 1 1 1 1 1 1 1 1 1 1	0 0 0 0 0 0 0 0 0 0 0 0 0 0 0 0
2023-10-18T01-51-46.240 PM	000028.4150	-000000.0010	000000.3402	000000.0511	-000000.0595	-000000.2733	000000.9625	000002.7158	000005.4000	54476	00368	01125	00797	00009	00648	01828	01864	00140	0 0 0 1 0 1 1 1 1 1 1 1 1 1 1 1	0 0 0 0 0 0 0 0 0 0 0 0 0 0 0 0
2023-10-18T01-51-49.126 PM	000028.4169	-000000.0010	000000.3397	000000.0507	-000000.0621	-000000.2733	000000.9644	000002.8842	000005.4000	54479	00368	01124	00794	00008	00648	01831	01856	00140	0 0 0 1 0 1 1 1 1 1 1 1 1 1 1 1	0 0 0 0 0 0 0 0 0 0 0 0 0 0 0 0
2023-10-18T01-51-51.746 PM	000028.4240	-000000.0015	000000.3402	000000.0485	-000000.0621	-000000.2733	000000.9638	000002.7579	000005.4000	54490	00367	01125	00778	00008	00648	01830	01862	00140	0 0 0 1 0 1 1 1 1 1 1 1 1 1 1 1	0 0 0 0 0 0 0 0 0 0 0 0 0 0 0 0
2023-10-18T01-51-54.492 PM	000028.4291	-000000.0010	000000.3384	000000.0490	-000000.0621	-000000.2733	000000.9619	000002.6526	000005.4000	54498	00368	01121	00782	00008	00648	01827	01867	00140	0 0 0 1 0 1 1 1 1 1 1 1 1 1 1 1	0 0 0 0 0 0 0 0 0 0 0 0 0 0 0 0
2023-10-18T01-51-57.190 PM	000028.4208	000000.0010	000000.3388	000000.0505	-000000.0621	-000000.2733	000000.9632	000002.7789	000005.6400	54485	00372	01122	00793	00008	00648	01829	01861	00144	0 0 0 1 0 1 1 1 1 1 1 1 1 1 1 1	0 0 0 0 0 0 0 0 0 0 0 0 0 0 0 0
2023-10-18T01-52-00.189 PM	000028.4022	000000.0015	000000.3374	000000.0507	-000000.0595	-000000.2733	000000.9638	000002.6526	000004.9200	54456	00373	01119	00794	00009	00648	01830	01867	00132	0 0 0 1 0 1 1 1 1 1 1 1 1 1 1 1	0 0 0 0 0 0 0 0 0 0 0 0 0 0 0 0
2023-10-18T01-52-03.155 PM	000028.4080	-000000.0020	000000.3402	000000.0504	-000000.0595	-000000.2733	000000.9625	000002.7368	000005.6400	54465	00366	01125	00792	00009	00648	01828	01863	00144	0 0 0 1 0 1 1 1 1 1 1 1 1 1 1 1	0 0 0 0 0 0 0 0 0 0 0 0 0 0 0 0
2023-10-18T01-52-05.822 PM	000028.4028	-000000.0005	000000.3397	000000.0512	-000000.0621	-000000.2733	000000.9651	000002.8421	000005.1600	54457	00369	01124	00798	00008	00648	01832	01858	00136	0 0 0 1 0 1 1 1 1 1 1 1 1 1 1 1	0 0 0 0 0 0 0 0 0 0 0 0 0 0 0 0
2023-10-18T01-52-09.367 PM	000028.3977	-000000.0015	000000.3402	000000.0501	-000000.0621	-000000.2733	000000.9632	000002.8000	000005.4000	54449	00367	01125	00790	00008	00648	01829	01860	00140	0 0 0 1 0 1 1 1 1 1 1 1 1 1 1 1	0 0 0 0 0 0 0 0 0 0 0 0 0 0 0 0
2023-10-18T01-52-12.128 PM	000028.3932	000000.0005	000000.3388	000000.0508	-000000.0621	-000000.2733	000000.9625	000002.8210	000005.4000	54442	00371	01122	00795	00008	00648	01828	01859	00140	0 0 0 1 0 1 1 1 1 1 1 1 1 1 1 1	0 0 0 0 0 0 0 0 0 0 0 0 0 0 0 0
2023-10-18T01-52-14.874 PM	000028.3925	-000000.0005	000000.3397	000000.0501	-000000.0621	-000000.2733	000000.9638	000002.8000	000004.9200	54441	00369	01124	00790	00008	00648	01830	01860	00132	0 0 0 1 0 1 1 1 1 1 1 1 1 1 1 1	0 0 0 0 0 0 0 0 0 0 0 0 0 0 0 0
2023-10-18T01-52-17.604 PM	000028.3951	-000000.0010	000000.3406	000000.0503	-000000.0621	-000000.2733	000000.9625	000002.7368	000005.4000	54445	00368	01126	00791	00008	00648	01828	01863	00140	0 0 0 1 0 1 1 1 1 1 1 1 1 1 1 1	0 0 0 0 0 0 0 0 0 0 0 0 0 0 0 0
2023-10-18T01-52-20.506 PM	000028.3874	000000.0010	000000.3388	000000.0503	-000000.0621	-000000.2733	000000.9625	000002.7158	000004.9200	54433	00372	01122	00791	00008	00648	01828	01864	00132	0 0 0 1 0 1 1 1 1 1 1 1 1 1 1 1	0 0 0 0 0 0 0 0 0 0 0 0 0 0 0 0
2023-10-18T01-52-23.299 PM	000028.3823	-000000.0020	000000.3384	000000.0509	-000000.0595	-000000.2733	000000.9612	000002.7789	000004.9200	54425	00366	01121	00796	00009	00648	01826	01861	00132	0 0 0 1 0 1 1 1 1 1 1 1 1 1 1 1	0 0 0 0 0 0 0 0 0 0 0 0 0 0 0 0
2023-10-18T01-52-26.076 PM	000028.3791	-000000.0010	000000.3384	000000.0526	-000000.0595	-000000.2733	000000.9625	000002.8421	000004.9200	54420	00368	01121	00808	00009	00648	01828	01858	00132	0 0 0 1 0 1 1 1 1 1 1 1 1 1 1 1	0 0 0 0 0 0 0 0 0 0 0 0 0 0 0 0
2023-10-18T01-52-29.119 PM	000028.3810	-000000.0025	000000.3384	000000.0509	-000000.0621	-000000.2733	000000.9606	000002.8210	000005.4000	54423	00365	01121	00796	00008	00648	01825	01859	00140	0 0 0 1 0 1 1 1 1 1 1 1 1 1 1 1	0 0 0 0 0 0 0 0 0 0 0 0 0 0 0 0
2023-10-18T01-52-32.602 PM	000028.3784	-000000.0020	000000.3342	000000.0485	-000000.0621	-000000.2733	000000.9599	000002.7158	000005.1600	54419	00366	01112	00778	00008	00648	01824	01864	00136	0 0 0 1 0 1 1 1 1 1 1 1 1 1 1 1	0 0 0 0 0 0 0 0 0 0 0 0 0 0 0 0
2023-10-18T01-52-35.504 PM	000028.3842	-000000.0020	000000.3384	000000.0508	-000000.0621	-000000.2733	000000.9619	000002.8210	000005.6400	54428	00366	01121	00795	00008	00648	01827	01859	00144	0 0 0 1 0 1 1 1 1 1 1 1 1 1 1 1	0 0 0 0 0 0 0 0 0 0 0 0 0 0 0 0
2023-10-18T01-52-38.186 PM	000028.3900	000000.0005	000000.3384	000000.0507	-000000.0621	-000000.2733	000000.9619	000002.8210	000005.4000	54437	00371	01121	00794	00008	00648	01827	01859	00140	0 0 0 1 0 1 1 1 1 1 1 1 1 1 1 1	0 0 0 0 0 0 0 0 0 0 0 0 0 0 0 0
2023-10-18T01-52-41.087 PM	000028.3919	000000.0010	000000.3388	000000.0504	-000000.0595	-000000.2733	000000.9619	000002.8000	000005.4000	54440	00372	01122	00792	00009	00648	01827	01860	00140	0 0 0 1 0 1 1 1 1 1 1 1 1 1 1 1	0 0 0 0 0 0 0 0 0 0 0 0 0 0 0 0
2023-10-18T01-52-43.863 PM	000028.3880	-000000.0015	000000.3402	000000.0503	-000000.0621	-000000.2733	000000.9599	000002.7368	000005.8800	54434	00367	01125	00791	00008	00648	01824	01863	00148	0 0 0 1 0 1 1 1 1 1 1 1 1 1 1 1	0 0 0 0 0 0 0 0 0 0 0 0 0 0 0 0
2023-10-18T01-52-46.561 PM	000028.3784	000000.0015	000000.3388	000000.0503	-000000.0621	-000000.2733	000000.9625	000002.7368	000005.8800	54419	00373	01122	00791	00008	00648	01828	01863	00148	0 0 0 1 0 1 1 1 1 1 1 1 1 1 1 1	0 0 0 0 0 0 0 0 0 0 0 0 0 0 0 0
2023-10-18T01-52-49.338 PM	000028.3746	000000.0005	000000.3388	000000.0490	-000000.0621	-000000.2733	000000.9638	000002.7789	000005.6400	54413	00371	01122	00782	00008	00648	01830	01861	00144	0 0 0 1 0 1 1 1 1 1 1 1 1 1 1 1	0 0 0 0 0 0 0 0 0 0 0 0 0 0 0 0
2023-10-18T01-52-52.176 PM	000028.3810	-000000.0005	000000.3397	000000.0505	-000000.0621	-000000.2733	000000.9619	000002.7579	000005.6400	54423	00369	01124	00793	00008	00648	01827	01862	00144	0 0 0 1 0 1 1 1 1 1 1 1 1 1 1 1	0 0 0 0 0 0 0 0 0 0 0 0 0 0 0 0
2023-10-18T01-52-54.937 PM	000028.3835	000000.0005	000000.3388	000000.0486	-000000.0595	-000000.2733	000000.9599	000002.8000	000005.8800	54427	00371	01122	00779	00009	00648	01824	01860	00148	0 0 0 1 0 1 1 1 1 1 1 1 1 1 1 1	0 0 0 0 0 0 0 0 0 0 0 0 0 0 0 0
2023-10-18T01-52-58.481 PM	000028.3791	-000000.0005	000000.3402	000000.0484	-000000.0621	-000000.2733	000000.9638	000002.8000	000005.8800	54420	00369	01125	00777	00008	00648	01830	01860	00148	0 0 0 1 0 1 1 1 1 1 1 1 1 1 1 1	0 0 0 0 0 0 0 0 0 0 0 0 0 0 0 0
2023-10-18T01-53-01.241 PM	000028.3829	-000000.0015	000000.3415	000000.0504	-000000.0621	-000000.2733	000000.9632	000002.6947	000005.4000	54426	00367	01128	00792	00008	00648	01829	01865	00140	0 0 0 1 0 1 1 1 1 1 1 1 1 1 1 1	0 0 0 0 0 0 0 0 0 0 0 0 0 0 0 0
2023-10-18T01-53-04.019 PM	000028.3842	-000000.0020	000000.3411	000000.0504	-000000.0621	-000000.2733	000000.9619	000002.6526	000005.6400	54428	00366	01127	00792	00008	00648	01827	01867	00144	0 0 0 1 0 1 1 1 1 1 1 1 1 1 1 1	0 0 0 0 0 0 0 0 0 0 0 0 0 0 0 0
2023-10-18T01-53-06.810 PM	000028.3823	000000.0000	000000.3397	000000.0505	-000000.0621	-000000.2733	000000.9625	000002.8421	000005.6400	54425	00370	01124	00793	00008	00648	01828	01858	00144	0 0 0 1 0 1 1 1 1 1 1 1 1 1 1 1	0 0 0 0 0 0 0 0 0 0 0 0 0 0 0 0
2023-10-18T01-53-09.601 PM	000028.3797	-000000.0005	000000.3379	000000.0501	-000000.0621	-000000.2733	000000.9599	000002.8210	000005.6400	54421	00369	01120	00790	00008	00648	01824	01859	00144	0 0 0 1 0 1 1 1 1 1 1 1 1 1 1 1	0 0 0 0 0 0 0 0 0 0 0 0 0 0 0 0
2023-10-18T01-53-12.457 PM	000028.3829	-000000.0015	000000.3397	000000.0503	-000000.0595	-000000.2733	000000.9632	000002.7158	000005.6400	54426	00367	01124	00791	00009	00648	01829	01864	00144	0 0 0 1 0 1 1 1 1 1 1 1 1 1 1 1	0 0 0 0 0 0 0 0 0 0 0 0 0 0 0 0
2023-10-18T01-53-15.139 PM	000028.3848	000000.0005	000000.3384	000000.0503	-000000.0621	-000000.2733	000000.9612	000002.7789	000005.8800	54429	00371	01121	00791	00008	00648	01826	01861	00148	0 0 0 1 0 1 1 1 1 1 1 1 1 1 1 1	0 0 0 0 0 0 0 0 0 0 0 0 0 0 0 0
2023-10-18T01-53-17.993 PM	000028.3816	000000.0000	000000.3384	000000.0524	-000000.0595	-000000.2733	000000.9606	000002.8421	000005.4000	54424	00370	01121	00807	00009	00648	01825	01858	00140	0 0 0 1 0 1 1 1 1 1 1 1 1 1 1 1	0 0 0 0 0 0 0 0 0 0 0 0 0 0 0 0
2023-10-18T01-53-21.617 PM	000028.3791	-000000.0020	000000.3415	000000.0520	-000000.0621	-000000.2733	000000.9638	000002.7158	000005.6400	54420	00366	01128	00804	00008	00648	01830	01864	00144	0 0 0 1 0 1 1 1 1 1 1 1 1 1 1 1	0 0 0 0 0 0 0 0 0 0 0 0 0 0 0 0
2023-10-18T01-53-24.443 PM	000028.3778	-000000.0025	000000.3402	000000.0519	-000000.0621	-000000.2733	000000.9619	000002.8000	000005.4000	54418	00365	01125	00803	00008	00648	01827	01860	00140	0 0 0 1 0 1 1 1 1 1 1 1 1 1 1 1	0 0 0 0 0 0 0 0 0 0 0 0 0 0 0 0
2023-10-18T01-53-27.126 PM	000028.3739	-000000.0005	000000.3384	000000.0529	-000000.0595	-000000.2733	000000.9644	000002.7158	000005.8800	54412	00369	01121	00810	00009	00648	01831	01864	00148	0 0 0 1 0 1 1 1 1 1 1 1 1 1 1 1	0 0 0 0 0 0 0 0 0 0 0 0 0 0 0 0
2023-10-18T01-53-29.903 PM	000028.3720	-000000.0010	000000.3388	000000.0526	-000000.0595	-000000.2733	000000.9638	000002.7158	000005.6400	54409	00368	01122	00808	00009	00648	01830	01864	00144	0 0 0 1 0 1 1 1 1 1 1 1 1 1 1 1	0 0 0 0 0 0 0 0 0 0 0 0 0 0 0 0
2023-10-18T01-53-32.790 PM	000028.3681	-000000.0005	000000.3402	000000.0503	-000000.0621	-000000.2733	000000.9619	000002.7368	000005.6400	54403	00369	01125	00791	00008	00648	01827	01863	00144	0 0 0 1 0 1 1 1 1 1 1 1 1 1 1 1	0 0 0 0 0 0 0 0 0 0 0 0 0 0 0 0
2023-10-18T01-53-35.487 PM	000028.3643	000000.0005	000000.3374	000000.0488	-000000.0621	-000000.2733	000000.9625	000002.8632	000005.6400	54397	00371	01119	00780	00008	00648	01828	01857	00144	0 0 0 1 0 1 1 1 1 1 1 1 1 1 1 1	0 0 0 0 0 0 0 0 0 0 0 0 0 0 0 0
2023-10-18T01-53-38.185 PM	000028.3559	000000.0010	000000.3384	000000.0485	-000000.0595	-000000.2733	000000.9599	000002.6947	000005.4000	54384	00372	01121	00778	00009	00648	01824	01865	00140	0 0 0 1 0 1 1 1 1 1 1 1 1 1 1 1	0 0 0 0 0 0 0 0 0 0 0 0 0 0 0 0
2023-10-18T01-53-41.071 PM	000028.3534	-000000.0025	000000.3379	000000.0508	-000000.0595	-000000.2733	000000.9625	000002.7158	000005.8800	54380	00365	01120	00795	00009	00648	01828	01864	00148	0 0 0 1 0 1 1 1 1 1 1 1 1 1 1 1	0 0 0 0 0 0 0 0 0 0 0 0 0 0 0 0
2023-10-18T01-53-43.833 PM	000028.3495	-000000.0005	000000.3402	000000.0504	-000000.0595	-000000.2733	000000.9619	000002.8421	000005.8800	54374	00369	01125	00792	00009	00648	01827	01858	00148	0 0 0 1 0 1 1 1 1 1 1 1 1 1 1 1	0 0 0 0 0 0 0 0 0 0 0 0 0 0 0 0
2023-10-18T01-53-47.440 PM	000028.3412	000000.0005	000000.3393	000000.0508	-000000.0621	-000000.2733	000000.9638	000002.7579	000005.4000	54361	00371	01123	00795	00008	00648	01830	01862	00140	0 0 0 1 0 1 1 1 1 1 1 1 1 1 1 1	0 0 0 0 0 0 0 0 0 0 0 0 0 0 0 0
2023-10-18T01-53-50.265 PM	000028.3418	000000.0010	000000.3388	000000.0507	-000000.0621	-000000.2733	000000.9632	000002.8000	000005.6400	54362	00372	01122	00794	00008	00648	01829	01860	00144	0 0 0 1 0 1 1 1 1 1 1 1 1 1 1 1	0 0 0 0 0 0 0 0 0 0 0 0 0 0 0 0
2023-10-18T01-53-53.088 PM	000028.3521	-000000.0020	000000.3402	000000.0500	-000000.0621	-000000.2733	000000.9612	000002.8421	000005.8800	54378	00366	01125	00789	00008	00648	01826	01858	00148	0 0 0 1 0 1 1 1 1 1 1 1 1 1 1 1	0 0 0 0 0 0 0 0 0 0 0 0 0 0 0 0
2023-10-18T01-53-55.802 PM	000028.3547	-000000.0015	000000.3379	000000.0509	-000000.0621	-000000.2733	000000.9612	000002.7158	000005.8800	54382	00367	01120	00796	00008	00648	01826	01864	00148	0 0 0 1 0 1 1 1 1 1 1 1 1 1 1 1	0 0 0 0 0 0 0 0 0 0 0 0 0 0 0 0
2023-10-18T01-53-58.750 PM	000028.3502	-000000.0015	000000.3393	000000.0485	-000000.0621	-000000.2733	000000.9625	000002.8210	000005.8800	54375	00367	01123	00778	00008	00648	01828	01859	00148	0 0 0 1 0 1 1 1 1 1 1 1 1 1 1 1	0 0 0 0 0 0 0 0 0 0 0 0 0 0 0 0
2023-10-18T01-54-01.495 PM	000028.3482	000000.0000	000000.3397	000000.0488	-000000.0621	-000000.2733	000000.9599	000002.7158	000005.6400	54372	00370	01124	00780	00008	00648	01824	01864	00144	0 0 0 1 0 1 1 1 1 1 1 1 1 1 1 1	0 0 0 0 0 0 0 0 0 0 0 0 0 0 0 0
2023-10-18T01-54-04.412 PM	000028.3367	-000000.0015	000000.3384	000000.0492	-000000.0621	-000000.2733	000000.9619	000002.6737	000005.4000	54354	00367	01121	00783	00008	00648	01827	01866	00140	0 0 0 1 0 1 1 1 1 1 1 1 1 1 1 1	0 0 0 0 0 0 0 0 0 0 0 0 0 0 0 0
2023-10-18T01-54-07.110 PM	000028.3322	-000000.0025	000000.3397	000000.0485	-000000.0621	-000000.2733	000000.9619	000002.7368	000005.4000	54347	00365	01124	00778	00008	00648	01827	01863	00140	0 0 0 1 0 1 1 1 1 1 1 1 1 1 1 1	0 0 0 0 0 0 0 0 0 0 0 0 0 0 0 0
2023-10-18T01-54-10.766 PM	000028.3296	000000.0010	000000.3393	000000.0505	-000000.0621	-000000.2733	000000.9632	000002.9263	000005.8800	54343	00372	01123	00793	00008	00648	01829	01854	00148	0 0 0 1 0 1 1 1 1 1 1 1 1 1 1 1	0 0 0 0 0 0 0 0 0 0 0 0 0 0 0 0
2023-10-18T01-54-13.526 PM	000028.3348	000000.0010	000000.3393	000000.0507	-000000.0621	-000000.2733	000000.9644	000002.8000	000005.8800	54351	00372	01123	00794	00008	00648	01831	01860	00148	0 0 0 1 0 1 1 1 1 1 1 1 1 1 1 1	0 0 0 0 0 0 0 0 0 0 0 0 0 0 0 0
2023-10-18T01-54-16.411 PM	000028.3425	000000.0005	000000.3384	000000.0501	-000000.0621	-000000.2733	000000.9619	000002.8210	000005.6400	54363	00371	01121	00790	00008	00648	01827	01859	00144	0 0 0 1 0 1 1 1 1 1 1 1 1 1 1 1	0 0 0 0 0 0 0 0 0 0 0 0 0 0 0 0
2023-10-18T01-54-19.080 PM	000028.3489	-000000.0015	000000.3397	000000.0518	-000000.0595	-000000.2733	000000.9593	000002.6737	000005.8800	54373	00367	01124	00802	00009	00648	01823	01866	00148	0 0 0 1 0 1 1 1 1 1 1 1 1 1 1 1	0 0 0 0 0 0 0 0 0 0 0 0 0 0 0 0
2023-10-18T01-54-21.778 PM	000028.3457	-000000.0015	000000.3397	000000.0504	-000000.0621	-000000.2733	000000.9619	000002.8000	000005.8800	54368	00367	01124	00792	00008	00648	01827	01860	00148	0 0 0 1 0 1 1 1 1 1 1 1 1 1 1 1	0 0 0 0 0 0 0 0 0 0 0 0 0 0 0 0
2023-10-18T01-54-24.805 PM	000028.3444	000000.0015	000000.3384	000000.0504	-000000.0595	-000000.2733	000000.9625	000002.6947	000005.8800	54366	00373	01121	00792	00009	00648	01828	01865	00148	0 0 0 1 0 1 1 1 1 1 1 1 1 1 1 1	0 0 0 0 0 0 0 0 0 0 0 0 0 0 0 0
2023-10-18T01-54-27.480 PM	000028.3373	-000000.0005	000000.3384	000000.0504	-000000.0621	-000000.2733	000000.9632	000002.7158	000005.8800	54355	00369	01121	00792	00008	00648	01829	01864	00148	0 0 0 1 0 1 1 1 1 1 1 1 1 1 1 1	0 0 0 0 0 0 0 0 0 0 0 0 0 0 0 0
2023-10-18T01-54-30.438 PM	000028.3341	-000000.0015	000000.3393	000000.0504	-000000.0595	-000000.2733	000000.9606	000002.8210	000006.1200	54350	00367	01123	00792	00009	00648	01825	01859	00152	0 0 0 1 0 1 1 1 1 1 1 1 1 1 1 1	0 0 0 0 0 0 0 0 0 0 0 0 0 0 0 0
2023-10-18T01-54-35.080 PM	000028.3315	-000000.0015	000000.3397	000000.0520	-000000.0595	-000000.2733	000000.9632	000002.8210	000005.8800	54346	00367	01124	00804	00009	00648	01829	01859	00148	0 0 0 1 0 1 1 1 1 1 1 1 1 1 1 1	0 0 0 0 0 0 0 0 0 0 0 0 0 0 0 0
2023-10-18T01-54-37.800 PM	000028.3328	000000.0010	000000.3393	000000.0526	-000000.0621	-000000.2733	000000.9619	000002.7158	000005.8800	54348	00372	01123	00808	00008	00648	01827	01864	00148	0 0 0 1 0 1 1 1 1 1 1 1 1 1 1 1	0 0 0 0 0 0 0 0 0 0 0 0 0 0 0 0
2023-10-18T01-54-39.403 PM	000028.3348	-000000.0035	000000.3352	000000.0523	-000000.0621	-000000.2733	000000.9612	000002.8000	000005.8800	54351	00363	01114	00806	00008	00648	01826	01860	00148	0 0 0 1 0 1 1 1 1 1 1 1 1 1 1 1	0 0 0 0 0 0 0 0 0 0 0 0 0 0 0 0
2023-10-18T01-54-43.082 PM	000028.3431	000000.0010	000000.3384	000000.0519	-000000.0595	-000000.2733	000000.9606	000002.7368	000005.4000	54364	00372	01121	00803	00009	00648	01825	01863	00140	0 0 0 1 0 1 1 1 1 1 1 1 1 1 1 1	0 0 0 0 0 0 0 0 0 0 0 0 0 0 0 0
2023-10-18T01-54-44.824 PM	000028.3418	-000000.0010	000000.3379	000000.0527	-000000.0595	-000000.2733	000000.9612	000002.7579	000006.1200	54362	00368	01120	00809	00009	00648	01826	01862	00152	0 0 0 1 0 1 1 1 1 1 1 1 1 1 1 1	0 0 0 0 0 0 0 0 0 0 0 0 0 0 0 0
2023-10-18T01-54-48.840 PM	000028.3425	000000.0000	000000.3379	000000.0524	-000000.0621	-000000.2733	000000.9638	000002.7789	000005.8800	54363	00370	01120	00807	00008	00648	01830	01861	00148	0 0 0 1 0 1 1 1 1 1 1 1 1 1 1 1	0 0 0 0 0 0 0 0 0 0 0 0 0 0 0 0
2023-10-18T01-54-50.378 PM	000028.3470	-000000.0061	000000.3356	000000.0518	-000000.0621	-000000.2733	000000.9606	000002.7579	000005.8800	54370	00358	01115	00802	00008	00648	01825	01862	00148	0 0 0 1 0 1 1 1 1 1 1 1 1 1 1 1	0 0 0 0 0 0 0 0 0 0 0 0 0 0 0 0
2023-10-18T01-54-54.138 PM	000028.3598	000000.0005	000000.3388	000000.0526	-000000.0621	-000000.2733	000000.9612	000002.7368	000005.8800	54390	00371	01122	00808	00008	00648	01826	01863	00148	0 0 0 1 0 1 1 1 1 1 1 1 1 1 1 1	0 0 0 0 0 0 0 0 0 0 0 0 0 0 0 0
2023-10-18T01-54-56.826 PM	000028.3649	-000000.0010	000000.3384	000000.0507	-000000.0621	-000000.2733	000000.9625	000002.6947	000005.8800	54398	00368	01121	00794	00008	00648	01828	01865	00148	0 0 0 1 0 1 1 1 1 1 1 1 1 1 1 1	0 0 0 0 0 0 0 0 0 0 0 0 0 0 0 0
2023-10-18T01-55-00.499 PM	000028.3611	-000000.0015	000000.3397	000000.0524	-000000.0621	-000000.2981	000000.9625	000002.8210	000005.6400	54392	00367	01124	00807	00008	00647	01828	01859	00144	0 0 0 1 0 1 1 1 1 1 1 1 1 1 1 1	0 0 0 0 0 0 0 0 0 0 0 0 0 0 0 0
2023-10-18T01-55-03.073 PM	000028.3579	-000000.0020	000000.3388	000000.0527	-000000.0621	-000000.2981	000000.9632	000002.7158	000005.8800	54387	00366	01122	00809	00008	00647	01829	01864	00148	0 0 0 1 0 1 1 1 1 1 1 1 1 1 1 1	0 0 0 0 0 0 0 0 0 0 0 0 0 0 0 0
2023-10-18T01-55-04.845 PM	000028.3508	000000.0005	000000.3388	000000.0508	-000000.0621	-000000.2981	000000.9599	000002.7789	000005.6400	54376	00371	01122	00795	00008	00647	01824	01861	00144	0 0 0 1 0 1 1 1 1 1 1 1 1 1 1 1	0 0 0 0 0 0 0 0 0 0 0 0 0 0 0 0
2023-10-18T01-55-08.831 PM	000028.3450	-000000.0025	000000.3384	000000.0500	-000000.0595	-000000.2981	000000.9612	000002.8632	000005.6400	54367	00365	01121	00789	00009	00647	01826	01857	00144	0 0 0 1 0 1 1 1 1 1 1 1 1 1 1 1	0 0 0 0 0 0 0 0 0 0 0 0 0 0 0 0
2023-10-18T01-55-11.231 PM	000028.3470	000000.0000	000000.3393	000000.0486	-000000.0621	-000000.2733	000000.9632	000002.7368	000005.4000	54370	00370	01123	00779	00008	00648	01829	01863	00140	0 0 0 1 0 1 1 1 1 1 1 1 1 1 1 1	0 0 0 0 0 0 0 0 0 0 0 0 0 0 0 0
2023-10-18T01-55-13.993 PM	000028.3482	-000000.0015	000000.3397	000000.0500	-000000.0595	-000000.2733	000000.9612	000002.7789	000005.4000	54372	00367	01124	00789	00009	00648	01826	01861	00140	0 0 0 1 0 1 1 1 1 1 1 1 1 1 1 1	0 0 0 0 0 0 0 0 0 0 0 0 0 0 0 0
2023-10-18T01-55-16.818 PM	000028.0150	000000.0000	000000.3379	000000.0511	-000000.0621	-000000.2733	000000.9619	000002.8000	000005.4000	53853	00370	01120	00797	00008	00648	01827	01860	00140	0 0 0 1 0 1 1 1 1 1 1 1 1 1 1 1	0 0 0 0 0 0 0 0 0 0 0 0 0 0 0 0
2023-10-18T01-55-19.170 PM	000028.2635	-000000.0010	000000.3388	000000.0511	-000000.0621	-000000.2733	000000.9651	000002.7789	000005.8800	54240	00368	01122	00797	00008	00648	01832	01861	00148	0 0 0 1 0 1 1 1 1 1 1 1 1 1 1 1	0 0 0 0 0 0 0 0 0 0 0 0 0 0 0 0
2023-10-18T01-55-20.960 PM	000028.3110	-000000.0020	000000.3406	000000.0520	-000000.0595	-000000.2733	000000.9638	000002.6947	000005.8800	54314	00366	01126	00804	00009	00648	01830	01865	00148	0 0 0 1 0 1 1 1 1 1 1 1 1 1 1 1	0 0 0 0 0 0 0 0 0 0 0 0 0 0 0 0
2023-10-18T01-55-25.758 PM	000028.3444	-000000.0010	000000.3411	000000.0522	-000000.0621	-000000.2733	000000.9644	000002.8000	000005.6400	54366	00368	01127	00805	00008	00648	01831	01860	00144	0 0 0 1 0 1 1 1 1 1 1 1 1 1 1 1	0 0 0 0 0 0 0 0 0 0 0 0 0 0 0 0
2023-10-18T01-55-28.473 PM	000028.3508	000000.0015	000000.3388	000000.0504	-000000.0621	-000000.2733	000000.9612	000002.7579	000005.8800	54376	00373	01122	00792	00008	00648	01826	01862	00148	0 0 0 1 0 1 1 1 1 1 1 1 1 1 1 1	0 0 0 0 0 0 0 0 0 0 0 0 0 0 0 0
2023-10-18T01-55-29.948 PM	000028.3534	-000000.0025	000000.3379	000000.0508	-000000.0569	-000000.2733	000000.9599	000002.8632	000005.8800	54380	00365	01120	00795	00010	00648	01824	01857	00148	0 0 0 1 0 1 1 1 1 1 1 1 1 1 1 1	0 0 0 0 0 0 0 0 0 0 0 0 0 0 0 0
2023-10-18T01-55-32.742 PM	000028.3643	-000000.0010	000000.3384	000000.0518	-000000.0621	-000000.2733	000000.9593	000002.7579	000005.4000	54397	00368	01121	00802	00008	00648	01823	01862	00140	0 0 0 1 0 1 1 1 1 1 1 1 1 1 1 1	0 0 0 0 0 0 0 0 0 0 0 0 0 0 0 0
2023-10-18T01-55-36.477 PM	000028.3669	000000.0010	000000.3384	000000.0503	-000000.0621	-000000.2733	000000.9632	000002.7158	000005.6400	54401	00372	01121	00791	00008	00648	01829	01864	00144	0 0 0 1 0 1 1 1 1 1 1 1 1 1 1 1	0 0 0 0 0 0 0 0 0 0 0 0 0 0 0 0
2023-10-18T01-55-39.473 PM	000028.3604	-000000.0015	000000.3397	000000.0501	-000000.0621	-000000.2733	000000.9586	000002.7368	000005.8800	54391	00367	01124	00790	00008	00648	01822	01863	00148	0 0 0 1 0 1 1 1 1 1 1 1 1 1 1 1	0 0 0 0 0 0 0 0 0 0 0 0 0 0 0 0
2023-10-18T01-55-41.059 PM	000028.3572	-000000.0015	000000.3393	000000.0504	-000000.0621	-000000.2733	000000.9632	000002.7368	000005.4000	54386	00367	01123	00792	00008	00648	01829	01863	00140	0 0 0 1 0 1 1 1 1 1 1 1 1 1 1 1	0 0 0 0 0 0 0 0 0 0 0 0 0 0 0 0
2023-10-18T01-55-44.793 PM	000028.3534	-000000.0010	000000.3406	000000.0501	-000000.0595	-000000.2733	000000.9632	000002.7368	000005.4000	54380	00368	01126	00790	00009	00648	01829	01863	00140	0 0 0 1 0 1 1 1 1 1 1 1 1 1 1 1	0 0 0 0 0 0 0 0 0 0 0 0 0 0 0 0
2023-10-18T01-55-47.382 PM	000028.3547	000000.0005	000000.3384	000000.0504	-000000.0621	-000000.2733	000000.9612	000002.6526	000005.8800	54382	00371	01121	00792	00008	00648	01826	01867	00148	0 0 0 1 0 1 1 1 1 1 1 1 1 1 1 1	0 0 0 0 0 0 0 0 0 0 0 0 0 0 0 0
2023-10-18T01-55-51.147 PM	000028.3502	-000000.0015	000000.3406	000000.0503	-000000.0621	-000000.2733	000000.9619	000002.5895	000005.8800	54375	00367	01126	00791	00008	00648	01827	01870	00148	0 0 0 1 0 1 1 1 1 1 1 1 1 1 1 1	0 0 0 0 0 0 0 0 0 0 0 0 0 0 0 0
2023-10-18T01-55-53.313 PM	000028.3444	-000000.0020	000000.3402	000000.0500	-000000.0621	-000000.2733	000000.9625	000002.8210	000005.1600	54366	00366	01125	00789	00008	00648	01828	01859	00136	0 0 0 1 0 1 1 1 1 1 1 1 1 1 1 1	0 0 0 0 0 0 0 0 0 0 0 0 0 0 0 0
2023-10-18T01-55-56.798 PM	000028.3354	000000.0005	000000.3370	000000.0501	-000000.0621	-000000.2733	000000.9599	000002.8000	000005.8800	54352	00371	01118	00790	00008	00648	01824	01860	00148	0 0 0 1 0 1 1 1 1 1 1 1 1 1 1 1	0 0 0 0 0 0 0 0 0 0 0 0 0 0 0 0
2023-10-18T01-55-59.120 PM	000028.3322	000000.0010	000000.3374	000000.0519	-000000.0621	-000000.2733	000000.9625	000002.7579	000005.8800	54347	00372	01119	00803	00008	00648	01828	01862	00148	0 0 0 1 0 1 1 1 1 1 1 1 1 1 1 1	0 0 0 0 0 0 0 0 0 0 0 0 0 0 0 0
2023-10-18T01-56-01.960 PM	000028.3290	000000.0005	000000.3379	000000.0520	-000000.0621	-000000.2733	000000.9619	000002.6105	000005.6400	54342	00371	01120	00804	00008	00648	01827	01869	00144	0 0 0 1 0 1 1 1 1 1 1 1 1 1 1 1	0 0 0 0 0 0 0 0 0 0 0 0 0 0 0 0
2023-10-18T01-56-04.784 PM	000028.3328	-000000.0020	000000.3374	000000.0509	-000000.0621	-000000.2733	000000.9619	000002.8421	000005.6400	54348	00366	01119	00796	00008	00648	01827	01858	00144	0 0 0 1 0 1 1 1 1 1 1 1 1 1 1 1	0 0 0 0 0 0 0 0 0 0 0 0 0 0 0 0
2023-10-18T01-56-06.260 PM	000028.3360	-000000.0061	000000.3370	000000.0504	-000000.0621	-000000.2733	000000.9651	000002.6947	000005.6400	54353	00358	01118	00792	00008	00648	01832	01865	00144	0 0 0 1 0 1 1 1 1 1 1 1 1 1 1 1	0 0 0 0 0 0 0 0 0 0 0 0 0 0 0 0
2023-10-18T01-56-11.013 PM	000028.3367	000000.0010	000000.3384	000000.0523	-000000.0595	-000000.2733	000000.9619	000002.8210	000005.1600	54354	00372	01121	00806	00009	00648	01827	01859	00136	0 0 0 1 0 1 1 1 1 1 1 1 1 1 1 1	0 0 0 0 0 0 0 0 0 0 0 0 0 0 0 0
2023-10-18T01-56-13.727 PM	000028.3238	000000.0005	000000.3393	000000.0522	-000000.0621	-000000.2733	000000.9638	000002.8210	000005.6400	54334	00371	01123	00805	00008	00648	01830	01859	00144	0 0 0 1 0 1 1 1 1 1 1 1 1 1 1 1	0 0 0 0 0 0 0 0 0 0 0 0 0 0 0 0
2023-10-18T01-56-16.144 PM	000028.3155	000000.0010	000000.3388	000000.0526	-000000.0621	-000000.2733	000000.9612	000002.8000	000005.1600	54321	00372	01122	00808	00008	00648	01826	01860	00136	0 0 0 1 0 1 1 1 1 1 1 1 1 1 1 1	0 0 0 0 0 0 0 0 0 0 0 0 0 0 0 0
2023-10-18T01-56-19.016 PM	000028.3226	-000000.0015	000000.3402	000000.0503	-000000.0621	-000000.2733	000000.9586	000002.7158	000005.6400	54332	00367	01125	00791	00008	00648	01822	01864	00144	0 0 0 1 0 1 1 1 1 1 1 1 1 1 1 1	0 0 0 0 0 0 0 0 0 0 0 0 0 0 0 0
2023-10-18T01-56-21.730 PM	000028.3360	-000000.0020	000000.3397	000000.0500	-000000.0595	-000000.2733	000000.9619	000002.7158	000005.4000	54353	00366	01124	00789	00009	00648	01827	01864	00140	0 0 0 1 0 1 1 1 1 1 1 1 1 1 1 1	0 0 0 0 0 0 0 0 0 0 0 0 0 0 0 0
2023-10-18T01-56-23.299 PM	000028.3437	-000000.0040	000000.3384	000000.0501	-000000.0595	-000000.2733	000000.9612	000002.8421	000005.4000	54365	00362	01121	00790	00009	00648	01826	01858	00140	0 0 0 1 0 1 1 1 1 1 1 1 1 1 1 1	0 0 0 0 0 0 0 0 0 0 0 0 0 0 0 0
2023-10-18T01-56-27.112 PM	000028.3572	000000.0010	000000.3384	000000.0504	-000000.0595	-000000.2733	000000.9625	000002.8000	000005.4000	54386	00372	01121	00792	00009	00648	01828	01860	00140	0 0 0 1 0 1 1 1 1 1 1 1 1 1 1 1	0 0 0 0 0 0 0 0 0 0 0 0 0 0 0 0
2023-10-18T01-56-29.957 PM	000028.3572	-000000.0015	000000.3406	000000.0507	-000000.0621	-000000.2733	000000.9612	000002.6947	000005.6400	54386	00367	01126	00794	00008	00648	01826	01865	00144	0 0 0 1 0 1 1 1 1 1 1 1 1 1 1 1	0 0 0 0 0 0 0 0 0 0 0 0 0 0 0 0
2023-10-18T01-56-32.432 PM	000028.3508	000000.0005	000000.3384	000000.0527	-000000.0621	-000000.2733	000000.9651	000002.8000	000005.1600	54376	00371	01121	00809	00008	00648	01832	01860	00136	0 0 0 1 0 1 1 1 1 1 1 1 1 1 1 1	0 0 0 0 0 0 0 0 0 0 0 0 0 0 0 0
2023-10-18T01-56-35.946 PM	000028.3540	-000000.0015	000000.3406	000000.0504	-000000.0621	-000000.2733	000000.9612	000002.8421	000005.1600	54381	00367	01126	00792	00008	00648	01826	01858	00136	0 0 0 1 0 1 1 1 1 1 1 1 1 1 1 1	0 0 0 0 0 0 0 0 0 0 0 0 0 0 0 0
2023-10-18T01-56-38.778 PM	000028.3579	-000000.0005	000000.3397	000000.0503	-000000.0621	-000000.2733	000000.9619	000002.8000	000005.6400	54387	00369	01124	00791	00008	00648	01827	01860	00144	0 0 0 1 0 1 1 1 1 1 1 1 1 1 1 1	0 0 0 0 0 0 0 0 0 0 0 0 0 0 0 0
2023-10-18T01-56-41.422 PM	000028.3681	000000.0000	000000.3406	000000.0503	-000000.0621	-000000.2733	000000.9651	000002.8210	000005.4000	54403	00370	01126	00791	00008	00648	01832	01859	00140	0 0 0 1 0 1 1 1 1 1 1 1 1 1 1 1	0 0 0 0 0 0 0 0 0 0 0 0 0 0 0 0
2023-10-18T01-56-42.943 PM	000028.3694	000000.0010	000000.3384	000000.0503	-000000.0621	-000000.2733	000000.9612	000002.8000	000005.4000	54405	00372	01121	00791	00008	00648	01826	01860	00140	0 0 0 1 0 1 1 1 1 1 1 1 1 1 1 1	0 0 0 0 0 0 0 0 0 0 0 0 0 0 0 0
2023-10-18T01-56-46.977 PM	000028.3816	-000000.0005	000000.3406	000000.0500	-000000.0621	-000000.2733	000000.9612	000002.8210	000005.6400	54424	00369	01126	00789	00008	00648	01826	01859	00144	0 0 0 1 0 1 1 1 1 1 1 1 1 1 1 1	0 0 0 0 0 0 0 0 0 0 0 0 0 0 0 0
2023-10-18T01-56-49.700 PM	000028.3707	-000000.0020	000000.3370	000000.0507	-000000.0621	-000000.2733	000000.9619	000002.7789	000005.8800	54407	00366	01118	00794	00008	00648	01827	01861	00148	0 0 0 1 0 1 1 1 1 1 1 1 1 1 1 1	0 0 0 0 0 0 0 0 0 0 0 0 0 0 0 0
2023-10-18T01-56-52.421 PM	000028.3624	-000000.0005	000000.3393	000000.0524	-000000.0621	-000000.2733	000000.9625	000002.6947	000005.4000	54394	00369	01123	00807	00008	00648	01828	01865	00140	0 0 0 1 0 1 1 1 1 1 1 1 1 1 1 1	0 0 0 0 0 0 0 0 0 0 0 0 0 0 0 0
2023-10-18T01-56-54.982 PM	000028.3611	-000000.0005	000000.3397	000000.0507	-000000.0621	-000000.2733	000000.9632	000002.6947	000005.4000	54392	00369	01124	00794	00008	00648	01829	01865	00140	0 0 0 1 0 1 1 1 1 1 1 1 1 1 1 1	0 0 0 0 0 0 0 0 0 0 0 0 0 0 0 0
2023-10-18T01-56-56.657 PM	000028.3617	000000.0005	000000.3388	000000.0509	-000000.0621	-000000.2733	000000.9651	000002.7368	000005.1600	54393	00371	01122	00796	00008	00648	01832	01863	00136	0 0 0 1 0 1 1 1 1 1 1 1 1 1 1 1	0 0 0 0 0 0 0 0 0 0 0 0 0 0 0 0
2023-10-18T01-57-00.313 PM	000028.3656	-000000.0020	000000.3402	000000.0504	-000000.0621	-000000.2733	000000.9612	000002.7579	000004.9200	54399	00366	01125	00792	00008	00648	01826	01862	00132	0 0 0 1 0 1 1 1 1 1 1 1 1 1 1 1	0 0 0 0 0 0 0 0 0 0 0 0 0 0 0 0
2023-10-18T01-57-04.047 PM	000028.3758	-000000.0020	000000.3406	000000.0522	-000000.0595	-000000.2733	000000.9612	000002.7368	000005.4000	54415	00366	01126	00805	00009	00648	01826	01863	00140	0 0 0 1 0 1 1 1 1 1 1 1 1 1 1 1	0 0 0 0 0 0 0 0 0 0 0 0 0 0 0 0
2023-10-18T01-57-06.747 PM	000028.3797	-000000.0010	000000.3406	000000.0520	-000000.0595	-000000.2733	000000.9625	000002.8000	000005.6400	54421	00368	01126	00804	00009	00648	01828	01860	00144	0 0 0 1 0 1 1 1 1 1 1 1 1 1 1 1	0 0 0 0 0 0 0 0 0 0 0 0 0 0 0 0
2023-10-18T01-57-09.398 PM	000028.3720	000000.0010	000000.3379	000000.0524	-000000.0621	-000000.2733	000000.9632	000002.7158	000004.9200	54409	00372	01120	00807	00008	00648	01829	01864	00132	0 0 0 1 0 1 1 1 1 1 1 1 1 1 1 1	0 0 0 0 0 0 0 0 0 0 0 0 0 0 0 0
2023-10-18T01-57-12.111 PM	000028.3714	-000000.0010	000000.3402	000000.0520	-000000.0621	-000000.2733	000000.9625	000002.8210	000004.9200	54408	00368	01125	00804	00008	00648	01828	01859	00132	0 0 0 1 0 1 1 1 1 1 1 1 1 1 1 1	0 0 0 0 0 0 0 0 0 0 0 0 0 0 0 0
2023-10-18T01-57-14.983 PM	000028.3746	-000000.0010	000000.3379	000000.0527	-000000.0595	-000000.2733	000000.9632	000002.8210	000005.1600	54413	00368	01120	00809	00009	00648	01829	01859	00136	0 0 0 1 0 1 1 1 1 1 1 1 1 1 1 1	0 0 0 0 0 0 0 0 0 0 0 0 0 0 0 0
2023-10-18T01-57-16.583 PM	000028.3707	-000000.0015	000000.3379	000000.0527	-000000.0595	-000000.2733	000000.9638	000002.7579	000005.1600	54407	00367	01120	00809	00009	00648	01830	01862	00136	0 0 0 1 0 1 1 1 1 1 1 1 1 1 1 1	0 0 0 0 0 0 0 0 0 0 0 0 0 0 0 0
2023-10-18T01-57-20.723 PM	000028.3649	-000000.0025	000000.3402	000000.0503	-000000.0595	-000000.2733	000000.9619	000002.6947	000005.4000	54398	00365	01125	00791	00009	00648	01827	01865	00140	0 0 0 1 0 1 1 1 1 1 1 1 1 1 1 1	0 0 0 0 0 0 0 0 0 0 0 0 0 0 0 0
2023-10-18T01-57-22.858 PM	000028.3694	000000.0000	000000.3388	000000.0505	-000000.0621	-000000.2733	000000.9619	000002.7789	000005.6400	54405	00370	01122	00793	00008	00648	01827	01861	00144	0 0 0 1 0 1 1 1 1 1 1 1 1 1 1 1	0 0 0 0 0 0 0 0 0 0 0 0 0 0 0 0
2023-10-18T01-57-26.733 PM	000028.3791	-000000.0015	000000.3393	000000.0508	-000000.0595	-000000.2733	000000.9625	000002.7158	000005.6400	54420	00367	01123	00795	00009	00648	01828	01864	00144	0 0 0 1 0 1 1 1 1 1 1 1 1 1 1 1	0 0 0 0 0 0 0 0 0 0 0 0 0 0 0 0
2023-10-18T01-57-28.255 PM	000028.3797	-000000.0040	000000.3356	000000.0508	-000000.0621	-000000.2733	000000.9625	000002.9263	000004.9200	54421	00362	01115	00795	00008	00648	01828	01854	00132	0 0 0 1 0 1 1 1 1 1 1 1 1 1 1 1	0 0 0 0 0 0 0 0 0 0 0 0 0 0 0 0
2023-10-18T01-57-32.020 PM	000028.3758	-000000.0015	000000.3388	000000.0508	-000000.0595	-000000.2733	000000.9638	000002.7579	000005.4000	54415	00367	01122	00795	00009	00648	01830	01862	00140	0 0 0 1 0 1 1 1 1 1 1 1 1 1 1 1	0 0 0 0 0 0 0 0 0 0 0 0 0 0 0 0
2023-10-18T01-57-34.953 PM	000028.3829	000000.0010	000000.3388	000000.0520	-000000.0595	-000000.2733	000000.9619	000002.8421	000005.6400	54426	00372	01122	00804	00009	00648	01827	01858	00144	0 0 0 1 0 1 1 1 1 1 1 1 1 1 1 1	0 0 0 0 0 0 0 0 0 0 0 0 0 0 0 0
2023-10-18T01-57-37.385 PM	000028.3861	000000.0015	000000.3384	000000.0520	-000000.0621	-000000.2733	000000.9638	000002.8000	000005.4000	54431	00373	01121	00804	00008	00648	01830	01860	00140	0 0 0 1 0 1 1 1 1 1 1 1 1 1 1 1	0 0 0 0 0 0 0 0 0 0 0 0 0 0 0 0
2023-10-18T01-57-40.082 PM	000028.3938	-000000.0010	000000.3397	000000.0523	-000000.0621	-000000.2733	000000.9612	000002.6947	000005.6400	54443	00368	01124	00806	00008	00648	01826	01865	00144	0 0 0 1 0 1 1 1 1 1 1 1 1 1 1 1	0 0 0 0 0 0 0 0 0 0 0 0 0 0 0 0
2023-10-18T01-57-42.703 PM	000028.3983	-000000.0005	000000.3384	000000.0530	-000000.0621	-000000.2733	000000.9651	000002.7579	000005.1600	54450	00369	01121	00811	00008	00648	01832	01862	00136	0 0 0 1 0 1 1 1 1 1 1 1 1 1 1 1	0 0 0 0 0 0 0 0 0 0 0 0 0 0 0 0
2023-10-18T01-57-46.374 PM	000028.3842	000000.0005	000000.3388	000000.0526	-000000.0595	-000000.2733	000000.9632	000002.7158	000005.4000	54428	00371	01122	00808	00009	00648	01829	01864	00140	0 0 0 1 0 1 1 1 1 1 1 1 1 1 1 1	0 0 0 0 0 0 0 0 0 0 0 0 0 0 0 0
2023-10-18T01-57-48.950 PM	000028.3746	-000000.0020	000000.3406	000000.0504	-000000.0621	-000000.2733	000000.9632	000002.8210	000005.4000	54413	00366	01126	00792	00008	00648	01829	01859	00140	0 0 0 1 0 1 1 1 1 1 1 1 1 1 1 1	0 0 0 0 0 0 0 0 0 0 0 0 0 0 0 0
2023-10-18T01-57-51.650 PM	000028.3739	-000000.0015	000000.3411	000000.0504	-000000.0621	-000000.2733	000000.9632	000002.7368	000005.4000	54412	00367	01127	00792	00008	00648	01829	01863	00140	0 0 0 1 0 1 1 1 1 1 1 1 1 1 1 1	0 0 0 0 0 0 0 0 0 0 0 0 0 0 0 0
2023-10-18T01-57-54.365 PM	000028.3714	-000000.0015	000000.3406	000000.0503	-000000.0621	-000000.2733	000000.9632	000002.7368	000005.6400	54408	00367	01126	00791	00008	00648	01829	01863	00144	0 0 0 1 0 1 1 1 1 1 1 1 1 1 1 1	0 0 0 0 0 0 0 0 0 0 0 0 0 0 0 0
2023-10-18T01-57-56.954 PM	000028.3707	000000.0010	000000.3388	000000.0505	-000000.0621	-000000.2733	000000.9619	000002.6947	000005.1600	54407	00372	01122	00793	00008	00648	01827	01865	00136	0 0 0 1 0 1 1 1 1 1 1 1 1 1 1 1	0 0 0 0 0 0 0 0 0 0 0 0 0 0 0 0
2023-10-18T01-57-58.601 PM	000028.3694	000000.0000	000000.3384	000000.0519	-000000.0621	-000000.2733	000000.9619	000002.6947	000005.4000	54405	00370	01121	00803	00008	00648	01827	01865	00140	0 0 0 1 0 1 1 1 1 1 1 1 1 1 1 1	0 0 0 0 0 0 0 0 0 0 0 0 0 0 0 0
2023-10-18T01-58-02.697 PM	000028.3624	-000000.0015	000000.3384	000000.0511	-000000.0621	-000000.2733	000000.9651	000002.7158	000005.4000	54394	00367	01121	00797	00008	00648	01832	01864	00140	0 0 0 1 0 1 1 1 1 1 1 1 1 1 1 1	0 0 0 0 0 0 0 0 0 0 0 0 0 0 0 0
2023-10-18T01-58-05.098 PM	000028.3656	-000000.0005	000000.3406	000000.0504	-000000.0621	-000000.2733	000000.9638	000002.7158	000005.1600	54399	00369	01126	00792	00008	00648	01830	01864	00136	0 0 0 1 0 1 1 1 1 1 1 1 1 1 1 1	0 0 0 0 0 0 0 0 0 0 0 0 0 0 0 0
2023-10-18T01-58-07.874 PM	000028.3617	-000000.0010	000000.3402	000000.0501	-000000.0621	-000000.2733	000000.9638	000002.8421	000005.4000	54393	00368	01125	00790	00008	00648	01830	01858	00140	0 0 0 1 0 1 1 1 1 1 1 1 1 1 1 1	0 0 0 0 0 0 0 0 0 0 0 0 0 0 0 0
2023-10-18T01-58-11.358 PM	000028.3701	000000.0015	000000.3397	000000.0486	-000000.0621	-000000.2733	000000.9619	000002.8421	000005.6400	54406	00373	01124	00779	00008	00648	01827	01858	00144	0 0 0 1 0 1 1 1 1 1 1 1 1 1 1 1	0 0 0 0 0 0 0 0 0 0 0 0 0 0 0 0
2023-10-18T01-58-14.361 PM	000028.3810	-000000.0020	000000.3402	000000.0503	-000000.0621	-000000.2733	000000.9644	000002.8421	000004.9200	54423	00366	01125	00791	00008	00648	01831	01858	00132	0 0 0 1 0 1 1 1 1 1 1 1 1 1 1 1	0 0 0 0 0 0 0 0 0 0 0 0 0 0 0 0
2023-10-18T01-58-16.913 PM	000028.3803	-000000.0010	000000.3415	000000.0505	-000000.0621	-000000.2733	000000.9619	000002.8000	000005.4000	54422	00368	01128	00793	00008	00648	01827	01860	00140	0 0 0 1 0 1 1 1 1 1 1 1 1 1 1 1	0 0 0 0 0 0 0 0 0 0 0 0 0 0 0 0
2023-10-18T01-58-18.559 PM	000028.3816	-000000.0020	000000.3406	000000.0522	-000000.0621	-000000.2733	000000.9612	000002.7158	000005.1600	54424	00366	01126	00805	00008	00648	01826	01864	00136	0 0 0 1 0 1 1 1 1 1 1 1 1 1 1 1	0 0 0 0 0 0 0 0 0 0 0 0 0 0 0 0
2023-10-18T01-58-22.683 PM	000028.3893	-000000.0005	000000.3388	000000.0490	-000000.0595	-000000.2733	000000.9632	000002.8000	000005.4000	54436	00369	01122	00782	00009	00648	01829	01860	00140	0 0 0 1 0 1 1 1 1 1 1 1 1 1 1 1	0 0 0 0 0 0 0 0 0 0 0 0 0 0 0 0
2023-10-18T01-58-25.098 PM	000028.3925	-000000.0010	000000.3393	000000.0490	-000000.0595	-000000.2733	000000.9619	000002.7158	000005.4000	54441	00368	01123	00782	00009	00648	01827	01864	00140	0 0 0 1 0 1 1 1 1 1 1 1 1 1 1 1	0 0 0 0 0 0 0 0 0 0 0 0 0 0 0 0
2023-10-18T01-58-26.807 PM	000028.3913	-000000.0005	000000.3384	000000.0501	-000000.0595	-000000.2733	000000.9599	000002.8421	000005.4000	54439	00369	01121	00790	00009	00648	01824	01858	00140	0 0 0 1 0 1 1 1 1 1 1 1 1 1 1 1	0 0 0 0 0 0 0 0 0 0 0 0 0 0 0 0
2023-10-18T01-58-30.682 PM	000028.3938	-000000.0015	000000.3393	000000.0485	-000000.0621	-000000.2733	000000.9612	000002.7368	000005.1600	54443	00367	01123	00778	00008	00648	01826	01863	00136	0 0 0 1 0 1 1 1 1 1 1 1 1 1 1 1	0 0 0 0 0 0 0 0 0 0 0 0 0 0 0 0
2023-10-18T01-58-34.336 PM	000028.3938	-000000.0015	000000.3402	000000.0489	-000000.0595	-000000.2733	000000.9644	000002.7158	000005.4000	54443	00367	01125	00781	00009	00648	01831	01864	00140	0 0 0 1 0 1 1 1 1 1 1 1 1 1 1 1	0 0 0 0 0 0 0 0 0 0 0 0 0 0 0 0
2023-10-18T01-58-37.017 PM	000028.3938	-000000.0005	000000.3406	000000.0486	-000000.0621	-000000.2733	000000.9651	000002.7789	000005.6400	54443	00369	01126	00779	00008	00648	01832	01861	00144	0 0 0 1 0 1 1 1 1 1 1 1 1 1 1 1	0 0 0 0 0 0 0 0 0 0 0 0 0 0 0 0
2023-10-18T01-58-39.854 PM	000028.3964	-000000.0025	000000.3388	000000.0511	-000000.0621	-000000.2733	000000.9619	000002.7579	000005.6400	54447	00365	01122	00797	00008	00648	01827	01862	00144	0 0 0 1 0 1 1 1 1 1 1 1 1 1 1 1	0 0 0 0 0 0 0 0 0 0 0 0 0 0 0 0
2023-10-18T01-58-42.333 PM	000028.3977	000000.0015	000000.3388	000000.0509	-000000.0621	-000000.2733	000000.9625	000002.7158	000005.4000	54449	00373	01122	00796	00008	00648	01828	01864	00140	0 0 0 1 0 1 1 1 1 1 1 1 1 1 1 1	0 0 0 0 0 0 0 0 0 0 0 0 0 0 0 0
2023-10-18T01-58-45.077 PM	000028.4015	000000.0000	000000.3397	000000.0504	-000000.0595	-000000.2733	000000.9632	000002.7158	000005.6400	54455	00370	01124	00792	00009	00648	01829	01864	00144	0 0 0 1 0 1 1 1 1 1 1 1 1 1 1 1	0 0 0 0 0 0 0 0 0 0 0 0 0 0 0 0
2023-10-18T01-58-47.853 PM	000028.3913	-000000.0005	000000.3411	000000.0484	-000000.0621	-000000.2733	000000.9619	000002.7158	000004.9200	54439	00369	01127	00777	00008	00648	01827	01864	00132	0 0 0 1 0 1 1 1 1 1 1 1 1 1 1 1	0 0 0 0 0 0 0 0 0 0 0 0 0 0 0 0
2023-10-18T01-58-50.675 PM	000028.3900	-000000.0015	000000.3406	000000.0505	-000000.0621	-000000.2733	000000.9651	000002.8210	000005.4000	54437	00367	01126	00793	00008	00648	01832	01859	00140	0 0 0 1 0 1 1 1 1 1 1 1 1 1 1 1	0 0 0 0 0 0 0 0 0 0 0 0 0 0 0 0
2023-10-18T01-58-53.332 PM	000028.3842	000000.0005	000000.3397	000000.0505	-000000.0621	-000000.2733	000000.9632	000002.7789	000004.9200	54428	00371	01124	00793	00008	00648	01829	01861	00132	0 0 0 1 0 1 1 1 1 1 1 1 1 1 1 1	0 0 0 0 0 0 0 0 0 0 0 0 0 0 0 0
2023-10-18T01-58-55.959 PM	000028.3842	000000.0005	000000.3379	000000.0505	-000000.0621	-000000.2733	000000.9632	000002.7579	000005.6400	54428	00371	01120	00793	00008	00648	01829	01862	00144	0 0 0 1 0 1 1 1 1 1 1 1 1 1 1 1	0 0 0 0 0 0 0 0 0 0 0 0 0 0 0 0
2023-10-18T01-58-59.331 PM	000028.3829	-000000.0020	000000.3379	000000.0508	-000000.0621	-000000.2733	000000.9606	000002.7579	000004.9200	54426	00366	01120	00795	00008	00648	01825	01862	00132	0 0 0 1 0 1 1 1 1 1 1 1 1 1 1 1	0 0 0 0 0 0 0 0 0 0 0 0 0 0 0 0
2023-10-18T01-59-00.899 PM	000028.3810	-000000.0015	000000.3411	000000.0505	-000000.0621	-000000.2733	000000.9644	000002.7789	000005.1600	54423	00367	01127	00793	00008	00648	01831	01861	00136	0 0 0 1 0 1 1 1 1 1 1 1 1 1 1 1	0 0 0 0 0 0 0 0 0 0 0 0 0 0 0 0
2023-10-18T01-59-04.652 PM	000028.3880	000000.0010	000000.3388	000000.0527	-000000.0621	-000000.2733	000000.9638	000002.8210	000005.4000	54434	00372	01122	00809	00008	00648	01830	01859	00140	0 0 0 1 0 1 1 1 1 1 1 1 1 1 1 1	0 0 0 0 0 0 0 0 0 0 0 0 0 0 0 0
2023-10-18T01-59-07.595 PM	000028.3951	000000.0000	000000.3397	000000.0530	-000000.0621	-000000.2733	000000.9625	000002.8421	000005.4000	54445	00370	01124	00811	00008	00648	01828	01858	00140	0 0 0 1 0 1 1 1 1 1 1 1 1 1 1 1	0 0 0 0 0 0 0 0 0 0 0 0 0 0 0 0
2023-10-18T01-59-10.323 PM	000028.3996	-000000.0010	000000.3393	000000.0523	-000000.0621	-000000.2733	000000.9638	000002.8000	000005.4000	54452	00368	01123	00806	00008	00648	01830	01860	00140	0 0 0 1 0 1 1 1 1 1 1 1 1 1 1 1	0 0 0 0 0 0 0 0 0 0 0 0 0 0 0 0
2023-10-18T01-59-12.879 PM	000028.3977	-000000.0010	000000.3406	000000.0501	-000000.0621	-000000.2733	000000.9619	000002.7368	000005.4000	54449	00368	01126	00790	00008	00648	01827	01863	00140	0 0 0 1 0 1 1 1 1 1 1 1 1 1 1 1	0 0 0 0 0 0 0 0 0 0 0 0 0 0 0 0
2023-10-18T01-59-15.594 PM	000028.4015	-000000.0015	000000.3384	000000.0509	-000000.0621	-000000.2733	000000.9638	000002.8210	000005.1600	54455	00367	01121	00796	00008	00648	01830	01859	00136	0 0 0 1 0 1 1 1 1 1 1 1 1 1 1 1	0 0 0 0 0 0 0 0 0 0 0 0 0 0 0 0
2023-10-18T01-59-17.194 PM	000028.4060	-000000.0035	000000.3352	000000.0511	-000000.0621	-000000.2733	000000.9625	000002.8000	000005.1600	54462	00363	01114	00797	00008	00648	01828	01860	00136	0 0 0 1 0 1 1 1 1 1 1 1 1 1 1 1	0 0 0 0 0 0 0 0 0 0 0 0 0 0 0 0
2023-10-18T01-59-21.836 PM	000028.4124	000000.0015	000000.3379	000000.0488	-000000.0595	-000000.2733	000000.9612	000002.7158	000005.4000	54472	00373	01120	00780	00009	00648	01826	01864	00140	0 0 0 1 0 1 1 1 1 1 1 1 1 1 1 1	0 0 0 0 0 0 0 0 0 0 0 0 0 0 0 0
2023-10-18T01-59-23.548 PM	000028.4092	000000.0010	000000.3379	000000.0507	-000000.0621	-000000.2733	000000.9638	000002.8210	000004.9200	54467	00372	01120	00794	00008	00648	01830	01859	00132	0 0 0 1 0 1 1 1 1 1 1 1 1 1 1 1	0 0 0 0 0 0 0 0 0 0 0 0 0 0 0 0
2023-10-18T01-59-27.580 PM	000028.4060	-000000.0015	000000.3393	000000.0504	-000000.0621	-000000.2733	000000.9638	000002.7158	000004.9200	54462	00367	01123	00792	00008	00648	01830	01864	00132	0 0 0 1 0 1 1 1 1 1 1 1 1 1 1 1	0 0 0 0 0 0 0 0 0 0 0 0 0 0 0 0
2023-10-18T01-59-30.310 PM	000028.4067	-000000.0020	000000.3393	000000.0508	-000000.0621	-000000.2733	000000.9632	000002.7789	000005.6400	54463	00366	01123	00795	00008	00648	01829	01861	00144	0 0 0 1 0 1 1 1 1 1 1 1 1 1 1 1	0 0 0 0 0 0 0 0 0 0 0 0 0 0 0 0
2023-10-18T01-59-32.868 PM	000028.4035	000000.0000	000000.3411	000000.0485	-000000.0621	-000000.2733	000000.9638	000002.6316	000005.6400	54458	00370	01127	00778	00008	00648	01830	01868	00144	0 0 0 1 0 1 1 1 1 1 1 1 1 1 1 1	0 0 0 0 0 0 0 0 0 0 0 0 0 0 0 0
2023-10-18T01-59-34.625 PM	000028.4035	000000.0005	000000.3388	000000.0484	-000000.0595	-000000.2733	000000.9612	000002.6737	000005.8800	54458	00371	01122	00777	00009	00648	01826	01866	00148	0 0 0 1 0 1 1 1 1 1 1 1 1 1 1 1	0 0 0 0 0 0 0 0 0 0 0 0 0 0 0 0
2023-10-18T01-59-38.641 PM	000028.4253	-000000.0020	000000.3384	000000.0490	-000000.0595	-000000.2733	000000.9599	000002.7789	000005.1600	54492	00366	01121	00782	00009	00648	01824	01861	00136	0 0 0 1 0 1 1 1 1 1 1 1 1 1 1 1	0 0 0 0 0 0 0 0 0 0 0 0 0 0 0 0
2023-10-18T01-59-41.026 PM	000028.4311	-000000.0010	000000.3411	000000.0503	-000000.0621	-000000.2733	000000.9625	000002.8842	000005.6400	54501	00368	01127	00791	00008	00648	01828	01856	00144	0 0 0 1 0 1 1 1 1 1 1 1 1 1 1 1	0 0 0 0 0 0 0 0 0 0 0 0 0 0 0 0
2023-10-18T01-59-42.800 PM	000028.4272	-000000.0020	000000.3388	000000.0508	-000000.0595	-000000.2733	000000.9606	000002.6947	000005.6400	54495	00366	01122	00795	00009	00648	01825	01865	00144	0 0 0 1 0 1 1 1 1 1 1 1 1 1 1 1	0 0 0 0 0 0 0 0 0 0 0 0 0 0 0 0
2023-10-18T01-59-47.571 PM	000028.4324	-000000.0025	000000.3402	000000.0485	-000000.0621	-000000.2733	000000.9599	000002.6737	000005.6400	54503	00365	01125	00778	00008	00648	01824	01866	00144	0 0 0 1 0 1 1 1 1 1 1 1 1 1 1 1	0 0 0 0 0 0 0 0 0 0 0 0 0 0 0 0
2023-10-18T01-59-49.187 PM	000028.4330	-000000.0061	000000.3370	000000.0485	-000000.0621	-000000.2733	000000.9586	000002.7158	000005.8800	54504	00358	01118	00778	00008	00648	01822	01864	00148	0 0 0 1 0 1 1 1 1 1 1 1 1 1 1 1	0 0 0 0 0 0 0 0 0 0 0 0 0 0 0 0
2023-10-18T01-59-51.950 PM	000028.4304	-000000.0005	000000.3388	000000.0486	-000000.0621	-000000.2733	000000.9632	000002.7579	000005.6400	54500	00369	01122	00779	00008	00648	01829	01862	00144	0 0 0 1 0 1 1 1 1 1 1 1 1 1 1 1	0 0 0 0 0 0 0 0 0 0 0 0 0 0 0 0
2023-10-18T01-59-54.711 PM	000028.4221	-000000.0020	000000.3406	000000.0486	-000000.0621	-000000.2733	000000.9644	000002.8421	000005.4000	54487	00366	01126	00779	00008	00648	01831	01858	00140	0 0 0 1 0 1 1 1 1 1 1 1 1 1 1 1	0 0 0 0 0 0 0 0 0 0 0 0 0 0 0 0
2023-10-18T01-59-58.602 PM	000028.4234	000000.0010	000000.3384	000000.0508	-000000.0621	-000000.2733	000000.9625	000002.8632	000005.6400	54489	00372	01121	00795	00008	00648	01828	01857	00144	0 0 0 1 0 1 1 1 1 1 1 1 1 1 1 1	0 0 0 0 0 0 0 0 0 0 0 0 0 0 0 0
2023-10-18T02-00-00.171 PM	000028.4272	-000000.0035	000000.3365	000000.0501	-000000.0621	-000000.2733	000000.9632	000002.8210	000005.6400	54495	00363	01117	00790	00008	00648	01829	01859	00144	0 0 0 1 0 1 1 1 1 1 1 1 1 1 1 1	0 0 0 0 0 0 0 0 0 0 0 0 0 0 0 0
2023-10-18T02-00-04.282 PM	000028.4330	-000000.0010	000000.3397	000000.0482	-000000.0621	-000000.2733	000000.9625	000002.9474	000005.8800	54504	00368	01124	00776	00008	00648	01828	01853	00148	0 0 0 1 0 1 1 1 1 1 1 1 1 1 1 1	0 0 0 0 0 0 0 0 0 0 0 0 0 0 0 0
2023-10-18T02-00-06.854 PM	000028.4311	-000000.0010	000000.3384	000000.0490	-000000.0595	-000000.2733	000000.9632	000002.8000	000005.6400	54501	00368	01121	00782	00009	00648	01829	01860	00144	0 0 0 1 0 1 1 1 1 1 1 1 1 1 1 1	0 0 0 0 0 0 0 0 0 0 0 0 0 0 0 0
2023-10-18T02-00-10.275 PM	000028.4234	-000000.0015	000000.3384	000000.0492	-000000.0595	-000000.2733	000000.9638	000002.6737	000005.4000	54489	00367	01121	00783	00009	00648	01830	01866	00140	0 0 0 1 0 1 1 1 1 1 1 1 1 1 1 1	0 0 0 0 0 0 0 0 0 0 0 0 0 0 0 0
2023-10-18T02-00-12.958 PM	000028.4195	000000.0000	000000.3384	000000.0485	-000000.0595	-000000.2733	000000.9619	000002.8421	000005.1600	54483	00370	01121	00778	00009	00648	01827	01858	00136	0 0 0 1 0 1 1 1 1 1 1 1 1 1 1 1	0 0 0 0 0 0 0 0 0 0 0 0 0 0 0 0
2023-10-18T02-00-15.797 PM	000028.4272	-000000.0005	000000.3388	000000.0493	-000000.0621	-000000.2733	000000.9644	000002.8632	000005.6400	54495	00369	01122	00784	00008	00648	01831	01857	00144	0 0 0 1 0 1 1 1 1 1 1 1 1 1 1 1	0 0 0 0 0 0 0 0 0 0 0 0 0 0 0 0
2023-10-18T02-00-18.611 PM	000028.4330	-000000.0010	000000.3411	000000.0486	-000000.0595	-000000.2733	000000.9619	000002.8210	000006.1200	54504	00368	01127	00779	00009	00648	01827	01859	00152	0 0 0 1 0 1 1 1 1 1 1 1 1 1 1 1	0 0 0 0 0 0 0 0 0 0 0 0 0 0 0 0
2023-10-18T02-00-21.272 PM	000028.4413	-000000.0015	000000.3411	000000.0486	-000000.0621	-000000.2733	000000.9625	000002.7579	000005.6400	54517	00367	01127	00779	00008	00648	01828	01862	00144	0 0 0 1 0 1 1 1 1 1 1 1 1 1 1 1	0 0 0 0 0 0 0 0 0 0 0 0 0 0 0 0
2023-10-18T02-00-23.890 PM	000028.4452	000000.0015	000000.3384	000000.0505	-000000.0621	-000000.2733	000000.9670	000002.7368	000005.4000	54523	00373	01121	00793	00008	00648	01835	01863	00140	0 0 0 1 0 1 1 1 1 1 1 1 1 1 1 1	0 0 0 0 0 0 0 0 0 0 0 0 0 0 0 0
2023-10-18T02-00-25.552 PM	000028.4413	-000000.0010	000000.3379	000000.0524	-000000.0595	-000000.2733	000000.9638	000002.7158	000005.8800	54517	00368	01120	00807	00009	00648	01830	01864	00148	0 0 0 1 0 1 1 1 1 1 1 1 1 1 1 1	0 0 0 0 0 0 0 0 0 0 0 0 0 0 0 0
2023-10-18T02-00-29.550 PM	000028.4279	-000000.0010	000000.3397	000000.0508	-000000.0621	-000000.2733	000000.9644	000002.7368	000005.6400	54496	00368	01124	00795	00008	00648	01831	01863	00144	0 0 0 1 0 1 1 1 1 1 1 1 1 1 1 1	0 0 0 0 0 0 0 0 0 0 0 0 0 0 0 0
2023-10-18T02-00-31.118 PM	000028.4253	-000000.0040	000000.3365	000000.0488	-000000.0621	-000000.2733	000000.9632	000002.6947	000006.1200	54492	00362	01117	00780	00008	00648	01829	01865	00152	0 0 0 1 0 1 1 1 1 1 1 1 1 1 1 1	0 0 0 0 0 0 0 0 0 0 0 0 0 0 0 0
2023-10-18T02-00-35.776 PM	000028.4240	-000000.0005	000000.3374	000000.0508	-000000.0621	-000000.2733	000000.9625	000002.7368	000005.4000	54490	00369	01119	00795	00008	00648	01828	01863	00140	0 0 0 1 0 1 1 1 1 1 1 1 1 1 1 1	0 0 0 0 0 0 0 0 0 0 0 0 0 0 0 0
2023-10-18T02-00-38.601 PM	000028.4195	-000000.0005	000000.3374	000000.0503	-000000.0621	-000000.2733	000000.9619	000002.7789	000005.4000	54483	00369	01119	00791	00008	00648	01827	01861	00140	0 0 0 1 0 1 1 1 1 1 1 1 1 1 1 1	0 0 0 0 0 0 0 0 0 0 0 0 0 0 0 0
2023-10-18T02-00-40.075 PM	000028.4189	-000000.0045	000000.3393	000000.0507	-000000.0621	-000000.2733	000000.9644	000002.8000	000005.8800	54482	00361	01123	00794	00008	00648	01831	01860	00148	0 0 0 1 0 1 1 1 1 1 1 1 1 1 1 1	0 0 0 0 0 0 0 0 0 0 0 0 0 0 0 0
2023-10-18T02-00-43.885 PM	000028.4253	000000.0000	000000.3379	000000.0505	-000000.0621	-000000.2733	000000.9638	000002.7789	000005.6400	54492	00370	01120	00793	00008	00648	01830	01861	00144	0 0 0 1 0 1 1 1 1 1 1 1 1 1 1 1	0 0 0 0 0 0 0 0 0 0 0 0 0 0 0 0
2023-10-18T02-00-46.802 PM	000028.4246	-000000.0015	000000.3411	000000.0504	-000000.0621	-000000.2733	000000.9619	000002.7368	000005.8800	54491	00367	01127	00792	00008	00648	01827	01863	00148	0 0 0 1 0 1 1 1 1 1 1 1 1 1 1 1	0 0 0 0 0 0 0 0 0 0 0 0 0 0 0 0
2023-10-18T02-00-49.516 PM	000028.4311	-000000.0010	000000.3384	000000.0508	-000000.0621	-000000.2733	000000.9625	000002.7579	000005.8800	54501	00368	01121	00795	00008	00648	01828	01862	00148	0 0 0 1 0 1 1 1 1 1 1 1 1 1 1 1	0 0 0 0 0 0 0 0 0 0 0 0 0 0 0 0
2023-10-18T02-00-51.193 PM	000028.4272	-000000.0055	000000.3370	000000.0501	-000000.0621	-000000.2733	000000.9606	000002.8000	000005.8800	54495	00359	01118	00790	00008	00648	01825	01860	00148	0 0 0 1 0 1 1 1 1 1 1 1 1 1 1 1	0 0 0 0 0 0 0 0 0 0 0 0 0 0 0 0
2023-10-18T02-00-54.988 PM	000028.4169	000000.0005	000000.3379	000000.0507	-000000.0621	-000000.2733	000000.9625	000002.7368	000005.8800	54479	00371	01120	00794	00008	00648	01828	01863	00148	0 0 0 1 0 1 1 1 1 1 1 1 1 1 1 1	0 0 0 0 0 0 0 0 0 0 0 0 0 0 0 0
2023-10-18T02-00-58.578 PM	000028.4073	-000000.0010	000000.3397	000000.0504	-000000.0595	-000000.2733	000000.9638	000002.7789	000005.6400	54464	00368	01124	00792	00009	00648	01830	01861	00144	0 0 0 1 0 1 1 1 1 1 1 1 1 1 1 1	0 0 0 0 0 0 0 0 0 0 0 0 0 0 0 0
2023-10-18T02-01-01.243 PM	000028.4060	-000000.0020	000000.3397	000000.0505	-000000.0621	-000000.2733	000000.9625	000002.7158	000005.8800	54462	00366	01124	00793	00008	00648	01828	01864	00148	0 0 0 1 0 1 1 1 1 1 1 1 1 1 1 1	0 0 0 0 0 0 0 0 0 0 0 0 0 0 0 0
2023-10-18T02-01-04.239 PM	000028.4009	000000.0005	000000.3393	000000.0507	-000000.0621	-000000.2733	000000.9625	000002.7789	000005.4000	54454	00371	01123	00794	00008	00648	01828	01861	00140	0 0 0 1 0 1 1 1 1 1 1 1 1 1 1 1	0 0 0 0 0 0 0 0 0 0 0 0 0 0 0 0
2023-10-18T02-01-06.795 PM	000028.3983	-000000.0015	000000.3406	000000.0504	-000000.0621	-000000.2733	000000.9625	000002.8000	000006.1200	54450	00367	01126	00792	00008	00648	01828	01860	00152	0 0 0 1 0 1 1 1 1 1 1 1 1 1 1 1	0 0 0 0 0 0 0 0 0 0 0 0 0 0 0 0
2023-10-18T02-01-09.508 PM	000028.4054	000000.0010	000000.3384	000000.0522	-000000.0621	-000000.2733	000000.9638	000002.7789	000005.6400	54461	00372	01121	00805	00008	00648	01830	01861	00144	0 0 0 1 0 1 1 1 1 1 1 1 1 1 1 1	0 0 0 0 0 0 0 0 0 0 0 0 0 0 0 0
2023-10-18T02-01-12.236 PM	000028.4067	-000000.0020	000000.3402	000000.0519	-000000.0595	-000000.2733	000000.9612	000002.6737	000005.8800	54463	00366	01125	00803	00009	00648	01826	01866	00148	0 0 0 1 0 1 1 1 1 1 1 1 1 1 1 1	0 0 0 0 0 0 0 0 0 0 0 0 0 0 0 0
2023-10-18T02-01-14.807 PM	000028.4080	000000.0005	000000.3379	000000.0503	-000000.0621	-000000.2733	000000.9612	000002.6947	000005.8800	54465	00371	01120	00791	00008	00648	01826	01865	00148	0 0 0 1 0 1 1 1 1 1 1 1 1 1 1 1	0 0 0 0 0 0 0 0 0 0 0 0 0 0 0 0
2023-10-18T02-01-16.613 PM	000028.4028	-000000.0005	000000.3379	000000.0527	-000000.0621	-000000.2733	000000.9638	000002.8210	000005.8800	54457	00369	01120	00809	00008	00648	01830	01859	00148	0 0 0 1 0 1 1 1 1 1 1 1 1 1 1 1	0 0 0 0 0 0 0 0 0 0 0 0 0 0 0 0
2023-10-18T02-01-20.565 PM	000028.3970	000000.0005	000000.3393	000000.0505	-000000.0621	-000000.2733	000000.9625	000002.7789	000005.6400	54448	00371	01123	00793	00008	00648	01828	01861	00144	0 0 0 1 0 1 1 1 1 1 1 1 1 1 1 1	0 0 0 0 0 0 0 0 0 0 0 0 0 0 0 0
2023-10-18T02-01-24.226 PM	000028.3970	-000000.0010	000000.3393	000000.0504	-000000.0621	-000000.2733	000000.9632	000002.8000	000005.6400	54448	00368	01123	00792	00008	00648	01829	01860	00144	0 0 0 1 0 1 1 1 1 1 1 1 1 1 1 1	0 0 0 0 0 0 0 0 0 0 0 0 0 0 0 0
2023-10-18T02-01-26.790 PM	000028.3990	000000.0005	000000.3388	000000.0511	-000000.0621	-000000.2733	000000.9644	000002.6737	000005.8800	54451	00371	01122	00797	00008	00648	01831	01866	00148	0 0 0 1 0 1 1 1 1 1 1 1 1 1 1 1	0 0 0 0 0 0 0 0 0 0 0 0 0 0 0 0
2023-10-18T02-01-28.485 PM	000028.3938	-000000.0010	000000.3393	000000.0520	-000000.0595	-000000.2733	000000.9586	000002.8000	000005.8800	54443	00368	01123	00804	00009	00648	01822	01860	00148	0 0 0 1 0 1 1 1 1 1 1 1 1 1 1 1	0 0 0 0 0 0 0 0 0 0 0 0 0 0 0 0
2023-10-18T02-01-32.546 PM	000028.3855	-000000.0010	000000.3402	000000.0520	-000000.0621	-000000.2733	000000.9644	000002.7158	000005.1600	54430	00368	01125	00804	00008	00648	01831	01864	00136	0 0 0 1 0 1 1 1 1 1 1 1 1 1 1 1	0 0 0 0 0 0 0 0 0 0 0 0 0 0 0 0
2023-10-18T02-01-35.211 PM	000028.3868	000000.0005	000000.3388	000000.0501	-000000.0595	-000000.2733	000000.9632	000002.8210	000005.1600	54432	00371	01122	00790	00009	00648	01829	01859	00136	0 0 0 1 0 1 1 1 1 1 1 1 1 1 1 1	0 0 0 0 0 0 0 0 0 0 0 0 0 0 0 0
2023-10-18T02-01-37.720 PM	000028.3874	-000000.0015	000000.3397	000000.0500	-000000.0595	-000000.2733	000000.9593	000002.7789	000005.6400	54433	00367	01124	00789	00009	00648	01823	01861	00144	0 0 0 1 0 1 1 1 1 1 1 1 1 1 1 1	0 0 0 0 0 0 0 0 0 0 0 0 0 0 0 0
2023-10-18T02-01-40.542 PM	000028.3893	-000000.0020	000000.3379	000000.0509	-000000.0595	-000000.2733	000000.9606	000002.7368	000006.1200	54436	00366	01120	00796	00009	00648	01825	01863	00152	0 0 0 1 0 1 1 1 1 1 1 1 1 1 1 1	0 0 0 0 0 0 0 0 0 0 0 0 0 0 0 0
2023-10-18T02-01-43.476 PM	000028.3810	-000000.0005	000000.3411	000000.0503	-000000.0621	-000000.2733	000000.9638	000002.8842	000005.6400	54423	00369	01127	00791	00008	00648	01830	01856	00144	0 0 0 1 0 1 1 1 1 1 1 1 1 1 1 1	0 0 0 0 0 0 0 0 0 0 0 0 0 0 0 0
2023-10-18T02-01-47.209 PM	000028.3906	-000000.0020	000000.3402	000000.0503	-000000.0595	-000000.2733	000000.9606	000002.7158	000005.4000	54438	00366	01125	00791	00009	00648	01825	01864	00140	0 0 0 1 0 1 1 1 1 1 1 1 1 1 1 1	0 0 0 0 0 0 0 0 0 0 0 0 0 0 0 0
2023-10-18T02-01-48.669 PM	000028.3880	-000000.0020	000000.3397	000000.0501	-000000.0621	-000000.2733	000000.9638	000002.8000	000005.1600	54434	00366	01124	00790	00008	00648	01830	01860	00136	0 0 0 1 0 1 1 1 1 1 1 1 1 1 1 1	0 0 0 0 0 0 0 0 0 0 0 0 0 0 0 0
2023-10-18T02-01-52.525 PM	000028.3835	-000000.0010	000000.3393	000000.0505	-000000.0595	-000000.2733	000000.9644	000002.6947	000005.6400	54427	00368	01123	00793	00009	00648	01831	01865	00144	0 0 0 1 0 1 1 1 1 1 1 1 1 1 1 1	0 0 0 0 0 0 0 0 0 0 0 0 0 0 0 0
2023-10-18T02-01-55.206 PM	000028.3765	-000000.0010	000000.3397	000000.0504	-000000.0595	-000000.2733	000000.9625	000002.6526	000005.6400	54416	00368	01124	00792	00009	00648	01828	01867	00144	0 0 0 1 0 1 1 1 1 1 1 1 1 1 1 1	0 0 0 0 0 0 0 0 0 0 0 0 0 0 0 0
2023-10-18T02-01-58.201 PM	000028.3791	000000.0000	000000.3388	000000.0526	-000000.0621	-000000.2733	000000.9625	000002.7579	000005.4000	54420	00370	01122	00808	00008	00648	01828	01862	00140	0 0 0 1 0 1 1 1 1 1 1 1 1 1 1 1	0 0 0 0 0 0 0 0 0 0 0 0 0 0 0 0
2023-10-18T02-02-00.758 PM	000028.3842	000000.0010	000000.3388	000000.0524	-000000.0621	-000000.2733	000000.9638	000002.7158	000005.8800	54428	00372	01122	00807	00008	00648	01830	01864	00148	0 0 0 1 0 1 1 1 1 1 1 1 1 1 1 1	0 0 0 0 0 0 0 0 0 0 0 0 0 0 0 0
2023-10-18T02-02-03.471 PM	000028.3861	000000.0010	000000.3384	000000.0501	-000000.0621	-000000.2733	000000.9625	000002.8842	000005.4000	54431	00372	01121	00790	00008	00648	01828	01856	00140	0 0 0 1 0 1 1 1 1 1 1 1 1 1 1 1	0 0 0 0 0 0 0 0 0 0 0 0 0 0 0 0
2023-10-18T02-02-05.086 PM	000028.3880	-000000.0040	000000.3393	000000.0520	-000000.0595	-000000.2733	000000.9632	000002.7789	000005.6400	54434	00362	01123	00804	00009	00648	01829	01861	00144	0 0 0 1 0 1 1 1 1 1 1 1 1 1 1 1	0 0 0 0 0 0 0 0 0 0 0 0 0 0 0 0
2023-10-18T02-02-09.192 PM	000028.3758	-000000.0010	000000.3379	000000.0508	-000000.0595	-000000.2733	000000.9625	000002.8632	000005.6400	54415	00368	01120	00795	00009	00648	01828	01857	00144	0 0 0 1 0 1 1 1 1 1 1 1 1 1 1 1	0 0 0 0 0 0 0 0 0 0 0 0 0 0 0 0
2023-10-18T02-02-12.762 PM	000028.3675	000000.0010	000000.3384	000000.0523	-000000.0621	-000000.2733	000000.9638	000002.7368	000005.8800	54402	00372	01121	00806	00008	00648	01830	01863	00148	0 0 0 1 0 1 1 1 1 1 1 1 1 1 1 1	0 0 0 0 0 0 0 0 0 0 0 0 0 0 0 0
2023-10-18T02-02-14.465 PM	000028.3624	-000000.0020	000000.3406	000000.0523	-000000.0621	-000000.2733	000000.9657	000002.7158	000005.4000	54394	00366	01126	00806	00008	00648	01833	01864	00140	0 0 0 1 0 1 1 1 1 1 1 1 1 1 1 1	0 0 0 0 0 0 0 0 0 0 0 0 0 0 0 0
2023-10-18T02-02-18.524 PM	000028.3611	000000.0005	000000.3374	000000.0505	-000000.0595	-000000.2733	000000.9625	000002.6947	000005.6400	54392	00371	01119	00793	00009	00648	01828	01865	00144	0 0 0 1 0 1 1 1 1 1 1 1 1 1 1 1	0 0 0 0 0 0 0 0 0 0 0 0 0 0 0 0
2023-10-18T02-02-20.030 PM	000028.3585	-000000.0035	000000.3347	000000.0505	-000000.0621	-000000.2733	000000.9651	000002.8000	000006.1200	54388	00363	01113	00793	00008	00648	01832	01860	00152	0 0 0 1 0 1 1 1 1 1 1 1 1 1 1 1	0 0 0 0 0 0 0 0 0 0 0 0 0 0 0 0
2023-10-18T02-02-24.171 PM	000028.3585	-000000.0010	000000.3388	000000.0509	-000000.0621	-000000.2733	000000.9619	000002.6947	000005.1600	54388	00368	01122	00796	00008	00648	01827	01865	00136	0 0 0 1 0 1 1 1 1 1 1 1 1 1 1 1	0 0 0 0 0 0 0 0 0 0 0 0 0 0 0 0
2023-10-18T02-02-26.869 PM	000028.3624	-000000.0010	000000.3402	000000.0504	-000000.0621	-000000.2733	000000.9644	000002.6947	000005.8800	54394	00368	01125	00792	00008	00648	01831	01865	00148	0 0 0 1 0 1 1 1 1 1 1 1 1 1 1 1	0 0 0 0 0 0 0 0 0 0 0 0 0 0 0 0
2023-10-18T02-02-29.700 PM	000028.3624	-000000.0020	000000.3379	000000.0503	-000000.0595	-000000.2733	000000.9612	000002.8000	000005.8800	54394	00366	01120	00791	00009	00648	01826	01860	00148	0 0 0 1 0 1 1 1 1 1 1 1 1 1 1 1	0 0 0 0 0 0 0 0 0 0 0 0 0 0 0 0
2023-10-18T02-02-32.517 PM	000028.3534	-000000.0015	000000.3374	000000.0507	-000000.0595	-000000.2733	000000.9612	000002.8000	000005.8800	54380	00367	01119	00794	00009	00648	01826	01860	00148	0 0 0 1 0 1 1 1 1 1 1 1 1 1 1 1	0 0 0 0 0 0 0 0 0 0 0 0 0 0 0 0
2023-10-18T02-02-35.859 PM	000028.3463	-000000.0020	000000.3397	000000.0501	-000000.0621	-000000.2733	000000.9644	000002.7368	000005.8800	54369	00366	01124	00790	00008	00648	01831	01863	00148	0 0 0 1 0 1 1 1 1 1 1 1 1 1 1 1	0 0 0 0 0 0 0 0 0 0 0 0 0 0 0 0
2023-10-18T02-02-38.746 PM	000028.3482	-000000.0020	000000.3384	000000.0505	-000000.0621	-000000.2733	000000.9638	000002.8421	000005.8800	54372	00366	01121	00793	00008	00648	01830	01858	00148	0 0 0 1 0 1 1 1 1 1 1 1 1 1 1 1	0 0 0 0 0 0 0 0 0 0 0 0 0 0 0 0
2023-10-18T02-02-40.393 PM	000028.3540	-000000.0020	000000.3402	000000.0484	-000000.0595	-000000.2733	000000.9606	000002.8000	000005.6400	54381	00366	01125	00777	00009	00648	01825	01860	00144	0 0 0 1 0 1 1 1 1 1 1 1 1 1 1 1	0 0 0 0 0 0 0 0 0 0 0 0 0 0 0 0
2023-10-18T02-02-44.160 PM	000028.3662	-000000.0020	000000.3379	000000.0489	-000000.0621	-000000.2733	000000.9625	000002.7579	000005.8800	54400	00366	01120	00781	00008	00648	01828	01862	00148	0 0 0 1 0 1 1 1 1 1 1 1 1 1 1 1	0 0 0 0 0 0 0 0 0 0 0 0 0 0 0 0
2023-10-18T02-02-46.842 PM	000027.9341	-000000.0015	000000.3406	000000.0484	-000000.0595	-000000.2733	000000.9625	000002.8210	000005.6400	53727	00367	01126	00777	00009	00648	01828	01859	00144	0 0 0 1 0 1 1 1 1 1 1 1 1 1 1 1	0 0 0 0 0 0 0 0 0 0 0 0 0 0 0 0
2023-10-18T02-02-50.167 PM	000028.3335	000000.0015	000000.3384	000000.0469	-000000.0621	-000000.2733	000000.9632	000002.7789	000005.1600	54349	00373	01121	00766	00008	00648	01829	01861	00136	0 0 0 1 0 1 1 1 1 1 1 1 1 1 1 1	0 0 0 0 0 0 0 0 0 0 0 0 0 0 0 0
2023-10-18T02-02-52.725 PM	000028.3636	000000.0015	000000.3388	000000.0484	-000000.0621	-000000.2733	000000.9638	000002.7579	000005.8800	54396	00373	01122	00777	00008	00648	01830	01862	00148	0 0 0 1 0 1 1 1 1 1 1 1 1 1 1 1	0 0 0 0 0 0 0 0 0 0 0 0 0 0 0 0
2023-10-18T02-02-55.439 PM	000028.3835	000000.0000	000000.3388	000000.0485	-000000.0621	-000000.2733	000000.9612	000002.7789	000005.6400	54427	00370	01122	00778	00008	00648	01826	01861	00144	0 0 0 1 0 1 1 1 1 1 1 1 1 1 1 1	0 0 0 0 0 0 0 0 0 0 0 0 0 0 0 0
2023-10-18T02-02-58.153 PM	000028.3861	-000000.0020	000000.3388	000000.0501	-000000.0595	-000000.2733	000000.9606	000002.7368	000005.6400	54431	00366	01122	00790	00009	00648	01825	01863	00144	0 0 0 1 0 1 1 1 1 1 1 1 1 1 1 1	0 0 0 0 0 0 0 0 0 0 0 0 0 0 0 0
2023-10-18T02-03-01.418 PM	000028.3868	-000000.0015	000000.3379	000000.0492	-000000.0595	-000000.2733	000000.9632	000002.8632	000005.6400	54432	00367	01120	00783	00009	00648	01829	01857	00144	0 0 0 1 0 1 1 1 1 1 1 1 1 1 1 1	0 0 0 0 0 0 0 0 0 0 0 0 0 0 0 0
2023-10-18T02-03-03.018 PM	000028.3900	-000000.0030	000000.3356	000000.0486	-000000.0595	-000000.2733	000000.9644	000002.7789	000005.6400	54437	00364	01115	00779	00009	00648	01831	01861	00144	0 0 0 1 0 1 1 1 1 1 1 1 1 1 1 1	0 0 0 0 0 0 0 0 0 0 0 0 0 0 0 0
2023-10-18T02-03-06.893 PM	000028.4009	000000.0005	000000.3388	000000.0485	-000000.0595	-000000.2733	000000.9632	000002.7158	000005.1600	54454	00371	01122	00778	00009	00648	01829	01864	00136	0 0 0 1 0 1 1 1 1 1 1 1 1 1 1 1	0 0 0 0 0 0 0 0 0 0 0 0 0 0 0 0
2023-10-18T02-03-09.670 PM	000028.4150	-000000.0020	000000.3411	000000.0503	-000000.0621	-000000.2733	000000.9644	000002.7579	000005.6400	54476	00366	01127	00791	00008	00648	01831	01862	00144	0 0 0 1 0 1 1 1 1 1 1 1 1 1 1 1	0 0 0 0 0 0 0 0 0 0 0 0 0 0 0 0
2023-10-18T02-03-12.479 PM	000028.4163	-000000.0020	000000.3402	000000.0504	-000000.0595	-000000.2733	000000.9657	000002.7158	000005.4000	54478	00366	01125	00792	00009	00648	01833	01864	00140	0 0 0 1 0 1 1 1 1 1 1 1 1 1 1 1	0 0 0 0 0 0 0 0 0 0 0 0 0 0 0 0
2023-10-18T02-03-14.895 PM	000028.4195	000000.0005	000000.3393	000000.0509	-000000.0621	-000000.2733	000000.9651	000002.8210	000005.6400	54483	00371	01123	00796	00008	00648	01832	01859	00144	0 0 0 1 0 1 1 1 1 1 1 1 1 1 1 1	0 0 0 0 0 0 0 0 0 0 0 0 0 0 0 0
2023-10-18T02-03-16.574 PM	000028.4227	-000000.0015	000000.3379	000000.0524	-000000.0595	-000000.2733	000000.9625	000002.8000	000005.1600	54488	00367	01120	00807	00009	00648	01828	01860	00136	0 0 0 1 0 1 1 1 1 1 1 1 1 1 1 1	0 0 0 0 0 0 0 0 0 0 0 0 0 0 0 0
2023-10-18T02-03-20.483 PM	000028.4246	-000000.0005	000000.3406	000000.0504	-000000.0595	-000000.2733	000000.9638	000002.7158	000005.6400	54491	00369	01126	00792	00009	00648	01830	01864	00144	0 0 0 1 0 1 1 1 1 1 1 1 1 1 1 1	0 0 0 0 0 0 0 0 0 0 0 0 0 0 0 0
2023-10-18T02-03-24.139 PM	000028.4163	-000000.0010	000000.3397	000000.0503	-000000.0595	-000000.2733	000000.9619	000002.7158	000005.6400	54478	00368	01124	00791	00009	00648	01827	01864	00144	0 0 0 1 0 1 1 1 1 1 1 1 1 1 1 1	0 0 0 0 0 0 0 0 0 0 0 0 0 0 0 0
2023-10-18T02-03-26.830 PM	000028.4131	000000.0005	000000.3384	000000.0508	-000000.0621	-000000.2733	000000.9644	000002.7368	000005.6400	54473	00371	01121	00795	00008	00648	01831	01863	00144	0 0 0 1 0 1 1 1 1 1 1 1 1 1 1 1	0 0 0 0 0 0 0 0 0 0 0 0 0 0 0 0
2023-10-18T02-03-28.343 PM	000028.4150	000000.0005	000000.3374	000000.0507	-000000.0595	-000000.2733	000000.9632	000002.7789	000004.9200	54476	00371	01119	00794	00009	00648	01829	01861	00132	0 0 0 1 0 1 1 1 1 1 1 1 1 1 1 1	0 0 0 0 0 0 0 0 0 0 0 0 0 0 0 0
2023-10-18T02-03-32.455 PM	000028.4266	-000000.0015	000000.3402	000000.0504	-000000.0621	-000000.2733	000000.9632	000002.7579	000005.4000	54494	00367	01125	00792	00008	00648	01829	01862	00140	0 0 0 1 0 1 1 1 1 1 1 1 1 1 1 1	0 0 0 0 0 0 0 0 0 0 0 0 0 0 0 0
2023-10-18T02-03-33.961 PM	000028.4253	-000000.0025	000000.3374	000000.0507	-000000.0621	-000000.2733	000000.9651	000002.7579	000005.4000	54492	00365	01119	00794	00008	00648	01832	01862	00140	0 0 0 1 0 1 1 1 1 1 1 1 1 1 1 1	0 0 0 0 0 0 0 0 0 0 0 0 0 0 0 0
2023-10-18T02-03-37.821 PM	000028.4189	000000.0010	000000.3393	000000.0505	-000000.0595	-000000.2733	000000.9644	000002.6947	000004.6800	54482	00372	01123	00793	00009	00648	01831	01865	00128	0 0 0 1 0 1 1 1 1 1 1 1 1 1 1 1	0 0 0 0 0 0 0 0 0 0 0 0 0 0 0 0
2023-10-18T02-03-40.692 PM	000028.4169	-000000.0010	000000.3406	000000.0482	-000000.0595	-000000.2733	000000.9625	000002.8000	000005.4000	54479	00368	01126	00776	00009	00648	01828	01860	00140	0 0 0 1 0 1 1 1 1 1 1 1 1 1 1 1	0 0 0 0 0 0 0 0 0 0 0 0 0 0 0 0
2023-10-18T02-03-42.354 PM	000028.4118	-000000.0010	000000.3384	000000.0508	-000000.0621	-000000.2733	000000.9638	000002.8421	000005.4000	54471	00368	01121	00795	00008	00648	01830	01858	00140	0 0 0 1 0 1 1 1 1 1 1 1 1 1 1 1	0 0 0 0 0 0 0 0 0 0 0 0 0 0 0 0
2023-10-18T02-03-46.465 PM	000028.4047	000000.0010	000000.3384	000000.0503	-000000.0595	-000000.2733	000000.9625	000002.7789	000005.1600	54460	00372	01121	00791	00009	00648	01828	01861	00136	0 0 0 1 0 1 1 1 1 1 1 1 1 1 1 1	0 0 0 0 0 0 0 0 0 0 0 0 0 0 0 0
2023-10-18T02-03-50.121 PM	000028.4047	-000000.0020	000000.3384	000000.0492	-000000.0595	-000000.2733	000000.9644	000002.7789	000005.1600	54460	00366	01121	00783	00009	00648	01831	01861	00136	0 0 0 1 0 1 1 1 1 1 1 1 1 1 1 1	0 0 0 0 0 0 0 0 0 0 0 0 0 0 0 0
2023-10-18T02-03-52.679 PM	000028.4073	-000000.0020	000000.3402	000000.0505	-000000.0621	-000000.2733	000000.9632	000002.7579	000005.6400	54464	00366	01125	00793	00008	00648	01829	01862	00144	0 0 0 1 0 1 1 1 1 1 1 1 1 1 1 1	0 0 0 0 0 0 0 0 0 0 0 0 0 0 0 0
2023-10-18T02-03-55.376 PM	000028.4041	-000000.0015	000000.3406	000000.0503	-000000.0621	-000000.2733	000000.9651	000002.8000	000005.4000	54459	00367	01126	00791	00008	00648	01832	01860	00140	0 0 0 1 0 1 1 1 1 1 1 1 1 1 1 1	0 0 0 0 0 0 0 0 0 0 0 0 0 0 0 0
2023-10-18T02-03-56.992 PM	000028.4035	-000000.0045	000000.3379	000000.0482	-000000.0595	-000000.2733	000000.9632	000002.7789	000005.4000	54458	00361	01120	00776	00009	00648	01829	01861	00140	0 0 0 1 0 1 1 1 1 1 1 1 1 1 1 1	0 0 0 0 0 0 0 0 0 0 0 0 0 0 0 0
2023-10-18T02-04-00.807 PM	000028.4073	000000.0010	000000.3384	000000.0485	-000000.0621	-000000.2733	000000.9651	000002.8000	000005.1600	54464	00372	01121	00778	00008	00648	01832	01860	00136	0 0 0 1 0 1 1 1 1 1 1 1 1 1 1 1	0 0 0 0 0 0 0 0 0 0 0 0 0 0 0 0
2023-10-18T02-04-03.630 PM	000028.4112	-000000.0020	000000.3397	000000.0503	-000000.0595	-000000.2733	000000.9606	000002.8210	000005.1600	54470	00366	01124	00791	00009	00648	01825	01859	00136	0 0 0 1 0 1 1 1 1 1 1 1 1 1 1 1	0 0 0 0 0 0 0 0 0 0 0 0 0 0 0 0
2023-10-18T02-04-06.108 PM	000028.4144	-000000.0010	000000.3406	000000.0501	-000000.0595	-000000.2733	000000.9625	000002.7789	000005.1600	54475	00368	01126	00790	00009	00648	01828	01861	00136	0 0 0 1 0 1 1 1 1 1 1 1 1 1 1 1	0 0 0 0 0 0 0 0 0 0 0 0 0 0 0 0
2023-10-18T02-04-08.793 PM	000028.4131	-000000.0015	000000.3379	000000.0507	-000000.0621	-000000.2733	000000.9625	000002.6737	000005.1600	54473	00367	01120	00794	00008	00648	01828	01866	00136	0 0 0 1 0 1 1 1 1 1 1 1 1 1 1 1	0 0 0 0 0 0 0 0 0 0 0 0 0 0 0 0
2023-10-18T02-04-10.597 PM	000028.4105	-000000.0015	000000.3374	000000.0509	-000000.0621	-000000.2733	000000.9632	000002.6947	000004.9200	54469	00367	01119	00796	00008	00648	01829	01865	00132	0 0 0 1 0 1 1 1 1 1 1 1 1 1 1 1	0 0 0 0 0 0 0 0 0 0 0 0 0 0 0 0
2023-10-18T02-04-14.378 PM	000028.3970	-000000.0015	000000.3402	000000.0522	-000000.0621	-000000.2733	000000.9632	000002.7579	000005.1600	54448	00367	01125	00805	00008	00648	01829	01862	00136	0 0 0 1 0 1 1 1 1 1 1 1 1 1 1 1	0 0 0 0 0 0 0 0 0 0 0 0 0 0 0 0
2023-10-18T02-04-18.096 PM	000028.3758	000000.0010	000000.3384	000000.0505	-000000.0621	-000000.2733	000000.9651	000002.7158	000005.6400	54415	00372	01121	00793	00008	00648	01832	01864	00144	0 0 0 1 0 1 1 1 1 1 1 1 1 1 1 1	0 0 0 0 0 0 0 0 0 0 0 0 0 0 0 0
2023-10-18T02-04-19.917 PM	000028.3714	-000000.0005	000000.3384	000000.0509	-000000.0595	-000000.2733	000000.9625	000002.7158	000005.4000	54408	00369	01121	00796	00009	00648	01828	01864	00140	0 0 0 1 0 1 1 1 1 1 1 1 1 1 1 1	0 0 0 0 0 0 0 0 0 0 0 0 0 0 0 0
2023-10-18T02-04-24.091 PM	000028.3508	000000.0010	000000.3379	000000.0500	-000000.0621	-000000.2733	000000.9625	000002.7579	000004.9200	54376	00372	01120	00789	00008	00648	01828	01862	00132	0 0 0 1 0 1 1 1 1 1 1 1 1 1 1 1	0 0 0 0 0 0 0 0 0 0 0 0 0 0 0 0
2023-10-18T02-04-26.663 PM	000028.3470	000000.0000	000000.3388	000000.0501	-000000.0595	-000000.2733	000000.9619	000002.8000	000005.6400	54370	00370	01122	00790	00009	00648	01827	01860	00144	0 0 0 1 0 1 1 1 1 1 1 1 1 1 1 1	0 0 0 0 0 0 0 0 0 0 0 0 0 0 0 0
2023-10-18T02-04-29.377 PM	000028.3431	000000.0015	000000.3393	000000.0488	-000000.0621	-000000.2733	000000.9644	000002.7368	000005.4000	54364	00373	01123	00780	00008	00648	01831	01863	00140	0 0 0 1 0 1 1 1 1 1 1 1 1 1 1 1	0 0 0 0 0 0 0 0 0 0 0 0 0 0 0 0
2023-10-18T02-04-32.090 PM	000028.3399	-000000.0010	000000.3397	000000.0488	-000000.0621	-000000.2733	000000.9638	000002.7368	000005.1600	54359	00368	01124	00780	00008	00648	01830	01863	00136	0 0 0 1 0 1 1 1 1 1 1 1 1 1 1 1	0 0 0 0 0 0 0 0 0 0 0 0 0 0 0 0
2023-10-18T02-04-34.757 PM	000028.3399	-000000.0020	000000.3384	000000.0508	-000000.0595	-000000.2733	000000.9638	000002.8000	000005.4000	54359	00366	01121	00795	00009	00648	01830	01860	00140	0 0 0 1 0 1 1 1 1 1 1 1 1 1 1 1	0 0 0 0 0 0 0 0 0 0 0 0 0 0 0 0
2023-10-18T02-04-38.429 PM	000028.3386	-000000.0020	000000.3402	000000.0520	-000000.0595	-000000.2733	000000.9612	000002.6947	000005.6400	54357	00366	01125	00804	00009	00648	01826	01865	00144	0 0 0 1 0 1 1 1 1 1 1 1 1 1 1 1	0 0 0 0 0 0 0 0 0 0 0 0 0 0 0 0
2023-10-18T02-04-39.890 PM	000028.3367	-000000.0055	000000.3374	000000.0519	-000000.0621	-000000.2733	000000.9638	000002.8210	000005.4000	54354	00359	01119	00803	00008	00648	01830	01859	00140	0 0 0 1 0 1 1 1 1 1 1 1 1 1 1 1	0 0 0 0 0 0 0 0 0 0 0 0 0 0 0 0
2023-10-18T02-04-44.076 PM	000028.3322	-000000.0005	000000.3384	000000.0508	-000000.0621	-000000.2733	000000.9644	000002.7158	000005.1600	54347	00369	01121	00795	00008	00648	01831	01864	00136	0 0 0 1 0 1 1 1 1 1 1 1 1 1 1 1	0 0 0 0 0 0 0 0 0 0 0 0 0 0 0 0
2023-10-18T02-04-46.633 PM	000028.3328	-000000.0005	000000.3402	000000.0507	-000000.0621	-000000.2733	000000.9638	000002.7579	000005.4000	54348	00369	01125	00794	00008	00648	01830	01862	00140	0 0 0 1 0 1 1 1 1 1 1 1 1 1 1 1	0 0 0 0 0 0 0 0 0 0 0 0 0 0 0 0
2023-10-18T02-04-48.358 PM	000028.3283	-000000.0015	000000.3415	000000.0504	-000000.0621	-000000.2733	000000.9632	000002.8210	000004.9200	54341	00367	01128	00792	00008	00648	01829	01859	00132	0 0 0 1 0 1 1 1 1 1 1 1 1 1 1 1	0 0 0 0 0 0 0 0 0 0 0 0 0 0 0 0
2023-10-18T02-04-52.405 PM	000028.3309	000000.0005	000000.3388	000000.0508	-000000.0621	-000000.2733	000000.9619	000002.7368	000005.1600	54345	00371	01122	00795	00008	00648	01827	01863	00136	0 0 0 1 0 1 1 1 1 1 1 1 1 1 1 1	0 0 0 0 0 0 0 0 0 0 0 0 0 0 0 0
2023-10-18T02-04-53.895 PM	000028.3322	-000000.0030	000000.3356	000000.0509	-000000.0621	-000000.2733	000000.9612	000002.7579	000005.1600	54347	00364	01115	00796	00008	00648	01826	01862	00136	0 0 0 1 0 1 1 1 1 1 1 1 1 1 1 1	0 0 0 0 0 0 0 0 0 0 0 0 0 0 0 0
2023-10-18T02-04-57.771 PM	000028.3380	000000.0005	000000.3397	000000.0505	-000000.0621	-000000.2733	000000.9644	000002.8000	000004.9200	54356	00371	01124	00793	00008	00648	01831	01860	00132	0 0 0 1 0 1 1 1 1 1 1 1 1 1 1 1	0 0 0 0 0 0 0 0 0 0 0 0 0 0 0 0
2023-10-18T02-05-01.583 PM	000028.3425	-000000.0020	000000.3397	000000.0501	-000000.0621	-000000.2733	000000.9625	000002.7368	000005.4000	54363	00366	01124	00790	00008	00648	01828	01863	00140	0 0 0 1 0 1 1 1 1 1 1 1 1 1 1 1	0 0 0 0 0 0 0 0 0 0 0 0 0 0 0 0
2023-10-18T02-05-04.391 PM	000028.3354	000000.0005	000000.3384	000000.0493	-000000.0621	-000000.2733	000000.9651	000002.6947	000005.4000	54352	00371	01121	00784	00008	00648	01832	01865	00140	0 0 0 1 0 1 1 1 1 1 1 1 1 1 1 1	0 0 0 0 0 0 0 0 0 0 0 0 0 0 0 0
2023-10-18T02-05-05.897 PM	000028.3367	-000000.0035	000000.3356	000000.0493	-000000.0621	-000000.2733	000000.9651	000002.8842	000005.4000	54354	00363	01115	00784	00008	00648	01832	01856	00140	0 0 0 1 0 1 1 1 1 1 1 1 1 1 1 1	0 0 0 0 0 0 0 0 0 0 0 0 0 0 0 0
2023-10-18T02-05-09.758 PM	000028.3392	-000000.0020	000000.3402	000000.0503	-000000.0621	-000000.2733	000000.9619	000002.7789	000005.6400	54358	00366	01125	00791	00008	00648	01827	01861	00144	0 0 0 1 0 1 1 1 1 1 1 1 1 1 1 1	0 0 0 0 0 0 0 0 0 0 0 0 0 0 0 0
2023-10-18T02-05-12.628 PM	000028.3392	-000000.0020	000000.3384	000000.0507	-000000.0621	-000000.2733	000000.9606	000002.7158	000005.4000	54358	00366	01121	00794	00008	00648	01825	01864	00140	0 0 0 1 0 1 1 1 1 1 1 1 1 1 1 1	0 0 0 0 0 0 0 0 0 0 0 0 0 0 0 0
2023-10-18T02-05-14.276 PM	000028.3380	-000000.0010	000000.3393	000000.0509	-000000.0595	-000000.2733	000000.9625	000002.8421	000005.4000	54356	00368	01123	00796	00009	00648	01828	01858	00140	0 0 0 1 0 1 1 1 1 1 1 1 1 1 1 1	0 0 0 0 0 0 0 0 0 0 0 0 0 0 0 0
2023-10-18T02-05-18.058 PM	000028.3360	000000.0010	000000.3388	000000.0505	-000000.0595	-000000.2733	000000.9651	000002.7368	000005.4000	54353	00372	01122	00793	00009	00648	01832	01863	00140	0 0 0 1 0 1 1 1 1 1 1 1 1 1 1 1	0 0 0 0 0 0 0 0 0 0 0 0 0 0 0 0
2023-10-18T02-05-20.757 PM	000028.3380	-000000.0020	000000.3397	000000.0503	-000000.0595	-000000.2733	000000.9619	000002.8421	000005.4000	54356	00366	01124	00791	00009	00648	01827	01858	00140	0 0 0 1 0 1 1 1 1 1 1 1 1 1 1 1	0 0 0 0 0 0 0 0 0 0 0 0 0 0 0 0
2023-10-18T02-05-23.566 PM	000028.3482	000000.0000	000000.3388	000000.0504	-000000.0621	-000000.2733	000000.9632	000002.6737	000005.6400	54372	00370	01122	00792	00008	00648	01829	01866	00144	0 0 0 1 0 1 1 1 1 1 1 1 1 1 1 1	0 0 0 0 0 0 0 0 0 0 0 0 0 0 0 0
2023-10-18T02-05-25.903 PM	000028.3566	-000000.0010	000000.3402	000000.0505	-000000.0595	-000000.2733	000000.9632	000002.8842	000005.4000	54385	00368	01125	00793	00009	00648	01829	01856	00140	0 0 0 1 0 1 1 1 1 1 1 1 1 1 1 1	0 0 0 0 0 0 0 0 0 0 0 0 0 0 0 0
2023-10-18T02-05-29.670 PM	000028.3643	000000.0000	000000.3384	000000.0505	-000000.0595	-000000.2733	000000.9619	000002.8210	000005.1600	54397	00370	01121	00793	00009	00648	01827	01859	00136	0 0 0 1 0 1 1 1 1 1 1 1 1 1 1 1	0 0 0 0 0 0 0 0 0 0 0 0 0 0 0 0
2023-10-18T02-05-32.619 PM	000028.3547	-000000.0010	000000.3420	000000.0504	-000000.0621	-000000.2733	000000.9638	000002.8842	000005.4000	54382	00368	01129	00792	00008	00648	01830	01856	00140	0 0 0 1 0 1 1 1 1 1 1 1 1 1 1 1	0 0 0 0 0 0 0 0 0 0 0 0 0 0 0 0
2023-10-18T02-05-34.267 PM	000028.3559	000000.0000	000000.3393	000000.0504	-000000.0595	-000000.2733	000000.9651	000002.8000	000005.4000	54384	00370	01123	00792	00009	00648	01832	01860	00140	0 0 0 1 0 1 1 1 1 1 1 1 1 1 1 1	0 0 0 0 0 0 0 0 0 0 0 0 0 0 0 0
2023-10-18T02-05-38.035 PM	000028.3598	-000000.0015	000000.3384	000000.0508	-000000.0595	-000000.2733	000000.9638	000002.8421	000005.4000	54390	00367	01121	00795	00009	00648	01830	01858	00140	0 0 0 1 0 1 1 1 1 1 1 1 1 1 1 1	0 0 0 0 0 0 0 0 0 0 0 0 0 0 0 0
2023-10-18T02-05-40.722 PM	000028.3585	000000.0005	000000.3393	000000.0509	-000000.0595	-000000.2733	000000.9638	000002.8210	000005.1600	54388	00371	01123	00796	00009	00648	01830	01859	00136	0 0 0 1 0 1 1 1 1 1 1 1 1 1 1 1	0 0 0 0 0 0 0 0 0 0 0 0 0 0 0 0
2023-10-18T02-05-43.557 PM	000028.3579	-000000.0015	000000.3406	000000.0504	-000000.0621	-000000.2733	000000.9632	000002.7579	000005.4000	54387	00367	01126	00792	00008	00648	01829	01862	00140	0 0 0 1 0 1 1 1 1 1 1 1 1 1 1 1	0 0 0 0 0 0 0 0 0 0 0 0 0 0 0 0
2023-10-18T02-05-46.366 PM	000028.3572	-000000.0010	000000.3384	000000.0504	-000000.0621	-000000.2733	000000.9619	000002.8210	000005.1600	54386	00368	01121	00792	00008	00648	01827	01859	00136	0 0 0 1 0 1 1 1 1 1 1 1 1 1 1 1	0 0 0 0 0 0 0 0 0 0 0 0 0 0 0 0
2023-10-18T02-05-47.872 PM	000028.3540	-000000.0035	000000.3365	000000.0511	-000000.0621	-000000.2733	000000.9644	000002.8421	000005.4000	54381	00363	01117	00797	00008	00648	01831	01858	00140	0 0 0 1 0 1 1 1 1 1 1 1 1 1 1 1	0 0 0 0 0 0 0 0 0 0 0 0 0 0 0 0
2023-10-18T02-05-52.579 PM	000028.3437	-000000.0015	000000.3388	000000.0514	-000000.0621	-000000.2733	000000.9657	000002.8210	000005.4000	54365	00367	01122	00799	00008	00648	01833	01859	00140	0 0 0 1 0 1 1 1 1 1 1 1 1 1 1 1	0 0 0 0 0 0 0 0 0 0 0 0 0 0 0 0
2023-10-18T02-05-55.308 PM	000028.3508	-000000.0010	000000.3402	000000.0522	-000000.0595	-000000.2733	000000.9625	000002.7579	000005.4000	54376	00368	01125	00805	00009	00648	01828	01862	00140	0 0 0 1 0 1 1 1 1 1 1 1 1 1 1 1	0 0 0 0 0 0 0 0 0 0 0 0 0 0 0 0
2023-10-18T02-05-58.023 PM	000028.3604	000000.0000	000000.3388	000000.0512	-000000.0621	-000000.2733	000000.9632	000002.8632	000005.4000	54391	00370	01122	00798	00008	00648	01829	01857	00140	0 0 0 1 0 1 1 1 1 1 1 1 1 1 1 1	0 0 0 0 0 0 0 0 0 0 0 0 0 0 0 0
2023-10-18T02-06-00.595 PM	000028.3624	000000.0010	000000.3388	000000.0504	-000000.0621	-000000.2733	000000.9651	000002.7158	000005.4000	54394	00372	01122	00792	00008	00648	01832	01864	00140	0 0 0 1 0 1 1 1 1 1 1 1 1 1 1 1	0 0 0 0 0 0 0 0 0 0 0 0 0 0 0 0
2023-10-18T02-06-03.528 PM	000028.3559	000000.0015	000000.3393	000000.0511	-000000.0595	-000000.2733	000000.9632	000002.8421	000005.4000	54384	00373	01123	00797	00009	00648	01829	01858	00140	0 0 0 1 0 1 1 1 1 1 1 1 1 1 1 1	0 0 0 0 0 0 0 0 0 0 0 0 0 0 0 0
2023-10-18T02-06-06.022 PM	000028.3534	-000000.0020	000000.3402	000000.0501	-000000.0595	-000000.2733	000000.9625	000002.7368	000005.1600	54380	00366	01125	00790	00009	00648	01828	01863	00136	0 0 0 1 0 1 1 1 1 1 1 1 1 1 1 1	0 0 0 0 0 0 0 0 0 0 0 0 0 0 0 0
2023-10-18T02-06-08.689 PM	000028.3514	000000.0000	000000.3379	000000.0484	-000000.0621	-000000.2733	000000.9612	000002.7158	000005.1600	54377	00370	01120	00777	00008	00648	01826	01864	00136	0 0 0 1 0 1 1 1 1 1 1 1 1 1 1 1	0 0 0 0 0 0 0 0 0 0 0 0 0 0 0 0
2023-10-18T02-06-10.210 PM	000028.3514	000000.0010	000000.3388	000000.0490	-000000.0621	-000000.2733	000000.9632	000002.6737	000005.4000	54377	00372	01122	00782	00008	00648	01829	01866	00140	0 0 0 1 0 1 1 1 1 1 1 1 1 1 1 1	0 0 0 0 0 0 0 0 0 0 0 0 0 0 0 0
2023-10-18T02-06-15.010 PM	000028.3155	000000.0005	000000.3384	000000.0485	-000000.0595	-000000.2733	000000.9644	000002.8000	000004.9200	54321	00371	01121	00778	00009	00648	01831	01860	00132	0 0 0 1 0 1 1 1 1 1 1 1 1 1 1 1	0 0 0 0 0 0 0 0 0 0 0 0 0 0 0 0
2023-10-18T02-06-18.008 PM	000028.3296	-000000.0010	000000.3411	000000.0488	-000000.0621	-000000.2733	000000.9644	000002.8421	000005.4000	54343	00368	01127	00780	00008	00648	01831	01858	00140	0 0 0 1 0 1 1 1 1 1 1 1 1 1 1 1	0 0 0 0 0 0 0 0 0 0 0 0 0 0 0 0
2023-10-18T02-06-20.597 PM	000028.3270	000000.0005	000000.3397	000000.0493	-000000.0621	-000000.2733	000000.9651	000002.7368	000005.4000	54339	00371	01124	00784	00008	00648	01832	01863	00140	0 0 0 1 0 1 1 1 1 1 1 1 1 1 1 1	0 0 0 0 0 0 0 0 0 0 0 0 0 0 0 0
2023-10-18T02-06-23.295 PM	000028.3226	-000000.0010	000000.3393	000000.0492	-000000.0621	-000000.2733	000000.9657	000002.7579	000005.4000	54332	00368	01123	00783	00008	00648	01833	01862	00140	0 0 0 1 0 1 1 1 1 1 1 1 1 1 1 1	0 0 0 0 0 0 0 0 0 0 0 0 0 0 0 0
2023-10-18T02-06-26.007 PM	000028.3065	000000.0005	000000.3384	000000.0505	-000000.0621	-000000.2733	000000.9638	000002.8000	000005.6400	54307	00371	01121	00793	00008	00648	01830	01860	00144	0 0 0 1 0 1 1 1 1 1 1 1 1 1 1 1	0 0 0 0 0 0 0 0 0 0 0 0 0 0 0 0
2023-10-18T02-06-28.565 PM	000028.2904	-000000.0015	000000.3388	000000.0501	-000000.0621	-000000.2733	000000.9625	000002.8210	000005.6400	54282	00367	01122	00790	00008	00648	01828	01859	00144	0 0 0 1 0 1 1 1 1 1 1 1 1 1 1 1	0 0 0 0 0 0 0 0 0 0 0 0 0 0 0 0
2023-10-18T02-06-30.229 PM	000028.2750	-000000.0005	000000.3384	000000.0520	-000000.0621	-000000.2733	000000.9638	000002.7368	000005.6400	54258	00369	01121	00804	00008	00648	01830	01863	00144	0 0 0 1 0 1 1 1 1 1 1 1 1 1 1 1	0 0 0 0 0 0 0 0 0 0 0 0 0 0 0 0
2023-10-18T02-06-34.340 PM	000028.2712	-000000.0015	000000.3384	000000.0526	-000000.0621	-000000.2733	000000.9651	000002.7158	000005.1600	54252	00367	01121	00808	00008	00648	01832	01864	00136	0 0 0 1 0 1 1 1 1 1 1 1 1 1 1 1	0 0 0 0 0 0 0 0 0 0 0 0 0 0 0 0
2023-10-18T02-06-35.798 PM	000028.2693	-000000.0040	000000.3393	000000.0503	-000000.0595	-000000.2733	000000.9657	000002.8632	000005.6400	54249	00362	01123	00791	00009	00648	01833	01857	00144	0 0 0 1 0 1 1 1 1 1 1 1 1 1 1 1	0 0 0 0 0 0 0 0 0 0 0 0 0 0 0 0
2023-10-18T02-06-40.553 PM	000028.2654	000000.0005	000000.3402	000000.0507	-000000.0621	-000000.2733	000000.9664	000002.7789	000005.8800	54243	00371	01125	00794	00008	00648	01834	01861	00148	0 0 0 1 0 1 1 1 1 1 1 1 1 1 1 1	0 0 0 0 0 0 0 0 0 0 0 0 0 0 0 0
2023-10-18T02-06-42.987 PM	000028.2622	000000.0010	000000.3374	000000.0503	-000000.0595	-000000.2733	000000.9625	000002.7368	000005.8800	54238	00372	01119	00791	00009	00648	01828	01863	00148	0 0 0 1 0 1 1 1 1 1 1 1 1 1 1 1	0 0 0 0 0 0 0 0 0 0 0 0 0 0 0 0
2023-10-18T02-06-46.000 PM	000028.2628	-000000.0025	000000.3397	000000.0504	-000000.0621	-000000.2733	000000.9619	000002.7579	000005.8800	54239	00365	01124	00792	00008	00648	01827	01862	00148	0 0 0 1 0 1 1 1 1 1 1 1 1 1 1 1	0 0 0 0 0 0 0 0 0 0 0 0 0 0 0 0
2023-10-18T02-06-48.541 PM	000028.2583	-000000.0020	000000.3388	000000.0511	-000000.0595	-000000.2733	000000.9644	000002.7368	000005.8800	54232	00366	01122	00797	00009	00648	01831	01863	00148	0 0 0 1 0 1 1 1 1 1 1 1 1 1 1 1	0 0 0 0 0 0 0 0 0 0 0 0 0 0 0 0
2023-10-18T02-06-51.271 PM	000028.2571	-000000.0015	000000.3406	000000.0508	-000000.0595	-000000.2733	000000.9651	000002.8210	000006.1200	54230	00367	01126	00795	00009	00648	01832	01859	00152	0 0 0 1 0 1 1 1 1 1 1 1 1 1 1 1	0 0 0 0 0 0 0 0 0 0 0 0 0 0 0 0
2023-10-18T02-06-53.985 PM	000028.2596	000000.0010	000000.3384	000000.0504	-000000.0595	-000000.2733	000000.9606	000002.7579	000005.8800	54234	00372	01121	00792	00009	00648	01825	01862	00148	0 0 0 1 0 1 1 1 1 1 1 1 1 1 1 1	0 0 0 0 0 0 0 0 0 0 0 0 0 0 0 0
2023-10-18T02-06-56.544 PM	000028.2603	-000000.0015	000000.3374	000000.0507	-000000.0621	-000000.2733	000000.9625	000002.8210	000005.8800	54235	00367	01119	00794	00008	00648	01828	01859	00148	0 0 0 1 0 1 1 1 1 1 1 1 1 1 1 1	0 0 0 0 0 0 0 0 0 0 0 0 0 0 0 0
2023-10-18T02-06-59.263 PM	000028.2635	-000000.0005	000000.3411	000000.0505	-000000.0621	-000000.2733	000000.9651	000002.7158	000005.8800	54240	00369	01127	00793	00008	00648	01832	01864	00148	0 0 0 1 0 1 1 1 1 1 1 1 1 1 1 1	0 0 0 0 0 0 0 0 0 0 0 0 0 0 0 0
2023-10-18T02-07-02.980 PM	000028.2622	-000000.0005	000000.3406	000000.0503	-000000.0621	-000000.2733	000000.9644	000002.7158	000006.1200	54238	00369	01126	00791	00008	00648	01831	01864	00152	0 0 0 1 0 1 1 1 1 1 1 1 1 1 1 1	0 0 0 0 0 0 0 0 0 0 0 0 0 0 0 0
2023-10-18T02-07-05.507 PM	000028.2635	000000.0005	000000.3384	000000.0509	-000000.0621	-000000.2733	000000.9657	000002.8421	000005.8800	54240	00371	01121	00796	00008	00648	01833	01858	00148	0 0 0 1 0 1 1 1 1 1 1 1 1 1 1 1	0 0 0 0 0 0 0 0 0 0 0 0 0 0 0 0
2023-10-18T02-07-08.298 PM	000028.2795	-000000.0025	000000.3397	000000.0503	-000000.0621	-000000.2733	000000.9625	000002.7158	000005.8800	54265	00365	01124	00791	00008	00648	01828	01864	00148	0 0 0 1 0 1 1 1 1 1 1 1 1 1 1 1	0 0 0 0 0 0 0 0 0 0 0 0 0 0 0 0
2023-10-18T02-07-10.978 PM	000028.2924	-000000.0015	000000.3406	000000.0504	-000000.0621	-000000.2733	000000.9632	000002.7579	000006.1200	54285	00367	01126	00792	00008	00648	01829	01862	00152	0 0 0 1 0 1 1 1 1 1 1 1 1 1 1 1	0 0 0 0 0 0 0 0 0 0 0 0 0 0 0 0
2023-10-18T02-07-13.487 PM	000028.2962	-000000.0015	000000.3406	000000.0488	-000000.0595	-000000.2733	000000.9638	000002.8000	000005.8800	54291	00367	01126	00780	00009	00648	01830	01860	00148	0 0 0 1 0 1 1 1 1 1 1 1 1 1 1 1	0 0 0 0 0 0 0 0 0 0 0 0 0 0 0 0
2023-10-18T02-07-15.965 PM	000028.3071	000000.0005	000000.3384	000000.0509	-000000.0621	-000000.2733	000000.9625	000002.7579	000005.8800	54308	00371	01121	00796	00008	00648	01828	01862	00148	0 0 0 1 0 1 1 1 1 1 1 1 1 1 1 1	0 0 0 0 0 0 0 0 0 0 0 0 0 0 0 0
2023-10-18T02-07-18.711 PM	000028.3033	000000.0010	000000.3388	000000.0484	-000000.0595	-000000.2733	000000.9651	000002.7579	000005.6400	54302	00372	01122	00777	00009	00648	01832	01862	00144	0 0 0 1 0 1 1 1 1 1 1 1 1 1 1 1	0 0 0 0 0 0 0 0 0 0 0 0 0 0 0 0
2023-10-18T02-07-21.487 PM	000028.2975	000000.0000	000000.3384	000000.0509	-000000.0621	-000000.2981	000000.9612	000002.8210	000006.1200	54293	00370	01121	00796	00008	00647	01826	01859	00152	0 0 0 1 0 1 1 1 1 1 1 1 1 1 1 1	0 0 0 0 0 0 0 0 0 0 0 0 0 0 0 0
2023-10-18T02-07-24.967 PM	000028.2962	-000000.0020	000000.3393	000000.0503	-000000.0595	-000000.2733	000000.9632	000002.7789	000005.4000	54291	00366	01123	00791	00009	00648	01829	01861	00140	0 0 0 1 0 1 1 1 1 1 1 1 1 1 1 1	0 0 0 0 0 0 0 0 0 0 0 0 0 0 0 0
2023-10-18T02-07-27.966 PM	000028.3007	000000.0005	000000.3379	000000.0509	-000000.0621	-000000.2733	000000.9651	000002.8632	000005.8800	54298	00371	01120	00796	00008	00648	01832	01857	00148	0 0 0 1 0 1 1 1 1 1 1 1 1 1 1 1	0 0 0 0 0 0 0 0 0 0 0 0 0 0 0 0
2023-10-18T02-07-30.524 PM	000028.3001	000000.0005	000000.3384	000000.0530	-000000.0621	-000000.2733	000000.9625	000002.7789	000006.1200	54297	00371	01121	00811	00008	00648	01828	01861	00152	0 0 0 1 0 1 1 1 1 1 1 1 1 1 1 1	0 0 0 0 0 0 0 0 0 0 0 0 0 0 0 0
2023-10-18T02-07-33.239 PM	000028.2994	000000.0010	000000.3379	000000.0527	-000000.0621	-000000.2733	000000.9638	000002.7158	000005.8800	54296	00372	01120	00809	00008	00648	01830	01864	00148	0 0 0 1 0 1 1 1 1 1 1 1 1 1 1 1	0 0 0 0 0 0 0 0 0 0 0 0 0 0 0 0
2023-10-18T02-07-34.886 PM	000028.2988	-000000.0050	000000.3379	000000.0520	-000000.0595	-000000.2733	000000.9599	000002.7158	000005.8800	54295	00360	01120	00804	00009	00648	01824	01864	00148	0 0 0 1 0 1 1 1 1 1 1 1 1 1 1 1	0 0 0 0 0 0 0 0 0 0 0 0 0 0 0 0
2023-10-18T02-07-38.715 PM	000028.2860	-000000.0015	000000.3402	000000.0503	-000000.0621	-000000.2733	000000.9619	000002.6947	000005.6400	54275	00367	01125	00791	00008	00648	01827	01865	00144	0 0 0 1 0 1 1 1 1 1 1 1 1 1 1 1	0 0 0 0 0 0 0 0 0 0 0 0 0 0 0 0
2023-10-18T02-07-41.586 PM	000028.2827	000000.0010	000000.3379	000000.0505	-000000.0595	-000000.2733	000000.9625	000002.8000	000005.8800	54270	00372	01120	00793	00009	00648	01828	01860	00148	0 0 0 1 0 1 1 1 1 1 1 1 1 1 1 1	0 0 0 0 0 0 0 0 0 0 0 0 0 0 0 0
2023-10-18T02-07-44.283 PM	000028.2770	-000000.0015	000000.3406	000000.0486	-000000.0621	-000000.2733	000000.9625	000002.7789	000005.6400	54261	00367	01126	00779	00008	00648	01828	01861	00144	0 0 0 1 0 1 1 1 1 1 1 1 1 1 1 1	0 0 0 0 0 0 0 0 0 0 0 0 0 0 0 0
2023-10-18T02-07-45.791 PM	000028.2731	-000000.0055	000000.3365	000000.0488	-000000.0621	-000000.2981	000000.9612	000002.7368	000005.8800	54255	00359	01117	00780	00008	00647	01826	01863	00148	0 0 0 1 0 1 1 1 1 1 1 1 1 1 1 1	0 0 0 0 0 0 0 0 0 0 0 0 0 0 0 0
2023-10-18T02-07-50.513 PM	000028.2641	-000000.0010	000000.3393	000000.0489	-000000.0595	-000000.2981	000000.9638	000002.7789	000005.8800	54241	00368	01123	00781	00009	00647	01830	01861	00148	0 0 0 1 0 1 1 1 1 1 1 1 1 1 1 1	0 0 0 0 0 0 0 0 0 0 0 0 0 0 0 0
2023-10-18T02-07-53.228 PM	000028.2635	-000000.0015	000000.3379	000000.0511	-000000.0621	-000000.2733	000000.9638	000002.7579	000005.8800	54240	00367	01120	00797	00008	00648	01830	01862	00148	0 0 0 1 0 1 1 1 1 1 1 1 1 1 1 1	0 0 0 0 0 0 0 0 0 0 0 0 0 0 0 0
2023-10-18T02-07-55.942 PM	000028.2699	-000000.0005	000000.3384	000000.0527	-000000.0621	-000000.2733	000000.9632	000002.8210	000005.4000	54250	00369	01121	00809	00008	00648	01829	01859	00140	0 0 0 1 0 1 1 1 1 1 1 1 1 1 1 1	0 0 0 0 0 0 0 0 0 0 0 0 0 0 0 0
2023-10-18T02-07-58.499 PM	000028.2757	000000.0005	000000.3388	000000.0523	-000000.0595	-000000.2733	000000.9619	000002.6947	000005.8800	54259	00371	01122	00806	00009	00648	01827	01865	00148	0 0 0 1 0 1 1 1 1 1 1 1 1 1 1 1	0 0 0 0 0 0 0 0 0 0 0 0 0 0 0 0
2023-10-18T02-08-00.932 PM	000028.2686	000000.0005	000000.3379	000000.0505	-000000.0595	-000000.2733	000000.9625	000002.7579	000005.8800	54248	00371	01120	00793	00009	00648	01828	01862	00148	0 0 0 1 0 1 1 1 1 1 1 1 1 1 1 1	0 0 0 0 0 0 0 0 0 0 0 0 0 0 0 0
2023-10-18T02-08-03.929 PM	000028.2648	-000000.0010	000000.3411	000000.0520	-000000.0621	-000000.2733	000000.9638	000002.7579	000005.4000	54242	00368	01127	00804	00008	00648	01830	01862	00140	0 0 0 1 0 1 1 1 1 1 1 1 1 1 1 1	0 0 0 0 0 0 0 0 0 0 0 0 0 0 0 0
2023-10-18T02-08-06.516 PM	000028.2744	-000000.0025	000000.3379	000000.0507	-000000.0595	-000000.2733	000000.9619	000002.7789	000005.6400	54257	00365	01120	00794	00009	00648	01827	01861	00144	0 0 0 1 0 1 1 1 1 1 1 1 1 1 1 1	0 0 0 0 0 0 0 0 0 0 0 0 0 0 0 0
2023-10-18T02-08-09.230 PM	000028.2879	-000000.0015	000000.3397	000000.0504	-000000.0595	-000000.2733	000000.9599	000002.7368	000006.1200	54278	00367	01124	00792	00009	00648	01824	01863	00152	0 0 0 1 0 1 1 1 1 1 1 1 1 1 1 1	0 0 0 0 0 0 0 0 0 0 0 0 0 0 0 0
2023-10-18T02-08-12.494 PM	000028.2917	-000000.0010	000000.3384	000000.0508	-000000.0595	-000000.2733	000000.9644	000002.8632	000005.6400	54284	00368	01121	00795	00009	00648	01831	01857	00144	0 0 0 1 0 1 1 1 1 1 1 1 1 1 1 1	0 0 0 0 0 0 0 0 0 0 0 0 0 0 0 0
2023-10-18T02-08-15.443 PM	000028.2872	000000.0015	000000.3374	000000.0504	-000000.0621	-000000.2733	000000.9632	000002.7368	000005.8800	54277	00373	01119	00792	00008	00648	01829	01863	00148	0 0 0 1 0 1 1 1 1 1 1 1 1 1 1 1	0 0 0 0 0 0 0 0 0 0 0 0 0 0 0 0
2023-10-18T02-08-17.922 PM	000028.2860	-000000.0015	000000.3388	000000.0501	-000000.0595	-000000.2733	000000.9619	000002.8000	000005.4000	54275	00367	01122	00790	00009	00648	01827	01860	00140	0 0 0 1 0 1 1 1 1 1 1 1 1 1 1 1	0 0 0 0 0 0 0 0 0 0 0 0 0 0 0 0
2023-10-18T02-08-20.669 PM	000028.2853	-000000.0015	000000.3379	000000.0508	-000000.0595	-000000.2733	000000.9619	000002.8000	000005.8800	54274	00367	01120	00795	00009	00648	01827	01860	00148	0 0 0 1 0 1 1 1 1 1 1 1 1 1 1 1	0 0 0 0 0 0 0 0 0 0 0 0 0 0 0 0
2023-10-18T02-08-23.445 PM	000028.2821	-000000.0025	000000.3384	000000.0511	-000000.0621	-000000.2733	000000.9632	000002.7579	000005.6400	54269	00365	01121	00797	00008	00648	01829	01862	00144	0 0 0 1 0 1 1 1 1 1 1 1 1 1 1 1	0 0 0 0 0 0 0 0 0 0 0 0 0 0 0 0
2023-10-18T02-08-26.269 PM	000028.2866	-000000.0015	000000.3402	000000.0500	-000000.0621	-000000.2733	000000.9619	000002.7789	000005.8800	54276	00367	01125	00789	00008	00648	01827	01861	00148	0 0 0 1 0 1 1 1 1 1 1 1 1 1 1 1	0 0 0 0 0 0 0 0 0 0 0 0 0 0 0 0
2023-10-18T02-08-28.920 PM	000028.2937	000000.0005	000000.3384	000000.0524	-000000.0621	-000000.2733	000000.9625	000002.6526	000005.8800	54287	00371	01121	00807	00008	00648	01828	01867	00148	0 0 0 1 0 1 1 1 1 1 1 1 1 1 1 1	0 0 0 0 0 0 0 0 0 0 0 0 0 0 0 0
2023-10-18T02-08-31.430 PM	000028.2911	000000.0005	000000.3393	000000.0504	-000000.0621	-000000.2733	000000.9644	000002.7368	000005.8800	54283	00371	01123	00792	00008	00648	01831	01863	00148	0 0 0 1 0 1 1 1 1 1 1 1 1 1 1 1	0 0 0 0 0 0 0 0 0 0 0 0 0 0 0 0
2023-10-18T02-08-34.255 PM	000028.2898	-000000.0015	000000.3406	000000.0519	-000000.0595	-000000.2733	000000.9625	000002.8000	000005.8800	54281	00367	01126	00803	00009	00648	01828	01860	00148	0 0 0 1 0 1 1 1 1 1 1 1 1 1 1 1	0 0 0 0 0 0 0 0 0 0 0 0 0 0 0 0
2023-10-18T02-08-37.519 PM	000028.2988	-000000.0005	000000.3388	000000.0508	-000000.0621	-000000.2733	000000.9625	000002.6947	000005.6400	54295	00369	01122	00795	00008	00648	01828	01865	00144	0 0 0 1 0 1 1 1 1 1 1 1 1 1 1 1	0 0 0 0 0 0 0 0 0 0 0 0 0 0 0 0
2023-10-18T02-08-40.468 PM	000028.3104	000000.0000	000000.3370	000000.0501	-000000.0595	-000000.2733	000000.9625	000002.8210	000005.1600	54313	00370	01118	00790	00009	00648	01828	01859	00136	0 0 0 1 0 1 1 1 1 1 1 1 1 1 1 1	0 0 0 0 0 0 0 0 0 0 0 0 0 0 0 0
2023-10-18T02-08-43.183 PM	000028.3200	000000.0005	000000.3379	000000.0501	-000000.0595	-000000.2733	000000.9625	000002.8000	000005.6400	54328	00371	01120	00790	00009	00648	01828	01860	00144	0 0 0 1 0 1 1 1 1 1 1 1 1 1 1 1	0 0 0 0 0 0 0 0 0 0 0 0 0 0 0 0
2023-10-18T02-08-46.227 PM	000028.3232	-000000.0020	000000.3402	000000.0505	-000000.0595	-000000.2733	000000.9644	000002.7579	000005.8800	54333	00366	01125	00793	00009	00648	01831	01862	00148	0 0 0 1 0 1 1 1 1 1 1 1 1 1 1 1	0 0 0 0 0 0 0 0 0 0 0 0 0 0 0 0
2023-10-18T02-08-48.564 PM	000028.3226	-000000.0015	000000.3406	000000.0504	-000000.0621	-000000.2733	000000.9651	000002.8210	000005.6400	54332	00367	01126	00792	00008	00648	01832	01859	00144	0 0 0 1 0 1 1 1 1 1 1 1 1 1 1 1	0 0 0 0 0 0 0 0 0 0 0 0 0 0 0 0
2023-10-18T02-08-51.420 PM	000028.3341	-000000.0020	000000.3384	000000.0505	-000000.0595	-000000.2733	000000.9612	000002.8421	000005.8800	54350	00366	01121	00793	00009	00648	01826	01858	00148	0 0 0 1 0 1 1 1 1 1 1 1 1 1 1 1	0 0 0 0 0 0 0 0 0 0 0 0 0 0 0 0
2023-10-18T02-08-54.238 PM	000028.3348	000000.0010	000000.3384	000000.0503	-000000.0621	-000000.2733	000000.9625	000002.8000	000005.6400	54351	00372	01121	00791	00008	00648	01828	01860	00144	0 0 0 1 0 1 1 1 1 1 1 1 1 1 1 1	0 0 0 0 0 0 0 0 0 0 0 0 0 0 0 0
2023-10-18T02-08-56.896 PM	000028.3348	000000.0000	000000.3379	000000.0501	-000000.0621	-000000.2733	000000.9619	000002.7789	000005.1600	54351	00370	01120	00790	00008	00648	01827	01861	00136	0 0 0 1 0 1 1 1 1 1 1 1 1 1 1 1	0 0 0 0 0 0 0 0 0 0 0 0 0 0 0 0
2023-10-18T02-09-00.253 PM	000028.3354	-000000.0010	000000.3402	000000.0501	-000000.0595	-000000.2733	000000.9619	000002.7789	000005.6400	54352	00368	01125	00790	00009	00648	01827	01861	00144	0 0 0 1 0 1 1 1 1 1 1 1 1 1 1 1	0 0 0 0 0 0 0 0 0 0 0 0 0 0 0 0
2023-10-18T02-09-03.172 PM	000028.3245	-000000.0015	000000.3397	000000.0501	-000000.0621	-000000.2733	000000.9612	000002.7579	000005.6400	54335	00367	01124	00790	00008	00648	01826	01862	00144	0 0 0 1 0 1 1 1 1 1 1 1 1 1 1 1	0 0 0 0 0 0 0 0 0 0 0 0 0 0 0 0
2023-10-18T02-09-05.887 PM	000028.3084	-000000.0005	000000.3370	000000.0508	-000000.0621	-000000.2733	000000.9612	000002.7368	000005.8800	54310	00369	01118	00795	00008	00648	01826	01863	00148	0 0 0 1 0 1 1 1 1 1 1 1 1 1 1 1	0 0 0 0 0 0 0 0 0 0 0 0 0 0 0 0
2023-10-18T02-09-08.443 PM	000028.2943	-000000.0020	000000.3397	000000.0520	-000000.0621	-000000.2733	000000.9638	000002.7789	000005.8800	54288	00366	01124	00804	00008	00648	01830	01861	00148	0 0 0 1 0 1 1 1 1 1 1 1 1 1 1 1	0 0 0 0 0 0 0 0 0 0 0 0 0 0 0 0
2023-10-18T02-09-11.176 PM	000028.2840	-000000.0025	000000.3402	000000.0520	-000000.0621	-000000.2733	000000.9612	000002.7368	000005.4000	54272	00365	01125	00804	00008	00648	01826	01863	00140	0 0 0 1 0 1 1 1 1 1 1 1 1 1 1 1	0 0 0 0 0 0 0 0 0 0 0 0 0 0 0 0
2023-10-18T02-09-13.887 PM	000028.2872	-000000.0010	000000.3393	000000.0509	-000000.0621	-000000.2733	000000.9644	000002.8421	000005.8800	54277	00368	01123	00796	00008	00648	01831	01858	00148	0 0 0 1 0 1 1 1 1 1 1 1 1 1 1 1	0 0 0 0 0 0 0 0 0 0 0 0 0 0 0 0
2023-10-18T02-09-16.444 PM	000028.2872	-000000.0015	000000.3388	000000.0507	-000000.0621	-000000.2733	000000.9632	000002.7368	000005.1600	54277	00367	01122	00794	00008	00648	01829	01863	00136	0 0 0 1 0 1 1 1 1 1 1 1 1 1 1 1	0 0 0 0 0 0 0 0 0 0 0 0 0 0 0 0
2023-10-18T02-09-19.160 PM	000028.2879	-000000.0020	000000.3388	000000.0509	-000000.0595	-000000.2733	000000.9638	000002.8421	000005.8800	54278	00366	01122	00796	00009	00648	01830	01858	00148	0 0 0 1 0 1 1 1 1 1 1 1 1 1 1 1	0 0 0 0 0 0 0 0 0 0 0 0 0 0 0 0
2023-10-18T02-09-21.874 PM	000028.2917	000000.0000	000000.3384	000000.0505	-000000.0595	-000000.2733	000000.9632	000002.6947	000005.6400	54284	00370	01121	00793	00009	00648	01829	01865	00144	0 0 0 1 0 1 1 1 1 1 1 1 1 1 1 1	0 0 0 0 0 0 0 0 0 0 0 0 0 0 0 0
2023-10-18T02-09-25.388 PM	000028.2821	-000000.0005	000000.3406	000000.0500	-000000.0621	-000000.2733	000000.9625	000002.7368	000005.8800	54269	00369	01126	00789	00008	00648	01828	01863	00148	0 0 0 1 0 1 1 1 1 1 1 1 1 1 1 1	0 0 0 0 0 0 0 0 0 0 0 0 0 0 0 0
2023-10-18T02-09-28.181 PM	000028.2821	000000.0005	000000.3374	000000.0505	-000000.0621	-000000.2733	000000.9632	000002.7368	000005.8800	54269	00371	01119	00793	00008	00648	01829	01863	00148	0 0 0 1 0 1 1 1 1 1 1 1 1 1 1 1	0 0 0 0 0 0 0 0 0 0 0 0 0 0 0 0
2023-10-18T02-09-30.628 PM	000028.2821	-000000.0025	000000.3374	000000.0523	-000000.0595	-000000.2733	000000.9612	000002.6737	000005.6400	54269	00365	01119	00806	00009	00648	01826	01866	00144	0 0 0 1 0 1 1 1 1 1 1 1 1 1 1 1	0 0 0 0 0 0 0 0 0 0 0 0 0 0 0 0
2023-10-18T02-09-33.154 PM	000028.2866	000000.0005	000000.3384	000000.0529	-000000.0621	-000000.2733	000000.9664	000002.7158	000005.6400	54276	00371	01121	00810	00008	00648	01834	01864	00144	0 0 0 1 0 1 1 1 1 1 1 1 1 1 1 1	0 0 0 0 0 0 0 0 0 0 0 0 0 0 0 0
2023-10-18T02-09-35.868 PM	000028.2898	-000000.0030	000000.3393	000000.0520	-000000.0595	-000000.2733	000000.9625	000002.7368	000005.6400	54281	00364	01123	00804	00009	00648	01828	01863	00144	0 0 0 1 0 1 1 1 1 1 1 1 1 1 1 1	0 0 0 0 0 0 0 0 0 0 0 0 0 0 0 0
2023-10-18T02-09-38.552 PM	000028.2827	-000000.0020	000000.3397	000000.0505	-000000.0595	-000000.2733	000000.9638	000002.6737	000005.8800	54270	00366	01124	00793	00009	00648	01830	01866	00148	0 0 0 1 0 1 1 1 1 1 1 1 1 1 1 1	0 0 0 0 0 0 0 0 0 0 0 0 0 0 0 0
2023-10-18T02-09-41.156 PM	000028.2834	-000000.0025	000000.3388	000000.0508	-000000.0621	-000000.2733	000000.9651	000002.7368	000005.6400	54271	00365	01122	00795	00008	00648	01832	01863	00144	0 0 0 1 0 1 1 1 1 1 1 1 1 1 1 1	0 0 0 0 0 0 0 0 0 0 0 0 0 0 0 0
2023-10-18T02-09-44.200 PM	000028.2930	000000.0005	000000.3397	000000.0504	-000000.0621	-000000.2733	000000.9638	000002.8000	000005.8800	54286	00371	01124	00792	00008	00648	01830	01860	00148	0 0 0 1 0 1 1 1 1 1 1 1 1 1 1 1	0 0 0 0 0 0 0 0 0 0 0 0 0 0 0 0
2023-10-18T02-09-47.494 PM	000028.3071	000000.0010	000000.3397	000000.0523	-000000.0621	-000000.2733	000000.9638	000002.7789	000005.6400	54308	00372	01124	00806	00008	00648	01830	01861	00144	0 0 0 1 0 1 1 1 1 1 1 1 1 1 1 1	0 0 0 0 0 0 0 0 0 0 0 0 0 0 0 0
2023-10-18T02-09-50.208 PM	000028.3161	-000000.0015	000000.3397	000000.0519	-000000.0621	-000000.2733	000000.9612	000002.8421	000005.8800	54322	00367	01124	00803	00008	00648	01826	01858	00148	0 0 0 1 0 1 1 1 1 1 1 1 1 1 1 1	0 0 0 0 0 0 0 0 0 0 0 0 0 0 0 0
2023-10-18T02-09-51.700 PM	000028.3200	-000000.0040	000000.3347	000000.0524	-000000.0621	-000000.2733	000000.9612	000002.7368	000005.8800	54328	00362	01113	00807	00008	00648	01826	01863	00148	0 0 0 1 0 1 1 1 1 1 1 1 1 1 1 1	0 0 0 0 0 0 0 0 0 0 0 0 0 0 0 0
2023-10-18T02-09-55.479 PM	000028.3251	-000000.0010	000000.3384	000000.0511	-000000.0621	-000000.2733	000000.9638	000002.7368	000005.4000	54336	00368	01121	00797	00008	00648	01830	01863	00140	0 0 0 1 0 1 1 1 1 1 1 1 1 1 1 1	0 0 0 0 0 0 0 0 0 0 0 0 0 0 0 0
2023-10-18T02-09-58.182 PM	000028.3335	000000.0005	000000.3379	000000.0512	-000000.0621	-000000.2733	000000.9664	000002.7368	000005.6400	54349	00371	01120	00798	00008	00648	01834	01863	00144	0 0 0 1 0 1 1 1 1 1 1 1 1 1 1 1	0 0 0 0 0 0 0 0 0 0 0 0 0 0 0 0
2023-10-18T02-09-59.713 PM	000028.3380	-000000.0040	000000.3352	000000.0509	-000000.0621	-000000.2733	000000.9638	000002.8000	000005.6400	54356	00362	01114	00796	00008	00648	01830	01860	00144	0 0 0 1 0 1 1 1 1 1 1 1 1 1 1 1	0 0 0 0 0 0 0 0 0 0 0 0 0 0 0 0
2023-10-18T02-10-03.506 PM	000028.3502	-000000.0015	000000.3406	000000.0503	-000000.0595	-000000.2733	000000.9638	000002.7368	000005.6400	54375	00367	01126	00791	00009	00648	01830	01863	00144	0 0 0 1 0 1 1 1 1 1 1 1 1 1 1 1	0 0 0 0 0 0 0 0 0 0 0 0 0 0 0 0
2023-10-18T02-10-06.196 PM	000028.3553	-000000.0010	000000.3411	000000.0522	-000000.0621	-000000.2733	000000.9651	000002.7579	000005.4000	54383	00368	01127	00805	00008	00648	01832	01862	00140	0 0 0 1 0 1 1 1 1 1 1 1 1 1 1 1	0 0 0 0 0 0 0 0 0 0 0 0 0 0 0 0
2023-10-18T02-10-08.839 PM	000028.3630	-000000.0015	000000.3402	000000.0522	-000000.0621	-000000.2733	000000.9644	000002.7158	000005.6400	54395	00367	01125	00805	00008	00648	01831	01864	00144	0 0 0 1 0 1 1 1 1 1 1 1 1 1 1 1	0 0 0 0 0 0 0 0 0 0 0 0 0 0 0 0
2023-10-18T02-10-12.524 PM	000028.3649	000000.0005	000000.3388	000000.0526	-000000.0595	-000000.2733	000000.9657	000002.8000	000005.4000	54398	00371	01122	00808	00009	00648	01833	01860	00140	0 0 0 1 0 1 1 1 1 1 1 1 1 1 1 1	0 0 0 0 0 0 0 0 0 0 0 0 0 0 0 0
2023-10-18T02-10-15.365 PM	000028.3707	-000000.0005	000000.3384	000000.0524	-000000.0595	-000000.2733	000000.9619	000002.7158	000005.4000	54407	00369	01121	00807	00009	00648	01827	01864	00140	0 0 0 1 0 1 1 1 1 1 1 1 1 1 1 1	0 0 0 0 0 0 0 0 0 0 0 0 0 0 0 0
2023-10-18T02-10-18.173 PM	000028.3701	-000000.0020	000000.3384	000000.0530	-000000.0621	-000000.2733	000000.9657	000002.7158	000005.4000	54406	00366	01121	00811	00008	00648	01833	01864	00140	0 0 0 1 0 1 1 1 1 1 1 1 1 1 1 1	0 0 0 0 0 0 0 0 0 0 0 0 0 0 0 0
2023-10-18T02-10-19.695 PM	000028.3701	-000000.0020	000000.3374	000000.0524	-000000.0621	-000000.2733	000000.9632	000002.7579	000005.4000	54406	00366	01119	00807	00008	00648	01829	01862	00140	0 0 0 1 0 1 1 1 1 1 1 1 1 1 1 1	0 0 0 0 0 0 0 0 0 0 0 0 0 0 0 0
2023-10-18T02-10-23.838 PM	000028.3476	000000.0005	000000.3384	000000.0511	-000000.0621	-000000.2733	000000.9632	000002.7789	000005.1600	54371	00371	01121	00797	00008	00648	01829	01861	00136	0 0 0 1 0 1 1 1 1 1 1 1 1 1 1 1	0 0 0 0 0 0 0 0 0 0 0 0 0 0 0 0
2023-10-18T02-10-26.410 PM	000028.3476	-000000.0015	000000.3415	000000.0507	-000000.0621	-000000.2733	000000.9632	000002.6526	000005.1600	54371	00367	01128	00794	00008	00648	01829	01867	00136	0 0 0 1 0 1 1 1 1 1 1 1 1 1 1 1	0 0 0 0 0 0 0 0 0 0 0 0 0 0 0 0
2023-10-18T02-10-29.125 PM	000028.3444	000000.0005	000000.3379	000000.0503	-000000.0595	-000000.2733	000000.9638	000002.6947	000005.4000	54366	00371	01120	00791	00009	00648	01830	01865	00140	0 0 0 1 0 1 1 1 1 1 1 1 1 1 1 1	0 0 0 0 0 0 0 0 0 0 0 0 0 0 0 0
2023-10-18T02-10-31.823 PM	000028.3489	-000000.0005	000000.3388	000000.0508	-000000.0595	-000000.2733	000000.9625	000002.7368	000004.9200	54373	00369	01122	00795	00009	00648	01828	01863	00132	0 0 0 1 0 1 1 1 1 1 1 1 1 1 1 1	0 0 0 0 0 0 0 0 0 0 0 0 0 0 0 0
2023-10-18T02-10-33.204 PM	000028.3502	-000000.0020	000000.3411	000000.0505	-000000.0621	-000000.2733	000000.9638	000002.6737	000005.4000	54375	00366	01127	00793	00008	00648	01830	01866	00140	0 0 0 1 0 1 1 1 1 1 1 1 1 1 1 1	0 0 0 0 0 0 0 0 0 0 0 0 0 0 0 0
2023-10-18T02-10-36.891 PM	000028.3572	-000000.0015	000000.3384	000000.0509	-000000.0595	-000000.2733	000000.9638	000002.8210	000005.6400	54386	00367	01121	00796	00009	00648	01830	01859	00144	0 0 0 1 0 1 1 1 1 1 1 1 1 1 1 1	0 0 0 0 0 0 0 0 0 0 0 0 0 0 0 0
2023-10-18T02-10-39.777 PM	000028.3624	-000000.0025	000000.3406	000000.0501	-000000.0621	-000000.2733	000000.9625	000002.8210	000005.4000	54394	00365	01126	00790	00008	00648	01828	01859	00140	0 0 0 1 0 1 1 1 1 1 1 1 1 1 1 1	0 0 0 0 0 0 0 0 0 0 0 0 0 0 0 0
2023-10-18T02-10-42.508 PM	000028.3662	000000.0010	000000.3374	000000.0520	-000000.0621	-000000.2733	000000.9632	000002.7158	000005.4000	54400	00372	01119	00804	00008	00648	01829	01864	00140	0 0 0 1 0 1 1 1 1 1 1 1 1 1 1 1	0 0 0 0 0 0 0 0 0 0 0 0 0 0 0 0
2023-10-18T02-10-45.315 PM	000028.3675	-000000.0010	000000.3397	000000.0520	-000000.0595	-000000.2733	000000.9625	000002.7368	000005.6400	54402	00368	01124	00804	00009	00648	01828	01863	00144	0 0 0 1 0 1 1 1 1 1 1 1 1 1 1 1	0 0 0 0 0 0 0 0 0 0 0 0 0 0 0 0
2023-10-18T02-10-48.091 PM	000028.3604	-000000.0010	000000.3402	000000.0522	-000000.0595	-000000.2733	000000.9632	000002.8210	000004.9200	54391	00368	01125	00805	00009	00648	01829	01859	00132	0 0 0 1 0 1 1 1 1 1 1 1 1 1 1 1	0 0 0 0 0 0 0 0 0 0 0 0 0 0 0 0
2023-10-18T02-10-50.836 PM	000028.3547	-000000.0005	000000.3402	000000.0523	-000000.0621	-000000.2733	000000.9644	000002.8210	000005.4000	54382	00369	01125	00806	00008	00648	01831	01859	00140	0 0 0 1 0 1 1 1 1 1 1 1 1 1 1 1	0 0 0 0 0 0 0 0 0 0 0 0 0 0 0 0
2023-10-18T02-10-53.691 PM	000028.3547	-000000.0010	000000.3420	000000.0507	-000000.0621	-000000.2733	000000.9612	000002.8000	000005.4000	54382	00368	01129	00794	00008	00648	01826	01860	00140	0 0 0 1 0 1 1 1 1 1 1 1 1 1 1 1	0 0 0 0 0 0 0 0 0 0 0 0 0 0 0 0
2023-10-18T02-10-56.515 PM	000028.3508	-000000.0015	000000.3402	000000.0520	-000000.0595	-000000.2733	000000.9612	000002.7368	000005.6400	54376	00367	01125	00804	00009	00648	01826	01863	00144	0 0 0 1 0 1 1 1 1 1 1 1 1 1 1 1	0 0 0 0 0 0 0 0 0 0 0 0 0 0 0 0
2023-10-18T02-11-00.235 PM	000028.3418	-000000.0005	000000.3388	000000.0527	-000000.0595	-000000.2733	000000.9632	000002.7789	000005.4000	54362	00369	01122	00809	00009	00648	01829	01861	00140	0 0 0 1 0 1 1 1 1 1 1 1 1 1 1 1	0 0 0 0 0 0 0 0 0 0 0 0 0 0 0 0
2023-10-18T02-11-03.150 PM	000028.3296	-000000.0015	000000.3402	000000.0503	-000000.0621	-000000.2733	000000.9606	000002.6947	000005.6400	54343	00367	01125	00791	00008	00648	01825	01865	00144	0 0 0 1 0 1 1 1 1 1 1 1 1 1 1 1	0 0 0 0 0 0 0 0 0 0 0 0 0 0 0 0
2023-10-18T02-11-06.102 PM	000028.3367	000000.0010	000000.3388	000000.0526	-000000.0621	-000000.2733	000000.9612	000002.7579	000005.1600	54354	00372	01122	00808	00008	00648	01826	01862	00136	0 0 0 1 0 1 1 1 1 1 1 1 1 1 1 1	0 0 0 0 0 0 0 0 0 0 0 0 0 0 0 0
2023-10-18T02-11-09.071 PM	000028.3418	-000000.0025	000000.3402	000000.0505	-000000.0595	-000000.2733	000000.9651	000002.8632	000004.4400	54362	00365	01125	00793	00009	00648	01832	01857	00124	0 0 0 1 0 1 1 1 1 1 1 1 1 1 1 1	0 0 0 0 0 0 0 0 0 0 0 0 0 0 0 0
2023-10-18T02-11-11.909 PM	000028.3444	-000000.0020	000000.3397	000000.0526	-000000.0595	-000000.2733	000000.9619	000002.7789	000005.4000	54366	00366	01124	00808	00009	00648	01827	01861	00140	0 0 0 1 0 1 1 1 1 1 1 1 1 1 1 1	0 0 0 0 0 0 0 0 0 0 0 0 0 0 0 0
2023-10-18T02-11-14.733 PM	000028.3476	000000.0005	000000.3388	000000.0511	-000000.0621	-000000.2733	000000.9638	000002.7579	000005.6400	54371	00371	01122	00797	00008	00648	01830	01862	00144	0 0 0 1 0 1 1 1 1 1 1 1 1 1 1 1	0 0 0 0 0 0 0 0 0 0 0 0 0 0 0 0
2023-10-18T02-11-17.714 PM	000028.3444	000000.0015	000000.3393	000000.0507	-000000.0595	-000000.2733	000000.9651	000002.8210	000005.4000	54366	00373	01123	00794	00009	00648	01832	01859	00140	0 0 0 1 0 1 1 1 1 1 1 1 1 1 1 1	0 0 0 0 0 0 0 0 0 0 0 0 0 0 0 0
2023-10-18T02-11-20.352 PM	000028.3457	-000000.0010	000000.3397	000000.0503	-000000.0595	-000000.2733	000000.9632	000002.8000	000005.1600	54368	00368	01124	00791	00009	00648	01829	01860	00136	0 0 0 1 0 1 1 1 1 1 1 1 1 1 1 1	0 0 0 0 0 0 0 0 0 0 0 0 0 0 0 0
2023-10-18T02-11-23.223 PM	000028.3559	000000.0000	000000.3388	000000.0504	-000000.0621	-000000.2733	000000.9632	000002.7368	000005.4000	54384	00370	01122	00792	00008	00648	01829	01863	00140	0 0 0 1 0 1 1 1 1 1 1 1 1 1 1 1	0 0 0 0 0 0 0 0 0 0 0 0 0 0 0 0
2023-10-18T02-11-26.864 PM	000028.3611	-000000.0015	000000.3374	000000.0509	-000000.0621	-000000.2733	000000.9632	000002.7368	000005.6400	54392	00367	01119	00796	00008	00648	01829	01863	00144	0 0 0 1 0 1 1 1 1 1 1 1 1 1 1 1	0 0 0 0 0 0 0 0 0 0 0 0 0 0 0 0
2023-10-18T02-11-29.689 PM	000028.3617	-000000.0030	000000.3393	000000.0503	-000000.0621	-000000.2733	000000.9625	000002.8210	000005.1600	54393	00364	01123	00791	00008	00648	01828	01859	00136	0 0 0 1 0 1 1 1 1 1 1 1 1 1 1 1	0 0 0 0 0 0 0 0 0 0 0 0 0 0 0 0
2023-10-18T02-11-32.569 PM	000028.3784	-000000.0010	000000.3406	000000.0507	-000000.0621	-000000.2733	000000.9625	000002.6947	000005.4000	54419	00368	01126	00794	00008	00648	01828	01865	00140	0 0 0 1 0 1 1 1 1 1 1 1 1 1 1 1	0 0 0 0 0 0 0 0 0 0 0 0 0 0 0 0
2023-10-18T02-11-35.417 PM	000028.3816	000000.0015	000000.3384	000000.0507	-000000.0621	-000000.2733	000000.9651	000002.8210	000005.4000	54424	00373	01121	00794	00008	00648	01832	01859	00140	0 0 0 1 0 1 1 1 1 1 1 1 1 1 1 1	0 0 0 0 0 0 0 0 0 0 0 0 0 0 0 0
2023-10-18T02-11-38.414 PM	000028.3880	000000.0005	000000.3397	000000.0512	-000000.0621	-000000.2733	000000.9664	000002.7579	000005.4000	54434	00371	01124	00798	00008	00648	01834	01862	00140	0 0 0 1 0 1 1 1 1 1 1 1 1 1 1 1	0 0 0 0 0 0 0 0 0 0 0 0 0 0 0 0
2023-10-18T02-11-41.192 PM	000028.3983	000000.0010	000000.3397	000000.0512	-000000.0621	-000000.2733	000000.9657	000002.8421	000004.9200	54450	00372	01124	00798	00008	00648	01833	01858	00132	0 0 0 1 0 1 1 1 1 1 1 1 1 1 1 1	0 0 0 0 0 0 0 0 0 0 0 0 0 0 0 0
2023-10-18T02-11-44.094 PM	000028.4028	000000.0015	000000.3397	000000.0512	-000000.0621	-000000.2733	000000.9651	000002.7158	000005.4000	54457	00373	01124	00798	00008	00648	01832	01864	00140	0 0 0 1 0 1 1 1 1 1 1 1 1 1 1 1	0 0 0 0 0 0 0 0 0 0 0 0 0 0 0 0
2023-10-18T02-11-46.777 PM	000028.4028	-000000.0005	000000.3397	000000.0511	-000000.0621	-000000.2733	000000.9644	000002.7789	000004.9200	54457	00369	01124	00797	00008	00648	01831	01861	00132	0 0 0 1 0 1 1 1 1 1 1 1 1 1 1 1	0 0 0 0 0 0 0 0 0 0 0 0 0 0 0 0
2023-10-18T02-11-50.512 PM	000028.4099	-000000.0020	000000.3379	000000.0512	-000000.0595	-000000.2733	000000.9619	000002.9053	000005.4000	54468	00366	01120	00798	00009	00648	01827	01855	00140	0 0 0 1 0 1 1 1 1 1 1 1 1 1 1 1	0 0 0 0 0 0 0 0 0 0 0 0 0 0 0 0
2023-10-18T02-11-53.321 PM	000028.4118	-000000.0010	000000.3388	000000.0511	-000000.0595	-000000.2733	000000.9632	000002.6316	000005.1600	54471	00368	01122	00797	00009	00648	01829	01868	00136	0 0 0 1 0 1 1 1 1 1 1 1 1 1 1 1	0 0 0 0 0 0 0 0 0 0 0 0 0 0 0 0
2023-10-18T02-11-56.207 PM	000028.4009	000000.0005	000000.3384	000000.0508	-000000.0621	-000000.2733	000000.9651	000002.7579	000005.6400	54454	00371	01121	00795	00008	00648	01832	01862	00144	0 0 0 1 0 1 1 1 1 1 1 1 1 1 1 1	0 0 0 0 0 0 0 0 0 0 0 0 0 0 0 0
2023-10-18T02-11-59.000 PM	000028.3925	000000.0010	000000.3384	000000.0511	-000000.0595	-000000.2733	000000.9632	000002.8000	000005.1600	54441	00372	01121	00797	00009	00648	01829	01860	00136	0 0 0 1 0 1 1 1 1 1 1 1 1 1 1 1	0 0 0 0 0 0 0 0 0 0 0 0 0 0 0 0
2023-10-18T02-12-01.748 PM	000028.3893	000000.0010	000000.3388	000000.0529	-000000.0621	-000000.2733	000000.9638	000002.8210	000005.4000	54436	00372	01122	00810	00008	00648	01830	01859	00140	0 0 0 1 0 1 1 1 1 1 1 1 1 1 1 1	0 0 0 0 0 0 0 0 0 0 0 0 0 0 0 0
2023-10-18T02-12-04.714 PM	000028.3868	-000000.0020	000000.3402	000000.0505	-000000.0595	-000000.2733	000000.9632	000002.7789	000005.4000	54432	00366	01125	00793	00009	00648	01829	01861	00140	0 0 0 1 0 1 1 1 1 1 1 1 1 1 1 1	0 0 0 0 0 0 0 0 0 0 0 0 0 0 0 0
2023-10-18T02-12-06.958 PM	000028.3816	000000.0005	000000.3393	000000.0508	-000000.0621	-000000.2733	000000.9632	000002.7789	000005.6400	54424	00371	01123	00795	00008	00648	01829	01861	00144	0 0 0 1 0 1 1 1 1 1 1 1 1 1 1 1	0 0 0 0 0 0 0 0 0 0 0 0 0 0 0 0
2023-10-18T02-12-09.342 PM	000028.3791	000000.0000	000000.3379	000000.0501	-000000.0595	-000000.2733	000000.9638	000002.7158	000005.6400	54420	00370	01120	00790	00009	00648	01830	01864	00144	0 0 0 1 0 1 1 1 1 1 1 1 1 1 1 1	0 0 0 0 0 0 0 0 0 0 0 0 0 0 0 0
2023-10-18T02-12-12.166 PM	000028.3855	-000000.0015	000000.3393	000000.0512	-000000.0621	-000000.2733	000000.9664	000002.7368	000005.6400	54430	00367	01123	00798	00008	00648	01834	01863	00144	0 0 0 1 0 1 1 1 1 1 1 1 1 1 1 1	0 0 0 0 0 0 0 0 0 0 0 0 0 0 0 0
2023-10-18T02-12-15.900 PM	000028.4163	000000.0020	000000.3393	000000.0523	-000000.0621	-000000.2733	000000.9638	000002.7579	000005.4000	54478	00374	01123	00806	00008	00648	01830	01862	00140	0 0 0 1 0 1 1 1 1 1 1 1 1 1 1 1	0 0 0 0 0 0 0 0 0 0 0 0 0 0 0 0
2023-10-18T02-12-18.664 PM	000028.4343	-000000.0020	000000.3402	000000.0522	-000000.0621	-000000.2733	000000.9651	000002.7368	000005.1600	54506	00366	01125	00805	00008	00648	01832	01863	00136	0 0 0 1 0 1 1 1 1 1 1 1 1 1 1 1	0 0 0 0 0 0 0 0 0 0 0 0 0 0 0 0
2023-10-18T02-12-21.519 PM	000028.4574	-000000.0005	000000.3402	000000.0519	-000000.0621	-000000.2733	000000.9632	000002.6947	000005.6400	54542	00369	01125	00803	00008	00648	01829	01865	00144	0 0 0 1 0 1 1 1 1 1 1 1 1 1 1 1	0 0 0 0 0 0 0 0 0 0 0 0 0 0 0 0
2023-10-18T02-12-24.265 PM	000028.4664	000000.0010	000000.3393	000000.0530	-000000.0621	-000000.2733	000000.9651	000002.6737	000005.6400	54556	00372	01123	00811	00008	00648	01832	01866	00144	0 0 0 1 0 1 1 1 1 1 1 1 1 1 1 1	0 0 0 0 0 0 0 0 0 0 0 0 0 0 0 0
2023-10-18T02-12-27.089 PM	000028.4619	-000000.0005	000000.3384	000000.0511	-000000.0595	-000000.2733	000000.9632	000002.8000	000005.1600	54549	00369	01121	00797	00009	00648	01829	01860	00136	0 0 0 1 0 1 1 1 1 1 1 1 1 1 1 1	0 0 0 0 0 0 0 0 0 0 0 0 0 0 0 0
2023-10-18T02-12-30.009 PM	000028.4548	-000000.0005	000000.3397	000000.0505	-000000.0621	-000000.2733	000000.9625	000002.8210	000005.4000	54538	00369	01124	00793	00008	00648	01828	01859	00140	0 0 0 1 0 1 1 1 1 1 1 1 1 1 1 1	0 0 0 0 0 0 0 0 0 0 0 0 0 0 0 0
2023-10-18T02-12-32.865 PM	000028.4503	000000.0015	000000.3397	000000.0504	-000000.0595	-000000.2733	000000.9644	000002.7579	000005.4000	54531	00373	01124	00792	00009	00648	01831	01862	00140	0 0 0 1 0 1 1 1 1 1 1 1 1 1 1 1	0 0 0 0 0 0 0 0 0 0 0 0 0 0 0 0
2023-10-18T02-12-35.705 PM	000028.4497	000000.0015	000000.3388	000000.0504	-000000.0595	-000000.2733	000000.9638	000002.8210	000005.4000	54530	00373	01122	00792	00009	00648	01830	01859	00140	0 0 0 1 0 1 1 1 1 1 1 1 1 1 1 1	0 0 0 0 0 0 0 0 0 0 0 0 0 0 0 0
2023-10-18T02-12-38.529 PM	000028.4452	000000.0010	000000.3397	000000.0505	-000000.0621	-000000.2733	000000.9644	000002.7579	000005.6400	54523	00372	01124	00793	00008	00648	01831	01862	00144	0 0 0 1 0 1 1 1 1 1 1 1 1 1 1 1	0 0 0 0 0 0 0 0 0 0 0 0 0 0 0 0
2023-10-18T02-12-42.169 PM	000028.4420	000000.0020	000000.3393	000000.0504	-000000.0621	-000000.2733	000000.9651	000002.8000	000005.6400	54518	00374	01123	00792	00008	00648	01832	01860	00144	0 0 0 1 0 1 1 1 1 1 1 1 1 1 1 1	0 0 0 0 0 0 0 0 0 0 0 0 0 0 0 0
2023-10-18T02-12-45.072 PM	000028.4471	000000.0015	000000.3388	000000.0522	-000000.0621	-000000.2733	000000.9651	000002.7579	000004.6800	54526	00373	01122	00805	00008	00648	01832	01862	00128	0 0 0 1 0 1 1 1 1 1 1 1 1 1 1 1	0 0 0 0 0 0 0 0 0 0 0 0 0 0 0 0
2023-10-18T02-12-47.991 PM	000028.4439	-000000.0015	000000.3402	000000.0522	-000000.0621	-000000.2733	000000.9619	000002.8421	000004.9200	54521	00367	01125	00805	00008	00648	01827	01858	00132	0 0 0 1 0 1 1 1 1 1 1 1 1 1 1 1	0 0 0 0 0 0 0 0 0 0 0 0 0 0 0 0
2023-10-18T02-12-50.706 PM	000028.4433	-000000.0015	000000.3415	000000.0505	-000000.0621	-000000.2733	000000.9657	000002.9053	000005.4000	54520	00367	01128	00793	00008	00648	01833	01855	00140	0 0 0 1 0 1 1 1 1 1 1 1 1 1 1 1	0 0 0 0 0 0 0 0 0 0 0 0 0 0 0 0
2023-10-18T02-12-53.639 PM	000028.4439	000000.0005	000000.3393	000000.0507	-000000.0595	-000000.2733	000000.9638	000002.6947	000005.6400	54521	00371	01123	00794	00009	00648	01830	01865	00144	0 0 0 1 0 1 1 1 1 1 1 1 1 1 1 1	0 0 0 0 0 0 0 0 0 0 0 0 0 0 0 0
2023-10-18T02-12-56.464 PM	000028.4324	-000000.0015	000000.3415	000000.0522	-000000.0621	-000000.2733	000000.9644	000002.7579	000005.4000	54503	00367	01128	00805	00008	00648	01831	01862	00140	0 0 0 1 0 1 1 1 1 1 1 1 1 1 1 1	0 0 0 0 0 0 0 0 0 0 0 0 0 0 0 0
2023-10-18T02-12-59.351 PM	000028.4208	-000000.0020	000000.3411	000000.0520	-000000.0621	-000000.2733	000000.9651	000002.7789	000005.4000	54485	00366	01127	00804	00008	00648	01832	01861	00140	0 0 0 1 0 1 1 1 1 1 1 1 1 1 1 1	0 0 0 0 0 0 0 0 0 0 0 0 0 0 0 0
2023-10-18T02-13-02.159 PM	000028.4105	000000.0015	000000.3397	000000.0509	-000000.0621	-000000.2733	000000.9644	000002.8210	000005.4000	54469	00373	01124	00796	00008	00648	01831	01859	00140	0 0 0 1 0 1 1 1 1 1 1 1 1 1 1 1	0 0 0 0 0 0 0 0 0 0 0 0 0 0 0 0
2023-10-18T02-13-05.736 PM	000028.3970	000000.0025	000000.3397	000000.0508	-000000.0621	-000000.2733	000000.9651	000002.8421	000004.9200	54448	00375	01124	00795	00008	00648	01832	01858	00132	0 0 0 1 0 1 1 1 1 1 1 1 1 1 1 1	0 0 0 0 0 0 0 0 0 0 0 0 0 0 0 0
2023-10-18T02-13-08.656 PM	000028.3945	-000000.0015	000000.3388	000000.0529	-000000.0621	-000000.2733	000000.9644	000002.8421	000004.9200	54444	00367	01122	00810	00008	00648	01831	01858	00132	0 0 0 1 0 1 1 1 1 1 1 1 1 1 1 1	0 0 0 0 0 0 0 0 0 0 0 0 0 0 0 0
2023-10-18T02-13-11.450 PM	000028.3913	-000000.0015	000000.3397	000000.0504	-000000.0621	-000000.2733	000000.9612	000002.7789	000005.4000	54439	00367	01124	00792	00008	00648	01826	01861	00140	0 0 0 1 0 1 1 1 1 1 1 1 1 1 1 1	0 0 0 0 0 0 0 0 0 0 0 0 0 0 0 0
2023-10-18T02-13-14.352 PM	000028.3957	000000.0000	000000.3388	000000.0503	-000000.0621	-000000.2733	000000.9651	000002.7158	000005.1600	54446	00370	01122	00791	00008	00648	01832	01864	00136	0 0 0 1 0 1 1 1 1 1 1 1 1 1 1 1	0 0 0 0 0 0 0 0 0 0 0 0 0 0 0 0
2023-10-18T02-13-17.160 PM	000028.3964	000000.0005	000000.3384	000000.0522	-000000.0621	-000000.2733	000000.9638	000002.7158	000004.9200	54447	00371	01121	00805	00008	00648	01830	01864	00132	0 0 0 1 0 1 1 1 1 1 1 1 1 1 1 1	0 0 0 0 0 0 0 0 0 0 0 0 0 0 0 0
2023-10-18T02-13-19.891 PM	000028.4041	-000000.0010	000000.3411	000000.0501	-000000.0595	-000000.2733	000000.9632	000002.6737	000004.9200	54459	00368	01127	00790	00009	00648	01829	01866	00132	0 0 0 1 0 1 1 1 1 1 1 1 1 1 1 1	0 0 0 0 0 0 0 0 0 0 0 0 0 0 0 0
2023-10-18T02-13-22.699 PM	000028.4124	000000.0010	000000.3397	000000.0504	-000000.0621	-000000.2733	000000.9644	000002.7579	000005.6400	54472	00372	01124	00792	00008	00648	01831	01862	00144	0 0 0 1 0 1 1 1 1 1 1 1 1 1 1 1	0 0 0 0 0 0 0 0 0 0 0 0 0 0 0 0
2023-10-18T02-13-25.648 PM	000028.4182	000000.0000	000000.3402	000000.0504	-000000.0621	-000000.2733	000000.9644	000002.7789	000005.4000	54481	00370	01125	00792	00008	00648	01831	01861	00140	0 0 0 1 0 1 1 1 1 1 1 1 1 1 1 1	0 0 0 0 0 0 0 0 0 0 0 0 0 0 0 0
2023-10-18T02-13-28.629 PM	000028.4118	-000000.0010	000000.3384	000000.0508	-000000.0621	-000000.2733	000000.9664	000002.6947	000005.1600	54471	00368	01121	00795	00008	00648	01834	01865	00136	0 0 0 1 0 1 1 1 1 1 1 1 1 1 1 1	0 0 0 0 0 0 0 0 0 0 0 0 0 0 0 0
2023-10-18T02-13-32.250 PM	000028.4099	-000000.0015	000000.3402	000000.0505	-000000.0621	-000000.2733	000000.9670	000002.7579	000005.6400	54468	00367	01125	00793	00008	00648	01835	01862	00144	0 0 0 1 0 1 1 1 1 1 1 1 1 1 1 1	0 0 0 0 0 0 0 0 0 0 0 0 0 0 0 0
2023-10-18T02-13-35.063 PM	000028.4035	-000000.0025	000000.3402	000000.0523	-000000.0621	-000000.2733	000000.9632	000002.7789	000005.4000	54458	00365	01125	00806	00008	00648	01829	01861	00140	0 0 0 1 0 1 1 1 1 1 1 1 1 1 1 1	0 0 0 0 0 0 0 0 0 0 0 0 0 0 0 0
2023-10-18T02-13-37.981 PM	000028.4054	-000000.0025	000000.3397	000000.0504	-000000.0621	-000000.2733	000000.9657	000002.7158	000005.6400	54461	00365	01124	00792	00008	00648	01833	01864	00144	0 0 0 1 0 1 1 1 1 1 1 1 1 1 1 1	0 0 0 0 0 0 0 0 0 0 0 0 0 0 0 0
2023-10-18T02-13-40.821 PM	000028.4080	-000000.0020	000000.3411	000000.0507	-000000.0621	-000000.2733	000000.9644	000002.8210	000005.1600	54465	00366	01127	00794	00008	00648	01831	01859	00136	0 0 0 1 0 1 1 1 1 1 1 1 1 1 1 1	0 0 0 0 0 0 0 0 0 0 0 0 0 0 0 0
2023-10-18T02-13-43.582 PM	000028.4105	-000000.0025	000000.3379	000000.0509	-000000.0595	-000000.2733	000000.9612	000002.8210	000006.1200	54469	00365	01120	00796	00009	00648	01826	01859	00152	0 0 0 1 0 1 1 1 1 1 1 1 1 1 1 1	0 0 0 0 0 0 0 0 0 0 0 0 0 0 0 0
2023-10-18T02-13-46.531 PM	000028.4092	000000.0010	000000.3393	000000.0523	-000000.0621	-000000.2733	000000.9644	000002.7368	000005.4000	54467	00372	01123	00806	00008	00648	01831	01863	00140	0 0 0 1 0 1 1 1 1 1 1 1 1 1 1 1	0 0 0 0 0 0 0 0 0 0 0 0 0 0 0 0
2023-10-18T02-13-49.293 PM	000028.4144	-000000.0015	000000.3379	000000.0509	-000000.0595	-000000.2733	000000.9651	000002.8210	000005.6400	54475	00367	01120	00796	00009	00648	01832	01859	00144	0 0 0 1 0 1 1 1 1 1 1 1 1 1 1 1	0 0 0 0 0 0 0 0 0 0 0 0 0 0 0 0
2023-10-18T02-13-52.148 PM	000028.4137	-000000.0010	000000.3406	000000.0482	-000000.0595	-000000.2733	000000.9644	000002.7368	000005.4000	54474	00368	01126	00776	00009	00648	01831	01863	00140	0 0 0 1 0 1 1 1 1 1 1 1 1 1 1 1	0 0 0 0 0 0 0 0 0 0 0 0 0 0 0 0
2023-10-18T02-13-55.772 PM	000028.4067	000000.0005	000000.3393	000000.0488	-000000.0621	-000000.2733	000000.9644	000002.7789	000005.8800	54463	00371	01123	00780	00008	00648	01831	01861	00148	0 0 0 1 0 1 1 1 1 1 1 1 1 1 1 1	0 0 0 0 0 0 0 0 0 0 0 0 0 0 0 0
2023-10-18T02-13-58.613 PM	000028.4035	000000.0000	000000.3379	000000.0505	-000000.0621	-000000.2733	000000.9625	000002.8000	000005.6400	54458	00370	01120	00793	00008	00648	01828	01860	00144	0 0 0 1 0 1 1 1 1 1 1 1 1 1 1 1	0 0 0 0 0 0 0 0 0 0 0 0 0 0 0 0
2023-10-18T02-14-01.454 PM	000028.4092	000000.0010	000000.3393	000000.0489	-000000.0621	-000000.2733	000000.9644	000002.6737	000005.8800	54467	00372	01123	00781	00008	00648	01831	01866	00148	0 0 0 1 0 1 1 1 1 1 1 1 1 1 1 1	0 0 0 0 0 0 0 0 0 0 0 0 0 0 0 0
2023-10-18T02-14-04.229 PM	000028.4086	-000000.0015	000000.3402	000000.0505	-000000.0595	-000000.2733	000000.9612	000002.8000	000005.6400	54466	00367	01125	00793	00009	00648	01826	01860	00144	0 0 0 1 0 1 1 1 1 1 1 1 1 1 1 1	0 0 0 0 0 0 0 0 0 0 0 0 0 0 0 0
2023-10-18T02-14-07.068 PM	000028.4124	-000000.0020	000000.3406	000000.0504	-000000.0595	-000000.2733	000000.9612	000002.8000	000005.4000	54472	00366	01126	00792	00009	00648	01826	01860	00140	0 0 0 1 0 1 1 1 1 1 1 1 1 1 1 1	0 0 0 0 0 0 0 0 0 0 0 0 0 0 0 0
2023-10-18T02-14-09.844 PM	000028.4202	-000000.0020	000000.3384	000000.0508	-000000.0621	-000000.2733	000000.9651	000002.8000	000005.6400	54484	00366	01121	00795	00008	00648	01832	01860	00144	0 0 0 1 0 1 1 1 1 1 1 1 1 1 1 1	0 0 0 0 0 0 0 0 0 0 0 0 0 0 0 0
2023-10-18T02-14-12.605 PM	000028.4227	000000.0005	000000.3397	000000.0511	-000000.0621	-000000.2733	000000.9644	000002.7579	000005.8800	54488	00371	01124	00797	00008	00648	01831	01862	00148	0 0 0 1 0 1 1 1 1 1 1 1 1 1 1 1	0 0 0 0 0 0 0 0 0 0 0 0 0 0 0 0
2023-10-18T02-14-15.351 PM	000028.4163	000000.0000	000000.3379	000000.0501	-000000.0621	-000000.2733	000000.9619	000002.7789	000005.8800	54478	00370	01120	00790	00008	00648	01827	01861	00148	0 0 0 1 0 1 1 1 1 1 1 1 1 1 1 1	0 0 0 0 0 0 0 0 0 0 0 0 0 0 0 0
2023-10-18T02-14-18.191 PM	000028.4112	000000.0005	000000.3379	000000.0500	-000000.0621	-000000.2733	000000.9619	000002.8210	000005.8800	54470	00371	01120	00789	00008	00648	01827	01859	00148	0 0 0 1 0 1 1 1 1 1 1 1 1 1 1 1	0 0 0 0 0 0 0 0 0 0 0 0 0 0 0 0
2023-10-18T02-14-21.961 PM	000028.4047	-000000.0010	000000.3384	000000.0490	-000000.0595	-000000.2733	000000.9619	000002.8842	000005.8800	54460	00368	01121	00782	00009	00648	01827	01856	00148	0 0 0 1 0 1 1 1 1 1 1 1 1 1 1 1	0 0 0 0 0 0 0 0 0 0 0 0 0 0 0 0
2023-10-18T02-14-24.670 PM	000028.4067	-000000.0005	000000.3388	000000.0492	-000000.0595	-000000.2733	000000.9625	000002.8000	000005.6400	54463	00369	01122	00783	00009	00648	01828	01860	00144	0 0 0 1 0 1 1 1 1 1 1 1 1 1 1 1	0 0 0 0 0 0 0 0 0 0 0 0 0 0 0 0
2023-10-18T02-14-27.589 PM	000028.3970	-000000.0010	000000.3406	000000.0504	-000000.0621	-000000.2733	000000.9638	000002.7789	000005.8800	54448	00368	01126	00792	00008	00648	01830	01861	00148	0 0 0 1 0 1 1 1 1 1 1 1 1 1 1 1	0 0 0 0 0 0 0 0 0 0 0 0 0 0 0 0
2023-10-18T02-14-30.508 PM	000028.3932	-000000.0015	000000.3406	000000.0507	-000000.0621	-000000.2733	000000.9606	000002.7579	000005.6400	54442	00367	01126	00794	00008	00648	01825	01862	00144	0 0 0 1 0 1 1 1 1 1 1 1 1 1 1 1	0 0 0 0 0 0 0 0 0 0 0 0 0 0 0 0
2023-10-18T02-14-33.286 PM	000028.4041	-000000.0005	000000.3384	000000.0485	-000000.0621	-000000.2733	000000.9625	000002.6737	000005.8800	54459	00369	01121	00778	00008	00648	01828	01866	00148	0 0 0 1 0 1 1 1 1 1 1 1 1 1 1 1	0 0 0 0 0 0 0 0 0 0 0 0 0 0 0 0
2023-10-18T02-14-36.076 PM	000028.3919	-000000.0015	000000.3393	000000.0492	-000000.0595	-000000.2733	000000.9638	000002.7158	000005.6400	54440	00367	01123	00783	00009	00648	01830	01864	00144	0 0 0 1 0 1 1 1 1 1 1 1 1 1 1 1	0 0 0 0 0 0 0 0 0 0 0 0 0 0 0 0
2023-10-18T02-14-38.854 PM	000028.3900	-000000.0015	000000.3397	000000.0511	-000000.0621	-000000.2733	000000.9651	000002.7158	000005.8800	54437	00367	01124	00797	00008	00648	01832	01864	00148	0 0 0 1 0 1 1 1 1 1 1 1 1 1 1 1	0 0 0 0 0 0 0 0 0 0 0 0 0 0 0 0
2023-10-18T02-14-41.646 PM	000028.3919	-000000.0015	000000.3406	000000.0501	-000000.0621	-000000.2733	000000.9644	000002.7158	000005.8800	54440	00367	01126	00790	00008	00648	01831	01864	00148	0 0 0 1 0 1 1 1 1 1 1 1 1 1 1 1	0 0 0 0 0 0 0 0 0 0 0 0 0 0 0 0
2023-10-18T02-14-45.252 PM	000028.3925	-000000.0010	000000.3402	000000.0503	-000000.0621	-000000.2733	000000.9638	000002.7368	000005.8800	54441	00368	01125	00791	00008	00648	01830	01863	00148	0 0 0 1 0 1 1 1 1 1 1 1 1 1 1 1	0 0 0 0 0 0 0 0 0 0 0 0 0 0 0 0
2023-10-18T02-14-48.106 PM	000028.3977	-000000.0010	000000.3379	000000.0511	-000000.0595	-000000.2733	000000.9651	000002.7789	000005.8800	54449	00368	01120	00797	00009	00648	01832	01861	00148	0 0 0 1 0 1 1 1 1 1 1 1 1 1 1 1	0 0 0 0 0 0 0 0 0 0 0 0 0 0 0 0
2023-10-18T02-14-50.837 PM	000028.3938	-000000.0005	000000.3384	000000.0509	-000000.0595	-000000.2733	000000.9632	000002.8210	000005.8800	54443	00369	01121	00796	00009	00648	01829	01859	00148	0 0 0 1 0 1 1 1 1 1 1 1 1 1 1 1	0 0 0 0 0 0 0 0 0 0 0 0 0 0 0 0
2023-10-18T02-14-53.645 PM	000028.3964	-000000.0005	000000.3379	000000.0504	-000000.0621	-000000.2733	000000.9612	000002.7789	000005.6400	54447	00369	01120	00792	00008	00648	01826	01861	00144	0 0 0 1 0 1 1 1 1 1 1 1 1 1 1 1	0 0 0 0 0 0 0 0 0 0 0 0 0 0 0 0
2023-10-18T02-14-56.579 PM	000028.4022	-000000.0020	000000.3379	000000.0508	-000000.0595	-000000.2733	000000.9638	000002.6947	000006.1200	54456	00366	01120	00795	00009	00648	01830	01865	00152	0 0 0 1 0 1 1 1 1 1 1 1 1 1 1 1	0 0 0 0 0 0 0 0 0 0 0 0 0 0 0 0
2023-10-18T02-14-59.372 PM	000028.4054	-000000.0015	000000.3406	000000.0485	-000000.0621	-000000.2733	000000.9632	000002.7368	000005.6400	54461	00367	01126	00778	00008	00648	01829	01863	00144	0 0 0 1 0 1 1 1 1 1 1 1 1 1 1 1	0 0 0 0 0 0 0 0 0 0 0 0 0 0 0 0
2023-10-18T02-15-02.101 PM	000028.4028	000000.0015	000000.3379	000000.0485	-000000.0595	-000000.2733	000000.9632	000002.8000	000005.6400	54457	00373	01120	00778	00009	00648	01829	01860	00144	0 0 0 1 0 1 1 1 1 1 1 1 1 1 1 1	0 0 0 0 0 0 0 0 0 0 0 0 0 0 0 0
2023-10-18T02-15-05.080 PM	000028.3913	-000000.0005	000000.3384	000000.0482	-000000.0621	-000000.2733	000000.9638	000002.7368	000005.6400	54439	00369	01121	00776	00008	00648	01830	01863	00144	0 0 0 1 0 1 1 1 1 1 1 1 1 1 1 1	0 0 0 0 0 0 0 0 0 0 0 0 0 0 0 0
2023-10-18T02-15-07.935 PM	000028.3842	-000000.0015	000000.3402	000000.0484	-000000.0595	-000000.2733	000000.9612	000002.7368	000006.1200	54428	00367	01125	00777	00009	00648	01826	01863	00152	0 0 0 1 0 1 1 1 1 1 1 1 1 1 1 1	0 0 0 0 0 0 0 0 0 0 0 0 0 0 0 0
2023-10-18T02-15-11.574 PM	000028.3887	-000000.0020	000000.3393	000000.0500	-000000.0595	-000000.2733	000000.9625	000002.7579	000005.8800	54435	00366	01123	00789	00009	00648	01828	01862	00148	0 0 0 1 0 1 1 1 1 1 1 1 1 1 1 1	0 0 0 0 0 0 0 0 0 0 0 0 0 0 0 0
2023-10-18T02-15-14.368 PM	000028.3919	-000000.0005	000000.3374	000000.0509	-000000.0621	-000000.2733	000000.9638	000002.6947	000005.4000	54440	00369	01119	00796	00008	00648	01830	01865	00140	0 0 0 1 0 1 1 1 1 1 1 1 1 1 1 1	0 0 0 0 0 0 0 0 0 0 0 0 0 0 0 0
2023-10-18T02-15-17.074 PM	000028.3938	-000000.0005	000000.3374	000000.0527	-000000.0621	-000000.2733	000000.9638	000002.6947	000005.6400	54443	00369	01119	00809	00008	00648	01830	01865	00144	0 0 0 1 0 1 1 1 1 1 1 1 1 1 1 1	0 0 0 0 0 0 0 0 0 0 0 0 0 0 0 0
2023-10-18T02-15-19.903 PM	000028.3970	-000000.0020	000000.3402	000000.0504	-000000.0621	-000000.2733	000000.9651	000002.7789	000005.6400	54448	00366	01125	00792	00008	00648	01832	01861	00144	0 0 0 1 0 1 1 1 1 1 1 1 1 1 1 1	0 0 0 0 0 0 0 0 0 0 0 0 0 0 0 0
2023-10-18T02-15-22.662 PM	000028.4015	-000000.0010	000000.3406	000000.0484	-000000.0621	-000000.2733	000000.9638	000002.8632	000005.4000	54455	00368	01126	00777	00008	00648	01830	01857	00140	0 0 0 1 0 1 1 1 1 1 1 1 1 1 1 1	0 0 0 0 0 0 0 0 0 0 0 0 0 0 0 0
2023-10-18T02-15-25.566 PM	000028.4047	-000000.0020	000000.3406	000000.0488	-000000.0621	-000000.2733	000000.9619	000002.7158	000005.8800	54460	00366	01126	00780	00008	00648	01827	01864	00148	0 0 0 1 0 1 1 1 1 1 1 1 1 1 1 1	0 0 0 0 0 0 0 0 0 0 0 0 0 0 0 0
2023-10-18T02-15-28.357 PM	000028.4099	-000000.0020	000000.3379	000000.0489	-000000.0595	-000000.2733	000000.9619	000002.8210	000005.4000	54468	00366	01120	00781	00009	00648	01827	01859	00140	0 0 0 1 0 1 1 1 1 1 1 1 1 1 1 1	0 0 0 0 0 0 0 0 0 0 0 0 0 0 0 0
2023-10-18T02-15-31.164 PM	000028.4157	000000.0005	000000.3379	000000.0505	-000000.0595	-000000.2733	000000.9651	000002.6947	000006.1200	54477	00371	01120	00793	00009	00648	01832	01865	00152	0 0 0 1 0 1 1 1 1 1 1 1 1 1 1 1	0 0 0 0 0 0 0 0 0 0 0 0 0 0 0 0
2023-10-18T02-15-34.789 PM	000028.4099	000000.0010	000000.3379	000000.0519	-000000.0621	-000000.2733	000000.9625	000002.7368	000005.6400	54468	00372	01120	00803	00008	00648	01828	01863	00144	0 0 0 1 0 1 1 1 1 1 1 1 1 1 1 1	0 0 0 0 0 0 0 0 0 0 0 0 0 0 0 0
2023-10-18T02-15-37.693 PM	000028.4028	-000000.0015	000000.3393	000000.0523	-000000.0595	-000000.2733	000000.9651	000002.6947	000005.8800	54457	00367	01123	00806	00009	00648	01832	01865	00148	0 0 0 1 0 1 1 1 1 1 1 1 1 1 1 1	0 0 0 0 0 0 0 0 0 0 0 0 0 0 0 0
2023-10-18T02-15-40.580 PM	000028.3868	-000000.0010	000000.3406	000000.0504	-000000.0621	-000000.2733	000000.9651	000002.6947	000005.6400	54432	00368	01126	00792	00008	00648	01832	01865	00144	0 0 0 1 0 1 1 1 1 1 1 1 1 1 1 1	0 0 0 0 0 0 0 0 0 0 0 0 0 0 0 0
2023-10-18T02-15-43.327 PM	000028.3791	-000000.0010	000000.3402	000000.0505	-000000.0621	-000000.2733	000000.9644	000002.6737	000005.6400	54420	00368	01125	00793	00008	00648	01831	01866	00144	0 0 0 1 0 1 1 1 1 1 1 1 1 1 1 1	0 0 0 0 0 0 0 0 0 0 0 0 0 0 0 0
2023-10-18T02-15-46.088 PM	000028.3733	000000.0005	000000.3379	000000.0511	-000000.0595	-000000.2733	000000.9638	000002.8000	000006.1200	54411	00371	01120	00797	00009	00648	01830	01860	00152	0 0 0 1 0 1 1 1 1 1 1 1 1 1 1 1	0 0 0 0 0 0 0 0 0 0 0 0 0 0 0 0
2023-10-18T02-15-48.929 PM	000028.3720	000000.0005	000000.3315	000000.0507	-000000.0621	-000000.2733	000000.9644	000002.7368	000005.8800	54409	00371	01106	00794	00008	00648	01831	01863	00148	0 0 0 1 0 1 1 1 1 1 1 1 1 1 1 1	0 0 0 0 0 0 0 0 0 0 0 0 0 0 0 0
2023-10-18T02-15-51.832 PM	000028.3701	-000000.0020	000000.3324	000000.0501	-000000.0595	-000000.2733	000000.9632	000002.7789	000005.6400	54406	00366	01108	00790	00009	00648	01829	01861	00144	0 0 0 1 0 1 1 1 1 1 1 1 1 1 1 1	0 0 0 0 0 0 0 0 0 0 0 0 0 0 0 0
2023-10-18T02-15-54.640 PM	000028.3701	-000000.0005	000000.3324	000000.0508	-000000.0595	-000000.2733	000000.9632	000002.8421	000005.6400	54406	00369	01108	00795	00009	00648	01829	01858	00144	0 0 0 1 0 1 1 1 1 1 1 1 1 1 1 1	0 0 0 0 0 0 0 0 0 0 0 0 0 0 0 0
2023-10-18T02-15-57.512 PM	000028.3662	-000000.0015	000000.3379	000000.0505	-000000.0569	-000000.2733	000000.9651	000002.6947	000005.6400	54400	00367	01120	00793	00010	00648	01832	01865	00144	0 0 0 1 0 1 1 1 1 1 1 1 1 1 1 1	0 0 0 0 0 0 0 0 0 0 0 0 0 0 0 0
2023-10-18T02-16-01.216 PM	000028.3624	000000.0005	000000.3370	000000.0482	-000000.0595	-000000.2733	000000.9599	000002.7368	000005.6400	54394	00371	01118	00776	00009	00648	01824	01863	00144	0 0 0 1 0 1 1 1 1 1 1 1 1 1 1 1	0 0 0 0 0 0 0 0 0 0 0 0 0 0 0 0
2023-10-18T02-16-03.994 PM	000028.3630	-000000.0015	000000.3402	000000.0484	-000000.0621	-000000.2733	000000.9638	000002.8210	000005.4000	54395	00367	01125	00777	00008	00648	01830	01859	00140	0 0 0 1 0 1 1 1 1 1 1 1 1 1 1 1	0 0 0 0 0 0 0 0 0 0 0 0 0 0 0 0
2023-10-18T02-16-06.960 PM	000028.3579	-000000.0020	000000.3397	000000.0504	-000000.0595	-000000.2733	000000.9644	000002.7579	000005.8800	54387	00366	01124	00792	00009	00648	01831	01862	00148	0 0 0 1 0 1 1 1 1 1 1 1 1 1 1 1	0 0 0 0 0 0 0 0 0 0 0 0 0 0 0 0
2023-10-18T02-16-09.768 PM	000028.3592	000000.0000	000000.3388	000000.0485	-000000.0595	-000000.2733	000000.9638	000002.7158	000006.1200	54389	00370	01122	00778	00009	00648	01830	01864	00152	0 0 0 1 0 1 1 1 1 1 1 1 1 1 1 1	0 0 0 0 0 0 0 0 0 0 0 0 0 0 0 0
2023-10-18T02-16-12.596 PM	000028.3598	000000.0005	000000.3388	000000.0490	-000000.0621	-000000.2733	000000.9651	000002.7368	000005.8800	54390	00371	01122	00782	00008	00648	01832	01863	00148	0 0 0 1 0 1 1 1 1 1 1 1 1 1 1 1	0 0 0 0 0 0 0 0 0 0 0 0 0 0 0 0
2023-10-18T02-16-15.495 PM	000028.3598	-000000.0025	000000.3393	000000.0488	-000000.0595	-000000.2733	000000.9612	000002.8842	000005.8800	54390	00365	01123	00780	00009	00648	01826	01856	00148	0 0 0 1 0 1 1 1 1 1 1 1 1 1 1 1	0 0 0 0 0 0 0 0 0 0 0 0 0 0 0 0
2023-10-18T02-16-18.287 PM	000028.3527	-000000.0015	000000.3402	000000.0501	-000000.0621	-000000.2733	000000.9619	000002.8000	000005.6400	54379	00367	01125	00790	00008	00648	01827	01860	00144	0 0 0 1 0 1 1 1 1 1 1 1 1 1 1 1	0 0 0 0 0 0 0 0 0 0 0 0 0 0 0 0
2023-10-18T02-16-21.033 PM	000028.3457	-000000.0005	000000.3406	000000.0518	-000000.0595	-000000.2733	000000.9625	000002.8000	000005.6400	54368	00369	01126	00802	00009	00648	01828	01860	00144	0 0 0 1 0 1 1 1 1 1 1 1 1 1 1 1	0 0 0 0 0 0 0 0 0 0 0 0 0 0 0 0
2023-10-18T02-16-24.578 PM	000028.3392	-000000.0010	000000.3384	000000.0527	-000000.0621	-000000.2733	000000.9632	000002.7158	000005.4000	54358	00368	01121	00809	00008	00648	01829	01864	00140	0 0 0 1 0 1 1 1 1 1 1 1 1 1 1 1	0 0 0 0 0 0 0 0 0 0 0 0 0 0 0 0
2023-10-18T02-16-27.512 PM	000028.3476	-000000.0015	000000.3379	000000.0526	-000000.0621	-000000.2733	000000.9638	000002.7579	000005.6400	54371	00367	01120	00808	00008	00648	01830	01862	00144	0 0 0 1 0 1 1 1 1 1 1 1 1 1 1 1	0 0 0 0 0 0 0 0 0 0 0 0 0 0 0 0
2023-10-18T02-16-30.321 PM	000028.3476	-000000.0025	000000.3393	000000.0520	-000000.0595	-000000.2733	000000.9619	000002.8421	000005.6400	54371	00365	01123	00804	00009	00648	01827	01858	00144	0 0 0 1 0 1 1 1 1 1 1 1 1 1 1 1	0 0 0 0 0 0 0 0 0 0 0 0 0 0 0 0
2023-10-18T02-16-33.130 PM	000028.3392	-000000.0020	000000.3397	000000.0504	-000000.0621	-000000.2733	000000.9625	000002.8210	000005.4000	54358	00366	01124	00792	00008	00648	01828	01859	00140	0 0 0 1 0 1 1 1 1 1 1 1 1 1 1 1	0 0 0 0 0 0 0 0 0 0 0 0 0 0 0 0
2023-10-18T02-16-36.017 PM	000028.3251	000000.0010	000000.3393	000000.0511	-000000.0621	-000000.2733	000000.9644	000002.6737	000005.6400	54336	00372	01123	00797	00008	00648	01831	01866	00144	0 0 0 1 0 1 1 1 1 1 1 1 1 1 1 1	0 0 0 0 0 0 0 0 0 0 0 0 0 0 0 0
2023-10-18T02-16-38.937 PM	000028.3174	-000000.0010	000000.3393	000000.0509	-000000.0621	-000000.2733	000000.9632	000002.8210	000005.6400	54324	00368	01123	00796	00008	00648	01829	01859	00144	0 0 0 1 0 1 1 1 1 1 1 1 1 1 1 1	0 0 0 0 0 0 0 0 0 0 0 0 0 0 0 0
2023-10-18T02-16-41.666 PM	000028.3245	-000000.0015	000000.3406	000000.0520	-000000.0621	-000000.2733	000000.9632	000002.7368	000005.8800	54335	00367	01126	00804	00008	00648	01829	01863	00148	0 0 0 1 0 1 1 1 1 1 1 1 1 1 1 1	0 0 0 0 0 0 0 0 0 0 0 0 0 0 0 0
2023-10-18T02-16-44.600 PM	000028.3303	-000000.0020	000000.3374	000000.0524	-000000.0595	-000000.2733	000000.9612	000002.6947	000005.6400	54344	00366	01119	00807	00009	00648	01826	01865	00144	0 0 0 1 0 1 1 1 1 1 1 1 1 1 1 1	0 0 0 0 0 0 0 0 0 0 0 0 0 0 0 0
2023-10-18T02-16-47.504 PM	000028.3457	-000000.0010	000000.3406	000000.0519	-000000.0621	-000000.2733	000000.9638	000002.7579	000005.4000	54368	00368	01126	00803	00008	00648	01830	01862	00140	0 0 0 1 0 1 1 1 1 1 1 1 1 1 1 1	0 0 0 0 0 0 0 0 0 0 0 0 0 0 0 0
2023-10-18T02-16-51.128 PM	000028.3514	-000000.0015	000000.3393	000000.0520	-000000.0621	-000000.2733	000000.9632	000002.8000	000005.8800	54377	00367	01123	00804	00008	00648	01829	01860	00148	0 0 0 1 0 1 1 1 1 1 1 1 1 1 1 1	0 0 0 0 0 0 0 0 0 0 0 0 0 0 0 0
2023-10-18T02-16-53.952 PM	000028.3521	-000000.0025	000000.3397	000000.0505	-000000.0621	-000000.2733	000000.9612	000002.8000	000005.8800	54378	00365	01124	00793	00008	00648	01826	01860	00148	0 0 0 1 0 1 1 1 1 1 1 1 1 1 1 1	0 0 0 0 0 0 0 0 0 0 0 0 0 0 0 0
2023-10-18T02-16-56.760 PM	000028.3714	000000.0000	000000.3379	000000.0505	-000000.0621	-000000.2733	000000.9638	000002.7158	000005.8800	54408	00370	01120	00793	00008	00648	01830	01864	00148	0 0 0 1 0 1 1 1 1 1 1 1 1 1 1 1	0 0 0 0 0 0 0 0 0 0 0 0 0 0 0 0
2023-10-18T02-16-59.631 PM	000028.3835	000000.0000	000000.3384	000000.0529	-000000.0621	-000000.2733	000000.9625	000002.7368	000005.8800	54427	00370	01121	00810	00008	00648	01828	01863	00148	0 0 0 1 0 1 1 1 1 1 1 1 1 1 1 1	0 0 0 0 0 0 0 0 0 0 0 0 0 0 0 0
2023-10-18T02-17-02.501 PM	000028.3823	-000000.0010	000000.3388	000000.0527	-000000.0621	-000000.2733	000000.9625	000002.6737	000005.1600	54425	00368	01122	00809	00008	00648	01828	01866	00136	0 0 0 1 0 1 1 1 1 1 1 1 1 1 1 1	0 0 0 0 0 0 0 0 0 0 0 0 0 0 0 0
2023-10-18T02-17-05.326 PM	000028.3681	000000.0005	000000.3379	000000.0524	-000000.0621	-000000.2733	000000.9625	000002.7368	000005.8800	54403	00371	01120	00807	00008	00648	01828	01863	00148	0 0 0 1 0 1 1 1 1 1 1 1 1 1 1 1	0 0 0 0 0 0 0 0 0 0 0 0 0 0 0 0
2023-10-18T02-17-08.148 PM	000028.0792	-000000.0015	000000.3393	000000.0522	-000000.0621	-000000.2733	000000.9632	000002.6947	000005.4000	53953	00367	01123	00805	00008	00648	01829	01865	00140	0 0 0 1 0 1 1 1 1 1 1 1 1 1 1 1	0 0 0 0 0 0 0 0 0 0 0 0 0 0 0 0
2023-10-18T02-17-11.003 PM	000028.3123	-000000.0005	000000.3402	000000.0522	-000000.0621	-000000.2733	000000.9619	000002.6737	000005.6400	54316	00369	01125	00805	00008	00648	01827	01866	00144	0 0 0 1 0 1 1 1 1 1 1 1 1 1 1 1	0 0 0 0 0 0 0 0 0 0 0 0 0 0 0 0
2023-10-18T02-17-14.657 PM	000028.3444	000000.0010	000000.3379	000000.0526	-000000.0621	-000000.2733	000000.9657	000002.6737	000005.1600	54366	00372	01120	00808	00008	00648	01833	01866	00136	0 0 0 1 0 1 1 1 1 1 1 1 1 1 1 1	0 0 0 0 0 0 0 0 0 0 0 0 0 0 0 0
2023-10-18T02-17-17.482 PM	000028.3624	-000000.0015	000000.3379	000000.0520	-000000.0621	-000000.2733	000000.9599	000002.7789	000004.6800	54394	00367	01120	00804	00008	00648	01824	01861	00128	0 0 0 1 0 1 1 1 1 1 1 1 1 1 1 1	0 0 0 0 0 0 0 0 0 0 0 0 0 0 0 0
2023-10-18T02-17-20.258 PM	000028.3694	-000000.0015	000000.3406	000000.0505	-000000.0621	-000000.2733	000000.9670	000002.8210	000005.1600	54405	00367	01126	00793	00008	00648	01835	01859	00136	0 0 0 1 0 1 1 1 1 1 1 1 1 1 1 1	0 0 0 0 0 0 0 0 0 0 0 0 0 0 0 0
2023-10-18T02-17-23.159 PM	000028.3746	-000000.0005	000000.3379	000000.0504	-000000.0621	-000000.2733	000000.9619	000002.8421	000005.6400	54413	00369	01120	00792	00008	00648	01827	01858	00144	0 0 0 1 0 1 1 1 1 1 1 1 1 1 1 1	0 0 0 0 0 0 0 0 0 0 0 0 0 0 0 0
2023-10-18T02-17-25.873 PM	000028.3803	000000.0000	000000.3379	000000.0507	-000000.0595	-000000.2733	000000.9625	000002.7368	000005.4000	54422	00370	01120	00794	00009	00648	01828	01863	00140	0 0 0 1 0 1 1 1 1 1 1 1 1 1 1 1	0 0 0 0 0 0 0 0 0 0 0 0 0 0 0 0
2023-10-18T02-17-28.758 PM	000028.3803	-000000.0020	000000.3374	000000.0507	-000000.0595	-000000.2733	000000.9619	000002.7579	000005.6400	54422	00366	01119	00794	00009	00648	01827	01862	00144	0 0 0 1 0 1 1 1 1 1 1 1 1 1 1 1	0 0 0 0 0 0 0 0 0 0 0 0 0 0 0 0
2023-10-18T02-17-31.566 PM	000028.3778	-000000.0020	000000.3374	000000.0526	-000000.0595	-000000.2733	000000.9612	000002.7579	000005.6400	54418	00366	01119	00808	00009	00648	01826	01862	00144	0 0 0 1 0 1 1 1 1 1 1 1 1 1 1 1	0 0 0 0 0 0 0 0 0 0 0 0 0 0 0 0
2023-10-18T02-17-34.297 PM	000028.3765	-000000.0015	000000.3393	000000.0520	-000000.0621	-000000.2733	000000.9619	000002.7579	000004.9200	54416	00367	01123	00804	00008	00648	01827	01862	00132	0 0 0 1 0 1 1 1 1 1 1 1 1 1 1 1	0 0 0 0 0 0 0 0 0 0 0 0 0 0 0 0
2023-10-18T02-17-37.137 PM	000028.4067	-000000.0010	000000.3402	000000.0520	-000000.0621	-000000.2733	000000.9632	000002.8000	000004.9200	54463	00368	01125	00804	00008	00648	01829	01860	00132	0 0 0 1 0 1 1 1 1 1 1 1 1 1 1 1	0 0 0 0 0 0 0 0 0 0 0 0 0 0 0 0
2023-10-18T02-17-40.902 PM	000028.4041	-000000.0015	000000.3384	000000.0511	-000000.0621	-000000.2733	000000.9664	000002.7579	000005.4000	54459	00367	01121	00797	00008	00648	01834	01862	00140	0 0 0 1 0 1 1 1 1 1 1 1 1 1 1 1	0 0 0 0 0 0 0 0 0 0 0 0 0 0 0 0
2023-10-18T02-17-43.600 PM	000028.4105	-000000.0005	000000.3379	000000.0503	-000000.0595	-000000.2733	000000.9625	000002.8421	000005.1600	54469	00369	01120	00791	00009	00648	01828	01858	00136	0 0 0 1 0 1 1 1 1 1 1 1 1 1 1 1	0 0 0 0 0 0 0 0 0 0 0 0 0 0 0 0
2023-10-18T02-17-46.424 PM	000028.4157	000000.0000	000000.3374	000000.0526	-000000.0621	-000000.2733	000000.9638	000002.7789	000005.4000	54477	00370	01119	00808	00008	00648	01830	01861	00140	0 0 0 1 0 1 1 1 1 1 1 1 1 1 1 1	0 0 0 0 0 0 0 0 0 0 0 0 0 0 0 0
2023-10-18T02-17-49.311 PM	000028.4214	-000000.0025	000000.3374	000000.0524	-000000.0595	-000000.2733	000000.9606	000002.6947	000004.9200	54486	00365	01119	00807	00009	00648	01825	01865	00132	0 0 0 1 0 1 1 1 1 1 1 1 1 1 1 1	0 0 0 0 0 0 0 0 0 0 0 0 0 0 0 0
2023-10-18T02-17-52.183 PM	000028.4189	-000000.0015	000000.3397	000000.0523	-000000.0621	-000000.2733	000000.9612	000002.7158	000005.8800	54482	00367	01124	00806	00008	00648	01826	01864	00148	0 0 0 1 0 1 1 1 1 1 1 1 1 1 1 1	0 0 0 0 0 0 0 0 0 0 0 0 0 0 0 0
2023-10-18T02-17-55.069 PM	000028.4202	-000000.0015	000000.3406	000000.0505	-000000.0621	-000000.2733	000000.9657	000002.7368	000005.6400	54484	00367	01126	00793	00008	00648	01833	01863	00144	0 0 0 1 0 1 1 1 1 1 1 1 1 1 1 1	0 0 0 0 0 0 0 0 0 0 0 0 0 0 0 0
2023-10-18T02-17-57.517 PM	000028.4189	000000.0015	000000.3384	000000.0505	-000000.0621	-000000.2733	000000.9651	000002.7158	000005.4000	54482	00373	01121	00793	00008	00648	01832	01864	00140	0 0 0 1 0 1 1 1 1 1 1 1 1 1 1 1	0 0 0 0 0 0 0 0 0 0 0 0 0 0 0 0
2023-10-18T02-18-00.610 PM	000028.4163	000000.0000	000000.3397	000000.0503	-000000.0595	-000000.2733	000000.9632	000002.8000	000005.1600	54478	00370	01124	00791	00009	00648	01829	01860	00136	0 0 0 1 0 1 1 1 1 1 1 1 1 1 1 1	0 0 0 0 0 0 0 0 0 0 0 0 0 0 0 0
2023-10-18T02-18-04.157 PM	000028.4035	-000000.0005	000000.3397	000000.0500	-000000.0595	-000000.2733	000000.9625	000002.7789	000005.6400	54458	00369	01124	00789	00009	00648	01828	01861	00144	0 0 0 1 0 1 1 1 1 1 1 1 1 1 1 1	0 0 0 0 0 0 0 0 0 0 0 0 0 0 0 0
2023-10-18T02-18-07.044 PM	000028.3977	-000000.0010	000000.3397	000000.0504	-000000.0595	-000000.2733	000000.9606	000002.7158	000004.6800	54449	00368	01124	00792	00009	00648	01825	01864	00128	0 0 0 1 0 1 1 1 1 1 1 1 1 1 1 1	0 0 0 0 0 0 0 0 0 0 0 0 0 0 0 0
2023-10-18T02-18-09.950 PM	000028.3983	-000000.0020	000000.3388	000000.0511	-000000.0621	-000000.2733	000000.9657	000002.7789	000005.1600	54450	00366	01122	00797	00008	00648	01833	01861	00136	0 0 0 1 0 1 1 1 1 1 1 1 1 1 1 1	0 0 0 0 0 0 0 0 0 0 0 0 0 0 0 0
2023-10-18T02-18-12.867 PM	000028.4041	000000.0000	000000.3379	000000.0503	-000000.0621	-000000.2733	000000.9644	000002.7368	000005.1600	54459	00370	01120	00791	00008	00648	01831	01863	00136	0 0 0 1 0 1 1 1 1 1 1 1 1 1 1 1	0 0 0 0 0 0 0 0 0 0 0 0 0 0 0 0
2023-10-18T02-18-15.568 PM	000028.4060	-000000.0015	000000.3406	000000.0505	-000000.0621	-000000.2733	000000.9644	000002.6947	000005.1600	54462	00367	01126	00793	00008	00648	01831	01865	00136	0 0 0 1 0 1 1 1 1 1 1 1 1 1 1 1	0 0 0 0 0 0 0 0 0 0 0 0 0 0 0 0
2023-10-18T02-18-18.439 PM	000028.4124	-000000.0010	000000.3406	000000.0503	-000000.0621	-000000.2733	000000.9619	000002.7789	000005.4000	54472	00368	01126	00791	00008	00648	01827	01861	00140	0 0 0 1 0 1 1 1 1 1 1 1 1 1 1 1	0 0 0 0 0 0 0 0 0 0 0 0 0 0 0 0
2023-10-18T02-18-21.231 PM	000028.4234	-000000.0015	000000.3406	000000.0503	-000000.0595	-000000.2733	000000.9644	000002.7368	000005.4000	54489	00367	01126	00791	00009	00648	01831	01863	00140	0 0 0 1 0 1 1 1 1 1 1 1 1 1 1 1	0 0 0 0 0 0 0 0 0 0 0 0 0 0 0 0
2023-10-18T02-18-24.042 PM	000028.4394	000000.0010	000000.3384	000000.0509	-000000.0595	-000000.2733	000000.9638	000002.6947	000005.6400	54514	00372	01121	00796	00009	00648	01830	01865	00144	0 0 0 1 0 1 1 1 1 1 1 1 1 1 1 1	0 0 0 0 0 0 0 0 0 0 0 0 0 0 0 0
2023-10-18T02-18-26.897 PM	000028.4413	-000000.0005	000000.3388	000000.0508	-000000.0595	-000000.2733	000000.9632	000002.7368	000005.4000	54517	00369	01122	00795	00009	00648	01829	01863	00140	0 0 0 1 0 1 1 1 1 1 1 1 1 1 1 1	0 0 0 0 0 0 0 0 0 0 0 0 0 0 0 0
2023-10-18T02-18-30.583 PM	000028.4356	-000000.0005	000000.3402	000000.0503	-000000.0621	-000000.2733	000000.9632	000002.8000	000005.4000	54508	00369	01125	00791	00008	00648	01829	01860	00140	0 0 0 1 0 1 1 1 1 1 1 1 1 1 1 1	0 0 0 0 0 0 0 0 0 0 0 0 0 0 0 0
2023-10-18T02-18-33.422 PM	000028.4368	-000000.0015	000000.3406	000000.0488	-000000.0621	-000000.2733	000000.9664	000002.7579	000005.4000	54510	00367	01126	00780	00008	00648	01834	01862	00140	0 0 0 1 0 1 1 1 1 1 1 1 1 1 1 1	0 0 0 0 0 0 0 0 0 0 0 0 0 0 0 0
2023-10-18T02-18-36.106 PM	000028.4343	-000000.0020	000000.3406	000000.0486	-000000.0621	-000000.2733	000000.9644	000002.7579	000005.4000	54506	00366	01126	00779	00008	00648	01831	01862	00140	0 0 0 1 0 1 1 1 1 1 1 1 1 1 1 1	0 0 0 0 0 0 0 0 0 0 0 0 0 0 0 0
2023-10-18T02-18-39.023 PM	000028.4317	-000000.0020	000000.3384	000000.0511	-000000.0595	-000000.2733	000000.9619	000002.8842	000004.9200	54502	00366	01121	00797	00009	00648	01827	01856	00132	0 0 0 1 0 1 1 1 1 1 1 1 1 1 1 1	0 0 0 0 0 0 0 0 0 0 0 0 0 0 0 0
2023-10-18T02-18-41.924 PM	000028.4272	000000.0000	000000.3388	000000.0503	-000000.0621	-000000.2733	000000.9651	000002.8632	000005.4000	54495	00370	01122	00791	00008	00648	01832	01857	00140	0 0 0 1 0 1 1 1 1 1 1 1 1 1 1 1	0 0 0 0 0 0 0 0 0 0 0 0 0 0 0 0
2023-10-18T02-18-44.655 PM	000028.4298	-000000.0020	000000.3402	000000.0503	-000000.0621	-000000.2733	000000.9612	000002.8000	000005.6400	54499	00366	01125	00791	00008	00648	01826	01860	00144	0 0 0 1 0 1 1 1 1 1 1 1 1 1 1 1	0 0 0 0 0 0 0 0 0 0 0 0 0 0 0 0
2023-10-18T02-18-47.446 PM	000028.4362	-000000.0005	000000.3415	000000.0504	-000000.0595	-000000.2733	000000.9638	000002.8000	000005.6400	54509	00369	01128	00792	00009	00648	01830	01860	00144	0 0 0 1 0 1 1 1 1 1 1 1 1 1 1 1	0 0 0 0 0 0 0 0 0 0 0 0 0 0 0 0
2023-10-18T02-18-50.432 PM	000028.4401	000000.0015	000000.3379	000000.0504	-000000.0595	-000000.2733	000000.9632	000002.7158	000005.4000	54515	00373	01120	00792	00009	00648	01829	01864	00140	0 0 0 1 0 1 1 1 1 1 1 1 1 1 1 1	0 0 0 0 0 0 0 0 0 0 0 0 0 0 0 0
2023-10-18T02-18-53.907 PM	000028.4394	000000.0015	000000.3374	000000.0505	-000000.0595	-000000.2733	000000.9632	000002.6105	000005.4000	54514	00373	01119	00793	00009	00648	01829	01869	00140	0 0 0 1 0 1 1 1 1 1 1 1 1 1 1 1	0 0 0 0 0 0 0 0 0 0 0 0 0 0 0 0
2023-10-18T02-18-56.858 PM	000028.4381	000000.0010	000000.3384	000000.0523	-000000.0621	-000000.2733	000000.9644	000002.7579	000005.4000	54512	00372	01121	00806	00008	00648	01831	01862	00140	0 0 0 1 0 1 1 1 1 1 1 1 1 1 1 1	0 0 0 0 0 0 0 0 0 0 0 0 0 0 0 0
2023-10-18T02-19-00.982 PM	000028.4394	000000.0010	000000.3393	000000.0530	-000000.0621	-000000.2733	000000.9670	000002.8210	000005.4000	54514	00372	01123	00811	00008	00648	01835	01859	00140	0 0 0 1 0 1 1 1 1 1 1 1 1 1 1 1	0 0 0 0 0 0 0 0 0 0 0 0 0 0 0 0
2023-10-18T02-19-03.789 PM	000028.4426	-000000.0010	000000.3402	000000.0501	-000000.0595	-000000.2733	000000.9625	000002.7368	000005.4000	54519	00368	01125	00790	00009	00648	01828	01863	00140	0 0 0 1 0 1 1 1 1 1 1 1 1 1 1 1	0 0 0 0 0 0 0 0 0 0 0 0 0 0 0 0
2023-10-18T02-19-05.340 PM	000028.4484	-000000.0045	000000.3365	000000.0503	-000000.0621	-000000.2733	000000.9625	000002.7158	000005.6400	54528	00361	01117	00791	00008	00648	01828	01864	00144	0 0 0 1 0 1 1 1 1 1 1 1 1 1 1 1	0 0 0 0 0 0 0 0 0 0 0 0 0 0 0 0
2023-10-18T02-19-09.464 PM	000028.4484	-000000.0015	000000.3402	000000.0504	-000000.0621	-000000.2733	000000.9657	000002.7579	000005.4000	54528	00367	01125	00792	00008	00648	01833	01862	00140	0 0 0 1 0 1 1 1 1 1 1 1 1 1 1 1	0 0 0 0 0 0 0 0 0 0 0 0 0 0 0 0
2023-10-18T02-19-11.001 PM	000028.4439	-000000.0005	000000.3406	000000.0503	-000000.0621	-000000.2733	000000.9651	000002.8632	000005.1600	54521	00369	01126	00791	00008	00648	01832	01857	00136	0 0 0 1 0 1 1 1 1 1 1 1 1 1 1 1	0 0 0 0 0 0 0 0 0 0 0 0 0 0 0 0
2023-10-18T02-19-14.976 PM	000028.4330	000000.0000	000000.3393	000000.0503	-000000.0595	-000000.2733	000000.9632	000002.7579	000005.6400	54504	00370	01123	00791	00009	00648	01829	01862	00144	0 0 0 1 0 1 1 1 1 1 1 1 1 1 1 1	0 0 0 0 0 0 0 0 0 0 0 0 0 0 0 0
2023-10-18T02-19-16.632 PM	000028.4279	000000.0015	000000.3384	000000.0507	-000000.0621	-000000.2733	000000.9644	000002.8000	000004.6800	54496	00373	01121	00794	00008	00648	01831	01860	00128	0 0 0 1 0 1 1 1 1 1 1 1 1 1 1 1	0 0 0 0 0 0 0 0 0 0 0 0 0 0 0 0
2023-10-18T02-19-20.395 PM	000028.4266	-000000.0005	000000.3388	000000.0527	-000000.0621	-000000.2733	000000.9664	000002.7158	000005.1600	54494	00369	01122	00809	00008	00648	01834	01864	00136	0 0 0 1 0 1 1 1 1 1 1 1 1 1 1 1	0 0 0 0 0 0 0 0 0 0 0 0 0 0 0 0
2023-10-18T02-19-24.113 PM	000028.4356	-000000.0015	000000.3411	000000.0505	-000000.0621	-000000.2733	000000.9638	000002.8000	000005.4000	54508	00367	01127	00793	00008	00648	01830	01860	00140	0 0 0 1 0 1 1 1 1 1 1 1 1 1 1 1	0 0 0 0 0 0 0 0 0 0 0 0 0 0 0 0
2023-10-18T02-19-26.968 PM	000028.4433	-000000.0020	000000.3406	000000.0505	-000000.0621	-000000.2733	000000.9606	000002.6737	000004.6800	54520	00366	01126	00793	00008	00648	01825	01866	00128	0 0 0 1 0 1 1 1 1 1 1 1 1 1 1 1	0 0 0 0 0 0 0 0 0 0 0 0 0 0 0 0
2023-10-18T02-19-29.776 PM	000028.4388	-000000.0010	000000.3411	000000.0522	-000000.0595	-000000.2733	000000.9644	000002.7158	000005.1600	54513	00368	01127	00805	00009	00648	01831	01864	00136	0 0 0 1 0 1 1 1 1 1 1 1 1 1 1 1	0 0 0 0 0 0 0 0 0 0 0 0 0 0 0 0
2023-10-18T02-19-32.444 PM	000028.4401	-000000.0015	000000.3397	000000.0512	-000000.0595	-000000.2733	000000.9651	000002.7579	000004.9200	54515	00367	01124	00798	00009	00648	01832	01862	00132	0 0 0 1 0 1 1 1 1 1 1 1 1 1 1 1	0 0 0 0 0 0 0 0 0 0 0 0 0 0 0 0
2023-10-18T02-19-33.918 PM	000028.4413	-000000.0015	000000.3384	000000.0511	-000000.0569	-000000.2733	000000.9651	000002.7789	000005.4000	54517	00367	01121	00797	00010	00648	01832	01861	00140	0 0 0 1 0 1 1 1 1 1 1 1 1 1 1 1	0 0 0 0 0 0 0 0 0 0 0 0 0 0 0 0
2023-10-18T02-19-36.806 PM	000028.4336	000000.0000	000000.3397	000000.0522	-000000.0595	-000000.2733	000000.9632	000002.8632	000005.4000	54505	00370	01124	00805	00009	00648	01829	01857	00140	0 0 0 1 0 1 1 1 1 1 1 1 1 1 1 1	0 0 0 0 0 0 0 0 0 0 0 0 0 0 0 0
2023-10-18T02-19-39.728 PM	000028.4221	000000.0005	000000.3388	000000.0511	-000000.0595	-000000.2733	000000.9644	000002.7368	000005.4000	54487	00371	01122	00797	00009	00648	01831	01863	00140	0 0 0 1 0 1 1 1 1 1 1 1 1 1 1 1	0 0 0 0 0 0 0 0 0 0 0 0 0 0 0 0
2023-10-18T02-19-44.439 PM	000028.4266	-000000.0010	000000.3379	000000.0512	-000000.0595	-000000.2733	000000.9651	000002.8421	000005.6400	54494	00368	01120	00798	00009	00648	01832	01858	00144	0 0 0 1 0 1 1 1 1 1 1 1 1 1 1 1	0 0 0 0 0 0 0 0 0 0 0 0 0 0 0 0
2023-10-18T02-19-45.954 PM	000028.4324	-000000.0010	000000.3384	000000.0527	-000000.0595	-000000.2733	000000.9651	000002.7368	000005.1600	54503	00368	01121	00809	00009	00648	01832	01863	00136	0 0 0 1 0 1 1 1 1 1 1 1 1 1 1 1	0 0 0 0 0 0 0 0 0 0 0 0 0 0 0 0
2023-10-18T02-19-48.811 PM	000028.4356	000000.0000	000000.3379	000000.0507	-000000.0621	-000000.2733	000000.9619	000002.8210	000005.1600	54508	00370	01120	00794	00008	00648	01827	01859	00136	0 0 0 1 0 1 1 1 1 1 1 1 1 1 1 1	0 0 0 0 0 0 0 0 0 0 0 0 0 0 0 0
2023-10-18T02-19-51.683 PM	000028.4349	000000.0005	000000.3384	000000.0523	-000000.0595	-000000.2733	000000.9632	000002.7158	000005.4000	54507	00371	01121	00806	00009	00648	01829	01864	00140	0 0 0 1 0 1 1 1 1 1 1 1 1 1 1 1	0 0 0 0 0 0 0 0 0 0 0 0 0 0 0 0
2023-10-18T02-19-55.759 PM	000028.4388	000000.0020	000000.3388	000000.0505	-000000.0621	-000000.2733	000000.9638	000002.7789	000005.1600	54513	00374	01122	00793	00008	00648	01830	01861	00136	0 0 0 1 0 1 1 1 1 1 1 1 1 1 1 1	0 0 0 0 0 0 0 0 0 0 0 0 0 0 0 0
2023-10-18T02-19-58.426 PM	000028.4439	000000.0015	000000.3393	000000.0505	-000000.0621	-000000.2733	000000.9657	000002.8000	000005.6400	54521	00373	01123	00793	00008	00648	01833	01860	00144	0 0 0 1 0 1 1 1 1 1 1 1 1 1 1 1	0 0 0 0 0 0 0 0 0 0 0 0 0 0 0 0
2023-10-18T02-19-59.962 PM	000028.4433	000000.0010	000000.3388	000000.0511	-000000.0621	-000000.2733	000000.9644	000002.8421	000004.9200	54520	00372	01122	00797	00008	00648	01831	01858	00132	0 0 0 1 0 1 1 1 1 1 1 1 1 1 1 1	0 0 0 0 0 0 0 0 0 0 0 0 0 0 0 0
2023-10-18T02-20-02.803 PM	000028.4413	-000000.0015	000000.3388	000000.0490	-000000.0621	-000000.2733	000000.9638	000002.8000	000005.6400	54517	00367	01122	00782	00008	00648	01830	01860	00144	0 0 0 1 0 1 1 1 1 1 1 1 1 1 1 1	0 0 0 0 0 0 0 0 0 0 0 0 0 0 0 0
2023-10-18T02-20-05.752 PM	000028.4471	-000000.0015	000000.3397	000000.0486	-000000.0621	-000000.2733	000000.9619	000002.7158	000004.6800	54526	00367	01124	00779	00008	00648	01827	01864	00128	0 0 0 1 0 1 1 1 1 1 1 1 1 1 1 1	0 0 0 0 0 0 0 0 0 0 0 0 0 0 0 0
2023-10-18T02-20-09.453 PM	000028.4490	-000000.0005	000000.3384	000000.0485	-000000.0595	-000000.2733	000000.9625	000002.7579	000005.4000	54529	00369	01121	00778	00009	00648	01828	01862	00140	0 0 0 1 0 1 1 1 1 1 1 1 1 1 1 1	0 0 0 0 0 0 0 0 0 0 0 0 0 0 0 0
2023-10-18T02-20-13.405 PM	000028.4516	000000.0000	000000.3384	000000.0505	-000000.0595	-000000.2733	000000.9625	000002.9053	000005.4000	54533	00370	01121	00793	00009	00648	01828	01855	00140	0 0 0 1 0 1 1 1 1 1 1 1 1 1 1 1	0 0 0 0 0 0 0 0 0 0 0 0 0 0 0 0
2023-10-18T02-20-14.928 PM	000028.4465	-000000.0015	000000.3393	000000.0514	-000000.0621	-000000.2733	000000.9651	000002.8000	000005.4000	54525	00367	01123	00799	00008	00648	01832	01860	00140	0 0 0 1 0 1 1 1 1 1 1 1 1 1 1 1	0 0 0 0 0 0 0 0 0 0 0 0 0 0 0 0
2023-10-18T02-20-18.915 PM	000028.4452	000000.0000	000000.3384	000000.0504	-000000.0621	-000000.2733	000000.9625	000002.7789	000004.9200	54523	00370	01121	00792	00008	00648	01828	01861	00132	0 0 0 1 0 1 1 1 1 1 1 1 1 1 1 1	0 0 0 0 0 0 0 0 0 0 0 0 0 0 0 0
2023-10-18T02-20-21.739 PM	000028.4446	-000000.0010	000000.3388	000000.0508	-000000.0595	-000000.2733	000000.9651	000002.7579	000005.4000	54522	00368	01122	00795	00009	00648	01832	01862	00140	0 0 0 1 0 1 1 1 1 1 1 1 1 1 1 1	0 0 0 0 0 0 0 0 0 0 0 0 0 0 0 0
2023-10-18T02-20-24.406 PM	000028.4413	000000.0015	000000.3388	000000.0530	-000000.0621	-000000.2733	000000.9657	000002.7368	000005.1600	54517	00373	01122	00811	00008	00648	01833	01863	00136	0 0 0 1 0 1 1 1 1 1 1 1 1 1 1 1	0 0 0 0 0 0 0 0 0 0 0 0 0 0 0 0
2023-10-18T02-20-27.041 PM	000028.4388	-000000.0015	000000.3406	000000.0522	-000000.0621	-000000.2733	000000.9657	000002.8000	000005.4000	54513	00367	01126	00805	00008	00648	01833	01860	00140	0 0 0 1 0 1 1 1 1 1 1 1 1 1 1 1	0 0 0 0 0 0 0 0 0 0 0 0 0 0 0 0
2023-10-18T02-20-29.977 PM	000028.4458	-000000.0005	000000.3397	000000.0501	-000000.0621	-000000.2733	000000.9632	000002.7579	000005.4000	54524	00369	01124	00790	00008	00648	01829	01862	00140	0 0 0 1 0 1 1 1 1 1 1 1 1 1 1 1	0 0 0 0 0 0 0 0 0 0 0 0 0 0 0 0
2023-10-18T02-20-33.727 PM	000028.4484	-000000.0010	000000.3406	000000.0504	-000000.0621	-000000.2733	000000.9657	000002.7789	000005.6400	54528	00368	01126	00792	00008	00648	01833	01861	00144	0 0 0 1 0 1 1 1 1 1 1 1 1 1 1 1	0 0 0 0 0 0 0 0 0 0 0 0 0 0 0 0
2023-10-18T02-20-36.395 PM	000028.4433	-000000.0025	000000.3379	000000.0512	-000000.0621	-000000.2733	000000.9644	000002.8632	000005.6400	54520	00365	01120	00798	00008	00648	01831	01857	00144	0 0 0 1 0 1 1 1 1 1 1 1 1 1 1 1	0 0 0 0 0 0 0 0 0 0 0 0 0 0 0 0
2023-10-18T02-20-37.901 PM	000028.4439	000000.0015	000000.3393	000000.0505	-000000.0621	-000000.2733	000000.9632	000002.8210	000005.6400	54521	00373	01123	00793	00008	00648	01829	01859	00144	0 0 0 1 0 1 1 1 1 1 1 1 1 1 1 1	0 0 0 0 0 0 0 0 0 0 0 0 0 0 0 0
2023-10-18T02-20-40.740 PM	000028.4446	-000000.0020	000000.3402	000000.0504	-000000.0621	-000000.2733	000000.9638	000002.7789	000005.6400	54522	00366	01125	00792	00008	00648	01830	01861	00144	0 0 0 1 0 1 1 1 1 1 1 1 1 1 1 1	0 0 0 0 0 0 0 0 0 0 0 0 0 0 0 0
2023-10-18T02-20-43.645 PM	000028.4471	-000000.0020	000000.3384	000000.0504	-000000.0595	-000000.2733	000000.9632	000002.7158	000005.1600	54526	00366	01121	00792	00009	00648	01829	01864	00136	0 0 0 1 0 1 1 1 1 1 1 1 1 1 1 1	0 0 0 0 0 0 0 0 0 0 0 0 0 0 0 0
2023-10-18T02-20-47.709 PM	000028.4439	-000000.0015	000000.3411	000000.0523	-000000.0621	-000000.2733	000000.9619	000002.7579	000005.8800	54521	00367	01127	00806	00008	00648	01827	01862	00148	0 0 0 1 0 1 1 1 1 1 1 1 1 1 1 1	0 0 0 0 0 0 0 0 0 0 0 0 0 0 0 0
2023-10-18T02-20-50.393 PM	000028.0619	000000.0015	000000.3388	000000.0505	-000000.0621	-000000.2733	000000.9638	000002.7579	000005.6400	53926	00373	01122	00793	00008	00648	01830	01862	00144	0 0 0 1 0 1 1 1 1 1 1 1 1 1 1 1	0 0 0 0 0 0 0 0 0 0 0 0 0 0 0 0
2023-10-18T02-20-51.961 PM	000028.1871	000000.0005	000000.3370	000000.0503	-000000.0595	-000000.2733	000000.9632	000002.8000	000005.8800	54121	00371	01118	00791	00009	00648	01829	01860	00148	0 0 0 1 0 1 1 1 1 1 1 1 1 1 1 1	0 0 0 0 0 0 0 0 0 0 0 0 0 0 0 0
2023-10-18T02-20-56.668 PM	000028.3765	000000.0005	000000.3379	000000.0486	-000000.0621	-000000.2733	000000.9625	000002.7368	000005.8800	54416	00371	01120	00779	00008	00648	01828	01863	00148	0 0 0 1 0 1 1 1 1 1 1 1 1 1 1 1	0 0 0 0 0 0 0 0 0 0 0 0 0 0 0 0
2023-10-18T02-20-58.378 PM	000028.3874	-000000.0050	000000.3379	000000.0504	-000000.0595	-000000.2733	000000.9625	000002.7579	000005.8800	54433	00360	01120	00792	00009	00648	01828	01862	00148	0 0 0 1 0 1 1 1 1 1 1 1 1 1 1 1	0 0 0 0 0 0 0 0 0 0 0 0 0 0 0 0
2023-10-18T02-21-02.379 PM	000028.4157	-000000.0005	000000.3379	000000.0520	-000000.0595	-000000.2733	000000.9638	000002.7368	000005.4000	54477	00369	01120	00804	00009	00648	01830	01863	00140	0 0 0 1 0 1 1 1 1 1 1 1 1 1 1 1	0 0 0 0 0 0 0 0 0 0 0 0 0 0 0 0
2023-10-18T02-21-03.808 PM	000028.4144	-000000.0030	000000.3374	000000.0527	-000000.0621	-000000.2733	000000.9619	000002.8210	000005.4000	54475	00364	01119	00809	00008	00648	01827	01859	00140	0 0 0 1 0 1 1 1 1 1 1 1 1 1 1 1	0 0 0 0 0 0 0 0 0 0 0 0 0 0 0 0
2023-10-18T02-21-06.599 PM	000028.4144	-000000.0025	000000.3384	000000.0508	-000000.0595	-000000.2733	000000.9632	000002.8000	000005.8800	54475	00365	01121	00795	00009	00648	01829	01860	00148	0 0 0 1 0 1 1 1 1 1 1 1 1 1 1 1	0 0 0 0 0 0 0 0 0 0 0 0 0 0 0 0
2023-10-18T02-21-10.646 PM	000028.4202	-000000.0005	000000.3402	000000.0503	-000000.0621	-000000.2733	000000.9638	000002.7789	000005.8800	54484	00369	01125	00791	00008	00648	01830	01861	00148	0 0 0 1 0 1 1 1 1 1 1 1 1 1 1 1	0 0 0 0 0 0 0 0 0 0 0 0 0 0 0 0
2023-10-18T02-21-13.377 PM	000028.4227	-000000.0010	000000.3384	000000.0509	-000000.0595	-000000.2733	000000.9638	000002.7789	000005.8800	54488	00368	01121	00796	00009	00648	01830	01861	00148	0 0 0 1 0 1 1 1 1 1 1 1 1 1 1 1	0 0 0 0 0 0 0 0 0 0 0 0 0 0 0 0
2023-10-18T02-21-15.942 PM	000028.4227	-000000.0015	000000.3397	000000.0504	-000000.0595	-000000.2733	000000.9638	000002.8632	000005.8800	54488	00367	01124	00792	00009	00648	01830	01857	00148	0 0 0 1 0 1 1 1 1 1 1 1 1 1 1 1	0 0 0 0 0 0 0 0 0 0 0 0 0 0 0 0
2023-10-18T02-21-17.612 PM	000028.4234	-000000.0010	000000.3393	000000.0511	-000000.0621	-000000.2733	000000.9632	000002.7368	000006.1200	54489	00368	01123	00797	00008	00648	01829	01863	00152	0 0 0 1 0 1 1 1 1 1 1 1 1 1 1 1	0 0 0 0 0 0 0 0 0 0 0 0 0 0 0 0
2023-10-18T02-21-22.366 PM	000028.4317	-000000.0015	000000.3393	000000.0523	-000000.0621	-000000.2733	000000.9651	000002.7368	000005.6400	54502	00367	01123	00806	00008	00648	01832	01863	00144	0 0 0 1 0 1 1 1 1 1 1 1 1 1 1 1	0 0 0 0 0 0 0 0 0 0 0 0 0 0 0 0
2023-10-18T02-21-24.988 PM	000028.4291	-000000.0025	000000.3393	000000.0522	-000000.0621	-000000.2733	000000.9638	000002.7158	000005.8800	54498	00365	01123	00805	00008	00648	01830	01864	00148	0 0 0 1 0 1 1 1 1 1 1 1 1 1 1 1	0 0 0 0 0 0 0 0 0 0 0 0 0 0 0 0
2023-10-18T02-21-26.713 PM	000028.4336	-000000.0020	000000.3397	000000.0522	-000000.0621	-000000.2733	000000.9619	000002.7579	000005.6400	54505	00366	01124	00805	00008	00648	01827	01862	00144	0 0 0 1 0 1 1 1 1 1 1 1 1 1 1 1	0 0 0 0 0 0 0 0 0 0 0 0 0 0 0 0
2023-10-18T02-21-29.631 PM	000028.4336	-000000.0010	000000.3388	000000.0512	-000000.0621	-000000.2733	000000.9644	000002.8842	000006.1200	54505	00368	01122	00798	00008	00648	01831	01856	00152	0 0 0 1 0 1 1 1 1 1 1 1 1 1 1 1	0 0 0 0 0 0 0 0 0 0 0 0 0 0 0 0
2023-10-18T02-21-32.423 PM	000028.4324	000000.0000	000000.3406	000000.0519	-000000.0621	-000000.2733	000000.9644	000002.7579	000005.8800	54503	00370	01126	00803	00008	00648	01831	01862	00148	0 0 0 1 0 1 1 1 1 1 1 1 1 1 1 1	0 0 0 0 0 0 0 0 0 0 0 0 0 0 0 0
2023-10-18T02-21-36.092 PM	000028.4362	000000.0010	000000.3388	000000.0505	-000000.0621	-000000.2733	000000.9619	000002.7368	000005.8800	54509	00372	01122	00793	00008	00648	01827	01863	00148	0 0 0 1 0 1 1 1 1 1 1 1 1 1 1 1	0 0 0 0 0 0 0 0 0 0 0 0 0 0 0 0
2023-10-18T02-21-37.897 PM	000028.4375	-000000.0015	000000.3379	000000.0508	-000000.0621	-000000.2733	000000.9606	000002.8421	000005.6400	54511	00367	01120	00795	00008	00648	01825	01858	00144	0 0 0 1 0 1 1 1 1 1 1 1 1 1 1 1	0 0 0 0 0 0 0 0 0 0 0 0 0 0 0 0
2023-10-18T02-21-40.752 PM	000028.4343	000000.0010	000000.3384	000000.0508	-000000.0595	-000000.2733	000000.9625	000002.8000	000005.8800	54506	00372	01121	00795	00009	00648	01828	01860	00148	0 0 0 1 0 1 1 1 1 1 1 1 1 1 1 1	0 0 0 0 0 0 0 0 0 0 0 0 0 0 0 0
2023-10-18T02-21-43.623 PM	000028.4368	000000.0005	000000.3379	000000.0504	-000000.0595	-000000.2733	000000.9638	000002.6947	000005.4000	54510	00371	01120	00792	00009	00648	01830	01865	00140	0 0 0 1 0 1 1 1 1 1 1 1 1 1 1 1	0 0 0 0 0 0 0 0 0 0 0 0 0 0 0 0
2023-10-18T02-21-47.262 PM	000028.4336	000000.0005	000000.3384	000000.0507	-000000.0621	-000000.2733	000000.9644	000002.7368	000005.6400	54505	00371	01121	00794	00008	00648	01831	01863	00144	0 0 0 1 0 1 1 1 1 1 1 1 1 1 1 1	0 0 0 0 0 0 0 0 0 0 0 0 0 0 0 0
2023-10-18T02-21-51.043 PM	000028.4375	000000.0005	000000.3374	000000.0504	-000000.0621	-000000.2733	000000.9632	000002.6947	000006.1200	54511	00371	01119	00792	00008	00648	01829	01865	00152	0 0 0 1 0 1 1 1 1 1 1 1 1 1 1 1	0 0 0 0 0 0 0 0 0 0 0 0 0 0 0 0
2023-10-18T02-21-53.914 PM	000028.4336	-000000.0020	000000.3397	000000.0504	-000000.0621	-000000.2733	000000.9593	000002.8000	000005.8800	54505	00366	01124	00792	00008	00648	01823	01860	00148	0 0 0 1 0 1 1 1 1 1 1 1 1 1 1 1	0 0 0 0 0 0 0 0 0 0 0 0 0 0 0 0
2023-10-18T02-21-56.628 PM	000028.2224	-000000.0020	000000.3388	000000.0527	-000000.0621	-000000.2733	000000.9632	000002.7368	000005.6400	54176	00366	01122	00809	00008	00648	01829	01863	00144	0 0 0 1 0 1 1 1 1 1 1 1 1 1 1 1	0 0 0 0 0 0 0 0 0 0 0 0 0 0 0 0
2023-10-18T02-21-58.345 PM	000028.2937	-000000.0055	000000.3384	000000.0520	-000000.0595	-000000.2733	000000.9632	000002.7579	000005.6400	54287	00359	01121	00804	00009	00648	01829	01862	00144	0 0 0 1 0 1 1 1 1 1 1 1 1 1 1 1	0 0 0 0 0 0 0 0 0 0 0 0 0 0 0 0
2023-10-18T02-22-01.263 PM	000028.3649	000000.0000	000000.3402	000000.0504	-000000.0621	-000000.2733	000000.9644	000002.8000	000005.4000	54398	00370	01125	00792	00008	00648	01831	01860	00140	0 0 0 1 0 1 1 1 1 1 1 1 1 1 1 1	0 0 0 0 0 0 0 0 0 0 0 0 0 0 0 0
2023-10-18T02-22-04.982 PM	000028.3893	-000000.0015	000000.3388	000000.0524	-000000.0595	-000000.2733	000000.9606	000002.8000	000005.8800	54436	00367	01122	00807	00009	00648	01825	01860	00148	0 0 0 1 0 1 1 1 1 1 1 1 1 1 1 1	0 0 0 0 0 0 0 0 0 0 0 0 0 0 0 0
2023-10-18T02-22-07.884 PM	000028.3906	000000.0005	000000.3388	000000.0523	-000000.0621	-000000.2733	000000.9619	000002.7789	000005.8800	54438	00371	01122	00806	00008	00648	01827	01861	00148	0 0 0 1 0 1 1 1 1 1 1 1 1 1 1 1	0 0 0 0 0 0 0 0 0 0 0 0 0 0 0 0
2023-10-18T02-22-10.260 PM	000028.3932	000000.0010	000000.3374	000000.0507	-000000.0621	-000000.2733	000000.9657	000002.7368	000005.8800	54442	00372	01119	00794	00008	00648	01833	01863	00148	0 0 0 1 0 1 1 1 1 1 1 1 1 1 1 1	0 0 0 0 0 0 0 0 0 0 0 0 0 0 0 0
2023-10-18T02-22-14.333 PM	000028.3970	-000000.0015	000000.3374	000000.0527	-000000.0595	-000000.2733	000000.9612	000002.7789	000005.8800	54448	00367	01119	00809	00009	00648	01826	01861	00148	0 0 0 1 0 1 1 1 1 1 1 1 1 1 1 1	0 0 0 0 0 0 0 0 0 0 0 0 0 0 0 0
2023-10-18T02-22-15.792 PM	000028.3951	000000.0000	000000.3379	000000.0523	-000000.0621	-000000.2733	000000.9638	000002.7579	000005.6400	54445	00370	01120	00806	00008	00648	01830	01862	00144	0 0 0 1 0 1 1 1 1 1 1 1 1 1 1 1	0 0 0 0 0 0 0 0 0 0 0 0 0 0 0 0
2023-10-18T02-22-18.663 PM	000028.3957	-000000.0020	000000.3402	000000.0522	-000000.0595	-000000.2733	000000.9599	000002.7158	000005.6400	54446	00366	01125	00805	00009	00648	01824	01864	00144	0 0 0 1 0 1 1 1 1 1 1 1 1 1 1 1	0 0 0 0 0 0 0 0 0 0 0 0 0 0 0 0
2023-10-18T02-22-21.627 PM	000028.4080	-000000.0010	000000.3411	000000.0522	-000000.0621	-000000.2733	000000.9644	000002.7579	000005.8800	54465	00368	01127	00805	00008	00648	01831	01862	00148	0 0 0 1 0 1 1 1 1 1 1 1 1 1 1 1	0 0 0 0 0 0 0 0 0 0 0 0 0 0 0 0
2023-10-18T02-22-24.311 PM	000028.4176	-000000.0020	000000.3397	000000.0523	-000000.0595	-000000.2733	000000.9644	000002.8000	000005.8800	54480	00366	01124	00806	00009	00648	01831	01860	00148	0 0 0 1 0 1 1 1 1 1 1 1 1 1 1 1	0 0 0 0 0 0 0 0 0 0 0 0 0 0 0 0
2023-10-18T02-22-28.311 PM	000028.4157	-000000.0020	000000.3379	000000.0527	-000000.0621	-000000.2733	000000.9644	000002.8210	000004.9200	54477	00366	01120	00809	00008	00648	01831	01859	00132	0 0 0 1 0 1 1 1 1 1 1 1 1 1 1 1	0 0 0 0 0 0 0 0 0 0 0 0 0 0 0 0
2023-10-18T02-22-31.010 PM	000028.4124	-000000.0015	000000.3384	000000.0507	-000000.0621	-000000.2733	000000.9619	000002.6737	000005.8800	54472	00367	01121	00794	00008	00648	01827	01866	00148	0 0 0 1 0 1 1 1 1 1 1 1 1 1 1 1	0 0 0 0 0 0 0 0 0 0 0 0 0 0 0 0
2023-10-18T02-22-34.587 PM	000028.4137	-000000.0005	000000.3388	000000.0511	-000000.0595	-000000.2733	000000.9644	000002.8421	000005.6400	54474	00369	01122	00797	00009	00648	01831	01858	00144	0 0 0 1 0 1 1 1 1 1 1 1 1 1 1 1	0 0 0 0 0 0 0 0 0 0 0 0 0 0 0 0
2023-10-18T02-22-37.646 PM	000028.4202	000000.0000	000000.3379	000000.0504	-000000.0595	-000000.2733	000000.9619	000002.7158	000005.4000	54484	00370	01120	00792	00009	00648	01827	01864	00140	0 0 0 1 0 1 1 1 1 1 1 1 1 1 1 1	0 0 0 0 0 0 0 0 0 0 0 0 0 0 0 0
2023-10-18T02-22-39.201 PM	000028.4253	-000000.0055	000000.3361	000000.0507	-000000.0595	-000000.2733	000000.9638	000002.7158	000005.4000	54492	00359	01116	00794	00009	00648	01830	01864	00140	0 0 0 1 0 1 1 1 1 1 1 1 1 1 1 1	0 0 0 0 0 0 0 0 0 0 0 0 0 0 0 0
2023-10-18T02-22-43.311 PM	000028.4317	-000000.0015	000000.3393	000000.0509	-000000.0595	-000000.2733	000000.9625	000002.8000	000005.8800	54502	00367	01123	00796	00009	00648	01828	01860	00148	0 0 0 1 0 1 1 1 1 1 1 1 1 1 1 1	0 0 0 0 0 0 0 0 0 0 0 0 0 0 0 0
2023-10-18T02-22-44.841 PM	000028.4336	000000.0000	000000.3384	000000.0503	-000000.0595	-000000.2733	000000.9612	000002.8210	000005.6400	54505	00370	01121	00791	00009	00648	01826	01859	00144	0 0 0 1 0 1 1 1 1 1 1 1 1 1 1 1	0 0 0 0 0 0 0 0 0 0 0 0 0 0 0 0
2023-10-18T02-22-47.782 PM	000028.4311	-000000.0020	000000.3402	000000.0520	-000000.0621	-000000.2733	000000.9625	000002.8210	000005.6400	54501	00366	01125	00804	00008	00648	01828	01859	00144	0 0 0 1 0 1 1 1 1 1 1 1 1 1 1 1	0 0 0 0 0 0 0 0 0 0 0 0 0 0 0 0
2023-10-18T02-22-50.672 PM	000028.4285	-000000.0015	000000.3406	000000.0501	-000000.0595	-000000.2733	000000.9619	000002.6947	000006.1200	54497	00367	01126	00790	00009	00648	01827	01865	00152	0 0 0 1 0 1 1 1 1 1 1 1 1 1 1 1	0 0 0 0 0 0 0 0 0 0 0 0 0 0 0 0
2023-10-18T02-22-53.574 PM	000028.4150	-000000.0005	000000.3393	000000.0523	-000000.0621	-000000.2733	000000.9625	000002.6947	000005.1600	54476	00369	01123	00806	00008	00648	01828	01865	00136	0 0 0 1 0 1 1 1 1 1 1 1 1 1 1 1	0 0 0 0 0 0 0 0 0 0 0 0 0 0 0 0
2023-10-18T02-22-57.622 PM	000028.4118	-000000.0015	000000.3402	000000.0541	-000000.0621	-000000.2733	000000.9619	000002.7158	000005.4000	54471	00367	01125	00819	00008	00648	01827	01864	00140	0 0 0 1 0 1 1 1 1 1 1 1 1 1 1 1	0 0 0 0 0 0 0 0 0 0 0 0 0 0 0 0
2023-10-18T02-22-59.880 PM	000028.4163	-000000.0020	000000.3397	000000.0518	-000000.0595	-000000.2733	000000.9632	000002.8421	000005.8800	54478	00366	01124	00802	00009	00648	01829	01858	00148	0 0 0 1 0 1 1 1 1 1 1 1 1 1 1 1	0 0 0 0 0 0 0 0 0 0 0 0 0 0 0 0
2023-10-18T02-23-02.682 PM	000028.4118	-000000.0020	000000.3384	000000.0507	-000000.0595	-000000.2733	000000.9657	000002.7789	000005.6400	54471	00366	01121	00794	00009	00648	01833	01861	00144	0 0 0 1 0 1 1 1 1 1 1 1 1 1 1 1	0 0 0 0 0 0 0 0 0 0 0 0 0 0 0 0
2023-10-18T02-23-05.587 PM	000028.4118	000000.0000	000000.3379	000000.0505	-000000.0595	-000000.2733	000000.9612	000002.6316	000005.6400	54471	00370	01120	00793	00009	00648	01826	01868	00144	0 0 0 1 0 1 1 1 1 1 1 1 1 1 1 1	0 0 0 0 0 0 0 0 0 0 0 0 0 0 0 0
2023-10-18T02-23-09.607 PM	000028.4131	000000.0005	000000.3384	000000.0503	-000000.0621	-000000.2733	000000.9651	000002.7368	000005.8800	54473	00371	01121	00791	00008	00648	01832	01863	00148	0 0 0 1 0 1 1 1 1 1 1 1 1 1 1 1	0 0 0 0 0 0 0 0 0 0 0 0 0 0 0 0
2023-10-18T02-23-11.192 PM	000028.4144	-000000.0061	000000.3370	000000.0501	-000000.0595	-000000.2733	000000.9638	000002.7368	000005.6400	54475	00358	01118	00790	00009	00648	01830	01863	00144	0 0 0 1 0 1 1 1 1 1 1 1 1 1 1 1	0 0 0 0 0 0 0 0 0 0 0 0 0 0 0 0
2023-10-18T02-23-15.286 PM	000028.4112	-000000.0015	000000.3402	000000.0516	-000000.0595	-000000.2733	000000.9612	000002.8000	000005.4000	54470	00367	01125	00801	00009	00648	01826	01860	00140	0 0 0 1 0 1 1 1 1 1 1 1 1 1 1 1	0 0 0 0 0 0 0 0 0 0 0 0 0 0 0 0
2023-10-18T02-23-17.842 PM	000028.4118	-000000.0010	000000.3384	000000.0509	-000000.0621	-000000.2733	000000.9644	000002.6526	000005.4000	54471	00368	01121	00796	00008	00648	01831	01867	00140	0 0 0 1 0 1 1 1 1 1 1 1 1 1 1 1	0 0 0 0 0 0 0 0 0 0 0 0 0 0 0 0
2023-10-18T02-23-19.520 PM	000028.4105	-000000.0020	000000.3402	000000.0500	-000000.0595	-000000.2733	000000.9625	000002.7368	000005.8800	54469	00366	01125	00789	00009	00648	01828	01863	00148	0 0 0 1 0 1 1 1 1 1 1 1 1 1 1 1	0 0 0 0 0 0 0 0 0 0 0 0 0 0 0 0
2023-10-18T02-23-24.272 PM	000028.4086	-000000.0020	000000.3397	000000.0518	-000000.0621	-000000.2733	000000.9619	000002.7579	000005.4000	54466	00366	01124	00802	00008	00648	01827	01862	00140	0 0 0 1 0 1 1 1 1 1 1 1 1 1 1 1	0 0 0 0 0 0 0 0 0 0 0 0 0 0 0 0
2023-10-18T02-23-27.268 PM	000028.4112	-000000.0025	000000.3374	000000.0526	-000000.0621	-000000.2733	000000.9625	000002.7158	000006.3600	54470	00365	01119	00808	00008	00648	01828	01864	00156	0 0 0 1 0 1 1 1 1 1 1 1 1 1 1 1	0 0 0 0 0 0 0 0 0 0 0 0 0 0 0 0
2023-10-18T02-23-29.839 PM	000028.4099	-000000.0020	000000.3388	000000.0526	-000000.0621	-000000.2733	000000.9619	000002.6947	000005.6400	54468	00366	01122	00808	00008	00648	01827	01865	00144	0 0 0 1 0 1 1 1 1 1 1 1 1 1 1 1	0 0 0 0 0 0 0 0 0 0 0 0 0 0 0 0
2023-10-18T02-23-31.505 PM	000028.4105	-000000.0020	000000.3402	000000.0519	-000000.0621	-000000.2733	000000.9632	000002.9263	000005.4000	54469	00366	01125	00803	00008	00648	01829	01854	00140	0 0 0 1 0 1 1 1 1 1 1 1 1 1 1 1	0 0 0 0 0 0 0 0 0 0 0 0 0 0 0 0
2023-10-18T02-23-34.297 PM	000028.4112	-000000.0010	000000.3384	000000.0501	-000000.0621	-000000.2733	000000.9625	000002.7789	000005.4000	54470	00368	01121	00790	00008	00648	01828	01861	00140	0 0 0 1 0 1 1 1 1 1 1 1 1 1 1 1	0 0 0 0 0 0 0 0 0 0 0 0 0 0 0 0
2023-10-18T02-23-38.265 PM	000028.4067	-000000.0015	000000.3406	000000.0501	-000000.0595	-000000.2733	000000.9586	000002.8632	000005.8800	54463	00367	01126	00790	00009	00648	01822	01857	00148	0 0 0 1 0 1 1 1 1 1 1 1 1 1 1 1	0 0 0 0 0 0 0 0 0 0 0 0 0 0 0 0
2023-10-18T02-23-40.903 PM	000028.4060	000000.0005	000000.3379	000000.0505	-000000.0595	-000000.2733	000000.9625	000002.8000	000005.4000	54462	00371	01120	00793	00009	00648	01828	01860	00140	0 0 0 1 0 1 1 1 1 1 1 1 1 1 1 1	0 0 0 0 0 0 0 0 0 0 0 0 0 0 0 0
2023-10-18T02-23-43.838 PM	000028.4067	-000000.0015	000000.3388	000000.0501	-000000.0621	-000000.2733	000000.9644	000002.7368	000005.8800	54463	00367	01122	00790	00008	00648	01831	01863	00148	0 0 0 1 0 1 1 1 1 1 1 1 1 1 1 1	0 0 0 0 0 0 0 0 0 0 0 0 0 0 0 0
2023-10-18T02-23-46.552 PM	000028.3996	000000.0005	000000.3365	000000.0522	-000000.0595	-000000.2733	000000.9638	000002.8632	000005.6400	54452	00371	01117	00805	00009	00648	01830	01857	00144	0 0 0 1 0 1 1 1 1 1 1 1 1 1 1 1	0 0 0 0 0 0 0 0 0 0 0 0 0 0 0 0
2023-10-18T02-23-48.844 PM	000028.3983	000000.0005	000000.3379	000000.0526	-000000.0621	-000000.2733	000000.9644	000002.6947	000005.6400	54450	00371	01120	00808	00008	00648	01831	01865	00144	0 0 0 1 0 1 1 1 1 1 1 1 1 1 1 1	0 0 0 0 0 0 0 0 0 0 0 0 0 0 0 0
2023-10-18T02-23-52.783 PM	000028.4112	-000000.0020	000000.3388	000000.0523	-000000.0595	-000000.2733	000000.9632	000002.6737	000005.8800	54470	00366	01122	00806	00009	00648	01829	01866	00148	0 0 0 1 0 1 1 1 1 1 1 1 1 1 1 1	0 0 0 0 0 0 0 0 0 0 0 0 0 0 0 0
2023-10-18T02-23-54.414 PM	000028.4131	-000000.0020	000000.3374	000000.0526	-000000.0595	-000000.2733	000000.9625	000002.8000	000005.8800	54473	00366	01119	00808	00009	00648	01828	01860	00148	0 0 0 1 0 1 1 1 1 1 1 1 1 1 1 1	0 0 0 0 0 0 0 0 0 0 0 0 0 0 0 0
2023-10-18T02-23-57.318 PM	000028.4105	-000000.0020	000000.3402	000000.0520	-000000.0621	-000000.2733	000000.9651	000002.8210	000005.4000	54469	00366	01125	00804	00008	00648	01832	01859	00140	0 0 0 1 0 1 1 1 1 1 1 1 1 1 1 1	0 0 0 0 0 0 0 0 0 0 0 0 0 0 0 0
2023-10-18T02-24-00.204 PM	000028.4118	-000000.0005	000000.3393	000000.0519	-000000.0595	-000000.2733	000000.9606	000002.7158	000005.6400	54471	00369	01123	00803	00009	00648	01825	01864	00144	0 0 0 1 0 1 1 1 1 1 1 1 1 1 1 1	0 0 0 0 0 0 0 0 0 0 0 0 0 0 0 0
2023-10-18T02-24-04.252 PM	000028.4169	-000000.0015	000000.3406	000000.0519	-000000.0595	-000000.2733	000000.9638	000002.8000	000005.8800	54479	00367	01126	00803	00009	00648	01830	01860	00148	0 0 0 1 0 1 1 1 1 1 1 1 1 1 1 1	0 0 0 0 0 0 0 0 0 0 0 0 0 0 0 0
2023-10-18T02-24-05.745 PM	000028.4169	-000000.0015	000000.3406	000000.0520	-000000.0595	-000000.2733	000000.9632	000002.6947	000006.1200	54479	00367	01126	00804	00009	00648	01829	01865	00152	0 0 0 1 0 1 1 1 1 1 1 1 1 1 1 1	0 0 0 0 0 0 0 0 0 0 0 0 0 0 0 0
2023-10-18T02-24-08.631 PM	000028.4259	-000000.0010	000000.3384	000000.0522	-000000.0621	-000000.2733	000000.9638	000002.6737	000005.8800	54493	00368	01121	00805	00008	00648	01830	01866	00148	0 0 0 1 0 1 1 1 1 1 1 1 1 1 1 1	0 0 0 0 0 0 0 0 0 0 0 0 0 0 0 0
2023-10-18T02-24-13.242 PM	000028.4330	-000000.0025	000000.3402	000000.0523	-000000.0621	-000000.2733	000000.9632	000002.6947	000005.1600	54504	00365	01125	00806	00008	00648	01829	01865	00136	0 0 0 1 0 1 1 1 1 1 1 1 1 1 1 1	0 0 0 0 0 0 0 0 0 0 0 0 0 0 0 0
2023-10-18T02-24-15.910 PM	000028.4368	000000.0015	000000.3384	000000.0524	-000000.0595	-000000.2733	000000.9644	000002.6947	000005.4000	54510	00373	01121	00807	00009	00648	01831	01865	00140	0 0 0 1 0 1 1 1 1 1 1 1 1 1 1 1	0 0 0 0 0 0 0 0 0 0 0 0 0 0 0 0
2023-10-18T02-24-18.742 PM	000028.4548	000000.0005	000000.3384	000000.0522	-000000.0621	-000000.2733	000000.9651	000002.7579	000005.6400	54538	00371	01121	00805	00008	00648	01832	01862	00144	0 0 0 1 0 1 1 1 1 1 1 1 1 1 1 1	0 0 0 0 0 0 0 0 0 0 0 0 0 0 0 0
2023-10-18T02-24-21.559 PM	000028.4580	-000000.0025	000000.3388	000000.0527	-000000.0621	-000000.2733	000000.9632	000002.7368	000005.6400	54543	00365	01122	00809	00008	00648	01829	01863	00144	0 0 0 1 0 1 1 1 1 1 1 1 1 1 1 1	0 0 0 0 0 0 0 0 0 0 0 0 0 0 0 0
2023-10-18T02-24-24.226 PM	000028.4523	-000000.0010	000000.3388	000000.0527	-000000.0621	-000000.2733	000000.9657	000002.7579	000005.1600	54534	00368	01122	00809	00008	00648	01833	01862	00136	0 0 0 1 0 1 1 1 1 1 1 1 1 1 1 1	0 0 0 0 0 0 0 0 0 0 0 0 0 0 0 0
2023-10-18T02-24-26.988 PM	000028.4535	-000000.0020	000000.3388	000000.0529	-000000.0621	-000000.2733	000000.9638	000002.7579	000005.6400	54536	00366	01122	00810	00008	00648	01830	01862	00144	0 0 0 1 0 1 1 1 1 1 1 1 1 1 1 1	0 0 0 0 0 0 0 0 0 0 0 0 0 0 0 0
2023-10-18T02-24-28.776 PM	000028.4542	000000.0005	000000.3379	000000.0503	-000000.0621	-000000.2733	000000.9638	000002.7368	000005.6400	54537	00371	01120	00791	00008	00648	01830	01863	00144	0 0 0 1 0 1 1 1 1 1 1 1 1 1 1 1	0 0 0 0 0 0 0 0 0 0 0 0 0 0 0 0
2023-10-18T02-24-31.537 PM	000028.4574	-000000.0020	000000.3370	000000.0507	-000000.0595	-000000.2733	000000.9619	000002.7579	000004.9200	54542	00366	01118	00794	00009	00648	01827	01862	00132	0 0 0 1 0 1 1 1 1 1 1 1 1 1 1 1	0 0 0 0 0 0 0 0 0 0 0 0 0 0 0 0
2023-10-18T02-24-34.410 PM	000028.4574	-000000.0010	000000.3374	000000.0508	-000000.0595	-000000.2733	000000.9638	000002.7368	000005.4000	54542	00368	01119	00795	00009	00648	01830	01863	00140	0 0 0 1 0 1 1 1 1 1 1 1 1 1 1 1	0 0 0 0 0 0 0 0 0 0 0 0 0 0 0 0
2023-10-18T02-24-39.227 PM	000028.4368	000000.0010	000000.3379	000000.0508	-000000.0621	-000000.2733	000000.9670	000002.6737	000005.6400	54510	00372	01120	00795	00008	00648	01835	01866	00144	0 0 0 1 0 1 1 1 1 1 1 1 1 1 1 1	0 0 0 0 0 0 0 0 0 0 0 0 0 0 0 0
2023-10-18T02-24-41.797 PM	000028.4291	-000000.0020	000000.3402	000000.0520	-000000.0621	-000000.2733	000000.9625	000002.7368	000005.6400	54498	00366	01125	00804	00008	00648	01828	01863	00144	0 0 0 1 0 1 1 1 1 1 1 1 1 1 1 1	0 0 0 0 0 0 0 0 0 0 0 0 0 0 0 0
2023-10-18T02-24-43.464 PM	000028.4221	-000000.0015	000000.3411	000000.0522	-000000.0621	-000000.2733	000000.9651	000002.9053	000004.9200	54487	00367	01127	00805	00008	00648	01832	01855	00132	0 0 0 1 0 1 1 1 1 1 1 1 1 1 1 1	0 0 0 0 0 0 0 0 0 0 0 0 0 0 0 0
2023-10-18T02-24-47.543 PM	000028.3983	-000000.0005	000000.3384	000000.0523	-000000.0621	-000000.2733	000000.9632	000002.7789	000005.6400	54450	00369	01121	00806	00008	00648	01829	01861	00144	0 0 0 1 0 1 1 1 1 1 1 1 1 1 1 1	0 0 0 0 0 0 0 0 0 0 0 0 0 0 0 0
2023-10-18T02-24-50.216 PM	000028.3983	-000000.0015	000000.3388	000000.0527	-000000.0595	-000000.2733	000000.9625	000002.6316	000005.4000	54450	00367	01122	00809	00009	00648	01828	01868	00140	0 0 0 1 0 1 1 1 1 1 1 1 1 1 1 1	0 0 0 0 0 0 0 0 0 0 0 0 0 0 0 0
2023-10-18T02-24-51.732 PM	000028.3957	000000.0005	000000.3388	000000.0524	-000000.0595	-000000.2733	000000.9644	000002.7158	000005.1600	54446	00371	01122	00807	00009	00648	01831	01864	00136	0 0 0 1 0 1 1 1 1 1 1 1 1 1 1 1	0 0 0 0 0 0 0 0 0 0 0 0 0 0 0 0
2023-10-18T02-24-54.635 PM	000028.3823	000000.0010	000000.3379	000000.0523	-000000.0595	-000000.2733	000000.9632	000002.8210	000005.1600	54425	00372	01120	00806	00009	00648	01829	01859	00136	0 0 0 1 0 1 1 1 1 1 1 1 1 1 1 1	0 0 0 0 0 0 0 0 0 0 0 0 0 0 0 0
2023-10-18T02-24-57.475 PM	000028.3752	-000000.0015	000000.3393	000000.0519	-000000.0595	-000000.2733	000000.9619	000002.8000	000005.1600	54414	00367	01123	00803	00009	00648	01827	01860	00136	0 0 0 1 0 1 1 1 1 1 1 1 1 1 1 1	0 0 0 0 0 0 0 0 0 0 0 0 0 0 0 0
2023-10-18T02-25-02.213 PM	000028.3714	-000000.0015	000000.3406	000000.0522	-000000.0595	-000000.2733	000000.9619	000002.7579	000005.1600	54408	00367	01126	00805	00009	00648	01827	01862	00136	0 0 0 1 0 1 1 1 1 1 1 1 1 1 1 1	0 0 0 0 0 0 0 0 0 0 0 0 0 0 0 0
2023-10-18T02-25-05.209 PM	000028.3758	-000000.0005	000000.3388	000000.0512	-000000.0621	-000000.2733	000000.9651	000002.7789	000005.4000	54415	00369	01122	00798	00008	00648	01832	01861	00140	0 0 0 1 0 1 1 1 1 1 1 1 1 1 1 1	0 0 0 0 0 0 0 0 0 0 0 0 0 0 0 0
2023-10-18T02-25-06.699 PM	000028.3739	-000000.0020	000000.3379	000000.0505	-000000.0595	-000000.2733	000000.9632	000002.8000	000005.4000	54412	00366	01120	00793	00009	00648	01829	01860	00140	0 0 0 1 0 1 1 1 1 1 1 1 1 1 1 1	0 0 0 0 0 0 0 0 0 0 0 0 0 0 0 0
2023-10-18T02-25-09.541 PM	000028.3624	-000000.0015	000000.3411	000000.0505	-000000.0621	-000000.2733	000000.9651	000002.6737	000005.4000	54394	00367	01127	00793	00008	00648	01832	01866	00140	0 0 0 1 0 1 1 1 1 1 1 1 1 1 1 1	0 0 0 0 0 0 0 0 0 0 0 0 0 0 0 0
2023-10-18T02-25-13.541 PM	000028.3579	000000.0020	000000.3379	000000.0523	-000000.0621	-000000.2733	000000.9638	000002.7158	000005.1600	54387	00374	01120	00806	00008	00648	01830	01864	00136	0 0 0 1 0 1 1 1 1 1 1 1 1 1 1 1	0 0 0 0 0 0 0 0 0 0 0 0 0 0 0 0
2023-10-18T02-25-16.191 PM	000028.3495	000000.0015	000000.3388	000000.0526	-000000.0621	-000000.2733	000000.9657	000002.8210	000005.1600	54374	00373	01122	00808	00008	00648	01833	01859	00136	0 0 0 1 0 1 1 1 1 1 1 1 1 1 1 1	0 0 0 0 0 0 0 0 0 0 0 0 0 0 0 0
2023-10-18T02-25-17.681 PM	000028.3495	-000000.0015	000000.3384	000000.0526	-000000.0595	-000000.2733	000000.9625	000002.7789	000005.6400	54374	00367	01121	00808	00009	00648	01828	01861	00144	0 0 0 1 0 1 1 1 1 1 1 1 1 1 1 1	0 0 0 0 0 0 0 0 0 0 0 0 0 0 0 0
2023-10-18T02-25-20.550 PM	000028.3540	000000.0015	000000.3388	000000.0508	-000000.0621	-000000.2733	000000.9651	000002.8210	000005.1600	54381	00373	01122	00795	00008	00648	01832	01859	00136	0 0 0 1 0 1 1 1 1 1 1 1 1 1 1 1	0 0 0 0 0 0 0 0 0 0 0 0 0 0 0 0
2023-10-18T02-25-23.484 PM	000028.3508	-000000.0010	000000.3402	000000.0504	-000000.0595	-000000.2733	000000.9644	000002.7579	000004.9200	54376	00368	01125	00792	00009	00648	01831	01862	00132	0 0 0 1 0 1 1 1 1 1 1 1 1 1 1 1	0 0 0 0 0 0 0 0 0 0 0 0 0 0 0 0
2023-10-18T02-25-28.191 PM	000028.3765	-000000.0005	000000.3393	000000.0523	-000000.0621	-000000.2733	000000.9625	000002.6737	000004.6800	54416	00369	01123	00806	00008	00648	01828	01866	00128	0 0 0 1 0 1 1 1 1 1 1 1 1 1 1 1	0 0 0 0 0 0 0 0 0 0 0 0 0 0 0 0
2023-10-18T02-25-29.745 PM	000028.3803	000000.0005	000000.3374	000000.0511	-000000.0595	-000000.2733	000000.9619	000002.7158	000004.9200	54422	00371	01119	00797	00009	00648	01827	01864	00132	0 0 0 1 0 1 1 1 1 1 1 1 1 1 1 1	0 0 0 0 0 0 0 0 0 0 0 0 0 0 0 0
2023-10-18T02-25-32.569 PM	000028.3739	000000.0005	000000.3379	000000.0511	-000000.0595	-000000.2733	000000.9638	000002.8210	000005.1600	54412	00371	01120	00797	00009	00648	01830	01859	00136	0 0 0 1 0 1 1 1 1 1 1 1 1 1 1 1	0 0 0 0 0 0 0 0 0 0 0 0 0 0 0 0
2023-10-18T02-25-35.440 PM	000028.3694	000000.0000	000000.3402	000000.0504	-000000.0621	-000000.2733	000000.9638	000002.7789	000005.4000	54405	00370	01125	00792	00008	00648	01830	01861	00140	0 0 0 1 0 1 1 1 1 1 1 1 1 1 1 1	0 0 0 0 0 0 0 0 0 0 0 0 0 0 0 0
2023-10-18T02-25-39.503 PM	000028.3611	-000000.0015	000000.3402	000000.0520	-000000.0621	-000000.2733	000000.9638	000002.8421	000005.4000	54392	00367	01125	00804	00008	00648	01830	01858	00140	0 0 0 1 0 1 1 1 1 1 1 1 1 1 1 1	0 0 0 0 0 0 0 0 0 0 0 0 0 0 0 0
2023-10-18T02-25-42.170 PM	000028.3675	-000000.0010	000000.3415	000000.0523	-000000.0621	-000000.2733	000000.9638	000002.7789	000004.9200	54402	00368	01128	00806	00008	00648	01830	01861	00132	0 0 0 1 0 1 1 1 1 1 1 1 1 1 1 1	0 0 0 0 0 0 0 0 0 0 0 0 0 0 0 0
2023-10-18T02-25-43.677 PM	000028.3701	000000.0010	000000.3379	000000.0526	-000000.0621	-000000.2733	000000.9657	000002.7158	000005.6400	54406	00372	01120	00808	00008	00648	01833	01864	00144	0 0 0 1 0 1 1 1 1 1 1 1 1 1 1 1	0 0 0 0 0 0 0 0 0 0 0 0 0 0 0 0
2023-10-18T02-25-47.741 PM	000028.3913	000000.0005	000000.3374	000000.0501	-000000.0621	-000000.2733	000000.9632	000002.7579	000005.4000	54439	00371	01119	00790	00008	00648	01829	01862	00140	0 0 0 1 0 1 1 1 1 1 1 1 1 1 1 1	0 0 0 0 0 0 0 0 0 0 0 0 0 0 0 0
2023-10-18T02-25-51.505 PM	000028.3951	-000000.0010	000000.3402	000000.0507	-000000.0621	-000000.2733	000000.9657	000002.7789	000005.1600	54445	00368	01125	00794	00008	00648	01833	01861	00136	0 0 0 1 0 1 1 1 1 1 1 1 1 1 1 1	0 0 0 0 0 0 0 0 0 0 0 0 0 0 0 0
2023-10-18T02-25-54.173 PM	000028.3893	-000000.0020	000000.3397	000000.0505	-000000.0621	-000000.2733	000000.9657	000002.8210	000005.1600	54436	00366	01124	00793	00008	00648	01833	01859	00136	0 0 0 1 0 1 1 1 1 1 1 1 1 1 1 1	0 0 0 0 0 0 0 0 0 0 0 0 0 0 0 0
2023-10-18T02-25-56.699 PM	000028.3887	-000000.0025	000000.3384	000000.0508	-000000.0595	-000000.2733	000000.9644	000002.8000	000005.4000	54435	00365	01121	00795	00009	00648	01831	01860	00140	0 0 0 1 0 1 1 1 1 1 1 1 1 1 1 1	0 0 0 0 0 0 0 0 0 0 0 0 0 0 0 0
2023-10-18T02-25-58.472 PM	000028.3932	000000.0015	000000.3402	000000.0507	-000000.0621	-000000.2733	000000.9644	000002.7158	000005.6400	54442	00373	01125	00794	00008	00648	01831	01864	00144	0 0 0 1 0 1 1 1 1 1 1 1 1 1 1 1	0 0 0 0 0 0 0 0 0 0 0 0 0 0 0 0
2023-10-18T02-26-02.442 PM	000028.3951	000000.0005	000000.3388	000000.0503	-000000.0621	-000000.2733	000000.9657	000002.6947	000005.4000	54445	00371	01122	00791	00008	00648	01833	01865	00140	0 0 0 1 0 1 1 1 1 1 1 1 1 1 1 1	0 0 0 0 0 0 0 0 0 0 0 0 0 0 0 0
2023-10-18T02-26-05.156 PM	000028.4002	-000000.0020	000000.3402	000000.0500	-000000.0621	-000000.2733	000000.9612	000002.7368	000005.1600	54453	00366	01125	00789	00008	00648	01826	01863	00136	0 0 0 1 0 1 1 1 1 1 1 1 1 1 1 1	0 0 0 0 0 0 0 0 0 0 0 0 0 0 0 0
2023-10-18T02-26-07.714 PM	000028.4009	000000.0010	000000.3370	000000.0504	-000000.0595	-000000.2733	000000.9619	000002.8842	000005.4000	54454	00372	01118	00792	00009	00648	01827	01856	00140	0 0 0 1 0 1 1 1 1 1 1 1 1 1 1 1	0 0 0 0 0 0 0 0 0 0 0 0 0 0 0 0
2023-10-18T02-26-09.455 PM	000028.4015	000000.0010	000000.3379	000000.0505	-000000.0595	-000000.2733	000000.9619	000002.7579	000005.4000	54455	00372	01120	00793	00009	00648	01827	01862	00140	0 0 0 1 0 1 1 1 1 1 1 1 1 1 1 1	0 0 0 0 0 0 0 0 0 0 0 0 0 0 0 0
2023-10-18T02-26-13.505 PM	000028.4118	-000000.0005	000000.3402	000000.0507	-000000.0621	-000000.2733	000000.9632	000002.7368	000005.4000	54471	00369	01125	00794	00008	00648	01829	01863	00140	0 0 0 1 0 1 1 1 1 1 1 1 1 1 1 1	0 0 0 0 0 0 0 0 0 0 0 0 0 0 0 0
2023-10-18T02-26-16.783 PM	000028.4246	-000000.0020	000000.3388	000000.0505	-000000.0595	-000000.2733	000000.9619	000002.6737	000005.4000	54491	00366	01122	00793	00009	00648	01827	01866	00140	0 0 0 1 0 1 1 1 1 1 1 1 1 1 1 1	0 0 0 0 0 0 0 0 0 0 0 0 0 0 0 0
2023-10-18T02-26-19.481 PM	000028.4221	-000000.0015	000000.3388	000000.0511	-000000.0595	-000000.2733	000000.9625	000002.8632	000005.4000	54487	00367	01122	00797	00009	00648	01828	01857	00140	0 0 0 1 0 1 1 1 1 1 1 1 1 1 1 1	0 0 0 0 0 0 0 0 0 0 0 0 0 0 0 0
2023-10-18T02-26-22.448 PM	000028.4221	000000.0010	000000.3393	000000.0511	-000000.0621	-000000.2733	000000.9651	000002.8000	000004.9200	54487	00372	01123	00797	00008	00648	01832	01860	00132	0 0 0 1 0 1 1 1 1 1 1 1 1 1 1 1	0 0 0 0 0 0 0 0 0 0 0 0 0 0 0 0
2023-10-18T02-26-25.146 PM	000028.4144	000000.0000	000000.3393	000000.0503	-000000.0595	-000000.2733	000000.9606	000002.7789	000005.4000	54475	00370	01123	00791	00009	00648	01825	01861	00140	0 0 0 1 0 1 1 1 1 1 1 1 1 1 1 1	0 0 0 0 0 0 0 0 0 0 0 0 0 0 0 0
2023-10-18T02-26-27.687 PM	000028.4150	000000.0005	000000.3388	000000.0520	-000000.0621	-000000.2733	000000.9638	000002.7579	000005.6400	54476	00371	01122	00804	00008	00648	01830	01862	00144	0 0 0 1 0 1 1 1 1 1 1 1 1 1 1 1	0 0 0 0 0 0 0 0 0 0 0 0 0 0 0 0
2023-10-18T02-26-30.418 PM	000028.4163	-000000.0020	000000.3402	000000.0519	-000000.0595	-000000.2733	000000.9612	000002.6947	000005.6400	54478	00366	01125	00803	00009	00648	01826	01865	00144	0 0 0 1 0 1 1 1 1 1 1 1 1 1 1 1	0 0 0 0 0 0 0 0 0 0 0 0 0 0 0 0
2023-10-18T02-26-33.461 PM	000028.4144	-000000.0015	000000.3379	000000.0509	-000000.0621	-000000.2733	000000.9612	000002.7158	000005.4000	54475	00367	01120	00796	00008	00648	01826	01864	00140	0 0 0 1 0 1 1 1 1 1 1 1 1 1 1 1	0 0 0 0 0 0 0 0 0 0 0 0 0 0 0 0
2023-10-18T02-26-36.143 PM	000028.4073	-000000.0010	000000.3402	000000.0522	-000000.0595	-000000.2733	000000.9657	000002.8000	000005.4000	54464	00368	01125	00805	00009	00648	01833	01860	00140	0 0 0 1 0 1 1 1 1 1 1 1 1 1 1 1	0 0 0 0 0 0 0 0 0 0 0 0 0 0 0 0
2023-10-18T02-26-39.468 PM	000028.4015	000000.0000	000000.3379	000000.0526	-000000.0595	-000000.2733	000000.9619	000002.7789	000004.6800	54455	00370	01120	00808	00009	00648	01827	01861	00128	0 0 0 1 0 1 1 1 1 1 1 1 1 1 1 1	0 0 0 0 0 0 0 0 0 0 0 0 0 0 0 0
2023-10-18T02-26-42.402 PM	000028.3977	000000.0000	000000.3384	000000.0523	-000000.0621	-000000.2733	000000.9638	000002.7579	000005.1600	54449	00370	01121	00806	00008	00648	01830	01862	00136	0 0 0 1 0 1 1 1 1 1 1 1 1 1 1 1	0 0 0 0 0 0 0 0 0 0 0 0 0 0 0 0
2023-10-18T02-26-45.131 PM	000028.3970	-000000.0015	000000.3397	000000.0529	-000000.0595	-000000.2733	000000.9644	000002.8210	000005.6400	54448	00367	01124	00810	00009	00648	01831	01859	00144	0 0 0 1 0 1 1 1 1 1 1 1 1 1 1 1	0 0 0 0 0 0 0 0 0 0 0 0 0 0 0 0
2023-10-18T02-26-47.689 PM	000028.3900	-000000.0015	000000.3397	000000.0529	-000000.0621	-000000.2733	000000.9657	000002.8421	000005.4000	54437	00367	01124	00810	00008	00648	01833	01858	00140	0 0 0 1 0 1 1 1 1 1 1 1 1 1 1 1	0 0 0 0 0 0 0 0 0 0 0 0 0 0 0 0
2023-10-18T02-26-50.417 PM	000028.3925	-000000.0015	000000.3402	000000.0520	-000000.0595	-000000.2733	000000.9606	000002.8842	000005.4000	54441	00367	01125	00804	00009	00648	01825	01856	00140	0 0 0 1 0 1 1 1 1 1 1 1 1 1 1 1	0 0 0 0 0 0 0 0 0 0 0 0 0 0 0 0
2023-10-18T02-26-53.130 PM	000028.4028	000000.0010	000000.3384	000000.0520	-000000.0595	-000000.2733	000000.9612	000002.6947	000005.1600	54457	00372	01121	00804	00009	00648	01826	01865	00136	0 0 0 1 0 1 1 1 1 1 1 1 1 1 1 1	0 0 0 0 0 0 0 0 0 0 0 0 0 0 0 0
2023-10-18T02-26-55.686 PM	000028.4080	-000000.0015	000000.3397	000000.0524	-000000.0595	-000000.2733	000000.9619	000002.7789	000005.6400	54465	00367	01124	00807	00009	00648	01827	01861	00144	0 0 0 1 0 1 1 1 1 1 1 1 1 1 1 1	0 0 0 0 0 0 0 0 0 0 0 0 0 0 0 0
2023-10-18T02-26-58.400 PM	000028.4118	-000000.0010	000000.3397	000000.0507	-000000.0595	-000000.2733	000000.9632	000002.8210	000005.4000	54471	00368	01124	00794	00009	00648	01829	01859	00140	0 0 0 1 0 1 1 1 1 1 1 1 1 1 1 1	0 0 0 0 0 0 0 0 0 0 0 0 0 0 0 0
2023-10-18T02-27-01.459 PM	000028.4099	000000.0000	000000.3384	000000.0529	-000000.0595	-000000.2733	000000.9638	000002.7789	000005.1600	54468	00370	01121	00810	00009	00648	01830	01861	00136	0 0 0 1 0 1 1 1 1 1 1 1 1 1 1 1	0 0 0 0 0 0 0 0 0 0 0 0 0 0 0 0
2023-10-18T02-27-05.113 PM	000028.3938	000000.0015	000000.3384	000000.0511	-000000.0621	-000000.2733	000000.9657	000002.8210	000005.6400	54443	00373	01121	00797	00008	00648	01833	01859	00144	0 0 0 1 0 1 1 1 1 1 1 1 1 1 1 1	0 0 0 0 0 0 0 0 0 0 0 0 0 0 0 0
2023-10-18T02-27-07.701 PM	000028.3848	-000000.0015	000000.3402	000000.0507	-000000.0621	-000000.2733	000000.9651	000002.7158	000005.1600	54429	00367	01125	00794	00008	00648	01832	01864	00136	0 0 0 1 0 1 1 1 1 1 1 1 1 1 1 1	0 0 0 0 0 0 0 0 0 0 0 0 0 0 0 0
2023-10-18T02-27-10.401 PM	000028.3675	-000000.0025	000000.3397	000000.0522	-000000.0595	-000000.2733	000000.9606	000002.8000	000004.6800	54402	00365	01124	00805	00009	00648	01825	01860	00128	0 0 0 1 0 1 1 1 1 1 1 1 1 1 1 1	0 0 0 0 0 0 0 0 0 0 0 0 0 0 0 0
2023-10-18T02-27-13.116 PM	000028.3656	000000.0005	000000.3388	000000.0526	-000000.0621	-000000.2733	000000.9625	000002.7368	000005.1600	54399	00371	01122	00808	00008	00648	01828	01863	00136	0 0 0 1 0 1 1 1 1 1 1 1 1 1 1 1	0 0 0 0 0 0 0 0 0 0 0 0 0 0 0 0
2023-10-18T02-27-15.673 PM	000028.3649	000000.0015	000000.3393	000000.0524	-000000.0595	-000000.2733	000000.9632	000002.7158	000004.6800	54398	00373	01123	00807	00009	00648	01829	01864	00128	0 0 0 1 0 1 1 1 1 1 1 1 1 1 1 1	0 0 0 0 0 0 0 0 0 0 0 0 0 0 0 0
2023-10-18T02-27-18.387 PM	000028.3688	000000.0005	000000.3384	000000.0508	-000000.0595	-000000.2733	000000.9619	000002.8632	000005.4000	54404	00371	01121	00795	00009	00648	01827	01857	00140	0 0 0 1 0 1 1 1 1 1 1 1 1 1 1 1	0 0 0 0 0 0 0 0 0 0 0 0 0 0 0 0
2023-10-18T02-27-20.003 PM	000028.3701	-000000.0055	000000.3374	000000.0520	-000000.0621	-000000.2733	000000.9619	000002.8000	000005.1600	54406	00359	01119	00804	00008	00648	01827	01860	00136	0 0 0 1 0 1 1 1 1 1 1 1 1 1 1 1	0 0 0 0 0 0 0 0 0 0 0 0 0 0 0 0
2023-10-18T02-27-24.098 PM	000028.3791	-000000.0010	000000.3402	000000.0505	-000000.0621	-000000.2733	000000.9638	000002.8421	000005.1600	54420	00368	01125	00793	00008	00648	01830	01858	00136	0 0 0 1 0 1 1 1 1 1 1 1 1 1 1 1	0 0 0 0 0 0 0 0 0 0 0 0 0 0 0 0
2023-10-18T02-27-27.652 PM	000028.3791	-000000.0015	000000.3388	000000.0511	-000000.0595	-000000.2733	000000.9625	000002.7789	000004.9200	54420	00367	01122	00797	00009	00648	01828	01861	00132	0 0 0 1 0 1 1 1 1 1 1 1 1 1 1 1	0 0 0 0 0 0 0 0 0 0 0 0 0 0 0 0
2023-10-18T02-27-30.373 PM	000028.3861	-000000.0015	000000.3388	000000.0523	-000000.0595	-000000.2733	000000.9638	000002.8000	000005.4000	54431	00367	01122	00806	00009	00648	01830	01860	00140	0 0 0 1 0 1 1 1 1 1 1 1 1 1 1 1	0 0 0 0 0 0 0 0 0 0 0 0 0 0 0 0
2023-10-18T02-27-33.432 PM	000028.3880	-000000.0005	000000.3388	000000.0504	-000000.0621	-000000.2733	000000.9625	000002.7158	000005.1600	54434	00369	01122	00792	00008	00648	01828	01864	00136	0 0 0 1 0 1 1 1 1 1 1 1 1 1 1 1	0 0 0 0 0 0 0 0 0 0 0 0 0 0 0 0
2023-10-18T02-27-34.987 PM	000028.3803	-000000.0040	000000.3370	000000.0505	-000000.0621	-000000.2733	000000.9625	000002.6947	000005.1600	54422	00362	01118	00793	00008	00648	01828	01865	00136	0 0 0 1 0 1 1 1 1 1 1 1 1 1 1 1	0 0 0 0 0 0 0 0 0 0 0 0 0 0 0 0
2023-10-18T02-27-39.096 PM	000028.3643	-000000.0010	000000.3411	000000.0503	-000000.0621	-000000.2733	000000.9657	000002.7158	000005.6400	54397	00368	01127	00791	00008	00648	01833	01864	00144	0 0 0 1 0 1 1 1 1 1 1 1 1 1 1 1	0 0 0 0 0 0 0 0 0 0 0 0 0 0 0 0
2023-10-18T02-27-41.668 PM	000028.3675	-000000.0020	000000.3384	000000.0509	-000000.0595	-000000.2733	000000.9625	000002.7579	000005.8800	54402	00366	01121	00796	00009	00648	01828	01862	00148	0 0 0 1 0 1 1 1 1 1 1 1 1 1 1 1	0 0 0 0 0 0 0 0 0 0 0 0 0 0 0 0
2023-10-18T02-27-44.382 PM	000028.3649	-000000.0020	000000.3384	000000.0508	-000000.0595	-000000.2733	000000.9632	000002.7368	000004.6800	54398	00366	01121	00795	00009	00648	01829	01863	00128	0 0 0 1 0 1 1 1 1 1 1 1 1 1 1 1	0 0 0 0 0 0 0 0 0 0 0 0 0 0 0 0
2023-10-18T02-27-47.096 PM	000028.3559	000000.0015	000000.3384	000000.0504	-000000.0621	-000000.2733	000000.9651	000002.7158	000005.6400	54384	00373	01121	00792	00008	00648	01832	01864	00144	0 0 0 1 0 1 1 1 1 1 1 1 1 1 1 1	0 0 0 0 0 0 0 0 0 0 0 0 0 0 0 0
2023-10-18T02-27-49.667 PM	000028.3553	-000000.0010	000000.3393	000000.0512	-000000.0595	-000000.2733	000000.9657	000002.7158	000005.6400	54383	00368	01123	00798	00009	00648	01833	01864	00144	0 0 0 1 0 1 1 1 1 1 1 1 1 1 1 1	0 0 0 0 0 0 0 0 0 0 0 0 0 0 0 0
2023-10-18T02-27-52.115 PM	000028.3585	-000000.0005	000000.3406	000000.0522	-000000.0621	-000000.2733	000000.9644	000002.7368	000005.4000	54388	00369	01126	00805	00008	00648	01831	01863	00140	0 0 0 1 0 1 1 1 1 1 1 1 1 1 1 1	0 0 0 0 0 0 0 0 0 0 0 0 0 0 0 0
2023-10-18T02-27-56.084 PM	000028.3559	-000000.0015	000000.3388	000000.0530	-000000.0621	-000000.2733	000000.9638	000002.7368	000005.6400	54384	00367	01122	00811	00008	00648	01830	01863	00144	0 0 0 1 0 1 1 1 1 1 1 1 1 1 1 1	0 0 0 0 0 0 0 0 0 0 0 0 0 0 0 0
2023-10-18T02-27-57.731 PM	000028.3592	000000.0005	000000.3384	000000.0522	-000000.0621	-000000.2733	000000.9625	000002.7789	000005.4000	54389	00371	01121	00805	00008	00648	01828	01861	00140	0 0 0 1 0 1 1 1 1 1 1 1 1 1 1 1	0 0 0 0 0 0 0 0 0 0 0 0 0 0 0 0
2023-10-18T02-28-01.652 PM	000028.3688	-000000.0015	000000.3406	000000.0539	-000000.0621	-000000.2733	000000.9619	000002.6526	000005.8800	54404	00367	01126	00818	00008	00648	01827	01867	00148	0 0 0 1 0 1 1 1 1 1 1 1 1 1 1 1	0 0 0 0 0 0 0 0 0 0 0 0 0 0 0 0
2023-10-18T02-28-04.601 PM	000028.3752	-000000.0010	000000.3397	000000.0522	-000000.0595	-000000.2733	000000.9619	000002.7158	000005.1600	54414	00368	01124	00805	00009	00648	01827	01864	00136	0 0 0 1 0 1 1 1 1 1 1 1 1 1 1 1	0 0 0 0 0 0 0 0 0 0 0 0 0 0 0 0
2023-10-18T02-28-07.408 PM	000028.3810	000000.0015	000000.3393	000000.0509	-000000.0621	-000000.2733	000000.9651	000002.7368	000006.1200	54423	00373	01123	00796	00008	00648	01832	01863	00152	0 0 0 1 0 1 1 1 1 1 1 1 1 1 1 1	0 0 0 0 0 0 0 0 0 0 0 0 0 0 0 0
2023-10-18T02-28-09.035 PM	000028.3816	-000000.0055	000000.3352	000000.0523	-000000.0595	-000000.2733	000000.9632	000002.9263	000005.6400	54424	00359	01114	00806	00009	00648	01829	01854	00144	0 0 0 1 0 1 1 1 1 1 1 1 1 1 1 1	0 0 0 0 0 0 0 0 0 0 0 0 0 0 0 0
2023-10-18T02-28-13.070 PM	000028.3367	-000000.0015	000000.3402	000000.0523	-000000.0621	-000000.2733	000000.9644	000002.7789	000005.6400	54354	00367	01125	00806	00008	00648	01831	01861	00144	0 0 0 1 0 1 1 1 1 1 1 1 1 1 1 1	0 0 0 0 0 0 0 0 0 0 0 0 0 0 0 0
2023-10-18T02-28-16.349 PM	000028.3810	-000000.0015	000000.3402	000000.0523	-000000.0621	-000000.2733	000000.9644	000002.8000	000005.8800	54423	00367	01125	00806	00008	00648	01831	01860	00148	0 0 0 1 0 1 1 1 1 1 1 1 1 1 1 1	0 0 0 0 0 0 0 0 0 0 0 0 0 0 0 0
2023-10-18T02-28-19.393 PM	000028.3919	-000000.0020	000000.3384	000000.0511	-000000.0621	-000000.2733	000000.9625	000002.8421	000005.8800	54440	00366	01121	00797	00008	00648	01828	01858	00148	0 0 0 1 0 1 1 1 1 1 1 1 1 1 1 1	0 0 0 0 0 0 0 0 0 0 0 0 0 0 0 0
2023-10-18T02-28-22.060 PM	000028.3996	000000.0000	000000.3388	000000.0504	-000000.0621	-000000.2733	000000.9651	000002.6316	000005.6400	54452	00370	01122	00792	00008	00648	01832	01868	00144	0 0 0 1 0 1 1 1 1 1 1 1 1 1 1 1	0 0 0 0 0 0 0 0 0 0 0 0 0 0 0 0
2023-10-18T02-28-24.568 PM	000028.4041	000000.0010	000000.3393	000000.0505	-000000.0621	-000000.2733	000000.9625	000002.7789	000005.8800	54459	00372	01123	00793	00008	00648	01828	01861	00148	0 0 0 1 0 1 1 1 1 1 1 1 1 1 1 1	0 0 0 0 0 0 0 0 0 0 0 0 0 0 0 0
2023-10-18T02-28-27.377 PM	000028.4112	000000.0010	000000.3397	000000.0524	-000000.0621	-000000.2733	000000.9651	000002.6947	000005.8800	54470	00372	01124	00807	00008	00648	01832	01865	00148	0 0 0 1 0 1 1 1 1 1 1 1 1 1 1 1	0 0 0 0 0 0 0 0 0 0 0 0 0 0 0 0
2023-10-18T02-28-30.059 PM	000028.4144	000000.0015	000000.3397	000000.0524	-000000.0621	-000000.2733	000000.9638	000002.6947	000005.4000	54475	00373	01124	00807	00008	00648	01830	01865	00140	0 0 0 1 0 1 1 1 1 1 1 1 1 1 1 1	0 0 0 0 0 0 0 0 0 0 0 0 0 0 0 0
2023-10-18T02-28-32.680 PM	000028.4144	-000000.0010	000000.3406	000000.0501	-000000.0621	-000000.2733	000000.9612	000002.8000	000005.4000	54475	00368	01126	00790	00008	00648	01826	01860	00140	0 0 0 1 0 1 1 1 1 1 1 1 1 1 1 1	0 0 0 0 0 0 0 0 0 0 0 0 0 0 0 0
2023-10-18T02-28-35.627 PM	000028.4060	-000000.0005	000000.3374	000000.0526	-000000.0621	-000000.2733	000000.9632	000002.7158	000005.6400	54462	00369	01119	00808	00008	00648	01829	01864	00144	0 0 0 1 0 1 1 1 1 1 1 1 1 1 1 1	0 0 0 0 0 0 0 0 0 0 0 0 0 0 0 0
2023-10-18T02-28-38.340 PM	000028.3861	-000000.0015	000000.3384	000000.0526	-000000.0621	-000000.2733	000000.9644	000002.7368	000006.1200	54431	00367	01121	00808	00008	00648	01831	01863	00152	0 0 0 1 0 1 1 1 1 1 1 1 1 1 1 1	0 0 0 0 0 0 0 0 0 0 0 0 0 0 0 0
2023-10-18T02-28-41.728 PM	000028.3771	-000000.0010	000000.3406	000000.0522	-000000.0621	-000000.2733	000000.9625	000002.8632	000005.4000	54417	00368	01126	00805	00008	00648	01828	01857	00140	0 0 0 1 0 1 1 1 1 1 1 1 1 1 1 1	0 0 0 0 0 0 0 0 0 0 0 0 0 0 0 0
2023-10-18T02-28-44.583 PM	000028.3662	-000000.0010	000000.3406	000000.0507	-000000.0621	-000000.2733	000000.9625	000002.8210	000005.6400	54400	00368	01126	00794	00008	00648	01828	01859	00144	0 0 0 1 0 1 1 1 1 1 1 1 1 1 1 1	0 0 0 0 0 0 0 0 0 0 0 0 0 0 0 0
2023-10-18T02-28-47.374 PM	000028.3572	-000000.0030	000000.3384	000000.0527	-000000.0595	-000000.2733	000000.9606	000002.6737	000006.1200	54386	00364	01121	00809	00009	00648	01825	01866	00152	0 0 0 1 0 1 1 1 1 1 1 1 1 1 1 1	0 0 0 0 0 0 0 0 0 0 0 0 0 0 0 0
2023-10-18T02-28-50.040 PM	000028.3502	-000000.0015	000000.3388	000000.0509	-000000.0595	-000000.2733	000000.9632	000002.6526	000005.8800	54375	00367	01122	00796	00009	00648	01829	01867	00148	0 0 0 1 0 1 1 1 1 1 1 1 1 1 1 1	0 0 0 0 0 0 0 0 0 0 0 0 0 0 0 0
2023-10-18T02-28-52.673 PM	000028.3502	000000.0005	000000.3384	000000.0500	-000000.0621	-000000.2733	000000.9599	000002.7158	000005.6400	54375	00371	01121	00789	00008	00648	01824	01864	00144	0 0 0 1 0 1 1 1 1 1 1 1 1 1 1 1	0 0 0 0 0 0 0 0 0 0 0 0 0 0 0 0
2023-10-18T02-28-55.607 PM	000028.3540	000000.0000	000000.3411	000000.0520	-000000.0621	-000000.2733	000000.9651	000002.7158	000005.8800	54381	00370	01127	00804	00008	00648	01832	01864	00148	0 0 0 1 0 1 1 1 1 1 1 1 1 1 1 1	0 0 0 0 0 0 0 0 0 0 0 0 0 0 0 0
2023-10-18T02-28-58.328 PM	000028.3495	-000000.0015	000000.3393	000000.0520	-000000.0621	-000000.2733	000000.9638	000002.7579	000005.8800	54374	00367	01123	00804	00008	00648	01830	01862	00148	0 0 0 1 0 1 1 1 1 1 1 1 1 1 1 1	0 0 0 0 0 0 0 0 0 0 0 0 0 0 0 0
2023-10-18T02-29-01.033 PM	000028.3431	000000.0015	000000.3379	000000.0523	-000000.0621	-000000.2733	000000.9638	000002.8210	000005.4000	54364	00373	01120	00806	00008	00648	01830	01859	00140	0 0 0 1 0 1 1 1 1 1 1 1 1 1 1 1	0 0 0 0 0 0 0 0 0 0 0 0 0 0 0 0
2023-10-18T02-29-04.672 PM	000028.3572	-000000.0015	000000.3406	000000.0523	-000000.0595	-000000.2733	000000.9632	000002.6737	000006.1200	54386	00367	01126	00806	00009	00648	01829	01866	00152	0 0 0 1 0 1 1 1 1 1 1 1 1 1 1 1	0 0 0 0 0 0 0 0 0 0 0 0 0 0 0 0
2023-10-18T02-29-06.353 PM	000028.3643	-000000.0010	000000.3379	000000.0524	-000000.0595	-000000.2733	000000.9612	000002.6947	000005.8800	54397	00368	01120	00807	00009	00648	01826	01865	00148	0 0 0 1 0 1 1 1 1 1 1 1 1 1 1 1	0 0 0 0 0 0 0 0 0 0 0 0 0 0 0 0
2023-10-18T02-29-10.322 PM	000028.3720	000000.0000	000000.3384	000000.0519	-000000.0595	-000000.2733	000000.9606	000002.6947	000005.6400	54409	00370	01121	00803	00009	00648	01825	01865	00144	0 0 0 1 0 1 1 1 1 1 1 1 1 1 1 1	0 0 0 0 0 0 0 0 0 0 0 0 0 0 0 0
2023-10-18T02-29-13.021 PM	000028.3765	000000.0000	000000.3379	000000.0526	-000000.0621	-000000.2733	000000.9638	000002.6947	000005.8800	54416	00370	01120	00808	00008	00648	01830	01865	00148	0 0 0 1 0 1 1 1 1 1 1 1 1 1 1 1	0 0 0 0 0 0 0 0 0 0 0 0 0 0 0 0
2023-10-18T02-29-15.579 PM	000028.3797	-000000.0025	000000.3388	000000.0523	-000000.0595	-000000.2733	000000.9612	000002.6737	000005.4000	54421	00365	01122	00806	00009	00648	01826	01866	00140	0 0 0 1 0 1 1 1 1 1 1 1 1 1 1 1	0 0 0 0 0 0 0 0 0 0 0 0 0 0 0 0
2023-10-18T02-29-17.273 PM	000028.3765	000000.0005	000000.3393	000000.0512	-000000.0621	-000000.2733	000000.9625	000002.7789	000005.6400	54416	00371	01123	00798	00008	00648	01828	01861	00144	0 0 0 1 0 1 1 1 1 1 1 1 1 1 1 1	0 0 0 0 0 0 0 0 0 0 0 0 0 0 0 0
2023-10-18T02-29-21.354 PM	000028.3681	-000000.0005	000000.3384	000000.0501	-000000.0595	-000000.2733	000000.9606	000002.8210	000005.1600	54403	00369	01121	00790	00009	00648	01825	01859	00136	0 0 0 1 0 1 1 1 1 1 1 1 1 1 1 1	0 0 0 0 0 0 0 0 0 0 0 0 0 0 0 0
2023-10-18T02-29-24.021 PM	000028.3508	-000000.0010	000000.3411	000000.0541	-000000.0621	-000000.2733	000000.9619	000002.7158	000005.4000	54376	00368	01127	00819	00008	00648	01827	01864	00140	0 0 0 1 0 1 1 1 1 1 1 1 1 1 1 1	0 0 0 0 0 0 0 0 0 0 0 0 0 0 0 0
2023-10-18T02-29-26.641 PM	000028.3463	000000.0015	000000.3379	000000.0539	-000000.0621	-000000.2733	000000.9612	000002.6947	000005.1600	54369	00373	01120	00818	00008	00648	01826	01865	00136	0 0 0 1 0 1 1 1 1 1 1 1 1 1 1 1	0 0 0 0 0 0 0 0 0 0 0 0 0 0 0 0
2023-10-18T02-29-30.300 PM	000028.3405	-000000.0015	000000.3388	000000.0542	-000000.0569	-000000.2733	000000.9612	000002.8000	000005.4000	54360	00367	01122	00820	00010	00648	01826	01860	00140	0 0 0 1 0 1 1 1 1 1 1 1 1 1 1 1	0 0 0 0 0 0 0 0 0 0 0 0 0 0 0 0
2023-10-18T02-29-33.339 PM	000028.3457	000000.0010	000000.3379	000000.0546	-000000.0595	-000000.2733	000000.9644	000002.7789	000005.6400	54368	00372	01120	00823	00009	00648	01831	01861	00144	0 0 0 1 0 1 1 1 1 1 1 1 1 1 1 1	0 0 0 0 0 0 0 0 0 0 0 0 0 0 0 0
2023-10-18T02-29-36.011 PM	000028.3425	000000.0005	000000.3374	000000.0542	-000000.0621	-000000.2733	000000.9644	000002.6947	000005.8800	54363	00371	01119	00820	00008	00648	01831	01865	00148	0 0 0 1 0 1 1 1 1 1 1 1 1 1 1 1	0 0 0 0 0 0 0 0 0 0 0 0 0 0 0 0
2023-10-18T02-29-38.530 PM	000028.3457	000000.0005	000000.3379	000000.0541	-000000.0595	-000000.2733	000000.9632	000002.7579	000005.6400	54368	00371	01120	00819	00009	00648	01829	01862	00144	0 0 0 1 0 1 1 1 1 1 1 1 1 1 1 1	0 0 0 0 0 0 0 0 0 0 0 0 0 0 0 0
2023-10-18T02-29-41.339 PM	000028.3508	000000.0000	000000.3379	000000.0526	-000000.0621	-000000.2733	000000.9612	000002.7368	000005.8800	54376	00370	01120	00808	00008	00648	01826	01863	00148	0 0 0 1 0 1 1 1 1 1 1 1 1 1 1 1	0 0 0 0 0 0 0 0 0 0 0 0 0 0 0 0
2023-10-18T02-29-44.286 PM	000028.3425	000000.0000	000000.3379	000000.0507	-000000.0621	-000000.2733	000000.9619	000002.7579	000005.8800	54363	00370	01120	00794	00008	00648	01827	01862	00148	0 0 0 1 0 1 1 1 1 1 1 1 1 1 1 1	0 0 0 0 0 0 0 0 0 0 0 0 0 0 0 0
2023-10-18T02-29-46.999 PM	000028.3431	000000.0015	000000.3384	000000.0519	-000000.0621	-000000.2733	000000.9644	000002.8210	000005.6400	54364	00373	01121	00803	00008	00648	01831	01859	00144	0 0 0 1 0 1 1 1 1 1 1 1 1 1 1 1	0 0 0 0 0 0 0 0 0 0 0 0 0 0 0 0
2023-10-18T02-29-49.696 PM	000028.3502	-000000.0005	000000.3388	000000.0526	-000000.0621	-000000.2733	000000.9638	000002.8000	000005.6400	54375	00369	01122	00808	00008	00648	01830	01860	00144	0 0 0 1 0 1 1 1 1 1 1 1 1 1 1 1	0 0 0 0 0 0 0 0 0 0 0 0 0 0 0 0
2023-10-18T02-29-53.342 PM	000028.3553	-000000.0025	000000.3388	000000.0501	-000000.0595	-000000.2733	000000.9606	000002.6526	000005.8800	54383	00365	01122	00790	00009	00648	01825	01867	00148	0 0 0 1 0 1 1 1 1 1 1 1 1 1 1 1	0 0 0 0 0 0 0 0 0 0 0 0 0 0 0 0
2023-10-18T02-29-54.918 PM	000028.3585	-000000.0045	000000.3379	000000.0504	-000000.0621	-000000.2733	000000.9638	000002.8210	000005.8800	54388	00361	01120	00792	00008	00648	01830	01859	00148	0 0 0 1 0 1 1 1 1 1 1 1 1 1 1 1	0 0 0 0 0 0 0 0 0 0 0 0 0 0 0 0
2023-10-18T02-29-58.697 PM	000028.3624	000000.0000	000000.3374	000000.0519	-000000.0621	-000000.2733	000000.9632	000002.6526	000005.6400	54394	00370	01119	00803	00008	00648	01829	01867	00144	0 0 0 1 0 1 1 1 1 1 1 1 1 1 1 1	0 0 0 0 0 0 0 0 0 0 0 0 0 0 0 0
2023-10-18T02-30-01.568 PM	000028.3617	-000000.0020	000000.3384	000000.0509	-000000.0621	-000000.2733	000000.9612	000002.7579	000005.6400	54393	00366	01121	00796	00008	00648	01826	01862	00144	0 0 0 1 0 1 1 1 1 1 1 1 1 1 1 1	0 0 0 0 0 0 0 0 0 0 0 0 0 0 0 0
2023-10-18T02-30-04.282 PM	000028.3592	-000000.0020	000000.3406	000000.0485	-000000.0595	-000000.2733	000000.9638	000002.7789	000005.8800	54389	00366	01126	00778	00009	00648	01830	01861	00148	0 0 0 1 0 1 1 1 1 1 1 1 1 1 1 1	0 0 0 0 0 0 0 0 0 0 0 0 0 0 0 0
2023-10-18T02-30-06.995 PM	000028.3624	000000.0010	000000.3384	000000.0489	-000000.0621	-000000.2733	000000.9632	000002.7158	000005.8800	54394	00372	01121	00781	00008	00648	01829	01864	00148	0 0 0 1 0 1 1 1 1 1 1 1 1 1 1 1	0 0 0 0 0 0 0 0 0 0 0 0 0 0 0 0
2023-10-18T02-30-09.551 PM	000028.3656	000000.0010	000000.3384	000000.0484	-000000.0621	-000000.2733	000000.9651	000002.8000	000004.9200	54399	00372	01121	00777	00008	00648	01832	01860	00132	0 0 0 1 0 1 1 1 1 1 1 1 1 1 1 1	0 0 0 0 0 0 0 0 0 0 0 0 0 0 0 0
2023-10-18T02-30-12.499 PM	000028.3508	000000.0015	000000.3384	000000.0509	-000000.0621	-000000.2733	000000.9638	000002.7789	000005.4000	54376	00373	01121	00796	00008	00648	01830	01861	00140	0 0 0 1 0 1 1 1 1 1 1 1 1 1 1 1	0 0 0 0 0 0 0 0 0 0 0 0 0 0 0 0
2023-10-18T02-30-15.306 PM	000028.3489	-000000.0015	000000.3397	000000.0503	-000000.0595	-000000.2733	000000.9625	000002.7579	000005.6400	54373	00367	01124	00791	00009	00648	01828	01862	00144	0 0 0 1 0 1 1 1 1 1 1 1 1 1 1 1	0 0 0 0 0 0 0 0 0 0 0 0 0 0 0 0
2023-10-18T02-30-18.616 PM	000028.3457	-000000.0010	000000.3379	000000.0503	-000000.0621	-000000.2733	000000.9612	000002.8421	000005.6400	54368	00368	01120	00791	00008	00648	01826	01858	00144	0 0 0 1 0 1 1 1 1 1 1 1 1 1 1 1	0 0 0 0 0 0 0 0 0 0 0 0 0 0 0 0
2023-10-18T02-30-21.299 PM	000028.3463	-000000.0015	000000.3384	000000.0511	-000000.0595	-000000.2733	000000.9651	000002.7368	000005.8800	54369	00367	01121	00797	00009	00648	01832	01863	00148	0 0 0 1 0 1 1 1 1 1 1 1 1 1 1 1	0 0 0 0 0 0 0 0 0 0 0 0 0 0 0 0
2023-10-18T02-30-24.248 PM	000028.3392	-000000.0010	000000.3384	000000.0512	-000000.0621	-000000.2733	000000.9651	000002.7368	000005.8800	54358	00368	01121	00798	00008	00648	01832	01863	00148	0 0 0 1 0 1 1 1 1 1 1 1 1 1 1 1	0 0 0 0 0 0 0 0 0 0 0 0 0 0 0 0
2023-10-18T02-30-26.663 PM	000028.3373	-000000.0010	000000.3393	000000.0507	-000000.0595	-000000.2733	000000.9664	000002.8421	000005.8800	54355	00368	01123	00794	00009	00648	01834	01858	00148	0 0 0 1 0 1 1 1 1 1 1 1 1 1 1 1	0 0 0 0 0 0 0 0 0 0 0 0 0 0 0 0
2023-10-18T02-30-28.341 PM	000028.3367	-000000.0015	000000.3384	000000.0505	-000000.0595	-000000.2733	000000.9638	000002.7158	000005.8800	54354	00367	01121	00793	00009	00648	01830	01864	00148	0 0 0 1 0 1 1 1 1 1 1 1 1 1 1 1	0 0 0 0 0 0 0 0 0 0 0 0 0 0 0 0
2023-10-18T02-30-32.261 PM	000028.3309	-000000.0020	000000.3406	000000.0501	-000000.0595	-000000.2733	000000.9619	000002.7368	000005.8800	54345	00366	01126	00790	00009	00648	01827	01863	00148	0 0 0 1 0 1 1 1 1 1 1 1 1 1 1 1	0 0 0 0 0 0 0 0 0 0 0 0 0 0 0 0
2023-10-18T02-30-34.974 PM	000028.3348	-000000.0020	000000.3397	000000.0500	-000000.0595	-000000.2733	000000.9599	000002.7579	000005.8800	54351	00366	01124	00789	00009	00648	01824	01862	00148	0 0 0 1 0 1 1 1 1 1 1 1 1 1 1 1	0 0 0 0 0 0 0 0 0 0 0 0 0 0 0 0
2023-10-18T02-30-37.548 PM	000028.3380	-000000.0010	000000.3379	000000.0519	-000000.0595	-000000.2733	000000.9632	000002.8210	000005.4000	54356	00368	01120	00803	00009	00648	01829	01859	00140	0 0 0 1 0 1 1 1 1 1 1 1 1 1 1 1	0 0 0 0 0 0 0 0 0 0 0 0 0 0 0 0
2023-10-18T02-30-41.297 PM	000028.3412	-000000.0010	000000.3397	000000.0522	-000000.0595	-000000.2733	000000.9625	000002.6947	000005.6400	54361	00368	01124	00805	00009	00648	01828	01865	00144	0 0 0 1 0 1 1 1 1 1 1 1 1 1 1 1	0 0 0 0 0 0 0 0 0 0 0 0 0 0 0 0
2023-10-18T02-30-43.964 PM	000028.3245	000000.0000	000000.3374	000000.0519	-000000.0595	-000000.2733	000000.9612	000002.8000	000005.8800	54335	00370	01119	00803	00009	00648	01826	01860	00148	0 0 0 1 0 1 1 1 1 1 1 1 1 1 1 1	0 0 0 0 0 0 0 0 0 0 0 0 0 0 0 0
2023-10-18T02-30-46.474 PM	000028.3200	-000000.0020	000000.3397	000000.0542	-000000.0621	-000000.2733	000000.9657	000002.7158	000005.4000	54328	00366	01124	00820	00008	00648	01833	01864	00140	0 0 0 1 0 1 1 1 1 1 1 1 1 1 1 1	0 0 0 0 0 0 0 0 0 0 0 0 0 0 0 0
2023-10-18T02-30-49.298 PM	000028.3251	-000000.0020	000000.3393	000000.0519	-000000.0595	-000000.2733	000000.9632	000002.6947	000005.4000	54336	00366	01123	00803	00009	00648	01829	01865	00140	0 0 0 1 0 1 1 1 1 1 1 1 1 1 1 1	0 0 0 0 0 0 0 0 0 0 0 0 0 0 0 0
2023-10-18T02-30-51.956 PM	000028.3367	000000.0005	000000.3384	000000.0520	-000000.0621	-000000.2733	000000.9638	000002.6947	000005.6400	54354	00371	01121	00804	00008	00648	01830	01865	00144	0 0 0 1 0 1 1 1 1 1 1 1 1 1 1 1	0 0 0 0 0 0 0 0 0 0 0 0 0 0 0 0
2023-10-18T02-30-54.947 PM	000028.3457	-000000.0010	000000.3397	000000.0522	-000000.0621	-000000.2733	000000.9632	000002.7368	000005.4000	54368	00368	01124	00805	00008	00648	01829	01863	00140	0 0 0 1 0 1 1 1 1 1 1 1 1 1 1 1	0 0 0 0 0 0 0 0 0 0 0 0 0 0 0 0
2023-10-18T02-30-57.521 PM	000028.3457	-000000.0020	000000.3402	000000.0518	-000000.0621	-000000.2733	000000.9599	000002.6947	000005.6400	54368	00366	01125	00802	00008	00648	01824	01865	00144	0 0 0 1 0 1 1 1 1 1 1 1 1 1 1 1	0 0 0 0 0 0 0 0 0 0 0 0 0 0 0 0
2023-10-18T02-31-00.219 PM	000028.3476	-000000.0015	000000.3406	000000.0520	-000000.0595	-000000.2733	000000.9619	000002.6737	000005.8800	54371	00367	01126	00804	00009	00648	01827	01866	00148	0 0 0 1 0 1 1 1 1 1 1 1 1 1 1 1	0 0 0 0 0 0 0 0 0 0 0 0 0 0 0 0
2023-10-18T02-31-02.949 PM	000028.3482	-000000.0005	000000.3393	000000.0526	-000000.0621	-000000.2733	000000.9644	000002.8421	000005.8800	54372	00369	01123	00808	00008	00648	01831	01858	00148	0 0 0 1 0 1 1 1 1 1 1 1 1 1 1 1	0 0 0 0 0 0 0 0 0 0 0 0 0 0 0 0
2023-10-18T02-31-06.572 PM	000028.3457	-000000.0010	000000.3384	000000.0526	-000000.0621	-000000.2733	000000.9638	000002.6737	000005.8800	54368	00368	01121	00808	00008	00648	01830	01866	00148	0 0 0 1 0 1 1 1 1 1 1 1 1 1 1 1	0 0 0 0 0 0 0 0 0 0 0 0 0 0 0 0
2023-10-18T02-31-09.269 PM	000028.3425	-000000.0005	000000.3384	000000.0526	-000000.0621	-000000.2733	000000.9644	000002.7158	000005.8800	54363	00369	01121	00808	00008	00648	01831	01864	00148	0 0 0 1 0 1 1 1 1 1 1 1 1 1 1 1	0 0 0 0 0 0 0 0 0 0 0 0 0 0 0 0
2023-10-18T02-31-11.937 PM	000028.3437	-000000.0015	000000.3402	000000.0523	-000000.0621	-000000.2733	000000.9632	000002.8000	000005.4000	54365	00367	01125	00806	00008	00648	01829	01860	00140	0 0 0 1 0 1 1 1 1 1 1 1 1 1 1 1	0 0 0 0 0 0 0 0 0 0 0 0 0 0 0 0
2023-10-18T02-31-14.573 PM	000028.3399	-000000.0015	000000.3406	000000.0507	-000000.0621	-000000.2733	000000.9632	000002.8000	000005.6400	54359	00367	01126	00794	00008	00648	01829	01860	00144	0 0 0 1 0 1 1 1 1 1 1 1 1 1 1 1	0 0 0 0 0 0 0 0 0 0 0 0 0 0 0 0
2023-10-18T02-31-17.270 PM	000028.3258	000000.0005	000000.3388	000000.0520	-000000.0621	-000000.2733	000000.9606	000002.6947	000005.8800	54337	00371	01122	00804	00008	00648	01825	01865	00148	0 0 0 1 0 1 1 1 1 1 1 1 1 1 1 1	0 0 0 0 0 0 0 0 0 0 0 0 0 0 0 0
2023-10-18T02-31-18.853 PM	000028.3245	-000000.0045	000000.3370	000000.0527	-000000.0621	-000000.2733	000000.9644	000002.7158	000005.4000	54335	00361	01118	00809	00008	00648	01831	01864	00140	0 0 0 1 0 1 1 1 1 1 1 1 1 1 1 1	0 0 0 0 0 0 0 0 0 0 0 0 0 0 0 0
2023-10-18T02-31-22.930 PM	000028.3052	-000000.0010	000000.3388	000000.0516	-000000.0595	-000000.2733	000000.9606	000002.8210	000005.8800	54305	00368	01122	00801	00009	00648	01825	01859	00148	0 0 0 1 0 1 1 1 1 1 1 1 1 1 1 1	0 0 0 0 0 0 0 0 0 0 0 0 0 0 0 0
2023-10-18T02-31-24.296 PM	000028.3007	-000000.0005	000000.3406	000000.0519	-000000.0595	-000000.2733	000000.9651	000002.8000	000005.6400	54298	00369	01126	00803	00009	00648	01832	01860	00144	0 0 0 1 0 1 1 1 1 1 1 1 1 1 1 1	0 0 0 0 0 0 0 0 0 0 0 0 0 0 0 0
2023-10-18T02-31-28.928 PM	000028.3155	-000000.0010	000000.3388	000000.0522	-000000.0621	-000000.2733	000000.9644	000002.7158	000005.6400	54321	00368	01122	00805	00008	00648	01831	01864	00144	0 0 0 1 0 1 1 1 1 1 1 1 1 1 1 1	0 0 0 0 0 0 0 0 0 0 0 0 0 0 0 0
2023-10-18T02-31-31.933 PM	000028.3296	-000000.0015	000000.3384	000000.0529	-000000.0621	-000000.2733	000000.9638	000002.6947	000005.8800	54343	00367	01121	00810	00008	00648	01830	01865	00148	0 0 0 1 0 1 1 1 1 1 1 1 1 1 1 1	0 0 0 0 0 0 0 0 0 0 0 0 0 0 0 0
2023-10-18T02-31-34.552 PM	000028.3341	000000.0010	000000.3388	000000.0505	-000000.0621	-000000.2733	000000.9651	000002.8000	000005.6400	54350	00372	01122	00793	00008	00648	01832	01860	00144	0 0 0 1 0 1 1 1 1 1 1 1 1 1 1 1	0 0 0 0 0 0 0 0 0 0 0 0 0 0 0 0
2023-10-18T02-31-36.324 PM	000028.3392	-000000.0020	000000.3402	000000.0503	-000000.0595	-000000.2733	000000.9619	000002.7368	000005.4000	54358	00366	01125	00791	00009	00648	01827	01863	00140	0 0 0 1 0 1 1 1 1 1 1 1 1 1 1 1	0 0 0 0 0 0 0 0 0 0 0 0 0 0 0 0
2023-10-18T02-31-40.198 PM	000028.3502	-000000.0010	000000.3402	000000.0529	-000000.0621	-000000.2733	000000.9651	000002.6737	000005.1600	54375	00368	01125	00810	00008	00648	01832	01866	00136	0 0 0 1 0 1 1 1 1 1 1 1 1 1 1 1	0 0 0 0 0 0 0 0 0 0 0 0 0 0 0 0
2023-10-18T02-31-42.926 PM	000028.3559	000000.0010	000000.3379	000000.0522	-000000.0621	-000000.2733	000000.9625	000002.7789	000005.1600	54384	00372	01120	00805	00008	00648	01828	01861	00136	0 0 0 1 0 1 1 1 1 1 1 1 1 1 1 1	0 0 0 0 0 0 0 0 0 0 0 0 0 0 0 0
2023-10-18T02-31-45.483 PM	000028.3572	-000000.0005	000000.3379	000000.0519	-000000.0621	-000000.2733	000000.9619	000002.7368	000004.9200	54386	00369	01120	00803	00008	00648	01827	01863	00132	0 0 0 1 0 1 1 1 1 1 1 1 1 1 1 1	0 0 0 0 0 0 0 0 0 0 0 0 0 0 0 0
2023-10-18T02-31-47.161 PM	000028.3624	-000000.0005	000000.3411	000000.0518	-000000.0595	-000000.2733	000000.9625	000002.8000	000005.1600	54394	00369	01127	00802	00009	00648	01828	01860	00136	0 0 0 1 0 1 1 1 1 1 1 1 1 1 1 1	0 0 0 0 0 0 0 0 0 0 0 0 0 0 0 0
2023-10-18T02-31-51.237 PM	000028.3611	-000000.0010	000000.3384	000000.0526	-000000.0621	-000000.2733	000000.9632	000002.6737	000005.1600	54392	00368	01121	00808	00008	00648	01829	01866	00136	0 0 0 1 0 1 1 1 1 1 1 1 1 1 1 1	0 0 0 0 0 0 0 0 0 0 0 0 0 0 0 0
2023-10-18T02-31-54.596 PM	000028.3624	-000000.0005	000000.3393	000000.0518	-000000.0621	-000000.2733	000000.9632	000002.6947	000005.4000	54394	00369	01123	00802	00008	00648	01829	01865	00140	0 0 0 1 0 1 1 1 1 1 1 1 1 1 1 1	0 0 0 0 0 0 0 0 0 0 0 0 0 0 0 0
2023-10-18T02-31-57.479 PM	000028.3636	000000.0015	000000.3379	000000.0529	-000000.0595	-000000.2733	000000.9632	000002.7579	000005.1600	54396	00373	01120	00810	00009	00648	01829	01862	00136	0 0 0 1 0 1 1 1 1 1 1 1 1 1 1 1	0 0 0 0 0 0 0 0 0 0 0 0 0 0 0 0
2023-10-18T02-32-00.194 PM	000028.3617	-000000.0020	000000.3402	000000.0501	-000000.0595	-000000.2733	000000.9625	000002.8000	000005.6400	54393	00366	01125	00790	00009	00648	01828	01860	00144	0 0 0 1 0 1 1 1 1 1 1 1 1 1 1 1	0 0 0 0 0 0 0 0 0 0 0 0 0 0 0 0
2023-10-18T02-32-01.825 PM	000028.3611	-000000.0025	000000.3361	000000.0508	-000000.0595	-000000.2733	000000.9664	000002.7579	000005.4000	54392	00365	01116	00795	00009	00648	01834	01862	00140	0 0 0 1 0 1 1 1 1 1 1 1 1 1 1 1	0 0 0 0 0 0 0 0 0 0 0 0 0 0 0 0
2023-10-18T02-32-05.904 PM	000028.3681	-000000.0020	000000.3406	000000.0503	-000000.0595	-000000.2733	000000.9612	000002.8842	000005.4000	54403	00366	01126	00791	00009	00648	01826	01856	00140	0 0 0 1 0 1 1 1 1 1 1 1 1 1 1 1	0 0 0 0 0 0 0 0 0 0 0 0 0 0 0 0
2023-10-18T02-32-08.523 PM	000028.3739	-000000.0015	000000.3406	000000.0522	-000000.0621	-000000.2733	000000.9664	000002.8210	000005.6400	54412	00367	01126	00805	00008	00648	01834	01859	00144	0 0 0 1 0 1 1 1 1 1 1 1 1 1 1 1	0 0 0 0 0 0 0 0 0 0 0 0 0 0 0 0
2023-10-18T02-32-11.236 PM	000028.3842	000000.0000	000000.3379	000000.0524	-000000.0595	-000000.2733	000000.9632	000002.7158	000005.4000	54428	00370	01120	00807	00009	00648	01829	01864	00140	0 0 0 1 0 1 1 1 1 1 1 1 1 1 1 1	0 0 0 0 0 0 0 0 0 0 0 0 0 0 0 0
2023-10-18T02-32-13.902 PM	000028.3887	000000.0005	000000.3379	000000.0507	-000000.0595	-000000.2733	000000.9619	000002.8000	000005.4000	54435	00371	01120	00794	00009	00648	01827	01860	00140	0 0 0 1 0 1 1 1 1 1 1 1 1 1 1 1	0 0 0 0 0 0 0 0 0 0 0 0 0 0 0 0
2023-10-18T02-32-17.463 PM	000028.3900	-000000.0015	000000.3397	000000.0520	-000000.0621	-000000.2733	000000.9644	000002.8000	000005.4000	54437	00367	01124	00804	00008	00648	01831	01860	00140	0 0 0 1 0 1 1 1 1 1 1 1 1 1 1 1	0 0 0 0 0 0 0 0 0 0 0 0 0 0 0 0
2023-10-18T02-32-20.176 PM	000028.3957	-000000.0020	000000.3397	000000.0519	-000000.0621	-000000.2733	000000.9632	000002.7789	000005.4000	54446	00366	01124	00803	00008	00648	01829	01861	00140	0 0 0 1 0 1 1 1 1 1 1 1 1 1 1 1	0 0 0 0 0 0 0 0 0 0 0 0 0 0 0 0
2023-10-18T02-32-22.889 PM	000028.4047	-000000.0005	000000.3388	000000.0512	-000000.0621	-000000.2733	000000.9644	000002.7158	000005.4000	54460	00369	01122	00798	00008	00648	01831	01864	00140	0 0 0 1 0 1 1 1 1 1 1 1 1 1 1 1	0 0 0 0 0 0 0 0 0 0 0 0 0 0 0 0
2023-10-18T02-32-25.573 PM	000028.4022	-000000.0020	000000.3406	000000.0504	-000000.0621	-000000.2733	000000.9657	000002.7579	000005.6400	54456	00366	01126	00792	00008	00648	01833	01862	00144	0 0 0 1 0 1 1 1 1 1 1 1 1 1 1 1	0 0 0 0 0 0 0 0 0 0 0 0 0 0 0 0
2023-10-18T02-32-28.396 PM	000028.4015	-000000.0020	000000.3379	000000.0526	-000000.0621	-000000.2733	000000.9619	000002.6947	000005.4000	54455	00366	01120	00808	00008	00648	01827	01865	00140	0 0 0 1 0 1 1 1 1 1 1 1 1 1 1 1	0 0 0 0 0 0 0 0 0 0 0 0 0 0 0 0
2023-10-18T02-32-31.218 PM	000028.3977	000000.0000	000000.3384	000000.0524	-000000.0595	-000000.2733	000000.9644	000002.8842	000004.9200	54449	00370	01121	00807	00009	00648	01831	01856	00132	0 0 0 1 0 1 1 1 1 1 1 1 1 1 1 1	0 0 0 0 0 0 0 0 0 0 0 0 0 0 0 0
2023-10-18T02-32-33.886 PM	000028.3945	-000000.0015	000000.3388	000000.0527	-000000.0595	-000000.2733	000000.9644	000002.7579	000005.4000	54444	00367	01122	00809	00009	00648	01831	01862	00140	0 0 0 1 0 1 1 1 1 1 1 1 1 1 1 1	0 0 0 0 0 0 0 0 0 0 0 0 0 0 0 0
2023-10-18T02-32-36.521 PM	000028.3932	-000000.0015	000000.3384	000000.0526	-000000.0595	-000000.2733	000000.9638	000002.7158	000004.9200	54442	00367	01121	00808	00009	00648	01830	01864	00132	0 0 0 1 0 1 1 1 1 1 1 1 1 1 1 1	0 0 0 0 0 0 0 0 0 0 0 0 0 0 0 0
2023-10-18T02-32-39.438 PM	000028.3778	-000000.0015	000000.3397	000000.0522	-000000.0621	-000000.2733	000000.9638	000002.6737	000005.4000	54418	00367	01124	00805	00008	00648	01830	01866	00140	0 0 0 1 0 1 1 1 1 1 1 1 1 1 1 1	0 0 0 0 0 0 0 0 0 0 0 0 0 0 0 0
2023-10-18T02-32-43.204 PM	000028.3784	-000000.0010	000000.3388	000000.0512	-000000.0621	-000000.2733	000000.9664	000002.7368	000005.1600	54419	00368	01122	00798	00008	00648	01834	01863	00136	0 0 0 1 0 1 1 1 1 1 1 1 1 1 1 1	0 0 0 0 0 0 0 0 0 0 0 0 0 0 0 0
2023-10-18T02-32-45.572 PM	000028.3797	-000000.0010	000000.3397	000000.0520	-000000.0595	-000000.2733	000000.9632	000002.7368	000005.1600	54421	00368	01124	00804	00009	00648	01829	01863	00136	0 0 0 1 0 1 1 1 1 1 1 1 1 1 1 1	0 0 0 0 0 0 0 0 0 0 0 0 0 0 0 0
2023-10-18T02-32-48.489 PM	000028.3746	-000000.0025	000000.3379	000000.0529	-000000.0621	-000000.2733	000000.9644	000002.6947	000005.4000	54413	00365	01120	00810	00008	00648	01831	01865	00140	0 0 0 1 0 1 1 1 1 1 1 1 1 1 1 1	0 0 0 0 0 0 0 0 0 0 0 0 0 0 0 0
2023-10-18T02-32-51.187 PM	000028.3688	000000.0005	000000.3374	000000.0523	-000000.0595	-000000.2733	000000.9638	000002.7158	000005.6400	54404	00371	01119	00806	00009	00648	01830	01864	00144	0 0 0 1 0 1 1 1 1 1 1 1 1 1 1 1	0 0 0 0 0 0 0 0 0 0 0 0 0 0 0 0
2023-10-18T02-32-53.868 PM	000028.3643	000000.0015	000000.3393	000000.0504	-000000.0621	-000000.2733	000000.9651	000002.8421	000005.1600	54397	00373	01123	00792	00008	00648	01832	01858	00136	0 0 0 1 0 1 1 1 1 1 1 1 1 1 1 1	0 0 0 0 0 0 0 0 0 0 0 0 0 0 0 0
2023-10-18T02-32-56.550 PM	000028.3656	000000.0010	000000.3388	000000.0501	-000000.0595	-000000.2733	000000.9625	000002.7368	000005.1600	54399	00372	01122	00790	00009	00648	01828	01863	00136	0 0 0 1 0 1 1 1 1 1 1 1 1 1 1 1	0 0 0 0 0 0 0 0 0 0 0 0 0 0 0 0
2023-10-18T02-32-59.436 PM	000028.3694	000000.0000	000000.3379	000000.0505	-000000.0595	-000000.2733	000000.9619	000002.8210	000005.4000	54405	00370	01120	00793	00009	00648	01827	01859	00140	0 0 0 1 0 1 1 1 1 1 1 1 1 1 1 1	0 0 0 0 0 0 0 0 0 0 0 0 0 0 0 0
2023-10-18T02-33-01.101 PM	000028.3675	000000.0015	000000.3388	000000.0527	-000000.0621	-000000.2733	000000.9657	000002.7789	000005.6400	54402	00373	01122	00809	00008	00648	01833	01861	00144	0 0 0 1 0 1 1 1 1 1 1 1 1 1 1 1	0 0 0 0 0 0 0 0 0 0 0 0 0 0 0 0
2023-10-18T02-33-05.867 PM	000028.3617	-000000.0020	000000.3397	000000.0519	-000000.0595	-000000.2733	000000.9619	000002.7579	000004.9200	54393	00366	01124	00803	00009	00648	01827	01862	00132	0 0 0 1 0 1 1 1 1 1 1 1 1 1 1 1	0 0 0 0 0 0 0 0 0 0 0 0 0 0 0 0
2023-10-18T02-33-08.485 PM	000028.3643	000000.0010	000000.3374	000000.0522	-000000.0621	-000000.2733	000000.9619	000002.8210	000005.1600	54397	00372	01119	00805	00008	00648	01827	01859	00136	0 0 0 1 0 1 1 1 1 1 1 1 1 1 1 1	0 0 0 0 0 0 0 0 0 0 0 0 0 0 0 0
2023-10-18T02-33-11.183 PM	000028.3688	-000000.0025	000000.3393	000000.0520	-000000.0595	-000000.2733	000000.9599	000002.6737	000005.4000	54404	00365	01123	00804	00009	00648	01824	01866	00140	0 0 0 1 0 1 1 1 1 1 1 1 1 1 1 1	0 0 0 0 0 0 0 0 0 0 0 0 0 0 0 0
2023-10-18T02-33-13.851 PM	000028.3733	000000.0000	000000.3393	000000.0523	-000000.0595	-000000.2733	000000.9625	000002.7579	000005.1600	54411	00370	01123	00806	00009	00648	01828	01862	00136	0 0 0 1 0 1 1 1 1 1 1 1 1 1 1 1	0 0 0 0 0 0 0 0 0 0 0 0 0 0 0 0
2023-10-18T02-33-16.486 PM	000028.3752	000000.0005	000000.3379	000000.0526	-000000.0595	-000000.2981	000000.9632	000002.6947	000005.4000	54414	00371	01120	00808	00009	00647	01829	01865	00140	0 0 0 1 0 1 1 1 1 1 1 1 1 1 1 1	0 0 0 0 0 0 0 0 0 0 0 0 0 0 0 0
2023-10-18T02-33-19.183 PM	000028.3688	-000000.0015	000000.3406	000000.0523	-000000.0595	-000000.2981	000000.9632	000002.7368	000005.1600	54404	00367	01126	00806	00009	00647	01829	01863	00136	0 0 0 1 0 1 1 1 1 1 1 1 1 1 1 1	0 0 0 0 0 0 0 0 0 0 0 0 0 0 0 0
2023-10-18T02-33-21.849 PM	000028.3669	-000000.0015	000000.3402	000000.0522	-000000.0595	-000000.2981	000000.9625	000002.7368	000004.9200	54401	00367	01125	00805	00009	00647	01828	01863	00132	0 0 0 1 0 1 1 1 1 1 1 1 1 1 1 1	0 0 0 0 0 0 0 0 0 0 0 0 0 0 0 0
2023-10-18T02-33-24.468 PM	000028.3701	-000000.0020	000000.3411	000000.0503	-000000.0621	-000000.2981	000000.9619	000002.8000	000005.4000	54406	00366	01127	00791	00008	00647	01827	01860	00140	0 0 0 1 0 1 1 1 1 1 1 1 1 1 1 1	0 0 0 0 0 0 0 0 0 0 0 0 0 0 0 0
2023-10-18T02-33-27.183 PM	000028.3765	000000.0000	000000.3393	000000.0509	-000000.0595	-000000.2981	000000.9644	000002.7789	000005.6400	54416	00370	01123	00796	00009	00647	01831	01861	00144	0 0 0 1 0 1 1 1 1 1 1 1 1 1 1 1	0 0 0 0 0 0 0 0 0 0 0 0 0 0 0 0
2023-10-18T02-33-30.837 PM	000028.3880	-000000.0010	000000.3406	000000.0504	-000000.0595	-000000.2981	000000.9638	000002.7368	000005.4000	54434	00368	01126	00792	00009	00647	01830	01863	00140	0 0 0 1 0 1 1 1 1 1 1 1 1 1 1 1	0 0 0 0 0 0 0 0 0 0 0 0 0 0 0 0
2023-10-18T02-33-33.410 PM	000028.3868	000000.0010	000000.3379	000000.0504	-000000.0595	-000000.2981	000000.9638	000002.6947	000005.4000	54432	00372	01120	00792	00009	00647	01830	01865	00140	0 0 0 1 0 1 1 1 1 1 1 1 1 1 1 1	0 0 0 0 0 0 0 0 0 0 0 0 0 0 0 0
2023-10-18T02-33-36.123 PM	000028.3977	000000.0010	000000.3379	000000.0529	-000000.0595	-000000.2981	000000.9625	000002.7158	000005.6400	54449	00372	01120	00810	00009	00647	01828	01864	00144	0 0 0 1 0 1 1 1 1 1 1 1 1 1 1 1	0 0 0 0 0 0 0 0 0 0 0 0 0 0 0 0
2023-10-18T02-33-38.836 PM	000028.4035	-000000.0005	000000.3402	000000.0523	-000000.0621	-000000.2981	000000.9651	000002.6947	000005.4000	54458	00369	01125	00806	00008	00647	01832	01865	00140	0 0 0 1 0 1 1 1 1 1 1 1 1 1 1 1	0 0 0 0 0 0 0 0 0 0 0 0 0 0 0 0
2023-10-18T02-33-41.408 PM	000028.4112	-000000.0025	000000.3379	000000.0527	-000000.0595	-000000.2981	000000.9625	000002.8421	000005.4000	54470	00365	01120	00809	00009	00647	01828	01858	00140	0 0 0 1 0 1 1 1 1 1 1 1 1 1 1 1	0 0 0 0 0 0 0 0 0 0 0 0 0 0 0 0
2023-10-18T02-33-44.122 PM	000028.4234	-000000.0010	000000.3388	000000.0509	-000000.0595	-000000.2981	000000.9664	000002.6737	000005.1600	54489	00368	01122	00796	00009	00647	01834	01866	00136	0 0 0 1 0 1 1 1 1 1 1 1 1 1 1 1	0 0 0 0 0 0 0 0 0 0 0 0 0 0 0 0
2023-10-18T02-33-46.836 PM	000028.4291	000000.0010	000000.3388	000000.0524	-000000.0621	-000000.2981	000000.9651	000002.7789	000004.9200	54498	00372	01122	00807	00008	00647	01832	01861	00132	0 0 0 1 0 1 1 1 1 1 1 1 1 1 1 1	0 0 0 0 0 0 0 0 0 0 0 0 0 0 0 0
2023-10-18T02-33-49.407 PM	000028.4304	000000.0005	000000.3374	000000.0533	-000000.0595	-000000.2981	000000.9638	000002.6316	000005.6400	54500	00371	01119	00813	00009	00647	01830	01868	00144	0 0 0 1 0 1 1 1 1 1 1 1 1 1 1 1	0 0 0 0 0 0 0 0 0 0 0 0 0 0 0 0
2023-10-18T02-33-53.171 PM	000028.4279	-000000.0005	000000.3411	000000.0522	-000000.0621	-000000.2981	000000.9644	000002.7579	000005.4000	54496	00369	01127	00805	00008	00647	01831	01862	00140	0 0 0 1 0 1 1 1 1 1 1 1 1 1 1 1	0 0 0 0 0 0 0 0 0 0 0 0 0 0 0 0
2023-10-18T02-33-56.108 PM	000028.4246	-000000.0015	000000.3406	000000.0520	-000000.0595	-000000.2733	000000.9664	000002.6526	000004.9200	54491	00367	01126	00804	00009	00648	01834	01867	00132	0 0 0 1 0 1 1 1 1 1 1 1 1 1 1 1	0 0 0 0 0 0 0 0 0 0 0 0 0 0 0 0
2023-10-18T02-33-58.816 PM	000028.4202	000000.0015	000000.3379	000000.0520	-000000.0621	-000000.2733	000000.9638	000002.7158	000005.4000	54484	00373	01120	00804	00008	00648	01830	01864	00140	0 0 0 1 0 1 1 1 1 1 1 1 1 1 1 1	0 0 0 0 0 0 0 0 0 0 0 0 0 0 0 0
2023-10-18T02-34-01.501 PM	000028.4105	-000000.0010	000000.3393	000000.0530	-000000.0621	-000000.2733	000000.9644	000002.7158	000005.1600	54469	00368	01123	00811	00008	00648	01831	01864	00136	0 0 0 1 0 1 1 1 1 1 1 1 1 1 1 1	0 0 0 0 0 0 0 0 0 0 0 0 0 0 0 0
2023-10-18T02-34-04.342 PM	000028.4105	-000000.0020	000000.3388	000000.0527	-000000.0595	-000000.2733	000000.9657	000002.8000	000005.6400	54469	00366	01122	00809	00009	00648	01833	01860	00144	0 0 0 1 0 1 1 1 1 1 1 1 1 1 1 1	0 0 0 0 0 0 0 0 0 0 0 0 0 0 0 0
2023-10-18T02-34-07.149 PM	000028.4137	000000.0005	000000.3393	000000.0529	-000000.0595	-000000.2733	000000.9644	000002.7368	000005.1600	54474	00371	01123	00810	00009	00648	01831	01863	00136	0 0 0 1 0 1 1 1 1 1 1 1 1 1 1 1	0 0 0 0 0 0 0 0 0 0 0 0 0 0 0 0
2023-10-18T02-34-09.817 PM	000028.4067	000000.0005	000000.3379	000000.0522	-000000.0621	-000000.2733	000000.9619	000002.6737	000005.6400	54463	00371	01120	00805	00008	00648	01827	01866	00144	0 0 0 1 0 1 1 1 1 1 1 1 1 1 1 1	0 0 0 0 0 0 0 0 0 0 0 0 0 0 0 0
2023-10-18T02-34-12.440 PM	000028.4112	000000.0010	000000.3388	000000.0529	-000000.0621	-000000.2733	000000.9651	000002.7789	000005.4000	54470	00372	01122	00810	00008	00648	01832	01861	00140	0 0 0 1 0 1 1 1 1 1 1 1 1 1 1 1	0 0 0 0 0 0 0 0 0 0 0 0 0 0 0 0
2023-10-18T02-34-15.369 PM	000028.4208	-000000.0010	000000.3402	000000.0522	-000000.0621	-000000.2733	000000.9657	000002.6947	000005.4000	54485	00368	01125	00805	00008	00648	01833	01865	00140	0 0 0 1 0 1 1 1 1 1 1 1 1 1 1 1	0 0 0 0 0 0 0 0 0 0 0 0 0 0 0 0
2023-10-18T02-34-19.133 PM	000028.4234	-000000.0020	000000.3374	000000.0529	-000000.0595	-000000.2733	000000.9612	000002.7789	000004.9200	54489	00366	01119	00810	00009	00648	01826	01861	00132	0 0 0 1 0 1 1 1 1 1 1 1 1 1 1 1	0 0 0 0 0 0 0 0 0 0 0 0 0 0 0 0
2023-10-18T02-34-21.800 PM	000028.4246	-000000.0015	000000.3379	000000.0509	-000000.0595	-000000.2733	000000.9632	000002.7368	000005.1600	54491	00367	01120	00796	00009	00648	01829	01863	00136	0 0 0 1 0 1 1 1 1 1 1 1 1 1 1 1	0 0 0 0 0 0 0 0 0 0 0 0 0 0 0 0
2023-10-18T02-34-24.435 PM	000028.4259	-000000.0010	000000.3388	000000.0508	-000000.0595	-000000.2733	000000.9625	000002.7158	000005.6400	54493	00368	01122	00795	00009	00648	01828	01864	00144	0 0 0 1 0 1 1 1 1 1 1 1 1 1 1 1	0 0 0 0 0 0 0 0 0 0 0 0 0 0 0 0
2023-10-18T02-34-27.133 PM	000028.4266	000000.0010	000000.3388	000000.0529	-000000.0621	-000000.2733	000000.9651	000002.6947	000005.4000	54494	00372	01122	00810	00008	00648	01832	01865	00140	0 0 0 1 0 1 1 1 1 1 1 1 1 1 1 1	0 0 0 0 0 0 0 0 0 0 0 0 0 0 0 0
2023-10-18T02-34-29.799 PM	000028.4195	000000.0010	000000.3384	000000.0511	-000000.0621	-000000.2733	000000.9644	000002.7789	000005.1600	54483	00372	01121	00797	00008	00648	01831	01861	00136	0 0 0 1 0 1 1 1 1 1 1 1 1 1 1 1	0 0 0 0 0 0 0 0 0 0 0 0 0 0 0 0
2023-10-18T02-34-32.794 PM	000028.4157	000000.0000	000000.3393	000000.0527	-000000.0621	-000000.2733	000000.9632	000002.7579	000005.4000	54477	00370	01123	00809	00008	00648	01829	01862	00140	0 0 0 1 0 1 1 1 1 1 1 1 1 1 1 1	0 0 0 0 0 0 0 0 0 0 0 0 0 0 0 0
2023-10-18T02-34-35.368 PM	000028.4144	-000000.0010	000000.3393	000000.0529	-000000.0621	-000000.2733	000000.9644	000002.7158	000005.4000	54475	00368	01123	00810	00008	00648	01831	01864	00140	0 0 0 1 0 1 1 1 1 1 1 1 1 1 1 1	0 0 0 0 0 0 0 0 0 0 0 0 0 0 0 0
2023-10-18T02-34-38.081 PM	000028.4118	-000000.0015	000000.3406	000000.0527	-000000.0621	-000000.2733	000000.9651	000002.8000	000005.1600	54471	00367	01126	00809	00008	00648	01832	01860	00136	0 0 0 1 0 1 1 1 1 1 1 1 1 1 1 1	0 0 0 0 0 0 0 0 0 0 0 0 0 0 0 0
2023-10-18T02-34-39.665 PM	000028.4124	-000000.0035	000000.3356	000000.0504	-000000.0621	-000000.2733	000000.9644	000002.7368	000005.4000	54472	00363	01115	00792	00008	00648	01831	01863	00140	0 0 0 1 0 1 1 1 1 1 1 1 1 1 1 1	0 0 0 0 0 0 0 0 0 0 0 0 0 0 0 0
2023-10-18T02-34-44.418 PM	000028.3996	-000000.0010	000000.3402	000000.0503	-000000.0595	-000000.2733	000000.9619	000002.6947	000004.9200	54452	00368	01125	00791	00009	00648	01827	01865	00132	0 0 0 1 0 1 1 1 1 1 1 1 1 1 1 1	0 0 0 0 0 0 0 0 0 0 0 0 0 0 0 0
2023-10-18T02-34-47.116 PM	000028.3880	-000000.0015	000000.3402	000000.0519	-000000.0621	-000000.2733	000000.9619	000002.8632	000005.4000	54434	00367	01125	00803	00008	00648	01827	01857	00140	0 0 0 1 0 1 1 1 1 1 1 1 1 1 1 1	0 0 0 0 0 0 0 0 0 0 0 0 0 0 0 0
2023-10-18T02-34-50.065 PM	000028.3848	-000000.0020	000000.3393	000000.0520	-000000.0621	-000000.2733	000000.9612	000002.6947	000005.4000	54429	00366	01123	00804	00008	00648	01826	01865	00140	0 0 0 1 0 1 1 1 1 1 1 1 1 1 1 1	0 0 0 0 0 0 0 0 0 0 0 0 0 0 0 0
2023-10-18T02-34-53.123 PM	000028.3784	000000.0000	000000.3379	000000.0541	-000000.0621	-000000.2733	000000.9632	000002.7789	000005.1600	54419	00370	01120	00819	00008	00648	01829	01861	00136	0 0 0 1 0 1 1 1 1 1 1 1 1 1 1 1	0 0 0 0 0 0 0 0 0 0 0 0 0 0 0 0
2023-10-18T02-34-56.369 PM	000028.3714	000000.0000	000000.3384	000000.0503	-000000.0621	-000000.2733	000000.9619	000002.8000	000005.6400	54408	00370	01121	00791	00008	00648	01827	01860	00144	0 0 0 1 0 1 1 1 1 1 1 1 1 1 1 1	0 0 0 0 0 0 0 0 0 0 0 0 0 0 0 0
2023-10-18T02-34-58.188 PM	000028.3765	-000000.0010	000000.3415	000000.0508	-000000.0621	-000000.2733	000000.9638	000002.6526	000005.4000	54416	00368	01128	00795	00008	00648	01830	01867	00140	0 0 0 1 0 1 1 1 1 1 1 1 1 1 1 1	0 0 0 0 0 0 0 0 0 0 0 0 0 0 0 0
2023-10-18T02-35-01.105 PM	000028.3829	000000.0015	000000.3374	000000.0526	-000000.0595	-000000.2733	000000.9670	000002.7158	000005.6400	54426	00373	01119	00808	00009	00648	01835	01864	00144	0 0 0 1 0 1 1 1 1 1 1 1 1 1 1 1	0 0 0 0 0 0 0 0 0 0 0 0 0 0 0 0
2023-10-18T02-35-03.770 PM	000028.3874	-000000.0015	000000.3379	000000.0507	-000000.0595	-000000.2733	000000.9625	000002.6316	000005.6400	54433	00367	01120	00794	00009	00648	01828	01868	00144	0 0 0 1 0 1 1 1 1 1 1 1 1 1 1 1	0 0 0 0 0 0 0 0 0 0 0 0 0 0 0 0
2023-10-18T02-35-07.392 PM	000028.3913	-000000.0015	000000.3379	000000.0509	-000000.0595	-000000.2733	000000.9644	000002.7579	000005.4000	54439	00367	01120	00796	00009	00648	01831	01862	00140	0 0 0 1 0 1 1 1 1 1 1 1 1 1 1 1	0 0 0 0 0 0 0 0 0 0 0 0 0 0 0 0
2023-10-18T02-35-10.139 PM	000028.3829	-000000.0015	000000.3397	000000.0504	-000000.0621	-000000.2733	000000.9619	000002.6947	000005.6400	54426	00367	01124	00792	00008	00648	01827	01865	00144	0 0 0 1 0 1 1 1 1 1 1 1 1 1 1 1	0 0 0 0 0 0 0 0 0 0 0 0 0 0 0 0
2023-10-18T02-35-12.915 PM	000028.3765	000000.0005	000000.3384	000000.0529	-000000.0621	-000000.2733	000000.9625	000002.6947	000005.8800	54416	00371	01121	00810	00008	00648	01828	01865	00148	0 0 0 1 0 1 1 1 1 1 1 1 1 1 1 1	0 0 0 0 0 0 0 0 0 0 0 0 0 0 0 0
2023-10-18T02-35-15.785 PM	000028.3733	-000000.0005	000000.3388	000000.0530	-000000.0621	-000000.2733	000000.9625	000002.7579	000005.8800	54411	00369	01122	00811	00008	00648	01828	01862	00148	0 0 0 1 0 1 1 1 1 1 1 1 1 1 1 1	0 0 0 0 0 0 0 0 0 0 0 0 0 0 0 0
2023-10-18T02-35-18.656 PM	000028.3758	-000000.0010	000000.3388	000000.0530	-000000.0621	-000000.2733	000000.9657	000002.6526	000005.4000	54415	00368	01122	00811	00008	00648	01833	01867	00140	0 0 0 1 0 1 1 1 1 1 1 1 1 1 1 1	0 0 0 0 0 0 0 0 0 0 0 0 0 0 0 0
2023-10-18T02-35-21.325 PM	000028.3823	000000.0000	000000.3384	000000.0504	-000000.0621	-000000.2733	000000.9625	000002.6947	000005.6400	54425	00370	01121	00792	00008	00648	01828	01865	00144	0 0 0 1 0 1 1 1 1 1 1 1 1 1 1 1	0 0 0 0 0 0 0 0 0 0 0 0 0 0 0 0
2023-10-18T02-35-24.148 PM	000028.3835	-000000.0015	000000.3411	000000.0522	-000000.0621	-000000.2733	000000.9638	000002.7368	000005.8800	54427	00367	01127	00805	00008	00648	01830	01863	00148	0 0 0 1 0 1 1 1 1 1 1 1 1 1 1 1	0 0 0 0 0 0 0 0 0 0 0 0 0 0 0 0
2023-10-18T02-35-27.036 PM	000028.3932	-000000.0025	000000.3384	000000.0522	-000000.0595	-000000.2733	000000.9606	000002.7579	000005.4000	54442	00365	01121	00805	00009	00648	01825	01862	00140	0 0 0 1 0 1 1 1 1 1 1 1 1 1 1 1	0 0 0 0 0 0 0 0 0 0 0 0 0 0 0 0
2023-10-18T02-35-30.725 PM	000028.3957	-000000.0010	000000.3384	000000.0524	-000000.0595	-000000.2733	000000.9619	000002.8421	000005.8800	54446	00368	01121	00807	00009	00648	01827	01858	00148	0 0 0 1 0 1 1 1 1 1 1 1 1 1 1 1	0 0 0 0 0 0 0 0 0 0 0 0 0 0 0 0
2023-10-18T02-35-33.565 PM	000028.3887	000000.0015	000000.3384	000000.0526	-000000.0621	-000000.2733	000000.9651	000002.8210	000005.6400	54435	00373	01121	00808	00008	00648	01832	01859	00144	0 0 0 1 0 1 1 1 1 1 1 1 1 1 1 1	0 0 0 0 0 0 0 0 0 0 0 0 0 0 0 0
2023-10-18T02-35-36.311 PM	000028.3771	-000000.0010	000000.3406	000000.0522	-000000.0621	-000000.2733	000000.9638	000002.7368	000005.8800	54417	00368	01126	00805	00008	00648	01830	01863	00148	0 0 0 1 0 1 1 1 1 1 1 1 1 1 1 1	0 0 0 0 0 0 0 0 0 0 0 0 0 0 0 0
2023-10-18T02-35-39.089 PM	000028.3758	-000000.0020	000000.3397	000000.0522	-000000.0621	-000000.2733	000000.9638	000002.7579	000005.6400	54415	00366	01124	00805	00008	00648	01830	01862	00144	0 0 0 1 0 1 1 1 1 1 1 1 1 1 1 1	0 0 0 0 0 0 0 0 0 0 0 0 0 0 0 0
2023-10-18T02-35-41.930 PM	000028.3726	-000000.0015	000000.3406	000000.0520	-000000.0621	-000000.2733	000000.9638	000002.8210	000005.8800	54410	00367	01126	00804	00008	00648	01830	01859	00148	0 0 0 1 0 1 1 1 1 1 1 1 1 1 1 1	0 0 0 0 0 0 0 0 0 0 0 0 0 0 0 0
2023-10-18T02-35-44.770 PM	000028.3752	000000.0000	000000.3379	000000.0527	-000000.0595	-000000.2733	000000.9632	000002.7368	000005.1600	54414	00370	01120	00809	00009	00648	01829	01863	00136	0 0 0 1 0 1 1 1 1 1 1 1 1 1 1 1	0 0 0 0 0 0 0 0 0 0 0 0 0 0 0 0
2023-10-18T02-35-47.673 PM	000028.3726	000000.0005	000000.3388	000000.0520	-000000.0621	-000000.2733	000000.9651	000002.8000	000005.6400	54410	00371	01122	00804	00008	00648	01832	01860	00144	0 0 0 1 0 1 1 1 1 1 1 1 1 1 1 1	0 0 0 0 0 0 0 0 0 0 0 0 0 0 0 0
2023-10-18T02-35-50.496 PM	000028.3778	000000.0005	000000.3379	000000.0539	-000000.0621	-000000.2733	000000.9644	000002.7579	000005.8800	54418	00371	01120	00818	00008	00648	01831	01862	00148	0 0 0 1 0 1 1 1 1 1 1 1 1 1 1 1	0 0 0 0 0 0 0 0 0 0 0 0 0 0 0 0
2023-10-18T02-35-53.195 PM	000028.3868	000000.0010	000000.3379	000000.0543	-000000.0621	-000000.2733	000000.9632	000002.7579	000005.8800	54432	00372	01120	00821	00008	00648	01829	01862	00148	0 0 0 1 0 1 1 1 1 1 1 1 1 1 1 1	0 0 0 0 0 0 0 0 0 0 0 0 0 0 0 0
2023-10-18T02-35-56.803 PM	000028.3925	000000.0005	000000.3384	000000.0529	-000000.0621	-000000.2733	000000.9625	000002.7368	000005.6400	54441	00371	01121	00810	00008	00648	01828	01863	00144	0 0 0 1 0 1 1 1 1 1 1 1 1 1 1 1	0 0 0 0 0 0 0 0 0 0 0 0 0 0 0 0
2023-10-18T02-35-59.627 PM	000028.4015	000000.0005	000000.3370	000000.0520	-000000.0595	-000000.2733	000000.9619	000002.8000	000005.8800	54455	00371	01118	00804	00009	00648	01827	01860	00148	0 0 0 1 0 1 1 1 1 1 1 1 1 1 1 1	0 0 0 0 0 0 0 0 0 0 0 0 0 0 0 0
2023-10-18T02-36-02.311 PM	000028.4028	-000000.0010	000000.3379	000000.0526	-000000.0621	-000000.2733	000000.9651	000002.6737	000005.6400	54457	00368	01120	00808	00008	00648	01832	01866	00144	0 0 0 1 0 1 1 1 1 1 1 1 1 1 1 1	0 0 0 0 0 0 0 0 0 0 0 0 0 0 0 0
2023-10-18T02-36-05.176 PM	000028.4067	-000000.0020	000000.3388	000000.0522	-000000.0595	-000000.2733	000000.9612	000002.6947	000005.8800	54463	00366	01122	00805	00009	00648	01826	01865	00148	0 0 0 1 0 1 1 1 1 1 1 1 1 1 1 1	0 0 0 0 0 0 0 0 0 0 0 0 0 0 0 0
2023-10-18T02-36-08.148 PM	000028.3970	-000000.0020	000000.3397	000000.0504	-000000.0621	-000000.2733	000000.9625	000002.8000	000005.6400	54448	00366	01124	00792	00008	00648	01828	01860	00144	0 0 0 1 0 1 1 1 1 1 1 1 1 1 1 1	0 0 0 0 0 0 0 0 0 0 0 0 0 0 0 0
2023-10-18T02-36-10.862 PM	000028.3880	000000.0005	000000.3384	000000.0508	-000000.0621	-000000.2733	000000.9625	000002.6737	000005.8800	54434	00371	01121	00795	00008	00648	01828	01866	00148	0 0 0 1 0 1 1 1 1 1 1 1 1 1 1 1	0 0 0 0 0 0 0 0 0 0 0 0 0 0 0 0
2023-10-18T02-36-13.639 PM	000028.3726	-000000.0015	000000.3397	000000.0519	-000000.0621	-000000.2733	000000.9632	000002.6316	000005.8800	54410	00367	01124	00803	00008	00648	01829	01868	00148	0 0 0 1 0 1 1 1 1 1 1 1 1 1 1 1	0 0 0 0 0 0 0 0 0 0 0 0 0 0 0 0
2023-10-18T02-36-16.479 PM	000028.3585	-000000.0010	000000.3402	000000.0519	-000000.0621	-000000.2733	000000.9632	000002.6947	000005.4000	54388	00368	01125	00803	00008	00648	01829	01865	00140	0 0 0 1 0 1 1 1 1 1 1 1 1 1 1 1	0 0 0 0 0 0 0 0 0 0 0 0 0 0 0 0
2023-10-18T02-36-20.110 PM	000028.3508	-000000.0015	000000.3406	000000.0520	-000000.0621	-000000.2733	000000.9612	000002.8210	000005.8800	54376	00367	01126	00804	00008	00648	01826	01859	00148	0 0 0 1 0 1 1 1 1 1 1 1 1 1 1 1	0 0 0 0 0 0 0 0 0 0 0 0 0 0 0 0
2023-10-18T02-36-22.990 PM	000028.3495	-000000.0010	000000.3393	000000.0520	-000000.0621	-000000.2733	000000.9619	000002.8000	000005.8800	54374	00368	01123	00804	00008	00648	01827	01860	00148	0 0 0 1 0 1 1 1 1 1 1 1 1 1 1 1	0 0 0 0 0 0 0 0 0 0 0 0 0 0 0 0
2023-10-18T02-36-25.815 PM	000028.3476	-000000.0020	000000.3402	000000.0519	-000000.0595	-000000.2733	000000.9612	000002.7368	000005.4000	54371	00366	01125	00803	00009	00648	01826	01863	00140	0 0 0 1 0 1 1 1 1 1 1 1 1 1 1 1	0 0 0 0 0 0 0 0 0 0 0 0 0 0 0 0
2023-10-18T02-36-28.530 PM	000028.3341	-000000.0030	000000.3393	000000.0539	-000000.0595	-000000.2733	000000.9638	000002.7789	000005.6400	54350	00364	01123	00818	00009	00648	01830	01861	00144	0 0 0 1 0 1 1 1 1 1 1 1 1 1 1 1	0 0 0 0 0 0 0 0 0 0 0 0 0 0 0 0
2023-10-18T02-36-31.448 PM	000028.3296	-000000.0015	000000.3397	000000.0546	-000000.0621	-000000.2733	000000.9644	000002.6105	000005.4000	54343	00367	01124	00823	00008	00648	01831	01869	00140	0 0 0 1 0 1 1 1 1 1 1 1 1 1 1 1	0 0 0 0 0 0 0 0 0 0 0 0 0 0 0 0
2023-10-18T02-36-34.288 PM	000028.3418	-000000.0020	000000.3402	000000.0539	-000000.0621	-000000.2733	000000.9606	000002.8632	000005.1600	54362	00366	01125	00818	00008	00648	01825	01857	00136	0 0 0 1 0 1 1 1 1 1 1 1 1 1 1 1	0 0 0 0 0 0 0 0 0 0 0 0 0 0 0 0
2023-10-18T02-36-37.151 PM	000028.3547	-000000.0005	000000.3393	000000.0519	-000000.0595	-000000.2733	000000.9632	000002.9053	000005.1600	54382	00369	01123	00803	00009	00648	01829	01855	00136	0 0 0 1 0 1 1 1 1 1 1 1 1 1 1 1	0 0 0 0 0 0 0 0 0 0 0 0 0 0 0 0
2023-10-18T02-36-39.920 PM	000028.3592	-000000.0010	000000.3406	000000.0520	-000000.0621	-000000.2733	000000.9638	000002.8421	000005.4000	54389	00368	01126	00804	00008	00648	01830	01858	00140	0 0 0 1 0 1 1 1 1 1 1 1 1 1 1 1	0 0 0 0 0 0 0 0 0 0 0 0 0 0 0 0
2023-10-18T02-36-42.681 PM	000028.3611	000000.0000	000000.3379	000000.0519	-000000.0595	-000000.2733	000000.9606	000002.7579	000006.1200	54392	00370	01120	00803	00009	00648	01825	01862	00152	0 0 0 1 0 1 1 1 1 1 1 1 1 1 1 1	0 0 0 0 0 0 0 0 0 0 0 0 0 0 0 0
2023-10-18T02-36-46.415 PM	000028.3636	-000000.0010	000000.3406	000000.0501	-000000.0595	-000000.2733	000000.9644	000002.8000	000005.6400	54396	00368	01126	00790	00009	00648	01831	01860	00144	0 0 0 1 0 1 1 1 1 1 1 1 1 1 1 1	0 0 0 0 0 0 0 0 0 0 0 0 0 0 0 0
2023-10-18T02-36-49.286 PM	000028.3617	-000000.0005	000000.3393	000000.0527	-000000.0621	-000000.2733	000000.9638	000002.6947	000005.8800	54393	00369	01123	00809	00008	00648	01830	01865	00148	0 0 0 1 0 1 1 1 1 1 1 1 1 1 1 1	0 0 0 0 0 0 0 0 0 0 0 0 0 0 0 0
2023-10-18T02-36-52.081 PM	000028.3681	-000000.0025	000000.3402	000000.0519	-000000.0595	-000000.2733	000000.9612	000002.8000	000006.1200	54403	00365	01125	00803	00009	00648	01826	01860	00152	0 0 0 1 0 1 1 1 1 1 1 1 1 1 1 1	0 0 0 0 0 0 0 0 0 0 0 0 0 0 0 0
2023-10-18T02-36-54.937 PM	000028.3701	-000000.0015	000000.3384	000000.0526	-000000.0621	-000000.2733	000000.9632	000002.6947	000005.6400	54406	00367	01121	00808	00008	00648	01829	01865	00144	0 0 0 1 0 1 1 1 1 1 1 1 1 1 1 1	0 0 0 0 0 0 0 0 0 0 0 0 0 0 0 0
2023-10-18T02-36-57.957 PM	000028.3662	000000.0000	000000.3374	000000.0524	-000000.0621	-000000.2733	000000.9606	000002.8000	000005.8800	54400	00370	01119	00807	00008	00648	01825	01860	00148	0 0 0 1 0 1 1 1 1 1 1 1 1 1 1 1	0 0 0 0 0 0 0 0 0 0 0 0 0 0 0 0
2023-10-18T02-37-00.847 PM	000028.3572	-000000.0005	000000.3393	000000.0518	-000000.0621	-000000.2733	000000.9625	000002.7789	000006.1200	54386	00369	01123	00802	00008	00648	01828	01861	00152	0 0 0 1 0 1 1 1 1 1 1 1 1 1 1 1	0 0 0 0 0 0 0 0 0 0 0 0 0 0 0 0
2023-10-18T02-37-03.655 PM	000028.3547	-000000.0010	000000.3388	000000.0529	-000000.0621	-000000.2733	000000.9644	000002.7368	000005.4000	54382	00368	01122	00810	00008	00648	01831	01863	00140	0 0 0 1 0 1 1 1 1 1 1 1 1 1 1 1	0 0 0 0 0 0 0 0 0 0 0 0 0 0 0 0
2023-10-18T02-37-06.620 PM	000028.3572	-000000.0020	000000.3388	000000.0524	-000000.0621	-000000.2733	000000.9612	000002.6737	000005.4000	54386	00366	01122	00807	00008	00648	01826	01866	00140	0 0 0 1 0 1 1 1 1 1 1 1 1 1 1 1	0 0 0 0 0 0 0 0 0 0 0 0 0 0 0 0
2023-10-18T02-37-10.245 PM	000028.3630	-000000.0015	000000.3370	000000.0526	-000000.0621	-000000.2733	000000.9625	000002.6947	000005.6400	54395	00367	01118	00808	00008	00648	01828	01865	00144	0 0 0 1 0 1 1 1 1 1 1 1 1 1 1 1	0 0 0 0 0 0 0 0 0 0 0 0 0 0 0 0
2023-10-18T02-37-13.134 PM	000028.3636	000000.0000	000000.3379	000000.0526	-000000.0621	-000000.2733	000000.9625	000002.6737	000005.8800	54396	00370	01120	00808	00008	00648	01828	01866	00148	0 0 0 1 0 1 1 1 1 1 1 1 1 1 1 1	0 0 0 0 0 0 0 0 0 0 0 0 0 0 0 0
2023-10-18T02-37-16.097 PM	000028.3656	-000000.0005	000000.3374	000000.0520	-000000.0621	-000000.2733	000000.9606	000002.6737	000005.4000	54399	00369	01119	00804	00008	00648	01825	01866	00140	0 0 0 1 0 1 1 1 1 1 1 1 1 1 1 1	0 0 0 0 0 0 0 0 0 0 0 0 0 0 0 0
2023-10-18T02-37-18.731 PM	000028.3681	-000000.0020	000000.3379	000000.0524	-000000.0621	-000000.2733	000000.9651	000002.8421	000005.8800	54403	00366	01120	00807	00008	00648	01832	01858	00148	0 0 0 1 0 1 1 1 1 1 1 1 1 1 1 1	0 0 0 0 0 0 0 0 0 0 0 0 0 0 0 0
2023-10-18T02-37-21.697 PM	000028.3701	-000000.0015	000000.3411	000000.0523	-000000.0621	-000000.2733	000000.9657	000002.8000	000005.8800	54406	00367	01127	00806	00008	00648	01833	01860	00148	0 0 0 1 0 1 1 1 1 1 1 1 1 1 1 1	0 0 0 0 0 0 0 0 0 0 0 0 0 0 0 0
2023-10-18T02-37-24.505 PM	000028.3694	-000000.0015	000000.3406	000000.0520	-000000.0621	-000000.2733	000000.9651	000002.7789	000005.8800	54405	00367	01126	00804	00008	00648	01832	01861	00148	0 0 0 1 0 1 1 1 1 1 1 1 1 1 1 1	0 0 0 0 0 0 0 0 0 0 0 0 0 0 0 0
2023-10-18T02-37-27.234 PM	000028.3752	-000000.0025	000000.3379	000000.0507	-000000.0595	-000000.2733	000000.9606	000002.6947	000005.6400	54414	00365	01120	00794	00009	00648	01825	01865	00144	0 0 0 1 0 1 1 1 1 1 1 1 1 1 1 1	0 0 0 0 0 0 0 0 0 0 0 0 0 0 0 0
2023-10-18T02-37-30.072 PM	000028.3714	-000000.0015	000000.3388	000000.0524	-000000.0595	-000000.2733	000000.9625	000002.8632	000005.8800	54408	00367	01122	00807	00009	00648	01828	01857	00148	0 0 0 1 0 1 1 1 1 1 1 1 1 1 1 1	0 0 0 0 0 0 0 0 0 0 0 0 0 0 0 0
2023-10-18T02-37-32.831 PM	000028.3662	-000000.0020	000000.3397	000000.0518	-000000.0595	-000000.2733	000000.9612	000002.7158	000005.6400	54400	00366	01124	00802	00009	00648	01826	01864	00144	0 0 0 1 0 1 1 1 1 1 1 1 1 1 1 1	0 0 0 0 0 0 0 0 0 0 0 0 0 0 0 0
2023-10-18T02-37-36.406 PM	000028.3604	-000000.0020	000000.3397	000000.0519	-000000.0621	-000000.2733	000000.9586	000002.7158	000005.8800	54391	00366	01124	00803	00008	00648	01822	01864	00148	0 0 0 1 0 1 1 1 1 1 1 1 1 1 1 1	0 0 0 0 0 0 0 0 0 0 0 0 0 0 0 0
2023-10-18T02-37-39.229 PM	000028.3662	-000000.0015	000000.3397	000000.0541	-000000.0621	-000000.2733	000000.9586	000002.6737	000005.6400	54400	00367	01124	00819	00008	00648	01822	01866	00144	0 0 0 1 0 1 1 1 1 1 1 1 1 1 1 1	0 0 0 0 0 0 0 0 0 0 0 0 0 0 0 0
2023-10-18T02-37-42.053 PM	000028.3656	-000000.0015	000000.3388	000000.0520	-000000.0595	-000000.2733	000000.9612	000002.7789	000005.8800	54399	00367	01122	00804	00009	00648	01826	01861	00148	0 0 0 1 0 1 1 1 1 1 1 1 1 1 1 1	0 0 0 0 0 0 0 0 0 0 0 0 0 0 0 0
2023-10-18T02-37-44.923 PM	000028.3694	000000.0000	000000.3374	000000.0519	-000000.0621	-000000.2733	000000.9612	000002.8210	000005.8800	54405	00370	01119	00803	00008	00648	01826	01859	00148	0 0 0 1 0 1 1 1 1 1 1 1 1 1 1 1	0 0 0 0 0 0 0 0 0 0 0 0 0 0 0 0
2023-10-18T02-37-47.684 PM	000028.3726	-000000.0010	000000.3374	000000.0519	-000000.0621	-000000.2733	000000.9612	000002.8421	000005.6400	54410	00368	01119	00803	00008	00648	01826	01858	00144	0 0 0 1 0 1 1 1 1 1 1 1 1 1 1 1	0 0 0 0 0 0 0 0 0 0 0 0 0 0 0 0
2023-10-18T02-37-50.401 PM	000028.3842	-000000.0005	000000.3393	000000.0520	-000000.0621	-000000.2733	000000.9632	000002.7579	000005.4000	54428	00369	01123	00804	00008	00648	01829	01862	00140	0 0 0 1 0 1 1 1 1 1 1 1 1 1 1 1	0 0 0 0 0 0 0 0 0 0 0 0 0 0 0 0
2023-10-18T02-37-53.112 PM	000028.3919	-000000.0020	000000.3402	000000.0520	-000000.0621	-000000.2733	000000.9638	000002.8421	000005.8800	54440	00366	01125	00804	00008	00648	01830	01858	00148	0 0 0 1 0 1 1 1 1 1 1 1 1 1 1 1	0 0 0 0 0 0 0 0 0 0 0 0 0 0 0 0
2023-10-18T02-37-56.045 PM	000028.3848	-000000.0010	000000.3393	000000.0539	-000000.0595	-000000.2733	000000.9599	000002.7158	000005.4000	54429	00368	01123	00818	00009	00648	01824	01864	00140	0 0 0 1 0 1 1 1 1 1 1 1 1 1 1 1	0 0 0 0 0 0 0 0 0 0 0 0 0 0 0 0
2023-10-18T02-37-59.701 PM	000028.3816	-000000.0020	000000.3393	000000.0538	-000000.0595	-000000.2733	000000.9612	000002.7789	000005.4000	54424	00366	01123	00817	00009	00648	01826	01861	00140	0 0 0 1 0 1 1 1 1 1 1 1 1 1 1 1	0 0 0 0 0 0 0 0 0 0 0 0 0 0 0 0
2023-10-18T02-38-02.479 PM	000028.3816	000000.0010	000000.3374	000000.0523	-000000.0621	-000000.2733	000000.9638	000002.6105	000005.6400	54424	00372	01119	00806	00008	00648	01830	01869	00144	0 0 0 1 0 1 1 1 1 1 1 1 1 1 1 1	0 0 0 0 0 0 0 0 0 0 0 0 0 0 0 0
2023-10-18T02-38-05.177 PM	000028.3932	-000000.0030	000000.3384	000000.0529	-000000.0595	-000000.2733	000000.9632	000002.8421	000005.8800	54442	00364	01121	00810	00009	00648	01829	01858	00148	0 0 0 1 0 1 1 1 1 1 1 1 1 1 1 1	0 0 0 0 0 0 0 0 0 0 0 0 0 0 0 0
2023-10-18T02-38-07.999 PM	000028.4015	-000000.0010	000000.3402	000000.0522	-000000.0621	-000000.2733	000000.9657	000002.8000	000005.4000	54455	00368	01125	00805	00008	00648	01833	01860	00140	0 0 0 1 0 1 1 1 1 1 1 1 1 1 1 1	0 0 0 0 0 0 0 0 0 0 0 0 0 0 0 0
2023-10-18T02-38-10.822 PM	000028.4002	-000000.0025	000000.3374	000000.0526	-000000.0621	-000000.2733	000000.9619	000002.7579	000005.6400	54453	00365	01119	00808	00008	00648	01827	01862	00144	0 0 0 1 0 1 1 1 1 1 1 1 1 1 1 1	0 0 0 0 0 0 0 0 0 0 0 0 0 0 0 0
2023-10-18T02-38-13.648 PM	000028.3945	000000.0000	000000.3384	000000.0527	-000000.0621	-000000.2733	000000.9664	000002.7158	000005.8800	54444	00370	01121	00809	00008	00648	01834	01864	00148	0 0 0 1 0 1 1 1 1 1 1 1 1 1 1 1	0 0 0 0 0 0 0 0 0 0 0 0 0 0 0 0
2023-10-18T02-38-16.437 PM	000028.3977	-000000.0015	000000.3406	000000.0518	-000000.0595	-000000.2733	000000.9619	000002.7368	000005.6400	54449	00367	01126	00802	00009	00648	01827	01863	00144	0 0 0 1 0 1 1 1 1 1 1 1 1 1 1 1	0 0 0 0 0 0 0 0 0 0 0 0 0 0 0 0
2023-10-18T02-38-19.214 PM	000028.2083	000000.0015	000000.3388	000000.0548	-000000.0621	-000000.2733	000000.9632	000002.7579	000005.4000	54154	00373	01122	00824	00008	00648	01829	01862	00140	0 0 0 1 0 1 1 1 1 1 1 1 1 1 1 1	0 0 0 0 0 0 0 0 0 0 0 0 0 0 0 0
2023-10-18T02-38-22.021 PM	000028.4208	000000.0005	000000.3388	000000.0548	-000000.0621	-000000.2733	000000.9644	000002.7158	000005.6400	54485	00371	01122	00824	00008	00648	01831	01864	00144	0 0 0 1 0 1 1 1 1 1 1 1 1 1 1 1	0 0 0 0 0 0 0 0 0 0 0 0 0 0 0 0
2023-10-18T02-38-25.628 PM	000028.3951	000000.0010	000000.3374	000000.0541	-000000.0595	-000000.2733	000000.9612	000002.7158	000005.8800	54445	00372	01119	00819	00009	00648	01826	01864	00148	0 0 0 1 0 1 1 1 1 1 1 1 1 1 1 1	0 0 0 0 0 0 0 0 0 0 0 0 0 0 0 0
2023-10-18T02-38-28.358 PM	000028.3880	-000000.0005	000000.3406	000000.0524	-000000.0621	-000000.2733	000000.9651	000002.8421	000005.6400	54434	00369	01126	00807	00008	00648	01832	01858	00144	0 0 0 1 0 1 1 1 1 1 1 1 1 1 1 1	0 0 0 0 0 0 0 0 0 0 0 0 0 0 0 0
2023-10-18T02-38-31.134 PM	000028.3913	-000000.0020	000000.3384	000000.0529	-000000.0621	-000000.2733	000000.9638	000002.7789	000005.1600	54439	00366	01121	00810	00008	00648	01830	01861	00136	0 0 0 1 0 1 1 1 1 1 1 1 1 1 1 1	0 0 0 0 0 0 0 0 0 0 0 0 0 0 0 0
2023-10-18T02-38-33.973 PM	000028.3957	-000000.0025	000000.3384	000000.0529	-000000.0595	-000000.2733	000000.9619	000002.9684	000005.6400	54446	00365	01121	00810	00009	00648	01827	01852	00144	0 0 0 1 0 1 1 1 1 1 1 1 1 1 1 1	0 0 0 0 0 0 0 0 0 0 0 0 0 0 0 0
2023-10-18T02-38-36.892 PM	000028.3957	000000.0005	000000.3393	000000.0522	-000000.0621	-000000.2733	000000.9619	000002.7789	000005.4000	54446	00371	01123	00805	00008	00648	01827	01861	00140	0 0 0 1 0 1 1 1 1 1 1 1 1 1 1 1	0 0 0 0 0 0 0 0 0 0 0 0 0 0 0 0
2023-10-18T02-38-39.637 PM	000028.3887	-000000.0015	000000.3402	000000.0519	-000000.0595	-000000.2733	000000.9606	000002.6526	000005.4000	54435	00367	01125	00803	00009	00648	01825	01867	00140	0 0 0 1 0 1 1 1 1 1 1 1 1 1 1 1	0 0 0 0 0 0 0 0 0 0 0 0 0 0 0 0
2023-10-18T02-38-42.430 PM	000028.3893	000000.0010	000000.3384	000000.0526	-000000.0621	-000000.2733	000000.9644	000002.7158	000005.1600	54436	00372	01121	00808	00008	00648	01831	01864	00136	0 0 0 1 0 1 1 1 1 1 1 1 1 1 1 1	0 0 0 0 0 0 0 0 0 0 0 0 0 0 0 0
2023-10-18T02-38-45.253 PM	000028.3900	-000000.0010	000000.3384	000000.0527	-000000.0595	-000000.2733	000000.9644	000002.8000	000005.6400	54437	00368	01121	00809	00009	00648	01831	01860	00144	0 0 0 1 0 1 1 1 1 1 1 1 1 1 1 1	0 0 0 0 0 0 0 0 0 0 0 0 0 0 0 0
2023-10-18T02-38-48.971 PM	000028.3951	-000000.0010	000000.3384	000000.0527	-000000.0621	-000000.2733	000000.9625	000002.7579	000005.6400	54445	00368	01121	00809	00008	00648	01828	01862	00144	0 0 0 1 0 1 1 1 1 1 1 1 1 1 1 1	0 0 0 0 0 0 0 0 0 0 0 0 0 0 0 0
2023-10-18T02-38-51.793 PM	000028.4009	-000000.0020	000000.3397	000000.0505	-000000.0621	-000000.2733	000000.9625	000002.7368	000005.4000	54454	00366	01124	00793	00008	00648	01828	01863	00140	0 0 0 1 0 1 1 1 1 1 1 1 1 1 1 1	0 0 0 0 0 0 0 0 0 0 0 0 0 0 0 0
2023-10-18T02-38-54.586 PM	000028.4060	000000.0000	000000.3393	000000.0507	-000000.0595	-000000.2733	000000.9644	000002.7579	000005.4000	54462	00370	01123	00794	00009	00648	01831	01862	00140	0 0 0 1 0 1 1 1 1 1 1 1 1 1 1 1	0 0 0 0 0 0 0 0 0 0 0 0 0 0 0 0
2023-10-18T02-38-57.504 PM	000028.3990	-000000.0025	000000.3402	000000.0504	-000000.0595	-000000.2733	000000.9644	000002.7158	000005.6400	54451	00365	01125	00792	00009	00648	01831	01864	00144	0 0 0 1 0 1 1 1 1 1 1 1 1 1 1 1	0 0 0 0 0 0 0 0 0 0 0 0 0 0 0 0
2023-10-18T02-39-00.201 PM	000028.3945	-000000.0025	000000.3402	000000.0523	-000000.0595	-000000.2733	000000.9619	000002.7158	000005.4000	54444	00365	01125	00806	00009	00648	01827	01864	00140	0 0 0 1 0 1 1 1 1 1 1 1 1 1 1 1	0 0 0 0 0 0 0 0 0 0 0 0 0 0 0 0
2023-10-18T02-39-03.055 PM	000028.3874	-000000.0010	000000.3393	000000.0511	-000000.0621	-000000.2733	000000.9657	000002.8000	000005.4000	54433	00368	01123	00797	00008	00648	01833	01860	00140	0 0 0 1 0 1 1 1 1 1 1 1 1 1 1 1	0 0 0 0 0 0 0 0 0 0 0 0 0 0 0 0
2023-10-18T02-39-05.974 PM	000028.3816	000000.0010	000000.3388	000000.0527	-000000.0621	-000000.2733	000000.9651	000002.8000	000005.1600	54424	00372	01122	00809	00008	00648	01832	01860	00136	0 0 0 1 0 1 1 1 1 1 1 1 1 1 1 1	0 0 0 0 0 0 0 0 0 0 0 0 0 0 0 0
2023-10-18T02-39-08.703 PM	000028.3829	-000000.0010	000000.3402	000000.0522	-000000.0621	-000000.2733	000000.9632	000002.6737	000005.4000	54426	00368	01125	00805	00008	00648	01829	01866	00140	0 0 0 1 0 1 1 1 1 1 1 1 1 1 1 1	0 0 0 0 0 0 0 0 0 0 0 0 0 0 0 0
2023-10-18T02-39-11.526 PM	000028.3797	-000000.0005	000000.3415	000000.0504	-000000.0621	-000000.2733	000000.9638	000002.9053	000005.4000	54421	00369	01128	00792	00008	00648	01830	01855	00140	0 0 0 1 0 1 1 1 1 1 1 1 1 1 1 1	0 0 0 0 0 0 0 0 0 0 0 0 0 0 0 0
2023-10-18T02-39-14.976 PM	000028.3797	000000.0015	000000.3384	000000.0509	-000000.0595	-000000.2733	000000.9651	000002.9895	000004.9200	54421	00373	01121	00796	00009	00648	01832	01851	00132	0 0 0 1 0 1 1 1 1 1 1 1 1 1 1 1	0 0 0 0 0 0 0 0 0 0 0 0 0 0 0 0
2023-10-18T02-39-17.799 PM	000028.3797	-000000.0020	000000.3370	000000.0514	-000000.0595	-000000.2733	000000.9625	000002.7158	000005.4000	54421	00366	01118	00799	00009	00648	01828	01864	00140	0 0 0 1 0 1 1 1 1 1 1 1 1 1 1 1	0 0 0 0 0 0 0 0 0 0 0 0 0 0 0 0
2023-10-18T02-39-20.545 PM	000028.3855	000000.0010	000000.3379	000000.0529	-000000.0621	-000000.2733	000000.9664	000002.7158	000005.6400	54430	00372	01120	00810	00008	00648	01834	01864	00144	0 0 0 1 0 1 1 1 1 1 1 1 1 1 1 1	0 0 0 0 0 0 0 0 0 0 0 0 0 0 0 0
2023-10-18T02-39-23.493 PM	000028.3913	-000000.0025	000000.3402	000000.0522	-000000.0595	-000000.2733	000000.9638	000002.7368	000005.6400	54439	00365	01125	00805	00009	00648	01830	01863	00144	0 0 0 1 0 1 1 1 1 1 1 1 1 1 1 1	0 0 0 0 0 0 0 0 0 0 0 0 0 0 0 0
2023-10-18T02-39-26.222 PM	000027.8326	-000000.0025	000000.3393	000000.0522	-000000.0595	-000000.2733	000000.9606	000002.8210	000005.4000	53569	00365	01123	00805	00009	00648	01825	01859	00140	0 0 0 1 0 1 1 1 1 1 1 1 1 1 1 1	0 0 0 0 0 0 0 0 0 0 0 0 0 0 0 0
2023-10-18T02-39-28.922 PM	000028.3116	000000.0005	000000.3397	000000.0522	-000000.0595	-000000.2733	000000.9644	000002.8210	000004.9200	54315	00371	01124	00805	00009	00648	01831	01859	00132	0 0 0 1 0 1 1 1 1 1 1 1 1 1 1 1	0 0 0 0 0 0 0 0 0 0 0 0 0 0 0 0
2023-10-18T02-39-31.652 PM	000028.3823	-000000.0005	000000.3388	000000.0527	-000000.0621	-000000.2733	000000.9638	000002.7789	000005.6400	54425	00369	01122	00809	00008	00648	01830	01861	00144	0 0 0 1 0 1 1 1 1 1 1 1 1 1 1 1	0 0 0 0 0 0 0 0 0 0 0 0 0 0 0 0
2023-10-18T02-39-34.586 PM	000028.3868	-000000.0005	000000.3411	000000.0522	-000000.0621	-000000.2733	000000.9619	000002.7158	000005.4000	54432	00369	01127	00805	00008	00648	01827	01864	00140	0 0 0 1 0 1 1 1 1 1 1 1 1 1 1 1	0 0 0 0 0 0 0 0 0 0 0 0 0 0 0 0
2023-10-18T02-39-38.195 PM	000028.3964	-000000.0020	000000.3388	000000.0522	-000000.0595	-000000.2733	000000.9625	000002.6947	000004.4400	54447	00366	01122	00805	00009	00648	01828	01865	00124	0 0 0 1 0 1 1 1 1 1 1 1 1 1 1 1	0 0 0 0 0 0 0 0 0 0 0 0 0 0 0 0
2023-10-18T02-39-41.004 PM	000028.4099	000000.0010	000000.3384	000000.0530	-000000.0595	-000000.2733	000000.9657	000002.7789	000005.1600	54468	00372	01121	00811	00009	00648	01833	01861	00136	0 0 0 1 0 1 1 1 1 1 1 1 1 1 1 1	0 0 0 0 0 0 0 0 0 0 0 0 0 0 0 0
2023-10-18T02-39-43.970 PM	000028.4157	-000000.0020	000000.3379	000000.0509	-000000.0595	-000000.2733	000000.9644	000002.7158	000004.6800	54477	00366	01120	00796	00009	00648	01831	01864	00128	0 0 0 1 0 1 1 1 1 1 1 1 1 1 1 1	0 0 0 0 0 0 0 0 0 0 0 0 0 0 0 0
2023-10-18T02-39-46.637 PM	000028.4208	-000000.0005	000000.3379	000000.0522	-000000.0595	-000000.2733	000000.9632	000002.7368	000005.4000	54485	00369	01120	00805	00009	00648	01829	01863	00140	0 0 0 1 0 1 1 1 1 1 1 1 1 1 1 1	0 0 0 0 0 0 0 0 0 0 0 0 0 0 0 0
2023-10-18T02-39-49.555 PM	000028.4214	000000.0010	000000.3379	000000.0520	-000000.0621	-000000.2733	000000.9651	000002.6526	000005.4000	54486	00372	01120	00804	00008	00648	01832	01867	00140	0 0 0 1 0 1 1 1 1 1 1 1 1 1 1 1	0 0 0 0 0 0 0 0 0 0 0 0 0 0 0 0
2023-10-18T02-39-52.270 PM	000028.4195	-000000.0020	000000.3384	000000.0545	-000000.0595	-000000.2733	000000.9625	000002.8000	000005.4000	54483	00366	01121	00822	00009	00648	01828	01860	00140	0 0 0 1 0 1 1 1 1 1 1 1 1 1 1 1	0 0 0 0 0 0 0 0 0 0 0 0 0 0 0 0
2023-10-18T02-39-55.126 PM	000028.4227	000000.0020	000000.3388	000000.0523	-000000.0621	-000000.2733	000000.9644	000002.6947	000005.1600	54488	00374	01122	00806	00008	00648	01831	01865	00136	0 0 0 1 0 1 1 1 1 1 1 1 1 1 1 1	0 0 0 0 0 0 0 0 0 0 0 0 0 0 0 0
2023-10-18T02-39-58.000 PM	000028.4259	000000.0025	000000.3388	000000.0523	-000000.0621	-000000.2733	000000.9651	000002.7579	000005.4000	54493	00375	01122	00806	00008	00648	01832	01862	00140	0 0 0 1 0 1 1 1 1 1 1 1 1 1 1 1	0 0 0 0 0 0 0 0 0 0 0 0 0 0 0 0
2023-10-18T02-40-00.839 PM	000028.4324	-000000.0010	000000.3393	000000.0539	-000000.0595	-000000.2733	000000.9638	000002.7368	000005.6400	54503	00368	01123	00818	00009	00648	01830	01863	00144	0 0 0 1 0 1 1 1 1 1 1 1 1 1 1 1	0 0 0 0 0 0 0 0 0 0 0 0 0 0 0 0
2023-10-18T02-40-04.511 PM	000028.4401	-000000.0010	000000.3384	000000.0548	-000000.0621	-000000.2733	000000.9657	000002.8842	000005.1600	54515	00368	01121	00824	00008	00648	01833	01856	00136	0 0 0 1 0 1 1 1 1 1 1 1 1 1 1 1	0 0 0 0 0 0 0 0 0 0 0 0 0 0 0 0
2023-10-18T02-40-07.321 PM	000028.4439	000000.0005	000000.3384	000000.0527	-000000.0595	-000000.2733	000000.9625	000002.7158	000005.1600	54521	00371	01121	00809	00009	00648	01828	01864	00136	0 0 0 1 0 1 1 1 1 1 1 1 1 1 1 1	0 0 0 0 0 0 0 0 0 0 0 0 0 0 0 0
2023-10-18T02-40-10.162 PM	000028.4426	000000.0005	000000.3384	000000.0548	-000000.0595	-000000.2733	000000.9657	000002.7368	000005.4000	54519	00371	01121	00824	00009	00648	01833	01863	00140	0 0 0 1 0 1 1 1 1 1 1 1 1 1 1 1	0 0 0 0 0 0 0 0 0 0 0 0 0 0 0 0
2023-10-18T02-40-12.876 PM	000028.4420	-000000.0005	000000.3415	000000.0522	-000000.0621	-000000.2733	000000.9657	000002.6947	000005.4000	54518	00369	01128	00805	00008	00648	01833	01865	00140	0 0 0 1 0 1 1 1 1 1 1 1 1 1 1 1	0 0 0 0 0 0 0 0 0 0 0 0 0 0 0 0
2023-10-18T02-40-16.892 PM	000028.4452	000000.0010	000000.3393	000000.0522	-000000.0621	-000000.2733	000000.9638	000002.6737	000005.1600	54523	00372	01123	00805	00008	00648	01830	01866	00136	0 0 0 1 0 1 1 1 1 1 1 1 1 1 1 1	0 0 0 0 0 0 0 0 0 0 0 0 0 0 0 0
2023-10-18T02-40-18.448 PM	000028.4484	-000000.0030	000000.3352	000000.0522	-000000.0621	-000000.2733	000000.9657	000002.7579	000005.4000	54528	00364	01114	00805	00008	00648	01833	01862	00140	0 0 0 1 0 1 1 1 1 1 1 1 1 1 1 1	0 0 0 0 0 0 0 0 0 0 0 0 0 0 0 0
2023-10-18T02-40-22.544 PM	000028.4490	-000000.0015	000000.3379	000000.0524	-000000.0595	-000000.2733	000000.9632	000002.8000	000005.1600	54529	00367	01120	00807	00009	00648	01829	01860	00136	0 0 0 1 0 1 1 1 1 1 1 1 1 1 1 1	0 0 0 0 0 0 0 0 0 0 0 0 0 0 0 0
2023-10-18T02-40-25.120 PM	000028.4516	000000.0010	000000.3379	000000.0518	-000000.0621	-000000.2733	000000.9638	000002.7158	000005.1600	54533	00372	01120	00802	00008	00648	01830	01864	00136	0 0 0 1 0 1 1 1 1 1 1 1 1 1 1 1	0 0 0 0 0 0 0 0 0 0 0 0 0 0 0 0
2023-10-18T02-40-28.537 PM	000028.4548	-000000.0005	000000.3406	000000.0505	-000000.0621	-000000.2733	000000.9644	000002.6947	000004.9200	54538	00369	01126	00793	00008	00648	01831	01865	00132	0 0 0 1 0 1 1 1 1 1 1 1 1 1 1 1	0 0 0 0 0 0 0 0 0 0 0 0 0 0 0 0
2023-10-18T02-40-30.106 PM	000028.4555	000000.0020	000000.3393	000000.0529	-000000.0621	-000000.2733	000000.9657	000002.8000	000005.6400	54539	00374	01123	00810	00008	00648	01833	01860	00144	0 0 0 1 0 1 1 1 1 1 1 1 1 1 1 1	0 0 0 0 0 0 0 0 0 0 0 0 0 0 0 0
2023-10-18T02-40-32.883 PM	000028.4561	-000000.0020	000000.3384	000000.0529	-000000.0595	-000000.2733	000000.9638	000002.7789	000005.1600	54540	00366	01121	00810	00009	00648	01830	01861	00136	0 0 0 1 0 1 1 1 1 1 1 1 1 1 1 1	0 0 0 0 0 0 0 0 0 0 0 0 0 0 0 0
2023-10-18T02-40-36.868 PM	000028.4548	000000.0015	000000.3393	000000.0522	-000000.0595	-000000.2733	000000.9644	000002.6737	000005.4000	54538	00373	01123	00805	00009	00648	01831	01866	00140	0 0 0 1 0 1 1 1 1 1 1 1 1 1 1 1	0 0 0 0 0 0 0 0 0 0 0 0 0 0 0 0
2023-10-18T02-40-38.437 PM	000028.4542	-000000.0055	000000.3388	000000.0542	-000000.0621	-000000.2733	000000.9632	000002.6947	000005.4000	54537	00359	01122	00820	00008	00648	01829	01865	00140	0 0 0 1 0 1 1 1 1 1 1 1 1 1 1 1	0 0 0 0 0 0 0 0 0 0 0 0 0 0 0 0
2023-10-18T02-40-42.532 PM	000028.4426	000000.0005	000000.3374	000000.0545	-000000.0621	-000000.2733	000000.9632	000002.7789	000004.9200	54519	00371	01119	00822	00008	00648	01829	01861	00132	0 0 0 1 0 1 1 1 1 1 1 1 1 1 1 1	0 0 0 0 0 0 0 0 0 0 0 0 0 0 0 0
2023-10-18T02-40-45.105 PM	000028.4343	-000000.0025	000000.3402	000000.0539	-000000.0621	-000000.2733	000000.9619	000002.7579	000005.4000	54506	00365	01125	00818	00008	00648	01827	01862	00140	0 0 0 1 0 1 1 1 1 1 1 1 1 1 1 1	0 0 0 0 0 0 0 0 0 0 0 0 0 0 0 0
2023-10-18T02-40-47.787 PM	000028.4356	-000000.0020	000000.3411	000000.0518	-000000.0621	-000000.2733	000000.9612	000002.8000	000005.4000	54508	00366	01127	00802	00008	00648	01826	01860	00140	0 0 0 1 0 1 1 1 1 1 1 1 1 1 1 1	0 0 0 0 0 0 0 0 0 0 0 0 0 0 0 0
2023-10-18T02-40-51.097 PM	000028.4330	000000.0010	000000.3374	000000.0522	-000000.0595	-000000.2733	000000.9625	000002.7158	000004.9200	54504	00372	01119	00805	00009	00648	01828	01864	00132	0 0 0 1 0 1 1 1 1 1 1 1 1 1 1 1	0 0 0 0 0 0 0 0 0 0 0 0 0 0 0 0
2023-10-18T02-40-54.046 PM	000028.4259	000000.0010	000000.3388	000000.0527	-000000.0621	-000000.2733	000000.9632	000002.7368	000005.6400	54493	00372	01122	00809	00008	00648	01829	01863	00144	0 0 0 1 0 1 1 1 1 1 1 1 1 1 1 1	0 0 0 0 0 0 0 0 0 0 0 0 0 0 0 0
2023-10-18T02-40-56.854 PM	000028.4285	-000000.0005	000000.3406	000000.0507	-000000.0621	-000000.2733	000000.9638	000002.8000	000005.4000	54497	00369	01126	00794	00008	00648	01830	01860	00140	0 0 0 1 0 1 1 1 1 1 1 1 1 1 1 1	0 0 0 0 0 0 0 0 0 0 0 0 0 0 0 0
2023-10-18T02-40-59.520 PM	000028.4311	-000000.0020	000000.3379	000000.0509	-000000.0621	-000000.2733	000000.9619	000002.8421	000005.8800	54501	00366	01120	00796	00008	00648	01827	01858	00148	0 0 0 1 0 1 1 1 1 1 1 1 1 1 1 1	0 0 0 0 0 0 0 0 0 0 0 0 0 0 0 0
2023-10-18T02-41-02.139 PM	000028.4330	-000000.0015	000000.3397	000000.0505	-000000.0595	-000000.2733	000000.9651	000002.7158	000005.1600	54504	00367	01124	00793	00009	00648	01832	01864	00136	0 0 0 1 0 1 1 1 1 1 1 1 1 1 1 1	0 0 0 0 0 0 0 0 0 0 0 0 0 0 0 0
2023-10-18T02-41-05.088 PM	000028.4266	000000.0005	000000.3393	000000.0511	-000000.0621	-000000.2733	000000.9644	000002.7789	000005.4000	54494	00371	01123	00797	00008	00648	01831	01861	00140	0 0 0 1 0 1 1 1 1 1 1 1 1 1 1 1	0 0 0 0 0 0 0 0 0 0 0 0 0 0 0 0
2023-10-18T02-41-06.751 PM	000028.4259	-000000.0005	000000.3397	000000.0505	-000000.0621	-000000.2733	000000.9644	000002.8421	000004.9200	54493	00369	01124	00793	00008	00648	01831	01858	00132	0 0 0 1 0 1 1 1 1 1 1 1 1 1 1 1	0 0 0 0 0 0 0 0 0 0 0 0 0 0 0 0
2023-10-18T02-41-09.559 PM	000028.4279	-000000.0015	000000.3388	000000.0509	-000000.0621	-000000.2733	000000.9657	000002.8632	000005.1600	54496	00367	01122	00796	00008	00648	01833	01857	00136	0 0 0 1 0 1 1 1 1 1 1 1 1 1 1 1	0 0 0 0 0 0 0 0 0 0 0 0 0 0 0 0
2023-10-18T02-41-13.511 PM	000028.4381	-000000.0015	000000.3406	000000.0518	-000000.0595	-000000.2733	000000.9619	000002.6737	000005.1600	54512	00367	01126	00802	00009	00648	01827	01866	00136	0 0 0 1 0 1 1 1 1 1 1 1 1 1 1 1	0 0 0 0 0 0 0 0 0 0 0 0 0 0 0 0
2023-10-18T02-41-17.087 PM	000028.4388	000000.0005	000000.3379	000000.0508	-000000.0621	-000000.2733	000000.9625	000002.7789	000005.1600	54513	00371	01120	00795	00008	00648	01828	01861	00136	0 0 0 1 0 1 1 1 1 1 1 1 1 1 1 1	0 0 0 0 0 0 0 0 0 0 0 0 0 0 0 0
2023-10-18T02-41-19.785 PM	000028.4259	-000000.0020	000000.3379	000000.0527	-000000.0595	-000000.2733	000000.9619	000002.6737	000005.4000	54493	00366	01120	00809	00009	00648	01827	01866	00140	0 0 0 1 0 1 1 1 1 1 1 1 1 1 1 1	0 0 0 0 0 0 0 0 0 0 0 0 0 0 0 0
2023-10-18T02-41-22.499 PM	000028.4112	000000.0020	000000.3388	000000.0524	-000000.0621	-000000.2733	000000.9644	000002.6947	000005.4000	54470	00374	01122	00807	00008	00648	01831	01865	00140	0 0 0 1 0 1 1 1 1 1 1 1 1 1 1 1	0 0 0 0 0 0 0 0 0 0 0 0 0 0 0 0
2023-10-18T02-41-23.910 PM	000028.4080	-000000.0020	000000.3406	000000.0541	-000000.0595	-000000.2733	000000.9638	000002.8210	000005.4000	54465	00366	01126	00819	00009	00648	01830	01859	00140	0 0 0 1 0 1 1 1 1 1 1 1 1 1 1 1	0 0 0 0 0 0 0 0 0 0 0 0 0 0 0 0
2023-10-18T02-41-26.765 PM	000028.4202	-000000.0015	000000.3384	000000.0545	-000000.0595	-000000.2733	000000.9619	000002.7579	000005.4000	54484	00367	01121	00822	00009	00648	01827	01862	00140	0 0 0 1 0 1 1 1 1 1 1 1 1 1 1 1	0 0 0 0 0 0 0 0 0 0 0 0 0 0 0 0
2023-10-18T02-41-29.529 PM	000028.4208	-000000.0020	000000.3397	000000.0537	-000000.0595	-000000.2733	000000.9612	000002.8421	000005.4000	54485	00366	01124	00816	00009	00648	01826	01858	00140	0 0 0 1 0 1 1 1 1 1 1 1 1 1 1 1	0 0 0 0 0 0 0 0 0 0 0 0 0 0 0 0
2023-10-18T02-41-33.498 PM	000028.4285	000000.0010	000000.3393	000000.0522	-000000.0595	-000000.2733	000000.9625	000002.8000	000005.1600	54497	00372	01123	00805	00009	00648	01828	01860	00136	0 0 0 1 0 1 1 1 1 1 1 1 1 1 1 1	0 0 0 0 0 0 0 0 0 0 0 0 0 0 0 0
2023-10-18T02-41-35.035 PM	000028.4291	000000.0005	000000.3384	000000.0501	-000000.0595	-000000.2733	000000.9612	000002.7158	000005.4000	54498	00371	01121	00790	00009	00648	01826	01864	00140	0 0 0 1 0 1 1 1 1 1 1 1 1 1 1 1	0 0 0 0 0 0 0 0 0 0 0 0 0 0 0 0
2023-10-18T02-41-39.774 PM	000028.4394	-000000.0015	000000.3374	000000.0526	-000000.0595	-000000.2733	000000.9619	000002.7579	000005.4000	54514	00367	01119	00808	00009	00648	01827	01862	00140	0 0 0 1 0 1 1 1 1 1 1 1 1 1 1 1	0 0 0 0 0 0 0 0 0 0 0 0 0 0 0 0
2023-10-18T02-41-41.452 PM	000028.4394	-000000.0045	000000.3388	000000.0538	-000000.0621	-000000.2733	000000.9632	000002.6737	000004.9200	54514	00361	01122	00817	00008	00648	01829	01866	00132	0 0 0 1 0 1 1 1 1 1 1 1 1 1 1 1	0 0 0 0 0 0 0 0 0 0 0 0 0 0 0 0
2023-10-18T02-41-44.228 PM	000028.4413	000000.0020	000000.3374	000000.0526	-000000.0621	-000000.2733	000000.9644	000002.8000	000004.9200	54517	00374	01119	00808	00008	00648	01831	01860	00132	0 0 0 1 0 1 1 1 1 1 1 1 1 1 1 1	0 0 0 0 0 0 0 0 0 0 0 0 0 0 0 0
2023-10-18T02-41-47.020 PM	000028.4394	-000000.0025	000000.3397	000000.0520	-000000.0595	-000000.2733	000000.9606	000002.7158	000004.9200	54514	00365	01124	00804	00009	00648	01825	01864	00132	0 0 0 1 0 1 1 1 1 1 1 1 1 1 1 1	0 0 0 0 0 0 0 0 0 0 0 0 0 0 0 0
2023-10-18T02-41-49.874 PM	000028.4381	000000.0005	000000.3393	000000.0523	-000000.0621	-000000.2733	000000.9619	000002.7789	000005.4000	54512	00371	01123	00806	00008	00648	01827	01861	00140	0 0 0 1 0 1 1 1 1 1 1 1 1 1 1 1	0 0 0 0 0 0 0 0 0 0 0 0 0 0 0 0
2023-10-18T02-41-52.747 PM	000028.4291	-000000.0015	000000.3393	000000.0526	-000000.0621	-000000.2733	000000.9651	000002.7158	000005.6400	54498	00367	01123	00808	00008	00648	01832	01864	00144	0 0 0 1 0 1 1 1 1 1 1 1 1 1 1 1	0 0 0 0 0 0 0 0 0 0 0 0 0 0 0 0
2023-10-18T02-41-55.526 PM	000028.4144	000000.0010	000000.3384	000000.0516	-000000.0595	-000000.2733	000000.9632	000002.7158	000005.4000	54475	00372	01121	00801	00009	00648	01829	01864	00140	0 0 0 1 0 1 1 1 1 1 1 1 1 1 1 1	0 0 0 0 0 0 0 0 0 0 0 0 0 0 0 0
2023-10-18T02-41-58.413 PM	000028.4099	-000000.0010	000000.3388	000000.0546	-000000.0621	-000000.2733	000000.9632	000002.7789	000005.6400	54468	00368	01122	00823	00008	00648	01829	01861	00144	0 0 0 1 0 1 1 1 1 1 1 1 1 1 1 1	0 0 0 0 0 0 0 0 0 0 0 0 0 0 0 0
2023-10-18T02-42-02.477 PM	000028.4080	-000000.0015	000000.3402	000000.0539	-000000.0621	-000000.2733	000000.9638	000002.8000	000005.6400	54465	00367	01125	00818	00008	00648	01830	01860	00144	0 0 0 1 0 1 1 1 1 1 1 1 1 1 1 1	0 0 0 0 0 0 0 0 0 0 0 0 0 0 0 0
2023-10-18T02-42-05.758 PM	000028.4067	-000000.0010	000000.3406	000000.0520	-000000.0621	-000000.2733	000000.9638	000002.7158	000005.6400	54463	00368	01126	00804	00008	00648	01830	01864	00144	0 0 0 1 0 1 1 1 1 1 1 1 1 1 1 1	0 0 0 0 0 0 0 0 0 0 0 0 0 0 0 0
2023-10-18T02-42-07.436 PM	000028.4041	-000000.0045	000000.3356	000000.0522	-000000.0621	-000000.2733	000000.9625	000002.8000	000005.4000	54459	00361	01115	00805	00008	00648	01828	01860	00140	0 0 0 1 0 1 1 1 1 1 1 1 1 1 1 1	0 0 0 0 0 0 0 0 0 0 0 0 0 0 0 0
2023-10-18T02-42-11.470 PM	000028.4054	000000.0005	000000.3388	000000.0523	-000000.0595	-000000.2733	000000.9619	000002.7368	000005.6400	54461	00371	01122	00806	00009	00648	01827	01863	00144	0 0 0 1 0 1 1 1 1 1 1 1 1 1 1 1	0 0 0 0 0 0 0 0 0 0 0 0 0 0 0 0
2023-10-18T02-42-14.090 PM	000028.4022	000000.0010	000000.3379	000000.0527	-000000.0621	-000000.2733	000000.9638	000002.7368	000005.6400	54456	00372	01120	00809	00008	00648	01830	01863	00144	0 0 0 1 0 1 1 1 1 1 1 1 1 1 1 1	0 0 0 0 0 0 0 0 0 0 0 0 0 0 0 0
2023-10-18T02-42-17.039 PM	000028.4015	-000000.0020	000000.3406	000000.0522	-000000.0621	-000000.2733	000000.9657	000002.7789	000005.6400	54455	00366	01126	00805	00008	00648	01833	01861	00144	0 0 0 1 0 1 1 1 1 1 1 1 1 1 1 1	0 0 0 0 0 0 0 0 0 0 0 0 0 0 0 0
2023-10-18T02-42-19.739 PM	000028.3855	-000000.0015	000000.3406	000000.0520	-000000.0595	-000000.2733	000000.9619	000002.7368	000005.8800	54430	00367	01126	00804	00009	00648	01827	01863	00148	0 0 0 1 0 1 1 1 1 1 1 1 1 1 1 1	0 0 0 0 0 0 0 0 0 0 0 0 0 0 0 0
2023-10-18T02-42-22.469 PM	000028.3816	-000000.0020	000000.3384	000000.0545	-000000.0621	-000000.2733	000000.9619	000002.8210	000005.1600	54424	00366	01121	00822	00008	00648	01827	01859	00136	0 0 0 1 0 1 1 1 1 1 1 1 1 1 1 1	0 0 0 0 0 0 0 0 0 0 0 0 0 0 0 0
2023-10-18T02-42-23.990 PM	000028.3810	000000.0020	000000.3388	000000.0545	-000000.0621	-000000.2733	000000.9625	000002.8000	000005.1600	54423	00374	01122	00822	00008	00648	01828	01860	00136	0 0 0 1 0 1 1 1 1 1 1 1 1 1 1 1	0 0 0 0 0 0 0 0 0 0 0 0 0 0 0 0
2023-10-18T02-42-28.789 PM	000028.3771	-000000.0010	000000.3379	000000.0527	-000000.0595	-000000.2733	000000.9651	000002.7789	000005.4000	54417	00368	01120	00809	00009	00648	01832	01861	00140	0 0 0 1 0 1 1 1 1 1 1 1 1 1 1 1	0 0 0 0 0 0 0 0 0 0 0 0 0 0 0 0
2023-10-18T02-42-30.466 PM	000028.3784	-000000.0030	000000.3361	000000.0523	-000000.0621	-000000.2733	000000.9644	000002.7368	000005.6400	54419	00364	01116	00806	00008	00648	01831	01863	00144	0 0 0 1 0 1 1 1 1 1 1 1 1 1 1 1	0 0 0 0 0 0 0 0 0 0 0 0 0 0 0 0
2023-10-18T02-42-34.449 PM	000028.3919	-000000.0020	000000.3374	000000.0530	-000000.0595	-000000.2733	000000.9644	000002.7368	000005.8800	54440	00366	01119	00811	00009	00648	01831	01863	00148	0 0 0 1 0 1 1 1 1 1 1 1 1 1 1 1	0 0 0 0 0 0 0 0 0 0 0 0 0 0 0 0
2023-10-18T02-42-35.993 PM	000028.3925	-000000.0015	000000.3379	000000.0529	-000000.0621	-000000.2733	000000.9638	000002.7579	000005.6400	54441	00367	01120	00810	00008	00648	01830	01862	00144	0 0 0 1 0 1 1 1 1 1 1 1 1 1 1 1	0 0 0 0 0 0 0 0 0 0 0 0 0 0 0 0
2023-10-18T02-42-39.953 PM	000028.3868	000000.0005	000000.3379	000000.0501	-000000.0595	-000000.2733	000000.9638	000002.7579	000005.8800	54432	00371	01120	00790	00009	00648	01830	01862	00148	0 0 0 1 0 1 1 1 1 1 1 1 1 1 1 1	0 0 0 0 0 0 0 0 0 0 0 0 0 0 0 0
2023-10-18T02-42-42.776 PM	000028.3957	-000000.0015	000000.3379	000000.0508	-000000.0595	-000000.2733	000000.9619	000002.6947	000005.6400	54446	00367	01120	00795	00009	00648	01827	01865	00144	0 0 0 1 0 1 1 1 1 1 1 1 1 1 1 1	0 0 0 0 0 0 0 0 0 0 0 0 0 0 0 0
2023-10-18T02-42-45.442 PM	000028.3957	-000000.0025	000000.3397	000000.0519	-000000.0621	-000000.2733	000000.9599	000002.7579	000006.1200	54446	00365	01124	00803	00008	00648	01824	01862	00152	0 0 0 1 0 1 1 1 1 1 1 1 1 1 1 1	0 0 0 0 0 0 0 0 0 0 0 0 0 0 0 0
2023-10-18T02-42-47.025 PM	000028.3957	-000000.0010	000000.3384	000000.0523	-000000.0595	-000000.2733	000000.9619	000002.6947	000005.4000	54446	00368	01121	00806	00009	00648	01827	01865	00140	0 0 0 1 0 1 1 1 1 1 1 1 1 1 1 1	0 0 0 0 0 0 0 0 0 0 0 0 0 0 0 0
2023-10-18T02-42-49.832 PM	000028.3906	-000000.0020	000000.3397	000000.0500	-000000.0595	-000000.2733	000000.9606	000002.7368	000005.8800	54438	00366	01124	00789	00009	00648	01825	01863	00148	0 0 0 1 0 1 1 1 1 1 1 1 1 1 1 1	0 0 0 0 0 0 0 0 0 0 0 0 0 0 0 0
2023-10-18T02-42-53.564 PM	000028.3797	000000.0020	000000.3388	000000.0523	-000000.0621	-000000.2733	000000.9625	000002.8000	000005.4000	54421	00374	01122	00806	00008	00648	01828	01860	00140	0 0 0 1 0 1 1 1 1 1 1 1 1 1 1 1	0 0 0 0 0 0 0 0 0 0 0 0 0 0 0 0
2023-10-18T02-42-57.441 PM	000028.3746	-000000.0015	000000.3397	000000.0520	-000000.0621	-000000.2733	000000.9625	000002.7579	000005.8800	54413	00367	01124	00804	00008	00648	01828	01862	00148	0 0 0 1 0 1 1 1 1 1 1 1 1 1 1 1	0 0 0 0 0 0 0 0 0 0 0 0 0 0 0 0
2023-10-18T02-42-59.938 PM	000028.3694	-000000.0015	000000.3384	000000.0527	-000000.0621	-000000.2733	000000.9632	000002.8000	000005.8800	54405	00367	01121	00809	00008	00648	01829	01860	00148	0 0 0 1 0 1 1 1 1 1 1 1 1 1 1 1	0 0 0 0 0 0 0 0 0 0 0 0 0 0 0 0
2023-10-18T02-43-01.600 PM	000028.3630	-000000.0005	000000.3393	000000.0500	-000000.0621	-000000.2733	000000.9625	000002.7579	000005.8800	54395	00369	01123	00789	00008	00648	01828	01862	00148	0 0 0 1 0 1 1 1 1 1 1 1 1 1 1 1	0 0 0 0 0 0 0 0 0 0 0 0 0 0 0 0
2023-10-18T02-43-05.428 PM	000028.3675	000000.0015	000000.3384	000000.0504	-000000.0621	-000000.2733	000000.9632	000002.7158	000005.6400	54402	00373	01121	00792	00008	00648	01829	01864	00144	0 0 0 1 0 1 1 1 1 1 1 1 1 1 1 1	0 0 0 0 0 0 0 0 0 0 0 0 0 0 0 0
2023-10-18T02-43-08.057 PM	000028.3714	000000.0015	000000.3393	000000.0523	-000000.0621	-000000.2733	000000.9644	000002.7579	000005.4000	54408	00373	01123	00806	00008	00648	01831	01862	00140	0 0 0 1 0 1 1 1 1 1 1 1 1 1 1 1	0 0 0 0 0 0 0 0 0 0 0 0 0 0 0 0
2023-10-18T02-43-09.805 PM	000028.3733	-000000.0015	000000.3411	000000.0522	-000000.0621	-000000.2733	000000.9632	000002.7158	000005.6400	54411	00367	01127	00805	00008	00648	01829	01864	00144	0 0 0 1 0 1 1 1 1 1 1 1 1 1 1 1	0 0 0 0 0 0 0 0 0 0 0 0 0 0 0 0
2023-10-18T02-43-12.535 PM	000028.3765	-000000.0020	000000.3402	000000.0501	-000000.0595	-000000.2733	000000.9612	000002.8000	000005.4000	54416	00366	01125	00790	00009	00648	01826	01860	00140	0 0 0 1 0 1 1 1 1 1 1 1 1 1 1 1	0 0 0 0 0 0 0 0 0 0 0 0 0 0 0 0
2023-10-18T02-43-15.392 PM	000028.3733	000000.0000	000000.3388	000000.0511	-000000.0621	-000000.2733	000000.9644	000002.7789	000005.8800	54411	00370	01122	00797	00008	00648	01831	01861	00148	0 0 0 1 0 1 1 1 1 1 1 1 1 1 1 1	0 0 0 0 0 0 0 0 0 0 0 0 0 0 0 0
2023-10-18T02-43-20.052 PM	000028.3714	000000.0005	000000.3374	000000.0520	-000000.0621	-000000.2733	000000.9612	000002.6947	000005.8800	54408	00371	01119	00804	00008	00648	01826	01865	00148	0 0 0 1 0 1 1 1 1 1 1 1 1 1 1 1	0 0 0 0 0 0 0 0 0 0 0 0 0 0 0 0
2023-10-18T02-43-21.763 PM	000028.3707	-000000.0010	000000.3402	000000.0522	-000000.0621	-000000.2733	000000.9638	000002.7579	000004.9200	54407	00368	01125	00805	00008	00648	01830	01862	00132	0 0 0 1 0 1 1 1 1 1 1 1 1 1 1 1	0 0 0 0 0 0 0 0 0 0 0 0 0 0 0 0
2023-10-18T02-43-25.702 PM	000028.3758	000000.0005	000000.3370	000000.0519	-000000.0595	-000000.2733	000000.9625	000002.7579	000005.4000	54415	00371	01118	00803	00009	00648	01828	01862	00140	0 0 0 1 0 1 1 1 1 1 1 1 1 1 1 1	0 0 0 0 0 0 0 0 0 0 0 0 0 0 0 0
2023-10-18T02-43-28.415 PM	000028.3739	000000.0005	000000.3388	000000.0522	-000000.0621	-000000.2733	000000.9632	000002.8210	000005.4000	54412	00371	01122	00805	00008	00648	01829	01859	00140	0 0 0 1 0 1 1 1 1 1 1 1 1 1 1 1	0 0 0 0 0 0 0 0 0 0 0 0 0 0 0 0
2023-10-18T02-43-31.098 PM	000028.3643	000000.0010	000000.3393	000000.0522	-000000.0621	-000000.2733	000000.9644	000002.7158	000005.8800	54397	00372	01123	00805	00008	00648	01831	01864	00148	0 0 0 1 0 1 1 1 1 1 1 1 1 1 1 1	0 0 0 0 0 0 0 0 0 0 0 0 0 0 0 0
2023-10-18T02-43-32.716 PM	000028.3611	-000000.0015	000000.3406	000000.0503	-000000.0595	-000000.2733	000000.9612	000002.9895	000005.4000	54392	00367	01126	00791	00009	00648	01826	01851	00140	0 0 0 1 0 1 1 1 1 1 1 1 1 1 1 1	0 0 0 0 0 0 0 0 0 0 0 0 0 0 0 0
2023-10-18T02-43-36.748 PM	000028.3630	000000.0000	000000.3374	000000.0508	-000000.0595	-000000.2733	000000.9619	000002.8000	000005.8800	54395	00370	01119	00795	00009	00648	01827	01860	00148	0 0 0 1 0 1 1 1 1 1 1 1 1 1 1 1	0 0 0 0 0 0 0 0 0 0 0 0 0 0 0 0
2023-10-18T02-43-39.399 PM	000028.3694	000000.0005	000000.3379	000000.0490	-000000.0595	-000000.2733	000000.9612	000002.6737	000005.8800	54405	00371	01120	00782	00009	00648	01826	01866	00148	0 0 0 1 0 1 1 1 1 1 1 1 1 1 1 1	0 0 0 0 0 0 0 0 0 0 0 0 0 0 0 0
2023-10-18T02-43-41.783 PM	000028.3739	-000000.0005	000000.3406	000000.0499	-000000.0595	-000000.2733	000000.9644	000002.7368	000005.8800	54412	00369	01126	00788	00009	00648	01831	01863	00148	0 0 0 1 0 1 1 1 1 1 1 1 1 1 1 1	0 0 0 0 0 0 0 0 0 0 0 0 0 0 0 0
2023-10-18T02-43-44.623 PM	000028.3771	000000.0005	000000.3374	000000.0504	-000000.0595	-000000.2733	000000.9632	000002.8632	000005.8800	54417	00371	01119	00792	00009	00648	01829	01857	00148	0 0 0 1 0 1 1 1 1 1 1 1 1 1 1 1	0 0 0 0 0 0 0 0 0 0 0 0 0 0 0 0
2023-10-18T02-43-47.446 PM	000028.3848	000000.0005	000000.3374	000000.0507	-000000.0595	-000000.2733	000000.9632	000002.6947	000005.6400	54429	00371	01119	00794	00009	00648	01829	01865	00144	0 0 0 1 0 1 1 1 1 1 1 1 1 1 1 1	0 0 0 0 0 0 0 0 0 0 0 0 0 0 0 0
2023-10-18T02-43-51.398 PM	000028.3752	-000000.0015	000000.3384	000000.0527	-000000.0621	-000000.2733	000000.9664	000002.7789	000004.9200	54414	00367	01121	00809	00008	00648	01834	01861	00132	0 0 0 1 0 1 1 1 1 1 1 1 1 1 1 1	0 0 0 0 0 0 0 0 0 0 0 0 0 0 0 0
2023-10-18T02-43-52.955 PM	000028.3797	-000000.0015	000000.3402	000000.0524	-000000.0621	-000000.2733	000000.9632	000002.8000	000005.4000	54421	00367	01125	00807	00008	00648	01829	01860	00140	0 0 0 1 0 1 1 1 1 1 1 1 1 1 1 1	0 0 0 0 0 0 0 0 0 0 0 0 0 0 0 0
2023-10-18T02-43-55.806 PM	000028.3797	-000000.0020	000000.3379	000000.0527	-000000.0621	-000000.2733	000000.9644	000002.6947	000005.6400	54421	00366	01120	00809	00008	00648	01831	01865	00144	0 0 0 1 0 1 1 1 1 1 1 1 1 1 1 1	0 0 0 0 0 0 0 0 0 0 0 0 0 0 0 0
2023-10-18T02-43-58.599 PM	000028.3784	000000.0000	000000.3388	000000.0520	-000000.0595	-000000.2733	000000.9619	000002.7789	000005.8800	54419	00370	01122	00804	00009	00648	01827	01861	00148	0 0 0 1 0 1 1 1 1 1 1 1 1 1 1 1	0 0 0 0 0 0 0 0 0 0 0 0 0 0 0 0
2023-10-18T02-44-02.708 PM	000028.3861	-000000.0005	000000.3406	000000.0522	-000000.0621	-000000.2733	000000.9632	000002.8000	000005.8800	54431	00369	01126	00805	00008	00648	01829	01860	00148	0 0 0 1 0 1 1 1 1 1 1 1 1 1 1 1	0 0 0 0 0 0 0 0 0 0 0 0 0 0 0 0
2023-10-18T02-44-06.017 PM	000028.3900	000000.0010	000000.3379	000000.0522	-000000.0621	-000000.2733	000000.9625	000002.8210	000005.6400	54437	00372	01120	00805	00008	00648	01828	01859	00144	0 0 0 1 0 1 1 1 1 1 1 1 1 1 1 1	0 0 0 0 0 0 0 0 0 0 0 0 0 0 0 0
2023-10-18T02-44-07.774 PM	000028.3938	-000000.0010	000000.3406	000000.0522	-000000.0621	-000000.2733	000000.9619	000002.7579	000005.6400	54443	00368	01126	00805	00008	00648	01827	01862	00144	0 0 0 1 0 1 1 1 1 1 1 1 1 1 1 1	0 0 0 0 0 0 0 0 0 0 0 0 0 0 0 0
2023-10-18T02-44-10.646 PM	000028.3868	000000.0000	000000.3374	000000.0524	-000000.0621	-000000.2733	000000.9651	000002.6737	000005.4000	54432	00370	01119	00807	00008	00648	01832	01866	00140	0 0 0 1 0 1 1 1 1 1 1 1 1 1 1 1	0 0 0 0 0 0 0 0 0 0 0 0 0 0 0 0
2023-10-18T02-44-13.376 PM	000028.3887	-000000.0020	000000.3393	000000.0527	-000000.0621	-000000.2733	000000.9657	000002.9895	000006.1200	54435	00366	01123	00809	00008	00648	01833	01851	00152	0 0 0 1 0 1 1 1 1 1 1 1 1 1 1 1	0 0 0 0 0 0 0 0 0 0 0 0 0 0 0 0
2023-10-18T02-44-17.376 PM	000028.3932	000000.0010	000000.3374	000000.0522	-000000.0621	-000000.2733	000000.9638	000002.7158	000005.8800	54442	00372	01119	00805	00008	00648	01830	01864	00148	0 0 0 1 0 1 1 1 1 1 1 1 1 1 1 1	0 0 0 0 0 0 0 0 0 0 0 0 0 0 0 0
2023-10-18T02-44-18.819 PM	000028.3957	-000000.0015	000000.3393	000000.0529	-000000.0621	-000000.2733	000000.9651	000002.8210	000005.8800	54446	00367	01123	00810	00008	00648	01832	01859	00148	0 0 0 1 0 1 1 1 1 1 1 1 1 1 1 1	0 0 0 0 0 0 0 0 0 0 0 0 0 0 0 0
2023-10-18T02-44-21.722 PM	000028.3964	-000000.0015	000000.3393	000000.0546	-000000.0621	-000000.2733	000000.9644	000002.7158	000005.6400	54447	00367	01123	00823	00008	00648	01831	01864	00144	0 0 0 1 0 1 1 1 1 1 1 1 1 1 1 1	0 0 0 0 0 0 0 0 0 0 0 0 0 0 0 0
2023-10-18T02-44-25.659 PM	000028.3829	-000000.0020	000000.3384	000000.0546	-000000.0621	-000000.2733	000000.9644	000002.7789	000005.8800	54426	00366	01121	00823	00008	00648	01831	01861	00148	0 0 0 1 0 1 1 1 1 1 1 1 1 1 1 1	0 0 0 0 0 0 0 0 0 0 0 0 0 0 0 0
2023-10-18T02-44-28.373 PM	000028.3739	-000000.0025	000000.3379	000000.0538	-000000.0595	-000000.2733	000000.9612	000002.8000	000005.1600	54412	00365	01120	00817	00009	00648	01826	01860	00136	0 0 0 1 0 1 1 1 1 1 1 1 1 1 1 1	0 0 0 0 0 0 0 0 0 0 0 0 0 0 0 0
2023-10-18T02-44-31.650 PM	000028.3726	-000000.0010	000000.3406	000000.0541	-000000.0621	-000000.2733	000000.9632	000002.7579	000005.4000	54410	00368	01126	00819	00008	00648	01829	01862	00140	0 0 0 1 0 1 1 1 1 1 1 1 1 1 1 1	0 0 0 0 0 0 0 0 0 0 0 0 0 0 0 0
2023-10-18T02-44-33.393 PM	000028.3681	-000000.0045	000000.3374	000000.0541	-000000.0621	-000000.2733	000000.9638	000002.6947	000005.6400	54403	00361	01119	00819	00008	00648	01830	01865	00144	0 0 0 1 0 1 1 1 1 1 1 1 1 1 1 1	0 0 0 0 0 0 0 0 0 0 0 0 0 0 0 0
2023-10-18T02-44-37.361 PM	000028.3688	-000000.0015	000000.3397	000000.0519	-000000.0595	-000000.2733	000000.9612	000002.7158	000005.6400	54404	00367	01124	00803	00009	00648	01826	01864	00144	0 0 0 1 0 1 1 1 1 1 1 1 1 1 1 1	0 0 0 0 0 0 0 0 0 0 0 0 0 0 0 0
2023-10-18T02-44-38.913 PM	000028.3694	-000000.0015	000000.3374	000000.0526	-000000.0595	-000000.2733	000000.9638	000002.6737	000005.8800	54405	00367	01119	00808	00009	00648	01830	01866	00148	0 0 0 1 0 1 1 1 1 1 1 1 1 1 1 1	0 0 0 0 0 0 0 0 0 0 0 0 0 0 0 0
2023-10-18T02-44-41.736 PM	000028.3688	-000000.0005	000000.3388	000000.0526	-000000.0621	-000000.2733	000000.9638	000002.8000	000005.8800	54404	00369	01122	00808	00008	00648	01830	01860	00148	0 0 0 1 0 1 1 1 1 1 1 1 1 1 1 1	0 0 0 0 0 0 0 0 0 0 0 0 0 0 0 0
2023-10-18T02-44-44.640 PM	000028.3643	-000000.0020	000000.3406	000000.0538	-000000.0621	-000000.2733	000000.9632	000002.6526	000005.4000	54397	00366	01126	00817	00008	00648	01829	01867	00140	0 0 0 1 0 1 1 1 1 1 1 1 1 1 1 1	0 0 0 0 0 0 0 0 0 0 0 0 0 0 0 0
2023-10-18T02-44-48.702 PM	000028.3720	-000000.0020	000000.3397	000000.0520	-000000.0621	-000000.2733	000000.9612	000002.7368	000005.4000	54409	00366	01124	00804	00008	00648	01826	01863	00140	0 0 0 1 0 1 1 1 1 1 1 1 1 1 1 1	0 0 0 0 0 0 0 0 0 0 0 0 0 0 0 0
2023-10-18T02-44-51.353 PM	000028.3733	000000.0010	000000.3379	000000.0520	-000000.0621	-000000.2733	000000.9619	000002.8000	000005.6400	54411	00372	01120	00804	00008	00648	01827	01860	00144	0 0 0 1 0 1 1 1 1 1 1 1 1 1 1 1	0 0 0 0 0 0 0 0 0 0 0 0 0 0 0 0
2023-10-18T02-44-52.937 PM	000028.3701	000000.0010	000000.3374	000000.0524	-000000.0621	-000000.2733	000000.9638	000002.6737	000005.6400	54406	00372	01119	00807	00008	00648	01830	01866	00144	0 0 0 1 0 1 1 1 1 1 1 1 1 1 1 1	0 0 0 0 0 0 0 0 0 0 0 0 0 0 0 0
2023-10-18T02-44-56.622 PM	000028.3694	000000.0000	000000.3393	000000.0523	-000000.0595	-000000.2733	000000.9619	000002.7158	000005.4000	54405	00370	01123	00806	00009	00648	01827	01864	00140	0 0 0 1 0 1 1 1 1 1 1 1 1 1 1 1	0 0 0 0 0 0 0 0 0 0 0 0 0 0 0 0
2023-10-18T02-44-59.392 PM	000028.3720	-000000.0010	000000.3397	000000.0522	-000000.0621	-000000.2733	000000.9632	000002.7579	000005.8800	54409	00368	01124	00805	00008	00648	01829	01862	00148	0 0 0 1 0 1 1 1 1 1 1 1 1 1 1 1	0 0 0 0 0 0 0 0 0 0 0 0 0 0 0 0
2023-10-18T02-45-03.084 PM	000028.3835	-000000.0005	000000.3384	000000.0531	-000000.0595	-000000.2733	000000.9632	000002.8000	000005.4000	54427	00369	01121	00812	00009	00648	01829	01860	00140	0 0 0 1 0 1 1 1 1 1 1 1 1 1 1 1	0 0 0 0 0 0 0 0 0 0 0 0 0 0 0 0
2023-10-18T02-45-05.860 PM	000028.3848	-000000.0010	000000.3388	000000.0529	-000000.0621	-000000.2733	000000.9644	000002.8000	000005.6400	54429	00368	01122	00810	00008	00648	01831	01860	00144	0 0 0 1 0 1 1 1 1 1 1 1 1 1 1 1	0 0 0 0 0 0 0 0 0 0 0 0 0 0 0 0
2023-10-18T02-45-07.726 PM	000028.3823	000000.0000	000000.3379	000000.0522	-000000.0595	-000000.2733	000000.9625	000002.7158	000005.8800	54425	00370	01120	00805	00009	00648	01828	01864	00148	0 0 0 1 0 1 1 1 1 1 1 1 1 1 1 1	0 0 0 0 0 0 0 0 0 0 0 0 0 0 0 0
2023-10-18T02-45-11.617 PM	000028.3797	-000000.0020	000000.3411	000000.0519	-000000.0621	-000000.2733	000000.9632	000002.6947	000005.6400	54421	00366	01127	00803	00008	00648	01829	01865	00144	0 0 0 1 0 1 1 1 1 1 1 1 1 1 1 1	0 0 0 0 0 0 0 0 0 0 0 0 0 0 0 0
2023-10-18T02-45-14.330 PM	000028.3765	000000.0000	000000.3388	000000.0523	-000000.0595	-000000.2733	000000.9657	000002.8000	000005.8800	54416	00370	01122	00806	00009	00648	01833	01860	00148	0 0 0 1 0 1 1 1 1 1 1 1 1 1 1 1	0 0 0 0 0 0 0 0 0 0 0 0 0 0 0 0
2023-10-18T02-45-16.902 PM	000028.3746	000000.0010	000000.3384	000000.0526	-000000.0621	-000000.2733	000000.9651	000002.7158	000005.6400	54413	00372	01121	00808	00008	00648	01832	01864	00144	0 0 0 1 0 1 1 1 1 1 1 1 1 1 1 1	0 0 0 0 0 0 0 0 0 0 0 0 0 0 0 0
2023-10-18T02-45-18.629 PM	000028.3797	-000000.0020	000000.3393	000000.0524	-000000.0595	-000000.2733	000000.9625	000002.7158	000005.4000	54421	00366	01123	00807	00009	00648	01828	01864	00140	0 0 0 1 0 1 1 1 1 1 1 1 1 1 1 1	0 0 0 0 0 0 0 0 0 0 0 0 0 0 0 0
2023-10-18T02-45-23.338 PM	000028.3810	-000000.0020	000000.3402	000000.0522	-000000.0595	-000000.2733	000000.9612	000002.8000	000005.4000	54423	00366	01125	00805	00009	00648	01826	01860	00140	0 0 0 1 0 1 1 1 1 1 1 1 1 1 1 1	0 0 0 0 0 0 0 0 0 0 0 0 0 0 0 0
2023-10-18T02-45-25.970 PM	000028.3855	000000.0010	000000.3374	000000.0520	-000000.0621	-000000.2733	000000.9625	000002.8210	000005.6400	54430	00372	01119	00804	00008	00648	01828	01859	00144	0 0 0 1 0 1 1 1 1 1 1 1 1 1 1 1	0 0 0 0 0 0 0 0 0 0 0 0 0 0 0 0
2023-10-18T02-45-27.696 PM	000028.3880	-000000.0030	000000.3374	000000.0530	-000000.0621	-000000.2733	000000.9632	000002.8421	000005.6400	54434	00364	01119	00811	00008	00648	01829	01858	00144	0 0 0 1 0 1 1 1 1 1 1 1 1 1 1 1	0 0 0 0 0 0 0 0 0 0 0 0 0 0 0 0
2023-10-18T02-45-31.617 PM	000028.3990	-000000.0025	000000.3374	000000.0545	-000000.0595	-000000.2733	000000.9619	000002.5895	000005.1600	54451	00365	01119	00822	00009	00648	01827	01870	00136	0 0 0 1 0 1 1 1 1 1 1 1 1 1 1 1	0 0 0 0 0 0 0 0 0 0 0 0 0 0 0 0
2023-10-18T02-45-34.330 PM	000028.4015	000000.0000	000000.3393	000000.0522	-000000.0621	-000000.2733	000000.9632	000002.7579	000005.1600	54455	00370	01123	00805	00008	00648	01829	01862	00136	0 0 0 1 0 1 1 1 1 1 1 1 1 1 1 1	0 0 0 0 0 0 0 0 0 0 0 0 0 0 0 0
2023-10-18T02-45-35.913 PM	000028.3990	-000000.0010	000000.3406	000000.0541	-000000.0595	-000000.2733	000000.9619	000002.7368	000005.6400	54451	00368	01126	00819	00009	00648	01827	01863	00144	0 0 0 1 0 1 1 1 1 1 1 1 1 1 1 1	0 0 0 0 0 0 0 0 0 0 0 0 0 0 0 0
2023-10-18T02-45-38.785 PM	000028.3880	-000000.0010	000000.3411	000000.0541	-000000.0595	-000000.2733	000000.9612	000002.7158	000005.1600	54434	00368	01127	00819	00009	00648	01826	01864	00136	0 0 0 1 0 1 1 1 1 1 1 1 1 1 1 1	0 0 0 0 0 0 0 0 0 0 0 0 0 0 0 0
2023-10-18T02-45-41.515 PM	000028.3913	-000000.0010	000000.3379	000000.0545	-000000.0621	-000000.2733	000000.9638	000002.7368	000005.6400	54439	00368	01120	00822	00008	00648	01830	01863	00144	0 0 0 1 0 1 1 1 1 1 1 1 1 1 1 1	0 0 0 0 0 0 0 0 0 0 0 0 0 0 0 0
2023-10-18T02-45-46.315 PM	000028.3983	-000000.0005	000000.3406	000000.0541	-000000.0621	-000000.2733	000000.9644	000002.6947	000004.9200	54450	00369	01126	00819	00008	00648	01831	01865	00132	0 0 0 1 0 1 1 1 1 1 1 1 1 1 1 1	0 0 0 0 0 0 0 0 0 0 0 0 0 0 0 0
2023-10-18T02-45-48.892 PM	000028.3983	000000.0000	000000.3379	000000.0545	-000000.0621	-000000.2733	000000.9619	000002.8000	000005.4000	54450	00370	01120	00822	00008	00648	01827	01860	00140	0 0 0 1 0 1 1 1 1 1 1 1 1 1 1 1	0 0 0 0 0 0 0 0 0 0 0 0 0 0 0 0
2023-10-18T02-45-51.598 PM	000028.3880	-000000.0015	000000.3393	000000.0523	-000000.0621	-000000.2733	000000.9651	000002.6316	000005.4000	54434	00367	01123	00806	00008	00648	01832	01868	00140	0 0 0 1 0 1 1 1 1 1 1 1 1 1 1 1	0 0 0 0 0 0 0 0 0 0 0 0 0 0 0 0
2023-10-18T02-45-54.304 PM	000028.3778	-000000.0025	000000.3374	000000.0524	-000000.0621	-000000.2733	000000.9638	000002.7158	000005.4000	54418	00365	01119	00807	00008	00648	01830	01864	00140	0 0 0 1 0 1 1 1 1 1 1 1 1 1 1 1	0 0 0 0 0 0 0 0 0 0 0 0 0 0 0 0
2023-10-18T02-45-55.717 PM	000028.3771	-000000.0015	000000.3406	000000.0522	-000000.0621	-000000.2733	000000.9638	000002.8000	000005.4000	54417	00367	01126	00805	00008	00648	01830	01860	00140	0 0 0 1 0 1 1 1 1 1 1 1 1 1 1 1	0 0 0 0 0 0 0 0 0 0 0 0 0 0 0 0
2023-10-18T02-45-58.573 PM	000028.3758	000000.0010	000000.3388	000000.0522	-000000.0621	-000000.2733	000000.9651	000002.7579	000004.9200	54415	00372	01122	00805	00008	00648	01832	01862	00132	0 0 0 1 0 1 1 1 1 1 1 1 1 1 1 1	0 0 0 0 0 0 0 0 0 0 0 0 0 0 0 0
2023-10-18T02-46-02.623 PM	000028.3906	-000000.0015	000000.3406	000000.0519	-000000.0595	-000000.2733	000000.9619	000002.7158	000005.6400	54438	00367	01126	00803	00009	00648	01827	01864	00144	0 0 0 1 0 1 1 1 1 1 1 1 1 1 1 1	0 0 0 0 0 0 0 0 0 0 0 0 0 0 0 0
2023-10-18T02-46-05.305 PM	000028.4002	-000000.0020	000000.3402	000000.0501	-000000.0595	-000000.2733	000000.9619	000002.7158	000004.9200	54453	00366	01125	00790	00009	00648	01827	01864	00132	0 0 0 1 0 1 1 1 1 1 1 1 1 1 1 1	0 0 0 0 0 0 0 0 0 0 0 0 0 0 0 0
2023-10-18T02-46-08.867 PM	000028.3957	-000000.0015	000000.3406	000000.0507	-000000.0621	-000000.2733	000000.9651	000002.7158	000005.1600	54446	00367	01126	00794	00008	00648	01832	01864	00136	0 0 0 1 0 1 1 1 1 1 1 1 1 1 1 1	0 0 0 0 0 0 0 0 0 0 0 0 0 0 0 0
2023-10-18T02-46-10.546 PM	000028.3848	-000000.0020	000000.3384	000000.0511	-000000.0595	-000000.2733	000000.9651	000002.7368	000005.6400	54429	00366	01121	00797	00009	00648	01832	01863	00144	0 0 0 1 0 1 1 1 1 1 1 1 1 1 1 1	0 0 0 0 0 0 0 0 0 0 0 0 0 0 0 0
2023-10-18T02-46-13.356 PM	000028.3829	000000.0015	000000.3388	000000.0505	-000000.0621	-000000.2733	000000.9651	000002.7579	000005.4000	54426	00373	01122	00793	00008	00648	01832	01862	00140	0 0 0 1 0 1 1 1 1 1 1 1 1 1 1 1	0 0 0 0 0 0 0 0 0 0 0 0 0 0 0 0
2023-10-18T02-46-17.295 PM	000028.3880	000000.0010	000000.3384	000000.0523	-000000.0621	-000000.2733	000000.9657	000002.7368	000005.4000	54434	00372	01121	00806	00008	00648	01833	01863	00140	0 0 0 1 0 1 1 1 1 1 1 1 1 1 1 1	0 0 0 0 0 0 0 0 0 0 0 0 0 0 0 0
2023-10-18T02-46-18.847 PM	000028.3900	000000.0015	000000.3393	000000.0511	-000000.0621	-000000.2733	000000.9657	000002.8842	000004.9200	54437	00373	01123	00797	00008	00648	01833	01856	00132	0 0 0 1 0 1 1 1 1 1 1 1 1 1 1 1	0 0 0 0 0 0 0 0 0 0 0 0 0 0 0 0
2023-10-18T02-46-21.671 PM	000028.3938	000000.0005	000000.3388	000000.0509	-000000.0621	-000000.2733	000000.9651	000002.6316	000005.4000	54443	00371	01122	00796	00008	00648	01832	01868	00140	0 0 0 1 0 1 1 1 1 1 1 1 1 1 1 1	0 0 0 0 0 0 0 0 0 0 0 0 0 0 0 0
2023-10-18T02-46-24.526 PM	000028.4041	-000000.0005	000000.3379	000000.0520	-000000.0621	-000000.2733	000000.9619	000002.7158	000005.1600	54459	00369	01120	00804	00008	00648	01827	01864	00136	0 0 0 1 0 1 1 1 1 1 1 1 1 1 1 1	0 0 0 0 0 0 0 0 0 0 0 0 0 0 0 0
2023-10-18T02-46-28.621 PM	000028.4015	-000000.0005	000000.3411	000000.0523	-000000.0621	-000000.2733	000000.9657	000002.7789	000005.4000	54455	00369	01127	00806	00008	00648	01833	01861	00140	0 0 0 1 0 1 1 1 1 1 1 1 1 1 1 1	0 0 0 0 0 0 0 0 0 0 0 0 0 0 0 0
2023-10-18T02-46-31.289 PM	000028.4009	-000000.0005	000000.3411	000000.0520	-000000.0621	-000000.2733	000000.9644	000002.6737	000004.9200	54454	00369	01127	00804	00008	00648	01831	01866	00132	0 0 0 1 0 1 1 1 1 1 1 1 1 1 1 1	0 0 0 0 0 0 0 0 0 0 0 0 0 0 0 0
2023-10-18T02-46-34.850 PM	000028.3945	-000000.0015	000000.3379	000000.0527	-000000.0621	-000000.2733	000000.9625	000002.6947	000005.6400	54444	00367	01120	00809	00008	00648	01828	01865	00144	0 0 0 1 0 1 1 1 1 1 1 1 1 1 1 1	0 0 0 0 0 0 0 0 0 0 0 0 0 0 0 0
2023-10-18T02-46-36.516 PM	000028.3913	000000.0015	000000.3374	000000.0524	-000000.0621	-000000.2733	000000.9657	000002.8842	000005.1600	54439	00373	01119	00807	00008	00648	01833	01856	00136	0 0 0 1 0 1 1 1 1 1 1 1 1 1 1 1	0 0 0 0 0 0 0 0 0 0 0 0 0 0 0 0
2023-10-18T02-46-39.307 PM	000028.3861	000000.0015	000000.3374	000000.0524	-000000.0621	-000000.2733	000000.9670	000002.9053	000004.9200	54431	00373	01119	00807	00008	00648	01835	01855	00132	0 0 0 1 0 1 1 1 1 1 1 1 1 1 1 1	0 0 0 0 0 0 0 0 0 0 0 0 0 0 0 0
2023-10-18T02-46-43.274 PM	000028.3823	-000000.0020	000000.3411	000000.0522	-000000.0621	-000000.2733	000000.9625	000002.6526	000005.4000	54425	00366	01127	00805	00008	00648	01828	01867	00140	0 0 0 1 0 1 1 1 1 1 1 1 1 1 1 1	0 0 0 0 0 0 0 0 0 0 0 0 0 0 0 0
2023-10-18T02-46-44.844 PM	000028.3797	-000000.0015	000000.3388	000000.0527	-000000.0621	-000000.2733	000000.9644	000002.8210	000004.9200	54421	00367	01122	00809	00008	00648	01831	01859	00132	0 0 0 1 0 1 1 1 1 1 1 1 1 1 1 1	0 0 0 0 0 0 0 0 0 0 0 0 0 0 0 0
2023-10-18T02-46-47.682 PM	000028.3835	-000000.0015	000000.3402	000000.0527	-000000.0621	-000000.2733	000000.9644	000002.7789	000005.6400	54427	00367	01125	00809	00008	00648	01831	01861	00144	0 0 0 1 0 1 1 1 1 1 1 1 1 1 1 1	0 0 0 0 0 0 0 0 0 0 0 0 0 0 0 0
2023-10-18T02-46-50.536 PM	000028.3861	000000.0015	000000.3384	000000.0519	-000000.0621	-000000.2733	000000.9625	000002.7789	000005.6400	54431	00373	01121	00803	00008	00648	01828	01861	00144	0 0 0 1 0 1 1 1 1 1 1 1 1 1 1 1	0 0 0 0 0 0 0 0 0 0 0 0 0 0 0 0
2023-10-18T02-46-53.343 PM	000028.3893	000000.0015	000000.3388	000000.0519	-000000.0621	-000000.2733	000000.9638	000002.7789	000005.4000	54436	00373	01122	00803	00008	00648	01830	01861	00140	0 0 0 1 0 1 1 1 1 1 1 1 1 1 1 1	0 0 0 0 0 0 0 0 0 0 0 0 0 0 0 0
2023-10-18T02-46-57.892 PM	000028.3880	000000.0000	000000.3411	000000.0520	-000000.0621	-000000.2733	000000.9632	000002.8210	000005.4000	54434	00370	01127	00804	00008	00648	01829	01859	00140	0 0 0 1 0 1 1 1 1 1 1 1 1 1 1 1	0 0 0 0 0 0 0 0 0 0 0 0 0 0 0 0
2023-10-18T02-46-59.616 PM	000028.3919	-000000.0005	000000.3411	000000.0523	-000000.0621	-000000.2733	000000.9638	000002.7158	000005.1600	54440	00369	01127	00806	00008	00648	01830	01864	00136	0 0 0 1 0 1 1 1 1 1 1 1 1 1 1 1	0 0 0 0 0 0 0 0 0 0 0 0 0 0 0 0
2023-10-18T02-47-02.518 PM	000028.3996	000000.0000	000000.3388	000000.0530	-000000.0621	-000000.2733	000000.9657	000002.8842	000005.1600	54452	00370	01122	00811	00008	00648	01833	01856	00136	0 0 0 1 0 1 1 1 1 1 1 1 1 1 1 1	0 0 0 0 0 0 0 0 0 0 0 0 0 0 0 0
2023-10-18T02-47-05.280 PM	000028.4022	000000.0000	000000.3384	000000.0523	-000000.0621	-000000.2733	000000.9612	000002.7368	000005.1600	54456	00370	01121	00806	00008	00648	01826	01863	00136	0 0 0 1 0 1 1 1 1 1 1 1 1 1 1 1	0 0 0 0 0 0 0 0 0 0 0 0 0 0 0 0
2023-10-18T02-47-09.260 PM	000028.4131	-000000.0015	000000.3420	000000.0543	-000000.0595	-000000.2733	000000.9632	000002.8000	000005.4000	54473	00367	01129	00821	00009	00648	01829	01860	00140	0 0 0 1 0 1 1 1 1 1 1 1 1 1 1 1	0 0 0 0 0 0 0 0 0 0 0 0 0 0 0 0
2023-10-18T02-47-11.931 PM	000028.4195	-000000.0015	000000.3406	000000.0523	-000000.0621	-000000.2733	000000.9657	000002.8000	000005.1600	54483	00367	01126	00806	00008	00648	01833	01860	00136	0 0 0 1 0 1 1 1 1 1 1 1 1 1 1 1	0 0 0 0 0 0 0 0 0 0 0 0 0 0 0 0
2023-10-18T02-47-14.816 PM	000028.4246	-000000.0015	000000.3411	000000.0522	-000000.0621	-000000.2733	000000.9644	000002.6737	000005.4000	54491	00367	01127	00805	00008	00648	01831	01866	00140	0 0 0 1 0 1 1 1 1 1 1 1 1 1 1 1	0 0 0 0 0 0 0 0 0 0 0 0 0 0 0 0
2023-10-18T02-47-16.448 PM	000028.4246	000000.0020	000000.3384	000000.0500	-000000.0621	-000000.2733	000000.9651	000002.7158	000005.4000	54491	00374	01121	00789	00008	00648	01832	01864	00140	0 0 0 1 0 1 1 1 1 1 1 1 1 1 1 1	0 0 0 0 0 0 0 0 0 0 0 0 0 0 0 0
2023-10-18T02-47-19.271 PM	000028.4214	-000000.0005	000000.3402	000000.0520	-000000.0621	-000000.2733	000000.9644	000002.8210	000004.9200	54486	00369	01125	00804	00008	00648	01831	01859	00132	0 0 0 1 0 1 1 1 1 1 1 1 1 1 1 1	0 0 0 0 0 0 0 0 0 0 0 0 0 0 0 0
2023-10-18T02-47-23.929 PM	000028.4163	-000000.0010	000000.3402	000000.0519	-000000.0621	-000000.2733	000000.9632	000002.7579	000005.4000	54478	00368	01125	00803	00008	00648	01829	01862	00140	0 0 0 1 0 1 1 1 1 1 1 1 1 1 1 1	0 0 0 0 0 0 0 0 0 0 0 0 0 0 0 0
2023-10-18T02-47-25.608 PM	000028.4202	000000.0015	000000.3388	000000.0526	-000000.0621	-000000.2733	000000.9651	000002.7368	000005.1600	54484	00373	01122	00808	00008	00648	01832	01863	00136	0 0 0 1 0 1 1 1 1 1 1 1 1 1 1 1	0 0 0 0 0 0 0 0 0 0 0 0 0 0 0 0
2023-10-18T02-47-29.514 PM	000028.4298	-000000.0005	000000.3393	000000.0524	-000000.0621	-000000.2733	000000.9644	000002.6737	000005.6400	54499	00369	01123	00807	00008	00648	01831	01866	00144	0 0 0 1 0 1 1 1 1 1 1 1 1 1 1 1	0 0 0 0 0 0 0 0 0 0 0 0 0 0 0 0
2023-10-18T02-47-32.243 PM	000028.4478	000000.0005	000000.3384	000000.0542	-000000.0595	-000000.2733	000000.9632	000002.6947	000004.9200	54527	00371	01121	00820	00009	00648	01829	01865	00132	0 0 0 1 0 1 1 1 1 1 1 1 1 1 1 1	0 0 0 0 0 0 0 0 0 0 0 0 0 0 0 0
2023-10-18T02-47-34.809 PM	000028.4510	000000.0000	000000.3379	000000.0539	-000000.0595	-000000.2733	000000.9619	000002.7368	000005.6400	54532	00370	01120	00818	00009	00648	01827	01863	00144	0 0 0 1 0 1 1 1 1 1 1 1 1 1 1 1	0 0 0 0 0 0 0 0 0 0 0 0 0 0 0 0
2023-10-18T02-47-37.515 PM	000028.4484	-000000.0010	000000.3415	000000.0524	-000000.0621	-000000.2733	000000.9644	000002.6316	000005.6400	54528	00368	01128	00807	00008	00648	01831	01868	00144	0 0 0 1 0 1 1 1 1 1 1 1 1 1 1 1	0 0 0 0 0 0 0 0 0 0 0 0 0 0 0 0
2023-10-18T02-47-39.127 PM	000028.4439	-000000.0050	000000.3365	000000.0524	-000000.0595	-000000.2733	000000.9632	000002.6737	000005.1600	54521	00360	01117	00807	00009	00648	01829	01866	00136	0 0 0 1 0 1 1 1 1 1 1 1 1 1 1 1	0 0 0 0 0 0 0 0 0 0 0 0 0 0 0 0
2023-10-18T02-47-42.925 PM	000028.4413	-000000.0010	000000.3406	000000.0523	-000000.0595	-000000.2733	000000.9606	000002.7368	000005.1600	54517	00368	01126	00806	00009	00648	01825	01863	00136	0 0 0 1 0 1 1 1 1 1 1 1 1 1 1 1	0 0 0 0 0 0 0 0 0 0 0 0 0 0 0 0
2023-10-18T02-47-44.584 PM	000028.4368	000000.0015	000000.3393	000000.0531	-000000.0621	-000000.2733	000000.9664	000002.8632	000005.4000	54510	00373	01123	00812	00008	00648	01834	01857	00140	0 0 0 1 0 1 1 1 1 1 1 1 1 1 1 1	0 0 0 0 0 0 0 0 0 0 0 0 0 0 0 0
2023-10-18T02-47-48.175 PM	000028.4368	-000000.0020	000000.3393	000000.0520	-000000.0595	-000000.2733	000000.9612	000002.6316	000005.1600	54510	00366	01123	00804	00009	00648	01826	01868	00136	0 0 0 1 0 1 1 1 1 1 1 1 1 1 1 1	0 0 0 0 0 0 0 0 0 0 0 0 0 0 0 0
2023-10-18T02-47-52.220 PM	000028.4285	-000000.0015	000000.3402	000000.0504	-000000.0621	-000000.2733	000000.9651	000002.7789	000005.6400	54497	00367	01125	00792	00008	00648	01832	01861	00144	0 0 0 1 0 1 1 1 1 1 1 1 1 1 1 1	0 0 0 0 0 0 0 0 0 0 0 0 0 0 0 0
2023-10-18T02-47-53.774 PM	000028.4259	-000000.0010	000000.3411	000000.0503	-000000.0621	-000000.2733	000000.9664	000002.8000	000005.4000	54493	00368	01127	00791	00008	00648	01834	01860	00140	0 0 0 1 0 1 1 1 1 1 1 1 1 1 1 1	0 0 0 0 0 0 0 0 0 0 0 0 0 0 0 0
2023-10-18T02-47-57.741 PM	000028.4253	000000.0000	000000.3388	000000.0511	-000000.0595	-000000.2733	000000.9644	000002.8000	000005.6400	54492	00370	01122	00797	00009	00648	01831	01860	00144	0 0 0 1 0 1 1 1 1 1 1 1 1 1 1 1	0 0 0 0 0 0 0 0 0 0 0 0 0 0 0 0
2023-10-18T02-47-59.216 PM	000028.4253	000000.0000	000000.3388	000000.0504	-000000.0621	-000000.2733	000000.9651	000002.8000	000005.6400	54492	00370	01122	00792	00008	00648	01832	01860	00144	0 0 0 1 0 1 1 1 1 1 1 1 1 1 1 1	0 0 0 0 0 0 0 0 0 0 0 0 0 0 0 0
2023-10-18T02-48-03.215 PM	000028.4349	-000000.0025	000000.3397	000000.0501	-000000.0595	-000000.2733	000000.9612	000002.6737	000005.4000	54507	00365	01124	00790	00009	00648	01826	01866	00140	0 0 0 1 0 1 1 1 1 1 1 1 1 1 1 1	0 0 0 0 0 0 0 0 0 0 0 0 0 0 0 0
2023-10-18T02-48-04.658 PM	000028.4336	-000000.0010	000000.3384	000000.0508	-000000.0621	-000000.2733	000000.9657	000002.7368	000005.4000	54505	00368	01121	00795	00008	00648	01833	01863	00140	0 0 0 1 0 1 1 1 1 1 1 1 1 1 1 1	0 0 0 0 0 0 0 0 0 0 0 0 0 0 0 0
2023-10-18T02-48-07.622 PM	000028.4336	-000000.0005	000000.3397	000000.0523	-000000.0595	-000000.2733	000000.9632	000002.7368	000004.9200	54505	00369	01124	00806	00009	00648	01829	01863	00132	0 0 0 1 0 1 1 1 1 1 1 1 1 1 1 1	0 0 0 0 0 0 0 0 0 0 0 0 0 0 0 0
2023-10-18T02-48-11.308 PM	000028.4291	-000000.0005	000000.3384	000000.0527	-000000.0621	-000000.2733	000000.9644	000002.7158	000005.4000	54498	00369	01121	00809	00008	00648	01831	01864	00140	0 0 0 1 0 1 1 1 1 1 1 1 1 1 1 1	0 0 0 0 0 0 0 0 0 0 0 0 0 0 0 0
2023-10-18T02-48-15.215 PM	000028.4407	-000000.0010	000000.3406	000000.0505	-000000.0621	-000000.2733	000000.9651	000002.7158	000005.4000	54516	00368	01126	00793	00008	00648	01832	01864	00140	0 0 0 1 0 1 1 1 1 1 1 1 1 1 1 1	0 0 0 0 0 0 0 0 0 0 0 0 0 0 0 0
2023-10-18T02-48-16.753 PM	000028.4426	-000000.0015	000000.3402	000000.0503	-000000.0621	-000000.2733	000000.9638	000002.8632	000005.4000	54519	00367	01125	00791	00008	00648	01830	01857	00140	0 0 0 1 0 1 1 1 1 1 1 1 1 1 1 1	0 0 0 0 0 0 0 0 0 0 0 0 0 0 0 0
2023-10-18T02-48-19.607 PM	000028.4510	-000000.0010	000000.3406	000000.0524	-000000.0621	-000000.2733	000000.9651	000002.8000	000005.4000	54532	00368	01126	00807	00008	00648	01832	01860	00140	0 0 0 1 0 1 1 1 1 1 1 1 1 1 1 1	0 0 0 0 0 0 0 0 0 0 0 0 0 0 0 0
2023-10-18T02-48-23.480 PM	000028.4574	000000.0010	000000.3388	000000.0503	-000000.0621	-000000.2733	000000.9664	000002.6737	000005.4000	54542	00372	01122	00791	00008	00648	01834	01866	00140	0 0 0 1 0 1 1 1 1 1 1 1 1 1 1 1	0 0 0 0 0 0 0 0 0 0 0 0 0 0 0 0
2023-10-18T02-48-25.064 PM	000028.4606	-000000.0055	000000.3374	000000.0501	-000000.0621	-000000.2733	000000.9638	000002.6316	000005.6400	54547	00359	01119	00790	00008	00648	01830	01868	00144	0 0 0 1 0 1 1 1 1 1 1 1 1 1 1 1	0 0 0 0 0 0 0 0 0 0 0 0 0 0 0 0
2023-10-18T02-48-28.861 PM	000028.4516	-000000.0005	000000.3388	000000.0527	-000000.0621	-000000.2733	000000.9644	000002.6947	000005.1600	54533	00369	01122	00809	00008	00648	01831	01865	00136	0 0 0 1 0 1 1 1 1 1 1 1 1 1 1 1	0 0 0 0 0 0 0 0 0 0 0 0 0 0 0 0
2023-10-18T02-48-31.719 PM	000028.4490	-000000.0005	000000.3411	000000.0520	-000000.0621	-000000.2733	000000.9632	000002.8210	000004.9200	54529	00369	01127	00804	00008	00648	01829	01859	00132	0 0 0 1 0 1 1 1 1 1 1 1 1 1 1 1	0 0 0 0 0 0 0 0 0 0 0 0 0 0 0 0
2023-10-18T02-48-35.197 PM	000028.4375	-000000.0010	000000.3388	000000.0529	-000000.0621	-000000.2733	000000.9657	000002.7158	000005.1600	54511	00368	01122	00810	00008	00648	01833	01864	00136	0 0 0 1 0 1 1 1 1 1 1 1 1 1 1 1	0 0 0 0 0 0 0 0 0 0 0 0 0 0 0 0
2023-10-18T02-48-37.816 PM	000028.4311	000000.0000	000000.3397	000000.0505	-000000.0595	-000000.2733	000000.9644	000002.8632	000005.4000	54501	00370	01124	00793	00009	00648	01831	01857	00140	0 0 0 1 0 1 1 1 1 1 1 1 1 1 1 1	0 0 0 0 0 0 0 0 0 0 0 0 0 0 0 0
2023-10-18T02-48-39.543 PM	000028.4240	000000.0005	000000.3393	000000.0505	-000000.0621	-000000.2733	000000.9638	000002.8210	000005.4000	54490	00371	01123	00793	00008	00648	01830	01859	00140	0 0 0 1 0 1 1 1 1 1 1 1 1 1 1 1	0 0 0 0 0 0 0 0 0 0 0 0 0 0 0 0
2023-10-18T02-48-42.445 PM	000028.4221	-000000.0020	000000.3379	000000.0508	-000000.0621	-000000.2733	000000.9651	000002.5895	000004.9200	54487	00366	01120	00795	00008	00648	01832	01870	00132	0 0 0 1 0 1 1 1 1 1 1 1 1 1 1 1	0 0 0 0 0 0 0 0 0 0 0 0 0 0 0 0
2023-10-18T02-48-45.174 PM	000028.4176	-000000.0015	000000.3406	000000.0504	-000000.0595	-000000.2733	000000.9599	000002.7158	000005.4000	54480	00367	01126	00792	00009	00648	01824	01864	00140	0 0 0 1 0 1 1 1 1 1 1 1 1 1 1 1	0 0 0 0 0 0 0 0 0 0 0 0 0 0 0 0
2023-10-18T02-48-49.191 PM	000028.4105	-000000.0005	000000.3388	000000.0527	-000000.0621	-000000.2733	000000.9644	000002.6947	000005.6400	54469	00369	01122	00809	00008	00648	01831	01865	00144	0 0 0 1 0 1 1 1 1 1 1 1 1 1 1 1	0 0 0 0 0 0 0 0 0 0 0 0 0 0 0 0
2023-10-18T02-48-51.699 PM	000028.4157	-000000.0020	000000.3402	000000.0519	-000000.0621	-000000.2733	000000.9606	000002.7158	000005.6400	54477	00366	01125	00803	00008	00648	01825	01864	00144	0 0 0 1 0 1 1 1 1 1 1 1 1 1 1 1	0 0 0 0 0 0 0 0 0 0 0 0 0 0 0 0
2023-10-18T02-48-54.507 PM	000028.4022	000000.0005	000000.3379	000000.0529	-000000.0621	-000000.2733	000000.9625	000002.7579	000005.1600	54456	00371	01120	00810	00008	00648	01828	01862	00136	0 0 0 1 0 1 1 1 1 1 1 1 1 1 1 1	0 0 0 0 0 0 0 0 0 0 0 0 0 0 0 0
2023-10-18T02-48-57.175 PM	000028.3880	000000.0000	000000.3406	000000.0519	-000000.0621	-000000.2733	000000.9644	000002.7158	000005.4000	54434	00370	01126	00803	00008	00648	01831	01864	00140	0 0 0 1 0 1 1 1 1 1 1 1 1 1 1 1	0 0 0 0 0 0 0 0 0 0 0 0 0 0 0 0
2023-10-18T02-48-59.673 PM	000028.3887	-000000.0015	000000.3397	000000.0522	-000000.0621	-000000.2733	000000.9632	000002.7579	000004.9200	54435	00367	01124	00805	00008	00648	01829	01862	00132	0 0 0 1 0 1 1 1 1 1 1 1 1 1 1 1	0 0 0 0 0 0 0 0 0 0 0 0 0 0 0 0
2023-10-18T02-49-03.043 PM	000028.3874	-000000.0015	000000.3379	000000.0509	-000000.0595	-000000.2733	000000.9619	000002.8000	000005.8800	54433	00367	01120	00796	00009	00648	01827	01860	00148	0 0 0 1 0 1 1 1 1 1 1 1 1 1 1 1	0 0 0 0 0 0 0 0 0 0 0 0 0 0 0 0
2023-10-18T02-49-05.407 PM	000028.3887	-000000.0020	000000.3374	000000.0508	-000000.0595	-000000.2733	000000.9638	000002.8000	000005.6400	54435	00366	01119	00795	00009	00648	01830	01860	00144	0 0 0 1 0 1 1 1 1 1 1 1 1 1 1 1	0 0 0 0 0 0 0 0 0 0 0 0 0 0 0 0
2023-10-18T02-49-08.298 PM	000028.3861	000000.0010	000000.3374	000000.0524	-000000.0621	-000000.2733	000000.9632	000002.6526	000005.8800	54431	00372	01119	00807	00008	00648	01829	01867	00148	0 0 0 1 0 1 1 1 1 1 1 1 1 1 1 1	0 0 0 0 0 0 0 0 0 0 0 0 0 0 0 0
2023-10-18T02-49-11.129 PM	000028.3906	-000000.0020	000000.3388	000000.0520	-000000.0621	-000000.2733	000000.9612	000002.7368	000005.6400	54438	00366	01122	00804	00008	00648	01826	01863	00144	0 0 0 1 0 1 1 1 1 1 1 1 1 1 1 1	0 0 0 0 0 0 0 0 0 0 0 0 0 0 0 0
2023-10-18T02-49-13.923 PM	000028.3900	-000000.0010	000000.3402	000000.0520	-000000.0621	-000000.2733	000000.9586	000002.6737	000005.8800	54437	00368	01125	00804	00008	00648	01822	01866	00148	0 0 0 1 0 1 1 1 1 1 1 1 1 1 1 1	0 0 0 0 0 0 0 0 0 0 0 0 0 0 0 0
2023-10-18T02-49-16.716 PM	000028.3913	000000.0005	000000.3384	000000.0511	-000000.0621	-000000.2733	000000.9644	000002.8000	000005.8800	54439	00371	01121	00797	00008	00648	01831	01860	00148	0 0 0 1 0 1 1 1 1 1 1 1 1 1 1 1	0 0 0 0 0 0 0 0 0 0 0 0 0 0 0 0
2023-10-18T02-49-19.540 PM	000028.4009	000000.0005	000000.3379	000000.0523	-000000.0621	-000000.2733	000000.9619	000002.7368	000005.6400	54454	00371	01120	00806	00008	00648	01827	01863	00144	0 0 0 1 0 1 1 1 1 1 1 1 1 1 1 1	0 0 0 0 0 0 0 0 0 0 0 0 0 0 0 0
2023-10-18T02-49-22.521 PM	000028.4028	-000000.0010	000000.3411	000000.0519	-000000.0621	-000000.2733	000000.9625	000002.7579	000005.4000	54457	00368	01127	00803	00008	00648	01828	01862	00140	0 0 0 1 0 1 1 1 1 1 1 1 1 1 1 1	0 0 0 0 0 0 0 0 0 0 0 0 0 0 0 0
2023-10-18T02-49-27.151 PM	000028.4054	000000.0005	000000.3384	000000.0530	-000000.0621	-000000.2733	000000.9638	000002.8210	000005.8800	54461	00371	01121	00811	00008	00648	01830	01859	00148	0 0 0 1 0 1 1 1 1 1 1 1 1 1 1 1	0 0 0 0 0 0 0 0 0 0 0 0 0 0 0 0
2023-10-18T02-49-28.722 PM	000028.4047	000000.0005	000000.3393	000000.0524	-000000.0621	-000000.2733	000000.9644	000002.8000	000005.6400	54460	00371	01123	00807	00008	00648	01831	01860	00144	0 0 0 1 0 1 1 1 1 1 1 1 1 1 1 1	0 0 0 0 0 0 0 0 0 0 0 0 0 0 0 0
2023-10-18T02-49-31.514 PM	000028.4047	-000000.0015	000000.3384	000000.0527	-000000.0621	-000000.2733	000000.9638	000002.7158	000005.8800	54460	00367	01121	00809	00008	00648	01830	01864	00148	0 0 0 1 0 1 1 1 1 1 1 1 1 1 1 1	0 0 0 0 0 0 0 0 0 0 0 0 0 0 0 0
2023-10-18T02-49-34.401 PM	000028.3970	-000000.0020	000000.3406	000000.0519	-000000.0595	-000000.2733	000000.9619	000002.6526	000005.4000	54448	00366	01126	00803	00009	00648	01827	01867	00140	0 0 0 1 0 1 1 1 1 1 1 1 1 1 1 1	0 0 0 0 0 0 0 0 0 0 0 0 0 0 0 0
2023-10-18T02-49-38.465 PM	000028.3893	-000000.0015	000000.3388	000000.0529	-000000.0595	-000000.2733	000000.9638	000002.6526	000005.6400	54436	00367	01122	00810	00009	00648	01830	01867	00144	0 0 0 1 0 1 1 1 1 1 1 1 1 1 1 1	0 0 0 0 0 0 0 0 0 0 0 0 0 0 0 0
2023-10-18T02-49-41.155 PM	000028.3855	-000000.0015	000000.3402	000000.0522	-000000.0621	-000000.2733	000000.9651	000002.6526	000005.4000	54430	00367	01125	00805	00008	00648	01832	01867	00140	0 0 0 1 0 1 1 1 1 1 1 1 1 1 1 1	0 0 0 0 0 0 0 0 0 0 0 0 0 0 0 0
2023-10-18T02-49-42.686 PM	000028.3874	000000.0015	000000.3379	000000.0518	-000000.0621	-000000.2733	000000.9644	000002.7789	000005.6400	54433	00373	01120	00802	00008	00648	01831	01861	00144	0 0 0 1 0 1 1 1 1 1 1 1 1 1 1 1	0 0 0 0 0 0 0 0 0 0 0 0 0 0 0 0
2023-10-18T02-49-45.542 PM	000028.4067	000000.0010	000000.3379	000000.0523	-000000.0621	-000000.2733	000000.9644	000002.7579	000005.8800	54463	00372	01120	00806	00008	00648	01831	01862	00148	0 0 0 1 0 1 1 1 1 1 1 1 1 1 1 1	0 0 0 0 0 0 0 0 0 0 0 0 0 0 0 0
2023-10-18T02-49-48.350 PM	000028.4157	000000.0000	000000.3384	000000.0529	-000000.0621	-000000.2733	000000.9625	000002.7158	000005.8800	54477	00370	01121	00810	00008	00648	01828	01864	00148	0 0 0 1 0 1 1 1 1 1 1 1 1 1 1 1	0 0 0 0 0 0 0 0 0 0 0 0 0 0 0 0
2023-10-18T02-49-53.134 PM	000028.4202	-000000.0010	000000.3384	000000.0530	-000000.0621	-000000.2733	000000.9657	000002.8000	000006.1200	54484	00368	01121	00811	00008	00648	01833	01860	00152	0 0 0 1 0 1 1 1 1 1 1 1 1 1 1 1	0 0 0 0 0 0 0 0 0 0 0 0 0 0 0 0
2023-10-18T02-49-54.596 PM	000028.4157	-000000.0015	000000.3393	000000.0519	-000000.0595	-000000.2733	000000.9632	000002.6737	000006.1200	54477	00367	01123	00803	00009	00648	01829	01866	00152	0 0 0 1 0 1 1 1 1 1 1 1 1 1 1 1	0 0 0 0 0 0 0 0 0 0 0 0 0 0 0 0
2023-10-18T02-49-57.498 PM	000028.4150	000000.0000	000000.3384	000000.0505	-000000.0595	-000000.2733	000000.9625	000002.7579	000005.8800	54476	00370	01121	00793	00009	00648	01828	01862	00148	0 0 0 1 0 1 1 1 1 1 1 1 1 1 1 1	0 0 0 0 0 0 0 0 0 0 0 0 0 0 0 0
2023-10-18T02-50-00.432 PM	000028.4015	-000000.0015	000000.3406	000000.0520	-000000.0595	-000000.2733	000000.9644	000002.8421	000005.8800	54455	00367	01126	00804	00009	00648	01831	01858	00148	0 0 0 1 0 1 1 1 1 1 1 1 1 1 1 1	0 0 0 0 0 0 0 0 0 0 0 0 0 0 0 0
2023-10-18T02-50-03.210 PM	000028.4022	-000000.0025	000000.3379	000000.0524	-000000.0621	-000000.2733	000000.9625	000002.8000	000005.8800	54456	00365	01120	00807	00008	00648	01828	01860	00148	0 0 0 1 0 1 1 1 1 1 1 1 1 1 1 1	0 0 0 0 0 0 0 0 0 0 0 0 0 0 0 0
2023-10-18T02-50-07.134 PM	000028.4105	-000000.0020	000000.3406	000000.0520	-000000.0621	-000000.2733	000000.9644	000002.8000	000005.8800	54469	00366	01126	00804	00008	00648	01831	01860	00148	0 0 0 1 0 1 1 1 1 1 1 1 1 1 1 1	0 0 0 0 0 0 0 0 0 0 0 0 0 0 0 0
2023-10-18T02-50-09.819 PM	000028.4099	000000.0015	000000.3384	000000.0542	-000000.0621	-000000.2733	000000.9651	000002.8000	000005.8800	54468	00373	01121	00820	00008	00648	01832	01860	00148	0 0 0 1 0 1 1 1 1 1 1 1 1 1 1 1	0 0 0 0 0 0 0 0 0 0 0 0 0 0 0 0
2023-10-18T02-50-11.510 PM	000028.4099	000000.0015	000000.3388	000000.0522	-000000.0621	-000000.2733	000000.9638	000002.7158	000005.8800	54468	00373	01122	00805	00008	00648	01830	01864	00148	0 0 0 1 0 1 1 1 1 1 1 1 1 1 1 1	0 0 0 0 0 0 0 0 0 0 0 0 0 0 0 0
2023-10-18T02-50-16.469 PM	000028.4144	-000000.0010	000000.3402	000000.0519	-000000.0621	-000000.2733	000000.9638	000002.7158	000005.8800	54475	00368	01125	00803	00008	00648	01830	01864	00148	0 0 0 1 0 1 1 1 1 1 1 1 1 1 1 1	0 0 0 0 0 0 0 0 0 0 0 0 0 0 0 0
2023-10-18T02-50-19.119 PM	000028.4169	000000.0010	000000.3379	000000.0522	-000000.0595	-000000.2733	000000.9606	000002.7158	000005.8800	54479	00372	01120	00805	00009	00648	01825	01864	00148	0 0 0 1 0 1 1 1 1 1 1 1 1 1 1 1	0 0 0 0 0 0 0 0 0 0 0 0 0 0 0 0
2023-10-18T02-50-21.817 PM	000028.4169	-000000.0005	000000.3406	000000.0519	-000000.0621	-000000.2733	000000.9657	000002.6947	000005.8800	54479	00369	01126	00803	00008	00648	01833	01865	00148	0 0 0 1 0 1 1 1 1 1 1 1 1 1 1 1	0 0 0 0 0 0 0 0 0 0 0 0 0 0 0 0
2023-10-18T02-50-24.704 PM	000028.4176	-000000.0010	000000.3411	000000.0520	-000000.0621	-000000.2733	000000.9619	000002.6947	000005.8800	54480	00368	01127	00804	00008	00648	01827	01865	00148	0 0 0 1 0 1 1 1 1 1 1 1 1 1 1 1	0 0 0 0 0 0 0 0 0 0 0 0 0 0 0 0
2023-10-18T02-50-26.446 PM	000028.4157	-000000.0020	000000.3406	000000.0538	-000000.0595	-000000.2733	000000.9625	000002.7368	000005.8800	54477	00366	01126	00817	00009	00648	01828	01863	00148	0 0 0 1 0 1 1 1 1 1 1 1 1 1 1 1	0 0 0 0 0 0 0 0 0 0 0 0 0 0 0 0
2023-10-18T02-50-30.446 PM	000028.4118	000000.0000	000000.3393	000000.0529	-000000.0621	-000000.2733	000000.9638	000002.6947	000005.4000	54471	00370	01123	00810	00008	00648	01830	01865	00140	0 0 0 1 0 1 1 1 1 1 1 1 1 1 1 1	0 0 0 0 0 0 0 0 0 0 0 0 0 0 0 0
2023-10-18T02-50-33.113 PM	000028.4073	-000000.0020	000000.3402	000000.0519	-000000.0595	-000000.2733	000000.9606	000002.6947	000005.6400	54464	00366	01125	00803	00009	00648	01825	01865	00144	0 0 0 1 0 1 1 1 1 1 1 1 1 1 1 1	0 0 0 0 0 0 0 0 0 0 0 0 0 0 0 0
2023-10-18T02-50-34.666 PM	000028.4054	-000000.0010	000000.3384	000000.0546	-000000.0621	-000000.2733	000000.9651	000002.7368	000005.6400	54461	00368	01121	00823	00008	00648	01832	01863	00144	0 0 0 1 0 1 1 1 1 1 1 1 1 1 1 1	0 0 0 0 0 0 0 0 0 0 0 0 0 0 0 0
2023-10-18T02-50-37.522 PM	000028.4041	-000000.0015	000000.3406	000000.0519	-000000.0595	-000000.2733	000000.9606	000002.7158	000005.4000	54459	00367	01126	00803	00009	00648	01825	01864	00140	0 0 0 1 0 1 1 1 1 1 1 1 1 1 1 1	0 0 0 0 0 0 0 0 0 0 0 0 0 0 0 0
2023-10-18T02-50-41.162 PM	000028.3951	000000.0015	000000.3384	000000.0529	-000000.0621	-000000.2733	000000.9619	000002.6947	000005.6400	54445	00373	01121	00810	00008	00648	01827	01865	00144	0 0 0 1 0 1 1 1 1 1 1 1 1 1 1 1	0 0 0 0 0 0 0 0 0 0 0 0 0 0 0 0
2023-10-18T02-50-45.101 PM	000028.3887	-000000.0020	000000.3384	000000.0508	-000000.0595	-000000.2733	000000.9612	000002.8000	000005.6400	54435	00366	01121	00795	00009	00648	01826	01860	00144	0 0 0 1 0 1 1 1 1 1 1 1 1 1 1 1	0 0 0 0 0 0 0 0 0 0 0 0 0 0 0 0
2023-10-18T02-50-46.562 PM	000028.3887	-000000.0020	000000.3397	000000.0504	-000000.0621	-000000.2733	000000.9612	000002.6947	000005.6400	54435	00366	01124	00792	00008	00648	01826	01865	00144	0 0 0 1 0 1 1 1 1 1 1 1 1 1 1 1	0 0 0 0 0 0 0 0 0 0 0 0 0 0 0 0
2023-10-18T02-50-49.512 PM	000028.3823	-000000.0020	000000.3402	000000.0523	-000000.0621	-000000.2733	000000.9619	000002.7579	000005.4000	54425	00366	01125	00806	00008	00648	01827	01862	00140	0 0 0 1 0 1 1 1 1 1 1 1 1 1 1 1	0 0 0 0 0 0 0 0 0 0 0 0 0 0 0 0
2023-10-18T02-50-53.372 PM	000028.2256	-000000.0020	000000.3384	000000.0527	-000000.0595	-000000.2733	000000.9619	000002.8210	000005.6400	54181	00366	01121	00809	00009	00648	01827	01859	00144	0 0 0 1 0 1 1 1 1 1 1 1 1 1 1 1	0 0 0 0 0 0 0 0 0 0 0 0 0 0 0 0
2023-10-18T02-50-55.117 PM	000028.3174	-000000.0055	000000.3374	000000.0519	-000000.0595	-000000.2733	000000.9606	000002.6737	000005.6400	54324	00359	01119	00803	00009	00648	01825	01866	00144	0 0 0 1 0 1 1 1 1 1 1 1 1 1 1 1	0 0 0 0 0 0 0 0 0 0 0 0 0 0 0 0
2023-10-18T02-50-59.099 PM	000028.3701	-000000.0015	000000.3402	000000.0518	-000000.0595	-000000.2733	000000.9644	000002.8000	000005.4000	54406	00367	01125	00802	00009	00648	01831	01860	00140	0 0 0 1 0 1 1 1 1 1 1 1 1 1 1 1	0 0 0 0 0 0 0 0 0 0 0 0 0 0 0 0
2023-10-18T02-51-00.637 PM	000028.3720	-000000.0010	000000.3379	000000.0509	-000000.0621	-000000.2733	000000.9657	000002.7579	000005.1600	54409	00368	01120	00796	00008	00648	01833	01862	00136	0 0 0 1 0 1 1 1 1 1 1 1 1 1 1 1	0 0 0 0 0 0 0 0 0 0 0 0 0 0 0 0
2023-10-18T02-51-05.391 PM	000028.3714	-000000.0010	000000.3402	000000.0516	-000000.0621	-000000.2733	000000.9619	000002.8210	000006.1200	54408	00368	01125	00801	00008	00648	01827	01859	00152	0 0 0 1 0 1 1 1 1 1 1 1 1 1 1 1	0 0 0 0 0 0 0 0 0 0 0 0 0 0 0 0
2023-10-18T02-51-06.991 PM	000028.3707	-000000.0035	000000.3361	000000.0523	-000000.0621	-000000.2733	000000.9651	000002.6526	000005.8800	54407	00363	01116	00806	00008	00648	01832	01867	00148	0 0 0 1 0 1 1 1 1 1 1 1 1 1 1 1	0 0 0 0 0 0 0 0 0 0 0 0 0 0 0 0
2023-10-18T02-51-10.802 PM	000028.3598	000000.0010	000000.3388	000000.0529	-000000.0621	-000000.2733	000000.9651	000002.6947	000005.8800	54390	00372	01122	00810	00008	00648	01832	01865	00148	0 0 0 1 0 1 1 1 1 1 1 1 1 1 1 1	0 0 0 0 0 0 0 0 0 0 0 0 0 0 0 0
2023-10-18T02-51-13.627 PM	000028.3624	-000000.0015	000000.3397	000000.0518	-000000.0595	-000000.2733	000000.9606	000002.7579	000005.6400	54394	00367	01124	00802	00009	00648	01825	01862	00144	0 0 0 1 0 1 1 1 1 1 1 1 1 1 1 1	0 0 0 0 0 0 0 0 0 0 0 0 0 0 0 0
2023-10-18T02-51-15.274 PM	000028.3656	-000000.0010	000000.3406	000000.0518	-000000.0621	-000000.2733	000000.9644	000002.7579	000005.6400	54399	00368	01126	00802	00008	00648	01831	01862	00144	0 0 0 1 0 1 1 1 1 1 1 1 1 1 1 1	0 0 0 0 0 0 0 0 0 0 0 0 0 0 0 0
2023-10-18T02-51-18.083 PM	000028.3662	-000000.0020	000000.3384	000000.0527	-000000.0621	-000000.2733	000000.9638	000002.6947	000005.8800	54400	00366	01121	00809	00008	00648	01830	01865	00148	0 0 0 1 0 1 1 1 1 1 1 1 1 1 1 1	0 0 0 0 0 0 0 0 0 0 0 0 0 0 0 0
2023-10-18T02-51-22.074 PM	000028.3662	-000000.0015	000000.3402	000000.0520	-000000.0595	-000000.2733	000000.9625	000002.7158	000005.8800	54400	00367	01125	00804	00009	00648	01828	01864	00148	0 0 0 1 0 1 1 1 1 1 1 1 1 1 1 1	0 0 0 0 0 0 0 0 0 0 0 0 0 0 0 0
2023-10-18T02-51-23.590 PM	000028.3636	-000000.0010	000000.3402	000000.0518	-000000.0621	-000000.2733	000000.9638	000002.7579	000005.6400	54396	00368	01125	00802	00008	00648	01830	01862	00144	0 0 0 1 0 1 1 1 1 1 1 1 1 1 1 1	0 0 0 0 0 0 0 0 0 0 0 0 0 0 0 0
2023-10-18T02-51-28.407 PM	000028.3611	-000000.0015	000000.3379	000000.0526	-000000.0569	-000000.2733	000000.9612	000002.7368	000005.1600	54392	00367	01120	00808	00010	00648	01826	01863	00136	0 0 0 1 0 1 1 1 1 1 1 1 1 1 1 1	0 0 0 0 0 0 0 0 0 0 0 0 0 0 0 0
2023-10-18T02-51-30.102 PM	000028.3617	-000000.0055	000000.3379	000000.0519	-000000.0621	-000000.2733	000000.9638	000002.7579	000005.8800	54393	00359	01120	00803	00008	00648	01830	01862	00148	0 0 0 1 0 1 1 1 1 1 1 1 1 1 1 1	0 0 0 0 0 0 0 0 0 0 0 0 0 0 0 0
2023-10-18T02-51-34.071 PM	000028.3630	-000000.0020	000000.3402	000000.0520	-000000.0595	-000000.2733	000000.9612	000002.8000	000005.6400	54395	00366	01125	00804	00009	00648	01826	01860	00144	0 0 0 1 0 1 1 1 1 1 1 1 1 1 1 1	0 0 0 0 0 0 0 0 0 0 0 0 0 0 0 0
2023-10-18T02-51-35.641 PM	000028.3649	-000000.0015	000000.3384	000000.0526	-000000.0595	-000000.2733	000000.9644	000002.7579	000005.6400	54398	00367	01121	00808	00009	00648	01831	01862	00144	0 0 0 1 0 1 1 1 1 1 1 1 1 1 1 1	0 0 0 0 0 0 0 0 0 0 0 0 0 0 0 0
2023-10-18T02-51-39.580 PM	000028.3630	-000000.0015	000000.3393	000000.0538	-000000.0595	-000000.2733	000000.9625	000002.8632	000005.8800	54395	00367	01123	00817	00009	00648	01828	01857	00148	0 0 0 1 0 1 1 1 1 1 1 1 1 1 1 1	0 0 0 0 0 0 0 0 0 0 0 0 0 0 0 0
2023-10-18T02-51-41.086 PM	000028.3585	-000000.0015	000000.3406	000000.0539	-000000.0621	-000000.2733	000000.9619	000002.7579	000005.1600	54388	00367	01126	00818	00008	00648	01827	01862	00136	0 0 0 1 0 1 1 1 1 1 1 1 1 1 1 1	0 0 0 0 0 0 0 0 0 0 0 0 0 0 0 0
2023-10-18T02-51-45.055 PM	000028.3656	000000.0005	000000.3384	000000.0524	-000000.0621	-000000.2733	000000.9619	000002.7789	000005.6400	54399	00371	01121	00807	00008	00648	01827	01861	00144	0 0 0 1 0 1 1 1 1 1 1 1 1 1 1 1	0 0 0 0 0 0 0 0 0 0 0 0 0 0 0 0
2023-10-18T02-51-47.738 PM	000028.3669	-000000.0005	000000.3411	000000.0519	-000000.0621	-000000.2733	000000.9638	000002.8000	000005.6400	54401	00369	01127	00803	00008	00648	01830	01860	00144	0 0 0 1 0 1 1 1 1 1 1 1 1 1 1 1	0 0 0 0 0 0 0 0 0 0 0 0 0 0 0 0
2023-10-18T02-51-49.417 PM	000028.3592	000000.0005	000000.3379	000000.0500	-000000.0621	-000000.2733	000000.9612	000002.8000	000005.1600	54389	00371	01120	00789	00008	00648	01826	01860	00136	0 0 0 1 0 1 1 1 1 1 1 1 1 1 1 1	0 0 0 0 0 0 0 0 0 0 0 0 0 0 0 0
2023-10-18T02-51-53.089 PM	000028.3585	-000000.0015	000000.3397	000000.0518	-000000.0621	-000000.2733	000000.9619	000002.6947	000005.4000	54388	00367	01124	00802	00008	00648	01827	01865	00140	0 0 0 1 0 1 1 1 1 1 1 1 1 1 1 1	0 0 0 0 0 0 0 0 0 0 0 0 0 0 0 0
2023-10-18T02-51-57.054 PM	000028.3733	000000.0015	000000.3388	000000.0529	-000000.0621	-000000.2733	000000.9651	000002.8210	000005.6400	54411	00373	01122	00810	00008	00648	01832	01859	00144	0 0 0 1 0 1 1 1 1 1 1 1 1 1 1 1	0 0 0 0 0 0 0 0 0 0 0 0 0 0 0 0
2023-10-18T02-51-59.733 PM	000028.3771	000000.0005	000000.3379	000000.0529	-000000.0621	-000000.2733	000000.9644	000002.8210	000005.8800	54417	00371	01120	00810	00008	00648	01831	01859	00148	0 0 0 1 0 1 1 1 1 1 1 1 1 1 1 1	0 0 0 0 0 0 0 0 0 0 0 0 0 0 0 0
2023-10-18T02-52-01.427 PM	000028.3771	000000.0000	000000.3370	000000.0522	-000000.0595	-000000.2733	000000.9644	000002.7579	000005.4000	54417	00370	01118	00805	00009	00648	01831	01862	00140	0 0 0 1 0 1 1 1 1 1 1 1 1 1 1 1	0 0 0 0 0 0 0 0 0 0 0 0 0 0 0 0
2023-10-18T02-52-04.378 PM	000028.3778	-000000.0020	000000.3406	000000.0520	-000000.0621	-000000.2733	000000.9632	000002.7789	000005.8800	54418	00366	01126	00804	00008	00648	01829	01861	00148	0 0 0 1 0 1 1 1 1 1 1 1 1 1 1 1	0 0 0 0 0 0 0 0 0 0 0 0 0 0 0 0
2023-10-18T02-52-08.362 PM	000028.3765	-000000.0025	000000.3379	000000.0526	-000000.0621	-000000.2733	000000.9625	000002.7789	000005.1600	54416	00365	01120	00808	00008	00648	01828	01861	00136	0 0 0 1 0 1 1 1 1 1 1 1 1 1 1 1	0 0 0 0 0 0 0 0 0 0 0 0 0 0 0 0
2023-10-18T02-52-11.045 PM	000028.3675	000000.0005	000000.3379	000000.0526	-000000.0595	-000000.2733	000000.9619	000002.6526	000005.8800	54402	00371	01120	00808	00009	00648	01827	01867	00148	0 0 0 1 0 1 1 1 1 1 1 1 1 1 1 1	0 0 0 0 0 0 0 0 0 0 0 0 0 0 0 0
2023-10-18T02-52-13.665 PM	000028.3707	-000000.0020	000000.3402	000000.0539	-000000.0621	-000000.2733	000000.9619	000002.6737	000005.8800	54407	00366	01125	00818	00008	00648	01827	01866	00148	0 0 0 1 0 1 1 1 1 1 1 1 1 1 1 1	0 0 0 0 0 0 0 0 0 0 0 0 0 0 0 0
2023-10-18T02-52-17.304 PM	000028.3848	000000.0015	000000.3388	000000.0522	-000000.0595	-000000.2733	000000.9657	000002.7368	000005.6400	54429	00373	01122	00805	00009	00648	01833	01863	00144	0 0 0 1 0 1 1 1 1 1 1 1 1 1 1 1	0 0 0 0 0 0 0 0 0 0 0 0 0 0 0 0
2023-10-18T02-52-18.984 PM	000028.3861	-000000.0055	000000.3374	000000.0527	-000000.0621	-000000.2733	000000.9651	000002.7368	000005.8800	54431	00359	01119	00809	00008	00648	01832	01863	00148	0 0 0 1 0 1 1 1 1 1 1 1 1 1 1 1	0 0 0 0 0 0 0 0 0 0 0 0 0 0 0 0
2023-10-18T02-52-22.797 PM	000028.4035	-000000.0020	000000.3384	000000.0529	-000000.0621	-000000.2733	000000.9657	000002.8000	000006.1200	54458	00366	01121	00810	00008	00648	01833	01860	00152	0 0 0 1 0 1 1 1 1 1 1 1 1 1 1 1	0 0 0 0 0 0 0 0 0 0 0 0 0 0 0 0
2023-10-18T02-52-25.545 PM	000028.4131	-000000.0010	000000.3397	000000.0522	-000000.0595	-000000.2733	000000.9625	000002.7158	000005.8800	54473	00368	01124	00805	00009	00648	01828	01864	00148	0 0 0 1 0 1 1 1 1 1 1 1 1 1 1 1	0 0 0 0 0 0 0 0 0 0 0 0 0 0 0 0
2023-10-18T02-52-28.353 PM	000028.4092	000000.0000	000000.3384	000000.0520	-000000.0595	-000000.2733	000000.9625	000002.6526	000005.4000	54467	00370	01121	00804	00009	00648	01828	01867	00140	0 0 0 1 0 1 1 1 1 1 1 1 1 1 1 1	0 0 0 0 0 0 0 0 0 0 0 0 0 0 0 0
2023-10-18T02-52-31.029 PM	000028.4092	-000000.0005	000000.3420	000000.0522	-000000.0621	-000000.2733	000000.9651	000002.7579	000005.6400	54467	00369	01129	00805	00008	00648	01832	01862	00144	0 0 0 1 0 1 1 1 1 1 1 1 1 1 1 1	0 0 0 0 0 0 0 0 0 0 0 0 0 0 0 0
2023-10-18T02-52-33.653 PM	000028.4105	-000000.0015	000000.3388	000000.0524	-000000.0595	-000000.2733	000000.9638	000002.7368	000005.4000	54469	00367	01122	00807	00009	00648	01830	01863	00140	0 0 0 1 0 1 1 1 1 1 1 1 1 1 1 1	0 0 0 0 0 0 0 0 0 0 0 0 0 0 0 0
2023-10-18T02-52-36.367 PM	000028.4137	-000000.0015	000000.3402	000000.0539	-000000.0595	-000000.2733	000000.9606	000002.7579	000005.8800	54474	00367	01125	00818	00009	00648	01825	01862	00148	0 0 0 1 0 1 1 1 1 1 1 1 1 1 1 1	0 0 0 0 0 0 0 0 0 0 0 0 0 0 0 0
2023-10-18T02-52-39.018 PM	000028.4022	000000.0005	000000.3384	000000.0539	-000000.0595	-000000.2733	000000.9632	000002.7368	000005.1600	54456	00371	01121	00818	00009	00648	01829	01863	00136	0 0 0 1 0 1 1 1 1 1 1 1 1 1 1 1	0 0 0 0 0 0 0 0 0 0 0 0 0 0 0 0
2023-10-18T02-52-42.594 PM	000028.3957	000000.0000	000000.3393	000000.0541	-000000.0621	-000000.2733	000000.9651	000002.8210	000005.1600	54446	00370	01123	00819	00008	00648	01832	01859	00136	0 0 0 1 0 1 1 1 1 1 1 1 1 1 1 1	0 0 0 0 0 0 0 0 0 0 0 0 0 0 0 0
2023-10-18T02-52-45.291 PM	000028.4015	-000000.0015	000000.3406	000000.0539	-000000.0621	-000000.2733	000000.9638	000002.7789	000005.6400	54455	00367	01126	00818	00008	00648	01830	01861	00144	0 0 0 1 0 1 1 1 1 1 1 1 1 1 1 1	0 0 0 0 0 0 0 0 0 0 0 0 0 0 0 0
2023-10-18T02-52-47.018 PM	000028.4041	-000000.0061	000000.3361	000000.0548	-000000.0621	-000000.2733	000000.9651	000002.8000	000005.4000	54459	00358	01116	00824	00008	00648	01832	01860	00140	0 0 0 1 0 1 1 1 1 1 1 1 1 1 1 1	0 0 0 0 0 0 0 0 0 0 0 0 0 0 0 0
2023-10-18T02-52-51.018 PM	000028.4105	-000000.0015	000000.3411	000000.0543	-000000.0621	-000000.2733	000000.9657	000002.8210	000005.4000	54469	00367	01127	00821	00008	00648	01833	01859	00140	0 0 0 1 0 1 1 1 1 1 1 1 1 1 1 1	0 0 0 0 0 0 0 0 0 0 0 0 0 0 0 0
2023-10-18T02-52-53.700 PM	000028.2648	000000.0010	000000.3384	000000.0541	-000000.0595	-000000.2733	000000.9632	000002.7158	000005.6400	54242	00372	01121	00819	00009	00648	01829	01864	00144	0 0 0 1 0 1 1 1 1 1 1 1 1 1 1 1	0 0 0 0 0 0 0 0 0 0 0 0 0 0 0 0
2023-10-18T02-52-56.580 PM	000028.4298	-000000.0015	000000.3411	000000.0541	-000000.0621	-000000.2733	000000.9632	000002.6947	000005.4000	54499	00367	01127	00819	00008	00648	01829	01865	00140	0 0 0 1 0 1 1 1 1 1 1 1 1 1 1 1	0 0 0 0 0 0 0 0 0 0 0 0 0 0 0 0
2023-10-18T02-52-59.285 PM	000028.4112	-000000.0005	000000.3388	000000.0545	-000000.0595	-000000.2733	000000.9644	000002.7579	000005.1600	54470	00369	01122	00822	00009	00648	01831	01862	00136	0 0 0 1 0 1 1 1 1 1 1 1 1 1 1 1	0 0 0 0 0 0 0 0 0 0 0 0 0 0 0 0
2023-10-18T02-53-02.000 PM	000028.4112	000000.0015	000000.3393	000000.0548	-000000.0595	-000000.2733	000000.9644	000002.7579	000005.6400	54470	00373	01123	00824	00009	00648	01831	01862	00144	0 0 0 1 0 1 1 1 1 1 1 1 1 1 1 1	0 0 0 0 0 0 0 0 0 0 0 0 0 0 0 0
2023-10-18T02-53-05.502 PM	000028.4150	000000.0010	000000.3393	000000.0546	-000000.0621	-000000.2733	000000.9632	000002.8210	000005.1600	54476	00372	01123	00823	00008	00648	01829	01859	00136	0 0 0 1 0 1 1 1 1 1 1 1 1 1 1 1	0 0 0 0 0 0 0 0 0 0 0 0 0 0 0 0
2023-10-18T02-53-07.037 PM	000028.4144	-000000.0025	000000.3388	000000.0546	-000000.0595	-000000.2733	000000.9651	000002.7789	000005.6400	54475	00365	01122	00823	00009	00648	01832	01861	00144	0 0 0 1 0 1 1 1 1 1 1 1 1 1 1 1	0 0 0 0 0 0 0 0 0 0 0 0 0 0 0 0
2023-10-18T02-53-10.990 PM	000028.4234	-000000.0015	000000.3402	000000.0524	-000000.0595	-000000.2733	000000.9638	000002.6947	000005.4000	54489	00367	01125	00807	00009	00648	01830	01865	00140	0 0 0 1 0 1 1 1 1 1 1 1 1 1 1 1	0 0 0 0 0 0 0 0 0 0 0 0 0 0 0 0
2023-10-18T02-53-13.627 PM	000028.4298	-000000.0010	000000.3406	000000.0538	-000000.0595	-000000.2733	000000.9638	000002.6737	000005.6400	54499	00368	01126	00817	00009	00648	01830	01866	00144	0 0 0 1 0 1 1 1 1 1 1 1 1 1 1 1	0 0 0 0 0 0 0 0 0 0 0 0 0 0 0 0
2023-10-18T02-53-15.353 PM	000028.4330	000000.0005	000000.3393	000000.0539	-000000.0621	-000000.2733	000000.9657	000002.6526	000005.6400	54504	00371	01123	00818	00008	00648	01833	01867	00144	0 0 0 1 0 1 1 1 1 1 1 1 1 1 1 1	0 0 0 0 0 0 0 0 0 0 0 0 0 0 0 0
2023-10-18T02-53-19.274 PM	000028.4401	000000.0010	000000.3388	000000.0539	-000000.0621	-000000.2733	000000.9632	000002.8000	000005.4000	54515	00372	01122	00818	00008	00648	01829	01860	00140	0 0 0 1 0 1 1 1 1 1 1 1 1 1 1 1	0 0 0 0 0 0 0 0 0 0 0 0 0 0 0 0
2023-10-18T02-53-20.873 PM	000028.4407	-000000.0040	000000.3356	000000.0541	-000000.0621	-000000.2733	000000.9632	000002.6526	000005.4000	54516	00362	01115	00819	00008	00648	01829	01867	00140	0 0 0 1 0 1 1 1 1 1 1 1 1 1 1 1	0 0 0 0 0 0 0 0 0 0 0 0 0 0 0 0
2023-10-18T02-53-24.687 PM	000028.4381	-000000.0005	000000.3406	000000.0519	-000000.0621	-000000.2733	000000.9651	000002.7158	000004.6800	54512	00369	01126	00803	00008	00648	01832	01864	00128	0 0 0 1 0 1 1 1 1 1 1 1 1 1 1 1	0 0 0 0 0 0 0 0 0 0 0 0 0 0 0 0
2023-10-18T02-53-27.495 PM	000028.4458	-000000.0010	000000.3384	000000.0527	-000000.0621	-000000.2733	000000.9644	000002.7579	000004.9200	54524	00368	01121	00809	00008	00648	01831	01862	00132	0 0 0 1 0 1 1 1 1 1 1 1 1 1 1 1	0 0 0 0 0 0 0 0 0 0 0 0 0 0 0 0
2023-10-18T02-53-31.275 PM	000028.4625	000000.0000	000000.3393	000000.0527	-000000.0621	-000000.2733	000000.9632	000002.6737	000005.4000	54550	00370	01123	00809	00008	00648	01829	01866	00140	0 0 0 1 0 1 1 1 1 1 1 1 1 1 1 1	0 0 0 0 0 0 0 0 0 0 0 0 0 0 0 0
2023-10-18T02-53-33.974 PM	000028.4657	-000000.0015	000000.3406	000000.0523	-000000.0621	-000000.2733	000000.9625	000002.8210	000005.6400	54555	00367	01126	00806	00008	00648	01828	01859	00144	0 0 0 1 0 1 1 1 1 1 1 1 1 1 1 1	0 0 0 0 0 0 0 0 0 0 0 0 0 0 0 0
2023-10-18T02-53-36.547 PM	000028.4645	-000000.0025	000000.3379	000000.0546	-000000.0595	-000000.2733	000000.9625	000002.6526	000004.9200	54553	00365	01120	00823	00009	00648	01828	01867	00132	0 0 0 1 0 1 1 1 1 1 1 1 1 1 1 1	0 0 0 0 0 0 0 0 0 0 0 0 0 0 0 0
2023-10-18T02-53-39.497 PM	000028.4568	000000.0010	000000.3393	000000.0527	-000000.0621	-000000.2733	000000.9657	000002.7368	000005.4000	54541	00372	01123	00809	00008	00648	01833	01863	00140	0 0 0 1 0 1 1 1 1 1 1 1 1 1 1 1	0 0 0 0 0 0 0 0 0 0 0 0 0 0 0 0
2023-10-18T02-53-42.321 PM	000028.4548	-000000.0010	000000.3393	000000.0520	-000000.0595	-000000.2733	000000.9619	000002.7579	000005.4000	54538	00368	01123	00804	00009	00648	01827	01862	00140	0 0 0 1 0 1 1 1 1 1 1 1 1 1 1 1	0 0 0 0 0 0 0 0 0 0 0 0 0 0 0 0
2023-10-18T02-53-44.972 PM	000028.4478	000000.0005	000000.3397	000000.0523	-000000.0621	-000000.2733	000000.9644	000002.8421	000005.4000	54527	00371	01124	00806	00008	00648	01831	01858	00140	0 0 0 1 0 1 1 1 1 1 1 1 1 1 1 1	0 0 0 0 0 0 0 0 0 0 0 0 0 0 0 0
2023-10-18T02-53-47.591 PM	000028.4471	000000.0000	000000.3384	000000.0519	-000000.0595	-000000.2733	000000.9612	000002.6737	000005.1600	54526	00370	01121	00803	00009	00648	01826	01866	00136	0 0 0 1 0 1 1 1 1 1 1 1 1 1 1 1	0 0 0 0 0 0 0 0 0 0 0 0 0 0 0 0
2023-10-18T02-53-50.288 PM	000028.4497	-000000.0005	000000.3415	000000.0504	-000000.0621	-000000.2733	000000.9644	000002.6737	000005.6400	54530	00369	01128	00792	00008	00648	01831	01866	00144	0 0 0 1 0 1 1 1 1 1 1 1 1 1 1 1	0 0 0 0 0 0 0 0 0 0 0 0 0 0 0 0
2023-10-18T02-53-51.873 PM	000028.4452	-000000.0050	000000.3347	000000.0527	-000000.0621	-000000.2733	000000.9619	000002.7158	000005.4000	54523	00360	01113	00809	00008	00648	01827	01864	00140	0 0 0 1 0 1 1 1 1 1 1 1 1 1 1 1	0 0 0 0 0 0 0 0 0 0 0 0 0 0 0 0
2023-10-18T02-53-56.530 PM	000028.4375	-000000.0010	000000.3393	000000.0527	-000000.0595	-000000.2733	000000.9644	000002.7789	000005.4000	54511	00368	01123	00809	00009	00648	01831	01861	00140	0 0 0 1 0 1 1 1 1 1 1 1 1 1 1 1	0 0 0 0 0 0 0 0 0 0 0 0 0 0 0 0
2023-10-18T02-53-59.478 PM	000028.4413	-000000.0005	000000.3388	000000.0522	-000000.0621	-000000.2733	000000.9644	000002.6737	000005.1600	54517	00369	01122	00805	00008	00648	01831	01866	00136	0 0 0 1 0 1 1 1 1 1 1 1 1 1 1 1	0 0 0 0 0 0 0 0 0 0 0 0 0 0 0 0
2023-10-18T02-54-01.956 PM	000028.4471	-000000.0020	000000.3402	000000.0522	-000000.0621	-000000.2733	000000.9632	000002.7579	000005.4000	54526	00366	01125	00805	00008	00648	01829	01862	00140	0 0 0 1 0 1 1 1 1 1 1 1 1 1 1 1	0 0 0 0 0 0 0 0 0 0 0 0 0 0 0 0
2023-10-18T02-54-04.652 PM	000028.4465	-000000.0015	000000.3393	000000.0527	-000000.0621	-000000.2733	000000.9651	000002.6947	000005.1600	54525	00367	01123	00809	00008	00648	01832	01865	00136	0 0 0 1 0 1 1 1 1 1 1 1 1 1 1 1	0 0 0 0 0 0 0 0 0 0 0 0 0 0 0 0
2023-10-18T02-54-07.476 PM	000028.4446	-000000.0020	000000.3393	000000.0522	-000000.0595	-000000.2733	000000.9632	000002.6947	000005.4000	54522	00366	01123	00805	00009	00648	01829	01865	00140	0 0 0 1 0 1 1 1 1 1 1 1 1 1 1 1	0 0 0 0 0 0 0 0 0 0 0 0 0 0 0 0
2023-10-18T02-54-09.956 PM	000028.4446	000000.0000	000000.3384	000000.0524	-000000.0595	-000000.2733	000000.9619	000002.6947	000005.4000	54522	00370	01121	00807	00009	00648	01827	01865	00140	0 0 0 1 0 1 1 1 1 1 1 1 1 1 1 1	0 0 0 0 0 0 0 0 0 0 0 0 0 0 0 0
2023-10-18T02-54-12.644 PM	000028.4446	000000.0010	000000.3397	000000.0520	-000000.0595	-000000.2733	000000.9632	000002.7579	000005.4000	54522	00372	01124	00804	00009	00648	01829	01862	00140	0 0 0 1 0 1 1 1 1 1 1 1 1 1 1 1	0 0 0 0 0 0 0 0 0 0 0 0 0 0 0 0
2023-10-18T02-54-15.464 PM	000028.4484	-000000.0005	000000.3406	000000.0522	-000000.0621	-000000.2733	000000.9625	000002.7789	000005.4000	54528	00369	01126	00805	00008	00648	01828	01861	00140	0 0 0 1 0 1 1 1 1 1 1 1 1 1 1 1	0 0 0 0 0 0 0 0 0 0 0 0 0 0 0 0
2023-10-18T02-54-19.228 PM	000028.4535	-000000.0020	000000.3397	000000.0520	-000000.0595	-000000.2733	000000.9625	000002.8210	000005.1600	54536	00366	01124	00804	00009	00648	01828	01859	00136	0 0 0 1 0 1 1 1 1 1 1 1 1 1 1 1	0 0 0 0 0 0 0 0 0 0 0 0 0 0 0 0
2023-10-18T02-54-22.286 PM	000028.4497	000000.0010	000000.3384	000000.0527	-000000.0621	-000000.2733	000000.9657	000002.7368	000005.1600	54530	00372	01121	00809	00008	00648	01833	01863	00136	0 0 0 1 0 1 1 1 1 1 1 1 1 1 1 1	0 0 0 0 0 0 0 0 0 0 0 0 0 0 0 0
2023-10-18T02-54-24.937 PM	000028.4561	-000000.0015	000000.3402	000000.0501	-000000.0621	-000000.2733	000000.9632	000002.7579	000005.4000	54540	00367	01125	00790	00008	00648	01829	01862	00140	0 0 0 1 0 1 1 1 1 1 1 1 1 1 1 1	0 0 0 0 0 0 0 0 0 0 0 0 0 0 0 0
2023-10-18T02-54-27.477 PM	000028.4632	-000000.0020	000000.3406	000000.0505	-000000.0621	-000000.2733	000000.9638	000002.7368	000004.9200	54551	00366	01126	00793	00008	00648	01830	01863	00132	0 0 0 1 0 1 1 1 1 1 1 1 1 1 1 1	0 0 0 0 0 0 0 0 0 0 0 0 0 0 0 0
2023-10-18T02-54-30.278 PM	000028.4574	-000000.0015	000000.3388	000000.0530	-000000.0621	-000000.2733	000000.9651	000002.7158	000005.4000	54542	00367	01122	00811	00008	00648	01832	01864	00140	0 0 0 1 0 1 1 1 1 1 1 1 1 1 1 1	0 0 0 0 0 0 0 0 0 0 0 0 0 0 0 0
2023-10-18T02-54-32.935 PM	000028.4446	-000000.0010	000000.3406	000000.0504	-000000.0595	-000000.2733	000000.9638	000002.8000	000005.1600	54522	00368	01126	00792	00009	00648	01830	01860	00136	0 0 0 1 0 1 1 1 1 1 1 1 1 1 1 1	0 0 0 0 0 0 0 0 0 0 0 0 0 0 0 0
2023-10-18T02-54-35.930 PM	000028.4426	000000.0020	000000.3397	000000.0504	-000000.0621	-000000.2733	000000.9644	000002.7158	000005.1600	54519	00374	01124	00792	00008	00648	01831	01864	00136	0 0 0 1 0 1 1 1 1 1 1 1 1 1 1 1	0 0 0 0 0 0 0 0 0 0 0 0 0 0 0 0
2023-10-18T02-54-38.505 PM	000028.4446	000000.0000	000000.3411	000000.0504	-000000.0621	-000000.2733	000000.9632	000002.8000	000005.1600	54522	00370	01127	00792	00008	00648	01829	01860	00136	0 0 0 1 0 1 1 1 1 1 1 1 1 1 1 1	0 0 0 0 0 0 0 0 0 0 0 0 0 0 0 0
2023-10-18T02-54-42.270 PM	000028.4388	-000000.0010	000000.3384	000000.0505	-000000.0595	-000000.2733	000000.9625	000002.6737	000005.4000	54513	00368	01121	00793	00009	00648	01828	01866	00140	0 0 0 1 0 1 1 1 1 1 1 1 1 1 1 1	0 0 0 0 0 0 0 0 0 0 0 0 0 0 0 0
2023-10-18T02-54-44.921 PM	000028.4368	-000000.0010	000000.3402	000000.0523	-000000.0595	-000000.2733	000000.9619	000002.7579	000005.6400	54510	00368	01125	00806	00009	00648	01827	01862	00144	0 0 0 1 0 1 1 1 1 1 1 1 1 1 1 1	0 0 0 0 0 0 0 0 0 0 0 0 0 0 0 0
2023-10-18T02-54-47.449 PM	000028.4394	-000000.0015	000000.3397	000000.0522	-000000.0595	-000000.2733	000000.9632	000002.7158	000005.6400	54514	00367	01124	00805	00009	00648	01829	01864	00144	0 0 0 1 0 1 1 1 1 1 1 1 1 1 1 1	0 0 0 0 0 0 0 0 0 0 0 0 0 0 0 0
2023-10-18T02-54-49.283 PM	000028.4484	000000.0005	000000.3374	000000.0507	-000000.0621	-000000.2733	000000.9625	000002.7789	000004.9200	54528	00371	01119	00794	00008	00648	01828	01861	00132	0 0 0 1 0 1 1 1 1 1 1 1 1 1 1 1	0 0 0 0 0 0 0 0 0 0 0 0 0 0 0 0
2023-10-18T02-54-53.204 PM	000028.4638	-000000.0005	000000.3384	000000.0531	-000000.0621	-000000.2733	000000.9651	000002.7789	000005.6400	54552	00369	01121	00812	00008	00648	01832	01861	00144	0 0 0 1 0 1 1 1 1 1 1 1 1 1 1 1	0 0 0 0 0 0 0 0 0 0 0 0 0 0 0 0
2023-10-18T02-54-55.929 PM	000028.4722	-000000.0015	000000.3411	000000.0522	-000000.0621	-000000.2733	000000.9657	000002.7158	000005.6400	54565	00367	01127	00805	00008	00648	01833	01864	00144	0 0 0 1 0 1 1 1 1 1 1 1 1 1 1 1	0 0 0 0 0 0 0 0 0 0 0 0 0 0 0 0
2023-10-18T02-54-58.473 PM	000028.4722	-000000.0020	000000.3384	000000.0526	-000000.0595	-000000.2733	000000.9644	000002.7368	000005.4000	54565	00366	01121	00808	00009	00648	01831	01863	00140	0 0 0 1 0 1 1 1 1 1 1 1 1 1 1 1	0 0 0 0 0 0 0 0 0 0 0 0 0 0 0 0
2023-10-18T02-55-01.202 PM	000028.4754	-000000.0015	000000.3406	000000.0520	-000000.0595	-000000.2733	000000.9606	000002.8000	000004.9200	54570	00367	01126	00804	00009	00648	01825	01860	00132	0 0 0 1 0 1 1 1 1 1 1 1 1 1 1 1	0 0 0 0 0 0 0 0 0 0 0 0 0 0 0 0
2023-10-18T02-55-03.916 PM	000028.4664	000000.0015	000000.3393	000000.0526	-000000.0621	-000000.2733	000000.9638	000002.7789	000005.6400	54556	00373	01123	00808	00008	00648	01830	01861	00144	0 0 0 1 0 1 1 1 1 1 1 1 1 1 1 1	0 0 0 0 0 0 0 0 0 0 0 0 0 0 0 0
2023-10-18T02-55-07.428 PM	000028.4600	000000.0010	000000.3384	000000.0522	-000000.0621	-000000.2733	000000.9632	000002.7579	000005.4000	54546	00372	01121	00805	00008	00648	01829	01862	00140	0 0 0 1 0 1 1 1 1 1 1 1 1 1 1 1	0 0 0 0 0 0 0 0 0 0 0 0 0 0 0 0
2023-10-18T02-55-08.811 PM	000028.4587	-000000.0015	000000.3402	000000.0522	-000000.0595	-000000.2733	000000.9638	000002.8210	000005.6400	54544	00367	01125	00805	00009	00648	01830	01859	00144	0 0 0 1 0 1 1 1 1 1 1 1 1 1 1 1	0 0 0 0 0 0 0 0 0 0 0 0 0 0 0 0
2023-10-18T02-55-12.905 PM	000028.4503	000000.0000	000000.3393	000000.0522	-000000.0595	-000000.2733	000000.9619	000002.6737	000005.6400	54531	00370	01123	00805	00009	00648	01827	01866	00144	0 0 0 1 0 1 1 1 1 1 1 1 1 1 1 1	0 0 0 0 0 0 0 0 0 0 0 0 0 0 0 0
2023-10-18T02-55-14.489 PM	000028.4510	-000000.0010	000000.3402	000000.0527	-000000.0621	-000000.2733	000000.9670	000002.7579	000005.6400	54532	00368	01125	00809	00008	00648	01835	01862	00144	0 0 0 1 0 1 1 1 1 1 1 1 1 1 1 1	0 0 0 0 0 0 0 0 0 0 0 0 0 0 0 0
2023-10-18T02-55-17.344 PM	000028.4439	-000000.0005	000000.3388	000000.0529	-000000.0621	-000000.2733	000000.9644	000002.7158	000005.6400	54521	00369	01122	00810	00008	00648	01831	01864	00144	0 0 0 1 0 1 1 1 1 1 1 1 1 1 1 1	0 0 0 0 0 0 0 0 0 0 0 0 0 0 0 0
2023-10-18T02-55-20.166 PM	000028.4497	-000000.0005	000000.3388	000000.0526	-000000.0621	-000000.2733	000000.9632	000002.7579	000005.4000	54530	00369	01122	00808	00008	00648	01829	01862	00140	0 0 0 1 0 1 1 1 1 1 1 1 1 1 1 1	0 0 0 0 0 0 0 0 0 0 0 0 0 0 0 0
2023-10-18T02-55-24.243 PM	000028.4580	-000000.0005	000000.3388	000000.0545	-000000.0621	-000000.2733	000000.9638	000002.8000	000005.1600	54543	00369	01122	00822	00008	00648	01830	01860	00136	0 0 0 1 0 1 1 1 1 1 1 1 1 1 1 1	0 0 0 0 0 0 0 0 0 0 0 0 0 0 0 0
2023-10-18T02-55-26.898 PM	000028.4600	-000000.0010	000000.3388	000000.0545	-000000.0621	-000000.2733	000000.9651	000002.8000	000005.6400	54546	00368	01122	00822	00008	00648	01832	01860	00144	0 0 0 1 0 1 1 1 1 1 1 1 1 1 1 1	0 0 0 0 0 0 0 0 0 0 0 0 0 0 0 0
2023-10-18T02-55-30.474 PM	000028.4645	-000000.0010	000000.3411	000000.0526	-000000.0621	-000000.2733	000000.9632	000002.7158	000005.4000	54553	00368	01127	00808	00008	00648	01829	01864	00140	0 0 0 1 0 1 1 1 1 1 1 1 1 1 1 1	0 0 0 0 0 0 0 0 0 0 0 0 0 0 0 0
2023-10-18T02-55-33.186 PM	000028.4561	-000000.0005	000000.3384	000000.0520	-000000.0621	-000000.2733	000000.9606	000002.7158	000005.4000	54540	00369	01121	00804	00008	00648	01825	01864	00140	0 0 0 1 0 1 1 1 1 1 1 1 1 1 1 1	0 0 0 0 0 0 0 0 0 0 0 0 0 0 0 0
2023-10-18T02-55-35.885 PM	000028.4388	-000000.0010	000000.3411	000000.0524	-000000.0621	-000000.2733	000000.9657	000002.7789	000005.1600	54513	00368	01127	00807	00008	00648	01833	01861	00136	0 0 0 1 0 1 1 1 1 1 1 1 1 1 1 1	0 0 0 0 0 0 0 0 0 0 0 0 0 0 0 0
2023-10-18T02-55-38.458 PM	000028.4317	-000000.0025	000000.3388	000000.0526	-000000.0621	-000000.2733	000000.9638	000002.7579	000005.4000	54502	00365	01122	00808	00008	00648	01830	01862	00140	0 0 0 1 0 1 1 1 1 1 1 1 1 1 1 1	0 0 0 0 0 0 0 0 0 0 0 0 0 0 0 0
2023-10-18T02-55-40.152 PM	000028.4234	-000000.0020	000000.3393	000000.0526	-000000.0595	-000000.2733	000000.9651	000002.8000	000005.1600	54489	00366	01123	00808	00009	00648	01832	01860	00136	0 0 0 1 0 1 1 1 1 1 1 1 1 1 1 1	0 0 0 0 0 0 0 0 0 0 0 0 0 0 0 0
2023-10-18T02-55-44.220 PM	000028.4189	000000.0005	000000.3393	000000.0507	-000000.0621	-000000.2733	000000.9664	000002.6947	000005.1600	54482	00371	01123	00794	00008	00648	01834	01865	00136	0 0 0 1 0 1 1 1 1 1 1 1 1 1 1 1	0 0 0 0 0 0 0 0 0 0 0 0 0 0 0 0
2023-10-18T02-55-46.880 PM	000028.4214	-000000.0010	000000.3397	000000.0522	-000000.0621	-000000.2733	000000.9619	000002.7789	000005.1600	54486	00368	01124	00805	00008	00648	01827	01861	00136	0 0 0 1 0 1 1 1 1 1 1 1 1 1 1 1	0 0 0 0 0 0 0 0 0 0 0 0 0 0 0 0
2023-10-18T02-55-49.514 PM	000028.4202	-000000.0015	000000.3411	000000.0519	-000000.0595	-000000.2733	000000.9586	000002.8210	000005.4000	54484	00367	01127	00803	00009	00648	01822	01859	00140	0 0 0 1 0 1 1 1 1 1 1 1 1 1 1 1	0 0 0 0 0 0 0 0 0 0 0 0 0 0 0 0
2023-10-18T02-55-52.449 PM	000028.4291	-000000.0015	000000.3388	000000.0546	-000000.0621	-000000.2733	000000.9664	000002.7158	000004.9200	54498	00367	01122	00823	00008	00648	01834	01864	00132	0 0 0 1 0 1 1 1 1 1 1 1 1 1 1 1	0 0 0 0 0 0 0 0 0 0 0 0 0 0 0 0
2023-10-18T02-55-56.214 PM	000028.4272	-000000.0005	000000.3393	000000.0546	-000000.0621	-000000.2733	000000.9664	000002.7579	000005.4000	54495	00369	01123	00823	00008	00648	01834	01862	00140	0 0 0 1 0 1 1 1 1 1 1 1 1 1 1 1	0 0 0 0 0 0 0 0 0 0 0 0 0 0 0 0
2023-10-18T02-55-58.880 PM	000028.4266	000000.0005	000000.3384	000000.0527	-000000.0621	-000000.2733	000000.9644	000002.7789	000005.1600	54494	00371	01121	00809	00008	00648	01831	01861	00136	0 0 0 1 0 1 1 1 1 1 1 1 1 1 1 1	0 0 0 0 0 0 0 0 0 0 0 0 0 0 0 0
2023-10-18T02-56-01.392 PM	000028.4259	000000.0010	000000.3388	000000.0508	-000000.0595	-000000.2733	000000.9632	000002.7158	000005.6400	54493	00372	01122	00795	00009	00648	01829	01864	00144	0 0 0 1 0 1 1 1 1 1 1 1 1 1 1 1	0 0 0 0 0 0 0 0 0 0 0 0 0 0 0 0
2023-10-18T02-56-04.216 PM	000028.4324	-000000.0020	000000.3411	000000.0524	-000000.0595	-000000.2733	000000.9625	000002.7789	000005.1600	54503	00366	01127	00807	00009	00648	01828	01861	00136	0 0 0 1 0 1 1 1 1 1 1 1 1 1 1 1	0 0 0 0 0 0 0 0 0 0 0 0 0 0 0 0
2023-10-18T02-56-06.867 PM	000028.4221	-000000.0010	000000.3411	000000.0526	-000000.0621	-000000.2733	000000.9638	000002.7579	000005.6400	54487	00368	01127	00808	00008	00648	01830	01862	00144	0 0 0 1 0 1 1 1 1 1 1 1 1 1 1 1	0 0 0 0 0 0 0 0 0 0 0 0 0 0 0 0
2023-10-18T02-56-09.503 PM	000028.4202	-000000.0015	000000.3384	000000.0527	-000000.0621	-000000.2733	000000.9644	000002.7789	000005.6400	54484	00367	01121	00809	00008	00648	01831	01861	00144	0 0 0 1 0 1 1 1 1 1 1 1 1 1 1 1	0 0 0 0 0 0 0 0 0 0 0 0 0 0 0 0
2023-10-18T02-56-12.201 PM	000028.4221	-000000.0005	000000.3402	000000.0526	-000000.0621	-000000.2733	000000.9632	000002.7368	000005.4000	54487	00369	01125	00808	00008	00648	01829	01863	00140	0 0 0 1 0 1 1 1 1 1 1 1 1 1 1 1	0 0 0 0 0 0 0 0 0 0 0 0 0 0 0 0
2023-10-18T02-56-14.870 PM	000028.4246	-000000.0010	000000.3406	000000.0520	-000000.0595	-000000.2733	000000.9651	000002.8842	000005.8800	54491	00368	01126	00804	00009	00648	01832	01856	00148	0 0 0 1 0 1 1 1 1 1 1 1 1 1 1 1	0 0 0 0 0 0 0 0 0 0 0 0 0 0 0 0
2023-10-18T02-56-18.196 PM	000028.4208	000000.0000	000000.3379	000000.0524	-000000.0621	-000000.2733	000000.9619	000002.8000	000005.4000	54485	00370	01120	00807	00008	00648	01827	01860	00140	0 0 0 1 0 1 1 1 1 1 1 1 1 1 1 1	0 0 0 0 0 0 0 0 0 0 0 0 0 0 0 0
2023-10-18T02-56-21.145 PM	000028.4163	-000000.0015	000000.3379	000000.0524	-000000.0621	-000000.2733	000000.9625	000002.7789	000005.6400	54478	00367	01120	00807	00008	00648	01828	01861	00144	0 0 0 1 0 1 1 1 1 1 1 1 1 1 1 1	0 0 0 0 0 0 0 0 0 0 0 0 0 0 0 0
2023-10-18T02-56-23.859 PM	000028.4202	-000000.0015	000000.3402	000000.0519	-000000.0595	-000000.2733	000000.9632	000002.6526	000005.8800	54484	00367	01125	00803	00009	00648	01829	01867	00148	0 0 0 1 0 1 1 1 1 1 1 1 1 1 1 1	0 0 0 0 0 0 0 0 0 0 0 0 0 0 0 0
2023-10-18T02-56-26.417 PM	000028.4240	-000000.0025	000000.3397	000000.0520	-000000.0595	-000000.2733	000000.9632	000002.7579	000005.6400	54490	00365	01124	00804	00009	00648	01829	01862	00144	0 0 0 1 0 1 1 1 1 1 1 1 1 1 1 1	0 0 0 0 0 0 0 0 0 0 0 0 0 0 0 0
2023-10-18T02-56-29.366 PM	000028.4285	-000000.0015	000000.3393	000000.0529	-000000.0621	-000000.2733	000000.9657	000002.7158	000005.8800	54497	00367	01123	00810	00008	00648	01833	01864	00148	0 0 0 1 0 1 1 1 1 1 1 1 1 1 1 1	0 0 0 0 0 0 0 0 0 0 0 0 0 0 0 0
2023-10-18T02-56-30.966 PM	000028.4311	-000000.0020	000000.3402	000000.0522	-000000.0595	-000000.2733	000000.9625	000002.7368	000005.8800	54501	00366	01125	00805	00009	00648	01828	01863	00148	0 0 0 1 0 1 1 1 1 1 1 1 1 1 1 1	0 0 0 0 0 0 0 0 0 0 0 0 0 0 0 0
2023-10-18T02-56-33.854 PM	000028.4324	000000.0000	000000.3384	000000.0519	-000000.0621	-000000.2733	000000.9612	000002.6947	000005.4000	54503	00370	01121	00803	00008	00648	01826	01865	00140	0 0 0 1 0 1 1 1 1 1 1 1 1 1 1 1	0 0 0 0 0 0 0 0 0 0 0 0 0 0 0 0
2023-10-18T02-56-36.647 PM	000028.4311	-000000.0010	000000.3402	000000.0519	-000000.0621	-000000.2733	000000.9632	000002.7368	000005.8800	54501	00368	01125	00803	00008	00648	01829	01863	00148	0 0 0 1 0 1 1 1 1 1 1 1 1 1 1 1	0 0 0 0 0 0 0 0 0 0 0 0 0 0 0 0
2023-10-18T02-56-39.393 PM	000028.4362	000000.0000	000000.3388	000000.0518	-000000.0595	-000000.2733	000000.9625	000002.8632	000005.1600	54509	00370	01122	00802	00009	00648	01828	01857	00136	0 0 0 1 0 1 1 1 1 1 1 1 1 1 1 1	0 0 0 0 0 0 0 0 0 0 0 0 0 0 0 0
2023-10-18T02-56-43.114 PM	000028.4426	-000000.0010	000000.3384	000000.0543	-000000.0595	-000000.2733	000000.9612	000002.7158	000005.8800	54519	00368	01121	00821	00009	00648	01826	01864	00148	0 0 0 1 0 1 1 1 1 1 1 1 1 1 1 1	0 0 0 0 0 0 0 0 0 0 0 0 0 0 0 0
2023-10-18T02-56-45.939 PM	000028.4503	-000000.0015	000000.3384	000000.0546	-000000.0595	-000000.2733	000000.9619	000002.5895	000005.4000	54531	00367	01121	00823	00009	00648	01827	01870	00140	0 0 0 1 0 1 1 1 1 1 1 1 1 1 1 1	0 0 0 0 0 0 0 0 0 0 0 0 0 0 0 0
2023-10-18T02-56-48.779 PM	000028.4529	000000.0000	000000.3379	000000.0541	-000000.0621	-000000.2733	000000.9625	000002.6947	000005.8800	54535	00370	01120	00819	00008	00648	01828	01865	00148	0 0 0 1 0 1 1 1 1 1 1 1 1 1 1 1	0 0 0 0 0 0 0 0 0 0 0 0 0 0 0 0
2023-10-18T02-56-51.587 PM	000028.4497	-000000.0025	000000.3402	000000.0520	-000000.0595	-000000.2733	000000.9632	000002.8000	000005.6400	54530	00365	01125	00804	00009	00648	01829	01860	00144	0 0 0 1 0 1 1 1 1 1 1 1 1 1 1 1	0 0 0 0 0 0 0 0 0 0 0 0 0 0 0 0
2023-10-18T02-56-54.398 PM	000028.4458	-000000.0015	000000.3415	000000.0523	-000000.0621	-000000.2733	000000.9638	000002.7789	000005.8800	54524	00367	01128	00806	00008	00648	01830	01861	00148	0 0 0 1 0 1 1 1 1 1 1 1 1 1 1 1	0 0 0 0 0 0 0 0 0 0 0 0 0 0 0 0
2023-10-18T02-56-57.254 PM	000028.4362	-000000.0010	000000.3415	000000.0520	-000000.0595	-000000.2733	000000.9638	000002.7789	000005.6400	54509	00368	01128	00804	00009	00648	01830	01861	00144	0 0 0 1 0 1 1 1 1 1 1 1 1 1 1 1	0 0 0 0 0 0 0 0 0 0 0 0 0 0 0 0
2023-10-18T02-57-00.109 PM	000028.4311	000000.0015	000000.3393	000000.0505	-000000.0621	-000000.2733	000000.9651	000002.7368	000005.8800	54501	00373	01123	00793	00008	00648	01832	01863	00148	0 0 0 1 0 1 1 1 1 1 1 1 1 1 1 1	0 0 0 0 0 0 0 0 0 0 0 0 0 0 0 0
2023-10-18T02-57-02.889 PM	000028.4324	-000000.0020	000000.3411	000000.0504	-000000.0621	-000000.2733	000000.9632	000002.7789	000005.8800	54503	00366	01127	00792	00008	00648	01829	01861	00148	0 0 0 1 0 1 1 1 1 1 1 1 1 1 1 1	0 0 0 0 0 0 0 0 0 0 0 0 0 0 0 0
2023-10-18T02-57-05.647 PM	000028.4375	000000.0000	000000.3384	000000.0526	-000000.0595	-000000.2733	000000.9625	000002.6316	000005.6400	54511	00370	01121	00808	00009	00648	01828	01868	00144	0 0 0 1 0 1 1 1 1 1 1 1 1 1 1 1	0 0 0 0 0 0 0 0 0 0 0 0 0 0 0 0
2023-10-18T02-57-09.318 PM	000028.4439	-000000.0005	000000.3379	000000.0541	-000000.0621	-000000.2733	000000.9619	000002.7789	000005.4000	54521	00369	01120	00819	00008	00648	01827	01861	00140	0 0 0 1 0 1 1 1 1 1 1 1 1 1 1 1	0 0 0 0 0 0 0 0 0 0 0 0 0 0 0 0
2023-10-18T02-57-12.093 PM	000028.4465	000000.0010	000000.3393	000000.0549	-000000.0621	-000000.2733	000000.9651	000002.7368	000005.6400	54525	00372	01123	00825	00008	00648	01832	01863	00144	0 0 0 1 0 1 1 1 1 1 1 1 1 1 1 1	0 0 0 0 0 0 0 0 0 0 0 0 0 0 0 0
2023-10-18T02-57-14.980 PM	000028.4542	000000.0005	000000.3384	000000.0531	-000000.0621	-000000.2733	000000.9632	000002.7579	000005.8800	54537	00371	01121	00812	00008	00648	01829	01862	00148	0 0 0 1 0 1 1 1 1 1 1 1 1 1 1 1	0 0 0 0 0 0 0 0 0 0 0 0 0 0 0 0
2023-10-18T02-57-17.805 PM	000028.4535	-000000.0015	000000.3379	000000.0529	-000000.0621	-000000.2733	000000.9651	000002.7368	000005.8800	54536	00367	01120	00810	00008	00648	01832	01863	00148	0 0 0 1 0 1 1 1 1 1 1 1 1 1 1 1	0 0 0 0 0 0 0 0 0 0 0 0 0 0 0 0
2023-10-18T02-57-20.754 PM	000028.4535	000000.0000	000000.3388	000000.0523	-000000.0621	-000000.2733	000000.9599	000002.7789	000005.8800	54536	00370	01122	00806	00008	00648	01824	01861	00148	0 0 0 1 0 1 1 1 1 1 1 1 1 1 1 1	0 0 0 0 0 0 0 0 0 0 0 0 0 0 0 0
2023-10-18T02-57-23.593 PM	000028.4407	-000000.0015	000000.3406	000000.0539	-000000.0621	-000000.2733	000000.9644	000002.6737	000005.8800	54516	00367	01126	00818	00008	00648	01831	01866	00148	0 0 0 1 0 1 1 1 1 1 1 1 1 1 1 1	0 0 0 0 0 0 0 0 0 0 0 0 0 0 0 0
2023-10-18T02-57-26.403 PM	000028.4298	-000000.0015	000000.3397	000000.0541	-000000.0595	-000000.2733	000000.9632	000002.6947	000005.8800	54499	00367	01124	00819	00009	00648	01829	01865	00148	0 0 0 1 0 1 1 1 1 1 1 1 1 1 1 1	0 0 0 0 0 0 0 0 0 0 0 0 0 0 0 0
2023-10-18T02-57-29.273 PM	000028.4189	-000000.0010	000000.3393	000000.0519	-000000.0621	-000000.2733	000000.9606	000002.7368	000005.4000	54482	00368	01123	00803	00008	00648	01825	01863	00140	0 0 0 1 0 1 1 1 1 1 1 1 1 1 1 1	0 0 0 0 0 0 0 0 0 0 0 0 0 0 0 0
2023-10-18T02-57-32.896 PM	000028.4176	000000.0020	000000.3393	000000.0523	-000000.0621	-000000.2733	000000.9644	000002.6737	000005.6400	54480	00374	01123	00806	00008	00648	01831	01866	00144	0 0 0 1 0 1 1 1 1 1 1 1 1 1 1 1	0 0 0 0 0 0 0 0 0 0 0 0 0 0 0 0
2023-10-18T02-57-35.798 PM	000028.4112	-000000.0010	000000.3411	000000.0522	-000000.0595	-000000.2733	000000.9638	000002.6105	000005.8800	54470	00368	01127	00805	00009	00648	01830	01869	00148	0 0 0 1 0 1 1 1 1 1 1 1 1 1 1 1	0 0 0 0 0 0 0 0 0 0 0 0 0 0 0 0
2023-10-18T02-57-38.604 PM	000028.4067	-000000.0015	000000.3397	000000.0508	-000000.0595	-000000.2733	000000.9644	000002.7368	000006.1200	54463	00367	01124	00795	00009	00648	01831	01863	00152	0 0 0 1 0 1 1 1 1 1 1 1 1 1 1 1	0 0 0 0 0 0 0 0 0 0 0 0 0 0 0 0
2023-10-18T02-57-41.414 PM	000028.4144	-000000.0020	000000.3397	000000.0503	-000000.0595	-000000.2733	000000.9612	000002.7579	000005.8800	54475	00366	01124	00791	00009	00648	01826	01862	00148	0 0 0 1 0 1 1 1 1 1 1 1 1 1 1 1	0 0 0 0 0 0 0 0 0 0 0 0 0 0 0 0
2023-10-18T02-57-44.315 PM	000028.4214	000000.0005	000000.3388	000000.0529	-000000.0621	-000000.2733	000000.9619	000002.7158	000005.6400	54486	00371	01122	00810	00008	00648	01827	01864	00144	0 0 0 1 0 1 1 1 1 1 1 1 1 1 1 1	0 0 0 0 0 0 0 0 0 0 0 0 0 0 0 0
2023-10-18T02-57-47.248 PM	000028.4279	-000000.0010	000000.3374	000000.0522	-000000.0595	-000000.2733	000000.9619	000002.7789	000005.8800	54496	00368	01119	00805	00009	00648	01827	01861	00148	0 0 0 1 0 1 1 1 1 1 1 1 1 1 1 1	0 0 0 0 0 0 0 0 0 0 0 0 0 0 0 0
2023-10-18T02-57-50.183 PM	000028.4272	-000000.0020	000000.3393	000000.0519	-000000.0595	-000000.2733	000000.9619	000002.6947	000005.4000	54495	00366	01123	00803	00009	00648	01827	01865	00140	0 0 0 1 0 1 1 1 1 1 1 1 1 1 1 1	0 0 0 0 0 0 0 0 0 0 0 0 0 0 0 0
2023-10-18T02-57-53.191 PM	000028.4272	-000000.0020	000000.3411	000000.0520	-000000.0621	-000000.2733	000000.9632	000002.7368	000005.8800	54495	00366	01127	00804	00008	00648	01829	01863	00148	0 0 0 1 0 1 1 1 1 1 1 1 1 1 1 1	0 0 0 0 0 0 0 0 0 0 0 0 0 0 0 0
2023-10-18T02-57-56.107 PM	000028.4208	000000.0015	000000.3384	000000.0526	-000000.0621	-000000.2733	000000.9644	000002.6947	000005.8800	54485	00373	01121	00808	00008	00648	01831	01865	00148	0 0 0 1 0 1 1 1 1 1 1 1 1 1 1 1	0 0 0 0 0 0 0 0 0 0 0 0 0 0 0 0
2023-10-18T02-57-59.855 PM	000028.4157	-000000.0010	000000.3406	000000.0523	-000000.0621	-000000.2733	000000.9644	000002.7579	000005.8800	54477	00368	01126	00806	00008	00648	01831	01862	00148	0 0 0 1 0 1 1 1 1 1 1 1 1 1 1 1	0 0 0 0 0 0 0 0 0 0 0 0 0 0 0 0
2023-10-18T02-58-02.742 PM	000028.4105	-000000.0010	000000.3406	000000.0518	-000000.0621	-000000.2733	000000.9632	000002.6737	000005.4000	54469	00368	01126	00802	00008	00648	01829	01866	00140	0 0 0 1 0 1 1 1 1 1 1 1 1 1 1 1	0 0 0 0 0 0 0 0 0 0 0 0 0 0 0 0
2023-10-18T02-58-05.534 PM	000028.4182	-000000.0010	000000.3406	000000.0520	-000000.0621	-000000.2733	000000.9651	000002.7579	000005.8800	54481	00368	01126	00804	00008	00648	01832	01862	00148	0 0 0 1 0 1 1 1 1 1 1 1 1 1 1 1	0 0 0 0 0 0 0 0 0 0 0 0 0 0 0 0
2023-10-18T02-58-08.262 PM	000028.4208	000000.0000	000000.3384	000000.0545	-000000.0595	-000000.2733	000000.9619	000002.7158	000005.8800	54485	00370	01121	00822	00009	00648	01827	01864	00148	0 0 0 1 0 1 1 1 1 1 1 1 1 1 1 1	0 0 0 0 0 0 0 0 0 0 0 0 0 0 0 0
2023-10-18T02-58-11.212 PM	000028.4137	000000.0000	000000.3384	000000.0545	-000000.0595	-000000.2733	000000.9625	000002.6316	000005.4000	54474	00370	01121	00822	00009	00648	01828	01868	00140	0 0 0 1 0 1 1 1 1 1 1 1 1 1 1 1	0 0 0 0 0 0 0 0 0 0 0 0 0 0 0 0
2023-10-18T02-58-14.082 PM	000028.4118	000000.0000	000000.3388	000000.0526	-000000.0621	-000000.2733	000000.9632	000002.7579	000005.6400	54471	00370	01122	00808	00008	00648	01829	01862	00144	0 0 0 1 0 1 1 1 1 1 1 1 1 1 1 1	0 0 0 0 0 0 0 0 0 0 0 0 0 0 0 0
2023-10-18T02-58-16.905 PM	000028.4060	-000000.0010	000000.3397	000000.0518	-000000.0595	-000000.2733	000000.9586	000002.6737	000005.6400	54462	00368	01124	00802	00009	00648	01822	01866	00144	0 0 0 1 0 1 1 1 1 1 1 1 1 1 1 1	0 0 0 0 0 0 0 0 0 0 0 0 0 0 0 0
2023-10-18T02-58-19.839 PM	000028.3996	000000.0005	000000.3384	000000.0519	-000000.0621	-000000.2733	000000.9619	000002.6737	000005.4000	54452	00371	01121	00803	00008	00648	01827	01866	00140	0 0 0 1 0 1 1 1 1 1 1 1 1 1 1 1	0 0 0 0 0 0 0 0 0 0 0 0 0 0 0 0
2023-10-18T02-58-23.542 PM	000028.3919	-000000.0015	000000.3384	000000.0508	-000000.0621	-000000.2733	000000.9632	000002.7368	000005.6400	54440	00367	01121	00795	00008	00648	01829	01863	00144	0 0 0 1 0 1 1 1 1 1 1 1 1 1 1 1	0 0 0 0 0 0 0 0 0 0 0 0 0 0 0 0
2023-10-18T02-58-26.304 PM	000028.4002	-000000.0015	000000.3406	000000.0503	-000000.0621	-000000.2733	000000.9612	000002.8210	000005.8800	54453	00367	01126	00791	00008	00648	01826	01859	00148	0 0 0 1 0 1 1 1 1 1 1 1 1 1 1 1	0 0 0 0 0 0 0 0 0 0 0 0 0 0 0 0
2023-10-18T02-58-29.222 PM	000028.4009	-000000.0005	000000.3388	000000.0520	-000000.0595	-000000.2733	000000.9625	000002.7579	000005.6400	54454	00369	01122	00804	00009	00648	01828	01862	00144	0 0 0 1 0 1 1 1 1 1 1 1 1 1 1 1	0 0 0 0 0 0 0 0 0 0 0 0 0 0 0 0
2023-10-18T02-58-32.031 PM	000028.3964	-000000.0025	000000.3402	000000.0501	-000000.0595	-000000.2733	000000.9612	000002.5684	000005.6400	54447	00365	01125	00790	00009	00648	01826	01871	00144	0 0 0 1 0 1 1 1 1 1 1 1 1 1 1 1	0 0 0 0 0 0 0 0 0 0 0 0 0 0 0 0
2023-10-18T02-58-34.856 PM	000028.3900	000000.0015	000000.3379	000000.0504	-000000.0621	-000000.2733	000000.9632	000002.7579	000005.6400	54437	00373	01120	00792	00008	00648	01829	01862	00144	0 0 0 1 0 1 1 1 1 1 1 1 1 1 1 1	0 0 0 0 0 0 0 0 0 0 0 0 0 0 0 0
2023-10-18T02-58-37.745 PM	000028.3900	-000000.0020	000000.3384	000000.0508	-000000.0595	-000000.2733	000000.9638	000002.6947	000005.8800	54437	00366	01121	00795	00009	00648	01830	01865	00148	0 0 0 1 0 1 1 1 1 1 1 1 1 1 1 1	0 0 0 0 0 0 0 0 0 0 0 0 0 0 0 0
2023-10-18T02-58-40.567 PM	000028.3945	000000.0005	000000.3379	000000.0501	-000000.0621	-000000.2733	000000.9632	000002.7368	000005.4000	54444	00371	01120	00790	00008	00648	01829	01863	00140	0 0 0 1 0 1 1 1 1 1 1 1 1 1 1 1	0 0 0 0 0 0 0 0 0 0 0 0 0 0 0 0
[truncated: 84,721 more rows]
