# Supplementary material for: Predicting multiphase flow and tracer transport for an underground chemical explosive test
Source: Sci Rep. 2026 Feb 17;16:9431. doi: 10.1038/s41598-026-35868-w (PMC13002974; doi:10.1038/s41598-026-35868-w)
Supplement: Supplementary file 3 — Supplementary Information 3. [file 41598_2026_35868_MOESM3_ESM.csv]

2023-10-18T01-45-06.248 PM	O2 _%	CO _%	CO2 _%	CH4 _%	NH3 _%	H2 _%	FLOW_LPM	VAC _I HG	TEMP_C	O2 _RawCount	CO _RawCount	CO2 _RawCount	CH4 _RawCount	NH3 _RawCount	H2 _RawCount	FLOW_RawCount	VAC _RawCount	TEMP_RawCount	SSR1_16	ALM1_16
2023-10-18T01-45-06.342 PM	000016.5915	-000000.0044	000000.0392	000000.0912	-000000.0341	-000000.1345	000001.0006	000001.6387	000005.6400	37252	00239	00345	00914	00017	00538	01867	00687	00144	0 0 0 1 0 1 1 1 1 1 1 1 1 1 1 1	0 0 0 0 0 0 0 0 0 0 0 0 0 0 0 0
2023-10-18T01-45-09.479 PM	000016.5909	-000000.0015	000000.0724	000000.1033	-000000.0213	-000000.1345	000001.0000	000001.7017	000005.8800	37251	00245	00417	00994	00023	00538	01866	00686	00148	0 0 0 1 0 1 1 1 1 1 1 1 1 1 1 1	0 0 0 0 0 0 0 0 0 0 0 0 0 0 0 0
2023-10-18T01-45-13.212 PM	000016.5881	-000000.0402	000000.0392	000000.0914	-000000.0298	-000000.1345	000001.0006	000001.7017	000006.1200	37246	00166	00345	00915	00019	00538	01867	00686	00152	0 0 0 1 0 1 1 1 1 1 1 1 1 1 1 1	0 0 0 0 0 0 0 0 0 0 0 0 0 0 0 0
2023-10-18T01-45-15.487 PM	000016.5881	-000000.0402	000000.0595	000000.1030	-000000.0256	-000000.1345	000001.0000	000001.8277	000005.6400	37246	00166	00389	00992	00021	00538	01866	00684	00144	0 0 0 1 0 1 1 1 1 1 1 1 1 1 1 1	0 0 0 0 0 0 0 0 0 0 0 0 0 0 0 0
2023-10-18T01-45-18.311 PM	000016.5870	-000000.0397	000000.0655	000000.1007	-000000.0277	-000000.1345	000001.0000	000001.8908	000005.8800	37244	00167	00402	00977	00020	00538	01866	00683	00148	0 0 0 1 0 1 1 1 1 1 1 1 1 1 1 1	0 0 0 0 0 0 0 0 0 0 0 0 0 0 0 0
2023-10-18T01-45-21.589 PM	000016.5859	-000000.0387	000000.0383	000000.0894	-000000.0320	-000000.1345	000001.0006	000001.7017	000005.6400	37242	00169	00343	00902	00018	00538	01867	00686	00144	0 0 0 1 0 1 1 1 1 1 1 1 1 1 1 1	0 0 0 0 0 0 0 0 0 0 0 0 0 0 0 0
2023-10-18T01-45-24.366 PM	000016.5853	-000000.0382	000000.0392	000000.0920	-000000.0277	-000000.1345	000000.9994	000001.7647	000006.1200	37241	00170	00345	00919	00020	00538	01865	00685	00152	0 0 0 1 0 1 1 1 1 1 1 1 1 1 1 1	0 0 0 0 0 0 0 0 0 0 0 0 0 0 0 0
2023-10-18T01-45-27.219 PM	000016.5847	-000000.0010	000000.0558	000000.0911	-000000.0341	-000000.1345	000001.0012	000001.7017	000005.8800	37240	00246	00381	00913	00017	00538	01868	00686	00148	0 0 0 1 0 1 1 1 1 1 1 1 1 1 1 1	0 0 0 0 0 0 0 0 0 0 0 0 0 0 0 0
2023-10-18T01-45-29.494 PM	000016.5836	-000000.0387	000000.0383	000000.0912	-000000.0320	-000000.1345	000001.0006	000001.7647	000005.4000	37238	00169	00343	00914	00018	00538	01867	00685	00140	0 0 0 1 0 1 1 1 1 1 1 1 1 1 1 1	0 0 0 0 0 0 0 0 0 0 0 0 0 0 0 0
2023-10-18T01-45-32.600 PM	000016.5836	-000000.0397	000000.0373	000000.0918	-000000.0277	-000000.1345	000001.0012	000001.7647	000006.1200	37238	00167	00341	00918	00020	00538	01868	00685	00152	0 0 0 1 0 1 1 1 1 1 1 1 1 1 1 1	0 0 0 0 0 0 0 0 0 0 0 0 0 0 0 0
2023-10-18T01-45-35.453 PM	000016.5836	-000000.0034	000000.0742	000000.0936	-000000.0320	-000000.1345	000001.0006	000001.7017	000005.8800	37238	00241	00421	00930	00018	00538	01867	00686	00148	0 0 0 1 0 1 1 1 1 1 1 1 1 1 1 1	0 0 0 0 0 0 0 0 0 0 0 0 0 0 0 0
2023-10-18T01-45-39.178 PM	000016.5819	-000000.0387	000000.0387	000000.0995	-000000.0234	-000000.1345	000000.9994	000001.7647	000005.6400	37235	00169	00344	00969	00022	00538	01865	00685	00144	0 0 0 1 0 1 1 1 1 1 1 1 1 1 1 1	0 0 0 0 0 0 0 0 0 0 0 0 0 0 0 0
2023-10-18T01-45-41.904 PM	000016.5802	-000000.0010	000000.0728	000000.1027	-000000.0234	-000000.1345	000001.0012	000001.8277	000005.6400	37232	00246	00418	00990	00022	00538	01868	00684	00144	0 0 0 1 0 1 1 1 1 1 1 1 1 1 1 1	0 0 0 0 0 0 0 0 0 0 0 0 0 0 0 0
2023-10-18T01-45-44.538 PM	000016.5797	-000000.0015	000000.0733	000000.1025	-000000.0256	-000000.1345	000001.0006	000001.7647	000005.6400	37231	00245	00419	00989	00021	00538	01867	00685	00144	0 0 0 1 0 1 1 1 1 1 1 1 1 1 1 1	0 0 0 0 0 0 0 0 0 0 0 0 0 0 0 0
2023-10-18T01-45-47.362 PM	000016.5785	-000000.0372	000000.0396	000000.1020	-000000.0256	-000000.1345	000000.9994	000001.7017	000005.8800	37229	00172	00346	00986	00021	00538	01865	00686	00148	0 0 0 1 0 1 1 1 1 1 1 1 1 1 1 1	0 0 0 0 0 0 0 0 0 0 0 0 0 0 0 0
2023-10-18T01-45-50.202 PM	000016.5780	-000000.0397	000000.0424	000000.1036	-000000.0213	-000000.1345	000000.9988	000001.7647	000005.8800	37228	00167	00352	00996	00023	00538	01864	00685	00148	0 0 0 1 0 1 1 1 1 1 1 1 1 1 1 1	0 0 0 0 0 0 0 0 0 0 0 0 0 0 0 0
2023-10-18T01-45-52.414 PM	000016.5780	-000000.0024	000000.0724	000000.1033	-000000.0213	-000000.1345	000000.9982	000001.7647	000006.1200	37228	00243	00417	00994	00023	00538	01863	00685	00152	0 0 0 1 0 1 1 1 1 1 1 1 1 1 1 1	0 0 0 0 0 0 0 0 0 0 0 0 0 0 0 0
2023-10-18T01-45-55.348 PM	000016.5774	-000000.0387	000000.0406	000000.1008	-000000.0277	-000000.1345	000001.0018	000001.7647	000005.8800	37227	00169	00348	00978	00020	00538	01869	00685	00148	0 0 0 1 0 1 1 1 1 1 1 1 1 1 1 1	0 0 0 0 0 0 0 0 0 0 0 0 0 0 0 0
2023-10-18T01-45-58.531 PM	000016.5757	-000000.0372	000000.0452	000000.1028	-000000.0256	-000000.1345	000000.9988	000001.7017	000006.1200	37224	00172	00358	00991	00021	00538	01864	00686	00152	0 0 0 1 0 1 1 1 1 1 1 1 1 1 1 1	0 0 0 0 0 0 0 0 0 0 0 0 0 0 0 0
2023-10-18T01-46-02.171 PM	000016.5740	-000000.0039	000000.0682	000000.0915	-000000.0320	-000000.1345	000000.9988	000001.6387	000005.6400	37221	00240	00408	00916	00018	00538	01864	00687	00144	0 0 0 1 0 1 1 1 1 1 1 1 1 1 1 1	0 0 0 0 0 0 0 0 0 0 0 0 0 0 0 0
2023-10-18T01-46-04.413 PM	000016.5740	-000000.0392	000000.0401	000000.0914	-000000.0341	-000000.1345	000001.0000	000001.7017	000005.6400	37221	00168	00347	00915	00017	00538	01866	00686	00144	0 0 0 1 0 1 1 1 1 1 1 1 1 1 1 1	0 0 0 0 0 0 0 0 0 0 0 0 0 0 0 0
2023-10-18T01-46-07.632 PM	000016.5746	000000.0000	000000.0724	000000.0929	-000000.0341	-000000.1345	000000.9994	000001.8277	000005.6400	37222	00248	00417	00925	00017	00538	01865	00684	00144	0 0 0 1 0 1 1 1 1 1 1 1 1 1 1 1	0 0 0 0 0 0 0 0 0 0 0 0 0 0 0 0
2023-10-18T01-46-10.435 PM	000016.5757	-000000.0020	000000.0618	000000.0918	-000000.0277	-000000.1345	000000.9994	000001.8277	000005.4000	37224	00244	00394	00918	00020	00538	01865	00684	00140	0 0 0 1 0 1 1 1 1 1 1 1 1 1 1 1	0 0 0 0 0 0 0 0 0 0 0 0 0 0 0 0
2023-10-18T01-46-13.195 PM	000016.5751	-000000.0005	000000.0673	000000.1031	-000000.0234	-000000.1345	000000.9982	000001.8277	000005.8800	37223	00247	00406	00993	00022	00538	01863	00684	00148	0 0 0 1 0 1 1 1 1 1 1 1 1 1 1 1	0 0 0 0 0 0 0 0 0 0 0 0 0 0 0 0
2023-10-18T01-46-16.080 PM	000016.5763	-000000.0024	000000.0687	000000.1028	-000000.0234	-000000.1345	000000.9994	000001.7647	000005.6400	37225	00243	00409	00991	00022	00538	01865	00685	00144	0 0 0 1 0 1 1 1 1 1 1 1 1 1 1 1	0 0 0 0 0 0 0 0 0 0 0 0 0 0 0 0
2023-10-18T01-46-18.887 PM	000016.5768	-000000.0029	000000.0595	000000.0912	-000000.0320	-000000.1345	000001.0000	000001.7017	000005.8800	37226	00242	00389	00914	00018	00538	01866	00686	00148	0 0 0 1 0 1 1 1 1 1 1 1 1 1 1 1	0 0 0 0 0 0 0 0 0 0 0 0 0 0 0 0
2023-10-18T01-46-21.616 PM	000016.5763	-000000.0015	000000.0673	000000.1030	-000000.0213	-000000.1345	000001.0006	000001.7017	000005.8800	37225	00245	00406	00992	00023	00538	01867	00686	00148	0 0 0 1 0 1 1 1 1 1 1 1 1 1 1 1	0 0 0 0 0 0 0 0 0 0 0 0 0 0 0 0
2023-10-18T01-46-24.392 PM	000016.5740	-000000.0010	000000.0738	000000.1028	-000000.0234	-000000.1345	000000.9975	000001.7017	000005.6400	37221	00246	00420	00991	00022	00538	01862	00686	00144	0 0 0 1 0 1 1 1 1 1 1 1 1 1 1 1	0 0 0 0 0 0 0 0 0 0 0 0 0 0 0 0
2023-10-18T01-46-27.515 PM	000016.5729	-000000.0397	000000.0401	000000.0987	-000000.0256	-000000.1345	000000.9988	000001.7017	000005.6400	37219	00167	00347	00964	00021	00538	01864	00686	00144	0 0 0 1 0 1 1 1 1 1 1 1 1 1 1 1	0 0 0 0 0 0 0 0 0 0 0 0 0 0 0 0
2023-10-18T01-46-30.275 PM	000016.5723	-000000.0387	000000.0383	000000.1024	-000000.0277	-000000.1345	000000.9982	000001.7017	000005.4000	37218	00169	00343	00988	00020	00538	01863	00686	00140	0 0 0 1 0 1 1 1 1 1 1 1 1 1 1 1	0 0 0 0 0 0 0 0 0 0 0 0 0 0 0 0
2023-10-18T01-46-33.443 PM	000016.5718	-000000.0382	000000.0392	000000.0918	-000000.0298	-000000.1345	000001.0000	000001.7017	000005.4000	37217	00170	00345	00918	00019	00538	01866	00686	00140	0 0 0 1 0 1 1 1 1 1 1 1 1 1 1 1	0 0 0 0 0 0 0 0 0 0 0 0 0 0 0 0
2023-10-18T01-46-35.751 PM	000016.5723	-000000.0392	000000.0378	000000.0917	-000000.0298	-000000.1345	000000.9994	000001.7017	000005.6400	37218	00168	00342	00917	00019	00538	01865	00686	00144	0 0 0 1 0 1 1 1 1 1 1 1 1 1 1 1	0 0 0 0 0 0 0 0 0 0 0 0 0 0 0 0
2023-10-18T01-46-38.433 PM	000016.5723	-000000.0387	000000.0378	000000.0978	-000000.0277	-000000.1345	000000.9994	000001.7017	000005.6400	37218	00169	00342	00958	00020	00538	01865	00686	00144	0 0 0 1 0 1 1 1 1 1 1 1 1 1 1 1	0 0 0 0 0 0 0 0 0 0 0 0 0 0 0 0
2023-10-18T01-46-41.336 PM	000016.5723	-000000.0397	000000.0373	000000.0920	-000000.0256	-000000.1345	000000.9988	000001.7647	000005.8800	37218	00167	00341	00919	00021	00538	01864	00685	00148	0 0 0 1 0 1 1 1 1 1 1 1 1 1 1 1	0 0 0 0 0 0 0 0 0 0 0 0 0 0 0 0
2023-10-18T01-46-44.521 PM	000016.5746	-000000.0377	000000.0387	000000.0911	-000000.0298	-000000.1345	000000.9994	000001.6387	000005.6400	37222	00171	00344	00913	00019	00538	01865	00687	00144	0 0 0 1 0 1 1 1 1 1 1 1 1 1 1 1	0 0 0 0 0 0 0 0 0 0 0 0 0 0 0 0
2023-10-18T01-46-47.173 PM	000016.5746	-000000.0034	000000.0738	000000.1017	-000000.0320	-000000.1345	000000.9988	000001.8277	000005.6400	37222	00241	00420	00984	00018	00538	01864	00684	00144	0 0 0 1 0 1 1 1 1 1 1 1 1 1 1 1	0 0 0 0 0 0 0 0 0 0 0 0 0 0 0 0
2023-10-18T01-46-50.280 PM	000016.5763	-000000.0029	000000.0724	000000.0995	-000000.0320	-000000.1345	000000.9994	000001.8277	000005.8800	37225	00242	00417	00969	00018	00538	01865	00684	00148	0 0 0 1 0 1 1 1 1 1 1 1 1 1 1 1	0 0 0 0 0 0 0 0 0 0 0 0 0 0 0 0
2023-10-18T01-46-53.450 PM	000016.5763	-000000.0069	000000.0719	000000.1031	-000000.0234	-000000.1345	000000.9982	000001.7647	000005.6400	37225	00234	00416	00993	00022	00538	01863	00685	00144	0 0 0 1 0 1 1 1 1 1 1 1 1 1 1 1	0 0 0 0 0 0 0 0 0 0 0 0 0 0 0 0
2023-10-18T01-46-55.741 PM	000016.5774	-000000.0039	000000.0728	000000.1033	-000000.0234	-000000.1345	000000.9994	000001.7017	000005.6400	37227	00240	00418	00994	00022	00538	01865	00686	00144	0 0 0 1 0 1 1 1 1 1 1 1 1 1 1 1	0 0 0 0 0 0 0 0 0 0 0 0 0 0 0 0
2023-10-18T01-46-59.068 PM	000016.5791	-000000.0402	000000.0378	000000.0918	-000000.0256	-000000.1345	000000.9975	000001.7017	000005.4000	37230	00166	00342	00918	00021	00538	01862	00686	00140	0 0 0 1 0 1 1 1 1 1 1 1 1 1 1 1	0 0 0 0 0 0 0 0 0 0 0 0 0 0 0 0
2023-10-18T01-47-01.311 PM	000016.5808	000000.0000	000000.0738	000000.1027	-000000.0277	-000000.1345	000000.9994	000001.7017	000005.8800	37233	00248	00420	00990	00020	00538	01865	00686	00148	0 0 0 1 0 1 1 1 1 1 1 1 1 1 1 1	0 0 0 0 0 0 0 0 0 0 0 0 0 0 0 0
2023-10-18T01-47-04.025 PM	000016.5836	-000000.0029	000000.0747	000000.1030	-000000.0256	-000000.1345	000001.0000	000001.6387	000005.8800	37238	00242	00422	00992	00021	00538	01866	00687	00148	0 0 0 1 0 1 1 1 1 1 1 1 1 1 1 1	0 0 0 0 0 0 0 0 0 0 0 0 0 0 0 0
2023-10-18T01-47-07.304 PM	000016.5847	-000000.0392	000000.0378	000000.1024	-000000.0277	-000000.1345	000001.0000	000001.7017	000006.1200	37240	00168	00342	00988	00020	00538	01866	00686	00152	0 0 0 1 0 1 1 1 1 1 1 1 1 1 1 1	0 0 0 0 0 0 0 0 0 0 0 0 0 0 0 0
2023-10-18T01-47-09.548 PM	000016.5853	-000000.0015	000000.0747	000000.1024	-000000.0256	-000000.1345	000001.0000	000001.7017	000005.6400	37241	00245	00422	00988	00021	00538	01866	00686	00144	0 0 0 1 0 1 1 1 1 1 1 1 1 1 1 1	0 0 0 0 0 0 0 0 0 0 0 0 0 0 0 0
2023-10-18T01-47-12.279 PM	000016.5864	-000000.0010	000000.0738	000000.1028	-000000.0256	-000000.1345	000001.0006	000001.7017	000005.6400	37243	00246	00420	00991	00021	00538	01867	00686	00144	0 0 0 1 0 1 1 1 1 1 1 1 1 1 1 1	0 0 0 0 0 0 0 0 0 0 0 0 0 0 0 0
2023-10-18T01-47-16.359 PM	000016.5876	-000000.0377	000000.0396	000000.0918	-000000.0277	-000000.1345	000001.0000	000001.7017	000005.6400	37245	00171	00346	00918	00020	00538	01866	00686	00144	0 0 0 1 0 1 1 1 1 1 1 1 1 1 1 1	0 0 0 0 0 0 0 0 0 0 0 0 0 0 0 0
2023-10-18T01-47-19.151 PM	000016.5892	-000000.0005	000000.0728	000000.1025	-000000.0277	-000000.1345	000001.0012	000001.8277	000005.6400	37248	00247	00418	00989	00020	00538	01868	00684	00144	0 0 0 1 0 1 1 1 1 1 1 1 1 1 1 1	0 0 0 0 0 0 0 0 0 0 0 0 0 0 0 0
2023-10-18T01-47-21.475 PM	000016.5892	-000000.0328	000000.0341	000000.0912	-000000.0320	-000000.1345	000001.0000	000001.7647	000005.8800	37248	00181	00334	00914	00018	00538	01866	00685	00148	0 0 0 1 0 1 1 1 1 1 1 1 1 1 1 1	0 0 0 0 0 0 0 0 0 0 0 0 0 0 0 0
2023-10-18T01-47-24.240 PM	000016.5921	-000000.0309	000000.0327	000000.0911	-000000.0320	-000000.1345	000001.0006	000001.7647	000005.6400	37253	00185	00331	00913	00018	00538	01867	00685	00144	0 0 0 1 0 1 1 1 1 1 1 1 1 1 1 1	0 0 0 0 0 0 0 0 0 0 0 0 0 0 0 0
2023-10-18T01-47-27.455 PM	000016.5932	-000000.0020	000000.0747	000000.1017	-000000.0320	-000000.1345	000000.9988	000001.8277	000005.8800	37255	00244	00422	00984	00018	00538	01864	00684	00148	0 0 0 1 0 1 1 1 1 1 1 1 1 1 1 1	0 0 0 0 0 0 0 0 0 0 0 0 0 0 0 0
2023-10-18T01-47-30.249 PM	000016.5955	-000000.0034	000000.0719	000000.1031	-000000.0256	-000000.1345	000001.0006	000001.7647	000005.6400	37259	00241	00416	00993	00021	00538	01867	00685	00144	0 0 0 1 0 1 1 1 1 1 1 1 1 1 1 1	0 0 0 0 0 0 0 0 0 0 0 0 0 0 0 0
2023-10-18T01-47-33.059 PM	000016.5977	-000000.0093	000000.0728	000000.1024	-000000.0277	-000000.1345	000001.0000	000001.8277	000005.8800	37263	00229	00418	00988	00020	00538	01866	00684	00148	0 0 0 1 0 1 1 1 1 1 1 1 1 1 1 1	0 0 0 0 0 0 0 0 0 0 0 0 0 0 0 0
2023-10-18T01-47-35.804 PM	000016.5988	-000000.0005	000000.0724	000000.1027	-000000.0298	-000000.1345	000001.0012	000001.7647	000005.6400	37265	00247	00417	00990	00019	00538	01868	00685	00144	0 0 0 1 0 1 1 1 1 1 1 1 1 1 1 1	0 0 0 0 0 0 0 0 0 0 0 0 0 0 0 0
2023-10-18T01-47-39.397 PM	000016.6000	-000000.0392	000000.0410	000000.0912	-000000.0320	-000000.1345	000001.0018	000001.7017	000005.8800	37267	00168	00349	00914	00018	00538	01869	00686	00148	0 0 0 1 0 1 1 1 1 1 1 1 1 1 1 1	0 0 0 0 0 0 0 0 0 0 0 0 0 0 0 0
2023-10-18T01-47-41.705 PM	000016.6017	-000000.0402	000000.0401	000000.0915	-000000.0256	-000000.1345	000001.0012	000001.7017	000005.6400	37270	00166	00347	00916	00021	00538	01868	00686	00144	0 0 0 1 0 1 1 1 1 1 1 1 1 1 1 1	0 0 0 0 0 0 0 0 0 0 0 0 0 0 0 0
2023-10-18T01-47-44.406 PM	000016.6017	-000000.0220	000000.0719	000000.1025	-000000.0277	-000000.1345	000001.0000	000001.7017	000006.1200	37270	00203	00416	00989	00020	00538	01866	00686	00152	0 0 0 1 0 1 1 1 1 1 1 1 1 1 1 1	0 0 0 0 0 0 0 0 0 0 0 0 0 0 0 0
2023-10-18T01-47-47.276 PM	000016.6017	-000000.0387	000000.0401	000000.0911	-000000.0320	-000000.1345	000001.0025	000001.7017	000005.6400	37270	00169	00347	00913	00018	00538	01870	00686	00144	0 0 0 1 0 1 1 1 1 1 1 1 1 1 1 1	0 0 0 0 0 0 0 0 0 0 0 0 0 0 0 0
2023-10-18T01-47-50.349 PM	000016.6011	-000000.0402	000000.0396	000000.0914	-000000.0320	-000000.1345	000001.0006	000001.7017	000005.8800	37269	00166	00346	00915	00018	00538	01867	00686	00148	0 0 0 1 0 1 1 1 1 1 1 1 1 1 1 1	0 0 0 0 0 0 0 0 0 0 0 0 0 0 0 0
2023-10-18T01-47-53.047 PM	000016.6017	-000000.0029	000000.0373	000000.0912	-000000.0341	-000000.1345	000001.0012	000001.8277	000005.8800	37270	00242	00341	00914	00017	00538	01868	00684	00148	0 0 0 1 0 1 1 1 1 1 1 1 1 1 1 1	0 0 0 0 0 0 0 0 0 0 0 0 0 0 0 0
2023-10-18T01-47-55.744 PM	000016.5994	-000000.0402	000000.0378	000000.0918	-000000.0277	-000000.1345	000000.9994	000001.7647	000005.8800	37266	00166	00342	00918	00020	00538	01865	00685	00148	0 0 0 1 0 1 1 1 1 1 1 1 1 1 1 1	0 0 0 0 0 0 0 0 0 0 0 0 0 0 0 0
2023-10-18T01-47-58.191 PM	000016.5994	-000000.0392	000000.0378	000000.0912	-000000.0298	-000000.1345	000001.0000	000001.8277	000005.8800	37266	00168	00342	00914	00019	00538	01866	00684	00148	0 0 0 1 0 1 1 1 1 1 1 1 1 1 1 1	0 0 0 0 0 0 0 0 0 0 0 0 0 0 0 0
2023-10-18T01-48-01.311 PM	000016.5960	-000000.0127	000000.0378	000000.0914	-000000.0320	-000000.1345	000001.0006	000001.7017	000006.1200	37260	00222	00342	00915	00018	00538	01867	00686	00152	0 0 0 1 0 1 1 1 1 1 1 1 1 1 1 1	0 0 0 0 0 0 0 0 0 0 0 0 0 0 0 0
2023-10-18T01-48-05.029 PM	000016.5960	-000000.0377	000000.0701	000000.1028	-000000.0256	-000000.1345	000001.0000	000001.7017	000005.4000	37260	00171	00412	00991	00021	00538	01866	00686	00140	0 0 0 1 0 1 1 1 1 1 1 1 1 1 1 1	0 0 0 0 0 0 0 0 0 0 0 0 0 0 0 0
2023-10-18T01-48-07.256 PM	000016.5955	-000000.0020	000000.0733	000000.1033	-000000.0234	-000000.1345	000001.0006	000001.7647	000005.8800	37259	00244	00419	00994	00022	00538	01867	00685	00148	0 0 0 1 0 1 1 1 1 1 1 1 1 1 1 1	0 0 0 0 0 0 0 0 0 0 0 0 0 0 0 0
2023-10-18T01-48-10.458 PM	000016.5960	-000000.0024	000000.0733	000000.1030	-000000.0234	-000000.1345	000001.0000	000001.7017	000005.6400	37260	00243	00419	00992	00022	00538	01866	00686	00144	0 0 0 1 0 1 1 1 1 1 1 1 1 1 1 1	0 0 0 0 0 0 0 0 0 0 0 0 0 0 0 0
2023-10-18T01-48-13.312 PM	000016.5955	-000000.0304	000000.0733	000000.1030	-000000.0298	-000000.1345	000001.0000	000001.7647	000005.4000	37259	00186	00419	00992	00019	00538	01866	00685	00140	0 0 0 1 0 1 1 1 1 1 1 1 1 1 1 1	0 0 0 0 0 0 0 0 0 0 0 0 0 0 0 0
2023-10-18T01-48-16.056 PM	000016.5943	-000000.0387	000000.0756	000000.1027	-000000.0256	-000000.1345	000000.9994	000001.7017	000005.4000	37257	00169	00424	00990	00021	00538	01865	00686	00140	0 0 0 1 0 1 1 1 1 1 1 1 1 1 1 1	0 0 0 0 0 0 0 0 0 0 0 0 0 0 0 0
2023-10-18T01-48-19.054 PM	000016.5949	-000000.0387	000000.0396	000000.0911	-000000.0320	-000000.1345	000001.0000	000001.7647	000005.8800	37258	00169	00346	00913	00018	00538	01866	00685	00148	0 0 0 1 0 1 1 1 1 1 1 1 1 1 1 1	0 0 0 0 0 0 0 0 0 0 0 0 0 0 0 0
2023-10-18T01-48-21.705 PM	000016.5938	-000000.0338	000000.0742	000000.1022	-000000.0256	-000000.1345	000000.9994	000001.8277	000005.6400	37256	00179	00421	00987	00021	00538	01865	00684	00144	0 0 0 1 0 1 1 1 1 1 1 1 1 1 1 1	0 0 0 0 0 0 0 0 0 0 0 0 0 0 0 0
2023-10-18T01-48-24.483 PM	000016.5938	-000000.0318	000000.0738	000000.1025	-000000.0256	-000000.1345	000001.0000	000001.8277	000005.8800	37256	00183	00420	00989	00021	00538	01866	00684	00148	0 0 0 1 0 1 1 1 1 1 1 1 1 1 1 1	0 0 0 0 0 0 0 0 0 0 0 0 0 0 0 0
2023-10-18T01-48-28.013 PM	000016.5943	-000000.0034	000000.0429	000000.0914	-000000.0320	-000000.1345	000000.9994	000001.7017	000005.8800	37257	00241	00353	00915	00018	00538	01865	00686	00148	0 0 0 1 0 1 1 1 1 1 1 1 1 1 1 1	0 0 0 0 0 0 0 0 0 0 0 0 0 0 0 0
2023-10-18T01-48-30.384 PM	000016.5932	-000000.0397	000000.0383	000000.0915	-000000.0298	-000000.1345	000001.0006	000001.7017	000005.1600	37255	00167	00343	00916	00019	00538	01867	00686	00136	0 0 0 1 0 1 1 1 1 1 1 1 1 1 1 1	0 0 0 0 0 0 0 0 0 0 0 0 0 0 0 0
2023-10-18T01-48-33.614 PM	000016.5949	-000000.0015	000000.0433	000000.0908	-000000.0320	-000000.1345	000000.9988	000001.7647	000005.4000	37258	00245	00354	00911	00018	00538	01864	00685	00140	0 0 0 1 0 1 1 1 1 1 1 1 1 1 1 1	0 0 0 0 0 0 0 0 0 0 0 0 0 0 0 0
2023-10-18T01-48-36.390 PM	000016.5943	-000000.0039	000000.0410	000000.0914	-000000.0256	-000000.1345	000000.9994	000001.8277	000005.6400	37257	00240	00349	00915	00021	00538	01865	00684	00144	0 0 0 1 0 1 1 1 1 1 1 1 1 1 1 1	0 0 0 0 0 0 0 0 0 0 0 0 0 0 0 0
2023-10-18T01-48-39.277 PM	000016.5938	-000000.0010	000000.0715	000000.1024	-000000.0256	-000000.1345	000001.0006	000001.7017	000005.6400	37256	00246	00415	00988	00021	00538	01867	00686	00144	0 0 0 1 0 1 1 1 1 1 1 1 1 1 1 1	0 0 0 0 0 0 0 0 0 0 0 0 0 0 0 0
2023-10-18T01-48-41.963 PM	000016.5915	-000000.0005	000000.0738	000000.1008	-000000.0256	-000000.1345	000001.0000	000001.6387	000005.8800	37252	00247	00420	00978	00021	00538	01866	00687	00148	0 0 0 1 0 1 1 1 1 1 1 1 1 1 1 1	0 0 0 0 0 0 0 0 0 0 0 0 0 0 0 0
2023-10-18T01-48-44.298 PM	000016.5921	-000000.0039	000000.0562	000000.0896	-000000.0277	-000000.1345	000000.9988	000001.7017	000005.8800	37253	00240	00382	00903	00020	00538	01864	00686	00148	0 0 0 1 0 1 1 1 1 1 1 1 1 1 1 1	0 0 0 0 0 0 0 0 0 0 0 0 0 0 0 0
2023-10-18T01-48-47.232 PM	000016.5909	-000000.0015	000000.0728	000000.1007	-000000.0277	-000000.1345	000001.0000	000001.8277	000005.6400	37251	00245	00418	00977	00020	00538	01866	00684	00144	0 0 0 1 0 1 1 1 1 1 1 1 1 1 1 1	0 0 0 0 0 0 0 0 0 0 0 0 0 0 0 0
2023-10-18T01-48-50.339 PM	000016.5909	-000000.0034	000000.0728	000000.1011	-000000.0234	-000000.1345	000001.0000	000001.8277	000005.8800	37251	00241	00418	00980	00022	00538	01866	00684	00148	0 0 0 1 0 1 1 1 1 1 1 1 1 1 1 1	0 0 0 0 0 0 0 0 0 0 0 0 0 0 0 0
2023-10-18T01-48-53.964 PM	000016.5887	-000000.0377	000000.0387	000000.0897	-000000.0320	-000000.1345	000001.0000	000001.8277	000005.8800	37247	00171	00344	00904	00018	00538	01866	00684	00148	0 0 0 1 0 1 1 1 1 1 1 1 1 1 1 1	0 0 0 0 0 0 0 0 0 0 0 0 0 0 0 0
2023-10-18T01-48-56.302 PM	000016.5892	-000000.0397	000000.0484	000000.1007	-000000.0234	-000000.1345	000001.0012	000001.7017	000005.8800	37248	00167	00365	00977	00022	00538	01868	00686	00148	0 0 0 1 0 1 1 1 1 1 1 1 1 1 1 1	0 0 0 0 0 0 0 0 0 0 0 0 0 0 0 0
2023-10-18T01-48-59.457 PM	000016.5881	-000000.0392	000000.0387	000000.0890	-000000.0320	-000000.1345	000000.9988	000001.6387	000005.6400	37246	00168	00344	00899	00018	00538	01864	00687	00144	0 0 0 1 0 1 1 1 1 1 1 1 1 1 1 1	0 0 0 0 0 0 0 0 0 0 0 0 0 0 0 0
2023-10-18T01-49-02.265 PM	000016.5859	-000000.0402	000000.0383	000000.0900	-000000.0277	-000000.1345	000000.9982	000001.7017	000005.6400	37242	00166	00343	00906	00020	00538	01863	00686	00144	0 0 0 1 0 1 1 1 1 1 1 1 1 1 1 1	0 0 0 0 0 0 0 0 0 0 0 0 0 0 0 0
2023-10-18T01-49-05.089 PM	000016.5847	-000000.0024	000000.0742	000000.0912	-000000.0320	-000000.1345	000000.9988	000001.7017	000004.9200	37240	00243	00421	00914	00018	00538	01864	00686	00132	0 0 0 1 0 1 1 1 1 1 1 1 1 1 1 1	0 0 0 0 0 0 0 0 0 0 0 0 0 0 0 0
2023-10-18T01-49-07.396 PM	000016.5847	-000000.0392	000000.0406	000000.0915	-000000.0320	-000000.1345	000001.0006	000001.7647	000005.8800	37240	00168	00348	00916	00018	00538	01867	00685	00148	0 0 0 1 0 1 1 1 1 1 1 1 1 1 1 1	0 0 0 0 0 0 0 0 0 0 0 0 0 0 0 0
2023-10-18T01-49-10.172 PM	000016.5842	-000000.0382	000000.0373	000000.0914	-000000.0320	-000000.1345	000000.9988	000001.7017	000005.8800	37239	00170	00341	00915	00018	00538	01864	00686	00148	0 0 0 1 0 1 1 1 1 1 1 1 1 1 1 1	0 0 0 0 0 0 0 0 0 0 0 0 0 0 0 0
2023-10-18T01-49-13.451 PM	000016.5836	-000000.0005	000000.0710	000000.0927	-000000.0320	-000000.1345	000001.0000	000001.6387	000005.8800	37238	00247	00414	00924	00018	00538	01866	00687	00148	0 0 0 1 0 1 1 1 1 1 1 1 1 1 1 1	0 0 0 0 0 0 0 0 0 0 0 0 0 0 0 0
2023-10-18T01-49-17.012 PM	000016.5825	-000000.0397	000000.0396	000000.1013	-000000.0256	-000000.1345	000000.9994	000001.7647	000006.1200	37236	00167	00346	00981	00021	00538	01865	00685	00152	0 0 0 1 0 1 1 1 1 1 1 1 1 1 1 1	0 0 0 0 0 0 0 0 0 0 0 0 0 0 0 0
2023-10-18T01-49-19.727 PM	000016.5808	000000.0000	000000.0738	000000.1030	-000000.0277	-000000.1345	000000.9994	000001.6387	000005.6400	37233	00248	00420	00992	00020	00538	01865	00687	00144	0 0 0 1 0 1 1 1 1 1 1 1 1 1 1 1	0 0 0 0 0 0 0 0 0 0 0 0 0 0 0 0
2023-10-18T01-49-22.159 PM	000016.5797	-000000.0034	000000.0664	000000.1027	-000000.0213	-000000.1345	000000.9988	000001.7647	000005.8800	37231	00241	00404	00990	00023	00538	01864	00685	00148	0 0 0 1 0 1 1 1 1 1 1 1 1 1 1 1	0 0 0 0 0 0 0 0 0 0 0 0 0 0 0 0
2023-10-18T01-49-25.311 PM	000016.5785	-000000.0387	000000.0337	000000.1024	-000000.0256	-000000.1345	000001.0000	000001.7647	000005.4000	37229	00169	00333	00988	00021	00538	01866	00685	00140	0 0 0 1 0 1 1 1 1 1 1 1 1 1 1 1	0 0 0 0 0 0 0 0 0 0 0 0 0 0 0 0
2023-10-18T01-49-27.632 PM	000016.5780	-000000.0397	000000.0415	000000.1028	-000000.0234	-000000.1345	000001.0000	000001.7017	000005.8800	37228	00167	00350	00991	00022	00538	01866	00686	00148	0 0 0 1 0 1 1 1 1 1 1 1 1 1 1 1	0 0 0 0 0 0 0 0 0 0 0 0 0 0 0 0
2023-10-18T01-49-30.988 PM	000016.5740	-000000.0372	000000.0309	000000.0914	-000000.0320	-000000.1345	000001.0006	000001.7017	000005.4000	37221	00172	00327	00915	00018	00538	01867	00686	00140	0 0 0 1 0 1 1 1 1 1 1 1 1 1 1 1	0 0 0 0 0 0 0 0 0 0 0 0 0 0 0 0
2023-10-18T01-49-33.701 PM	000016.5751	-000000.0377	000000.0318	000000.1030	-000000.0277	-000000.1345	000001.0000	000001.6387	000005.6400	37223	00171	00329	00992	00020	00538	01866	00687	00144	0 0 0 1 0 1 1 1 1 1 1 1 1 1 1 1	0 0 0 0 0 0 0 0 0 0 0 0 0 0 0 0
2023-10-18T01-49-36.150 PM	000016.5735	-000000.0372	000000.0341	000000.1031	-000000.0277	-000000.1345	000000.9988	000001.7647	000005.6400	37220	00172	00334	00993	00020	00538	01864	00685	00144	0 0 0 1 0 1 1 1 1 1 1 1 1 1 1 1	0 0 0 0 0 0 0 0 0 0 0 0 0 0 0 0
2023-10-18T01-49-39.223 PM	000016.5735	-000000.0377	000000.0314	000000.0915	-000000.0320	-000000.1345	000001.0018	000001.7017	000005.6400	37220	00171	00328	00916	00018	00538	01869	00686	00144	0 0 0 1 0 1 1 1 1 1 1 1 1 1 1 1	0 0 0 0 0 0 0 0 0 0 0 0 0 0 0 0
2023-10-18T01-49-42.265 PM	000016.5718	-000000.0387	000000.0332	000000.0915	-000000.0320	-000000.1345	000000.9988	000001.8277	000005.6400	37217	00169	00332	00916	00018	00538	01864	00684	00144	0 0 0 1 0 1 1 1 1 1 1 1 1 1 1 1	0 0 0 0 0 0 0 0 0 0 0 0 0 0 0 0
2023-10-18T01-49-45.480 PM	000016.5684	-000000.0010	000000.0664	000000.0942	-000000.0341	-000000.1345	000000.9982	000001.7017	000006.1200	37211	00246	00404	00934	00017	00538	01863	00686	00152	0 0 0 1 0 1 1 1 1 1 1 1 1 1 1 1	0 0 0 0 0 0 0 0 0 0 0 0 0 0 0 0
2023-10-18T01-49-48.256 PM	000016.5689	-000000.0010	000000.0659	000000.0932	-000000.0320	-000000.1345	000000.9988	000001.7647	000005.1600	37212	00246	00403	00927	00018	00538	01864	00685	00136	0 0 0 1 0 1 1 1 1 1 1 1 1 1 1 1	0 0 0 0 0 0 0 0 0 0 0 0 0 0 0 0
2023-10-18T01-49-51.031 PM	000016.5706	-000000.0020	000000.0682	000000.1027	-000000.0256	-000000.1345	000000.9988	000001.6387	000006.1200	37215	00244	00408	00990	00021	00538	01864	00687	00152	0 0 0 1 0 1 1 1 1 1 1 1 1 1 1 1	0 0 0 0 0 0 0 0 0 0 0 0 0 0 0 0
2023-10-18T01-49-53.322 PM	000016.5729	-000000.0015	000000.0673	000000.0989	-000000.0320	-000000.1345	000000.9988	000001.7017	000005.8800	37219	00245	00406	00965	00018	00538	01864	00686	00148	0 0 0 1 0 1 1 1 1 1 1 1 1 1 1 1	0 0 0 0 0 0 0 0 0 0 0 0 0 0 0 0
2023-10-18T01-49-56.145 PM	000016.5723	-000000.0015	000000.0659	000000.0977	-000000.0320	-000000.1345	000001.0000	000001.6387	000005.4000	37218	00245	00403	00957	00018	00538	01866	00687	00140	0 0 0 1 0 1 1 1 1 1 1 1 1 1 1 1	0 0 0 0 0 0 0 0 0 0 0 0 0 0 0 0
2023-10-18T01-49-59.391 PM	000016.5746	-000000.0113	000000.0659	000000.1007	-000000.0277	-000000.1345	000000.9988	000001.7017	000005.6400	37222	00225	00403	00977	00020	00538	01864	00686	00144	0 0 0 1 0 1 1 1 1 1 1 1 1 1 1 1	0 0 0 0 0 0 0 0 0 0 0 0 0 0 0 0
2023-10-18T01-50-02.126 PM	000016.5751	000000.0005	000000.0659	000000.1008	-000000.0298	-000000.1345	000000.9994	000001.7017	000005.6400	37223	00249	00403	00978	00019	00538	01865	00686	00144	0 0 0 1 0 1 1 1 1 1 1 1 1 1 1 1	0 0 0 0 0 0 0 0 0 0 0 0 0 0 0 0
2023-10-18T01-50-05.648 PM	000016.5757	-000000.0377	000000.0318	000000.0909	-000000.0277	-000000.1345	000000.9982	000001.7647	000005.6400	37224	00171	00329	00912	00020	00538	01863	00685	00144	0 0 0 1 0 1 1 1 1 1 1 1 1 1 1 1	0 0 0 0 0 0 0 0 0 0 0 0 0 0 0 0
2023-10-18T01-50-07.893 PM	000016.5763	-000000.0407	000000.0318	000000.0933	-000000.0234	-000000.1345	000001.0000	000001.8908	000005.4000	37225	00165	00329	00928	00022	00538	01866	00683	00140	0 0 0 1 0 1 1 1 1 1 1 1 1 1 1 1	0 0 0 0 0 0 0 0 0 0 0 0 0 0 0 0
2023-10-18T01-50-11.244 PM	000016.5780	-000000.0367	000000.0332	000000.0914	-000000.0320	-000000.1345	000000.9994	000001.6387	000005.6400	37228	00173	00332	00915	00018	00538	01865	00687	00144	0 0 0 1 0 1 1 1 1 1 1 1 1 1 1 1	0 0 0 0 0 0 0 0 0 0 0 0 0 0 0 0
2023-10-18T01-50-13.915 PM	000016.5791	-000000.0377	000000.0300	000000.0912	-000000.0320	-000000.1345	000001.0000	000001.6387	000006.1200	37230	00171	00325	00914	00018	00538	01866	00687	00152	0 0 0 1 0 1 1 1 1 1 1 1 1 1 1 1	0 0 0 0 0 0 0 0 0 0 0 0 0 0 0 0
2023-10-18T01-50-16.943 PM	000016.5802	-000000.0039	000000.0664	000000.1020	-000000.0256	-000000.1345	000000.9994	000001.7647	000005.8800	37232	00240	00404	00986	00021	00538	01865	00685	00148	0 0 0 1 0 1 1 1 1 1 1 1 1 1 1 1	0 0 0 0 0 0 0 0 0 0 0 0 0 0 0 0
2023-10-18T01-50-19.172 PM	000016.5819	-000000.0147	000000.0323	000000.0908	-000000.0298	-000000.1345	000001.0006	000001.7647	000005.6400	37235	00218	00330	00911	00019	00538	01867	00685	00144	0 0 0 1 0 1 1 1 1 1 1 1 1 1 1 1	0 0 0 0 0 0 0 0 0 0 0 0 0 0 0 0
2023-10-18T01-50-22.387 PM	000016.5830	-000000.0397	000000.0327	000000.0909	-000000.0298	-000000.1345	000000.9994	000001.7017	000005.8800	37237	00167	00331	00912	00019	00538	01865	00686	00148	0 0 0 1 0 1 1 1 1 1 1 1 1 1 1 1	0 0 0 0 0 0 0 0 0 0 0 0 0 0 0 0
2023-10-18T01-50-25.288 PM	000016.5842	-000000.0024	000000.0733	000000.1010	-000000.0298	-000000.1345	000001.0000	000001.7017	000005.8800	37239	00243	00419	00979	00019	00538	01866	00686	00148	0 0 0 1 0 1 1 1 1 1 1 1 1 1 1 1	0 0 0 0 0 0 0 0 0 0 0 0 0 0 0 0
2023-10-18T01-50-28.143 PM	000016.5859	-000000.0020	000000.0728	000000.0996	-000000.0320	-000000.1345	000001.0006	000001.7017	000005.8800	37242	00244	00418	00970	00018	00538	01867	00686	00148	0 0 0 1 0 1 1 1 1 1 1 1 1 1 1 1	0 0 0 0 0 0 0 0 0 0 0 0 0 0 0 0
2023-10-18T01-50-31.689 PM	000016.5881	-000000.0015	000000.0738	000000.1027	-000000.0234	-000000.1345	000001.0006	000001.8277	000005.8800	37246	00245	00420	00990	00022	00538	01867	00684	00148	0 0 0 1 0 1 1 1 1 1 1 1 1 1 1 1	0 0 0 0 0 0 0 0 0 0 0 0 0 0 0 0
2023-10-18T01-50-34.105 PM	000016.5881	000000.0005	000000.0724	000000.1027	-000000.0277	-000000.1345	000001.0012	000001.7647	000006.1200	37246	00249	00417	00990	00020	00538	01868	00685	00152	0 0 0 1 0 1 1 1 1 1 1 1 1 1 1 1	0 0 0 0 0 0 0 0 0 0 0 0 0 0 0 0
2023-10-18T01-50-37.183 PM	000016.5892	-000000.0377	000000.0383	000000.0915	-000000.0277	-000000.1345	000000.9988	000001.7017	000005.6400	37248	00171	00343	00916	00020	00538	01864	00686	00144	0 0 0 1 0 1 1 1 1 1 1 1 1 1 1 1	0 0 0 0 0 0 0 0 0 0 0 0 0 0 0 0
2023-10-18T01-50-39.583 PM	000016.5915	-000000.0377	000000.0360	000000.0912	-000000.0298	-000000.1345	000001.0000	000001.7017	000005.6400	37252	00171	00338	00914	00019	00538	01866	00686	00144	0 0 0 1 0 1 1 1 1 1 1 1 1 1 1 1	0 0 0 0 0 0 0 0 0 0 0 0 0 0 0 0
2023-10-18T01-50-42.942 PM	000016.5938	-000000.0265	000000.0401	000000.0912	-000000.0298	-000000.1345	000001.0006	000001.7017	000006.1200	37256	00194	00347	00914	00019	00538	01867	00686	00152	0 0 0 1 0 1 1 1 1 1 1 1 1 1 1 1	0 0 0 0 0 0 0 0 0 0 0 0 0 0 0 0
2023-10-18T01-50-45.595 PM	000016.5943	-000000.0387	000000.0392	000000.0908	-000000.0277	-000000.1345	000001.0006	000001.8908	000006.1200	37257	00169	00345	00911	00020	00538	01867	00683	00152	0 0 0 1 0 1 1 1 1 1 1 1 1 1 1 1	0 0 0 0 0 0 0 0 0 0 0 0 0 0 0 0
2023-10-18T01-50-48.294 PM	000016.5994	-000000.0397	000000.0396	000000.0914	-000000.0256	-000000.1345	000001.0006	000001.7017	000006.1200	37266	00167	00346	00915	00021	00538	01867	00686	00152	0 0 0 1 0 1 1 1 1 1 1 1 1 1 1 1	0 0 0 0 0 0 0 0 0 0 0 0 0 0 0 0
2023-10-18T01-50-51.165 PM	000016.6000	-000000.0284	000000.0392	000000.0921	-000000.0298	-000000.1345	000001.0018	000001.8277	000005.8800	37267	00190	00345	00920	00019	00538	01869	00684	00148	0 0 0 1 0 1 1 1 1 1 1 1 1 1 1 1	0 0 0 0 0 0 0 0 0 0 0 0 0 0 0 0
2023-10-18T01-50-54.226 PM	000016.6011	-000000.0392	000000.0401	000000.0909	-000000.0298	-000000.1345	000001.0006	000001.7017	000005.1600	37269	00168	00347	00912	00019	00538	01867	00686	00136	0 0 0 1 0 1 1 1 1 1 1 1 1 1 1 1	0 0 0 0 0 0 0 0 0 0 0 0 0 0 0 0
2023-10-18T01-50-57.349 PM	000016.6034	-000000.0005	000000.0733	000000.1030	-000000.0320	-000000.1345	000001.0000	000001.7647	000005.6400	37273	00247	00419	00992	00018	00538	01866	00685	00144	0 0 0 1 0 1 1 1 1 1 1 1 1 1 1 1	0 0 0 0 0 0 0 0 0 0 0 0 0 0 0 0
2023-10-18T01-51-00.219 PM	000016.6028	-000000.0020	000000.0724	000000.1027	-000000.0298	-000000.1345	000001.0000	000001.7017	000005.8800	37272	00244	00417	00990	00019	00538	01866	00686	00148	0 0 0 1 0 1 1 1 1 1 1 1 1 1 1 1	0 0 0 0 0 0 0 0 0 0 0 0 0 0 0 0
2023-10-18T01-51-02.917 PM	000016.6050	-000000.0181	000000.0738	000000.1024	-000000.0213	-000000.1345	000001.0018	000001.7647	000005.8800	37276	00211	00420	00988	00023	00538	01869	00685	00148	0 0 0 1 0 1 1 1 1 1 1 1 1 1 1 1	0 0 0 0 0 0 0 0 0 0 0 0 0 0 0 0
2023-10-18T01-51-05.665 PM	000016.6039	-000000.0015	000000.0733	000000.1025	-000000.0256	-000000.1345	000001.0018	000001.7017	000006.1200	37274	00245	00419	00989	00021	00538	01869	00686	00152	0 0 0 1 0 1 1 1 1 1 1 1 1 1 1 1	0 0 0 0 0 0 0 0 0 0 0 0 0 0 0 0
2023-10-18T01-51-08.082 PM	000016.6022	-000000.0010	000000.0705	000000.1025	-000000.0277	-000000.1345	000001.0012	000001.7017	000005.8800	37271	00246	00413	00989	00020	00538	01868	00686	00148	0 0 0 1 0 1 1 1 1 1 1 1 1 1 1 1	0 0 0 0 0 0 0 0 0 0 0 0 0 0 0 0
2023-10-18T01-51-11.282 PM	000016.6022	-000000.0392	000000.0733	000000.1034	-000000.0256	-000000.1345	000001.0012	000001.8277	000005.8800	37271	00168	00419	00995	00021	00538	01868	00684	00148	0 0 0 1 0 1 1 1 1 1 1 1 1 1 1 1	0 0 0 0 0 0 0 0 0 0 0 0 0 0 0 0
2023-10-18T01-51-14.106 PM	000016.6022	-000000.0250	000000.0751	000000.1024	-000000.0256	-000000.1345	000001.0012	000001.7647	000006.1200	37271	00197	00423	00988	00021	00538	01868	00685	00152	0 0 0 1 0 1 1 1 1 1 1 1 1 1 1 1	0 0 0 0 0 0 0 0 0 0 0 0 0 0 0 0
2023-10-18T01-51-16.946 PM	000016.6022	-000000.0377	000000.0360	000000.0914	-000000.0320	-000000.1345	000001.0012	000001.7017	000006.1200	37271	00171	00338	00915	00018	00538	01868	00686	00152	0 0 0 1 0 1 1 1 1 1 1 1 1 1 1 1	0 0 0 0 0 0 0 0 0 0 0 0 0 0 0 0
2023-10-18T01-51-20.068 PM	000016.6017	-000000.0397	000000.0387	000000.0918	-000000.0298	-000000.1345	000001.0006	000001.8277	000005.8800	37270	00167	00344	00918	00019	00538	01867	00684	00148	0 0 0 1 0 1 1 1 1 1 1 1 1 1 1 1	0 0 0 0 0 0 0 0 0 0 0 0 0 0 0 0
2023-10-18T01-51-23.238 PM	000016.5994	-000000.0024	000000.0401	000000.0912	-000000.0298	-000000.1345	000001.0025	000001.6387	000005.8800	37266	00243	00347	00914	00019	00538	01870	00687	00148	0 0 0 1 0 1 1 1 1 1 1 1 1 1 1 1	0 0 0 0 0 0 0 0 0 0 0 0 0 0 0 0
2023-10-18T01-51-25.547 PM	000016.5977	-000000.0127	000000.0369	000000.0914	-000000.0320	-000000.1345	000001.0018	000001.7017	000005.6400	37263	00222	00340	00915	00018	00538	01869	00686	00144	0 0 0 1 0 1 1 1 1 1 1 1 1 1 1 1	0 0 0 0 0 0 0 0 0 0 0 0 0 0 0 0
2023-10-18T01-51-28.887 PM	000016.5966	000000.0000	000000.0710	000000.1025	-000000.0277	-000000.1345	000001.0018	000001.6387	000005.8800	37261	00248	00414	00989	00020	00538	01869	00687	00148	0 0 0 1 0 1 1 1 1 1 1 1 1 1 1 1	0 0 0 0 0 0 0 0 0 0 0 0 0 0 0 0
2023-10-18T01-51-31.115 PM	000016.5955	-000000.0010	000000.0424	000000.0915	-000000.0298	-000000.1345	000001.0006	000001.7647	000005.6400	37259	00246	00352	00916	00019	00538	01867	00685	00144	0 0 0 1 0 1 1 1 1 1 1 1 1 1 1 1	0 0 0 0 0 0 0 0 0 0 0 0 0 0 0 0
2023-10-18T01-51-34.347 PM	000016.5949	-000000.0147	000000.0383	000000.0915	-000000.0277	-000000.1345	000001.0012	000001.7017	000005.6400	37258	00218	00343	00916	00020	00538	01868	00686	00144	0 0 0 1 0 1 1 1 1 1 1 1 1 1 1 1	0 0 0 0 0 0 0 0 0 0 0 0 0 0 0 0
2023-10-18T01-51-37.108 PM	000016.5938	000000.0005	000000.0719	000000.1027	-000000.0277	-000000.1345	000001.0000	000001.7647	000005.8800	37256	00249	00416	00990	00020	00538	01866	00685	00148	0 0 0 1 0 1 1 1 1 1 1 1 1 1 1 1	0 0 0 0 0 0 0 0 0 0 0 0 0 0 0 0
2023-10-18T01-51-39.932 PM	000016.5915	-000000.0005	000000.0705	000000.1027	-000000.0277	-000000.1345	000001.0006	000001.7017	000005.6400	37252	00247	00413	00990	00020	00538	01867	00686	00144	0 0 0 1 0 1 1 1 1 1 1 1 1 1 1 1	0 0 0 0 0 0 0 0 0 0 0 0 0 0 0 0
2023-10-18T01-51-43.102 PM	000016.5904	-000000.0333	000000.0756	000000.1027	-000000.0256	-000000.1345	000001.0006	000001.6387	000005.8800	37250	00180	00424	00990	00021	00538	01867	00687	00148	0 0 0 1 0 1 1 1 1 1 1 1 1 1 1 1	0 0 0 0 0 0 0 0 0 0 0 0 0 0 0 0
2023-10-18T01-51-45.817 PM	000016.5887	-000000.0323	000000.0756	000000.1019	-000000.0277	-000000.1345	000000.9988	000001.7647	000005.8800	37247	00182	00424	00985	00020	00538	01864	00685	00148	0 0 0 1 0 1 1 1 1 1 1 1 1 1 1 1	0 0 0 0 0 0 0 0 0 0 0 0 0 0 0 0
2023-10-18T01-51-49.126 PM	000016.5904	-000000.0377	000000.0373	000000.0917	-000000.0341	-000000.1345	000000.9988	000001.7017	000005.8800	37250	00171	00341	00917	00017	00538	01864	00686	00148	0 0 0 1 0 1 1 1 1 1 1 1 1 1 1 1	0 0 0 0 0 0 0 0 0 0 0 0 0 0 0 0
2023-10-18T01-51-51.291 PM	000016.5904	-000000.0382	000000.0664	000000.1028	-000000.0256	-000000.1345	000000.9994	000001.7647	000005.6400	37250	00170	00404	00991	00021	00538	01865	00685	00144	0 0 0 1 0 1 1 1 1 1 1 1 1 1 1 1	0 0 0 0 0 0 0 0 0 0 0 0 0 0 0 0
2023-10-18T01-51-54.053 PM	000016.5898	-000000.0363	000000.0719	000000.1027	-000000.0277	-000000.1345	000001.0000	000001.7647	000005.8800	37249	00174	00416	00990	00020	00538	01866	00685	00148	0 0 0 1 0 1 1 1 1 1 1 1 1 1 1 1	0 0 0 0 0 0 0 0 0 0 0 0 0 0 0 0
2023-10-18T01-51-57.190 PM	000016.5909	-000000.0392	000000.0401	000000.0908	-000000.0298	-000000.1345	000001.0000	000001.7647	000005.4000	37251	00168	00347	00911	00019	00538	01866	00685	00140	0 0 0 1 0 1 1 1 1 1 1 1 1 1 1 1	0 0 0 0 0 0 0 0 0 0 0 0 0 0 0 0
2023-10-18T01-52-00.189 PM	000016.5898	-000000.0402	000000.0392	000000.0912	-000000.0277	-000000.1345	000001.0006	000001.8908	000005.4000	37249	00166	00345	00914	00020	00538	01867	00683	00140	0 0 0 1 0 1 1 1 1 1 1 1 1 1 1 1	0 0 0 0 0 0 0 0 0 0 0 0 0 0 0 0
2023-10-18T01-52-03.155 PM	000016.5892	-000000.0010	000000.0470	000000.0917	-000000.0320	-000000.1345	000001.0006	000001.6387	000005.8800	37248	00246	00362	00917	00018	00538	01867	00687	00148	0 0 0 1 0 1 1 1 1 1 1 1 1 1 1 1	0 0 0 0 0 0 0 0 0 0 0 0 0 0 0 0
2023-10-18T01-52-05.822 PM	000016.5887	-000000.0054	000000.0396	000000.0921	-000000.0298	-000000.1345	000000.9994	000001.7017	000006.1200	37247	00237	00346	00920	00019	00538	01865	00686	00152	0 0 0 1 0 1 1 1 1 1 1 1 1 1 1 1	0 0 0 0 0 0 0 0 0 0 0 0 0 0 0 0
2023-10-18T01-52-09.367 PM	000016.5881	-000000.0020	000000.0747	000000.1020	-000000.0234	-000000.1345	000001.0012	000001.7017	000005.8800	37246	00244	00422	00986	00022	00538	01868	00686	00148	0 0 0 1 0 1 1 1 1 1 1 1 1 1 1 1	0 0 0 0 0 0 0 0 0 0 0 0 0 0 0 0
2023-10-18T01-52-12.128 PM	000016.5876	-000000.0024	000000.0742	000000.1022	-000000.0256	-000000.1345	000001.0012	000001.6387	000005.8800	37245	00243	00421	00987	00021	00538	01868	00687	00148	0 0 0 1 0 1 1 1 1 1 1 1 1 1 1 1	0 0 0 0 0 0 0 0 0 0 0 0 0 0 0 0
2023-10-18T01-52-14.874 PM	000016.5859	-000000.0377	000000.0562	000000.1033	-000000.0298	-000000.1345	000000.9988	000001.7017	000005.8800	37242	00171	00382	00994	00019	00538	01864	00686	00148	0 0 0 1 0 1 1 1 1 1 1 1 1 1 1 1	0 0 0 0 0 0 0 0 0 0 0 0 0 0 0 0
2023-10-18T01-52-17.604 PM	000016.5842	-000000.0020	000000.0728	000000.1027	-000000.0256	-000000.1345	000001.0012	000001.6387	000005.6400	37239	00244	00418	00990	00021	00538	01868	00687	00144	0 0 0 1 0 1 1 1 1 1 1 1 1 1 1 1	0 0 0 0 0 0 0 0 0 0 0 0 0 0 0 0
2023-10-18T01-52-20.036 PM	000016.5825	-000000.0015	000000.0742	000000.1019	-000000.0256	-000000.1345	000001.0012	000001.7017	000005.1600	37236	00245	00421	00985	00021	00538	01868	00686	00136	0 0 0 1 0 1 1 1 1 1 1 1 1 1 1 1	0 0 0 0 0 0 0 0 0 0 0 0 0 0 0 0
2023-10-18T01-52-23.299 PM	000016.5808	-000000.0392	000000.0438	000000.1033	-000000.0256	-000000.1345	000001.0000	000001.6387	000005.8800	37233	00168	00355	00994	00021	00538	01866	00687	00148	0 0 0 1 0 1 1 1 1 1 1 1 1 1 1 1	0 0 0 0 0 0 0 0 0 0 0 0 0 0 0 0
2023-10-18T01-52-26.076 PM	000016.5797	-000000.0416	000000.0516	000000.1033	-000000.0213	-000000.1345	000000.9982	000001.7647	000005.8800	37231	00163	00372	00994	00023	00538	01863	00685	00148	0 0 0 1 0 1 1 1 1 1 1 1 1 1 1 1	0 0 0 0 0 0 0 0 0 0 0 0 0 0 0 0
2023-10-18T01-52-29.119 PM	000016.5802	-000000.0402	000000.0392	000000.0911	-000000.0277	-000000.1345	000001.0006	000001.7647	000005.8800	37232	00166	00345	00913	00020	00538	01867	00685	00148	0 0 0 1 0 1 1 1 1 1 1 1 1 1 1 1	0 0 0 0 0 0 0 0 0 0 0 0 0 0 0 0
2023-10-18T01-52-32.132 PM	000016.5802	-000000.0387	000000.0401	000000.0909	-000000.0298	-000000.1345	000000.9994	000001.7647	000005.8800	37232	00169	00347	00912	00019	00538	01865	00685	00148	0 0 0 1 0 1 1 1 1 1 1 1 1 1 1 1	0 0 0 0 0 0 0 0 0 0 0 0 0 0 0 0
2023-10-18T01-52-35.504 PM	000016.5791	-000000.0044	000000.0728	000000.0921	-000000.0277	-000000.1345	000000.9982	000001.7017	000005.8800	37230	00239	00418	00920	00020	00538	01863	00686	00148	0 0 0 1 0 1 1 1 1 1 1 1 1 1 1 1	0 0 0 0 0 0 0 0 0 0 0 0 0 0 0 0
2023-10-18T01-52-38.186 PM	000016.5797	-000000.0029	000000.0655	000000.0906	-000000.0277	-000000.1345	000001.0006	000001.6387	000005.8800	37231	00242	00402	00910	00020	00538	01867	00687	00148	0 0 0 1 0 1 1 1 1 1 1 1 1 1 1 1	0 0 0 0 0 0 0 0 0 0 0 0 0 0 0 0
2023-10-18T01-52-41.055 PM	000016.5780	000000.0000	000000.0719	000000.1027	-000000.0277	-000000.1345	000000.9994	000001.7017	000006.1200	37228	00248	00416	00990	00020	00538	01865	00686	00152	0 0 0 1 0 1 1 1 1 1 1 1 1 1 1 1	0 0 0 0 0 0 0 0 0 0 0 0 0 0 0 0
2023-10-18T01-52-43.863 PM	000016.5768	000000.0000	000000.0710	000000.1027	-000000.0256	-000000.1345	000001.0000	000001.7017	000005.6400	37226	00248	00414	00990	00021	00538	01866	00686	00144	0 0 0 1 0 1 1 1 1 1 1 1 1 1 1 1	0 0 0 0 0 0 0 0 0 0 0 0 0 0 0 0
2023-10-18T01-52-46.122 PM	000016.5757	-000000.0020	000000.0613	000000.0918	-000000.0341	-000000.1345	000000.9988	000001.6387	000006.3600	37224	00244	00393	00918	00017	00538	01864	00687	00156	0 0 0 1 0 1 1 1 1 1 1 1 1 1 1 1	0 0 0 0 0 0 0 0 0 0 0 0 0 0 0 0
2023-10-18T01-52-49.338 PM	000016.5740	-000000.0015	000000.0751	000000.1022	-000000.0256	-000000.1345	000001.0000	000001.7017	000005.6400	37221	00245	00423	00987	00021	00538	01866	00686	00144	0 0 0 1 0 1 1 1 1 1 1 1 1 1 1 1	0 0 0 0 0 0 0 0 0 0 0 0 0 0 0 0
2023-10-18T01-52-52.176 PM	000016.5718	-000000.0029	000000.0747	000000.1020	-000000.0213	-000000.1345	000000.9988	000001.7017	000005.6400	37217	00242	00422	00986	00023	00538	01864	00686	00144	0 0 0 1 0 1 1 1 1 1 1 1 1 1 1 1	0 0 0 0 0 0 0 0 0 0 0 0 0 0 0 0
2023-10-18T01-52-54.937 PM	000016.5723	-000000.0372	000000.0360	000000.1007	-000000.0277	-000000.1345	000000.9988	000001.7017	000005.8800	37218	00172	00338	00977	00020	00538	01864	00686	00148	0 0 0 1 0 1 1 1 1 1 1 1 1 1 1 1	0 0 0 0 0 0 0 0 0 0 0 0 0 0 0 0
2023-10-18T01-52-58.481 PM	000016.5712	-000000.0402	000000.0493	000000.1025	-000000.0213	-000000.1345	000000.9988	000001.7647	000005.6400	37216	00166	00367	00989	00023	00538	01864	00685	00144	0 0 0 1 0 1 1 1 1 1 1 1 1 1 1 1	0 0 0 0 0 0 0 0 0 0 0 0 0 0 0 0
2023-10-18T01-53-01.241 PM	000016.5695	-000000.0377	000000.0383	000000.0914	-000000.0298	-000000.1345	000000.9988	000001.7647	000005.1600	37213	00171	00343	00915	00019	00538	01864	00685	00136	0 0 0 1 0 1 1 1 1 1 1 1 1 1 1 1	0 0 0 0 0 0 0 0 0 0 0 0 0 0 0 0
2023-10-18T01-53-04.019 PM	000016.5689	-000000.0382	000000.0378	000000.0912	-000000.0298	-000000.1345	000000.9994	000001.7647	000006.1200	37212	00170	00342	00914	00019	00538	01865	00685	00152	0 0 0 1 0 1 1 1 1 1 1 1 1 1 1 1	0 0 0 0 0 0 0 0 0 0 0 0 0 0 0 0
2023-10-18T01-53-06.810 PM	000016.5706	-000000.0024	000000.0733	000000.0908	-000000.0298	-000000.1345	000000.9988	000001.7017	000005.4000	37215	00243	00419	00911	00019	00538	01864	00686	00140	0 0 0 1 0 1 1 1 1 1 1 1 1 1 1 1	0 0 0 0 0 0 0 0 0 0 0 0 0 0 0 0
2023-10-18T01-53-09.601 PM	000016.5712	-000000.0412	000000.0383	000000.0918	-000000.0277	-000000.1345	000001.0000	000001.7017	000005.1600	37216	00164	00343	00918	00020	00538	01866	00686	00136	0 0 0 1 0 1 1 1 1 1 1 1 1 1 1 1	0 0 0 0 0 0 0 0 0 0 0 0 0 0 0 0
2023-10-18T01-53-12.002 PM	000016.5740	-000000.0397	000000.0387	000000.0917	-000000.0298	-000000.1345	000000.9994	000001.7017	000005.8800	37221	00167	00344	00917	00019	00538	01865	00686	00148	0 0 0 1 0 1 1 1 1 1 1 1 1 1 1 1	0 0 0 0 0 0 0 0 0 0 0 0 0 0 0 0
2023-10-18T01-53-15.139 PM	000016.5751	-000000.0020	000000.0742	000000.0947	-000000.0298	-000000.1345	000000.9994	000001.7647	000005.4000	37223	00244	00421	00937	00019	00538	01865	00685	00140	0 0 0 1 0 1 1 1 1 1 1 1 1 1 1 1	0 0 0 0 0 0 0 0 0 0 0 0 0 0 0 0
2023-10-18T01-53-17.993 PM	000016.5746	-000000.0020	000000.0687	000000.0918	-000000.0341	-000000.1345	000001.0006	000001.8277	000005.6400	37222	00244	00409	00918	00017	00538	01867	00684	00144	0 0 0 1 0 1 1 1 1 1 1 1 1 1 1 1	0 0 0 0 0 0 0 0 0 0 0 0 0 0 0 0
2023-10-18T01-53-21.163 PM	000016.5768	-000000.0010	000000.0724	000000.1033	-000000.0277	-000000.1345	000001.0000	000001.8277	000006.1200	37226	00246	00417	00994	00020	00538	01866	00684	00152	0 0 0 1 0 1 1 1 1 1 1 1 1 1 1 1	0 0 0 0 0 0 0 0 0 0 0 0 0 0 0 0
2023-10-18T01-53-23.988 PM	000016.5791	-000000.0024	000000.0751	000000.1020	-000000.0213	-000000.1345	000000.9975	000001.7017	000005.8800	37230	00243	00423	00986	00023	00538	01862	00686	00148	0 0 0 1 0 1 1 1 1 1 1 1 1 1 1 1	0 0 0 0 0 0 0 0 0 0 0 0 0 0 0 0
2023-10-18T01-53-27.126 PM	000016.5802	-000000.0382	000000.0392	000000.0960	-000000.0256	-000000.1345	000000.9988	000001.7017	000006.1200	37232	00170	00345	00946	00021	00538	01864	00686	00152	0 0 0 1 0 1 1 1 1 1 1 1 1 1 1 1	0 0 0 0 0 0 0 0 0 0 0 0 0 0 0 0
2023-10-18T01-53-29.464 PM	000016.5814	-000000.0387	000000.0373	000000.1017	-000000.0298	-000000.1345	000000.9988	000001.7017	000005.8800	37234	00169	00341	00984	00019	00538	01864	00686	00148	0 0 0 1 0 1 1 1 1 1 1 1 1 1 1 1	0 0 0 0 0 0 0 0 0 0 0 0 0 0 0 0
2023-10-18T01-53-32.790 PM	000016.5825	-000000.0412	000000.0383	000000.0918	-000000.0298	-000000.1345	000000.9994	000001.7017	000005.8800	37236	00164	00343	00918	00019	00538	01865	00686	00148	0 0 0 1 0 1 1 1 1 1 1 1 1 1 1 1	0 0 0 0 0 0 0 0 0 0 0 0 0 0 0 0
2023-10-18T01-53-35.440 PM	000016.5825	-000000.0387	000000.0401	000000.0912	-000000.0234	-000000.1345	000000.9994	000001.8277	000005.8800	37236	00169	00347	00914	00022	00538	01865	00684	00148	0 0 0 1 0 1 1 1 1 1 1 1 1 1 1 1	0 0 0 0 0 0 0 0 0 0 0 0 0 0 0 0
2023-10-18T01-53-38.185 PM	000016.5853	-000000.0377	000000.0369	000000.0965	-000000.0298	-000000.1345	000001.0006	000001.7017	000005.8800	37241	00171	00340	00949	00019	00538	01867	00686	00148	0 0 0 1 0 1 1 1 1 1 1 1 1 1 1 1	0 0 0 0 0 0 0 0 0 0 0 0 0 0 0 0
2023-10-18T01-53-41.071 PM	000016.5859	-000000.0392	000000.0401	000000.0908	-000000.0298	-000000.1345	000001.0006	000001.6387	000005.6400	37242	00168	00347	00911	00019	00538	01867	00687	00144	0 0 0 1 0 1 1 1 1 1 1 1 1 1 1 1	0 0 0 0 0 0 0 0 0 0 0 0 0 0 0 0
2023-10-18T01-53-43.833 PM	000016.5876	-000000.0412	000000.0401	000000.0912	-000000.0277	-000000.1345	000001.0012	000001.7017	000006.1200	37245	00164	00347	00914	00020	00538	01868	00686	00152	0 0 0 1 0 1 1 1 1 1 1 1 1 1 1 1	0 0 0 0 0 0 0 0 0 0 0 0 0 0 0 0
2023-10-18T01-53-47.409 PM	000016.5892	-000000.0005	000000.0701	000000.1027	-000000.0320	-000000.1345	000001.0012	000001.7017	000005.8800	37248	00247	00412	00990	00018	00538	01868	00686	00148	0 0 0 1 0 1 1 1 1 1 1 1 1 1 1 1	0 0 0 0 0 0 0 0 0 0 0 0 0 0 0 0
2023-10-18T01-53-50.265 PM	000016.5904	-000000.0054	000000.0728	000000.0996	-000000.0298	-000000.1345	000001.0006	000001.7017	000005.8800	37250	00237	00418	00970	00019	00538	01867	00686	00148	0 0 0 1 0 1 1 1 1 1 1 1 1 1 1 1	0 0 0 0 0 0 0 0 0 0 0 0 0 0 0 0
2023-10-18T01-53-53.088 PM	000016.5932	-000000.0167	000000.0742	000000.1025	-000000.0213	-000000.1345	000001.0000	000001.8277	000005.8800	37255	00214	00421	00989	00023	00538	01866	00684	00148	0 0 0 1 0 1 1 1 1 1 1 1 1 1 1 1	0 0 0 0 0 0 0 0 0 0 0 0 0 0 0 0
2023-10-18T01-53-55.802 PM	000016.5926	-000000.0020	000000.0747	000000.1022	-000000.0256	-000000.1345	000001.0000	000001.7017	000006.1200	37254	00244	00422	00987	00021	00538	01866	00686	00152	0 0 0 1 0 1 1 1 1 1 1 1 1 1 1 1	0 0 0 0 0 0 0 0 0 0 0 0 0 0 0 0
2023-10-18T01-53-58.750 PM	000016.5949	-000000.0402	000000.0401	000000.0906	-000000.0277	-000000.1345	000001.0006	000001.7017	000005.6400	37258	00166	00347	00910	00020	00538	01867	00686	00144	0 0 0 1 0 1 1 1 1 1 1 1 1 1 1 1	0 0 0 0 0 0 0 0 0 0 0 0 0 0 0 0
2023-10-18T01-54-01.463 PM	000016.5977	-000000.0069	000000.0733	000000.1030	-000000.0234	-000000.1345	000001.0006	000001.7017	000005.4000	37263	00234	00419	00992	00022	00538	01867	00686	00140	0 0 0 1 0 1 1 1 1 1 1 1 1 1 1 1	0 0 0 0 0 0 0 0 0 0 0 0 0 0 0 0
2023-10-18T01-54-03.973 PM	000016.5994	-000000.0029	000000.0742	000000.1022	-000000.0213	-000000.1345	000001.0012	000001.7017	000005.4000	37266	00242	00421	00987	00023	00538	01868	00686	00140	0 0 0 1 0 1 1 1 1 1 1 1 1 1 1 1	0 0 0 0 0 0 0 0 0 0 0 0 0 0 0 0
2023-10-18T01-54-07.110 PM	000016.5994	-000000.0367	000000.0360	000000.0918	-000000.0277	-000000.1345	000001.0006	000001.7017	000006.1200	37266	00173	00338	00918	00020	00538	01867	00686	00152	0 0 0 1 0 1 1 1 1 1 1 1 1 1 1 1	0 0 0 0 0 0 0 0 0 0 0 0 0 0 0 0
2023-10-18T01-54-10.766 PM	000016.6039	-000000.0029	000000.0724	000000.1033	-000000.0298	-000000.1345	000001.0000	000001.7017	000005.8800	37274	00242	00417	00994	00019	00538	01866	00686	00148	0 0 0 1 0 1 1 1 1 1 1 1 1 1 1 1	0 0 0 0 0 0 0 0 0 0 0 0 0 0 0 0
2023-10-18T01-54-13.118 PM	000016.6039	-000000.0348	000000.0401	000000.0908	-000000.0298	-000000.1345	000001.0006	000001.6387	000006.1200	37274	00177	00347	00911	00019	00538	01867	00687	00152	0 0 0 1 0 1 1 1 1 1 1 1 1 1 1 1	0 0 0 0 0 0 0 0 0 0 0 0 0 0 0 0
2023-10-18T01-54-15.941 PM	000016.6045	-000000.0348	000000.0396	000000.0914	-000000.0256	-000000.1345	000001.0000	000001.7017	000005.6400	37275	00177	00346	00915	00021	00538	01866	00686	00144	0 0 0 1 0 1 1 1 1 1 1 1 1 1 1 1	0 0 0 0 0 0 0 0 0 0 0 0 0 0 0 0
2023-10-18T01-54-19.080 PM	000016.6039	-000000.0034	000000.0742	000000.1025	-000000.0234	-000000.1345	000001.0006	000001.7017	000006.1200	37274	00241	00421	00989	00022	00538	01867	00686	00152	0 0 0 1 0 1 1 1 1 1 1 1 1 1 1 1	0 0 0 0 0 0 0 0 0 0 0 0 0 0 0 0
2023-10-18T01-54-21.778 PM	000016.6045	-000000.0010	000000.0724	000000.1033	-000000.0341	-000000.1345	000001.0006	000001.8277	000006.1200	37275	00246	00417	00994	00017	00538	01867	00684	00152	0 0 0 1 0 1 1 1 1 1 1 1 1 1 1 1	0 0 0 0 0 0 0 0 0 0 0 0 0 0 0 0
2023-10-18T01-54-24.805 PM	000016.6034	-000000.0147	000000.0747	000000.1022	-000000.0234	-000000.1345	000001.0000	000001.7017	000005.6400	37273	00218	00422	00987	00022	00538	01866	00686	00144	0 0 0 1 0 1 1 1 1 1 1 1 1 1 1 1	0 0 0 0 0 0 0 0 0 0 0 0 0 0 0 0
2023-10-18T01-54-27.480 PM	000016.6045	-000000.0015	000000.0742	000000.1017	-000000.0277	-000000.1345	000000.9994	000001.7647	000005.4000	37275	00245	00421	00984	00020	00538	01865	00685	00140	0 0 0 1 0 1 1 1 1 1 1 1 1 1 1 1	0 0 0 0 0 0 0 0 0 0 0 0 0 0 0 0
2023-10-18T01-54-29.952 PM	000016.6039	-000000.0024	000000.0747	000000.1019	-000000.0277	-000000.1345	000001.0018	000001.7017	000005.8800	37274	00243	00422	00985	00020	00538	01869	00686	00148	0 0 0 1 0 1 1 1 1 1 1 1 1 1 1 1	0 0 0 0 0 0 0 0 0 0 0 0 0 0 0 0
2023-10-18T01-54-33.091 PM	000016.6039	-000000.0142	000000.0742	000000.1030	-000000.0234	-000000.1345	000001.0006	000001.7017	000005.6400	37274	00219	00421	00992	00022	00538	01867	00686	00144	0 0 0 1 0 1 1 1 1 1 1 1 1 1 1 1	0 0 0 0 0 0 0 0 0 0 0 0 0 0 0 0
2023-10-18T01-54-36.115 PM	000016.6028	-000000.0142	000000.0715	000000.1030	-000000.0277	-000000.1345	000001.0000	000001.6387	000005.8800	37272	00219	00415	00992	00020	00538	01866	00687	00148	0 0 0 1 0 1 1 1 1 1 1 1 1 1 1 1	0 0 0 0 0 0 0 0 0 0 0 0 0 0 0 0
2023-10-18T01-54-39.403 PM	000016.6022	-000000.0372	000000.0355	000000.0914	-000000.0298	-000000.1345	000001.0000	000001.7017	000005.8800	37271	00172	00337	00915	00019	00538	01866	00686	00148	0 0 0 1 0 1 1 1 1 1 1 1 1 1 1 1	0 0 0 0 0 0 0 0 0 0 0 0 0 0 0 0
2023-10-18T01-54-42.031 PM	000016.6017	-000000.0392	000000.0401	000000.0906	-000000.0277	-000000.1345	000001.0006	000001.7647	000005.8800	37270	00168	00347	00910	00020	00538	01867	00685	00148	0 0 0 1 0 1 1 1 1 1 1 1 1 1 1 1	0 0 0 0 0 0 0 0 0 0 0 0 0 0 0 0
2023-10-18T01-54-44.400 PM	000016.6011	-000000.0147	000000.0387	000000.0921	-000000.0362	-000000.1345	000000.9994	000001.6387	000005.6400	37269	00218	00344	00920	00016	00538	01865	00687	00144	0 0 0 1 0 1 1 1 1 1 1 1 1 1 1 1	0 0 0 0 0 0 0 0 0 0 0 0 0 0 0 0
2023-10-18T01-54-47.162 PM	000016.6005	-000000.0382	000000.0401	000000.0909	-000000.0298	-000000.1345	000001.0000	000001.7647	000005.6400	37268	00170	00347	00912	00019	00538	01866	00685	00144	0 0 0 1 0 1 1 1 1 1 1 1 1 1 1 1	0 0 0 0 0 0 0 0 0 0 0 0 0 0 0 0
2023-10-18T01-54-49.938 PM	000016.5994	-000000.0367	000000.0369	000000.0918	-000000.0320	-000000.1345	000000.9988	000001.8277	000005.8800	37266	00173	00340	00918	00018	00538	01864	00684	00148	0 0 0 1 0 1 1 1 1 1 1 1 1 1 1 1	0 0 0 0 0 0 0 0 0 0 0 0 0 0 0 0
2023-10-18T01-54-53.076 PM	000016.5966	000000.0000	000000.0429	000000.0917	-000000.0341	-000000.1345	000001.0012	000001.7647	000005.6400	37261	00248	00353	00917	00017	00538	01868	00685	00144	0 0 0 1 0 1 1 1 1 1 1 1 1 1 1 1	0 0 0 0 0 0 0 0 0 0 0 0 0 0 0 0
2023-10-18T01-54-55.791 PM	000016.5971	-000000.0039	000000.0373	000000.0921	-000000.0341	-000000.1345	000001.0018	000001.7017	000005.8800	37262	00240	00341	00920	00017	00538	01869	00686	00148	0 0 0 1 0 1 1 1 1 1 1 1 1 1 1 1	0 0 0 0 0 0 0 0 0 0 0 0 0 0 0 0
2023-10-18T01-54-59.196 PM	000016.5960	-000000.0029	000000.0728	000000.1031	-000000.0298	-000000.1345	000001.0006	000001.6387	000005.8800	37260	00242	00418	00993	00019	00538	01867	00687	00148	0 0 0 1 0 1 1 1 1 1 1 1 1 1 1 1	0 0 0 0 0 0 0 0 0 0 0 0 0 0 0 0
2023-10-18T01-55-01.942 PM	000016.5938	000000.0005	000000.0710	000000.1030	-000000.0298	-000000.1345	000001.0012	000001.7017	000005.8800	37256	00249	00414	00992	00019	00538	01868	00686	00148	0 0 0 1 0 1 1 1 1 1 1 1 1 1 1 1	0 0 0 0 0 0 0 0 0 0 0 0 0 0 0 0
2023-10-18T01-55-04.391 PM	000016.5938	-000000.0402	000000.0636	000000.1033	-000000.0256	-000000.1345	000001.0000	000001.7017	000005.6400	37256	00166	00398	00994	00021	00538	01866	00686	00144	0 0 0 1 0 1 1 1 1 1 1 1 1 1 1 1	0 0 0 0 0 0 0 0 0 0 0 0 0 0 0 0
2023-10-18T01-55-07.074 PM	000016.5921	-000000.0049	000000.0738	000000.1030	-000000.0234	-000000.1345	000001.0012	000001.7017	000006.1200	37253	00238	00420	00992	00022	00538	01868	00686	00152	0 0 0 1 0 1 1 1 1 1 1 1 1 1 1 1	0 0 0 0 0 0 0 0 0 0 0 0 0 0 0 0
2023-10-18T01-55-10.149 PM	000016.5898	-000000.0015	000000.0728	000000.1024	-000000.0234	-000000.1345	000000.9988	000001.6387	000005.8800	37249	00245	00418	00988	00022	00538	01864	00687	00148	0 0 0 1 0 1 1 1 1 1 1 1 1 1 1 1	0 0 0 0 0 0 0 0 0 0 0 0 0 0 0 0
2023-10-18T01-55-12.848 PM	000016.5926	-000000.0397	000000.0738	000000.1036	-000000.0256	-000000.1345	000000.9994	000001.7017	000005.6400	37254	00167	00420	00996	00021	00538	01865	00686	00144	0 0 0 1 0 1 1 1 1 1 1 1 1 1 1 1	0 0 0 0 0 0 0 0 0 0 0 0 0 0 0 0
2023-10-18T01-55-15.075 PM	000016.5904	000000.0000	000000.0715	000000.1031	-000000.0277	-000000.1345	000001.0006	000001.7017	000005.4000	37250	00248	00415	00993	00020	00538	01867	00686	00140	0 0 0 1 0 1 1 1 1 1 1 1 1 1 1 1	0 0 0 0 0 0 0 0 0 0 0 0 0 0 0 0
2023-10-18T01-55-18.073 PM	000016.5909	-000000.0024	000000.0728	000000.1033	-000000.0298	-000000.1345	000001.0006	000001.7647	000005.8800	37251	00243	00418	00994	00019	00538	01867	00685	00148	0 0 0 1 0 1 1 1 1 1 1 1 1 1 1 1	0 0 0 0 0 0 0 0 0 0 0 0 0 0 0 0
2023-10-18T01-55-20.960 PM	000016.5909	-000000.0377	000000.0738	000000.1025	-000000.0256	-000000.1345	000001.0000	000001.7017	000005.4000	37251	00171	00420	00989	00021	00538	01866	00686	00140	0 0 0 1 0 1 1 1 1 1 1 1 1 1 1 1	0 0 0 0 0 0 0 0 0 0 0 0 0 0 0 0
2023-10-18T01-55-24.018 PM	000016.5887	-000000.0397	000000.0747	000000.1022	-000000.0192	-000000.1345	000000.9982	000001.8277	000005.6400	37247	00167	00422	00987	00024	00538	01863	00684	00144	0 0 0 1 0 1 1 1 1 1 1 1 1 1 1 1	0 0 0 0 0 0 0 0 0 0 0 0 0 0 0 0
2023-10-18T01-55-27.138 PM	000016.5898	-000000.0382	000000.0373	000000.0920	-000000.0341	-000000.1345	000000.9988	000001.7017	000005.4000	37249	00170	00341	00919	00017	00538	01864	00686	00140	0 0 0 1 0 1 1 1 1 1 1 1 1 1 1 1	0 0 0 0 0 0 0 0 0 0 0 0 0 0 0 0
2023-10-18T01-55-29.948 PM	000016.5887	-000000.0416	000000.0392	000000.0917	-000000.0298	-000000.1345	000000.9994	000001.7017	000005.8800	37247	00163	00345	00917	00019	00538	01865	00686	00148	0 0 0 1 0 1 1 1 1 1 1 1 1 1 1 1	0 0 0 0 0 0 0 0 0 0 0 0 0 0 0 0
2023-10-18T01-55-32.742 PM	000016.5876	-000000.0010	000000.0443	000000.0915	-000000.0298	-000000.1345	000001.0012	000001.6387	000005.8800	37245	00246	00356	00916	00019	00538	01868	00687	00148	0 0 0 1 0 1 1 1 1 1 1 1 1 1 1 1	0 0 0 0 0 0 0 0 0 0 0 0 0 0 0 0
2023-10-18T01-55-34.954 PM	000016.5892	-000000.0382	000000.0373	000000.0921	-000000.0320	-000000.1345	000001.0000	000001.7017	000005.6400	37248	00170	00341	00920	00018	00538	01866	00686	00144	0 0 0 1 0 1 1 1 1 1 1 1 1 1 1 1	0 0 0 0 0 0 0 0 0 0 0 0 0 0 0 0
2023-10-18T01-55-38.140 PM	000016.5881	-000000.0367	000000.0369	000000.0917	-000000.0341	-000000.1345	000001.0000	000001.7017	000005.6400	37246	00173	00340	00917	00017	00538	01866	00686	00144	0 0 0 1 0 1 1 1 1 1 1 1 1 1 1 1	0 0 0 0 0 0 0 0 0 0 0 0 0 0 0 0
2023-10-18T01-55-41.059 PM	000016.5853	-000000.0005	000000.0562	000000.0915	-000000.0320	-000000.1345	000001.0000	000001.7647	000006.1200	37241	00247	00382	00916	00018	00538	01866	00685	00152	0 0 0 1 0 1 1 1 1 1 1 1 1 1 1 1	0 0 0 0 0 0 0 0 0 0 0 0 0 0 0 0
2023-10-18T01-55-43.748 PM	000016.5830	-000000.0039	000000.0673	000000.0911	-000000.0277	-000000.1345	000001.0012	000001.7017	000005.1600	37237	00240	00406	00913	00020	00538	01868	00686	00136	0 0 0 1 0 1 1 1 1 1 1 1 1 1 1 1	0 0 0 0 0 0 0 0 0 0 0 0 0 0 0 0
2023-10-18T01-55-47.382 PM	000016.5842	-000000.0034	000000.0733	000000.1033	-000000.0277	-000000.1345	000001.0006	000001.6387	000006.1200	37239	00241	00419	00994	00020	00538	01867	00687	00152	0 0 0 1 0 1 1 1 1 1 1 1 1 1 1 1	0 0 0 0 0 0 0 0 0 0 0 0 0 0 0 0
2023-10-18T01-55-50.080 PM	000016.5836	-000000.0049	000000.0738	000000.1031	-000000.0234	-000000.1345	000001.0000	000001.7017	000005.8800	37238	00238	00420	00993	00022	00538	01866	00686	00148	0 0 0 1 0 1 1 1 1 1 1 1 1 1 1 1	0 0 0 0 0 0 0 0 0 0 0 0 0 0 0 0
2023-10-18T01-55-52.779 PM	000016.5847	-000000.0372	000000.0420	000000.1028	-000000.0256	-000000.1345	000000.9994	000001.7647	000005.6400	37240	00172	00351	00991	00021	00538	01865	00685	00144	0 0 0 1 0 1 1 1 1 1 1 1 1 1 1 1	0 0 0 0 0 0 0 0 0 0 0 0 0 0 0 0
2023-10-18T01-55-55.415 PM	000016.5847	-000000.0034	000000.0724	000000.1031	-000000.0277	-000000.1345	000000.9988	000001.7017	000006.1200	37240	00241	00417	00993	00020	00538	01864	00686	00152	0 0 0 1 0 1 1 1 1 1 1 1 1 1 1 1	0 0 0 0 0 0 0 0 0 0 0 0 0 0 0 0
2023-10-18T01-55-57.630 PM	000016.5842	-000000.0044	000000.0747	000000.1027	-000000.0234	-000000.1345	000001.0000	000001.7017	000006.1200	37239	00239	00422	00990	00022	00538	01866	00686	00152	0 0 0 1 0 1 1 1 1 1 1 1 1 1 1 1	0 0 0 0 0 0 0 0 0 0 0 0 0 0 0 0
2023-10-18T01-56-00.789 PM	000016.5830	-000000.0416	000000.0443	000000.1031	-000000.0213	-000000.1345	000001.0000	000001.7647	000005.8800	37237	00163	00356	00993	00023	00538	01866	00685	00148	0 0 0 1 0 1 1 1 1 1 1 1 1 1 1 1	0 0 0 0 0 0 0 0 0 0 0 0 0 0 0 0
2023-10-18T01-56-03.105 PM	000016.5808	-000000.0039	000000.0747	000000.1025	-000000.0234	-000000.1345	000000.9988	000001.7017	000005.6400	37233	00240	00422	00989	00022	00538	01864	00686	00144	0 0 0 1 0 1 1 1 1 1 1 1 1 1 1 1	0 0 0 0 0 0 0 0 0 0 0 0 0 0 0 0
2023-10-18T01-56-05.867 PM	000016.5808	-000000.0044	000000.0747	000000.1033	-000000.0234	-000000.1345	000000.9994	000001.7017	000005.6400	37233	00239	00422	00994	00022	00538	01865	00686	00144	0 0 0 1 0 1 1 1 1 1 1 1 1 1 1 1	0 0 0 0 0 0 0 0 0 0 0 0 0 0 0 0
2023-10-18T01-56-09.068 PM	000016.5797	-000000.0372	000000.0424	000000.1034	-000000.0277	-000000.1345	000000.9994	000001.7017	000005.8800	37231	00172	00352	00995	00020	00538	01865	00686	00148	0 0 0 1 0 1 1 1 1 1 1 1 1 1 1 1	0 0 0 0 0 0 0 0 0 0 0 0 0 0 0 0
2023-10-18T01-56-12.049 PM	000016.5785	-000000.0367	000000.0424	000000.1027	-000000.0256	-000000.1345	000001.0018	000001.7017	000005.4000	37229	00173	00352	00990	00021	00538	01869	00686	00140	0 0 0 1 0 1 1 1 1 1 1 1 1 1 1 1	0 0 0 0 0 0 0 0 0 0 0 0 0 0 0 0
2023-10-18T01-56-15.092 PM	000016.5774	-000000.0392	000000.0401	000000.0906	-000000.0298	-000000.1345	000000.9982	000001.7647	000005.8800	37227	00168	00347	00910	00019	00538	01863	00685	00148	0 0 0 1 0 1 1 1 1 1 1 1 1 1 1 1	0 0 0 0 0 0 0 0 0 0 0 0 0 0 0 0
2023-10-18T01-56-17.337 PM	000016.5757	-000000.0372	000000.0360	000000.0920	-000000.0320	-000000.1345	000000.9994	000001.7647	000006.1200	37224	00172	00338	00919	00018	00538	01865	00685	00152	0 0 0 1 0 1 1 1 1 1 1 1 1 1 1 1	0 0 0 0 0 0 0 0 0 0 0 0 0 0 0 0
2023-10-18T01-56-20.052 PM	000016.5763	-000000.0367	000000.0369	000000.1025	-000000.0298	-000000.1345	000000.9982	000001.7017	000005.6400	37225	00173	00340	00989	00019	00538	01863	00686	00144	0 0 0 1 0 1 1 1 1 1 1 1 1 1 1 1	0 0 0 0 0 0 0 0 0 0 0 0 0 0 0 0
2023-10-18T01-56-23.299 PM	000016.5768	-000000.0387	000000.0406	000000.0911	-000000.0277	-000000.1345	000000.9988	000001.7647	000005.6400	37226	00169	00348	00913	00020	00538	01864	00685	00144	0 0 0 1 0 1 1 1 1 1 1 1 1 1 1 1	0 0 0 0 0 0 0 0 0 0 0 0 0 0 0 0
2023-10-18T01-56-25.637 PM	000016.5802	-000000.0367	000000.0355	000000.0918	-000000.0341	-000000.1345	000000.9975	000001.7017	000005.8800	37232	00173	00337	00918	00017	00538	01862	00686	00148	0 0 0 1 0 1 1 1 1 1 1 1 1 1 1 1	0 0 0 0 0 0 0 0 0 0 0 0 0 0 0 0
2023-10-18T01-56-28.754 PM	000016.5802	000000.0010	000000.0705	000000.0981	-000000.0298	-000000.1345	000000.9988	000001.6387	000005.8800	37232	00250	00413	00960	00019	00538	01864	00687	00148	0 0 0 1 0 1 1 1 1 1 1 1 1 1 1 1	0 0 0 0 0 0 0 0 0 0 0 0 0 0 0 0
2023-10-18T01-56-30.894 PM	000016.5797	-000000.0402	000000.0406	000000.0911	-000000.0277	-000000.1345	000000.9994	000001.7017	000005.6400	37231	00166	00348	00913	00020	00538	01865	00686	00144	0 0 0 1 0 1 1 1 1 1 1 1 1 1 1 1	0 0 0 0 0 0 0 0 0 0 0 0 0 0 0 0
2023-10-18T01-56-34.801 PM	000016.5814	-000000.0005	000000.0751	000000.1024	-000000.0256	-000000.1345	000001.0000	000001.8277	000005.6400	37234	00247	00423	00988	00021	00538	01866	00684	00144	0 0 0 1 0 1 1 1 1 1 1 1 1 1 1 1	0 0 0 0 0 0 0 0 0 0 0 0 0 0 0 0
2023-10-18T01-56-37.014 PM	000016.5836	000000.0000	000000.0719	000000.0950	-000000.0298	-000000.1345	000000.9994	000001.6387	000005.6400	37238	00248	00416	00939	00019	00538	01865	00687	00144	0 0 0 1 0 1 1 1 1 1 1 1 1 1 1 1	0 0 0 0 0 0 0 0 0 0 0 0 0 0 0 0
2023-10-18T01-56-40.089 PM	000016.5847	-000000.0005	000000.0705	000000.0927	-000000.0320	-000000.1345	000000.9994	000001.7017	000005.6400	37240	00247	00413	00924	00018	00538	01865	00686	00144	0 0 0 1 0 1 1 1 1 1 1 1 1 1 1 1	0 0 0 0 0 0 0 0 0 0 0 0 0 0 0 0
2023-10-18T01-56-42.943 PM	000016.5870	-000000.0034	000000.0756	000000.1019	-000000.0213	-000000.1345	000000.9994	000001.7017	000005.8800	37244	00241	00424	00985	00023	00538	01865	00686	00148	0 0 0 1 0 1 1 1 1 1 1 1 1 1 1 1	0 0 0 0 0 0 0 0 0 0 0 0 0 0 0 0
2023-10-18T01-56-45.722 PM	000016.5887	-000000.0010	000000.0751	000000.1020	-000000.0256	-000000.1345	000001.0006	000001.7017	000005.8800	37247	00246	00423	00986	00021	00538	01867	00686	00148	0 0 0 1 0 1 1 1 1 1 1 1 1 1 1 1	0 0 0 0 0 0 0 0 0 0 0 0 0 0 0 0
2023-10-18T01-56-47.965 PM	000016.5881	-000000.0039	000000.0751	000000.0915	-000000.0277	-000000.1345	000001.0000	000001.8277	000005.8800	37246	00240	00423	00916	00020	00538	01866	00684	00148	0 0 0 1 0 1 1 1 1 1 1 1 1 1 1 1	0 0 0 0 0 0 0 0 0 0 0 0 0 0 0 0
2023-10-18T01-56-51.119 PM	000016.5887	000000.0000	000000.0715	000000.1033	-000000.0277	-000000.1345	000000.9982	000001.7017	000005.8800	37247	00248	00415	00994	00020	00538	01863	00686	00148	0 0 0 1 0 1 1 1 1 1 1 1 1 1 1 1	0 0 0 0 0 0 0 0 0 0 0 0 0 0 0 0
2023-10-18T01-56-53.864 PM	000016.5915	000000.0005	000000.0719	000000.1033	-000000.0298	-000000.1345	000001.0000	000001.7017	000005.6400	37252	00249	00416	00994	00019	00538	01866	00686	00144	0 0 0 1 0 1 1 1 1 1 1 1 1 1 1 1	0 0 0 0 0 0 0 0 0 0 0 0 0 0 0 0
2023-10-18T01-56-56.657 PM	000016.5943	-000000.0382	000000.0387	000000.0986	-000000.0234	-000000.1345	000001.0000	000001.6387	000005.6400	37257	00170	00344	00963	00022	00538	01866	00687	00144	0 0 0 1 0 1 1 1 1 1 1 1 1 1 1 1	0 0 0 0 0 0 0 0 0 0 0 0 0 0 0 0
2023-10-18T01-56-59.843 PM	000016.5955	-000000.0402	000000.0410	000000.0980	-000000.0234	-000000.1345	000001.0000	000001.7647	000005.6400	37259	00166	00349	00959	00022	00538	01866	00685	00144	0 0 0 1 0 1 1 1 1 1 1 1 1 1 1 1	0 0 0 0 0 0 0 0 0 0 0 0 0 0 0 0
2023-10-18T01-57-02.965 PM	000016.5966	-000000.0407	000000.0373	000000.0921	-000000.0341	-000000.1345	000001.0012	000001.7017	000006.1200	37261	00165	00341	00920	00017	00538	01868	00686	00152	0 0 0 1 0 1 1 1 1 1 1 1 1 1 1 1	0 0 0 0 0 0 0 0 0 0 0 0 0 0 0 0
2023-10-18T01-57-05.586 PM	000016.5977	-000000.0402	000000.0406	000000.0905	-000000.0298	-000000.1345	000001.0006	000001.7017	000005.8800	37263	00166	00348	00909	00019	00538	01867	00686	00148	0 0 0 1 0 1 1 1 1 1 1 1 1 1 1 1	0 0 0 0 0 0 0 0 0 0 0 0 0 0 0 0
2023-10-18T01-57-07.829 PM	000016.5988	-000000.0407	000000.0406	000000.0929	-000000.0234	-000000.1345	000000.9994	000001.7647	000005.6400	37265	00165	00348	00925	00022	00538	01865	00685	00144	0 0 0 1 0 1 1 1 1 1 1 1 1 1 1 1	0 0 0 0 0 0 0 0 0 0 0 0 0 0 0 0
2023-10-18T01-57-11.060 PM	000016.6017	-000000.0289	000000.0355	000000.0917	-000000.0320	-000000.1345	000001.0000	000001.6387	000005.4000	37270	00189	00337	00917	00018	00538	01866	00687	00140	0 0 0 1 0 1 1 1 1 1 1 1 1 1 1 1	0 0 0 0 0 0 0 0 0 0 0 0 0 0 0 0
2023-10-18T01-57-13.304 PM	000016.6034	-000000.0416	000000.0392	000000.0912	-000000.0298	-000000.1345	000001.0006	000001.7647	000005.1600	37273	00163	00345	00914	00019	00538	01867	00685	00136	0 0 0 1 0 1 1 1 1 1 1 1 1 1 1 1	0 0 0 0 0 0 0 0 0 0 0 0 0 0 0 0
2023-10-18T01-57-16.583 PM	000016.6050	-000000.0029	000000.0756	000000.1017	-000000.0256	-000000.1345	000001.0018	000001.7017	000006.1200	37276	00242	00424	00984	00021	00538	01869	00686	00152	0 0 0 1 0 1 1 1 1 1 1 1 1 1 1 1	0 0 0 0 0 0 0 0 0 0 0 0 0 0 0 0
2023-10-18T01-57-19.390 PM	000016.6062	-000000.0127	000000.0355	000000.0915	-000000.0320	-000000.1345	000001.0012	000001.8277	000005.6400	37278	00222	00337	00916	00018	00538	01868	00684	00144	0 0 0 1 0 1 1 1 1 1 1 1 1 1 1 1	0 0 0 0 0 0 0 0 0 0 0 0 0 0 0 0
2023-10-18T01-57-22.858 PM	000016.6096	-000000.0098	000000.0747	000000.1027	-000000.0234	-000000.1345	000001.0018	000001.8277	000006.1200	37284	00228	00422	00990	00022	00538	01869	00684	00152	0 0 0 1 0 1 1 1 1 1 1 1 1 1 1 1	0 0 0 0 0 0 0 0 0 0 0 0 0 0 0 0
2023-10-18T01-57-25.603 PM	000016.6096	-000000.0020	000000.0761	000000.1019	-000000.0213	-000000.1345	000001.0012	000001.7647	000005.4000	37284	00244	00425	00985	00023	00538	01868	00685	00140	0 0 0 1 0 1 1 1 1 1 1 1 1 1 1 1	0 0 0 0 0 0 0 0 0 0 0 0 0 0 0 0
2023-10-18T01-57-27.815 PM	000016.6107	-000000.0015	000000.0747	000000.0975	-000000.0298	-000000.1345	000001.0000	000001.8277	000005.8800	37286	00245	00422	00956	00019	00538	01866	00684	00148	0 0 0 1 0 1 1 1 1 1 1 1 1 1 1 1	0 0 0 0 0 0 0 0 0 0 0 0 0 0 0 0
2023-10-18T01-57-30.984 PM	000016.6090	-000000.0113	000000.0738	000000.1022	-000000.0234	-000000.1345	000001.0012	000001.7017	000006.1200	37283	00225	00420	00987	00022	00538	01868	00686	00152	0 0 0 1 0 1 1 1 1 1 1 1 1 1 1 1	0 0 0 0 0 0 0 0 0 0 0 0 0 0 0 0
2023-10-18T01-57-33.604 PM	000016.6073	-000000.0044	000000.0733	000000.1031	-000000.0277	-000000.1345	000001.0012	000001.7647	000006.1200	37280	00239	00419	00993	00020	00538	01868	00685	00152	0 0 0 1 0 1 1 1 1 1 1 1 1 1 1 1	0 0 0 0 0 0 0 0 0 0 0 0 0 0 0 0
2023-10-18T01-57-35.926 PM	000016.6067	000000.0010	000000.0701	000000.1011	-000000.0320	-000000.1345	000001.0018	000001.7017	000005.6400	37279	00250	00412	00980	00018	00538	01869	00686	00144	0 0 0 1 0 1 1 1 1 1 1 1 1 1 1 1	0 0 0 0 0 0 0 0 0 0 0 0 0 0 0 0
2023-10-18T01-57-38.986 PM	000016.6073	-000000.0240	000000.0728	000000.1024	-000000.0256	-000000.1345	000001.0000	000001.7017	000005.8800	37280	00199	00418	00988	00021	00538	01866	00686	00148	0 0 0 1 0 1 1 1 1 1 1 1 1 1 1 1	0 0 0 0 0 0 0 0 0 0 0 0 0 0 0 0
2023-10-18T01-57-41.636 PM	000016.6079	-000000.0069	000000.0761	000000.1025	-000000.0234	-000000.1345	000001.0000	000001.7647	000005.8800	37281	00234	00425	00989	00022	00538	01866	00685	00148	0 0 0 1 0 1 1 1 1 1 1 1 1 1 1 1	0 0 0 0 0 0 0 0 0 0 0 0 0 0 0 0
2023-10-18T01-57-43.802 PM	000016.6062	-000000.0054	000000.0728	000000.1025	-000000.0298	-000000.1345	000001.0006	000001.7017	000005.6400	37278	00237	00418	00989	00019	00538	01867	00686	00144	0 0 0 1 0 1 1 1 1 1 1 1 1 1 1 1	0 0 0 0 0 0 0 0 0 0 0 0 0 0 0 0
2023-10-18T01-57-47.757 PM	000016.6062	-000000.0426	000000.0392	000000.0936	-000000.0256	-000000.1345	000000.9994	000001.8908	000005.6400	37278	00161	00345	00930	00021	00538	01865	00683	00144	0 0 0 1 0 1 1 1 1 1 1 1 1 1 1 1	0 0 0 0 0 0 0 0 0 0 0 0 0 0 0 0
2023-10-18T01-57-49.923 PM	000016.6073	-000000.0044	000000.0715	000000.1031	-000000.0277	-000000.1345	000001.0031	000001.7647	000005.6400	37280	00239	00415	00993	00020	00538	01871	00685	00144	0 0 0 1 0 1 1 1 1 1 1 1 1 1 1 1	0 0 0 0 0 0 0 0 0 0 0 0 0 0 0 0
2023-10-18T01-57-53.094 PM	000016.6067	-000000.0358	000000.0355	000000.0918	-000000.0341	-000000.1345	000001.0012	000001.7017	000005.6400	37279	00175	00337	00918	00017	00538	01868	00686	00144	0 0 0 1 0 1 1 1 1 1 1 1 1 1 1 1	0 0 0 0 0 0 0 0 0 0 0 0 0 0 0 0
2023-10-18T01-57-55.808 PM	000016.6056	-000000.0367	000000.0355	000000.0914	-000000.0320	-000000.1345	000001.0000	000001.7017	000005.8800	37277	00173	00337	00915	00018	00538	01866	00686	00148	0 0 0 1 0 1 1 1 1 1 1 1 1 1 1 1	0 0 0 0 0 0 0 0 0 0 0 0 0 0 0 0
2023-10-18T01-57-58.601 PM	000016.6034	-000000.0015	000000.0493	000000.0911	-000000.0277	-000000.1345	000001.0006	000001.7017	000005.8800	37273	00245	00367	00913	00020	00538	01867	00686	00148	0 0 0 1 0 1 1 1 1 1 1 1 1 1 1 1	0 0 0 0 0 0 0 0 0 0 0 0 0 0 0 0
2023-10-18T01-58-01.332 PM	000016.6022	-000000.0377	000000.0387	000000.0909	-000000.0298	-000000.1345	000000.9994	000001.7017	000005.6400	37271	00171	00344	00912	00019	00538	01865	00686	00144	0 0 0 1 0 1 1 1 1 1 1 1 1 1 1 1	0 0 0 0 0 0 0 0 0 0 0 0 0 0 0 0
2023-10-18T01-58-04.046 PM	000016.5988	-000000.0367	000000.0360	000000.0914	-000000.0277	-000000.1345	000001.0006	000001.7017	000005.8800	37265	00173	00338	00915	00020	00538	01867	00686	00148	0 0 0 1 0 1 1 1 1 1 1 1 1 1 1 1	0 0 0 0 0 0 0 0 0 0 0 0 0 0 0 0
2023-10-18T01-58-06.792 PM	000016.5994	-000000.0157	000000.0387	000000.0920	-000000.0341	-000000.1345	000001.0006	000001.6387	000005.8800	37266	00216	00344	00919	00017	00538	01867	00687	00148	0 0 0 1 0 1 1 1 1 1 1 1 1 1 1 1	0 0 0 0 0 0 0 0 0 0 0 0 0 0 0 0
2023-10-18T01-58-10.322 PM	000016.5983	-000000.0284	000000.0406	000000.0911	-000000.0298	-000000.1345	000000.9982	000001.7647	000005.6400	37264	00190	00348	00913	00019	00538	01863	00685	00144	0 0 0 1 0 1 1 1 1 1 1 1 1 1 1 1	0 0 0 0 0 0 0 0 0 0 0 0 0 0 0 0
2023-10-18T01-58-12.990 PM	000016.5983	000000.0005	000000.0719	000000.1025	-000000.0256	-000000.1345	000000.9994	000001.7017	000005.8800	37264	00249	00416	00989	00021	00538	01865	00686	00148	0 0 0 1 0 1 1 1 1 1 1 1 1 1 1 1	0 0 0 0 0 0 0 0 0 0 0 0 0 0 0 0
2023-10-18T01-58-15.266 PM	000016.5994	000000.0015	000000.0705	000000.1027	-000000.0277	-000000.1345	000001.0006	000001.7017	000005.6400	37266	00251	00413	00990	00020	00538	01867	00686	00144	0 0 0 1 0 1 1 1 1 1 1 1 1 1 1 1	0 0 0 0 0 0 0 0 0 0 0 0 0 0 0 0
2023-10-18T01-58-18.559 PM	000016.5971	-000000.0358	000000.0636	000000.1028	-000000.0256	-000000.1345	000001.0000	000001.6387	000005.6400	37262	00175	00398	00991	00021	00538	01866	00687	00144	0 0 0 1 0 1 1 1 1 1 1 1 1 1 1 1	0 0 0 0 0 0 0 0 0 0 0 0 0 0 0 0
2023-10-18T01-58-21.350 PM	000016.5955	-000000.0024	000000.0751	000000.1019	-000000.0234	-000000.1345	000001.0006	000001.8277	000005.8800	37259	00243	00423	00985	00022	00538	01867	00684	00148	0 0 0 1 0 1 1 1 1 1 1 1 1 1 1 1	0 0 0 0 0 0 0 0 0 0 0 0 0 0 0 0
2023-10-18T01-58-23.979 PM	000016.5949	-000000.0049	000000.0738	000000.1030	-000000.0256	-000000.1345	000000.9994	000001.6387	000005.8800	37258	00238	00420	00992	00021	00538	01865	00687	00148	0 0 0 1 0 1 1 1 1 1 1 1 1 1 1 1	0 0 0 0 0 0 0 0 0 0 0 0 0 0 0 0
2023-10-18T01-58-26.807 PM	000016.5926	-000000.0279	000000.0728	000000.1033	-000000.0277	-000000.1345	000001.0006	000001.7017	000005.1600	37254	00191	00418	00994	00020	00538	01867	00686	00136	0 0 0 1 0 1 1 1 1 1 1 1 1 1 1 1	0 0 0 0 0 0 0 0 0 0 0 0 0 0 0 0
2023-10-18T01-58-29.662 PM	000016.5926	-000000.0235	000000.0733	000000.1036	-000000.0277	-000000.1345	000001.0006	000001.7017	000005.6400	37254	00200	00419	00996	00020	00538	01867	00686	00144	0 0 0 1 0 1 1 1 1 1 1 1 1 1 1 1	0 0 0 0 0 0 0 0 0 0 0 0 0 0 0 0
2023-10-18T01-58-31.894 PM	000016.5904	-000000.0039	000000.0761	000000.1017	-000000.0213	-000000.1345	000000.9994	000001.7017	000005.8800	37250	00240	00425	00984	00023	00538	01865	00686	00148	0 0 0 1 0 1 1 1 1 1 1 1 1 1 1 1	0 0 0 0 0 0 0 0 0 0 0 0 0 0 0 0
2023-10-18T01-58-35.872 PM	000016.5904	-000000.0397	000000.0410	000000.0905	-000000.0256	-000000.1345	000001.0000	000001.7647	000006.1200	37250	00167	00349	00909	00021	00538	01866	00685	00152	0 0 0 1 0 1 1 1 1 1 1 1 1 1 1 1	0 0 0 0 0 0 0 0 0 0 0 0 0 0 0 0
2023-10-18T01-58-38.600 PM	000016.5904	-000000.0049	000000.0576	000000.0911	-000000.0298	-000000.1345	000001.0006	000001.8277	000005.8800	37250	00238	00385	00913	00019	00538	01867	00684	00148	0 0 0 1 0 1 1 1 1 1 1 1 1 1 1 1	0 0 0 0 0 0 0 0 0 0 0 0 0 0 0 0
2023-10-18T01-58-41.235 PM	000016.5892	-000000.0416	000000.0383	000000.0923	-000000.0320	-000000.1345	000001.0000	000001.7017	000005.6400	37248	00163	00343	00921	00018	00538	01866	00686	00144	0 0 0 1 0 1 1 1 1 1 1 1 1 1 1 1	0 0 0 0 0 0 0 0 0 0 0 0 0 0 0 0
2023-10-18T01-58-43.995 PM	000016.5887	-000000.0367	000000.0392	000000.0909	-000000.0298	-000000.1345	000000.9988	000001.7647	000005.4000	37247	00173	00345	00912	00019	00538	01864	00685	00140	0 0 0 1 0 1 1 1 1 1 1 1 1 1 1 1	0 0 0 0 0 0 0 0 0 0 0 0 0 0 0 0
2023-10-18T01-58-46.645 PM	000016.5881	-000000.0039	000000.0489	000000.0923	-000000.0320	-000000.1345	000001.0018	000001.5756	000005.6400	37246	00240	00366	00921	00018	00538	01869	00688	00144	0 0 0 1 0 1 1 1 1 1 1 1 1 1 1 1	0 0 0 0 0 0 0 0 0 0 0 0 0 0 0 0
2023-10-18T01-58-48.924 PM	000016.5876	-000000.0421	000000.0383	000000.0917	-000000.0298	-000000.1345	000001.0006	000001.8277	000005.8800	37245	00162	00343	00917	00019	00538	01867	00684	00148	0 0 0 1 0 1 1 1 1 1 1 1 1 1 1 1	0 0 0 0 0 0 0 0 0 0 0 0 0 0 0 0
2023-10-18T01-58-51.757 PM	000016.5881	-000000.0421	000000.0392	000000.0915	-000000.0320	-000000.1345	000000.9988	000001.8277	000005.6400	37246	00162	00345	00916	00018	00538	01864	00684	00144	0 0 0 1 0 1 1 1 1 1 1 1 1 1 1 1	0 0 0 0 0 0 0 0 0 0 0 0 0 0 0 0
2023-10-18T01-58-54.835 PM	000016.5864	000000.0000	000000.0470	000000.0912	-000000.0298	-000000.1345	000000.9988	000001.7647	000005.6400	37243	00248	00362	00914	00019	00538	01864	00685	00144	0 0 0 1 0 1 1 1 1 1 1 1 1 1 1 1	0 0 0 0 0 0 0 0 0 0 0 0 0 0 0 0
2023-10-18T01-58-57.858 PM	000016.5859	-000000.0020	000000.0498	000000.0909	-000000.0277	-000000.1345	000000.9988	000001.7017	000005.8800	37242	00244	00368	00912	00020	00538	01864	00686	00148	0 0 0 1 0 1 1 1 1 1 1 1 1 1 1 1	0 0 0 0 0 0 0 0 0 0 0 0 0 0 0 0
2023-10-18T01-59-00.899 PM	000016.5842	-000000.0029	000000.0761	000000.1019	-000000.0213	-000000.1345	000000.9988	000001.7017	000005.4000	37239	00242	00425	00985	00023	00538	01864	00686	00140	0 0 0 1 0 1 1 1 1 1 1 1 1 1 1 1	0 0 0 0 0 0 0 0 0 0 0 0 0 0 0 0
2023-10-18T01-59-03.581 PM	000016.5842	-000000.0049	000000.0751	000000.1025	-000000.0256	-000000.1345	000000.9988	000001.7647	000005.8800	37239	00238	00423	00989	00021	00538	01864	00685	00148	0 0 0 1 0 1 1 1 1 1 1 1 1 1 1 1	0 0 0 0 0 0 0 0 0 0 0 0 0 0 0 0
2023-10-18T01-59-05.854 PM	000016.5842	-000000.0034	000000.0387	000000.0908	-000000.0277	-000000.1345	000001.0012	000001.7017	000005.6400	37239	00241	00344	00911	00020	00538	01868	00686	00144	0 0 0 1 0 1 1 1 1 1 1 1 1 1 1 1	0 0 0 0 0 0 0 0 0 0 0 0 0 0 0 0
2023-10-18T01-59-08.959 PM	000016.5847	000000.0020	000000.0645	000000.1025	-000000.0256	-000000.1345	000001.0006	000001.7017	000005.6400	37240	00252	00400	00989	00021	00538	01867	00686	00144	0 0 0 1 0 1 1 1 1 1 1 1 1 1 1 1	0 0 0 0 0 0 0 0 0 0 0 0 0 0 0 0
2023-10-18T01-59-11.233 PM	000016.5842	000000.0000	000000.0636	000000.1033	-000000.0277	-000000.1345	000000.9994	000001.7017	000005.1600	37239	00248	00398	00994	00020	00538	01865	00686	00136	0 0 0 1 0 1 1 1 1 1 1 1 1 1 1 1	0 0 0 0 0 0 0 0 0 0 0 0 0 0 0 0
2023-10-18T01-59-13.931 PM	000016.5836	-000000.0005	000000.0447	000000.0908	-000000.0298	-000000.1345	000001.0000	000001.7017	000005.8800	37238	00247	00357	00911	00019	00538	01866	00686	00148	0 0 0 1 0 1 1 1 1 1 1 1 1 1 1 1	0 0 0 0 0 0 0 0 0 0 0 0 0 0 0 0
2023-10-18T01-59-17.194 PM	000016.5842	000000.0015	000000.0636	000000.1024	-000000.0234	-000000.1345	000001.0006	000001.7017	000005.4000	37239	00251	00398	00988	00022	00538	01867	00686	00140	0 0 0 1 0 1 1 1 1 1 1 1 1 1 1 1	0 0 0 0 0 0 0 0 0 0 0 0 0 0 0 0
2023-10-18T01-59-19.955 PM	000016.5836	000000.0020	000000.0641	000000.1030	-000000.0277	-000000.1345	000000.9994	000001.5756	000005.4000	37238	00252	00399	00992	00020	00538	01865	00688	00140	0 0 0 1 0 1 1 1 1 1 1 1 1 1 1 1	0 0 0 0 0 0 0 0 0 0 0 0 0 0 0 0
2023-10-18T01-59-23.548 PM	000016.5819	-000000.0382	000000.0314	000000.0924	-000000.0341	-000000.1345	000001.0000	000001.7017	000005.8800	37235	00170	00328	00922	00017	00538	01866	00686	00148	0 0 0 1 0 1 1 1 1 1 1 1 1 1 1 1	0 0 0 0 0 0 0 0 0 0 0 0 0 0 0 0
2023-10-18T01-59-25.855 PM	000016.5836	-000000.0416	000000.0341	000000.1034	-000000.0298	-000000.1345	000000.9975	000001.6387	000005.8800	37238	00163	00334	00995	00019	00538	01862	00687	00148	0 0 0 1 0 1 1 1 1 1 1 1 1 1 1 1	0 0 0 0 0 0 0 0 0 0 0 0 0 0 0 0
2023-10-18T01-59-28.946 PM	000016.5830	-000000.0363	000000.0295	000000.0920	-000000.0320	-000000.1345	000000.9994	000001.7647	000005.8800	37237	00174	00324	00919	00018	00538	01865	00685	00148	0 0 0 1 0 1 1 1 1 1 1 1 1 1 1 1	0 0 0 0 0 0 0 0 0 0 0 0 0 0 0 0
2023-10-18T01-59-31.769 PM	000016.5814	-000000.0377	000000.0300	000000.0923	-000000.0320	-000000.1345	000001.0000	000001.7017	000005.6400	37234	00171	00325	00921	00018	00538	01866	00686	00144	0 0 0 1 0 1 1 1 1 1 1 1 1 1 1 1	0 0 0 0 0 0 0 0 0 0 0 0 0 0 0 0
2023-10-18T01-59-34.625 PM	000016.5808	-000000.0044	000000.0696	000000.0917	-000000.0256	-000000.1345	000000.9982	000001.8277	000005.8800	37233	00239	00411	00917	00021	00538	01863	00684	00148	0 0 0 1 0 1 1 1 1 1 1 1 1 1 1 1	0 0 0 0 0 0 0 0 0 0 0 0 0 0 0 0
2023-10-18T01-59-37.354 PM	000016.5814	-000000.0372	000000.0323	000000.0911	-000000.0298	-000000.1345	000000.9994	000001.7647	000005.8800	37234	00172	00330	00913	00019	00538	01865	00685	00148	0 0 0 1 0 1 1 1 1 1 1 1 1 1 1 1	0 0 0 0 0 0 0 0 0 0 0 0 0 0 0 0
2023-10-18T01-59-39.962 PM	000016.5808	-000000.0353	000000.0300	000000.0915	-000000.0320	-000000.1345	000001.0000	000001.7017	000005.8800	37233	00176	00325	00916	00018	00538	01866	00686	00148	0 0 0 1 0 1 1 1 1 1 1 1 1 1 1 1	0 0 0 0 0 0 0 0 0 0 0 0 0 0 0 0
2023-10-18T01-59-42.800 PM	000016.5830	-000000.0054	000000.0659	000000.0921	-000000.0341	-000000.1345	000001.0000	000001.7647	000005.6400	37237	00237	00403	00920	00017	00538	01866	00685	00144	0 0 0 1 0 1 1 1 1 1 1 1 1 1 1 1	0 0 0 0 0 0 0 0 0 0 0 0 0 0 0 0
2023-10-18T01-59-45.907 PM	000016.5830	-000000.0024	000000.0530	000000.0908	-000000.0277	-000000.1345	000000.9994	000001.8277	000005.8800	37237	00243	00375	00911	00020	00538	01865	00684	00148	0 0 0 1 0 1 1 1 1 1 1 1 1 1 1 1	0 0 0 0 0 0 0 0 0 0 0 0 0 0 0 0
2023-10-18T01-59-49.187 PM	000016.5847	000000.0015	000000.0641	000000.1034	-000000.0256	-000000.1345	000000.9994	000001.6387	000005.8800	37240	00251	00399	00995	00021	00538	01865	00687	00148	0 0 0 1 0 1 1 1 1 1 1 1 1 1 1 1	0 0 0 0 0 0 0 0 0 0 0 0 0 0 0 0
2023-10-18T01-59-51.950 PM	000016.5864	-000000.0049	000000.0682	000000.1027	-000000.0234	-000000.1345	000001.0006	000001.8277	000005.8800	37243	00238	00408	00990	00022	00538	01867	00684	00148	0 0 0 1 0 1 1 1 1 1 1 1 1 1 1 1	0 0 0 0 0 0 0 0 0 0 0 0 0 0 0 0
2023-10-18T01-59-54.711 PM	000016.5870	-000000.0387	000000.0350	000000.1022	-000000.0234	-000000.1345	000000.9994	000001.7647	000005.8800	37244	00169	00336	00987	00022	00538	01865	00685	00148	0 0 0 1 0 1 1 1 1 1 1 1 1 1 1 1	0 0 0 0 0 0 0 0 0 0 0 0 0 0 0 0
2023-10-18T01-59-56.954 PM	000016.5881	-000000.0044	000000.0696	000000.1024	-000000.0256	-000000.1345	000001.0012	000001.7017	000005.6400	37246	00239	00411	00988	00021	00538	01868	00686	00144	0 0 0 1 0 1 1 1 1 1 1 1 1 1 1 1	0 0 0 0 0 0 0 0 0 0 0 0 0 0 0 0
2023-10-18T01-59-59.715 PM	000016.5904	-000000.0024	000000.0696	000000.1016	-000000.0234	-000000.1345	000001.0018	000001.7017	000005.6400	37250	00243	00411	00983	00022	00538	01869	00686	00144	0 0 0 1 0 1 1 1 1 1 1 1 1 1 1 1	0 0 0 0 0 0 0 0 0 0 0 0 0 0 0 0
2023-10-18T02-00-02.947 PM	000016.5887	-000000.0358	000000.0290	000000.1007	-000000.0256	-000000.1345	000001.0000	000001.6387	000005.6400	37247	00175	00323	00977	00021	00538	01866	00687	00144	0 0 0 1 0 1 1 1 1 1 1 1 1 1 1 1	0 0 0 0 0 0 0 0 0 0 0 0 0 0 0 0
2023-10-18T02-00-05.181 PM	000016.5904	-000000.0392	000000.0332	000000.1040	-000000.0277	-000000.1345	000000.9988	000001.7647	000006.3600	37250	00168	00332	00999	00020	00538	01864	00685	00156	0 0 0 1 0 1 1 1 1 1 1 1 1 1 1 1	0 0 0 0 0 0 0 0 0 0 0 0 0 0 0 0
2023-10-18T02-00-07.827 PM	000016.5915	-000000.0049	000000.0696	000000.1022	-000000.0234	-000000.1345	000001.0000	000001.7647	000005.6400	37252	00238	00411	00987	00022	00538	01866	00685	00144	0 0 0 1 0 1 1 1 1 1 1 1 1 1 1 1	0 0 0 0 0 0 0 0 0 0 0 0 0 0 0 0
2023-10-18T02-00-11.875 PM	000016.5932	-000000.0407	000000.0355	000000.0908	-000000.0277	-000000.1345	000000.9988	000001.7647	000005.8800	37255	00165	00337	00911	00020	00538	01864	00685	00148	0 0 0 1 0 1 1 1 1 1 1 1 1 1 1 1	0 0 0 0 0 0 0 0 0 0 0 0 0 0 0 0
2023-10-18T02-00-14.574 PM	000016.5932	-000000.0015	000000.0705	000000.0960	-000000.0341	-000000.1345	000001.0000	000001.7647	000006.1200	37255	00245	00413	00946	00017	00538	01866	00685	00152	0 0 0 1 0 1 1 1 1 1 1 1 1 1 1 1	0 0 0 0 0 0 0 0 0 0 0 0 0 0 0 0
2023-10-18T02-00-17.257 PM	000016.5966	-000000.0397	000000.0410	000000.0903	-000000.0256	-000000.1345	000000.9988	000001.7017	000005.8800	37261	00167	00349	00908	00021	00538	01864	00686	00148	0 0 0 1 0 1 1 1 1 1 1 1 1 1 1 1	0 0 0 0 0 0 0 0 0 0 0 0 0 0 0 0
2023-10-18T02-00-19.703 PM	000016.5949	-000000.0416	000000.0406	000000.0915	-000000.0320	-000000.1345	000001.0006	000001.7017	000005.6400	37258	00163	00348	00916	00018	00538	01867	00686	00144	0 0 0 1 0 1 1 1 1 1 1 1 1 1 1 1	0 0 0 0 0 0 0 0 0 0 0 0 0 0 0 0
2023-10-18T02-00-22.808 PM	000016.5971	-000000.0039	000000.0724	000000.0998	-000000.0362	-000000.1345	000001.0012	000001.7017	000006.1200	37262	00240	00417	00971	00016	00538	01868	00686	00152	0 0 0 1 0 1 1 1 1 1 1 1 1 1 1 1	0 0 0 0 0 0 0 0 0 0 0 0 0 0 0 0
2023-10-18T02-00-25.552 PM	000016.5971	-000000.0039	000000.0719	000000.0983	-000000.0341	-000000.1345	000001.0025	000001.6387	000005.6400	37262	00240	00416	00961	00017	00538	01870	00687	00144	0 0 0 1 0 1 1 1 1 1 1 1 1 1 1 1	0 0 0 0 0 0 0 0 0 0 0 0 0 0 0 0
2023-10-18T02-00-27.825 PM	000016.5983	-000000.0377	000000.0364	000000.0926	-000000.0341	-000000.1345	000001.0000	000001.7647	000005.8800	37264	00171	00339	00923	00017	00538	01866	00685	00148	0 0 0 1 0 1 1 1 1 1 1 1 1 1 1 1	0 0 0 0 0 0 0 0 0 0 0 0 0 0 0 0
2023-10-18T02-00-31.118 PM	000016.6005	000000.0010	000000.0719	000000.0981	-000000.0298	-000000.1345	000001.0012	000001.7017	000005.6400	37268	00250	00416	00960	00019	00538	01868	00686	00144	0 0 0 1 0 1 1 1 1 1 1 1 1 1 1 1	0 0 0 0 0 0 0 0 0 0 0 0 0 0 0 0
2023-10-18T02-00-34.161 PM	000016.6045	-000000.0416	000000.0378	000000.0935	-000000.0277	-000000.1345	000001.0012	000001.8277	000006.1200	37275	00163	00342	00929	00020	00538	01868	00684	00152	0 0 0 1 0 1 1 1 1 1 1 1 1 1 1 1	0 0 0 0 0 0 0 0 0 0 0 0 0 0 0 0
2023-10-18T02-00-37.244 PM	000016.6039	-000000.0049	000000.0738	000000.1033	-000000.0277	-000000.1345	000001.0000	000001.7017	000005.4000	37274	00238	00420	00994	00020	00538	01866	00686	00140	0 0 0 1 0 1 1 1 1 1 1 1 1 1 1 1	0 0 0 0 0 0 0 0 0 0 0 0 0 0 0 0
2023-10-18T02-00-39.667 PM	000016.6050	-000000.0024	000000.0770	000000.1017	-000000.0234	-000000.1345	000001.0006	000001.8277	000005.8800	37276	00243	00427	00984	00022	00538	01867	00684	00148	0 0 0 1 0 1 1 1 1 1 1 1 1 1 1 1	0 0 0 0 0 0 0 0 0 0 0 0 0 0 0 0
2023-10-18T02-00-42.854 PM	000016.6056	-000000.0367	000000.0360	000000.0950	-000000.0298	-000000.1345	000001.0006	000001.7017	000006.1200	37277	00173	00338	00939	00019	00538	01867	00686	00152	0 0 0 1 0 1 1 1 1 1 1 1 1 1 1 1	0 0 0 0 0 0 0 0 0 0 0 0 0 0 0 0
2023-10-18T02-00-45.485 PM	000016.6073	-000000.0416	000000.0410	000000.0989	-000000.0234	-000000.1345	000001.0006	000001.8277	000006.1200	37280	00163	00349	00965	00022	00538	01867	00684	00152	0 0 0 1 0 1 1 1 1 1 1 1 1 1 1 1	0 0 0 0 0 0 0 0 0 0 0 0 0 0 0 0
2023-10-18T02-00-47.853 PM	000016.6062	-000000.0024	000000.0724	000000.1039	-000000.0298	-000000.1345	000001.0000	000001.7017	000005.6400	37278	00243	00417	00998	00019	00538	01866	00686	00144	0 0 0 1 0 1 1 1 1 1 1 1 1 1 1 1	0 0 0 0 0 0 0 0 0 0 0 0 0 0 0 0
2023-10-18T02-00-51.193 PM	000016.6062	-000000.0387	000000.0410	000000.0945	-000000.0234	-000000.1345	000001.0006	000001.8277	000005.8800	37278	00169	00349	00936	00022	00538	01867	00684	00148	0 0 0 1 0 1 1 1 1 1 1 1 1 1 1 1	0 0 0 0 0 0 0 0 0 0 0 0 0 0 0 0
2023-10-18T02-00-53.922 PM	000016.6039	-000000.0387	000000.0387	000000.0960	-000000.0234	-000000.1345	000001.0000	000001.8277	000005.4000	37274	00169	00344	00946	00022	00538	01866	00684	00140	0 0 0 1 0 1 1 1 1 1 1 1 1 1 1 1	0 0 0 0 0 0 0 0 0 0 0 0 0 0 0 0
2023-10-18T02-00-56.148 PM	000016.6028	-000000.0294	000000.0369	000000.0912	-000000.0298	-000000.1345	000001.0012	000001.6387	000005.8800	37272	00188	00340	00914	00019	00538	01868	00687	00148	0 0 0 1 0 1 1 1 1 1 1 1 1 1 1 1	0 0 0 0 0 0 0 0 0 0 0 0 0 0 0 0
2023-10-18T02-00-59.676 PM	000016.6017	-000000.0367	000000.0355	000000.0923	-000000.0320	-000000.1345	000001.0018	000001.7017	000005.6400	37270	00173	00337	00921	00018	00538	01869	00686	00144	0 0 0 1 0 1 1 1 1 1 1 1 1 1 1 1	0 0 0 0 0 0 0 0 0 0 0 0 0 0 0 0
2023-10-18T02-01-02.907 PM	000016.6022	000000.0015	000000.0701	000000.0999	-000000.0320	-000000.1345	000001.0018	000001.7647	000005.6400	37271	00251	00412	00972	00018	00538	01869	00685	00144	0 0 0 1 0 1 1 1 1 1 1 1 1 1 1 1	0 0 0 0 0 0 0 0 0 0 0 0 0 0 0 0
2023-10-18T02-01-05.148 PM	000016.6017	-000000.0049	000000.0761	000000.1010	-000000.0256	-000000.1345	000001.0000	000001.7647	000005.8800	37270	00238	00425	00979	00021	00538	01866	00685	00148	0 0 0 1 0 1 1 1 1 1 1 1 1 1 1 1	0 0 0 0 0 0 0 0 0 0 0 0 0 0 0 0
2023-10-18T02-01-07.846 PM	000016.6028	-000000.0201	000000.0355	000000.0914	-000000.0298	-000000.1345	000001.0000	000001.8277	000005.6400	37272	00207	00337	00915	00019	00538	01866	00684	00144	0 0 0 1 0 1 1 1 1 1 1 1 1 1 1 1	0 0 0 0 0 0 0 0 0 0 0 0 0 0 0 0
2023-10-18T02-01-10.887 PM	000016.6017	-000000.0044	000000.0756	000000.1017	-000000.0213	-000000.1345	000001.0006	000001.7017	000005.8800	37270	00239	00424	00984	00023	00538	01867	00686	00148	0 0 0 1 0 1 1 1 1 1 1 1 1 1 1 1	0 0 0 0 0 0 0 0 0 0 0 0 0 0 0 0
2023-10-18T02-01-13.129 PM	000016.6017	000000.0010	000000.0701	000000.1022	-000000.0277	-000000.1345	000001.0006	000001.6387	000006.1200	37270	00250	00412	00987	00020	00538	01867	00687	00152	0 0 0 1 0 1 1 1 1 1 1 1 1 1 1 1	0 0 0 0 0 0 0 0 0 0 0 0 0 0 0 0
2023-10-18T02-01-16.142 PM	000016.6022	-000000.0240	000000.0724	000000.1037	-000000.0277	-000000.1345	000001.0000	000001.8908	000005.8800	37271	00199	00417	00997	00020	00538	01866	00683	00148	0 0 0 1 0 1 1 1 1 1 1 1 1 1 1 1	0 0 0 0 0 0 0 0 0 0 0 0 0 0 0 0
2023-10-18T02-01-19.279 PM	000016.6017	-000000.0020	000000.0742	000000.1016	-000000.0192	-000000.1345	000001.0000	000001.7017	000006.1200	37270	00244	00421	00983	00024	00538	01866	00686	00152	0 0 0 1 0 1 1 1 1 1 1 1 1 1 1 1	0 0 0 0 0 0 0 0 0 0 0 0 0 0 0 0
2023-10-18T02-01-22.854 PM	000016.6011	-000000.0402	000000.0410	000000.0906	-000000.0256	-000000.1345	000001.0012	000001.7647	000005.8800	37269	00166	00349	00910	00021	00538	01868	00685	00148	0 0 0 1 0 1 1 1 1 1 1 1 1 1 1 1	0 0 0 0 0 0 0 0 0 0 0 0 0 0 0 0
2023-10-18T02-01-25.129 PM	000016.6005	-000000.0372	000000.0355	000000.0926	-000000.0320	-000000.1345	000001.0012	000001.6387	000005.6400	37268	00172	00337	00923	00018	00538	01868	00687	00144	0 0 0 1 0 1 1 1 1 1 1 1 1 1 1 1	0 0 0 0 0 0 0 0 0 0 0 0 0 0 0 0
2023-10-18T02-01-28.485 PM	000016.6000	-000000.0186	000000.0420	000000.0906	-000000.0277	-000000.1345	000001.0000	000001.6387	000005.8800	37267	00210	00351	00910	00020	00538	01866	00687	00148	0 0 0 1 0 1 1 1 1 1 1 1 1 1 1 1	0 0 0 0 0 0 0 0 0 0 0 0 0 0 0 0
2023-10-18T02-01-30.821 PM	000016.5988	-000000.0407	000000.0406	000000.0905	-000000.0256	-000000.1345	000000.9994	000001.7017	000006.1200	37265	00165	00348	00909	00021	00538	01865	00686	00152	0 0 0 1 0 1 1 1 1 1 1 1 1 1 1 1	0 0 0 0 0 0 0 0 0 0 0 0 0 0 0 0
2023-10-18T02-01-33.878 PM	000016.5988	-000000.0387	000000.0392	000000.0905	-000000.0234	-000000.1345	000000.9982	000001.7017	000005.8800	37265	00169	00345	00909	00022	00538	01863	00686	00148	0 0 0 1 0 1 1 1 1 1 1 1 1 1 1 1	0 0 0 0 0 0 0 0 0 0 0 0 0 0 0 0
2023-10-18T02-01-36.528 PM	000016.6000	-000000.0147	000000.0364	000000.0927	-000000.0320	-000000.1345	000001.0000	000001.6387	000005.8800	37267	00218	00339	00924	00018	00538	01866	00687	00148	0 0 0 1 0 1 1 1 1 1 1 1 1 1 1 1	0 0 0 0 0 0 0 0 0 0 0 0 0 0 0 0
2023-10-18T02-01-39.193 PM	000016.6000	-000000.0387	000000.0369	000000.0924	-000000.0341	-000000.1345	000001.0000	000001.7017	000005.8800	37267	00169	00340	00922	00017	00538	01866	00686	00148	0 0 0 1 0 1 1 1 1 1 1 1 1 1 1 1	0 0 0 0 0 0 0 0 0 0 0 0 0 0 0 0
2023-10-18T02-01-41.657 PM	000016.5983	-000000.0348	000000.0360	000000.0918	-000000.0320	-000000.1345	000001.0006	000001.7017	000006.1200	37264	00177	00338	00918	00018	00538	01867	00686	00152	0 0 0 1 0 1 1 1 1 1 1 1 1 1 1 1	0 0 0 0 0 0 0 0 0 0 0 0 0 0 0 0
2023-10-18T02-01-44.919 PM	000016.5977	-000000.0176	000000.0415	000000.0905	-000000.0256	-000000.1345	000001.0000	000001.8277	000006.1200	37263	00212	00350	00909	00021	00538	01866	00684	00152	0 0 0 1 0 1 1 1 1 1 1 1 1 1 1 1	0 0 0 0 0 0 0 0 0 0 0 0 0 0 0 0
2023-10-18T02-01-48.669 PM	000016.5960	-000000.0318	000000.0728	000000.1036	-000000.0298	-000000.1345	000000.9994	000001.7017	000005.8800	37260	00183	00418	00996	00019	00538	01865	00686	00148	0 0 0 1 0 1 1 1 1 1 1 1 1 1 1 1	0 0 0 0 0 0 0 0 0 0 0 0 0 0 0 0
2023-10-18T02-01-51.396 PM	000016.5926	-000000.0294	000000.0710	000000.1027	-000000.0256	-000000.1345	000000.9988	000001.7017	000006.1200	37254	00188	00414	00990	00021	00538	01864	00686	00152	0 0 0 1 0 1 1 1 1 1 1 1 1 1 1 1	0 0 0 0 0 0 0 0 0 0 0 0 0 0 0 0
2023-10-18T02-01-53.637 PM	000016.5926	000000.0020	000000.0705	000000.1031	-000000.0256	-000000.1345	000001.0018	000001.7647	000005.8800	37254	00252	00413	00993	00021	00538	01869	00685	00148	0 0 0 1 0 1 1 1 1 1 1 1 1 1 1 1	0 0 0 0 0 0 0 0 0 0 0 0 0 0 0 0
2023-10-18T02-01-56.806 PM	000016.5932	-000000.0358	000000.0770	000000.1019	-000000.0213	-000000.1345	000000.9988	000001.7647	000005.4000	37255	00175	00427	00985	00023	00538	01864	00685	00140	0 0 0 1 0 1 1 1 1 1 1 1 1 1 1 1	0 0 0 0 0 0 0 0 0 0 0 0 0 0 0 0
2023-10-18T02-01-59.095 PM	000016.5909	-000000.0363	000000.0650	000000.1039	-000000.0277	-000000.1345	000000.9994	000001.7017	000005.8800	37251	00174	00401	00998	00020	00538	01865	00686	00148	0 0 0 1 0 1 1 1 1 1 1 1 1 1 1 1	0 0 0 0 0 0 0 0 0 0 0 0 0 0 0 0
2023-10-18T02-02-01.809 PM	000016.5915	-000000.0054	000000.0756	000000.1022	-000000.0256	-000000.1345	000000.9988	000001.6387	000005.6400	37252	00237	00424	00987	00021	00538	01864	00687	00144	0 0 0 1 0 1 1 1 1 1 1 1 1 1 1 1	0 0 0 0 0 0 0 0 0 0 0 0 0 0 0 0
2023-10-18T02-02-05.086 PM	000016.5909	-000000.0416	000000.0609	000000.1025	-000000.0256	-000000.1345	000000.9994	000001.7017	000006.1200	37251	00163	00392	00989	00021	00538	01865	00686	00152	0 0 0 1 0 1 1 1 1 1 1 1 1 1 1 1	0 0 0 0 0 0 0 0 0 0 0 0 0 0 0 0
2023-10-18T02-02-07.890 PM	000016.5909	-000000.0353	000000.0719	000000.1025	-000000.0256	-000000.1345	000001.0000	000001.7017	000005.4000	37251	00176	00416	00989	00021	00538	01866	00686	00140	0 0 0 1 0 1 1 1 1 1 1 1 1 1 1 1	0 0 0 0 0 0 0 0 0 0 0 0 0 0 0 0
2023-10-18T02-02-11.090 PM	000016.5892	-000000.0044	000000.0364	000000.0908	-000000.0298	-000000.1345	000000.9988	000001.7017	000006.1200	37248	00239	00339	00911	00019	00538	01864	00686	00152	0 0 0 1 0 1 1 1 1 1 1 1 1 1 1 1	0 0 0 0 0 0 0 0 0 0 0 0 0 0 0 0
2023-10-18T02-02-14.465 PM	000016.5887	-000000.0049	000000.0765	000000.1019	-000000.0234	-000000.1345	000000.9988	000001.7017	000005.6400	37247	00238	00426	00985	00022	00538	01864	00686	00144	0 0 0 1 0 1 1 1 1 1 1 1 1 1 1 1	0 0 0 0 0 0 0 0 0 0 0 0 0 0 0 0
2023-10-18T02-02-16.799 PM	000016.5881	-000000.0034	000000.0604	000000.0905	-000000.0256	-000000.1345	000000.9982	000001.6387	000006.1200	37246	00241	00391	00909	00021	00538	01863	00687	00152	0 0 0 1 0 1 1 1 1 1 1 1 1 1 1 1	0 0 0 0 0 0 0 0 0 0 0 0 0 0 0 0
2023-10-18T02-02-19.622 PM	000016.5876	-000000.0049	000000.0613	000000.0911	-000000.0298	-000000.1345	000000.9982	000001.8277	000005.6400	37245	00238	00393	00913	00019	00538	01863	00684	00144	0 0 0 1 0 1 1 1 1 1 1 1 1 1 1 1	0 0 0 0 0 0 0 0 0 0 0 0 0 0 0 0
2023-10-18T02-02-23.293 PM	000016.5859	-000000.0049	000000.0733	000000.1028	-000000.0298	-000000.1345	000000.9988	000001.6387	000005.6400	37242	00238	00419	00991	00019	00538	01864	00687	00144	0 0 0 1 0 1 1 1 1 1 1 1 1 1 1 1	0 0 0 0 0 0 0 0 0 0 0 0 0 0 0 0
2023-10-18T02-02-25.693 PM	000016.5847	-000000.0039	000000.0765	000000.1017	-000000.0192	-000000.1345	000000.9988	000001.7647	000005.8800	37240	00240	00426	00984	00024	00538	01864	00685	00148	0 0 0 1 0 1 1 1 1 1 1 1 1 1 1 1	0 0 0 0 0 0 0 0 0 0 0 0 0 0 0 0
2023-10-18T02-02-28.407 PM	000016.5847	-000000.0392	000000.0562	000000.1040	-000000.0298	-000000.1345	000001.0000	000001.6387	000005.8800	37240	00168	00382	00999	00019	00538	01866	00687	00148	0 0 0 1 0 1 1 1 1 1 1 1 1 1 1 1	0 0 0 0 0 0 0 0 0 0 0 0 0 0 0 0
2023-10-18T02-02-31.137 PM	000016.5836	-000000.0049	000000.0747	000000.1022	-000000.0256	-000000.1345	000000.9994	000001.8277	000005.6400	37238	00238	00422	00987	00021	00538	01865	00684	00144	0 0 0 1 0 1 1 1 1 1 1 1 1 1 1 1	0 0 0 0 0 0 0 0 0 0 0 0 0 0 0 0
2023-10-18T02-02-33.961 PM	000016.5847	-000000.0044	000000.0678	000000.1025	-000000.0277	-000000.1345	000001.0000	000001.7017	000005.6400	37240	00239	00407	00989	00020	00538	01866	00686	00144	0 0 0 1 0 1 1 1 1 1 1 1 1 1 1 1	0 0 0 0 0 0 0 0 0 0 0 0 0 0 0 0
2023-10-18T02-02-37.517 PM	000016.5859	-000000.0348	000000.0300	000000.0911	-000000.0277	-000000.1345	000001.0000	000001.7017	000005.8800	37242	00177	00325	00913	00020	00538	01866	00686	00148	0 0 0 1 0 1 1 1 1 1 1 1 1 1 1 1	0 0 0 0 0 0 0 0 0 0 0 0 0 0 0 0
2023-10-18T02-02-40.393 PM	000016.5864	000000.0025	000000.0586	000000.0915	-000000.0320	-000000.1345	000000.9994	000001.6387	000005.6400	37243	00253	00387	00916	00018	00538	01865	00687	00144	0 0 0 1 0 1 1 1 1 1 1 1 1 1 1 1	0 0 0 0 0 0 0 0 0 0 0 0 0 0 0 0
2023-10-18T02-02-43.108 PM	000016.5853	-000000.0421	000000.0337	000000.0920	-000000.0341	-000000.1345	000000.9988	000001.7017	000005.6400	37241	00162	00333	00919	00017	00538	01864	00686	00144	0 0 0 1 0 1 1 1 1 1 1 1 1 1 1 1	0 0 0 0 0 0 0 0 0 0 0 0 0 0 0 0
2023-10-18T02-02-45.760 PM	000016.5853	-000000.0412	000000.0369	000000.0908	-000000.0277	-000000.1345	000000.9963	000001.8277	000005.8800	37241	00164	00340	00911	00020	00538	01860	00684	00148	0 0 0 1 0 1 1 1 1 1 1 1 1 1 1 1	0 0 0 0 0 0 0 0 0 0 0 0 0 0 0 0
2023-10-18T02-02-48.065 PM	000016.5847	000000.0005	000000.0586	000000.0909	-000000.0298	-000000.1345	000000.9982	000001.7017	000005.6400	37240	00249	00387	00912	00019	00538	01863	00686	00144	0 0 0 1 0 1 1 1 1 1 1 1 1 1 1 1	0 0 0 0 0 0 0 0 0 0 0 0 0 0 0 0
2023-10-18T02-02-51.485 PM	000016.5859	000000.0000	000000.0539	000000.0909	-000000.0277	-000000.1345	000000.9994	000001.7017	000006.1200	37242	00248	00377	00912	00020	00538	01865	00686	00152	0 0 0 1 0 1 1 1 1 1 1 1 1 1 1 1	0 0 0 0 0 0 0 0 0 0 0 0 0 0 0 0
2023-10-18T02-02-54.090 PM	000016.5859	-000000.0363	000000.0360	000000.0926	-000000.0341	-000000.1345	000000.9994	000001.7647	000006.1200	37242	00174	00338	00923	00017	00538	01865	00685	00152	0 0 0 1 0 1 1 1 1 1 1 1 1 1 1 1	0 0 0 0 0 0 0 0 0 0 0 0 0 0 0 0
2023-10-18T02-02-56.759 PM	000016.5881	-000000.0049	000000.0613	000000.0918	-000000.0362	-000000.1345	000001.0037	000001.7017	000005.8800	37246	00238	00393	00918	00016	00538	01872	00686	00148	0 0 0 1 0 1 1 1 1 1 1 1 1 1 1 1	0 0 0 0 0 0 0 0 0 0 0 0 0 0 0 0
2023-10-18T02-02-59.769 PM	000016.5898	-000000.0015	000000.0733	000000.0908	-000000.0277	-000000.1345	000001.0000	000001.6387	000005.4000	37249	00245	00419	00911	00020	00538	01866	00687	00140	0 0 0 1 0 1 1 1 1 1 1 1 1 1 1 1	0 0 0 0 0 0 0 0 0 0 0 0 0 0 0 0
2023-10-18T02-03-03.018 PM	000016.5909	000000.0005	000000.0719	000000.1022	-000000.0234	-000000.1345	000001.0012	000001.7017	000006.1200	37251	00249	00416	00987	00022	00538	01868	00686	00152	0 0 0 1 0 1 1 1 1 1 1 1 1 1 1 1	0 0 0 0 0 0 0 0 0 0 0 0 0 0 0 0
2023-10-18T02-03-05.356 PM	000016.5887	000000.0010	000000.0705	000000.1036	-000000.0277	-000000.1345	000000.9994	000001.6387	000005.6400	37247	00250	00413	00996	00020	00538	01865	00687	00144	0 0 0 1 0 1 1 1 1 1 1 1 1 1 1 1	0 0 0 0 0 0 0 0 0 0 0 0 0 0 0 0
2023-10-18T02-03-08.446 PM	000016.5904	-000000.0416	000000.0429	000000.1030	-000000.0298	-000000.1345	000001.0006	000001.7647	000006.1200	37250	00163	00353	00992	00019	00538	01867	00685	00152	0 0 0 1 0 1 1 1 1 1 1 1 1 1 1 1	0 0 0 0 0 0 0 0 0 0 0 0 0 0 0 0
2023-10-18T02-03-11.130 PM	000016.5915	000000.0025	000000.0710	000000.1020	-000000.0234	-000000.1345	000000.9994	000001.6387	000005.8800	37252	00253	00414	00986	00022	00538	01865	00687	00148	0 0 0 1 0 1 1 1 1 1 1 1 1 1 1 1	0 0 0 0 0 0 0 0 0 0 0 0 0 0 0 0
2023-10-18T02-03-13.342 PM	000016.5926	000000.0020	000000.0705	000000.1027	-000000.0277	-000000.1345	000001.0006	000001.6387	000005.6400	37254	00252	00413	00990	00020	00538	01867	00687	00144	0 0 0 1 0 1 1 1 1 1 1 1 1 1 1 1	0 0 0 0 0 0 0 0 0 0 0 0 0 0 0 0
2023-10-18T02-03-16.574 PM	000016.5926	-000000.0416	000000.0406	000000.0995	-000000.0256	-000000.1345	000001.0006	000001.7647	000005.8800	37254	00163	00348	00969	00021	00538	01867	00685	00148	0 0 0 1 0 1 1 1 1 1 1 1 1 1 1 1	0 0 0 0 0 0 0 0 0 0 0 0 0 0 0 0
2023-10-18T02-03-19.313 PM	000016.5938	-000000.0397	000000.0355	000000.1005	-000000.0277	-000000.1345	000001.0006	000001.7017	000005.4000	37256	00167	00337	00976	00020	00538	01867	00686	00140	0 0 0 1 0 1 1 1 1 1 1 1 1 1 1 1	0 0 0 0 0 0 0 0 0 0 0 0 0 0 0 0
2023-10-18T02-03-21.565 PM	000016.5949	-000000.0039	000000.0742	000000.1028	-000000.0298	-000000.1345	000001.0012	000001.7017	000005.6400	37258	00240	00421	00991	00019	00538	01868	00686	00144	0 0 0 1 0 1 1 1 1 1 1 1 1 1 1 1	0 0 0 0 0 0 0 0 0 0 0 0 0 0 0 0
2023-10-18T02-03-25.645 PM	000016.5960	-000000.0358	000000.0378	000000.0909	-000000.0298	-000000.1345	000001.0000	000001.7647	000006.1200	37260	00175	00342	00912	00019	00538	01866	00685	00152	0 0 0 1 0 1 1 1 1 1 1 1 1 1 1 1	0 0 0 0 0 0 0 0 0 0 0 0 0 0 0 0
2023-10-18T02-03-28.343 PM	000016.5966	-000000.0059	000000.0756	000000.0963	-000000.0298	-000000.1345	000001.0012	000001.7647	000006.1200	37261	00236	00424	00948	00019	00538	01868	00685	00152	0 0 0 1 0 1 1 1 1 1 1 1 1 1 1 1	0 0 0 0 0 0 0 0 0 0 0 0 0 0 0 0
2023-10-18T02-03-31.153 PM	000016.5971	-000000.0343	000000.0364	000000.0914	-000000.0320	-000000.1345	000001.0018	000001.8277	000005.6400	37262	00178	00339	00915	00018	00538	01869	00684	00144	0 0 0 1 0 1 1 1 1 1 1 1 1 1 1 1	0 0 0 0 0 0 0 0 0 0 0 0 0 0 0 0
2023-10-18T02-03-33.961 PM	000016.5971	-000000.0348	000000.0373	000000.0909	-000000.0298	-000000.1345	000001.0000	000001.7017	000005.6400	37262	00177	00341	00912	00019	00538	01866	00686	00144	0 0 0 1 0 1 1 1 1 1 1 1 1 1 1 1	0 0 0 0 0 0 0 0 0 0 0 0 0 0 0 0
2023-10-18T02-03-36.707 PM	000016.6000	-000000.0044	000000.0765	000000.0914	-000000.0256	-000000.1345	000001.0006	000001.7647	000005.8800	37267	00239	00426	00915	00021	00538	01867	00685	00148	0 0 0 1 0 1 1 1 1 1 1 1 1 1 1 1	0 0 0 0 0 0 0 0 0 0 0 0 0 0 0 0
2023-10-18T02-03-39.468 PM	000016.6022	000000.0005	000000.0710	000000.0965	-000000.0298	-000000.1345	000000.9988	000001.7017	000005.1600	37271	00249	00414	00949	00019	00538	01864	00686	00136	0 0 0 1 0 1 1 1 1 1 1 1 1 1 1 1	0 0 0 0 0 0 0 0 0 0 0 0 0 0 0 0
2023-10-18T02-03-42.323 PM	000016.6017	000000.0029	000000.0710	000000.1024	-000000.0256	-000000.1345	000001.0006	000001.7017	000005.6400	37270	00254	00414	00988	00021	00538	01867	00686	00144	0 0 0 1 0 1 1 1 1 1 1 1 1 1 1 1	0 0 0 0 0 0 0 0 0 0 0 0 0 0 0 0
2023-10-18T02-03-45.147 PM	000016.6005	-000000.0010	000000.0733	000000.0948	-000000.0277	-000000.1345	000001.0006	000001.7017	000005.8800	37268	00246	00419	00938	00020	00538	01867	00686	00148	0 0 0 1 0 1 1 1 1 1 1 1 1 1 1 1	0 0 0 0 0 0 0 0 0 0 0 0 0 0 0 0
2023-10-18T02-03-48.756 PM	000016.6034	-000000.0426	000000.0429	000000.0975	-000000.0234	-000000.1345	000001.0006	000001.7017	000005.8800	37273	00161	00353	00956	00022	00538	01867	00686	00148	0 0 0 1 0 1 1 1 1 1 1 1 1 1 1 1	0 0 0 0 0 0 0 0 0 0 0 0 0 0 0 0
2023-10-18T02-03-51.424 PM	000016.6028	-000000.0412	000000.0429	000000.0989	-000000.0234	-000000.1345	000001.0006	000001.7017	000006.3600	37272	00164	00353	00965	00022	00538	01867	00686	00156	0 0 0 1 0 1 1 1 1 1 1 1 1 1 1 1	0 0 0 0 0 0 0 0 0 0 0 0 0 0 0 0
2023-10-18T02-03-53.776 PM	000016.6022	-000000.0020	000000.0747	000000.1017	-000000.0213	-000000.1345	000001.0006	000001.7017	000005.6400	37271	00244	00422	00984	00023	00538	01867	00686	00144	0 0 0 1 0 1 1 1 1 1 1 1 1 1 1 1	0 0 0 0 0 0 0 0 0 0 0 0 0 0 0 0
2023-10-18T02-03-56.992 PM	000016.6028	-000000.0353	000000.0360	000000.0990	-000000.0277	-000000.1345	000001.0012	000001.7017	000006.1200	37272	00176	00338	00966	00020	00538	01868	00686	00152	0 0 0 1 0 1 1 1 1 1 1 1 1 1 1 1	0 0 0 0 0 0 0 0 0 0 0 0 0 0 0 0
2023-10-18T02-03-59.315 PM	000016.6011	-000000.0402	000000.0424	000000.0948	-000000.0213	-000000.1345	000000.9994	000001.7017	000005.8800	37269	00166	00352	00938	00023	00538	01865	00686	00148	0 0 0 1 0 1 1 1 1 1 1 1 1 1 1 1	0 0 0 0 0 0 0 0 0 0 0 0 0 0 0 0
2023-10-18T02-04-02.422 PM	000016.6000	-000000.0387	000000.0369	000000.0929	-000000.0320	-000000.1345	000001.0012	000001.7647	000005.8800	37267	00169	00340	00925	00018	00538	01868	00685	00148	0 0 0 1 0 1 1 1 1 1 1 1 1 1 1 1	0 0 0 0 0 0 0 0 0 0 0 0 0 0 0 0
2023-10-18T02-04-04.994 PM	000016.6005	-000000.0382	000000.0396	000000.0903	-000000.0234	-000000.1345	000000.9994	000001.7647	000005.8800	37268	00170	00346	00908	00022	00538	01865	00685	00148	0 0 0 1 0 1 1 1 1 1 1 1 1 1 1 1	0 0 0 0 0 0 0 0 0 0 0 0 0 0 0 0
2023-10-18T02-04-07.318 PM	000016.6011	-000000.0377	000000.0387	000000.0915	-000000.0234	-000000.1345	000001.0000	000001.7647	000005.6400	37269	00171	00344	00916	00022	00538	01866	00685	00144	0 0 0 1 0 1 1 1 1 1 1 1 1 1 1 1	0 0 0 0 0 0 0 0 0 0 0 0 0 0 0 0
2023-10-18T02-04-10.597 PM	000016.5988	-000000.0402	000000.0420	000000.0903	-000000.0277	-000000.1345	000001.0006	000001.7017	000006.1200	37265	00166	00351	00908	00020	00538	01867	00686	00152	0 0 0 1 0 1 1 1 1 1 1 1 1 1 1 1	0 0 0 0 0 0 0 0 0 0 0 0 0 0 0 0
2023-10-18T02-04-14.378 PM	000016.5988	-000000.0039	000000.0775	000000.1014	-000000.0213	-000000.1345	000001.0006	000001.7017	000006.1200	37265	00240	00428	00982	00023	00538	01867	00686	00152	0 0 0 1 0 1 1 1 1 1 1 1 1 1 1 1	0 0 0 0 0 0 0 0 0 0 0 0 0 0 0 0
2023-10-18T02-04-17.014 PM	000016.5994	000000.0015	000000.0696	000000.1030	-000000.0277	-000000.1345	000001.0000	000001.7017	000006.1200	37266	00251	00411	00992	00020	00538	01866	00686	00152	0 0 0 1 0 1 1 1 1 1 1 1 1 1 1 1	0 0 0 0 0 0 0 0 0 0 0 0 0 0 0 0
2023-10-18T02-04-19.917 PM	000016.6000	-000000.0029	000000.0761	000000.1017	-000000.0213	-000000.1345	000001.0012	000001.7017	000005.6400	37267	00242	00425	00984	00023	00538	01868	00686	00144	0 0 0 1 0 1 1 1 1 1 1 1 1 1 1 1	0 0 0 0 0 0 0 0 0 0 0 0 0 0 0 0
2023-10-18T02-04-22.709 PM	000016.5988	-000000.0181	000000.0779	000000.1019	-000000.0234	-000000.1345	000001.0006	000001.8908	000005.8800	37265	00211	00429	00985	00022	00538	01867	00683	00148	0 0 0 1 0 1 1 1 1 1 1 1 1 1 1 1	0 0 0 0 0 0 0 0 0 0 0 0 0 0 0 0
2023-10-18T02-04-25.000 PM	000016.5983	-000000.0044	000000.0751	000000.1019	-000000.0192	-000000.1345	000001.0006	000001.8908	000005.8800	37264	00239	00423	00985	00024	00538	01867	00683	00148	0 0 0 1 0 1 1 1 1 1 1 1 1 1 1 1	0 0 0 0 0 0 0 0 0 0 0 0 0 0 0 0
2023-10-18T02-04-27.636 PM	000016.5960	000000.0000	000000.0724	000000.0999	-000000.0277	-000000.1345	000001.0012	000001.7017	000006.1200	37260	00248	00417	00972	00020	00538	01868	00686	00152	0 0 0 1 0 1 1 1 1 1 1 1 1 1 1 1	0 0 0 0 0 0 0 0 0 0 0 0 0 0 0 0
2023-10-18T02-04-30.710 PM	000016.5949	-000000.0059	000000.0779	000000.1019	-000000.0256	-000000.1345	000001.0000	000001.8277	000005.6400	37258	00236	00429	00985	00021	00538	01866	00684	00144	0 0 0 1 0 1 1 1 1 1 1 1 1 1 1 1	0 0 0 0 0 0 0 0 0 0 0 0 0 0 0 0
2023-10-18T02-04-33.612 PM	000016.5938	000000.0000	000000.0733	000000.1020	-000000.0234	-000000.1345	000000.9994	000001.8908	000005.4000	37256	00248	00419	00986	00022	00538	01865	00683	00140	0 0 0 1 0 1 1 1 1 1 1 1 1 1 1 1	0 0 0 0 0 0 0 0 0 0 0 0 0 0 0 0
2023-10-18T02-04-37.096 PM	000016.5926	-000000.0348	000000.0355	000000.0920	-000000.0298	-000000.1345	000000.9994	000001.7647	000005.6400	37254	00177	00337	00919	00019	00538	01865	00685	00144	0 0 0 1 0 1 1 1 1 1 1 1 1 1 1 1	0 0 0 0 0 0 0 0 0 0 0 0 0 0 0 0
2023-10-18T02-04-39.890 PM	000016.5904	-000000.0421	000000.0401	000000.0915	-000000.0362	-000000.1345	000001.0000	000001.7017	000005.6400	37250	00162	00347	00916	00016	00538	01866	00686	00144	0 0 0 1 0 1 1 1 1 1 1 1 1 1 1 1	0 0 0 0 0 0 0 0 0 0 0 0 0 0 0 0
2023-10-18T02-04-42.727 PM	000016.5909	-000000.0225	000000.0364	000000.0924	-000000.0341	-000000.1345	000001.0000	000001.7647	000005.6400	37251	00202	00339	00922	00017	00538	01866	00685	00144	0 0 0 1 0 1 1 1 1 1 1 1 1 1 1 1	0 0 0 0 0 0 0 0 0 0 0 0 0 0 0 0
2023-10-18T02-04-45.410 PM	000016.5915	-000000.0377	000000.0401	000000.0905	-000000.0256	-000000.1345	000000.9994	000001.8277	000005.8800	37252	00171	00347	00909	00021	00538	01865	00684	00148	0 0 0 1 0 1 1 1 1 1 1 1 1 1 1 1	0 0 0 0 0 0 0 0 0 0 0 0 0 0 0 0
2023-10-18T02-04-48.358 PM	000016.5909	000000.0025	000000.0705	000000.1020	-000000.0256	-000000.1345	000001.0000	000001.8277	000005.4000	37251	00253	00413	00986	00021	00538	01866	00684	00140	0 0 0 1 0 1 1 1 1 1 1 1 1 1 1 1	0 0 0 0 0 0 0 0 0 0 0 0 0 0 0 0
2023-10-18T02-04-51.113 PM	000016.5909	-000000.0260	000000.0355	000000.0926	-000000.0320	-000000.1345	000001.0000	000001.6387	000005.8800	37251	00195	00337	00923	00018	00538	01866	00687	00148	0 0 0 1 0 1 1 1 1 1 1 1 1 1 1 1	0 0 0 0 0 0 0 0 0 0 0 0 0 0 0 0
2023-10-18T02-04-53.895 PM	000016.5909	-000000.0225	000000.0369	000000.0912	-000000.0320	-000000.1345	000000.9994	000001.7017	000005.6400	37251	00202	00340	00914	00018	00538	01865	00686	00144	0 0 0 1 0 1 1 1 1 1 1 1 1 1 1 1	0 0 0 0 0 0 0 0 0 0 0 0 0 0 0 0
2023-10-18T02-04-56.626 PM	000016.5887	-000000.0034	000000.0761	000000.1016	-000000.0213	-000000.1345	000000.9982	000001.7017	000006.1200	37247	00241	00425	00983	00023	00538	01863	00686	00152	0 0 0 1 0 1 1 1 1 1 1 1 1 1 1 1	0 0 0 0 0 0 0 0 0 0 0 0 0 0 0 0
2023-10-18T02-04-59.434 PM	000016.5904	000000.0020	000000.0641	000000.1020	-000000.0256	-000000.1345	000001.0000	000001.7647	000005.6400	37250	00252	00399	00986	00021	00538	01866	00685	00144	0 0 0 1 0 1 1 1 1 1 1 1 1 1 1 1	0 0 0 0 0 0 0 0 0 0 0 0 0 0 0 0
2023-10-18T02-05-03.058 PM	000016.5904	-000000.0245	000000.0650	000000.1022	-000000.0234	-000000.1345	000000.9988	000001.7017	000005.6400	37250	00198	00401	00987	00022	00538	01864	00686	00144	0 0 0 1 0 1 1 1 1 1 1 1 1 1 1 1	0 0 0 0 0 0 0 0 0 0 0 0 0 0 0 0
2023-10-18T02-05-05.897 PM	000016.5926	-000000.0142	000000.0668	000000.1033	-000000.0277	-000000.1345	000001.0025	000001.7647	000006.1200	37254	00219	00405	00994	00020	00538	01870	00685	00152	0 0 0 1 0 1 1 1 1 1 1 1 1 1 1 1	0 0 0 0 0 0 0 0 0 0 0 0 0 0 0 0
2023-10-18T02-05-08.707 PM	000016.5921	-000000.0407	000000.0355	000000.0905	-000000.0256	-000000.1345	000001.0000	000001.8908	000006.1200	37253	00165	00337	00909	00021	00538	01866	00683	00152	0 0 0 1 0 1 1 1 1 1 1 1 1 1 1 1	0 0 0 0 0 0 0 0 0 0 0 0 0 0 0 0
2023-10-18T02-05-11.483 PM	000016.5932	-000000.0377	000000.0318	000000.0905	-000000.0277	-000000.1345	000000.9994	000001.8277	000005.6400	37255	00171	00329	00909	00020	00538	01865	00684	00144	0 0 0 1 0 1 1 1 1 1 1 1 1 1 1 1	0 0 0 0 0 0 0 0 0 0 0 0 0 0 0 0
2023-10-18T02-05-14.276 PM	000016.5932	-000000.0059	000000.0295	000000.0926	-000000.0341	-000000.1345	000001.0006	000001.8277	000006.1200	37255	00236	00324	00923	00017	00538	01867	00684	00152	0 0 0 1 0 1 1 1 1 1 1 1 1 1 1 1	0 0 0 0 0 0 0 0 0 0 0 0 0 0 0 0
2023-10-18T02-05-16.976 PM	000016.5909	-000000.0348	000000.0300	000000.0908	-000000.0298	-000000.1345	000000.9994	000001.7647	000005.8800	37251	00177	00325	00911	00019	00538	01865	00685	00148	0 0 0 1 0 1 1 1 1 1 1 1 1 1 1 1	0 0 0 0 0 0 0 0 0 0 0 0 0 0 0 0
2023-10-18T02-05-19.643 PM	000016.5892	-000000.0343	000000.0295	000000.0914	-000000.0320	-000000.1345	000000.9994	000001.7017	000005.6400	37248	00178	00324	00915	00018	00538	01865	00686	00144	0 0 0 1 0 1 1 1 1 1 1 1 1 1 1 1	0 0 0 0 0 0 0 0 0 0 0 0 0 0 0 0
2023-10-18T02-05-22.379 PM	000016.5864	-000000.0069	000000.0364	000000.0909	-000000.0320	-000000.1345	000001.0006	000001.6387	000005.6400	37243	00234	00339	00912	00018	00538	01867	00687	00144	0 0 0 1 0 1 1 1 1 1 1 1 1 1 1 1	0 0 0 0 0 0 0 0 0 0 0 0 0 0 0 0
2023-10-18T02-05-25.888 PM	000016.5853	-000000.0015	000000.0309	000000.0929	-000000.0320	-000000.1345	000001.0000	000001.6387	000005.6400	37241	00245	00327	00925	00018	00538	01866	00687	00144	0 0 0 1 0 1 1 1 1 1 1 1 1 1 1 1	0 0 0 0 0 0 0 0 0 0 0 0 0 0 0 0
2023-10-18T02-05-28.634 PM	000016.5859	-000000.0015	000000.0678	000000.1016	-000000.0213	-000000.1345	000000.9994	000001.8908	000005.8800	37242	00245	00407	00983	00023	00538	01865	00683	00148	0 0 0 1 0 1 1 1 1 1 1 1 1 1 1 1	0 0 0 0 0 0 0 0 0 0 0 0 0 0 0 0
2023-10-18T02-05-31.364 PM	000016.5853	000000.0025	000000.0636	000000.1022	-000000.0256	-000000.1345	000000.9988	000001.7647	000005.8800	37241	00253	00398	00987	00021	00538	01864	00685	00148	0 0 0 1 0 1 1 1 1 1 1 1 1 1 1 1	0 0 0 0 0 0 0 0 0 0 0 0 0 0 0 0
2023-10-18T02-05-34.267 PM	000016.5825	-000000.0421	000000.0595	000000.1031	-000000.0277	-000000.1345	000000.9988	000001.7647	000005.6400	37236	00162	00389	00993	00020	00538	01864	00685	00144	0 0 0 1 0 1 1 1 1 1 1 1 1 1 1 1	0 0 0 0 0 0 0 0 0 0 0 0 0 0 0 0
2023-10-18T02-05-36.936 PM	000016.5830	-000000.0020	000000.0687	000000.1016	-000000.0192	-000000.1345	000000.9975	000001.7647	000006.1200	37237	00244	00409	00983	00024	00538	01862	00685	00152	0 0 0 1 0 1 1 1 1 1 1 1 1 1 1 1	0 0 0 0 0 0 0 0 0 0 0 0 0 0 0 0
2023-10-18T02-05-39.620 PM	000016.5814	-000000.0020	000000.0678	000000.1017	-000000.0192	-000000.1345	000000.9975	000001.7017	000006.1200	37234	00244	00407	00984	00024	00538	01862	00686	00152	0 0 0 1 0 1 1 1 1 1 1 1 1 1 1 1	0 0 0 0 0 0 0 0 0 0 0 0 0 0 0 0
2023-10-18T02-05-42.255 PM	000016.5808	-000000.0377	000000.0599	000000.1043	-000000.0277	-000000.1345	000000.9988	000001.7017	000005.4000	37233	00171	00390	01001	00020	00538	01864	00686	00140	0 0 0 1 0 1 1 1 1 1 1 1 1 1 1 1	0 0 0 0 0 0 0 0 0 0 0 0 0 0 0 0
2023-10-18T02-05-45.001 PM	000016.5808	-000000.0054	000000.0673	000000.1028	-000000.0298	-000000.1345	000000.9994	000001.7017	000005.1600	37233	00237	00406	00991	00019	00538	01865	00686	00136	0 0 0 1 0 1 1 1 1 1 1 1 1 1 1 1	0 0 0 0 0 0 0 0 0 0 0 0 0 0 0 0
2023-10-18T02-05-47.872 PM	000016.5814	000000.0010	000000.0645	000000.1039	-000000.0277	-000000.1345	000000.9988	000001.6387	000005.6400	37234	00250	00400	00998	00020	00538	01864	00687	00144	0 0 0 1 0 1 1 1 1 1 1 1 1 1 1 1	0 0 0 0 0 0 0 0 0 0 0 0 0 0 0 0
2023-10-18T02-05-51.371 PM	000016.5825	-000000.0421	000000.0364	000000.0905	-000000.0277	-000000.1345	000000.9982	000001.8277	000005.8800	37236	00162	00339	00909	00020	00538	01863	00684	00148	0 0 0 1 0 1 1 1 1 1 1 1 1 1 1 1	0 0 0 0 0 0 0 0 0 0 0 0 0 0 0 0
2023-10-18T02-05-53.975 PM	000016.5814	-000000.0358	000000.0673	000000.1019	-000000.0213	-000000.1345	000000.9994	000001.7647	000005.8800	37234	00175	00406	00985	00023	00538	01865	00685	00148	0 0 0 1 0 1 1 1 1 1 1 1 1 1 1 1	0 0 0 0 0 0 0 0 0 0 0 0 0 0 0 0
2023-10-18T02-05-56.297 PM	000016.5836	-000000.0358	000000.0290	000000.0926	-000000.0320	-000000.1345	000001.0000	000001.7647	000006.1200	37238	00175	00323	00923	00018	00538	01866	00685	00152	0 0 0 1 0 1 1 1 1 1 1 1 1 1 1 1	0 0 0 0 0 0 0 0 0 0 0 0 0 0 0 0
2023-10-18T02-05-59.450 PM	000016.5836	-000000.0416	000000.0318	000000.0920	-000000.0341	-000000.1345	000000.9994	000001.6387	000005.6400	37238	00163	00329	00919	00017	00538	01865	00687	00144	0 0 0 1 0 1 1 1 1 1 1 1 1 1 1 1	0 0 0 0 0 0 0 0 0 0 0 0 0 0 0 0
2023-10-18T02-06-02.321 PM	000016.5870	-000000.0010	000000.0433	000000.0905	-000000.0256	-000000.1345	000000.9982	000001.7017	000005.6400	37244	00246	00354	00909	00021	00538	01863	00686	00144	0 0 0 1 0 1 1 1 1 1 1 1 1 1 1 1	0 0 0 0 0 0 0 0 0 0 0 0 0 0 0 0
2023-10-18T02-06-04.909 PM	000016.5870	-000000.0377	000000.0290	000000.0929	-000000.0320	-000000.1345	000000.9988	000001.6387	000005.4000	37244	00171	00323	00925	00018	00538	01864	00687	00140	0 0 0 1 0 1 1 1 1 1 1 1 1 1 1 1	0 0 0 0 0 0 0 0 0 0 0 0 0 0 0 0
2023-10-18T02-06-07.575 PM	000016.5876	-000000.0377	000000.0355	000000.0929	-000000.0320	-000000.1345	000001.0006	000001.6387	000006.3600	37245	00171	00337	00925	00018	00538	01867	00687	00156	0 0 0 1 0 1 1 1 1 1 1 1 1 1 1 1	0 0 0 0 0 0 0 0 0 0 0 0 0 0 0 0
2023-10-18T02-06-10.210 PM	000016.5887	-000000.0029	000000.0682	000000.0906	-000000.0256	-000000.1345	000000.9994	000001.7647	000005.8800	37247	00242	00408	00910	00021	00538	01865	00685	00148	0 0 0 1 0 1 1 1 1 1 1 1 1 1 1 1	0 0 0 0 0 0 0 0 0 0 0 0 0 0 0 0
2023-10-18T02-06-13.912 PM	000016.5892	000000.0000	000000.0493	000000.0926	-000000.0320	-000000.1345	000000.9982	000001.8277	000005.6400	37248	00248	00367	00923	00018	00538	01863	00684	00144	0 0 0 1 0 1 1 1 1 1 1 1 1 1 1 1	0 0 0 0 0 0 0 0 0 0 0 0 0 0 0 0
2023-10-18T02-06-16.643 PM	000016.5904	-000000.0010	000000.0701	000000.1040	-000000.0277	-000000.1345	000000.9982	000001.7017	000005.8800	37250	00246	00412	00999	00020	00538	01863	00686	00148	0 0 0 1 0 1 1 1 1 1 1 1 1 1 1 1	0 0 0 0 0 0 0 0 0 0 0 0 0 0 0 0
2023-10-18T02-06-19.326 PM	000016.5926	-000000.0044	000000.0775	000000.1017	-000000.0213	-000000.1345	000000.9988	000001.7647	000005.1600	37254	00239	00428	00984	00023	00538	01864	00685	00136	0 0 0 1 0 1 1 1 1 1 1 1 1 1 1 1	0 0 0 0 0 0 0 0 0 0 0 0 0 0 0 0
2023-10-18T02-06-21.915 PM	000016.5932	-000000.0034	000000.0544	000000.0905	-000000.0277	-000000.1345	000001.0000	000001.8277	000006.1200	37255	00241	00378	00909	00020	00538	01866	00684	00152	0 0 0 1 0 1 1 1 1 1 1 1 1 1 1 1	0 0 0 0 0 0 0 0 0 0 0 0 0 0 0 0
2023-10-18T02-06-24.644 PM	000016.5915	-000000.0029	000000.0705	000000.1040	-000000.0277	-000000.1345	000000.9988	000001.6387	000005.4000	37252	00242	00413	00999	00020	00538	01864	00687	00140	0 0 0 1 0 1 1 1 1 1 1 1 1 1 1 1	0 0 0 0 0 0 0 0 0 0 0 0 0 0 0 0
2023-10-18T02-06-27.279 PM	000016.5938	-000000.0020	000000.0751	000000.1017	-000000.0192	-000000.1345	000001.0006	000001.7017	000005.8800	37256	00244	00423	00984	00024	00538	01867	00686	00148	0 0 0 1 0 1 1 1 1 1 1 1 1 1 1 1	0 0 0 0 0 0 0 0 0 0 0 0 0 0 0 0
2023-10-18T02-06-30.229 PM	000016.5955	-000000.0416	000000.0415	000000.1019	-000000.0234	-000000.1345	000001.0006	000001.7647	000004.9200	37259	00163	00350	00985	00022	00538	01867	00685	00132	0 0 0 1 0 1 1 1 1 1 1 1 1 1 1 1	0 0 0 0 0 0 0 0 0 0 0 0 0 0 0 0
2023-10-18T02-06-32.974 PM	000016.5966	-000000.0044	000000.0705	000000.1017	-000000.0234	-000000.1345	000000.9994	000001.7647	000005.6400	37261	00239	00413	00984	00022	00538	01865	00685	00144	0 0 0 1 0 1 1 1 1 1 1 1 1 1 1 1	0 0 0 0 0 0 0 0 0 0 0 0 0 0 0 0
2023-10-18T02-06-35.798 PM	000016.5966	-000000.0044	000000.0719	000000.1017	-000000.0256	-000000.1345	000001.0012	000001.8277	000006.3600	37261	00239	00416	00984	00021	00538	01868	00684	00156	0 0 0 1 0 1 1 1 1 1 1 1 1 1 1 1	0 0 0 0 0 0 0 0 0 0 0 0 0 0 0 0
2023-10-18T02-06-38.921 PM	000016.5983	-000000.0407	000000.0304	000000.0927	-000000.0341	-000000.1345	000001.0000	000001.7017	000005.6400	37264	00165	00326	00924	00017	00538	01866	00686	00144	0 0 0 1 0 1 1 1 1 1 1 1 1 1 1 1	0 0 0 0 0 0 0 0 0 0 0 0 0 0 0 0
2023-10-18T02-06-41.919 PM	000016.5988	-000000.0416	000000.0498	000000.1031	-000000.0298	-000000.1345	000001.0012	000001.8277	000005.6400	37265	00163	00368	00993	00019	00538	01868	00684	00144	0 0 0 1 0 1 1 1 1 1 1 1 1 1 1 1	0 0 0 0 0 0 0 0 0 0 0 0 0 0 0 0
2023-10-18T02-06-44.259 PM	000016.5994	-000000.0412	000000.0360	000000.0905	-000000.0256	-000000.1345	000001.0006	000001.7647	000006.1200	37266	00164	00338	00909	00021	00538	01867	00685	00152	0 0 0 1 0 1 1 1 1 1 1 1 1 1 1 1	0 0 0 0 0 0 0 0 0 0 0 0 0 0 0 0
2023-10-18T02-06-46.910 PM	000016.6039	-000000.0392	000000.0337	000000.0905	-000000.0234	-000000.1345	000001.0006	000001.7017	000005.6400	37274	00168	00333	00909	00022	00538	01867	00686	00144	0 0 0 1 0 1 1 1 1 1 1 1 1 1 1 1	0 0 0 0 0 0 0 0 0 0 0 0 0 0 0 0
2023-10-18T02-06-50.032 PM	000016.6039	000000.0020	000000.0636	000000.0941	-000000.0320	-000000.1345	000001.0025	000001.7017	000005.8800	37274	00252	00398	00933	00018	00538	01870	00686	00148	0 0 0 1 0 1 1 1 1 1 1 1 1 1 1 1	0 0 0 0 0 0 0 0 0 0 0 0 0 0 0 0
2023-10-18T02-06-52.244 PM	000016.6062	-000000.0392	000000.0332	000000.0905	-000000.0256	-000000.1345	000001.0025	000001.7017	000005.6400	37278	00168	00332	00909	00021	00538	01870	00686	00144	0 0 0 1 0 1 1 1 1 1 1 1 1 1 1 1	0 0 0 0 0 0 0 0 0 0 0 0 0 0 0 0
2023-10-18T02-06-54.896 PM	000016.6067	-000000.0377	000000.0332	000000.0908	-000000.0256	-000000.1345	000001.0012	000001.8277	000005.6400	37279	00171	00332	00911	00021	00538	01868	00684	00144	0 0 0 1 0 1 1 1 1 1 1 1 1 1 1 1	0 0 0 0 0 0 0 0 0 0 0 0 0 0 0 0
2023-10-18T02-06-57.532 PM	000016.6062	-000000.0343	000000.0300	000000.1025	-000000.0213	-000000.1345	000001.0012	000001.7017	000006.1200	37278	00178	00325	00989	00023	00538	01868	00686	00152	0 0 0 1 0 1 1 1 1 1 1 1 1 1 1 1	0 0 0 0 0 0 0 0 0 0 0 0 0 0 0 0
2023-10-18T02-07-01.726 PM	000016.6045	-000000.0049	000000.0641	000000.0962	-000000.0341	-000000.1345	000001.0025	000001.6387	000005.8800	37275	00238	00399	00947	00017	00538	01870	00687	00148	0 0 0 1 0 1 1 1 1 1 1 1 1 1 1 1	0 0 0 0 0 0 0 0 0 0 0 0 0 0 0 0
2023-10-18T02-07-04.346 PM	000016.6045	-000000.0024	000000.0696	000000.1019	-000000.0192	-000000.1345	000001.0012	000001.8277	000005.4000	37275	00243	00411	00985	00024	00538	01868	00684	00140	0 0 0 1 0 1 1 1 1 1 1 1 1 1 1 1	0 0 0 0 0 0 0 0 0 0 0 0 0 0 0 0
2023-10-18T02-07-06.603 PM	000016.6034	-000000.0039	000000.0710	000000.0969	-000000.0277	-000000.1345	000001.0012	000001.6387	000006.1200	37273	00240	00414	00952	00020	00538	01868	00687	00152	0 0 0 1 0 1 1 1 1 1 1 1 1 1 1 1	0 0 0 0 0 0 0 0 0 0 0 0 0 0 0 0
2023-10-18T02-07-09.662 PM	000016.6017	000000.0005	000000.0641	000000.0941	-000000.0341	-000000.1345	000001.0018	000001.7647	000006.1200	37270	00249	00399	00933	00017	00538	01869	00685	00152	0 0 0 1 0 1 1 1 1 1 1 1 1 1 1 1	0 0 0 0 0 0 0 0 0 0 0 0 0 0 0 0
2023-10-18T02-07-11.888 PM	000016.5994	-000000.0039	000000.0705	000000.1022	-000000.0298	-000000.1345	000001.0012	000001.7017	000006.1200	37266	00240	00413	00987	00019	00538	01868	00686	00152	0 0 0 1 0 1 1 1 1 1 1 1 1 1 1 1	0 0 0 0 0 0 0 0 0 0 0 0 0 0 0 0
2023-10-18T02-07-14.460 PM	000016.5988	-000000.0054	000000.0715	000000.0945	-000000.0320	-000000.1345	000001.0006	000001.8277	000006.1200	37265	00237	00415	00936	00018	00538	01867	00684	00152	0 0 0 1 0 1 1 1 1 1 1 1 1 1 1 1	0 0 0 0 0 0 0 0 0 0 0 0 0 0 0 0
2023-10-18T02-07-17.630 PM	000016.5960	000000.0010	000000.0645	000000.0906	-000000.0277	-000000.1345	000001.0018	000001.7017	000006.1200	37260	00250	00400	00910	00020	00538	01869	00686	00152	0 0 0 1 0 1 1 1 1 1 1 1 1 1 1 1	0 0 0 0 0 0 0 0 0 0 0 0 0 0 0 0
2023-10-18T02-07-20.373 PM	000016.5949	000000.0010	000000.0678	000000.1020	-000000.0213	-000000.1345	000001.0000	000001.7647	000005.4000	37258	00250	00407	00986	00023	00538	01866	00685	00140	0 0 0 1 0 1 1 1 1 1 1 1 1 1 1 1	0 0 0 0 0 0 0 0 0 0 0 0 0 0 0 0
2023-10-18T02-07-22.569 PM	000016.5943	-000000.0054	000000.0692	000000.0999	-000000.0341	-000000.1345	000001.0025	000001.6387	000005.4000	37257	00237	00410	00972	00017	00538	01870	00687	00140	0 0 0 1 0 1 1 1 1 1 1 1 1 1 1 1	0 0 0 0 0 0 0 0 0 0 0 0 0 0 0 0
2023-10-18T02-07-26.600 PM	000016.5938	-000000.0421	000000.0420	000000.0951	-000000.0256	-000000.1345	000001.0006	000001.7647	000005.6400	37256	00162	00351	00940	00021	00538	01867	00685	00144	0 0 0 1 0 1 1 1 1 1 1 1 1 1 1 1	0 0 0 0 0 0 0 0 0 0 0 0 0 0 0 0
2023-10-18T02-07-28.877 PM	000016.5921	-000000.0412	000000.0433	000000.0968	-000000.0234	-000000.1345	000001.0000	000001.7017	000006.1200	37253	00164	00354	00951	00022	00538	01866	00686	00152	0 0 0 1 0 1 1 1 1 1 1 1 1 1 1 1	0 0 0 0 0 0 0 0 0 0 0 0 0 0 0 0
2023-10-18T02-07-31.591 PM	000016.5932	000000.0029	000000.0705	000000.1024	-000000.0234	-000000.1345	000000.9982	000001.7017	000005.6400	37255	00254	00413	00988	00022	00538	01863	00686	00144	0 0 0 1 0 1 1 1 1 1 1 1 1 1 1 1	0 0 0 0 0 0 0 0 0 0 0 0 0 0 0 0
2023-10-18T02-07-34.886 PM	000016.5938	-000000.0407	000000.0433	000000.0918	-000000.0213	-000000.1345	000001.0000	000001.7017	000005.8800	37256	00165	00354	00918	00023	00538	01866	00686	00148	0 0 0 1 0 1 1 1 1 1 1 1 1 1 1 1	0 0 0 0 0 0 0 0 0 0 0 0 0 0 0 0
2023-10-18T02-07-37.161 PM	000016.5915	-000000.0387	000000.0392	000000.0941	-000000.0192	-000000.1345	000001.0006	000001.7647	000005.6400	37252	00169	00345	00933	00024	00538	01867	00685	00144	0 0 0 1 0 1 1 1 1 1 1 1 1 1 1 1	0 0 0 0 0 0 0 0 0 0 0 0 0 0 0 0
2023-10-18T02-07-40.393 PM	000016.5926	-000000.0274	000000.0355	000000.0921	-000000.0341	-000000.1345	000001.0025	000001.5756	000005.6400	37254	00192	00337	00920	00017	00538	01870	00688	00144	0 0 0 1 0 1 1 1 1 1 1 1 1 1 1 1	0 0 0 0 0 0 0 0 0 0 0 0 0 0 0 0
2023-10-18T02-07-43.028 PM	000016.5926	-000000.0421	000000.0373	000000.0944	-000000.0277	-000000.1345	000000.9994	000001.8277	000006.1200	37254	00162	00341	00935	00020	00538	01865	00684	00152	0 0 0 1 0 1 1 1 1 1 1 1 1 1 1 1	0 0 0 0 0 0 0 0 0 0 0 0 0 0 0 0
2023-10-18T02-07-45.383 PM	000016.5915	-000000.0412	000000.0424	000000.0953	-000000.0256	-000000.1345	000000.9994	000001.8277	000005.6400	37252	00164	00352	00941	00021	00538	01865	00684	00144	0 0 0 1 0 1 1 1 1 1 1 1 1 1 1 1	0 0 0 0 0 0 0 0 0 0 0 0 0 0 0 0
2023-10-18T02-07-48.850 PM	000016.5932	000000.0034	000000.0645	000000.1005	-000000.0298	-000000.1345	000000.9994	000001.7017	000006.1200	37255	00255	00400	00976	00019	00538	01865	00686	00152	0 0 0 1 0 1 1 1 1 1 1 1 1 1 1 1	0 0 0 0 0 0 0 0 0 0 0 0 0 0 0 0
2023-10-18T02-07-51.988 PM	000016.5921	-000000.0167	000000.0650	000000.1024	-000000.0256	-000000.1345	000001.0000	000001.7647	000006.1200	37253	00214	00401	00988	00021	00538	01866	00685	00152	0 0 0 1 0 1 1 1 1 1 1 1 1 1 1 1	0 0 0 0 0 0 0 0 0 0 0 0 0 0 0 0
2023-10-18T02-07-54.200 PM	000016.5909	-000000.0049	000000.0710	000000.1010	-000000.0320	-000000.1345	000001.0031	000001.6387	000005.6400	37251	00238	00414	00979	00018	00538	01871	00687	00144	0 0 0 1 0 1 1 1 1 1 1 1 1 1 1 1	0 0 0 0 0 0 0 0 0 0 0 0 0 0 0 0
2023-10-18T02-07-56.853 PM	000016.5904	-000000.0049	000000.0724	000000.0996	-000000.0298	-000000.1345	000001.0000	000001.7647	000006.1200	37250	00238	00417	00970	00019	00538	01866	00685	00152	0 0 0 1 0 1 1 1 1 1 1 1 1 1 1 1	0 0 0 0 0 0 0 0 0 0 0 0 0 0 0 0
2023-10-18T02-07-59.864 PM	000016.5904	000000.0005	000000.0295	000000.0917	-000000.0320	-000000.1345	000001.0000	000001.6387	000005.8800	37250	00249	00324	00917	00018	00538	01866	00687	00148	0 0 0 1 0 1 1 1 1 1 1 1 1 1 1 1	0 0 0 0 0 0 0 0 0 0 0 0 0 0 0 0
2023-10-18T02-08-02.595 PM	000016.5881	000000.0034	000000.0641	000000.1027	-000000.0298	-000000.1345	000001.0000	000001.6387	000005.6400	37246	00255	00399	00990	00019	00538	01866	00687	00144	0 0 0 1 0 1 1 1 1 1 1 1 1 1 1 1	0 0 0 0 0 0 0 0 0 0 0 0 0 0 0 0
2023-10-18T02-08-04.854 PM	000016.5887	-000000.0020	000000.0641	000000.1011	-000000.0320	-000000.1345	000000.9982	000001.6387	000005.6400	37247	00244	00399	00980	00018	00538	01863	00687	00144	0 0 0 1 0 1 1 1 1 1 1 1 1 1 1 1	0 0 0 0 0 0 0 0 0 0 0 0 0 0 0 0
2023-10-18T02-08-07.976 PM	000016.5898	-000000.0304	000000.0350	000000.0909	-000000.0341	-000000.1345	000000.9982	000001.6387	000006.1200	37249	00186	00336	00912	00017	00538	01863	00687	00152	0 0 0 1 0 1 1 1 1 1 1 1 1 1 1 1	0 0 0 0 0 0 0 0 0 0 0 0 0 0 0 0
2023-10-18T02-08-10.188 PM	000016.5909	-000000.0416	000000.0360	000000.0905	-000000.0256	-000000.1345	000000.9982	000001.7017	000005.6400	37251	00163	00338	00909	00021	00538	01863	00686	00144	0 0 0 1 0 1 1 1 1 1 1 1 1 1 1 1	0 0 0 0 0 0 0 0 0 0 0 0 0 0 0 0
2023-10-18T02-08-14.173 PM	000016.5898	-000000.0387	000000.0295	000000.0930	-000000.0320	-000000.1345	000001.0000	000001.7647	000005.8800	37249	00169	00324	00926	00018	00538	01866	00685	00148	0 0 0 1 0 1 1 1 1 1 1 1 1 1 1 1	0 0 0 0 0 0 0 0 0 0 0 0 0 0 0 0
2023-10-18T02-08-16.431 PM	000016.5915	-000000.0201	000000.0696	000000.1020	-000000.0192	-000000.1345	000000.9994	000001.8908	000005.8800	37252	00207	00411	00986	00024	00538	01865	00683	00148	0 0 0 1 0 1 1 1 1 1 1 1 1 1 1 1	0 0 0 0 0 0 0 0 0 0 0 0 0 0 0 0
2023-10-18T02-08-19.602 PM	000016.5870	-000000.0416	000000.0659	000000.1019	-000000.0192	-000000.1345	000000.9988	000001.8277	000005.8800	37244	00163	00403	00985	00024	00538	01864	00684	00148	0 0 0 1 0 1 1 1 1 1 1 1 1 1 1 1	0 0 0 0 0 0 0 0 0 0 0 0 0 0 0 0
2023-10-18T02-08-21.829 PM	000016.5876	-000000.0328	000000.0300	000000.0918	-000000.0320	-000000.1345	000000.9994	000001.7647	000005.6400	37245	00181	00325	00918	00018	00538	01865	00685	00144	0 0 0 1 0 1 1 1 1 1 1 1 1 1 1 1	0 0 0 0 0 0 0 0 0 0 0 0 0 0 0 0
2023-10-18T02-08-24.528 PM	000016.5887	-000000.0235	000000.0645	000000.1031	-000000.0256	-000000.1345	000001.0000	000001.7647	000005.8800	37247	00200	00400	00993	00021	00538	01866	00685	00148	0 0 0 1 0 1 1 1 1 1 1 1 1 1 1 1	0 0 0 0 0 0 0 0 0 0 0 0 0 0 0 0
2023-10-18T02-08-27.634 PM	000016.5892	-000000.0152	000000.0692	000000.1027	-000000.0298	-000000.1345	000000.9988	000001.7017	000005.4000	37248	00217	00410	00990	00019	00538	01864	00686	00140	0 0 0 1 0 1 1 1 1 1 1 1 1 1 1 1	0 0 0 0 0 0 0 0 0 0 0 0 0 0 0 0
2023-10-18T02-08-30.332 PM	000016.5876	-000000.0392	000000.0355	000000.0906	-000000.0234	-000000.1345	000000.9994	000001.7017	000005.6400	37245	00168	00337	00910	00022	00538	01865	00686	00144	0 0 0 1 0 1 1 1 1 1 1 1 1 1 1 1	0 0 0 0 0 0 0 0 0 0 0 0 0 0 0 0
2023-10-18T02-08-32.515 PM	000016.5876	-000000.0304	000000.0728	000000.1019	-000000.0234	-000000.1345	000000.9988	000001.7647	000005.8800	37245	00186	00418	00985	00022	00538	01864	00685	00148	0 0 0 1 0 1 1 1 1 1 1 1 1 1 1 1	0 0 0 0 0 0 0 0 0 0 0 0 0 0 0 0
2023-10-18T02-08-36.326 PM	000016.5876	-000000.0191	000000.0369	000000.0908	-000000.0320	-000000.1345	000000.9994	000001.7017	000005.6400	37245	00209	00340	00911	00018	00538	01865	00686	00144	0 0 0 1 0 1 1 1 1 1 1 1 1 1 1 1	0 0 0 0 0 0 0 0 0 0 0 0 0 0 0 0
2023-10-18T02-08-38.836 PM	000016.5870	-000000.0044	000000.0433	000000.0929	-000000.0341	-000000.1345	000001.0006	000001.6387	000005.4000	37244	00239	00354	00925	00017	00538	01867	00687	00140	0 0 0 1 0 1 1 1 1 1 1 1 1 1 1 1	0 0 0 0 0 0 0 0 0 0 0 0 0 0 0 0
2023-10-18T02-08-42.022 PM	000016.5892	-000000.0049	000000.0705	000000.1017	-000000.0213	-000000.1345	000000.9988	000001.7647	000005.6400	37248	00238	00413	00984	00023	00538	01864	00685	00144	0 0 0 1 0 1 1 1 1 1 1 1 1 1 1 1	0 0 0 0 0 0 0 0 0 0 0 0 0 0 0 0
2023-10-18T02-08-44.422 PM	000016.5904	-000000.0103	000000.0300	000000.0920	-000000.0320	-000000.1345	000001.0000	000001.6387	000005.6400	37250	00227	00325	00919	00018	00538	01866	00687	00144	0 0 0 1 0 1 1 1 1 1 1 1 1 1 1 1	0 0 0 0 0 0 0 0 0 0 0 0 0 0 0 0
2023-10-18T02-08-47.466 PM	000016.5881	-000000.0118	000000.0304	000000.0906	-000000.0277	-000000.1345	000000.9988	000001.7017	000005.6400	37246	00224	00326	00910	00020	00538	01864	00686	00144	0 0 0 1 0 1 1 1 1 1 1 1 1 1 1 1	0 0 0 0 0 0 0 0 0 0 0 0 0 0 0 0
2023-10-18T02-08-49.820 PM	000016.5859	-000000.0049	000000.0678	000000.1025	-000000.0298	-000000.1345	000000.9994	000001.6387	000005.4000	37242	00238	00407	00989	00019	00538	01865	00687	00140	0 0 0 1 0 1 1 1 1 1 1 1 1 1 1 1	0 0 0 0 0 0 0 0 0 0 0 0 0 0 0 0
2023-10-18T02-08-52.534 PM	000016.5847	-000000.0005	000000.0364	000000.0905	-000000.0277	-000000.1345	000000.9975	000001.7017	000005.8800	37240	00247	00339	00909	00020	00538	01862	00686	00148	0 0 0 1 0 1 1 1 1 1 1 1 1 1 1 1	0 0 0 0 0 0 0 0 0 0 0 0 0 0 0 0
2023-10-18T02-08-55.594 PM	000016.5842	-000000.0015	000000.0360	000000.0905	-000000.0234	-000000.1345	000000.9988	000001.7017	000005.6400	37239	00245	00338	00909	00022	00538	01864	00686	00144	0 0 0 1 0 1 1 1 1 1 1 1 1 1 1 1	0 0 0 0 0 0 0 0 0 0 0 0 0 0 0 0
2023-10-18T02-08-57.822 PM	000016.5836	-000000.0020	000000.0641	000000.1042	-000000.0277	-000000.1345	000000.9982	000001.7017	000005.4000	37238	00244	00399	01000	00020	00538	01863	00686	00140	0 0 0 1 0 1 1 1 1 1 1 1 1 1 1 1	0 0 0 0 0 0 0 0 0 0 0 0 0 0 0 0
2023-10-18T02-09-01.823 PM	000016.5819	-000000.0054	000000.0682	000000.1027	-000000.0298	-000000.1345	000001.0000	000001.6387	000006.1200	37235	00237	00408	00990	00019	00538	01866	00687	00152	0 0 0 1 0 1 1 1 1 1 1 1 1 1 1 1	0 0 0 0 0 0 0 0 0 0 0 0 0 0 0 0
2023-10-18T02-09-04.538 PM	000016.5842	-000000.0338	000000.0521	000000.1024	-000000.0256	-000000.1345	000001.0000	000001.7017	000005.6400	37239	00179	00373	00988	00021	00538	01866	00686	00144	0 0 0 1 0 1 1 1 1 1 1 1 1 1 1 1	0 0 0 0 0 0 0 0 0 0 0 0 0 0 0 0
2023-10-18T02-09-06.812 PM	000016.5864	-000000.0343	000000.0553	000000.1020	-000000.0234	-000000.1345	000000.9988	000001.7017	000005.4000	37243	00178	00380	00986	00022	00538	01864	00686	00140	0 0 0 1 0 1 1 1 1 1 1 1 1 1 1 1	0 0 0 0 0 0 0 0 0 0 0 0 0 0 0 0
2023-10-18T02-09-09.902 PM	000016.5876	-000000.0054	000000.0710	000000.1016	-000000.0234	-000000.1345	000000.9988	000001.7017	000005.8800	37245	00237	00414	00983	00022	00538	01864	00686	00148	0 0 0 1 0 1 1 1 1 1 1 1 1 1 1 1	0 0 0 0 0 0 0 0 0 0 0 0 0 0 0 0
2023-10-18T02-09-12.632 PM	000016.5887	-000000.0402	000000.0632	000000.1020	-000000.0192	-000000.1345	000000.9982	000001.8277	000005.8800	37247	00166	00397	00986	00024	00538	01863	00684	00148	0 0 0 1 0 1 1 1 1 1 1 1 1 1 1 1	0 0 0 0 0 0 0 0 0 0 0 0 0 0 0 0
2023-10-18T02-09-15.268 PM	000016.5892	-000000.0416	000000.0664	000000.1019	-000000.0213	-000000.1345	000000.9982	000001.7017	000005.6400	37248	00163	00404	00985	00023	00538	01863	00686	00144	0 0 0 1 0 1 1 1 1 1 1 1 1 1 1 1	0 0 0 0 0 0 0 0 0 0 0 0 0 0 0 0
2023-10-18T02-09-17.968 PM	000016.5915	-000000.0412	000000.0300	000000.0927	-000000.0341	-000000.1345	000000.9988	000001.7017	000005.6400	37252	00164	00325	00924	00017	00538	01864	00686	00144	0 0 0 1 0 1 1 1 1 1 1 1 1 1 1 1	0 0 0 0 0 0 0 0 0 0 0 0 0 0 0 0
2023-10-18T02-09-20.635 PM	000016.5926	-000000.0372	000000.0535	000000.1043	-000000.0277	-000000.1345	000001.0000	000001.6387	000006.1200	37254	00172	00376	01001	00020	00538	01866	00687	00152	0 0 0 1 0 1 1 1 1 1 1 1 1 1 1 1	0 0 0 0 0 0 0 0 0 0 0 0 0 0 0 0
2023-10-18T02-09-24.134 PM	000016.5932	000000.0015	000000.0429	000000.0905	-000000.0298	-000000.1345	000001.0000	000001.7017	000005.1600	37255	00251	00353	00909	00019	00538	01866	00686	00136	0 0 0 1 0 1 1 1 1 1 1 1 1 1 1 1	0 0 0 0 0 0 0 0 0 0 0 0 0 0 0 0
2023-10-18T02-09-26.832 PM	000016.5943	-000000.0367	000000.0290	000000.0927	-000000.0320	-000000.1345	000001.0012	000001.7017	000006.1200	37257	00173	00323	00924	00018	00538	01868	00686	00152	0 0 0 1 0 1 1 1 1 1 1 1 1 1 1 1	0 0 0 0 0 0 0 0 0 0 0 0 0 0 0 0
2023-10-18T02-09-29.514 PM	000016.5966	-000000.0363	000000.0295	000000.0926	-000000.0320	-000000.1345	000001.0018	000001.6387	000005.8800	37261	00174	00324	00923	00018	00538	01869	00687	00148	0 0 0 1 0 1 1 1 1 1 1 1 1 1 1 1	0 0 0 0 0 0 0 0 0 0 0 0 0 0 0 0
2023-10-18T02-09-32.150 PM	000016.5966	-000000.0054	000000.0461	000000.0918	-000000.0341	-000000.1345	000001.0000	000001.6387	000006.1200	37261	00237	00360	00918	00017	00538	01866	00687	00152	0 0 0 1 0 1 1 1 1 1 1 1 1 1 1 1	0 0 0 0 0 0 0 0 0 0 0 0 0 0 0 0
2023-10-18T02-09-34.755 PM	000016.5977	-000000.0402	000000.0346	000000.0903	-000000.0256	-000000.1345	000000.9957	000001.8908	000005.8800	37263	00166	00335	00908	00021	00538	01859	00683	00148	0 0 0 1 0 1 1 1 1 1 1 1 1 1 1 1	0 0 0 0 0 0 0 0 0 0 0 0 0 0 0 0
2023-10-18T02-09-37.359 PM	000016.5983	-000000.0367	000000.0323	000000.0903	-000000.0256	-000000.1345	000001.0000	000001.7017	000005.4000	37264	00173	00330	00908	00021	00538	01866	00686	00140	0 0 0 1 0 1 1 1 1 1 1 1 1 1 1 1	0 0 0 0 0 0 0 0 0 0 0 0 0 0 0 0
2023-10-18T02-09-40.105 PM	000016.6005	-000000.0054	000000.0613	000000.0915	-000000.0341	-000000.1345	000001.0006	000001.7017	000006.1200	37268	00237	00393	00916	00017	00538	01867	00686	00152	0 0 0 1 0 1 1 1 1 1 1 1 1 1 1 1	0 0 0 0 0 0 0 0 0 0 0 0 0 0 0 0
2023-10-18T02-09-42.788 PM	000016.6011	-000000.0421	000000.0337	000000.0914	-000000.0341	-000000.1345	000001.0006	000001.7017	000005.6400	37269	00162	00333	00915	00017	00538	01867	00686	00144	0 0 0 1 0 1 1 1 1 1 1 1 1 1 1 1	0 0 0 0 0 0 0 0 0 0 0 0 0 0 0 0
2023-10-18T02-09-45.456 PM	000016.6005	-000000.0348	000000.0300	000000.0909	-000000.0277	-000000.1345	000001.0000	000001.8277	000005.8800	37268	00177	00325	00912	00020	00538	01866	00684	00148	0 0 0 1 0 1 1 1 1 1 1 1 1 1 1 1	0 0 0 0 0 0 0 0 0 0 0 0 0 0 0 0
2023-10-18T02-09-48.545 PM	000016.6045	000000.0025	000000.0595	000000.0908	-000000.0298	-000000.1345	000001.0012	000001.7647	000005.6400	37275	00253	00389	00911	00019	00538	01868	00685	00144	0 0 0 1 0 1 1 1 1 1 1 1 1 1 1 1	0 0 0 0 0 0 0 0 0 0 0 0 0 0 0 0
2023-10-18T02-09-51.293 PM	000016.6073	000000.0025	000000.0516	000000.0918	-000000.0320	-000000.1345	000001.0006	000001.5756	000005.6400	37280	00253	00372	00918	00018	00538	01867	00688	00144	0 0 0 1 0 1 1 1 1 1 1 1 1 1 1 1	0 0 0 0 0 0 0 0 0 0 0 0 0 0 0 0
2023-10-18T02-09-54.397 PM	000016.6067	-000000.0034	000000.0705	000000.1016	-000000.0213	-000000.1345	000001.0006	000001.7647	000005.8800	37279	00241	00413	00983	00023	00538	01867	00685	00148	0 0 0 1 0 1 1 1 1 1 1 1 1 1 1 1	0 0 0 0 0 0 0 0 0 0 0 0 0 0 0 0
2023-10-18T02-09-57.063 PM	000016.6079	-000000.0024	000000.0692	000000.1017	-000000.0192	-000000.1345	000001.0000	000001.7017	000005.6400	37281	00243	00410	00984	00024	00538	01866	00686	00144	0 0 0 1 0 1 1 1 1 1 1 1 1 1 1 1	0 0 0 0 0 0 0 0 0 0 0 0 0 0 0 0
2023-10-18T02-09-59.289 PM	000016.6079	-000000.0054	000000.0710	000000.0950	-000000.0320	-000000.1345	000001.0006	000001.6387	000006.1200	37281	00237	00414	00939	00018	00538	01867	00687	00152	0 0 0 1 0 1 1 1 1 1 1 1 1 1 1 1	0 0 0 0 0 0 0 0 0 0 0 0 0 0 0 0
2023-10-18T02-10-02.456 PM	000016.6090	-000000.0049	000000.0673	000000.1033	-000000.0298	-000000.1345	000001.0012	000001.7017	000005.6400	37283	00238	00406	00994	00019	00538	01868	00686	00144	0 0 0 1 0 1 1 1 1 1 1 1 1 1 1 1	0 0 0 0 0 0 0 0 0 0 0 0 0 0 0 0
2023-10-18T02-10-05.060 PM	000016.6096	-000000.0039	000000.0673	000000.1031	-000000.0298	-000000.1345	000001.0000	000001.6387	000005.8800	37284	00240	00406	00993	00019	00538	01866	00687	00148	0 0 0 1 0 1 1 1 1 1 1 1 1 1 1 1	0 0 0 0 0 0 0 0 0 0 0 0 0 0 0 0
2023-10-18T02-10-07.298 PM	000016.6118	-000000.0039	000000.0710	000000.0906	-000000.0256	-000000.1345	000001.0018	000001.7647	000005.6400	37288	00240	00414	00910	00021	00538	01869	00685	00144	0 0 0 1 0 1 1 1 1 1 1 1 1 1 1 1	0 0 0 0 0 0 0 0 0 0 0 0 0 0 0 0
2023-10-18T02-10-11.411 PM	000016.6118	-000000.0421	000000.0406	000000.1020	-000000.0234	-000000.1345	000001.0012	000001.7647	000005.8800	37288	00162	00348	00986	00022	00538	01868	00685	00148	0 0 0 1 0 1 1 1 1 1 1 1 1 1 1 1	0 0 0 0 0 0 0 0 0 0 0 0 0 0 0 0
2023-10-18T02-10-14.078 PM	000016.6124	-000000.0421	000000.0373	000000.0906	-000000.0277	-000000.1345	000001.0006	000001.7647	000005.8800	37289	00162	00341	00910	00020	00538	01867	00685	00148	0 0 0 1 0 1 1 1 1 1 1 1 1 1 1 1	0 0 0 0 0 0 0 0 0 0 0 0 0 0 0 0
2023-10-18T02-10-16.338 PM	000016.6124	-000000.0421	000000.0360	000000.0966	-000000.0298	-000000.1345	000001.0018	000001.7017	000005.8800	37289	00162	00338	00950	00019	00538	01869	00686	00148	0 0 0 1 0 1 1 1 1 1 1 1 1 1 1 1	0 0 0 0 0 0 0 0 0 0 0 0 0 0 0 0
2023-10-18T02-10-19.287 PM	000016.6096	-000000.0382	000000.0332	000000.0918	-000000.0192	-000000.1345	000001.0006	000001.8908	000006.1200	37284	00170	00332	00918	00024	00538	01867	00683	00152	0 0 0 1 0 1 1 1 1 1 1 1 1 1 1 1	0 0 0 0 0 0 0 0 0 0 0 0 0 0 0 0
2023-10-18T02-10-22.519 PM	000016.6084	-000000.0397	000000.0290	000000.0929	-000000.0320	-000000.1345	000001.0018	000001.8277	000005.6400	37282	00167	00323	00925	00018	00538	01869	00684	00144	0 0 0 1 0 1 1 1 1 1 1 1 1 1 1 1	0 0 0 0 0 0 0 0 0 0 0 0 0 0 0 0
2023-10-18T02-10-24.748 PM	000016.6067	-000000.0412	000000.0295	000000.0926	-000000.0320	-000000.1345	000000.9988	000001.7647	000005.4000	37279	00164	00324	00923	00018	00538	01864	00685	00140	0 0 0 1 0 1 1 1 1 1 1 1 1 1 1 1	0 0 0 0 0 0 0 0 0 0 0 0 0 0 0 0
2023-10-18T02-10-27.399 PM	000016.6056	-000000.0421	000000.0341	000000.1017	-000000.0298	-000000.1345	000000.9994	000001.6387	000005.1600	37277	00162	00334	00984	00019	00538	01865	00687	00136	0 0 0 1 0 1 1 1 1 1 1 1 1 1 1 1	0 0 0 0 0 0 0 0 0 0 0 0 0 0 0 0
2023-10-18T02-10-30.427 PM	000016.6056	-000000.0358	000000.0364	000000.0926	-000000.0320	-000000.1345	000000.9994	000001.7017	000005.4000	37277	00175	00339	00923	00018	00538	01865	00686	00140	0 0 0 1 0 1 1 1 1 1 1 1 1 1 1 1	0 0 0 0 0 0 0 0 0 0 0 0 0 0 0 0
2023-10-18T02-10-32.749 PM	000016.6045	-000000.0421	000000.0420	000000.0908	-000000.0362	-000000.1345	000001.0018	000001.7647	000005.8800	37275	00162	00351	00911	00016	00538	01869	00685	00148	0 0 0 1 0 1 1 1 1 1 1 1 1 1 1 1	0 0 0 0 0 0 0 0 0 0 0 0 0 0 0 0
2023-10-18T02-10-36.891 PM	000016.6017	-000000.0049	000000.0756	000000.0938	-000000.0256	-000000.1345	000001.0018	000001.8277	000006.1200	37270	00238	00424	00931	00021	00538	01869	00684	00152	0 0 0 1 0 1 1 1 1 1 1 1 1 1 1 1	0 0 0 0 0 0 0 0 0 0 0 0 0 0 0 0
2023-10-18T02-10-39.777 PM	000016.6005	-000000.0059	000000.0756	000000.1024	-000000.0320	-000000.1345	000001.0012	000001.5756	000005.6400	37268	00236	00424	00988	00018	00538	01868	00688	00144	0 0 0 1 0 1 1 1 1 1 1 1 1 1 1 1	0 0 0 0 0 0 0 0 0 0 0 0 0 0 0 0
2023-10-18T02-10-42.508 PM	000016.6005	-000000.0039	000000.0742	000000.1030	-000000.0298	-000000.1345	000000.9975	000001.7017	000005.4000	37268	00240	00421	00992	00019	00538	01862	00686	00140	0 0 0 1 0 1 1 1 1 1 1 1 1 1 1 1	0 0 0 0 0 0 0 0 0 0 0 0 0 0 0 0
2023-10-18T02-10-45.315 PM	000016.5983	-000000.0039	000000.0784	000000.1017	-000000.0277	-000000.1345	000001.0006	000001.6387	000005.8800	37264	00240	00430	00984	00020	00538	01867	00687	00148	0 0 0 1 0 1 1 1 1 1 1 1 1 1 1 1	0 0 0 0 0 0 0 0 0 0 0 0 0 0 0 0
2023-10-18T02-10-48.091 PM	000016.5988	-000000.0397	000000.0406	000000.0960	-000000.0213	-000000.1345	000001.0006	000001.8277	000005.4000	37265	00167	00348	00946	00023	00538	01867	00684	00140	0 0 0 1 0 1 1 1 1 1 1 1 1 1 1 1	0 0 0 0 0 0 0 0 0 0 0 0 0 0 0 0
2023-10-18T02-10-50.836 PM	000016.5977	-000000.0015	000000.0747	000000.1016	-000000.0192	-000000.1345	000001.0006	000001.7017	000005.6400	37263	00245	00422	00983	00024	00538	01867	00686	00144	0 0 0 1 0 1 1 1 1 1 1 1 1 1 1 1	0 0 0 0 0 0 0 0 0 0 0 0 0 0 0 0
2023-10-18T02-10-53.691 PM	000016.5966	000000.0020	000000.0710	000000.1020	-000000.0234	-000000.1345	000001.0018	000001.7017	000005.8800	37261	00252	00414	00986	00022	00538	01869	00686	00148	0 0 0 1 0 1 1 1 1 1 1 1 1 1 1 1	0 0 0 0 0 0 0 0 0 0 0 0 0 0 0 0
2023-10-18T02-10-56.075 PM	000016.5955	-000000.0387	000000.0360	000000.0975	-000000.0277	-000000.1345	000001.0006	000001.7017	000005.6400	37259	00169	00338	00956	00020	00538	01867	00686	00144	0 0 0 1 0 1 1 1 1 1 1 1 1 1 1 1	0 0 0 0 0 0 0 0 0 0 0 0 0 0 0 0
2023-10-18T02-10-59.733 PM	000016.5909	000000.0000	000000.0724	000000.0986	-000000.0256	-000000.1345	000000.9994	000001.7017	000005.8800	37251	00248	00417	00963	00021	00538	01865	00686	00148	0 0 0 1 0 1 1 1 1 1 1 1 1 1 1 1	0 0 0 0 0 0 0 0 0 0 0 0 0 0 0 0
2023-10-18T02-11-02.728 PM	000016.5892	-000000.0010	000000.0724	000000.0971	-000000.0234	-000000.1345	000000.9994	000001.6387	000005.6400	37248	00246	00417	00953	00022	00538	01865	00687	00144	0 0 0 1 0 1 1 1 1 1 1 1 1 1 1 1	0 0 0 0 0 0 0 0 0 0 0 0 0 0 0 0
2023-10-18T02-11-06.102 PM	000016.5892	-000000.0039	000000.0724	000000.1020	-000000.0213	-000000.1345	000001.0018	000001.7017	000006.1200	37248	00240	00417	00986	00023	00538	01869	00686	00152	0 0 0 1 0 1 1 1 1 1 1 1 1 1 1 1	0 0 0 0 0 0 0 0 0 0 0 0 0 0 0 0
2023-10-18T02-11-09.071 PM	000016.5881	000000.0005	000000.0678	000000.1019	-000000.0192	-000000.1345	000000.9988	000001.7017	000006.3600	37246	00249	00407	00985	00024	00538	01864	00686	00156	0 0 0 1 0 1 1 1 1 1 1 1 1 1 1 1	0 0 0 0 0 0 0 0 0 0 0 0 0 0 0 0
2023-10-18T02-11-11.423 PM	000016.5892	-000000.0054	000000.0705	000000.0962	-000000.0341	-000000.1345	000001.0037	000001.7647	000005.8800	37248	00237	00413	00947	00017	00538	01872	00685	00148	0 0 0 1 0 1 1 1 1 1 1 1 1 1 1 1	0 0 0 0 0 0 0 0 0 0 0 0 0 0 0 0
2023-10-18T02-11-14.733 PM	000016.5887	000000.0010	000000.0645	000000.1040	-000000.0277	-000000.1345	000001.0000	000001.7017	000005.6400	37247	00250	00400	00999	00020	00538	01866	00686	00144	0 0 0 1 0 1 1 1 1 1 1 1 1 1 1 1	0 0 0 0 0 0 0 0 0 0 0 0 0 0 0 0
2023-10-18T02-11-17.244 PM	000016.5881	-000000.0020	000000.0645	000000.1045	-000000.0277	-000000.1345	000000.9988	000001.8277	000006.1200	37246	00244	00400	01002	00020	00538	01864	00684	00152	0 0 0 1 0 1 1 1 1 1 1 1 1 1 1 1	0 0 0 0 0 0 0 0 0 0 0 0 0 0 0 0
2023-10-18T02-11-20.320 PM	000016.5870	-000000.0416	000000.0332	000000.0921	-000000.0298	-000000.1345	000001.0012	000001.8277	000005.8800	37244	00163	00332	00920	00019	00538	01868	00684	00148	0 0 0 1 0 1 1 1 1 1 1 1 1 1 1 1	0 0 0 0 0 0 0 0 0 0 0 0 0 0 0 0
2023-10-18T02-11-23.223 PM	000016.5870	-000000.0416	000000.0327	000000.0933	-000000.0298	-000000.1345	000001.0006	000001.7017	000005.8800	37244	00163	00331	00928	00019	00538	01867	00686	00148	0 0 0 1 0 1 1 1 1 1 1 1 1 1 1 1	0 0 0 0 0 0 0 0 0 0 0 0 0 0 0 0
2023-10-18T02-11-26.409 PM	000016.5881	-000000.0343	000000.0290	000000.0926	-000000.0320	-000000.1345	000001.0025	000001.8277	000005.8800	37246	00178	00323	00923	00018	00538	01870	00684	00148	0 0 0 1 0 1 1 1 1 1 1 1 1 1 1 1	0 0 0 0 0 0 0 0 0 0 0 0 0 0 0 0
2023-10-18T02-11-29.250 PM	000016.5853	-000000.0416	000000.0383	000000.0923	-000000.0362	-000000.1345	000001.0000	000001.7017	000005.1600	37241	00163	00343	00921	00016	00538	01866	00686	00136	0 0 0 1 0 1 1 1 1 1 1 1 1 1 1 1	0 0 0 0 0 0 0 0 0 0 0 0 0 0 0 0
2023-10-18T02-11-32.569 PM	000016.5830	-000000.0044	000000.0738	000000.1030	-000000.0298	-000000.1345	000000.9982	000001.7017	000005.6400	37237	00239	00420	00992	00019	00538	01863	00686	00144	0 0 0 1 0 1 1 1 1 1 1 1 1 1 1 1	0 0 0 0 0 0 0 0 0 0 0 0 0 0 0 0
2023-10-18T02-11-35.417 PM	000016.5808	-000000.0010	000000.0733	000000.0996	-000000.0256	-000000.1345	000000.9975	000001.7017	000005.8800	37233	00246	00419	00970	00021	00538	01862	00686	00148	0 0 0 1 0 1 1 1 1 1 1 1 1 1 1 1	0 0 0 0 0 0 0 0 0 0 0 0 0 0 0 0
2023-10-18T02-11-38.414 PM	000016.5797	-000000.0191	000000.0733	000000.1019	-000000.0213	-000000.1345	000000.9988	000001.7647	000005.6400	37231	00209	00419	00985	00023	00538	01864	00685	00144	0 0 0 1 0 1 1 1 1 1 1 1 1 1 1 1	0 0 0 0 0 0 0 0 0 0 0 0 0 0 0 0
2023-10-18T02-11-41.192 PM	000016.5808	-000000.0054	000000.0650	000000.1040	-000000.0277	-000000.1345	000000.9988	000001.6387	000006.1200	37233	00237	00401	00999	00020	00538	01864	00687	00152	0 0 0 1 0 1 1 1 1 1 1 1 1 1 1 1	0 0 0 0 0 0 0 0 0 0 0 0 0 0 0 0
2023-10-18T02-11-44.094 PM	000016.5825	-000000.0372	000000.0323	000000.0906	-000000.0213	-000000.1345	000000.9994	000001.7647	000005.8800	37236	00172	00330	00910	00023	00538	01865	00685	00148	0 0 0 1 0 1 1 1 1 1 1 1 1 1 1 1	0 0 0 0 0 0 0 0 0 0 0 0 0 0 0 0
2023-10-18T02-11-46.385 PM	000016.5819	-000000.0255	000000.0650	000000.1031	-000000.0256	-000000.1345	000000.9988	000001.7017	000005.6400	37235	00196	00401	00993	00021	00538	01864	00686	00144	0 0 0 1 0 1 1 1 1 1 1 1 1 1 1 1	0 0 0 0 0 0 0 0 0 0 0 0 0 0 0 0
2023-10-18T02-11-50.041 PM	000016.5819	-000000.0240	000000.0304	000000.0932	-000000.0341	-000000.1345	000001.0006	000001.6387	000006.1200	37235	00199	00326	00927	00017	00538	01867	00687	00152	0 0 0 1 0 1 1 1 1 1 1 1 1 1 1 1	0 0 0 0 0 0 0 0 0 0 0 0 0 0 0 0
2023-10-18T02-11-53.321 PM	000016.5808	-000000.0397	000000.0346	000000.0906	-000000.0256	-000000.1345	000000.9982	000001.7017	000006.1200	37233	00167	00335	00910	00021	00538	01863	00686	00152	0 0 0 1 0 1 1 1 1 1 1 1 1 1 1 1	0 0 0 0 0 0 0 0 0 0 0 0 0 0 0 0
2023-10-18T02-11-56.207 PM	000016.5808	-000000.0005	000000.0678	000000.1014	-000000.0213	-000000.1345	000001.0006	000001.8908	000005.1600	37233	00247	00407	00982	00023	00538	01867	00683	00136	0 0 0 1 0 1 1 1 1 1 1 1 1 1 1 1	0 0 0 0 0 0 0 0 0 0 0 0 0 0 0 0
2023-10-18T02-11-59.000 PM	000016.5814	000000.0015	000000.0645	000000.1019	-000000.0213	-000000.1345	000000.9982	000001.7647	000005.6400	37234	00251	00400	00985	00023	00538	01863	00685	00144	0 0 0 1 0 1 1 1 1 1 1 1 1 1 1 1	0 0 0 0 0 0 0 0 0 0 0 0 0 0 0 0
2023-10-18T02-12-01.748 PM	000016.5802	-000000.0245	000000.0364	000000.0905	-000000.0277	-000000.1345	000001.0006	000001.8277	000005.8800	37232	00198	00339	00909	00020	00538	01867	00684	00148	0 0 0 1 0 1 1 1 1 1 1 1 1 1 1 1	0 0 0 0 0 0 0 0 0 0 0 0 0 0 0 0
2023-10-18T02-12-09.342 PM	000016.5791	000000.0010	000000.0664	000000.1017	-000000.0192	-000000.1345	000000.9969	000001.7017	000005.8800	37230	00250	00404	00984	00024	00538	01861	00686	00148	0 0 0 1 0 1 1 1 1 1 1 1 1 1 1 1	0 0 0 0 0 0 0 0 0 0 0 0 0 0 0 0
2023-10-18T02-12-12.163 PM	000016.5836	000000.0029	000000.0378	000000.0920	-000000.0298	-000000.1345	000001.0006	000001.7647	000005.6400	37238	00254	00342	00919	00019	00538	01867	00685	00144	0 0 0 1 0 1 1 1 1 1 1 1 1 1 1 1	0 0 0 0 0 0 0 0 0 0 0 0 0 0 0 0
2023-10-18T02-12-15.900 PM	000016.5859	-000000.0348	000000.0692	000000.1008	-000000.0298	-000000.1345	000001.0006	000001.7017	000005.8800	37242	00177	00410	00978	00019	00538	01867	00686	00148	0 0 0 1 0 1 1 1 1 1 1 1 1 1 1 1	0 0 0 0 0 0 0 0 0 0 0 0 0 0 0 0
2023-10-18T02-12-18.664 PM	000016.5870	-000000.0343	000000.0295	000000.0893	-000000.0277	-000000.1345	000001.0025	000001.8277	000006.1200	37244	00178	00324	00901	00020	00538	01870	00684	00152	0 0 0 1 0 1 1 1 1 1 1 1 1 1 1 1	0 0 0 0 0 0 0 0 0 0 0 0 0 0 0 0
2023-10-18T02-12-21.488 PM	000016.5881	-000000.0372	000000.0461	000000.1020	-000000.0277	-000000.1345	000001.0006	000001.7017	000005.4000	37246	00172	00360	00986	00020	00538	01867	00686	00140	0 0 0 1 0 1 1 1 1 1 1 1 1 1 1 1	0 0 0 0 0 0 0 0 0 0 0 0 0 0 0 0
2023-10-18T02-12-23.857 PM	000016.5876	-000000.0412	000000.0609	000000.1010	-000000.0298	-000000.1345	000001.0000	000001.6387	000005.8800	37245	00164	00392	00979	00019	00538	01866	00687	00148	0 0 0 1 0 1 1 1 1 1 1 1 1 1 1 1	0 0 0 0 0 0 0 0 0 0 0 0 0 0 0 0
2023-10-18T02-12-26.666 PM	000016.5870	-000000.0348	000000.0314	000000.0885	-000000.0277	-000000.1345	000000.9994	000001.7017	000005.8800	37244	00177	00328	00896	00020	00538	01865	00686	00148	0 0 0 1 0 1 1 1 1 1 1 1 1 1 1 1	0 0 0 0 0 0 0 0 0 0 0 0 0 0 0 0
2023-10-18T02-12-30.009 PM	000016.5864	-000000.0348	000000.0304	000000.0885	-000000.0277	-000000.1345	000001.0000	000001.7017	000005.4000	37243	00177	00326	00896	00020	00538	01866	00686	00140	0 0 0 1 0 1 1 1 1 1 1 1 1 1 1 1	0 0 0 0 0 0 0 0 0 0 0 0 0 0 0 0
2023-10-18T02-12-32.865 PM	000016.5892	-000000.0059	000000.0535	000000.0900	-000000.0341	-000000.1345	000001.0000	000001.8277	000005.6400	37248	00236	00376	00906	00017	00538	01866	00684	00144	0 0 0 1 0 1 1 1 1 1 1 1 1 1 1 1	0 0 0 0 0 0 0 0 0 0 0 0 0 0 0 0
2023-10-18T02-12-35.673 PM	000016.5921	-000000.0049	000000.0484	000000.0906	-000000.0341	-000000.1345	000001.0006	000001.7647	000005.4000	37253	00238	00365	00910	00017	00538	01867	00685	00140	0 0 0 1 0 1 1 1 1 1 1 1 1 1 1 1	0 0 0 0 0 0 0 0 0 0 0 0 0 0 0 0
2023-10-18T02-12-38.529 PM	000016.5926	000000.0010	000000.0641	000000.1017	-000000.0256	-000000.1345	000001.0012	000001.7647	000005.8800	37254	00250	00399	00984	00021	00538	01868	00685	00148	0 0 0 1 0 1 1 1 1 1 1 1 1 1 1 1	0 0 0 0 0 0 0 0 0 0 0 0 0 0 0 0
2023-10-18T02-12-42.169 PM	000016.5938	-000000.0015	000000.0636	000000.1019	-000000.0298	-000000.1345	000000.9994	000001.6387	000005.6400	37256	00245	00398	00985	00019	00538	01865	00687	00144	0 0 0 1 0 1 1 1 1 1 1 1 1 1 1 1	0 0 0 0 0 0 0 0 0 0 0 0 0 0 0 0
2023-10-18T02-12-44.664 PM	000016.5949	-000000.0412	000000.0415	000000.1027	-000000.0298	-000000.1345	000000.9994	000001.7017	000006.1200	37258	00164	00350	00990	00019	00538	01865	00686	00152	0 0 0 1 0 1 1 1 1 1 1 1 1 1 1 1	0 0 0 0 0 0 0 0 0 0 0 0 0 0 0 0
2023-10-18T02-12-47.991 PM	000016.5966	-000000.0402	000000.0346	000000.1045	-000000.0277	-000000.1345	000000.9988	000001.6387	000005.8800	37261	00166	00335	01002	00020	00538	01864	00687	00148	0 0 0 1 0 1 1 1 1 1 1 1 1 1 1 1	0 0 0 0 0 0 0 0 0 0 0 0 0 0 0 0
2023-10-18T02-12-50.706 PM	000016.5966	-000000.0358	000000.0300	000000.0924	-000000.0320	-000000.1345	000000.9988	000001.7017	000005.8800	37261	00175	00325	00922	00018	00538	01864	00686	00148	0 0 0 1 0 1 1 1 1 1 1 1 1 1 1 1	0 0 0 0 0 0 0 0 0 0 0 0 0 0 0 0
2023-10-18T02-12-53.671 PM	000016.5988	-000000.0363	000000.0304	000000.0926	-000000.0320	-000000.1345	000001.0012	000001.7647	000005.4000	37265	00174	00326	00923	00018	00538	01868	00685	00140	0 0 0 1 0 1 1 1 1 1 1 1 1 1 1 1	0 0 0 0 0 0 0 0 0 0 0 0 0 0 0 0
2023-10-18T02-12-56.010 PM	000016.5988	-000000.0343	000000.0392	000000.1027	-000000.0234	-000000.1345	000000.9994	000001.8277	000005.6400	37265	00178	00345	00990	00022	00538	01865	00684	00144	0 0 0 1 0 1 1 1 1 1 1 1 1 1 1 1	0 0 0 0 0 0 0 0 0 0 0 0 0 0 0 0
2023-10-18T02-12-59.351 PM	000016.6000	-000000.0338	000000.0300	000000.0908	-000000.0277	-000000.1345	000000.9982	000001.7647	000005.8800	37267	00179	00325	00911	00020	00538	01863	00685	00148	0 0 0 1 0 1 1 1 1 1 1 1 1 1 1 1	0 0 0 0 0 0 0 0 0 0 0 0 0 0 0 0
2023-10-18T02-13-02.128 PM	000016.6011	-000000.0343	000000.0300	000000.0923	-000000.0320	-000000.1345	000001.0012	000001.8277	000006.1200	37269	00178	00325	00921	00018	00538	01868	00684	00152	0 0 0 1 0 1 1 1 1 1 1 1 1 1 1 1	0 0 0 0 0 0 0 0 0 0 0 0 0 0 0 0
2023-10-18T02-13-05.298 PM	000016.6067	-000000.0049	000000.0682	000000.1027	-000000.0298	-000000.1345	000001.0006	000001.8277	000005.8800	37279	00238	00408	00990	00019	00538	01867	00684	00148	0 0 0 1 0 1 1 1 1 1 1 1 1 1 1 1	0 0 0 0 0 0 0 0 0 0 0 0 0 0 0 0
2023-10-18T02-13-08.656 PM	000016.6062	-000000.0363	000000.0309	000000.1016	-000000.0192	-000000.1345	000001.0012	000001.7017	000005.8800	37278	00174	00327	00983	00024	00538	01868	00686	00148	0 0 0 1 0 1 1 1 1 1 1 1 1 1 1 1	0 0 0 0 0 0 0 0 0 0 0 0 0 0 0 0
2023-10-18T02-13-10.994 PM	000016.6067	-000000.0029	000000.0710	000000.1017	-000000.0213	-000000.1345	000000.9975	000001.8908	000006.1200	37279	00242	00414	00984	00023	00538	01862	00683	00152	0 0 0 1 0 1 1 1 1 1 1 1 1 1 1 1	0 0 0 0 0 0 0 0 0 0 0 0 0 0 0 0
2023-10-18T02-13-14.352 PM	000016.6084	-000000.0005	000000.0645	000000.1039	-000000.0277	-000000.1345	000001.0000	000001.7017	000006.1200	37282	00247	00400	00998	00020	00538	01866	00686	00152	0 0 0 1 0 1 1 1 1 1 1 1 1 1 1 1	0 0 0 0 0 0 0 0 0 0 0 0 0 0 0 0
2023-10-18T02-13-17.160 PM	000016.6079	-000000.0421	000000.0415	000000.1020	-000000.0256	-000000.1345	000001.0012	000001.8908	000005.6400	37281	00162	00350	00986	00021	00538	01868	00683	00144	0 0 0 1 0 1 1 1 1 1 1 1 1 1 1 1	0 0 0 0 0 0 0 0 0 0 0 0 0 0 0 0
2023-10-18T02-13-19.891 PM	000016.6067	-000000.0412	000000.0364	000000.1042	-000000.0298	-000000.1345	000001.0006	000001.8277	000005.8800	37279	00164	00339	01000	00019	00538	01867	00684	00148	0 0 0 1 0 1 1 1 1 1 1 1 1 1 1 1	0 0 0 0 0 0 0 0 0 0 0 0 0 0 0 0
2023-10-18T02-13-22.699 PM	000016.6073	-000000.0343	000000.0369	000000.0912	-000000.0298	-000000.1345	000001.0006	000001.7017	000006.1200	37280	00178	00340	00914	00019	00538	01867	00686	00152	0 0 0 1 0 1 1 1 1 1 1 1 1 1 1 1	0 0 0 0 0 0 0 0 0 0 0 0 0 0 0 0
2023-10-18T02-13-25.648 PM	000016.6084	-000000.0407	000000.0355	000000.0926	-000000.0341	-000000.1345	000001.0018	000001.8277	000005.8800	37282	00165	00337	00923	00017	00538	01869	00684	00148	0 0 0 1 0 1 1 1 1 1 1 1 1 1 1 1	0 0 0 0 0 0 0 0 0 0 0 0 0 0 0 0
2023-10-18T02-13-28.629 PM	000016.6073	-000000.0015	000000.0742	000000.0908	-000000.0234	-000000.1345	000001.0012	000001.7017	000006.1200	37280	00245	00421	00911	00022	00538	01868	00686	00152	0 0 0 1 0 1 1 1 1 1 1 1 1 1 1 1	0 0 0 0 0 0 0 0 0 0 0 0 0 0 0 0
2023-10-18T02-13-31.799 PM	000016.6062	-000000.0054	000000.0779	000000.0906	-000000.0298	-000000.1345	000001.0000	000001.7017	000006.1200	37278	00237	00429	00910	00019	00538	01866	00686	00152	0 0 0 1 0 1 1 1 1 1 1 1 1 1 1 1	0 0 0 0 0 0 0 0 0 0 0 0 0 0 0 0
2023-10-18T02-13-34.608 PM	000016.6050	000000.0010	000000.0705	000000.1036	-000000.0256	-000000.1345	000001.0018	000001.6387	000006.1200	37276	00250	00413	00996	00021	00538	01869	00687	00152	0 0 0 1 0 1 1 1 1 1 1 1 1 1 1 1	0 0 0 0 0 0 0 0 0 0 0 0 0 0 0 0
2023-10-18T02-13-37.981 PM	000016.6039	-000000.0039	000000.0715	000000.1019	-000000.0277	-000000.1345	000001.0000	000001.7647	000006.1200	37274	00240	00415	00985	00020	00538	01866	00685	00152	0 0 0 1 0 1 1 1 1 1 1 1 1 1 1 1	0 0 0 0 0 0 0 0 0 0 0 0 0 0 0 0
2023-10-18T02-13-40.821 PM	000016.6011	-000000.0421	000000.0433	000000.0956	-000000.0234	-000000.1345	000000.9988	000001.7647	000005.8800	37269	00162	00354	00943	00022	00538	01864	00685	00148	0 0 0 1 0 1 1 1 1 1 1 1 1 1 1 1	0 0 0 0 0 0 0 0 0 0 0 0 0 0 0 0
2023-10-18T02-13-43.582 PM	000016.6005	-000000.0421	000000.0420	000000.0965	-000000.0277	-000000.1345	000001.0000	000001.8277	000005.4000	37268	00162	00351	00949	00020	00538	01866	00684	00140	0 0 0 1 0 1 1 1 1 1 1 1 1 1 1 1	0 0 0 0 0 0 0 0 0 0 0 0 0 0 0 0
2023-10-18T02-13-46.531 PM	000016.6005	-000000.0338	000000.0360	000000.0902	-000000.0320	-000000.1345	000000.9994	000001.6387	000006.1200	37268	00179	00338	00907	00018	00538	01865	00687	00152	0 0 0 1 0 1 1 1 1 1 1 1 1 1 1 1	0 0 0 0 0 0 0 0 0 0 0 0 0 0 0 0
2023-10-18T02-13-49.293 PM	000016.6005	-000000.0348	000000.0355	000000.0960	-000000.0256	-000000.1345	000001.0006	000001.8908	000006.1200	37268	00177	00337	00946	00021	00538	01867	00683	00152	0 0 0 1 0 1 1 1 1 1 1 1 1 1 1 1	0 0 0 0 0 0 0 0 0 0 0 0 0 0 0 0
2023-10-18T02-13-52.148 PM	000016.5994	-000000.0338	000000.0360	000000.0966	-000000.0256	-000000.1345	000001.0000	000001.7647	000005.6400	37266	00179	00338	00950	00021	00538	01866	00685	00144	0 0 0 1 0 1 1 1 1 1 1 1 1 1 1 1	0 0 0 0 0 0 0 0 0 0 0 0 0 0 0 0
2023-10-18T02-13-55.772 PM	000016.5983	000000.0005	000000.0715	000000.0926	-000000.0234	-000000.1345	000000.9994	000001.7647	000005.8800	37264	00249	00415	00923	00022	00538	01865	00685	00148	0 0 0 1 0 1 1 1 1 1 1 1 1 1 1 1	0 0 0 0 0 0 0 0 0 0 0 0 0 0 0 0
2023-10-18T02-13-58.613 PM	000016.5977	-000000.0220	000000.0715	000000.1039	-000000.0277	-000000.1345	000001.0018	000001.7017	000005.8800	37263	00203	00415	00998	00020	00538	01869	00686	00148	0 0 0 1 0 1 1 1 1 1 1 1 1 1 1 1	0 0 0 0 0 0 0 0 0 0 0 0 0 0 0 0
2023-10-18T02-14-00.952 PM	000016.5977	000000.0015	000000.0701	000000.1002	-000000.0320	-000000.1345	000001.0006	000001.6387	000005.4000	37263	00251	00412	00974	00018	00538	01867	00687	00140	0 0 0 1 0 1 1 1 1 1 1 1 1 1 1 1	0 0 0 0 0 0 0 0 0 0 0 0 0 0 0 0
2023-10-18T02-14-03.774 PM	000016.5966	-000000.0005	000000.0705	000000.0990	-000000.0320	-000000.1345	000000.9994	000001.7017	000005.8800	37261	00247	00413	00966	00018	00538	01865	00686	00148	0 0 0 1 0 1 1 1 1 1 1 1 1 1 1 1	0 0 0 0 0 0 0 0 0 0 0 0 0 0 0 0
2023-10-18T02-14-06.597 PM	000016.5943	-000000.0059	000000.0761	000000.1022	-000000.0298	-000000.1345	000001.0006	000001.6387	000005.4000	37257	00236	00425	00987	00019	00538	01867	00687	00140	0 0 0 1 0 1 1 1 1 1 1 1 1 1 1 1	0 0 0 0 0 0 0 0 0 0 0 0 0 0 0 0
2023-10-18T02-14-09.844 PM	000016.5915	000000.0020	000000.0715	000000.1019	-000000.0213	-000000.1345	000001.0006	000001.7647	000005.1600	37252	00252	00415	00985	00023	00538	01867	00685	00136	0 0 0 1 0 1 1 1 1 1 1 1 1 1 1 1	0 0 0 0 0 0 0 0 0 0 0 0 0 0 0 0
2023-10-18T02-14-12.605 PM	000016.5881	-000000.0421	000000.0420	000000.0947	-000000.0298	-000000.1345	000001.0000	000001.7017	000005.8800	37246	00162	00351	00937	00019	00538	01866	00686	00148	0 0 0 1 0 1 1 1 1 1 1 1 1 1 1 1	0 0 0 0 0 0 0 0 0 0 0 0 0 0 0 0
2023-10-18T02-14-15.351 PM	000016.5881	000000.0000	000000.0710	000000.1027	-000000.0256	-000000.1345	000000.9994	000001.8277	000005.4000	37246	00248	00414	00990	00021	00538	01865	00684	00140	0 0 0 1 0 1 1 1 1 1 1 1 1 1 1 1	0 0 0 0 0 0 0 0 0 0 0 0 0 0 0 0
2023-10-18T02-14-17.768 PM	000016.5853	000000.0029	000000.0645	000000.1034	-000000.0256	-000000.1345	000000.9988	000001.7017	000005.6400	37241	00254	00400	00995	00021	00538	01864	00686	00144	0 0 0 1 0 1 1 1 1 1 1 1 1 1 1 1	0 0 0 0 0 0 0 0 0 0 0 0 0 0 0 0
2023-10-18T02-14-21.961 PM	000016.5853	-000000.0338	000000.0295	000000.0912	-000000.0298	-000000.1345	000001.0000	000001.7017	000005.6400	37241	00179	00324	00914	00019	00538	01866	00686	00144	0 0 0 1 0 1 1 1 1 1 1 1 1 1 1 1	0 0 0 0 0 0 0 0 0 0 0 0 0 0 0 0
2023-10-18T02-14-24.670 PM	000016.5847	-000000.0039	000000.0705	000000.0998	-000000.0256	-000000.1345	000000.9982	000001.8277	000005.8800	37240	00240	00413	00971	00021	00538	01863	00684	00148	0 0 0 1 0 1 1 1 1 1 1 1 1 1 1 1	0 0 0 0 0 0 0 0 0 0 0 0 0 0 0 0
2023-10-18T02-14-27.589 PM	000016.5859	-000000.0054	000000.0687	000000.1008	-000000.0341	-000000.1345	000001.0006	000001.6387	000005.8800	37242	00237	00409	00978	00017	00538	01867	00687	00148	0 0 0 1 0 1 1 1 1 1 1 1 1 1 1 1	0 0 0 0 0 0 0 0 0 0 0 0 0 0 0 0
2023-10-18T02-14-30.508 PM	000016.5853	-000000.0039	000000.0668	000000.1036	-000000.0277	-000000.1345	000000.9982	000001.7647	000005.8800	37241	00240	00405	00996	00020	00538	01863	00685	00148	0 0 0 1 0 1 1 1 1 1 1 1 1 1 1 1	0 0 0 0 0 0 0 0 0 0 0 0 0 0 0 0
2023-10-18T02-14-33.286 PM	000016.5853	-000000.0049	000000.0687	000000.1027	-000000.0298	-000000.1345	000000.9994	000001.8277	000005.8800	37241	00238	00409	00990	00019	00538	01865	00684	00148	0 0 0 1 0 1 1 1 1 1 1 1 1 1 1 1	0 0 0 0 0 0 0 0 0 0 0 0 0 0 0 0
2023-10-18T02-14-36.076 PM	000016.5842	-000000.0039	000000.0710	000000.1017	-000000.0277	-000000.1345	000000.9988	000001.8277	000005.8800	37239	00240	00414	00984	00020	00538	01864	00684	00148	0 0 0 1 0 1 1 1 1 1 1 1 1 1 1 1	0 0 0 0 0 0 0 0 0 0 0 0 0 0 0 0
2023-10-18T02-14-38.854 PM	000016.5842	-000000.0407	000000.0701	000000.1027	-000000.0277	-000000.1345	000000.9982	000001.7017	000005.6400	37239	00165	00412	00990	00020	00538	01863	00686	00144	0 0 0 1 0 1 1 1 1 1 1 1 1 1 1 1	0 0 0 0 0 0 0 0 0 0 0 0 0 0 0 0
2023-10-18T02-14-41.646 PM	000016.5847	-000000.0103	000000.0682	000000.1027	-000000.0277	-000000.1345	000000.9975	000001.8277	000005.6400	37240	00227	00408	00990	00020	00538	01862	00684	00144	0 0 0 1 0 1 1 1 1 1 1 1 1 1 1 1	0 0 0 0 0 0 0 0 0 0 0 0 0 0 0 0
2023-10-18T02-14-45.252 PM	000016.5842	-000000.0397	000000.0355	000000.0908	-000000.0256	-000000.1345	000000.9988	000001.8277	000005.4000	37239	00167	00337	00911	00021	00538	01864	00684	00140	0 0 0 1 0 1 1 1 1 1 1 1 1 1 1 1	0 0 0 0 0 0 0 0 0 0 0 0 0 0 0 0
2023-10-18T02-14-48.106 PM	000016.5853	-000000.0416	000000.0369	000000.0905	-000000.0320	-000000.1345	000000.9988	000001.8277	000006.1200	37241	00163	00340	00909	00018	00538	01864	00684	00152	0 0 0 1 0 1 1 1 1 1 1 1 1 1 1 1	0 0 0 0 0 0 0 0 0 0 0 0 0 0 0 0
2023-10-18T02-14-50.837 PM	000016.5859	-000000.0122	000000.0295	000000.0927	-000000.0341	-000000.1345	000001.0006	000001.7017	000005.4000	37242	00223	00324	00924	00017	00538	01867	00686	00140	0 0 0 1 0 1 1 1 1 1 1 1 1 1 1 1	0 0 0 0 0 0 0 0 0 0 0 0 0 0 0 0
2023-10-18T02-14-53.221 PM	000016.5870	-000000.0279	000000.0355	000000.0912	-000000.0341	-000000.1345	000001.0000	000001.7017	000005.8800	37244	00191	00337	00914	00017	00538	01866	00686	00148	0 0 0 1 0 1 1 1 1 1 1 1 1 1 1 1	0 0 0 0 0 0 0 0 0 0 0 0 0 0 0 0
2023-10-18T02-14-56.579 PM	000016.5870	000000.0025	000000.0645	000000.1024	-000000.0234	-000000.1345	000000.9982	000001.7017	000005.8800	37244	00253	00400	00988	00022	00538	01863	00686	00148	0 0 0 1 0 1 1 1 1 1 1 1 1 1 1 1	0 0 0 0 0 0 0 0 0 0 0 0 0 0 0 0
2023-10-18T02-14-58.902 PM	000016.5864	-000000.0015	000000.0337	000000.0930	-000000.0320	-000000.1345	000000.9988	000001.6387	000005.6400	37243	00245	00333	00926	00018	00538	01864	00687	00144	0 0 0 1 0 1 1 1 1 1 1 1 1 1 1 1	0 0 0 0 0 0 0 0 0 0 0 0 0 0 0 0
2023-10-18T02-15-02.101 PM	000016.5853	-000000.0245	000000.0295	000000.0927	-000000.0298	-000000.1345	000000.9994	000001.7017	000005.8800	37241	00198	00324	00924	00019	00538	01865	00686	00148	0 0 0 1 0 1 1 1 1 1 1 1 1 1 1 1	0 0 0 0 0 0 0 0 0 0 0 0 0 0 0 0
2023-10-18T02-15-05.051 PM	000016.5859	-000000.0049	000000.0775	000000.1019	-000000.0277	-000000.1345	000001.0000	000001.7017	000005.6400	37242	00238	00428	00985	00020	00538	01866	00686	00144	0 0 0 1 0 1 1 1 1 1 1 1 1 1 1 1	0 0 0 0 0 0 0 0 0 0 0 0 0 0 0 0
2023-10-18T02-15-07.935 PM	000016.5847	-000000.0054	000000.0742	000000.1024	-000000.0277	-000000.1345	000001.0000	000001.6387	000005.4000	37240	00237	00421	00988	00020	00538	01866	00687	00140	0 0 0 1 0 1 1 1 1 1 1 1 1 1 1 1	0 0 0 0 0 0 0 0 0 0 0 0 0 0 0 0
2023-10-18T02-15-11.574 PM	000016.5870	-000000.0421	000000.0424	000000.0909	-000000.0341	-000000.1345	000000.9969	000001.7017	000005.8800	37244	00162	00352	00912	00017	00538	01861	00686	00148	0 0 0 1 0 1 1 1 1 1 1 1 1 1 1 1	0 0 0 0 0 0 0 0 0 0 0 0 0 0 0 0
2023-10-18T02-15-13.895 PM	000016.5898	-000000.0186	000000.0742	000000.1028	-000000.0298	-000000.1345	000000.9969	000001.7017	000006.1200	37249	00210	00421	00991	00019	00538	01861	00686	00152	0 0 0 1 0 1 1 1 1 1 1 1 1 1 1 1	0 0 0 0 0 0 0 0 0 0 0 0 0 0 0 0
2023-10-18T02-15-17.074 PM	000016.5938	-000000.0382	000000.0396	000000.0905	-000000.0256	-000000.1345	000000.9975	000001.8908	000005.6400	37256	00170	00346	00909	00021	00538	01862	00683	00144	0 0 0 1 0 1 1 1 1 1 1 1 1 1 1 1	0 0 0 0 0 0 0 0 0 0 0 0 0 0 0 0
2023-10-18T02-15-19.903 PM	000016.5971	-000000.0421	000000.0429	000000.0905	-000000.0298	-000000.1345	000000.9982	000001.7647	000005.1600	37262	00162	00353	00909	00019	00538	01863	00685	00136	0 0 0 1 0 1 1 1 1 1 1 1 1 1 1 1	0 0 0 0 0 0 0 0 0 0 0 0 0 0 0 0
2023-10-18T02-15-22.193 PM	000016.6005	000000.0015	000000.0406	000000.0905	-000000.0256	-000000.1345	000000.9988	000001.8908	000005.4000	37268	00251	00348	00909	00021	00538	01864	00683	00140	0 0 0 1 0 1 1 1 1 1 1 1 1 1 1 1	0 0 0 0 0 0 0 0 0 0 0 0 0 0 0 0
2023-10-18T02-15-25.566 PM	000016.6039	-000000.0132	000000.0360	000000.0927	-000000.0341	-000000.1345	000000.9988	000001.7017	000005.6400	37274	00221	00338	00924	00017	00538	01864	00686	00144	0 0 0 1 0 1 1 1 1 1 1 1 1 1 1 1	0 0 0 0 0 0 0 0 0 0 0 0 0 0 0 0
2023-10-18T02-15-27.902 PM	000016.6028	-000000.0412	000000.0369	000000.0926	-000000.0320	-000000.1345	000000.9975	000001.6387	000006.1200	37272	00164	00340	00923	00018	00538	01862	00687	00152	0 0 0 1 0 1 1 1 1 1 1 1 1 1 1 1	0 0 0 0 0 0 0 0 0 0 0 0 0 0 0 0
2023-10-18T02-15-31.133 PM	000016.6039	-000000.0054	000000.0406	000000.0903	-000000.0256	-000000.1345	000000.9982	000001.8908	000005.6400	37274	00237	00348	00908	00021	00538	01863	00683	00144	0 0 0 1 0 1 1 1 1 1 1 1 1 1 1 1	0 0 0 0 0 0 0 0 0 0 0 0 0 0 0 0
2023-10-18T02-15-34.789 PM	000016.6073	-000000.0416	000000.0747	000000.1030	-000000.0277	-000000.1345	000000.9994	000001.7017	000005.8800	37280	00163	00422	00992	00020	00538	01865	00686	00148	0 0 0 1 0 1 1 1 1 1 1 1 1 1 1 1	0 0 0 0 0 0 0 0 0 0 0 0 0 0 0 0
2023-10-18T02-15-37.693 PM	000016.6107	-000000.0392	000000.0673	000000.1034	-000000.0298	-000000.1345	000000.9988	000001.7017	000005.8800	37286	00168	00406	00995	00019	00538	01864	00686	00148	0 0 0 1 0 1 1 1 1 1 1 1 1 1 1 1	0 0 0 0 0 0 0 0 0 0 0 0 0 0 0 0
2023-10-18T02-15-40.580 PM	000016.6107	-000000.0416	000000.0360	000000.0905	-000000.0277	-000000.1345	000001.0012	000001.7647	000005.8800	37286	00163	00338	00909	00020	00538	01868	00685	00148	0 0 0 1 0 1 1 1 1 1 1 1 1 1 1 1	0 0 0 0 0 0 0 0 0 0 0 0 0 0 0 0
2023-10-18T02-15-43.327 PM	000016.6129	-000000.0358	000000.0632	000000.1020	-000000.0192	-000000.1345	000000.9994	000001.7647	000005.8800	37290	00175	00397	00986	00024	00538	01865	00685	00148	0 0 0 1 0 1 1 1 1 1 1 1 1 1 1 1	0 0 0 0 0 0 0 0 0 0 0 0 0 0 0 0
2023-10-18T02-15-46.088 PM	000016.6158	-000000.0328	000000.0655	000000.1022	-000000.0213	-000000.1345	000000.9994	000001.7647	000005.8800	37295	00181	00402	00987	00023	00538	01865	00685	00148	0 0 0 1 0 1 1 1 1 1 1 1 1 1 1 1	0 0 0 0 0 0 0 0 0 0 0 0 0 0 0 0
2023-10-18T02-15-48.522 PM	000016.6152	-000000.0407	000000.0309	000000.0926	-000000.0320	-000000.1345	000000.9994	000001.7647	000006.1200	37294	00165	00327	00923	00018	00538	01865	00685	00152	0 0 0 1 0 1 1 1 1 1 1 1 1 1 1 1	0 0 0 0 0 0 0 0 0 0 0 0 0 0 0 0
2023-10-18T02-15-51.832 PM	000016.6169	-000000.0421	000000.0355	000000.0906	-000000.0320	-000000.1345	000001.0006	000001.7647	000006.1200	37297	00162	00337	00910	00018	00538	01867	00685	00152	0 0 0 1 0 1 1 1 1 1 1 1 1 1 1 1	0 0 0 0 0 0 0 0 0 0 0 0 0 0 0 0
2023-10-18T02-15-54.170 PM	000016.6186	000000.0020	000000.0406	000000.0912	-000000.0256	-000000.1345	000001.0000	000001.8277	000005.8800	37300	00252	00348	00914	00021	00538	01866	00684	00148	0 0 0 1 0 1 1 1 1 1 1 1 1 1 1 1	0 0 0 0 0 0 0 0 0 0 0 0 0 0 0 0
2023-10-18T02-15-57.544 PM	000016.6186	-000000.0093	000000.0309	000000.0921	-000000.0341	-000000.1345	000000.9994	000001.7017	000005.8800	37300	00229	00327	00920	00017	00538	01865	00686	00148	0 0 0 1 0 1 1 1 1 1 1 1 1 1 1 1	0 0 0 0 0 0 0 0 0 0 0 0 0 0 0 0
2023-10-18T02-16-00.745 PM	000016.6186	-000000.0044	000000.0701	000000.1019	-000000.0298	-000000.1345	000001.0000	000001.8908	000005.1600	37300	00239	00412	00985	00019	00538	01866	00683	00136	0 0 0 1 0 1 1 1 1 1 1 1 1 1 1 1	0 0 0 0 0 0 0 0 0 0 0 0 0 0 0 0
2023-10-18T02-16-03.994 PM	000016.6208	-000000.0049	000000.0696	000000.1022	-000000.0298	-000000.1345	000001.0012	000001.6387	000005.8800	37304	00238	00411	00987	00019	00538	01868	00687	00148	0 0 0 1 0 1 1 1 1 1 1 1 1 1 1 1	0 0 0 0 0 0 0 0 0 0 0 0 0 0 0 0
2023-10-18T02-16-06.506 PM	000016.6214	-000000.0343	000000.0479	000000.1033	-000000.0256	-000000.1345	000001.0006	000001.8277	000005.6400	37305	00178	00364	00994	00021	00538	01867	00684	00144	0 0 0 1 0 1 1 1 1 1 1 1 1 1 1 1	0 0 0 0 0 0 0 0 0 0 0 0 0 0 0 0
2023-10-18T02-16-09.768 PM	000016.6225	-000000.0353	000000.0539	000000.1039	-000000.0277	-000000.1345	000000.9994	000001.7017	000005.6400	37307	00176	00377	00998	00020	00538	01865	00686	00144	0 0 0 1 0 1 1 1 1 1 1 1 1 1 1 1	0 0 0 0 0 0 0 0 0 0 0 0 0 0 0 0
2023-10-18T02-16-12.596 PM	000016.6248	-000000.0363	000000.0309	000000.0906	-000000.0256	-000000.1345	000001.0000	000001.8277	000006.1200	37311	00174	00327	00910	00021	00538	01866	00684	00152	0 0 0 1 0 1 1 1 1 1 1 1 1 1 1 1	0 0 0 0 0 0 0 0 0 0 0 0 0 0 0 0
2023-10-18T02-16-15.495 PM	000016.6254	-000000.0412	000000.0314	000000.0924	-000000.0341	-000000.1345	000001.0006	000001.7647	000005.8800	37312	00164	00328	00922	00017	00538	01867	00685	00148	0 0 0 1 0 1 1 1 1 1 1 1 1 1 1 1	0 0 0 0 0 0 0 0 0 0 0 0 0 0 0 0
2023-10-18T02-16-17.785 PM	000016.6248	-000000.0353	000000.0378	000000.1036	-000000.0256	-000000.1345	000001.0000	000001.7017	000006.1200	37311	00176	00342	00996	00021	00538	01866	00686	00152	0 0 0 1 0 1 1 1 1 1 1 1 1 1 1 1	0 0 0 0 0 0 0 0 0 0 0 0 0 0 0 0
2023-10-18T02-16-21.033 PM	000016.6254	-000000.0377	000000.0327	000000.0903	-000000.0256	-000000.1345	000001.0000	000001.7017	000006.1200	37312	00171	00331	00908	00021	00538	01866	00686	00152	0 0 0 1 0 1 1 1 1 1 1 1 1 1 1 1	0 0 0 0 0 0 0 0 0 0 0 0 0 0 0 0
2023-10-18T02-16-24.154 PM	000016.6287	-000000.0015	000000.0673	000000.1017	-000000.0213	-000000.1345	000001.0006	000001.7017	000005.8800	37318	00245	00406	00984	00023	00538	01867	00686	00148	0 0 0 1 0 1 1 1 1 1 1 1 1 1 1 1	0 0 0 0 0 0 0 0 0 0 0 0 0 0 0 0
2023-10-18T02-16-27.512 PM	000016.6299	000000.0005	000000.0655	000000.1017	-000000.0213	-000000.1345	000001.0006	000001.7647	000005.8800	37320	00249	00402	00984	00023	00538	01867	00685	00148	0 0 0 1 0 1 1 1 1 1 1 1 1 1 1 1	0 0 0 0 0 0 0 0 0 0 0 0 0 0 0 0
2023-10-18T02-16-29.851 PM	000016.6287	-000000.0029	000000.0595	000000.0927	-000000.0341	-000000.1345	000001.0006	000001.7647	000005.8800	37318	00242	00389	00924	00017	00538	01867	00685	00148	0 0 0 1 0 1 1 1 1 1 1 1 1 1 1 1	0 0 0 0 0 0 0 0 0 0 0 0 0 0 0 0
2023-10-18T02-16-33.130 PM	000016.6270	-000000.0015	000000.0756	000000.1020	-000000.0192	-000000.1345	000001.0006	000001.7017	000005.4000	37315	00245	00424	00986	00024	00538	01867	00686	00140	0 0 0 1 0 1 1 1 1 1 1 1 1 1 1 1	0 0 0 0 0 0 0 0 0 0 0 0 0 0 0 0
2023-10-18T02-16-36.017 PM	000016.6242	-000000.0034	000000.0765	000000.1019	-000000.0234	-000000.1345	000001.0018	000001.8277	000005.8800	37310	00241	00426	00985	00022	00538	01869	00684	00148	0 0 0 1 0 1 1 1 1 1 1 1 1 1 1 1	0 0 0 0 0 0 0 0 0 0 0 0 0 0 0 0
2023-10-18T02-16-38.482 PM	000016.6248	-000000.0416	000000.0383	000000.0935	-000000.0277	-000000.1345	000001.0025	000001.7647	000005.8800	37311	00163	00343	00929	00020	00538	01870	00685	00148	0 0 0 1 0 1 1 1 1 1 1 1 1 1 1 1	0 0 0 0 0 0 0 0 0 0 0 0 0 0 0 0
2023-10-18T02-16-41.666 PM	000016.6265	-000000.0412	000000.0438	000000.1027	-000000.0298	-000000.1345	000001.0018	000001.8277	000005.8800	37314	00164	00355	00990	00019	00538	01869	00684	00148	0 0 0 1 0 1 1 1 1 1 1 1 1 1 1 1	0 0 0 0 0 0 0 0 0 0 0 0 0 0 0 0
2023-10-18T02-16-44.553 PM	000016.6259	-000000.0377	000000.0387	000000.0905	-000000.0277	-000000.1345	000000.9988	000001.7647	000005.6400	37313	00171	00344	00909	00020	00538	01864	00685	00144	0 0 0 1 0 1 1 1 1 1 1 1 1 1 1 1	0 0 0 0 0 0 0 0 0 0 0 0 0 0 0 0
2023-10-18T02-16-47.504 PM	000016.6231	-000000.0416	000000.0429	000000.0906	-000000.0320	-000000.1345	000001.0000	000001.7017	000006.1200	37308	00163	00353	00910	00018	00538	01866	00686	00152	0 0 0 1 0 1 1 1 1 1 1 1 1 1 1 1	0 0 0 0 0 0 0 0 0 0 0 0 0 0 0 0
2023-10-18T02-16-51.128 PM	000016.6220	-000000.0059	000000.0765	000000.0935	-000000.0320	-000000.1345	000001.0012	000001.6387	000006.1200	37306	00236	00426	00929	00018	00538	01868	00687	00152	0 0 0 1 0 1 1 1 1 1 1 1 1 1 1 1	0 0 0 0 0 0 0 0 0 0 0 0 0 0 0 0
2023-10-18T02-16-53.952 PM	000016.6231	-000000.0054	000000.0770	000000.0924	-000000.0320	-000000.1345	000001.0006	000001.6387	000005.8800	37308	00237	00427	00922	00018	00538	01867	00687	00148	0 0 0 1 0 1 1 1 1 1 1 1 1 1 1 1	0 0 0 0 0 0 0 0 0 0 0 0 0 0 0 0
2023-10-18T02-16-56.760 PM	000016.6225	000000.0025	000000.0636	000000.1031	-000000.0256	-000000.1345	000001.0006	000001.7017	000006.1200	37307	00253	00398	00993	00021	00538	01867	00686	00152	0 0 0 1 0 1 1 1 1 1 1 1 1 1 1 1	0 0 0 0 0 0 0 0 0 0 0 0 0 0 0 0
2023-10-18T02-16-59.631 PM	000016.6220	-000000.0029	000000.0715	000000.1017	-000000.0234	-000000.1345	000000.9988	000001.8277	000005.4000	37306	00242	00415	00984	00022	00538	01864	00684	00140	0 0 0 1 0 1 1 1 1 1 1 1 1 1 1 1	0 0 0 0 0 0 0 0 0 0 0 0 0 0 0 0
2023-10-18T02-17-02.507 PM	000016.6220	-000000.0416	000000.0337	000000.0957	-000000.0277	-000000.1345	000001.0018	000001.6387	000005.6400	37306	00163	00333	00944	00020	00538	01869	00687	00144	0 0 0 1 0 1 1 1 1 1 1 1 1 1 1 1	0 0 0 0 0 0 0 0 0 0 0 0 0 0 0 0
2023-10-18T02-17-05.326 PM	000016.6197	-000000.0015	000000.0678	000000.1016	-000000.0213	-000000.1345	000001.0012	000001.7017	000005.4000	37302	00245	00407	00983	00023	00538	01868	00686	00140	0 0 0 1 0 1 1 1 1 1 1 1 1 1 1 1	0 0 0 0 0 0 0 0 0 0 0 0 0 0 0 0
2023-10-18T02-17-08.148 PM	000016.6158	000000.0010	000000.0659	000000.1019	-000000.0213	-000000.1345	000000.9994	000001.7017	000005.8800	37295	00250	00403	00985	00023	00538	01865	00686	00148	0 0 0 1 0 1 1 1 1 1 1 1 1 1 1 1	0 0 0 0 0 0 0 0 0 0 0 0 0 0 0 0
2023-10-18T02-17-11.003 PM	000016.6129	-000000.0421	000000.0350	000000.0996	-000000.0298	-000000.1345	000001.0000	000001.7647	000005.8800	37290	00162	00336	00970	00019	00538	01866	00685	00148	0 0 0 1 0 1 1 1 1 1 1 1 1 1 1 1	0 0 0 0 0 0 0 0 0 0 0 0 0 0 0 0
2023-10-18T02-17-14.657 PM	000016.6124	-000000.0034	000000.0687	000000.0978	-000000.0256	-000000.1345	000001.0012	000001.7017	000005.6400	37289	00241	00409	00958	00021	00538	01868	00686	00144	0 0 0 1 0 1 1 1 1 1 1 1 1 1 1 1	0 0 0 0 0 0 0 0 0 0 0 0 0 0 0 0
2023-10-18T02-17-17.482 PM	000016.6112	-000000.0005	000000.0636	000000.0950	-000000.0320	-000000.1345	000001.0006	000001.7647	000005.6400	37287	00247	00398	00939	00018	00538	01867	00685	00144	0 0 0 1 0 1 1 1 1 1 1 1 1 1 1 1	0 0 0 0 0 0 0 0 0 0 0 0 0 0 0 0
2023-10-18T02-17-20.274 PM	000016.6101	-000000.0039	000000.0673	000000.1033	-000000.0298	-000000.1345	000001.0006	000001.7647	000005.6400	37285	00240	00406	00994	00019	00538	01867	00685	00144	0 0 0 1 0 1 1 1 1 1 1 1 1 1 1 1	0 0 0 0 0 0 0 0 0 0 0 0 0 0 0 0
2023-10-18T02-17-22.689 PM	000016.6096	-000000.0049	000000.0705	000000.0950	-000000.0298	-000000.1345	000001.0006	000001.7647	000005.8800	37284	00238	00413	00939	00019	00538	01867	00685	00148	0 0 0 1 0 1 1 1 1 1 1 1 1 1 1 1	0 0 0 0 0 0 0 0 0 0 0 0 0 0 0 0
2023-10-18T02-17-25.402 PM	000016.6090	-000000.0054	000000.0701	000000.0950	-000000.0341	-000000.1345	000000.9982	000001.6387	000005.6400	37283	00237	00412	00939	00017	00538	01863	00687	00144	0 0 0 1 0 1 1 1 1 1 1 1 1 1 1 1	0 0 0 0 0 0 0 0 0 0 0 0 0 0 0 0
2023-10-18T02-17-28.758 PM	000016.6096	000000.0029	000000.0645	000000.1027	-000000.0234	-000000.1345	000000.9994	000001.8908	000005.6400	37284	00254	00400	00990	00022	00538	01865	00683	00144	0 0 0 1 0 1 1 1 1 1 1 1 1 1 1 1	0 0 0 0 0 0 0 0 0 0 0 0 0 0 0 0
2023-10-18T02-17-31.096 PM	000016.6073	000000.0015	000000.0673	000000.1016	-000000.0213	-000000.1345	000000.9994	000001.8277	000005.8800	37280	00251	00406	00983	00023	00538	01865	00684	00148	0 0 0 1 0 1 1 1 1 1 1 1 1 1 1 1	0 0 0 0 0 0 0 0 0 0 0 0 0 0 0 0
2023-10-18T02-17-34.297 PM	000016.6067	-000000.0412	000000.0378	000000.0938	-000000.0277	-000000.1345	000000.9988	000001.7017	000005.8800	37279	00164	00342	00931	00020	00538	01864	00686	00148	0 0 0 1 0 1 1 1 1 1 1 1 1 1 1 1	0 0 0 0 0 0 0 0 0 0 0 0 0 0 0 0
2023-10-18T02-17-37.106 PM	000016.6067	-000000.0039	000000.0747	000000.1030	-000000.0277	-000000.1345	000000.9994	000001.7017	000005.6400	37279	00240	00422	00992	00020	00538	01865	00686	00144	0 0 0 1 0 1 1 1 1 1 1 1 1 1 1 1	0 0 0 0 0 0 0 0 0 0 0 0 0 0 0 0
2023-10-18T02-17-40.447 PM	000016.6050	-000000.0387	000000.0300	000000.0927	-000000.0341	-000000.1345	000001.0006	000001.7017	000005.8800	37276	00169	00325	00924	00017	00538	01867	00686	00148	0 0 0 1 0 1 1 1 1 1 1 1 1 1 1 1	0 0 0 0 0 0 0 0 0 0 0 0 0 0 0 0
2023-10-18T02-17-43.600 PM	000016.6045	-000000.0412	000000.0309	000000.0923	-000000.0341	-000000.1345	000000.9988	000001.7017	000006.1200	37275	00164	00327	00921	00017	00538	01864	00686	00152	0 0 0 1 0 1 1 1 1 1 1 1 1 1 1 1	0 0 0 0 0 0 0 0 0 0 0 0 0 0 0 0
2023-10-18T02-17-46.424 PM	000016.6028	000000.0000	000000.0664	000000.0993	-000000.0256	-000000.1345	000001.0006	000001.8277	000006.1200	37272	00248	00404	00968	00021	00538	01867	00684	00152	0 0 0 1 0 1 1 1 1 1 1 1 1 1 1 1	0 0 0 0 0 0 0 0 0 0 0 0 0 0 0 0
2023-10-18T02-17-48.855 PM	000016.6011	-000000.0382	000000.0355	000000.0914	-000000.0341	-000000.1345	000001.0006	000001.7017	000005.8800	37269	00170	00337	00915	00017	00538	01867	00686	00148	0 0 0 1 0 1 1 1 1 1 1 1 1 1 1 1	0 0 0 0 0 0 0 0 0 0 0 0 0 0 0 0
2023-10-18T02-17-52.183 PM	000016.6000	-000000.0416	000000.0364	000000.0909	-000000.0341	-000000.1345	000001.0018	000001.7647	000005.6400	37267	00163	00339	00912	00017	00538	01869	00685	00144	0 0 0 1 0 1 1 1 1 1 1 1 1 1 1 1	0 0 0 0 0 0 0 0 0 0 0 0 0 0 0 0
2023-10-18T02-17-55.069 PM	000016.6000	000000.0010	000000.0645	000000.1033	-000000.0320	-000000.1345	000001.0000	000001.6387	000005.6400	37267	00250	00400	00994	00018	00538	01866	00687	00144	0 0 0 1 0 1 1 1 1 1 1 1 1 1 1 1	0 0 0 0 0 0 0 0 0 0 0 0 0 0 0 0
2023-10-18T02-17-58.003 PM	000016.5994	-000000.0054	000000.0701	000000.0977	-000000.0320	-000000.1345	000000.9994	000001.7647	000005.6400	37266	00237	00412	00957	00018	00538	01865	00685	00144	0 0 0 1 0 1 1 1 1 1 1 1 1 1 1 1	0 0 0 0 0 0 0 0 0 0 0 0 0 0 0 0
2023-10-18T02-18-00.610 PM	000016.6000	-000000.0029	000000.0682	000000.1019	-000000.0192	-000000.1345	000000.9988	000001.7647	000005.8800	37267	00242	00408	00985	00024	00538	01864	00685	00148	0 0 0 1 0 1 1 1 1 1 1 1 1 1 1 1	0 0 0 0 0 0 0 0 0 0 0 0 0 0 0 0
2023-10-18T02-18-03.735 PM	000016.5977	-000000.0098	000000.0705	000000.1002	-000000.0277	-000000.1345	000001.0012	000001.7017	000005.4000	37263	00228	00413	00974	00020	00538	01868	00686	00140	0 0 0 1 0 1 1 1 1 1 1 1 1 1 1 1	0 0 0 0 0 0 0 0 0 0 0 0 0 0 0 0
2023-10-18T02-18-07.044 PM	000016.5960	-000000.0412	000000.0332	000000.0899	-000000.0298	-000000.1345	000001.0012	000001.7017	000005.6400	37260	00164	00332	00905	00019	00538	01868	00686	00144	0 0 0 1 0 1 1 1 1 1 1 1 1 1 1 1	0 0 0 0 0 0 0 0 0 0 0 0 0 0 0 0
2023-10-18T02-18-09.950 PM	000016.5960	-000000.0416	000000.0355	000000.0933	-000000.0277	-000000.1345	000001.0000	000001.7017	000005.8800	37260	00163	00337	00928	00020	00538	01866	00686	00148	0 0 0 1 0 1 1 1 1 1 1 1 1 1 1 1	0 0 0 0 0 0 0 0 0 0 0 0 0 0 0 0
2023-10-18T02-18-12.427 PM	000016.5932	-000000.0245	000000.0318	000000.0909	-000000.0256	-000000.1345	000000.9988	000001.7017	000005.8800	37255	00198	00329	00912	00021	00538	01864	00686	00148	0 0 0 1 0 1 1 1 1 1 1 1 1 1 1 1	0 0 0 0 0 0 0 0 0 0 0 0 0 0 0 0
2023-10-18T02-18-15.568 PM	000016.5932	-000000.0294	000000.0314	000000.0908	-000000.0256	-000000.1345	000001.0000	000001.6387	000005.4000	37255	00188	00328	00911	00021	00538	01866	00687	00140	0 0 0 1 0 1 1 1 1 1 1 1 1 1 1 1	0 0 0 0 0 0 0 0 0 0 0 0 0 0 0 0
2023-10-18T02-18-18.439 PM	000016.5938	-000000.0049	000000.0705	000000.1019	-000000.0277	-000000.1345	000001.0000	000001.8277	000005.6400	37256	00238	00413	00985	00020	00538	01866	00684	00144	0 0 0 1 0 1 1 1 1 1 1 1 1 1 1 1	0 0 0 0 0 0 0 0 0 0 0 0 0 0 0 0
2023-10-18T02-18-21.231 PM	000016.5932	-000000.0098	000000.0314	000000.0903	-000000.0256	-000000.1345	000000.9988	000001.7017	000005.6400	37255	00228	00328	00908	00021	00538	01864	00686	00144	0 0 0 1 0 1 1 1 1 1 1 1 1 1 1 1	0 0 0 0 0 0 0 0 0 0 0 0 0 0 0 0
2023-10-18T02-18-23.603 PM	000016.5921	-000000.0147	000000.0346	000000.0905	-000000.0277	-000000.1345	000000.9988	000001.7017	000006.1200	37253	00218	00335	00909	00020	00538	01864	00686	00152	0 0 0 1 0 1 1 1 1 1 1 1 1 1 1 1	0 0 0 0 0 0 0 0 0 0 0 0 0 0 0 0
2023-10-18T02-18-26.412 PM	000016.5909	-000000.0044	000000.0687	000000.1024	-000000.0298	-000000.1345	000001.0000	000001.7017	000005.8800	37251	00239	00409	00988	00019	00538	01866	00686	00148	0 0 0 1 0 1 1 1 1 1 1 1 1 1 1 1	0 0 0 0 0 0 0 0 0 0 0 0 0 0 0 0
2023-10-18T02-18-30.595 PM	000016.5943	-000000.0421	000000.0355	000000.0909	-000000.0341	-000000.1345	000000.9994	000001.7017	000005.6400	37257	00162	00337	00912	00017	00538	01865	00686	00144	0 0 0 1 0 1 1 1 1 1 1 1 1 1 1 1	0 0 0 0 0 0 0 0 0 0 0 0 0 0 0 0
2023-10-18T02-18-33.422 PM	000016.5943	-000000.0421	000000.0360	000000.0909	-000000.0320	-000000.1345	000001.0000	000001.7017	000006.1200	37257	00162	00338	00912	00018	00538	01866	00686	00152	0 0 0 1 0 1 1 1 1 1 1 1 1 1 1 1	0 0 0 0 0 0 0 0 0 0 0 0 0 0 0 0
2023-10-18T02-18-35.699 PM	000016.5960	-000000.0245	000000.0645	000000.1039	-000000.0277	-000000.1345	000001.0000	000001.7647	000005.8800	37260	00198	00400	00998	00020	00538	01866	00685	00148	0 0 0 1 0 1 1 1 1 1 1 1 1 1 1 1	0 0 0 0 0 0 0 0 0 0 0 0 0 0 0 0
2023-10-18T02-18-39.023 PM	000016.5971	-000000.0348	000000.0300	000000.0915	-000000.0256	-000000.1345	000000.9994	000001.7647	000005.6400	37262	00177	00325	00916	00021	00538	01865	00685	00144	0 0 0 1 0 1 1 1 1 1 1 1 1 1 1 1	0 0 0 0 0 0 0 0 0 0 0 0 0 0 0 0
2023-10-18T02-18-41.924 PM	000016.5983	-000000.0397	000000.0350	000000.0908	-000000.0277	-000000.1345	000001.0006	000001.8277	000005.8800	37264	00167	00336	00911	00020	00538	01867	00684	00148	0 0 0 1 0 1 1 1 1 1 1 1 1 1 1 1	0 0 0 0 0 0 0 0 0 0 0 0 0 0 0 0
2023-10-18T02-18-44.655 PM	000016.6011	000000.0010	000000.0369	000000.0911	-000000.0256	-000000.1345	000001.0000	000001.7017	000005.6400	37269	00250	00340	00913	00021	00538	01866	00686	00144	0 0 0 1 0 1 1 1 1 1 1 1 1 1 1 1	0 0 0 0 0 0 0 0 0 0 0 0 0 0 0 0
2023-10-18T02-18-47.446 PM	000016.6022	000000.0000	000000.0346	000000.0908	-000000.0277	-000000.1345	000000.9988	000001.7017	000005.6400	37271	00248	00335	00911	00020	00538	01864	00686	00144	0 0 0 1 0 1 1 1 1 1 1 1 1 1 1 1	0 0 0 0 0 0 0 0 0 0 0 0 0 0 0 0
2023-10-18T02-18-50.432 PM	000016.6039	-000000.0015	000000.0673	000000.1017	-000000.0213	-000000.1345	000000.9994	000001.7647	000005.8800	37274	00245	00406	00984	00023	00538	01865	00685	00148	0 0 0 1 0 1 1 1 1 1 1 1 1 1 1 1	0 0 0 0 0 0 0 0 0 0 0 0 0 0 0 0
2023-10-18T02-18-53.891 PM	000016.6045	000000.0015	000000.0650	000000.1019	-000000.0213	-000000.1345	000001.0012	000001.7647	000005.1600	37275	00251	00401	00985	00023	00538	01868	00685	00136	0 0 0 1 0 1 1 1 1 1 1 1 1 1 1 1	0 0 0 0 0 0 0 0 0 0 0 0 0 0 0 0
2023-10-18T02-18-56.387 PM	000016.6073	-000000.0377	000000.0562	000000.1040	-000000.0277	-000000.1345	000000.9994	000001.7017	000005.8800	37280	00171	00382	00999	00020	00538	01865	00686	00148	0 0 0 1 0 1 1 1 1 1 1 1 1 1 1 1	0 0 0 0 0 0 0 0 0 0 0 0 0 0 0 0
2023-10-18T02-18-59.726 PM	000016.6090	-000000.0407	000000.0530	000000.1020	-000000.0234	-000000.1345	000000.9994	000001.7017	000005.4000	37283	00165	00375	00986	00022	00538	01865	00686	00140	0 0 0 1 0 1 1 1 1 1 1 1 1 1 1 1	0 0 0 0 0 0 0 0 0 0 0 0 0 0 0 0
2023-10-18T02-19-02.032 PM	000016.6118	-000000.0416	000000.0337	000000.0915	-000000.0341	-000000.1345	000001.0000	000001.8277	000005.8800	37288	00163	00333	00916	00017	00538	01866	00684	00148	0 0 0 1 0 1 1 1 1 1 1 1 1 1 1 1	0 0 0 0 0 0 0 0 0 0 0 0 0 0 0 0
2023-10-18T02-19-05.340 PM	000016.6135	-000000.0358	000000.0304	000000.0909	-000000.0256	-000000.1345	000000.9982	000001.7647	000005.6400	37291	00175	00326	00912	00021	00538	01863	00685	00144	0 0 0 1 0 1 1 1 1 1 1 1 1 1 1 1	0 0 0 0 0 0 0 0 0 0 0 0 0 0 0 0
2023-10-18T02-19-07.677 PM	000016.6141	-000000.0353	000000.0659	000000.1024	-000000.0213	-000000.1345	000000.9982	000001.7647	000005.4000	37292	00176	00403	00988	00023	00538	01863	00685	00140	0 0 0 1 0 1 1 1 1 1 1 1 1 1 1 1	0 0 0 0 0 0 0 0 0 0 0 0 0 0 0 0
2023-10-18T02-19-11.001 PM	000016.6175	-000000.0392	000000.0337	000000.0906	-000000.0256	-000000.1345	000000.9982	000001.8277	000005.4000	37298	00168	00333	00910	00021	00538	01863	00684	00140	0 0 0 1 0 1 1 1 1 1 1 1 1 1 1 1	0 0 0 0 0 0 0 0 0 0 0 0 0 0 0 0
2023-10-18T02-19-13.322 PM	000016.6169	-000000.0353	000000.0314	000000.0911	-000000.0256	-000000.1345	000000.9994	000001.7647	000006.1200	37297	00176	00328	00913	00021	00538	01865	00685	00152	0 0 0 1 0 1 1 1 1 1 1 1 1 1 1 1	0 0 0 0 0 0 0 0 0 0 0 0 0 0 0 0
2023-10-18T02-19-16.632 PM	000016.6197	000000.0015	000000.0392	000000.0923	-000000.0298	-000000.1345	000001.0006	000001.7017	000005.8800	37302	00251	00345	00921	00019	00538	01867	00686	00148	0 0 0 1 0 1 1 1 1 1 1 1 1 1 1 1	0 0 0 0 0 0 0 0 0 0 0 0 0 0 0 0
2023-10-18T02-19-20.395 PM	000016.6225	-000000.0412	000000.0562	000000.1022	-000000.0256	-000000.1345	000000.9988	000001.8277	000006.1200	37307	00164	00382	00987	00021	00538	01864	00684	00152	0 0 0 1 0 1 1 1 1 1 1 1 1 1 1 1	0 0 0 0 0 0 0 0 0 0 0 0 0 0 0 0
2023-10-18T02-19-22.608 PM	000016.6237	-000000.0049	000000.0701	000000.1017	-000000.0256	-000000.1345	000001.0012	000001.6387	000005.6400	37309	00238	00412	00984	00021	00538	01868	00687	00144	0 0 0 1 0 1 1 1 1 1 1 1 1 1 1 1	0 0 0 0 0 0 0 0 0 0 0 0 0 0 0 0
2023-10-18T02-19-25.320 PM	000016.6242	-000000.0039	000000.0701	000000.1019	-000000.0234	-000000.1345	000001.0000	000001.8277	000005.8800	37310	00240	00412	00985	00022	00538	01866	00684	00148	0 0 0 1 0 1 1 1 1 1 1 1 1 1 1 1	0 0 0 0 0 0 0 0 0 0 0 0 0 0 0 0
2023-10-18T02-19-28.020 PM	000016.6248	-000000.0353	000000.0443	000000.1025	-000000.0213	-000000.1345	000001.0000	000001.7647	000006.1200	37311	00176	00356	00989	00023	00538	01866	00685	00152	0 0 0 1 0 1 1 1 1 1 1 1 1 1 1 1	0 0 0 0 0 0 0 0 0 0 0 0 0 0 0 0
2023-10-18T02-19-30.734 PM	000016.6242	-000000.0024	000000.0641	000000.1040	-000000.0277	-000000.1345	000001.0012	000001.7017	000005.6400	37310	00243	00399	00999	00020	00538	01868	00686	00144	0 0 0 1 0 1 1 1 1 1 1 1 1 1 1 1	0 0 0 0 0 0 0 0 0 0 0 0 0 0 0 0
2023-10-18T02-19-33.914 PM	000016.6265	000000.0005	000000.0645	000000.1036	-000000.0256	-000000.1345	000001.0012	000001.6387	000006.1200	37314	00249	00400	00996	00021	00538	01868	00687	00152	0 0 0 1 0 1 1 1 1 1 1 1 1 1 1 1	0 0 0 0 0 0 0 0 0 0 0 0 0 0 0 0
2023-10-18T02-19-36.383 PM	000016.6276	-000000.0387	000000.0535	000000.1019	-000000.0213	-000000.1345	000001.0006	000001.7017	000005.1600	37316	00169	00376	00985	00023	00538	01867	00686	00136	0 0 0 1 0 1 1 1 1 1 1 1 1 1 1 1	0 0 0 0 0 0 0 0 0 0 0 0 0 0 0 0
2023-10-18T02-19-39.710 PM	000016.6270	-000000.0353	000000.0341	000000.1025	-000000.0213	-000000.1345	000001.0012	000001.7017	000005.6400	37315	00176	00334	00989	00023	00538	01868	00686	00144	0 0 0 1 0 1 1 1 1 1 1 1 1 1 1 1	0 0 0 0 0 0 0 0 0 0 0 0 0 0 0 0
2023-10-18T02-19-42.707 PM	000016.6287	-000000.0382	000000.0290	000000.0924	-000000.0320	-000000.1345	000001.0000	000001.7017	000006.1200	37318	00170	00323	00922	00018	00538	01866	00686	00152	0 0 0 1 0 1 1 1 1 1 1 1 1 1 1 1	0 0 0 0 0 0 0 0 0 0 0 0 0 0 0 0
2023-10-18T02-19-45.546 PM	000016.6299	-000000.0421	000000.0350	000000.0912	-000000.0320	-000000.1345	000001.0006	000001.7017	000006.1200	37320	00162	00336	00914	00018	00538	01867	00686	00152	0 0 0 1 0 1 1 1 1 1 1 1 1 1 1 1	0 0 0 0 0 0 0 0 0 0 0 0 0 0 0 0
2023-10-18T02-19-48.357 PM	000016.6287	000000.0015	000000.0484	000000.0917	-000000.0298	-000000.1345	000001.0018	000001.6387	000005.8800	37318	00251	00365	00917	00019	00538	01869	00687	00148	0 0 0 1 0 1 1 1 1 1 1 1 1 1 1 1	0 0 0 0 0 0 0 0 0 0 0 0 0 0 0 0
2023-10-18T02-19-51.683 PM	000016.6276	000000.0000	000000.0530	000000.0911	-000000.0277	-000000.1345	000001.0012	000001.7017	000005.6400	37316	00248	00375	00913	00020	00538	01868	00686	00144	0 0 0 1 0 1 1 1 1 1 1 1 1 1 1 1	0 0 0 0 0 0 0 0 0 0 0 0 0 0 0 0
2023-10-18T02-19-54.019 PM	000016.6259	-000000.0034	000000.0724	000000.1034	-000000.0277	-000000.1345	000001.0031	000001.7647	000006.1200	37313	00241	00417	00995	00020	00538	01871	00685	00152	0 0 0 1 0 1 1 1 1 1 1 1 1 1 1 1	0 0 0 0 0 0 0 0 0 0 0 0 0 0 0 0
2023-10-18T02-19-56.767 PM	000016.6242	-000000.0024	000000.0742	000000.0915	-000000.0277	-000000.1345	000001.0006	000001.7017	000005.8800	37310	00243	00421	00916	00020	00538	01867	00686	00148	0 0 0 1 0 1 1 1 1 1 1 1 1 1 1 1	0 0 0 0 0 0 0 0 0 0 0 0 0 0 0 0
2023-10-18T02-19-59.539 PM	000016.6231	-000000.0054	000000.0765	000000.0921	-000000.0320	-000000.1345	000001.0012	000001.7017	000005.6400	37308	00237	00426	00920	00018	00538	01868	00686	00144	0 0 0 1 0 1 1 1 1 1 1 1 1 1 1 1	0 0 0 0 0 0 0 0 0 0 0 0 0 0 0 0
2023-10-18T02-20-02.348 PM	000016.6237	-000000.0054	000000.0756	000000.1024	-000000.0277	-000000.1345	000001.0006	000001.7647	000005.8800	37309	00237	00424	00988	00020	00538	01867	00685	00148	0 0 0 1 0 1 1 1 1 1 1 1 1 1 1 1	0 0 0 0 0 0 0 0 0 0 0 0 0 0 0 0
2023-10-18T02-20-05.752 PM	000016.6237	-000000.0015	000000.0733	000000.1017	-000000.0213	-000000.1345	000001.0006	000001.7017	000005.8800	37309	00245	00419	00984	00023	00538	01867	00686	00148	0 0 0 1 0 1 1 1 1 1 1 1 1 1 1 1	0 0 0 0 0 0 0 0 0 0 0 0 0 0 0 0
2023-10-18T02-20-08.998 PM	000016.6214	-000000.0402	000000.0415	000000.0905	-000000.0298	-000000.1345	000001.0012	000001.7017	000005.8800	37305	00166	00350	00909	00019	00538	01868	00686	00148	0 0 0 1 0 1 1 1 1 1 1 1 1 1 1 1	0 0 0 0 0 0 0 0 0 0 0 0 0 0 0 0
2023-10-18T02-20-11.696 PM	000016.6203	-000000.0367	000000.0373	000000.1037	-000000.0256	-000000.1345	000001.0006	000001.7017	000006.1200	37303	00173	00341	00997	00021	00538	01867	00686	00152	0 0 0 1 0 1 1 1 1 1 1 1 1 1 1 1	0 0 0 0 0 0 0 0 0 0 0 0 0 0 0 0
2023-10-18T02-20-14.928 PM	000016.6169	-000000.0412	000000.0373	000000.0920	-000000.0341	-000000.1345	000000.9994	000001.7017	000006.1200	37297	00164	00341	00919	00017	00538	01865	00686	00152	0 0 0 1 0 1 1 1 1 1 1 1 1 1 1 1	0 0 0 0 0 0 0 0 0 0 0 0 0 0 0 0
2023-10-18T02-20-17.267 PM	000016.6152	-000000.0416	000000.0360	000000.0909	-000000.0320	-000000.1345	000001.0006	000001.7647	000005.4000	37294	00163	00338	00912	00018	00538	01867	00685	00140	0 0 0 1 0 1 1 1 1 1 1 1 1 1 1 1	0 0 0 0 0 0 0 0 0 0 0 0 0 0 0 0
2023-10-18T02-20-19.981 PM	000016.6141	000000.0005	000000.0641	000000.0965	-000000.0298	-000000.1345	000001.0000	000001.7017	000005.6400	37292	00249	00399	00949	00019	00538	01866	00686	00144	0 0 0 1 0 1 1 1 1 1 1 1 1 1 1 1	0 0 0 0 0 0 0 0 0 0 0 0 0 0 0 0
2023-10-18T02-20-22.727 PM	000016.6141	-000000.0348	000000.0314	000000.0918	-000000.0277	-000000.1345	000001.0012	000001.7017	000005.8800	37292	00177	00328	00918	00020	00538	01868	00686	00148	0 0 0 1 0 1 1 1 1 1 1 1 1 1 1 1	0 0 0 0 0 0 0 0 0 0 0 0 0 0 0 0
2023-10-18T02-20-25.504 PM	000016.6129	-000000.0412	000000.0350	000000.0911	-000000.0341	-000000.1345	000001.0006	000001.7647	000006.1200	37290	00164	00336	00913	00017	00538	01867	00685	00152	0 0 0 1 0 1 1 1 1 1 1 1 1 1 1 1	0 0 0 0 0 0 0 0 0 0 0 0 0 0 0 0
2023-10-18T02-20-28.328 PM	000016.6101	-000000.0005	000000.0664	000000.0933	-000000.0277	-000000.1345	000001.0000	000001.7647	000005.8800	37285	00247	00404	00928	00020	00538	01866	00685	00148	0 0 0 1 0 1 1 1 1 1 1 1 1 1 1 1	0 0 0 0 0 0 0 0 0 0 0 0 0 0 0 0
2023-10-18T02-20-31.970 PM	000016.6112	-000000.0407	000000.0318	000000.0983	-000000.0298	-000000.1345	000000.9994	000001.7017	000005.4000	37287	00165	00329	00961	00019	00538	01865	00686	00140	0 0 0 1 0 1 1 1 1 1 1 1 1 1 1 1	0 0 0 0 0 0 0 0 0 0 0 0 0 0 0 0
2023-10-18T02-20-34.653 PM	000016.6096	-000000.0044	000000.0687	000000.1025	-000000.0298	-000000.1345	000001.0000	000001.7017	000005.6400	37284	00239	00409	00989	00019	00538	01866	00686	00144	0 0 0 1 0 1 1 1 1 1 1 1 1 1 1 1	0 0 0 0 0 0 0 0 0 0 0 0 0 0 0 0
2023-10-18T02-20-37.477 PM	000016.6090	-000000.0039	000000.0692	000000.1027	-000000.0277	-000000.1345	000001.0006	000001.6387	000005.8800	37283	00240	00410	00990	00020	00538	01867	00687	00148	0 0 0 1 0 1 1 1 1 1 1 1 1 1 1 1	0 0 0 0 0 0 0 0 0 0 0 0 0 0 0 0
2023-10-18T02-20-40.317 PM	000016.6079	-000000.0372	000000.0327	000000.0962	-000000.0213	-000000.1345	000001.0006	000001.7647	000005.1600	37281	00172	00331	00947	00023	00538	01867	00685	00136	0 0 0 1 0 1 1 1 1 1 1 1 1 1 1 1	0 0 0 0 0 0 0 0 0 0 0 0 0 0 0 0
2023-10-18T02-20-43.645 PM	000016.6084	-000000.0353	000000.0364	000000.1010	-000000.0234	-000000.1345	000000.9988	000001.7017	000006.1200	37282	00176	00339	00979	00022	00538	01864	00686	00152	0 0 0 1 0 1 1 1 1 1 1 1 1 1 1 1	0 0 0 0 0 0 0 0 0 0 0 0 0 0 0 0
2023-10-18T02-20-45.967 PM	000016.6056	-000000.0407	000000.0410	000000.0905	-000000.0298	-000000.1345	000000.9994	000001.7017	000005.6400	37277	00165	00349	00909	00019	00538	01865	00686	00144	0 0 0 1 0 1 1 1 1 1 1 1 1 1 1 1	0 0 0 0 0 0 0 0 0 0 0 0 0 0 0 0
2023-10-18T02-20-48.666 PM	000016.6050	-000000.0412	000000.0410	000000.0975	-000000.0277	-000000.1345	000000.9988	000001.8277	000006.1200	37276	00164	00349	00956	00020	00538	01864	00684	00152	0 0 0 1 0 1 1 1 1 1 1 1 1 1 1 1	0 0 0 0 0 0 0 0 0 0 0 0 0 0 0 0
2023-10-18T02-20-51.491 PM	000016.6028	-000000.0412	000000.0392	000000.0987	-000000.0277	-000000.1345	000001.0000	000001.7647	000005.8800	37272	00164	00345	00964	00020	00538	01866	00685	00148	0 0 0 1 0 1 1 1 1 1 1 1 1 1 1 1	0 0 0 0 0 0 0 0 0 0 0 0 0 0 0 0
2023-10-18T02-20-54.299 PM	000016.6011	-000000.0382	000000.0355	000000.0926	-000000.0320	-000000.1345	000000.9988	000001.7017	000005.8800	37269	00170	00337	00923	00018	00538	01864	00686	00148	0 0 0 1 0 1 1 1 1 1 1 1 1 1 1 1	0 0 0 0 0 0 0 0 0 0 0 0 0 0 0 0
2023-10-18T02-20-58.378 PM	000016.6000	-000000.0039	000000.0756	000000.1027	-000000.0298	-000000.1345	000000.9994	000001.7017	000005.4000	37267	00240	00424	00990	00019	00538	01865	00686	00140	0 0 0 1 0 1 1 1 1 1 1 1 1 1 1 1	0 0 0 0 0 0 0 0 0 0 0 0 0 0 0 0
2023-10-18T02-21-00.653 PM	000016.6011	-000000.0044	000000.0756	000000.0972	-000000.0320	-000000.1345	000000.9994	000001.7017	000005.6400	37269	00239	00424	00954	00018	00538	01865	00686	00144	0 0 0 1 0 1 1 1 1 1 1 1 1 1 1 1	0 0 0 0 0 0 0 0 0 0 0 0 0 0 0 0
2023-10-18T02-21-03.808 PM	000016.6000	-000000.0044	000000.0770	000000.0966	-000000.0320	-000000.1345	000000.9994	000001.7647	000005.6400	37267	00239	00427	00950	00018	00538	01865	00685	00144	0 0 0 1 0 1 1 1 1 1 1 1 1 1 1 1	0 0 0 0 0 0 0 0 0 0 0 0 0 0 0 0
2023-10-18T02-21-06.599 PM	000016.6005	000000.0020	000000.0715	000000.1028	-000000.0213	-000000.1345	000000.9975	000001.7647	000005.8800	37268	00252	00415	00991	00023	00538	01862	00685	00148	0 0 0 1 0 1 1 1 1 1 1 1 1 1 1 1	0 0 0 0 0 0 0 0 0 0 0 0 0 0 0 0
2023-10-18T02-21-08.952 PM	000016.6000	000000.0020	000000.0719	000000.1033	-000000.0234	-000000.1345	000001.0006	000001.8277	000005.4000	37267	00252	00416	00994	00022	00538	01867	00684	00140	0 0 0 1 0 1 1 1 1 1 1 1 1 1 1 1	0 0 0 0 0 0 0 0 0 0 0 0 0 0 0 0
2023-10-18T02-21-11.589 PM	000016.5994	-000000.0024	000000.0701	000000.1036	-000000.0298	-000000.1345	000000.9994	000001.8277	000006.1200	37266	00243	00412	00996	00019	00538	01865	00684	00152	0 0 0 1 0 1 1 1 1 1 1 1 1 1 1 1	0 0 0 0 0 0 0 0 0 0 0 0 0 0 0 0
2023-10-18T02-21-14.302 PM	000016.5988	-000000.0083	000000.0705	000000.1037	-000000.0277	-000000.1345	000001.0000	000001.7017	000005.8800	37265	00231	00413	00997	00020	00538	01866	00686	00148	0 0 0 1 0 1 1 1 1 1 1 1 1 1 1 1	0 0 0 0 0 0 0 0 0 0 0 0 0 0 0 0
2023-10-18T02-21-17.612 PM	000016.5983	-000000.0029	000000.0738	000000.1031	-000000.0298	-000000.1345	000000.9988	000001.7017	000005.8800	37264	00242	00420	00993	00019	00538	01864	00686	00148	0 0 0 1 0 1 1 1 1 1 1 1 1 1 1 1	0 0 0 0 0 0 0 0 0 0 0 0 0 0 0 0
2023-10-18T02-21-20.720 PM	000016.5960	-000000.0387	000000.0396	000000.0888	-000000.0277	-000000.1345	000001.0006	000001.6387	000005.6400	37260	00169	00346	00898	00020	00538	01867	00687	00144	0 0 0 1 0 1 1 1 1 1 1 1 1 1 1 1	0 0 0 0 0 0 0 0 0 0 0 0 0 0 0 0
2023-10-18T02-21-23.466 PM	000016.5938	-000000.0387	000000.0337	000000.0888	-000000.0234	-000000.1345	000001.0000	000001.7647	000005.8800	37256	00169	00333	00898	00022	00538	01866	00685	00148	0 0 0 1 0 1 1 1 1 1 1 1 1 1 1 1	0 0 0 0 0 0 0 0 0 0 0 0 0 0 0 0
2023-10-18T02-21-26.290 PM	000016.5943	-000000.0289	000000.0332	000000.0899	-000000.0341	-000000.1345	000000.9994	000001.6387	000005.8800	37257	00189	00332	00905	00017	00538	01865	00687	00148	0 0 0 1 0 1 1 1 1 1 1 1 1 1 1 1	0 0 0 0 0 0 0 0 0 0 0 0 0 0 0 0
2023-10-18T02-21-29.631 PM	000016.5915	-000000.0358	000000.0332	000000.0896	-000000.0341	-000000.1345	000001.0006	000001.6387	000005.4000	37252	00175	00332	00903	00017	00538	01867	00687	00140	0 0 0 1 0 1 1 1 1 1 1 1 1 1 1 1	0 0 0 0 0 0 0 0 0 0 0 0 0 0 0 0
2023-10-18T02-21-31.937 PM	000016.5915	-000000.0015	000000.0747	000000.0999	-000000.0213	-000000.1345	000000.9975	000001.6387	000005.4000	37252	00245	00422	00972	00023	00538	01862	00687	00140	0 0 0 1 0 1 1 1 1 1 1 1 1 1 1 1	0 0 0 0 0 0 0 0 0 0 0 0 0 0 0 0
2023-10-18T02-21-34.618 PM	000016.5921	-000000.0284	000000.0364	000000.0903	-000000.0298	-000000.1345	000000.9982	000001.7017	000005.8800	37253	00190	00339	00908	00019	00538	01863	00686	00148	0 0 0 1 0 1 1 1 1 1 1 1 1 1 1 1	0 0 0 0 0 0 0 0 0 0 0 0 0 0 0 0
2023-10-18T02-21-37.442 PM	000016.5909	-000000.0372	000000.0355	000000.0903	-000000.0320	-000000.1345	000000.9994	000001.6387	000005.6400	37251	00172	00337	00908	00018	00538	01865	00687	00144	0 0 0 1 0 1 1 1 1 1 1 1 1 1 1 1	0 0 0 0 0 0 0 0 0 0 0 0 0 0 0 0
2023-10-18T02-21-40.265 PM	000016.5921	-000000.0054	000000.0756	000000.1002	-000000.0277	-000000.1345	000001.0000	000001.7647	000005.6400	37253	00237	00424	00974	00020	00538	01866	00685	00144	0 0 0 1 0 1 1 1 1 1 1 1 1 1 1 1	0 0 0 0 0 0 0 0 0 0 0 0 0 0 0 0
2023-10-18T02-21-43.623 PM	000016.5915	-000000.0039	000000.0747	000000.1005	-000000.0298	-000000.1345	000000.9994	000001.7017	000005.8800	37252	00240	00422	00976	00019	00538	01865	00686	00148	0 0 0 1 0 1 1 1 1 1 1 1 1 1 1 1	0 0 0 0 0 0 0 0 0 0 0 0 0 0 0 0
2023-10-18T02-21-47.262 PM	000016.5949	-000000.0392	000000.0396	000000.0884	-000000.0277	-000000.1345	000000.9988	000001.7647	000005.8800	37258	00168	00346	00895	00020	00538	01864	00685	00148	0 0 0 1 0 1 1 1 1 1 1 1 1 1 1 1	0 0 0 0 0 0 0 0 0 0 0 0 0 0 0 0
2023-10-18T02-21-49.552 PM	000016.5955	-000000.0078	000000.0751	000000.1010	-000000.0298	-000000.1345	000000.9994	000001.7017	000005.8800	37259	00232	00423	00979	00019	00538	01865	00686	00148	0 0 0 1 0 1 1 1 1 1 1 1 1 1 1 1	0 0 0 0 0 0 0 0 0 0 0 0 0 0 0 0
2023-10-18T02-21-52.267 PM	000016.5971	-000000.0397	000000.0396	000000.0885	-000000.0277	-000000.1345	000001.0006	000001.8277	000005.6400	37262	00167	00346	00896	00020	00538	01867	00684	00144	0 0 0 1 0 1 1 1 1 1 1 1 1 1 1 1	0 0 0 0 0 0 0 0 0 0 0 0 0 0 0 0
2023-10-18T02-21-54.923 PM	000016.6011	-000000.0367	000000.0387	000000.0888	-000000.0256	-000000.1345	000001.0018	000001.7647	000005.6400	37269	00173	00344	00898	00021	00538	01869	00685	00144	0 0 0 1 0 1 1 1 1 1 1 1 1 1 1 1	0 0 0 0 0 0 0 0 0 0 0 0 0 0 0 0
2023-10-18T02-21-58.345 PM	000016.6028	-000000.0034	000000.0383	000000.0888	-000000.0277	-000000.1345	000000.9994	000001.7647	000005.8800	37272	00241	00343	00898	00020	00538	01865	00685	00148	0 0 0 1 0 1 1 1 1 1 1 1 1 1 1 1	0 0 0 0 0 0 0 0 0 0 0 0 0 0 0 0
2023-10-18T02-22-01.263 PM	000016.6045	-000000.0328	000000.0406	000000.0884	-000000.0320	-000000.1345	000000.9988	000001.7017	000005.4000	37275	00181	00348	00895	00018	00538	01864	00686	00140	0 0 0 1 0 1 1 1 1 1 1 1 1 1 1 1	0 0 0 0 0 0 0 0 0 0 0 0 0 0 0 0
2023-10-18T02-22-03.444 PM	000016.6045	-000000.0363	000000.0300	000000.0894	-000000.0277	-000000.1345	000001.0000	000001.8277	000005.8800	37275	00174	00325	00902	00020	00538	01866	00684	00148	0 0 0 1 0 1 1 1 1 1 1 1 1 1 1 1	0 0 0 0 0 0 0 0 0 0 0 0 0 0 0 0
2023-10-18T02-22-06.252 PM	000016.6067	-000000.0147	000000.0327	000000.0884	-000000.0298	-000000.1345	000000.9994	000001.7017	000005.6400	37279	00218	00331	00895	00019	00538	01865	00686	00144	0 0 0 1 0 1 1 1 1 1 1 1 1 1 1 1	0 0 0 0 0 0 0 0 0 0 0 0 0 0 0 0
2023-10-18T02-22-10.260 PM	000016.6096	-000000.0348	000000.0655	000000.1014	-000000.0277	-000000.1345	000001.0000	000001.7017	000005.8800	37284	00177	00402	00982	00020	00538	01866	00686	00148	0 0 0 1 0 1 1 1 1 1 1 1 1 1 1 1	0 0 0 0 0 0 0 0 0 0 0 0 0 0 0 0
2023-10-18T02-22-12.591 PM	000016.6101	-000000.0029	000000.0659	000000.1013	-000000.0277	-000000.1345	000001.0006	000001.6387	000005.6400	37285	00242	00403	00981	00020	00538	01867	00687	00144	0 0 0 1 0 1 1 1 1 1 1 1 1 1 1 1	0 0 0 0 0 0 0 0 0 0 0 0 0 0 0 0
2023-10-18T02-22-15.792 PM	000016.6124	-000000.0005	000000.0705	000000.1017	-000000.0256	-000000.1345	000001.0006	000001.7017	000005.8800	37289	00247	00413	00984	00021	00538	01867	00686	00148	0 0 0 1 0 1 1 1 1 1 1 1 1 1 1 1	0 0 0 0 0 0 0 0 0 0 0 0 0 0 0 0
2023-10-18T02-22-18.224 PM	000016.6146	-000000.0416	000000.0761	000000.1001	-000000.0277	-000000.1345	000001.0006	000001.7647	000005.1600	37293	00163	00425	00973	00020	00538	01867	00685	00136	0 0 0 1 0 1 1 1 1 1 1 1 1 1 1 1	0 0 0 0 0 0 0 0 0 0 0 0 0 0 0 0
2023-10-18T02-22-21.627 PM	000016.6152	-000000.0191	000000.0715	000000.1017	-000000.0277	-000000.1345	000001.0012	000001.7017	000005.8800	37294	00209	00415	00984	00020	00538	01868	00686	00148	0 0 0 1 0 1 1 1 1 1 1 1 1 1 1 1	0 0 0 0 0 0 0 0 0 0 0 0 0 0 0 0
2023-10-18T02-22-23.902 PM	000016.6175	-000000.0397	000000.0383	000000.0902	-000000.0320	-000000.1345	000001.0000	000001.8277	000006.3600	37298	00167	00343	00907	00018	00538	01866	00684	00156	0 0 0 1 0 1 1 1 1 1 1 1 1 1 1 1	0 0 0 0 0 0 0 0 0 0 0 0 0 0 0 0
2023-10-18T02-22-26.664 PM	000016.6186	-000000.0358	000000.0673	000000.1013	-000000.0234	-000000.1345	000001.0012	000001.7647	000005.1600	37300	00175	00406	00981	00022	00538	01868	00685	00136	0 0 0 1 0 1 1 1 1 1 1 1 1 1 1 1	0 0 0 0 0 0 0 0 0 0 0 0 0 0 0 0
2023-10-18T02-22-29.426 PM	000016.6186	-000000.0353	000000.0701	000000.1005	-000000.0234	-000000.1345	000001.0012	000001.7647	000006.1200	37300	00176	00412	00976	00022	00538	01868	00685	00152	0 0 0 1 0 1 1 1 1 1 1 1 1 1 1 1	0 0 0 0 0 0 0 0 0 0 0 0 0 0 0 0
2023-10-18T02-22-32.249 PM	000016.6214	-000000.0416	000000.0406	000000.0894	-000000.0341	-000000.1345	000001.0012	000001.7017	000006.3600	37305	00163	00348	00902	00017	00538	01868	00686	00156	0 0 0 1 0 1 1 1 1 1 1 1 1 1 1 1	0 0 0 0 0 0 0 0 0 0 0 0 0 0 0 0
2023-10-18T02-22-35.889 PM	000016.6242	-000000.0044	000000.0761	000000.1004	-000000.0277	-000000.1345	000001.0043	000001.7017	000005.6400	37310	00239	00425	00975	00020	00538	01873	00686	00144	0 0 0 1 0 1 1 1 1 1 1 1 1 1 1 1	0 0 0 0 0 0 0 0 0 0 0 0 0 0 0 0
2023-10-18T02-22-39.201 PM	000016.6276	000000.0010	000000.0715	000000.1005	-000000.0192	-000000.1345	000000.9994	000001.7017	000006.1200	37316	00250	00415	00976	00024	00538	01865	00686	00152	0 0 0 1 0 1 1 1 1 1 1 1 1 1 1 1	0 0 0 0 0 0 0 0 0 0 0 0 0 0 0 0
2023-10-18T02-22-41.539 PM	000016.6270	000000.0000	000000.0387	000000.0917	-000000.0256	-000000.1345	000000.9988	000001.7017	000006.1200	37315	00248	00344	00917	00021	00538	01864	00686	00152	0 0 0 1 0 1 1 1 1 1 1 1 1 1 1 1	0 0 0 0 0 0 0 0 0 0 0 0 0 0 0 0
2023-10-18T02-22-44.841 PM	000016.6270	-000000.0039	000000.0692	000000.1020	-000000.0256	-000000.1345	000001.0006	000001.7647	000006.1200	37315	00240	00410	00986	00021	00538	01867	00685	00152	0 0 0 1 0 1 1 1 1 1 1 1 1 1 1 1	0 0 0 0 0 0 0 0 0 0 0 0 0 0 0 0
2023-10-18T02-22-47.782 PM	000016.6259	-000000.0029	000000.0682	000000.1017	-000000.0256	-000000.1345	000001.0006	000001.7017	000006.1200	37313	00242	00408	00984	00021	00538	01867	00686	00152	0 0 0 1 0 1 1 1 1 1 1 1 1 1 1 1	0 0 0 0 0 0 0 0 0 0 0 0 0 0 0 0
2023-10-18T02-22-50.232 PM	000016.6270	-000000.0377	000000.0452	000000.1037	-000000.0277	-000000.1345	000001.0000	000001.8277	000006.1200	37315	00171	00358	00997	00020	00538	01866	00684	00152	0 0 0 1 0 1 1 1 1 1 1 1 1 1 1 1	0 0 0 0 0 0 0 0 0 0 0 0 0 0 0 0
2023-10-18T02-22-53.574 PM	000016.6259	-000000.0421	000000.0645	000000.1027	-000000.0277	-000000.1345	000001.0025	000001.7017	000005.8800	37313	00162	00400	00990	00020	00538	01870	00686	00148	0 0 0 1 0 1 1 1 1 1 1 1 1 1 1 1	0 0 0 0 0 0 0 0 0 0 0 0 0 0 0 0
2023-10-18T02-22-55.880 PM	000016.6270	-000000.0392	000000.0337	000000.0905	-000000.0298	-000000.1345	000000.9975	000001.6387	000005.8800	37315	00168	00333	00909	00019	00538	01862	00687	00148	0 0 0 1 0 1 1 1 1 1 1 1 1 1 1 1	0 0 0 0 0 0 0 0 0 0 0 0 0 0 0 0
2023-10-18T02-22-59.394 PM	000016.6276	-000000.0416	000000.0341	000000.0909	-000000.0320	-000000.1345	000001.0012	000001.7017	000006.1200	37316	00163	00334	00912	00018	00538	01868	00686	00152	0 0 0 1 0 1 1 1 1 1 1 1 1 1 1 1	0 0 0 0 0 0 0 0 0 0 0 0 0 0 0 0
2023-10-18T02-23-02.219 PM	000016.6242	000000.0005	000000.0641	000000.0912	-000000.0277	-000000.1345	000000.9994	000001.6387	000005.6400	37310	00249	00399	00914	00020	00538	01865	00687	00144	0 0 0 1 0 1 1 1 1 1 1 1 1 1 1 1	0 0 0 0 0 0 0 0 0 0 0 0 0 0 0 0
2023-10-18T02-23-05.545 PM	000016.6242	-000000.0034	000000.0512	000000.0915	-000000.0341	-000000.1345	000001.0000	000001.7017	000005.6400	37310	00241	00371	00916	00017	00538	01866	00686	00144	0 0 0 1 0 1 1 1 1 1 1 1 1 1 1 1	0 0 0 0 0 0 0 0 0 0 0 0 0 0 0 0
2023-10-18T02-23-07.867 PM	000016.6242	-000000.0039	000000.0701	000000.1022	-000000.0256	-000000.1345	000000.9994	000001.8277	000006.1200	37310	00240	00412	00987	00021	00538	01865	00684	00152	0 0 0 1 0 1 1 1 1 1 1 1 1 1 1 1	0 0 0 0 0 0 0 0 0 0 0 0 0 0 0 0
2023-10-18T02-23-11.192 PM	000016.6242	000000.0000	000000.0682	000000.1016	-000000.0213	-000000.1345	000000.9994	000001.7017	000005.4000	37310	00248	00408	00983	00023	00538	01865	00686	00140	0 0 0 1 0 1 1 1 1 1 1 1 1 1 1 1	0 0 0 0 0 0 0 0 0 0 0 0 0 0 0 0
2023-10-18T02-23-13.497 PM	000016.6242	000000.0000	000000.0447	000000.0923	-000000.0298	-000000.1345	000001.0006	000001.8277	000005.6400	37310	00248	00357	00921	00019	00538	01867	00684	00144	0 0 0 1 0 1 1 1 1 1 1 1 1 1 1 1	0 0 0 0 0 0 0 0 0 0 0 0 0 0 0 0
2023-10-18T02-23-16.211 PM	000016.6225	-000000.0044	000000.0696	000000.1022	-000000.0256	-000000.1345	000000.9994	000001.7017	000005.8800	37307	00239	00411	00987	00021	00538	01865	00686	00148	0 0 0 1 0 1 1 1 1 1 1 1 1 1 1 1	0 0 0 0 0 0 0 0 0 0 0 0 0 0 0 0
2023-10-18T02-23-19.520 PM	000016.6231	-000000.0039	000000.0701	000000.1025	-000000.0277	-000000.1345	000001.0000	000001.7017	000005.4000	37308	00240	00412	00989	00020	00538	01866	00686	00140	0 0 0 1 0 1 1 1 1 1 1 1 1 1 1 1	0 0 0 0 0 0 0 0 0 0 0 0 0 0 0 0
2023-10-18T02-23-21.857 PM	000016.6220	-000000.0363	000000.0337	000000.1028	-000000.0192	-000000.1345	000001.0000	000001.7647	000006.1200	37306	00174	00333	00991	00024	00538	01866	00685	00152	0 0 0 1 0 1 1 1 1 1 1 1 1 1 1 1	0 0 0 0 0 0 0 0 0 0 0 0 0 0 0 0
2023-10-18T02-23-25.496 PM	000016.6237	-000000.0367	000000.0392	000000.1034	-000000.0213	-000000.1345	000001.0006	000001.8277	000005.8800	37309	00173	00345	00995	00023	00538	01867	00684	00148	0 0 0 1 0 1 1 1 1 1 1 1 1 1 1 1	0 0 0 0 0 0 0 0 0 0 0 0 0 0 0 0
2023-10-18T02-23-28.208 PM	000016.6225	-000000.0382	000000.0332	000000.0906	-000000.0298	-000000.1345	000001.0000	000001.7017	000005.8800	37307	00170	00332	00910	00019	00538	01866	00686	00148	0 0 0 1 0 1 1 1 1 1 1 1 1 1 1 1	0 0 0 0 0 0 0 0 0 0 0 0 0 0 0 0
2023-10-18T02-23-31.505 PM	000016.6208	-000000.0426	000000.0346	000000.0912	-000000.0341	-000000.1345	000001.0006	000001.7017	000005.6400	37304	00161	00335	00914	00017	00538	01867	00686	00144	0 0 0 1 0 1 1 1 1 1 1 1 1 1 1 1	0 0 0 0 0 0 0 0 0 0 0 0 0 0 0 0
2023-10-18T02-23-33.842 PM	000016.6197	-000000.0034	000000.0622	000000.0921	-000000.0320	-000000.1345	000001.0012	000001.7647	000005.6400	37302	00241	00395	00920	00018	00538	01868	00685	00144	0 0 0 1 0 1 1 1 1 1 1 1 1 1 1 1	0 0 0 0 0 0 0 0 0 0 0 0 0 0 0 0
2023-10-18T02-23-36.603 PM	000016.6191	-000000.0402	000000.0323	000000.0918	-000000.0320	-000000.1345	000001.0000	000001.7017	000005.8800	37301	00166	00330	00918	00018	00538	01866	00686	00148	0 0 0 1 0 1 1 1 1 1 1 1 1 1 1 1	0 0 0 0 0 0 0 0 0 0 0 0 0 0 0 0
2023-10-18T02-23-39.382 PM	000016.6175	-000000.0377	000000.0300	000000.0923	-000000.0298	-000000.1345	000001.0000	000001.7647	000005.8800	37298	00171	00325	00921	00019	00538	01866	00685	00148	0 0 0 1 0 1 1 1 1 1 1 1 1 1 1 1	0 0 0 0 0 0 0 0 0 0 0 0 0 0 0 0
2023-10-18T02-23-42.190 PM	000016.6186	000000.0010	000000.0655	000000.0975	-000000.0277	-000000.1345	000001.0000	000001.7017	000005.6400	37300	00250	00402	00956	00020	00538	01866	00686	00144	0 0 0 1 0 1 1 1 1 1 1 1 1 1 1 1	0 0 0 0 0 0 0 0 0 0 0 0 0 0 0 0
2023-10-18T02-23-44.842 PM	000016.6146	000000.0005	000000.0581	000000.0914	-000000.0277	-000000.1345	000000.9994	000001.8277	000005.8800	37293	00249	00386	00915	00020	00538	01865	00684	00148	0 0 0 1 0 1 1 1 1 1 1 1 1 1 1 1	0 0 0 0 0 0 0 0 0 0 0 0 0 0 0 0
2023-10-18T02-23-48.844 PM	000016.6163	-000000.0024	000000.0664	000000.1036	-000000.0277	-000000.1345	000000.9994	000001.6387	000005.6400	37296	00243	00404	00996	00020	00538	01865	00687	00144	0 0 0 1 0 1 1 1 1 1 1 1 1 1 1 1	0 0 0 0 0 0 0 0 0 0 0 0 0 0 0 0
2023-10-18T02-23-51.135 PM	000016.6169	-000000.0029	000000.0673	000000.1030	-000000.0298	-000000.1345	000001.0006	000001.7017	000005.8800	37297	00242	00406	00992	00019	00538	01867	00686	00148	0 0 0 1 0 1 1 1 1 1 1 1 1 1 1 1	0 0 0 0 0 0 0 0 0 0 0 0 0 0 0 0
2023-10-18T02-23-54.414 PM	000016.6175	-000000.0392	000000.0341	000000.0990	-000000.0277	-000000.1345	000001.0006	000001.6387	000005.8800	37298	00168	00334	00966	00020	00538	01867	00687	00148	0 0 0 1 0 1 1 1 1 1 1 1 1 1 1 1	0 0 0 0 0 0 0 0 0 0 0 0 0 0 0 0
2023-10-18T02-23-56.831 PM	000016.6146	-000000.0412	000000.0341	000000.1002	-000000.0256	-000000.1345	000000.9994	000001.7017	000005.6400	37293	00164	00334	00974	00021	00538	01865	00686	00144	0 0 0 1 0 1 1 1 1 1 1 1 1 1 1 1	0 0 0 0 0 0 0 0 0 0 0 0 0 0 0 0
2023-10-18T02-24-00.204 PM	000016.6135	-000000.0397	000000.0304	000000.0921	-000000.0320	-000000.1345	000001.0000	000001.8277	000005.8800	37291	00167	00326	00920	00018	00538	01866	00684	00148	0 0 0 1 0 1 1 1 1 1 1 1 1 1 1 1	0 0 0 0 0 0 0 0 0 0 0 0 0 0 0 0
2023-10-18T02-24-02.526 PM	000016.6124	-000000.0367	000000.0304	000000.0986	-000000.0234	-000000.1345	000000.9982	000001.7647	000005.8800	37289	00173	00326	00963	00022	00538	01863	00685	00148	0 0 0 1 0 1 1 1 1 1 1 1 1 1 1 1	0 0 0 0 0 0 0 0 0 0 0 0 0 0 0 0
2023-10-18T02-24-05.353 PM	000016.6124	-000000.0377	000000.0327	000000.0960	-000000.0234	-000000.1345	000001.0000	000001.7017	000005.8800	37289	00171	00331	00946	00022	00538	01866	00686	00148	0 0 0 1 0 1 1 1 1 1 1 1 1 1 1 1	0 0 0 0 0 0 0 0 0 0 0 0 0 0 0 0
2023-10-18T02-24-08.176 PM	000016.6112	-000000.0416	000000.0346	000000.0914	-000000.0341	-000000.1345	000000.9994	000001.6387	000006.1200	37287	00163	00335	00915	00017	00538	01865	00687	00152	0 0 0 1 0 1 1 1 1 1 1 1 1 1 1 1	0 0 0 0 0 0 0 0 0 0 0 0 0 0 0 0
2023-10-18T02-24-10.827 PM	000016.6112	-000000.0416	000000.0341	000000.0914	-000000.0341	-000000.1345	000000.9994	000001.7647	000006.1200	37287	00163	00334	00915	00017	00538	01865	00685	00152	0 0 0 1 0 1 1 1 1 1 1 1 1 1 1 1	0 0 0 0 0 0 0 0 0 0 0 0 0 0 0 0
2023-10-18T02-24-14.404 PM	000016.6101	000000.0000	000000.0650	000000.0999	-000000.0277	-000000.1345	000001.0000	000001.8277	000005.6400	37285	00248	00401	00972	00020	00538	01866	00684	00144	0 0 0 1 0 1 1 1 1 1 1 1 1 1 1 1	0 0 0 0 0 0 0 0 0 0 0 0 0 0 0 0
2023-10-18T02-24-17.118 PM	000016.6084	-000000.0010	000000.0636	000000.0978	-000000.0298	-000000.1345	000000.9988	000001.8277	000005.6400	37282	00246	00398	00958	00019	00538	01864	00684	00144	0 0 0 1 0 1 1 1 1 1 1 1 1 1 1 1	0 0 0 0 0 0 0 0 0 0 0 0 0 0 0 0
2023-10-18T02-24-19.817 PM	000016.6073	-000000.0088	000000.0641	000000.1036	-000000.0256	-000000.1345	000000.9994	000001.8908	000005.8800	37280	00230	00399	00996	00021	00538	01865	00683	00148	0 0 0 1 0 1 1 1 1 1 1 1 1 1 1 1	0 0 0 0 0 0 0 0 0 0 0 0 0 0 0 0
2023-10-18T02-24-22.563 PM	000016.6079	-000000.0005	000000.0668	000000.0971	-000000.0277	-000000.1345	000001.0012	000001.7647	000005.8800	37281	00247	00405	00953	00020	00538	01868	00685	00148	0 0 0 1 0 1 1 1 1 1 1 1 1 1 1 1	0 0 0 0 0 0 0 0 0 0 0 0 0 0 0 0
2023-10-18T02-24-25.434 PM	000016.6056	000000.0010	000000.0655	000000.0950	-000000.0277	-000000.1345	000001.0006	000001.7647	000005.8800	37277	00250	00402	00939	00020	00538	01867	00685	00148	0 0 0 1 0 1 1 1 1 1 1 1 1 1 1 1	0 0 0 0 0 0 0 0 0 0 0 0 0 0 0 0
2023-10-18T02-24-28.776 PM	000016.6045	000000.0000	000000.0650	000000.1034	-000000.0256	-000000.1345	000000.9994	000001.8277	000005.8800	37275	00248	00401	00995	00021	00538	01865	00684	00148	0 0 0 1 0 1 1 1 1 1 1 1 1 1 1 1	0 0 0 0 0 0 0 0 0 0 0 0 0 0 0 0
2023-10-18T02-24-31.098 PM	000016.6034	000000.0015	000000.0659	000000.1025	-000000.0213	-000000.1345	000001.0000	000001.7017	000005.8800	37273	00251	00403	00989	00023	00538	01866	00686	00148	0 0 0 1 0 1 1 1 1 1 1 1 1 1 1 1	0 0 0 0 0 0 0 0 0 0 0 0 0 0 0 0
2023-10-18T02-24-34.394 PM	000016.6017	-000000.0392	000000.0332	000000.0918	-000000.0277	-000000.1345	000001.0006	000001.7647	000005.8800	37270	00168	00332	00918	00020	00538	01867	00685	00148	0 0 0 1 0 1 1 1 1 1 1 1 1 1 1 1	0 0 0 0 0 0 0 0 0 0 0 0 0 0 0 0
2023-10-18T02-24-37.439 PM	000016.6005	-000000.0372	000000.0332	000000.0939	-000000.0234	-000000.1345	000000.9988	000001.8277	000005.8800	37268	00172	00332	00932	00022	00538	01864	00684	00148	0 0 0 1 0 1 1 1 1 1 1 1 1 1 1 1	0 0 0 0 0 0 0 0 0 0 0 0 0 0 0 0
2023-10-18T02-24-40.152 PM	000016.5988	-000000.0397	000000.0346	000000.0906	-000000.0320	-000000.1345	000000.9994	000001.7017	000005.8800	37265	00167	00335	00910	00018	00538	01865	00686	00148	0 0 0 1 0 1 1 1 1 1 1 1 1 1 1 1	0 0 0 0 0 0 0 0 0 0 0 0 0 0 0 0
2023-10-18T02-24-43.464 PM	000016.5971	-000000.0392	000000.0304	000000.0902	-000000.0320	-000000.1345	000000.9988	000001.7017	000005.8800	37262	00168	00326	00907	00018	00538	01864	00686	00148	0 0 0 1 0 1 1 1 1 1 1 1 1 1 1 1	0 0 0 0 0 0 0 0 0 0 0 0 0 0 0 0
2023-10-18T02-24-45.806 PM	000016.5955	-000000.0005	000000.0659	000000.0998	-000000.0277	-000000.1345	000000.9975	000001.7017	000006.1200	37259	00247	00403	00971	00020	00538	01862	00686	00152	0 0 0 1 0 1 1 1 1 1 1 1 1 1 1 1	0 0 0 0 0 0 0 0 0 0 0 0 0 0 0 0
2023-10-18T02-24-48.500 PM	000016.5949	-000000.0333	000000.0332	000000.0887	-000000.0277	-000000.1345	000001.0000	000001.7017	000005.8800	37258	00180	00332	00897	00020	00538	01866	00686	00148	0 0 0 1 0 1 1 1 1 1 1 1 1 1 1 1	0 0 0 0 0 0 0 0 0 0 0 0 0 0 0 0
2023-10-18T02-24-51.325 PM	000016.5938	-000000.0363	000000.0323	000000.0893	-000000.0256	-000000.1345	000000.9994	000001.7017	000005.8800	37256	00174	00330	00901	00021	00538	01865	00686	00148	0 0 0 1 0 1 1 1 1 1 1 1 1 1 1 1	0 0 0 0 0 0 0 0 0 0 0 0 0 0 0 0
2023-10-18T02-24-54.149 PM	000016.5921	-000000.0044	000000.0682	000000.0990	-000000.0320	-000000.1345	000000.9982	000001.7017	000005.8800	37253	00239	00408	00966	00018	00538	01863	00686	00148	0 0 0 1 0 1 1 1 1 1 1 1 1 1 1 1	0 0 0 0 0 0 0 0 0 0 0 0 0 0 0 0
2023-10-18T02-24-57.475 PM	000016.5938	-000000.0039	000000.0682	000000.0998	-000000.0320	-000000.1345	000000.9994	000001.6387	000005.6400	37256	00240	00408	00971	00018	00538	01865	00687	00144	0 0 0 1 0 1 1 1 1 1 1 1 1 1 1 1	0 0 0 0 0 0 0 0 0 0 0 0 0 0 0 0
2023-10-18T02-24-59.796 PM	000016.5977	-000000.0078	000000.0659	000000.1010	-000000.0234	-000000.1345	000000.9994	000001.7017	000005.4000	37263	00232	00403	00979	00022	00538	01865	00686	00140	0 0 0 1 0 1 1 1 1 1 1 1 1 1 1 1	0 0 0 0 0 0 0 0 0 0 0 0 0 0 0 0
2023-10-18T02-25-03.499 PM	000016.6000	-000000.0005	000000.0645	000000.1031	-000000.0234	-000000.1345	000000.9988	000001.8277	000005.8800	37267	00247	00400	00993	00022	00538	01864	00684	00148	0 0 0 1 0 1 1 1 1 1 1 1 1 1 1 1	0 0 0 0 0 0 0 0 0 0 0 0 0 0 0 0
2023-10-18T02-25-06.699 PM	000016.6022	-000000.0367	000000.0332	000000.0909	-000000.0234	-000000.1345	000001.0006	000001.7017	000005.4000	37271	00173	00332	00912	00022	00538	01867	00686	00140	0 0 0 1 0 1 1 1 1 1 1 1 1 1 1 1	0 0 0 0 0 0 0 0 0 0 0 0 0 0 0 0
2023-10-18T02-25-09.070 PM	000016.6039	-000000.0402	000000.0341	000000.0909	-000000.0277	-000000.1345	000001.0012	000001.7017	000006.1200	37274	00166	00334	00912	00020	00538	01868	00686	00152	0 0 0 1 0 1 1 1 1 1 1 1 1 1 1 1	0 0 0 0 0 0 0 0 0 0 0 0 0 0 0 0
2023-10-18T02-25-11.783 PM	000016.6050	-000000.0269	000000.0309	000000.0920	-000000.0320	-000000.1345	000001.0006	000001.7647	000005.6400	37276	00193	00327	00919	00018	00538	01867	00685	00144	0 0 0 1 0 1 1 1 1 1 1 1 1 1 1 1	0 0 0 0 0 0 0 0 0 0 0 0 0 0 0 0
2023-10-18T02-25-14.497 PM	000016.6062	-000000.0407	000000.0332	000000.0909	-000000.0341	-000000.1345	000000.9994	000001.6387	000005.8800	37278	00165	00332	00912	00017	00538	01865	00687	00148	0 0 0 1 0 1 1 1 1 1 1 1 1 1 1 1	0 0 0 0 0 0 0 0 0 0 0 0 0 0 0 0
2023-10-18T02-25-17.681 PM	000016.6079	-000000.0372	000000.0327	000000.0909	-000000.0277	-000000.1345	000000.9994	000001.7017	000005.8800	37281	00172	00331	00912	00020	00538	01865	00686	00148	0 0 0 1 0 1 1 1 1 1 1 1 1 1 1 1	0 0 0 0 0 0 0 0 0 0 0 0 0 0 0 0
2023-10-18T02-25-20.127 PM	000016.6084	-000000.0083	000000.0300	000000.0923	-000000.0320	-000000.1345	000001.0000	000001.7647	000006.1200	37282	00231	00325	00921	00018	00538	01866	00685	00152	0 0 0 1 0 1 1 1 1 1 1 1 1 1 1 1	0 0 0 0 0 0 0 0 0 0 0 0 0 0 0 0
2023-10-18T02-25-23.484 PM	000016.6107	-000000.0181	000000.0304	000000.0918	-000000.0320	-000000.1345	000001.0012	000001.6387	000005.6400	37286	00211	00326	00918	00018	00538	01868	00687	00144	0 0 0 1 0 1 1 1 1 1 1 1 1 1 1 1	0 0 0 0 0 0 0 0 0 0 0 0 0 0 0 0
2023-10-18T02-25-26.529 PM	000016.6135	000000.0000	000000.0673	000000.1016	-000000.0234	-000000.1345	000001.0000	000001.7647	000005.6400	37291	00248	00406	00983	00022	00538	01866	00685	00144	0 0 0 1 0 1 1 1 1 1 1 1 1 1 1 1	0 0 0 0 0 0 0 0 0 0 0 0 0 0 0 0
2023-10-18T02-25-29.306 PM	000016.6141	000000.0010	000000.0659	000000.1024	-000000.0213	-000000.1345	000000.9994	000001.7017	000006.1200	37292	00250	00403	00988	00023	00538	01865	00686	00152	0 0 0 1 0 1 1 1 1 1 1 1 1 1 1 1	0 0 0 0 0 0 0 0 0 0 0 0 0 0 0 0
2023-10-18T02-25-32.114 PM	000016.6163	-000000.0382	000000.0632	000000.1034	-000000.0234	-000000.1345	000001.0012	000001.8277	000005.8800	37296	00170	00397	00995	00022	00538	01868	00684	00148	0 0 0 1 0 1 1 1 1 1 1 1 1 1 1 1	0 0 0 0 0 0 0 0 0 0 0 0 0 0 0 0
2023-10-18T02-25-35.440 PM	000016.6180	-000000.0363	000000.0659	000000.1036	-000000.0234	-000000.1345	000001.0000	000001.7017	000005.6400	37299	00174	00403	00996	00022	00538	01866	00686	00144	0 0 0 1 0 1 1 1 1 1 1 1 1 1 1 1	0 0 0 0 0 0 0 0 0 0 0 0 0 0 0 0
2023-10-18T02-25-37.762 PM	000016.6203	-000000.0397	000000.0341	000000.0911	-000000.0320	-000000.1345	000001.0000	000001.8277	000005.4000	37303	00167	00334	00913	00018	00538	01866	00684	00140	0 0 0 1 0 1 1 1 1 1 1 1 1 1 1 1	0 0 0 0 0 0 0 0 0 0 0 0 0 0 0 0
2023-10-18T02-25-40.445 PM	000016.6214	-000000.0314	000000.0673	000000.1028	-000000.0234	-000000.1345	000000.9994	000001.8908	000006.1200	37305	00184	00406	00991	00022	00538	01865	00683	00152	0 0 0 1 0 1 1 1 1 1 1 1 1 1 1 1	0 0 0 0 0 0 0 0 0 0 0 0 0 0 0 0
2023-10-18T02-25-43.284 PM	000016.6231	-000000.0240	000000.0645	000000.1036	-000000.0234	-000000.1345	000000.9994	000001.6387	000005.8800	37308	00199	00400	00996	00022	00538	01865	00687	00148	0 0 0 1 0 1 1 1 1 1 1 1 1 1 1 1	0 0 0 0 0 0 0 0 0 0 0 0 0 0 0 0
2023-10-18T02-25-46.109 PM	000016.6254	-000000.0402	000000.0346	000000.0917	-000000.0320	-000000.1345	000000.9988	000001.8277	000006.1200	37312	00166	00335	00917	00018	00538	01864	00684	00152	0 0 0 1 0 1 1 1 1 1 1 1 1 1 1 1	0 0 0 0 0 0 0 0 0 0 0 0 0 0 0 0
2023-10-18T02-25-49.262 PM	000016.6270	-000000.0392	000000.0327	000000.0908	-000000.0320	-000000.1345	000001.0000	000001.7017	000005.6400	37315	00168	00331	00911	00018	00538	01866	00686	00144	0 0 0 1 0 1 1 1 1 1 1 1 1 1 1 1	0 0 0 0 0 0 0 0 0 0 0 0 0 0 0 0
2023-10-18T02-25-52.430 PM	000016.6287	-000000.0010	000000.0318	000000.0918	-000000.0277	-000000.1345	000000.9994	000001.7017	000005.6400	37318	00246	00329	00918	00020	00538	01865	00686	00144	0 0 0 1 0 1 1 1 1 1 1 1 1 1 1 1	0 0 0 0 0 0 0 0 0 0 0 0 0 0 0 0
2023-10-18T02-25-55.569 PM	000016.6293	-000000.0103	000000.0309	000000.0920	-000000.0320	-000000.1345	000001.0018	000001.6387	000005.8800	37319	00227	00327	00919	00018	00538	01869	00687	00148	0 0 0 1 0 1 1 1 1 1 1 1 1 1 1 1	0 0 0 0 0 0 0 0 0 0 0 0 0 0 0 0
2023-10-18T02-25-58.049 PM	000016.6293	-000000.0010	000000.0673	000000.1019	-000000.0234	-000000.1345	000001.0000	000001.7017	000005.6400	37319	00246	00406	00985	00022	00538	01866	00686	00144	0 0 0 1 0 1 1 1 1 1 1 1 1 1 1 1	0 0 0 0 0 0 0 0 0 0 0 0 0 0 0 0
2023-10-18T02-26-01.139 PM	000016.6310	-000000.0010	000000.0673	000000.1017	-000000.0256	-000000.1345	000000.9994	000001.7017	000005.6400	37322	00246	00406	00984	00021	00538	01865	00686	00144	0 0 0 1 0 1 1 1 1 1 1 1 1 1 1 1	0 0 0 0 0 0 0 0 0 0 0 0 0 0 0 0
2023-10-18T02-26-03.462 PM	000016.6327	-000000.0044	000000.0355	000000.0915	-000000.0320	-000000.1345	000001.0012	000001.6387	000005.6400	37325	00239	00337	00916	00018	00538	01868	00687	00144	0 0 0 1 0 1 1 1 1 1 1 1 1 1 1 1	0 0 0 0 0 0 0 0 0 0 0 0 0 0 0 0
2023-10-18T02-26-06.600 PM	000016.6338	-000000.0020	000000.0636	000000.1034	-000000.0277	-000000.1345	000001.0018	000001.6387	000005.8800	37327	00244	00398	00995	00020	00538	01869	00687	00148	0 0 0 1 0 1 1 1 1 1 1 1 1 1 1 1	0 0 0 0 0 0 0 0 0 0 0 0 0 0 0 0
2023-10-18T02-26-09.032 PM	000016.6327	-000000.0015	000000.0668	000000.1028	-000000.0277	-000000.1345	000001.0018	000001.6387	000005.8800	37325	00245	00405	00991	00020	00538	01869	00687	00148	0 0 0 1 0 1 1 1 1 1 1 1 1 1 1 1	0 0 0 0 0 0 0 0 0 0 0 0 0 0 0 0
2023-10-18T02-26-12.155 PM	000016.6304	-000000.0377	000000.0618	000000.1019	-000000.0234	-000000.1345	000001.0012	000001.7647	000005.4000	37321	00171	00394	00985	00022	00538	01868	00685	00140	0 0 0 1 0 1 1 1 1 1 1 1 1 1 1 1	0 0 0 0 0 0 0 0 0 0 0 0 0 0 0 0
2023-10-18T02-26-15.654 PM	000016.6299	-000000.0348	000000.0668	000000.1033	-000000.0213	-000000.1345	000000.9988	000001.7017	000005.4000	37320	00177	00405	00994	00023	00538	01864	00686	00140	0 0 0 1 0 1 1 1 1 1 1 1 1 1 1 1	0 0 0 0 0 0 0 0 0 0 0 0 0 0 0 0
2023-10-18T02-26-18.310 PM	000016.6287	-000000.0397	000000.0318	000000.0915	-000000.0320	-000000.1345	000000.9994	000001.7647	000005.8800	37318	00167	00329	00916	00018	00538	01865	00685	00148	0 0 0 1 0 1 1 1 1 1 1 1 1 1 1 1	0 0 0 0 0 0 0 0 0 0 0 0 0 0 0 0
2023-10-18T02-26-21.082 PM	000016.6276	-000000.0407	000000.0337	000000.0915	-000000.0341	-000000.1345	000001.0006	000001.7647	000005.6400	37316	00165	00333	00916	00017	00538	01867	00685	00144	0 0 0 1 0 1 1 1 1 1 1 1 1 1 1 1	0 0 0 0 0 0 0 0 0 0 0 0 0 0 0 0
2023-10-18T02-26-23.388 PM	000016.6270	-000000.0397	000000.0489	000000.1024	-000000.0277	-000000.1345	000001.0006	000001.7017	000006.1200	37315	00167	00366	00988	00020	00538	01867	00686	00152	0 0 0 1 0 1 1 1 1 1 1 1 1 1 1 1	0 0 0 0 0 0 0 0 0 0 0 0 0 0 0 0
2023-10-18T02-26-26.087 PM	000016.6270	-000000.0387	000000.0304	000000.0921	-000000.0298	-000000.1345	000001.0000	000001.8277	000005.8800	37315	00169	00326	00920	00019	00538	01866	00684	00148	0 0 0 1 0 1 1 1 1 1 1 1 1 1 1 1	0 0 0 0 0 0 0 0 0 0 0 0 0 0 0 0
2023-10-18T02-26-29.257 PM	000016.6265	-000000.0397	000000.0327	000000.0917	-000000.0320	-000000.1345	000001.0006	000001.7017	000006.1200	37314	00167	00331	00917	00018	00538	01867	00686	00152	0 0 0 1 0 1 1 1 1 1 1 1 1 1 1 1	0 0 0 0 0 0 0 0 0 0 0 0 0 0 0 0
2023-10-18T02-26-32.175 PM	000016.6259	-000000.0034	000000.0664	000000.0911	-000000.0320	-000000.1345	000001.0012	000001.7017	000005.6400	37313	00241	00404	00913	00018	00538	01868	00686	00144	0 0 0 1 0 1 1 1 1 1 1 1 1 1 1 1	0 0 0 0 0 0 0 0 0 0 0 0 0 0 0 0
2023-10-18T02-26-34.402 PM	000016.6242	-000000.0382	000000.0300	000000.0921	-000000.0320	-000000.1345	000001.0006	000001.7017	000005.8800	37310	00170	00325	00920	00018	00538	01867	00686	00148	0 0 0 1 0 1 1 1 1 1 1 1 1 1 1 1	0 0 0 0 0 0 0 0 0 0 0 0 0 0 0 0
2023-10-18T02-26-37.005 PM	000016.6237	-000000.0387	000000.0304	000000.0918	-000000.0320	-000000.1345	000001.0006	000001.7017	000005.8800	37309	00169	00326	00918	00018	00538	01867	00686	00148	0 0 0 1 0 1 1 1 1 1 1 1 1 1 1 1	0 0 0 0 0 0 0 0 0 0 0 0 0 0 0 0
2023-10-18T02-26-41.069 PM	000016.6220	-000000.0034	000000.0678	000000.1027	-000000.0277	-000000.1345	000001.0031	000001.5756	000005.4000	37306	00241	00407	00990	00020	00538	01871	00688	00140	0 0 0 1 0 1 1 1 1 1 1 1 1 1 1 1	0 0 0 0 0 0 0 0 0 0 0 0 0 0 0 0
2023-10-18T02-26-43.343 PM	000016.6225	-000000.0044	000000.0553	000000.0917	-000000.0320	-000000.1345	000001.0012	000001.8277	000005.6400	37307	00239	00380	00917	00018	00538	01868	00684	00144	0 0 0 1 0 1 1 1 1 1 1 1 1 1 1 1	0 0 0 0 0 0 0 0 0 0 0 0 0 0 0 0
2023-10-18T02-26-46.057 PM	000016.6214	000000.0000	000000.0659	000000.1030	-000000.0234	-000000.1345	000001.0000	000001.7017	000006.1200	37305	00248	00403	00992	00022	00538	01866	00686	00152	0 0 0 1 0 1 1 1 1 1 1 1 1 1 1 1	0 0 0 0 0 0 0 0 0 0 0 0 0 0 0 0
2023-10-18T02-26-48.708 PM	000016.6203	-000000.0029	000000.0678	000000.1022	-000000.0277	-000000.1345	000001.0000	000001.7647	000005.6400	37303	00242	00407	00987	00020	00538	01866	00685	00144	0 0 0 1 0 1 1 1 1 1 1 1 1 1 1 1	0 0 0 0 0 0 0 0 0 0 0 0 0 0 0 0
2023-10-18T02-26-51.358 PM	000016.6208	-000000.0010	000000.0668	000000.0906	-000000.0298	-000000.1345	000001.0006	000001.8277	000005.8800	37304	00246	00405	00910	00019	00538	01867	00684	00148	0 0 0 1 0 1 1 1 1 1 1 1 1 1 1 1	0 0 0 0 0 0 0 0 0 0 0 0 0 0 0 0
2023-10-18T02-26-54.542 PM	000016.6186	000000.0000	000000.0733	000000.1016	-000000.0256	-000000.1345	000001.0000	000001.6387	000005.8800	37300	00248	00419	00983	00021	00538	01866	00687	00148	0 0 0 1 0 1 1 1 1 1 1 1 1 1 1 1	0 0 0 0 0 0 0 0 0 0 0 0 0 0 0 0
2023-10-18T02-26-57.255 PM	000016.6186	-000000.0020	000000.0747	000000.1020	-000000.0256	-000000.1345	000001.0012	000001.6387	000005.6400	37300	00244	00422	00986	00021	00538	01868	00687	00144	0 0 0 1 0 1 1 1 1 1 1 1 1 1 1 1	0 0 0 0 0 0 0 0 0 0 0 0 0 0 0 0
2023-10-18T02-27-00.110 PM	000016.6186	-000000.0382	000000.0392	000000.1034	-000000.0234	-000000.1345	000000.9994	000001.7647	000005.6400	37300	00170	00345	00995	00022	00538	01865	00685	00144	0 0 0 1 0 1 1 1 1 1 1 1 1 1 1 1	0 0 0 0 0 0 0 0 0 0 0 0 0 0 0 0
2023-10-18T02-27-03.325 PM	000016.6175	-000000.0387	000000.0373	000000.1033	-000000.0256	-000000.1345	000000.9994	000001.7017	000005.8800	37298	00169	00341	00994	00021	00538	01865	00686	00148	0 0 0 1 0 1 1 1 1 1 1 1 1 1 1 1	0 0 0 0 0 0 0 0 0 0 0 0 0 0 0 0
2023-10-18T02-27-06.039 PM	000016.6169	-000000.0416	000000.0337	000000.0912	-000000.0298	-000000.1345	000000.9988	000001.7017	000005.6400	37297	00163	00333	00914	00019	00538	01864	00686	00144	0 0 0 1 0 1 1 1 1 1 1 1 1 1 1 1	0 0 0 0 0 0 0 0 0 0 0 0 0 0 0 0
2023-10-18T02-27-09.178 PM	000016.6163	-000000.0387	000000.0290	000000.0920	-000000.0277	-000000.1345	000001.0006	000001.7647	000005.6400	37296	00169	00323	00919	00020	00538	01867	00685	00144	0 0 0 1 0 1 1 1 1 1 1 1 1 1 1 1	0 0 0 0 0 0 0 0 0 0 0 0 0 0 0 0
2023-10-18T02-27-11.405 PM	000016.6169	-000000.0392	000000.0300	000000.1014	-000000.0277	-000000.1345	000000.9988	000001.7647	000005.4000	37297	00168	00325	00982	00020	00538	01864	00685	00140	0 0 0 1 0 1 1 1 1 1 1 1 1 1 1 1	0 0 0 0 0 0 0 0 0 0 0 0 0 0 0 0
2023-10-18T02-27-14.544 PM	000016.6152	-000000.0367	000000.0332	000000.0912	-000000.0298	-000000.1345	000000.9988	000001.7647	000005.6400	37294	00173	00332	00914	00019	00538	01864	00685	00144	0 0 0 1 0 1 1 1 1 1 1 1 1 1 1 1	0 0 0 0 0 0 0 0 0 0 0 0 0 0 0 0
2023-10-18T02-27-17.195 PM	000016.6135	-000000.0377	000000.0323	000000.0906	-000000.0298	-000000.1345	000000.9969	000001.6387	000005.4000	37291	00171	00330	00910	00019	00538	01861	00687	00140	0 0 0 1 0 1 1 1 1 1 1 1 1 1 1 1	0 0 0 0 0 0 0 0 0 0 0 0 0 0 0 0
2023-10-18T02-27-20.003 PM	000016.6135	-000000.0015	000000.0650	000000.0992	-000000.0298	-000000.1345	000000.9988	000001.7017	000005.8800	37291	00245	00401	00967	00019	00538	01864	00686	00148	0 0 0 1 0 1 1 1 1 1 1 1 1 1 1 1	0 0 0 0 0 0 0 0 0 0 0 0 0 0 0 0
2023-10-18T02-27-22.373 PM	000016.6124	-000000.0407	000000.0346	000000.0918	-000000.0341	-000000.1345	000000.9994	000001.7017	000005.4000	37289	00165	00335	00918	00017	00538	01865	00686	00140	0 0 0 1 0 1 1 1 1 1 1 1 1 1 1 1	0 0 0 0 0 0 0 0 0 0 0 0 0 0 0 0
2023-10-18T02-27-25.573 PM	000016.6129	-000000.0377	000000.0318	000000.0908	-000000.0341	-000000.1345	000000.9988	000001.7017	000005.6400	37290	00171	00329	00911	00017	00538	01864	00686	00144	0 0 0 1 0 1 1 1 1 1 1 1 1 1 1 1	0 0 0 0 0 0 0 0 0 0 0 0 0 0 0 0
2023-10-18T02-27-29.213 PM	000016.6146	000000.0000	000000.0678	000000.1024	-000000.0234	-000000.1345	000001.0000	000001.8277	000006.1200	37293	00248	00407	00988	00022	00538	01866	00684	00152	0 0 0 1 0 1 1 1 1 1 1 1 1 1 1 1	0 0 0 0 0 0 0 0 0 0 0 0 0 0 0 0
2023-10-18T02-27-32.062 PM	000016.6118	-000000.0392	000000.0332	000000.0948	-000000.0298	-000000.1345	000000.9982	000001.7017	000005.8800	37288	00168	00332	00938	00019	00538	01863	00686	00148	0 0 0 1 0 1 1 1 1 1 1 1 1 1 1 1	0 0 0 0 0 0 0 0 0 0 0 0 0 0 0 0
2023-10-18T02-27-34.987 PM	000016.6112	-000000.0392	000000.0337	000000.0962	-000000.0277	-000000.1345	000000.9988	000001.7017	000005.8800	37287	00168	00333	00947	00020	00538	01864	00686	00148	0 0 0 1 0 1 1 1 1 1 1 1 1 1 1 1	0 0 0 0 0 0 0 0 0 0 0 0 0 0 0 0
2023-10-18T02-27-37.324 PM	000016.6124	-000000.0034	000000.0682	000000.1024	-000000.0256	-000000.1345	000001.0006	000001.7017	000005.4000	37289	00241	00408	00988	00021	00538	01867	00686	00140	0 0 0 1 0 1 1 1 1 1 1 1 1 1 1 1	0 0 0 0 0 0 0 0 0 0 0 0 0 0 0 0
2023-10-18T02-27-40.022 PM	000016.6096	-000000.0382	000000.0309	000000.0959	-000000.0256	-000000.1345	000000.9988	000001.7017	000005.4000	37284	00170	00327	00945	00021	00538	01864	00686	00140	0 0 0 1 0 1 1 1 1 1 1 1 1 1 1 1	0 0 0 0 0 0 0 0 0 0 0 0 0 0 0 0
2023-10-18T02-27-42.672 PM	000016.6084	-000000.0392	000000.0332	000000.0977	-000000.0256	-000000.1345	000000.9988	000001.7017	000005.8800	37282	00168	00332	00957	00021	00538	01864	00686	00148	0 0 0 1 0 1 1 1 1 1 1 1 1 1 1 1	0 0 0 0 0 0 0 0 0 0 0 0 0 0 0 0
2023-10-18T02-27-45.323 PM	000016.6079	-000000.0010	000000.0650	000000.1011	-000000.0256	-000000.1345	000000.9982	000001.8277	000005.4000	37281	00246	00401	00980	00021	00538	01863	00684	00140	0 0 0 1 0 1 1 1 1 1 1 1 1 1 1 1	0 0 0 0 0 0 0 0 0 0 0 0 0 0 0 0
2023-10-18T02-27-48.021 PM	000016.6067	-000000.0377	000000.0323	000000.0944	-000000.0277	-000000.1345	000000.9994	000001.7017	000005.6400	37279	00171	00330	00935	00020	00538	01865	00686	00144	0 0 0 1 0 1 1 1 1 1 1 1 1 1 1 1	0 0 0 0 0 0 0 0 0 0 0 0 0 0 0 0
2023-10-18T02-27-52.115 PM	000016.6056	-000000.0010	000000.0655	000000.1001	-000000.0277	-000000.1345	000000.9988	000001.8277	000005.4000	37277	00246	00402	00973	00020	00538	01864	00684	00140	0 0 0 1 0 1 1 1 1 1 1 1 1 1 1 1	0 0 0 0 0 0 0 0 0 0 0 0 0 0 0 0
2023-10-18T02-27-54.876 PM	000016.6062	-000000.0387	000000.0304	000000.0900	-000000.0320	-000000.1345	000000.9988	000001.7017	000005.8800	37278	00169	00326	00906	00018	00538	01864	00686	00148	0 0 0 1 0 1 1 1 1 1 1 1 1 1 1 1	0 0 0 0 0 0 0 0 0 0 0 0 0 0 0 0
2023-10-18T02-27-57.312 PM	000016.6034	-000000.0382	000000.0323	000000.0897	-000000.0320	-000000.1345	000001.0006	000001.7647	000005.8800	37273	00170	00330	00904	00018	00538	01867	00685	00148	0 0 0 1 0 1 1 1 1 1 1 1 1 1 1 1	0 0 0 0 0 0 0 0 0 0 0 0 0 0 0 0
2023-10-18T02-28-00.538 PM	000016.6073	-000000.0015	000000.0650	000000.0960	-000000.0277	-000000.1345	000001.0006	000001.7017	000005.8800	37280	00245	00401	00946	00020	00538	01867	00686	00148	0 0 0 1 0 1 1 1 1 1 1 1 1 1 1 1	0 0 0 0 0 0 0 0 0 0 0 0 0 0 0 0
2023-10-18T02-28-02.955 PM	000016.6067	-000000.0005	000000.0673	000000.0959	-000000.0320	-000000.1345	000001.0000	000001.7017	000005.8800	37279	00247	00406	00945	00018	00538	01866	00686	00148	0 0 0 1 0 1 1 1 1 1 1 1 1 1 1 1	0 0 0 0 0 0 0 0 0 0 0 0 0 0 0 0
2023-10-18T02-28-06.170 PM	000016.6073	-000000.0034	000000.0687	000000.1007	-000000.0256	-000000.1345	000001.0000	000001.8277	000005.8800	37280	00241	00409	00977	00021	00538	01866	00684	00148	0 0 0 1 0 1 1 1 1 1 1 1 1 1 1 1	0 0 0 0 0 0 0 0 0 0 0 0 0 0 0 0
2023-10-18T02-28-09.035 PM	000016.6084	-000000.0010	000000.0650	000000.1010	-000000.0234	-000000.1345	000000.9975	000001.8277	000006.1200	37282	00246	00401	00979	00022	00538	01862	00684	00152	0 0 0 1 0 1 1 1 1 1 1 1 1 1 1 1	0 0 0 0 0 0 0 0 0 0 0 0 0 0 0 0
2023-10-18T02-28-11.298 PM	000016.6096	-000000.0005	000000.0668	000000.0999	-000000.0320	-000000.1345	000001.0012	000001.7017	000005.8800	37284	00247	00405	00972	00018	00538	01868	00686	00148	0 0 0 1 0 1 1 1 1 1 1 1 1 1 1 1	0 0 0 0 0 0 0 0 0 0 0 0 0 0 0 0
2023-10-18T02-28-14.012 PM	000016.6084	-000000.0122	000000.0682	000000.1027	-000000.0277	-000000.1345	000000.9994	000001.7647	000005.6400	37282	00223	00408	00990	00020	00538	01865	00685	00144	0 0 0 1 0 1 1 1 1 1 1 1 1 1 1 1	0 0 0 0 0 0 0 0 0 0 0 0 0 0 0 0
2023-10-18T02-28-18.075 PM	000016.6084	-000000.0250	000000.0309	000000.0921	-000000.0277	-000000.1345	000000.9994	000001.6387	000005.1600	37282	00197	00327	00920	00020	00538	01865	00687	00136	0 0 0 1 0 1 1 1 1 1 1 1 1 1 1 1	0 0 0 0 0 0 0 0 0 0 0 0 0 0 0 0
2023-10-18T02-28-20.741 PM	000016.6096	-000000.0382	000000.0309	000000.0920	-000000.0234	-000000.1345	000000.9975	000001.8908	000006.1200	37284	00170	00327	00919	00022	00538	01862	00683	00152	0 0 0 1 0 1 1 1 1 1 1 1 1 1 1 1	0 0 0 0 0 0 0 0 0 0 0 0 0 0 0 0
2023-10-18T02-28-23.487 PM	000016.6101	-000000.0372	000000.0318	000000.0917	-000000.0234	-000000.1345	000001.0000	000001.7017	000005.6400	37285	00172	00329	00917	00022	00538	01866	00686	00144	0 0 0 1 0 1 1 1 1 1 1 1 1 1 1 1	0 0 0 0 0 0 0 0 0 0 0 0 0 0 0 0
2023-10-18T02-28-26.169 PM	000016.6112	-000000.0250	000000.0332	000000.0911	-000000.0298	-000000.1345	000000.9982	000001.8277	000005.4000	37287	00197	00332	00913	00019	00538	01863	00684	00140	0 0 0 1 0 1 1 1 1 1 1 1 1 1 1 1	0 0 0 0 0 0 0 0 0 0 0 0 0 0 0 0
2023-10-18T02-28-28.397 PM	000016.6118	-000000.0387	000000.0332	000000.0909	-000000.0320	-000000.1345	000001.0018	000001.7017	000005.8800	37288	00169	00332	00912	00018	00538	01869	00686	00148	0 0 0 1 0 1 1 1 1 1 1 1 1 1 1 1	0 0 0 0 0 0 0 0 0 0 0 0 0 0 0 0
2023-10-18T02-28-31.157 PM	000016.6124	-000000.0377	000000.0318	000000.0908	-000000.0277	-000000.1345	000000.9988	000001.7647	000005.6400	37289	00171	00329	00911	00020	00538	01864	00685	00144	0 0 0 1 0 1 1 1 1 1 1 1 1 1 1 1	0 0 0 0 0 0 0 0 0 0 0 0 0 0 0 0
2023-10-18T02-28-33.982 PM	000016.6141	-000000.0279	000000.0327	000000.0912	-000000.0320	-000000.1345	000000.9994	000001.7647	000005.4000	37292	00191	00331	00914	00018	00538	01865	00685	00140	0 0 0 1 0 1 1 1 1 1 1 1 1 1 1 1	0 0 0 0 0 0 0 0 0 0 0 0 0 0 0 0
2023-10-18T02-28-36.631 PM	000016.6163	-000000.0392	000000.0337	000000.0915	-000000.0320	-000000.1345	000001.0000	000001.7017	000006.1200	37296	00168	00333	00916	00018	00538	01866	00686	00152	0 0 0 1 0 1 1 1 1 1 1 1 1 1 1 1	0 0 0 0 0 0 0 0 0 0 0 0 0 0 0 0
2023-10-18T02-28-39.344 PM	000016.6163	-000000.0377	000000.0323	000000.0912	-000000.0277	-000000.1345	000000.9988	000001.7017	000006.1200	37296	00171	00330	00914	00020	00538	01864	00686	00152	0 0 0 1 0 1 1 1 1 1 1 1 1 1 1 1	0 0 0 0 0 0 0 0 0 0 0 0 0 0 0 0
2023-10-18T02-28-42.921 PM	000016.6197	-000000.0005	000000.0668	000000.1020	-000000.0234	-000000.1345	000001.0018	000001.7017	000006.1200	37302	00247	00405	00986	00022	00538	01869	00686	00152	0 0 0 1 0 1 1 1 1 1 1 1 1 1 1 1	0 0 0 0 0 0 0 0 0 0 0 0 0 0 0 0
2023-10-18T02-28-46.010 PM	000016.6220	-000000.0240	000000.0678	000000.1030	-000000.0277	-000000.1345	000001.0018	000001.7017	000005.6400	37306	00199	00407	00992	00020	00538	01869	00686	00144	0 0 0 1 0 1 1 1 1 1 1 1 1 1 1 1	0 0 0 0 0 0 0 0 0 0 0 0 0 0 0 0
2023-10-18T02-28-48.330 PM	000016.6214	-000000.0034	000000.0673	000000.1020	-000000.0298	-000000.1345	000000.9988	000001.6387	000006.1200	37305	00241	00406	00986	00019	00538	01864	00687	00152	0 0 0 1 0 1 1 1 1 1 1 1 1 1 1 1	0 0 0 0 0 0 0 0 0 0 0 0 0 0 0 0
2023-10-18T02-28-51.466 PM	000016.6248	-000000.0015	000000.0659	000000.1027	-000000.0256	-000000.1345	000001.0006	000001.6387	000005.8800	37311	00245	00403	00990	00021	00538	01867	00687	00148	0 0 0 1 0 1 1 1 1 1 1 1 1 1 1 1	0 0 0 0 0 0 0 0 0 0 0 0 0 0 0 0
2023-10-18T02-28-53.976 PM	000016.6265	-000000.0363	000000.0692	000000.1031	-000000.0256	-000000.1345	000001.0006	000001.7017	000005.8800	37314	00174	00410	00993	00021	00538	01867	00686	00148	0 0 0 1 0 1 1 1 1 1 1 1 1 1 1 1	0 0 0 0 0 0 0 0 0 0 0 0 0 0 0 0
2023-10-18T02-28-57.191 PM	000016.6282	-000000.0142	000000.0673	000000.1031	-000000.0234	-000000.1345	000001.0012	000002.0168	000005.4000	37317	00219	00406	00993	00022	00538	01868	00681	00140	0 0 0 1 0 1 1 1 1 1 1 1 1 1 1 1	0 0 0 0 0 0 0 0 0 0 0 0 0 0 0 0
2023-10-18T02-28-59.936 PM	000016.6304	-000000.0402	000000.0337	000000.0914	-000000.0341	-000000.1345	000001.0012	000001.7017	000005.1600	37321	00166	00333	00915	00017	00538	01868	00686	00136	0 0 0 1 0 1 1 1 1 1 1 1 1 1 1 1	0 0 0 0 0 0 0 0 0 0 0 0 0 0 0 0
2023-10-18T02-29-02.194 PM	000016.6316	-000000.0372	000000.0664	000000.1022	-000000.0234	-000000.1345	000001.0006	000001.7017	000006.1200	37323	00172	00404	00987	00022	00538	01867	00686	00152	0 0 0 1 0 1 1 1 1 1 1 1 1 1 1 1	0 0 0 0 0 0 0 0 0 0 0 0 0 0 0 0
2023-10-18T02-29-05.960 PM	000016.6327	-000000.0093	000000.0318	000000.0917	-000000.0256	-000000.1345	000000.9988	000001.7647	000006.1200	37325	00229	00329	00917	00021	00538	01864	00685	00152	0 0 0 1 0 1 1 1 1 1 1 1 1 1 1 1	0 0 0 0 0 0 0 0 0 0 0 0 0 0 0 0
2023-10-18T02-29-09.114 PM	000016.6316	-000000.0255	000000.0332	000000.0914	-000000.0341	-000000.1345	000001.0012	000001.7017	000006.1200	37323	00196	00332	00915	00017	00538	01868	00686	00152	0 0 0 1 0 1 1 1 1 1 1 1 1 1 1 1	0 0 0 0 0 0 0 0 0 0 0 0 0 0 0 0
2023-10-18T02-29-11.280 PM	000016.6321	-000000.0412	000000.0341	000000.0915	-000000.0320	-000000.1345	000001.0012	000001.8277	000006.1200	37324	00164	00334	00916	00018	00538	01868	00684	00152	0 0 0 1 0 1 1 1 1 1 1 1 1 1 1 1	0 0 0 0 0 0 0 0 0 0 0 0 0 0 0 0
2023-10-18T02-29-14.480 PM	000016.6321	-000000.0005	000000.0429	000000.0909	-000000.0298	-000000.1345	000001.0000	000001.7017	000005.8800	37324	00247	00353	00912	00019	00538	01866	00686	00148	0 0 0 1 0 1 1 1 1 1 1 1 1 1 1 1	0 0 0 0 0 0 0 0 0 0 0 0 0 0 0 0
2023-10-18T02-29-17.273 PM	000016.6310	-000000.0049	000000.0304	000000.0917	-000000.0298	-000000.1345	000001.0000	000001.7647	000006.1200	37322	00238	00326	00917	00019	00538	01866	00685	00152	0 0 0 1 0 1 1 1 1 1 1 1 1 1 1 1	0 0 0 0 0 0 0 0 0 0 0 0 0 0 0 0
2023-10-18T02-29-20.005 PM	000016.6316	-000000.0010	000000.0668	000000.1020	-000000.0277	-000000.1345	000000.9988	000001.7647	000006.1200	37323	00246	00405	00986	00020	00538	01864	00685	00152	0 0 0 1 0 1 1 1 1 1 1 1 1 1 1 1	0 0 0 0 0 0 0 0 0 0 0 0 0 0 0 0
2023-10-18T02-29-22.358 PM	000016.6310	-000000.0039	000000.0387	000000.0917	-000000.0277	-000000.1345	000001.0000	000001.7017	000006.1200	37322	00240	00344	00917	00020	00538	01866	00686	00152	0 0 0 1 0 1 1 1 1 1 1 1 1 1 1 1	0 0 0 0 0 0 0 0 0 0 0 0 0 0 0 0
2023-10-18T02-29-25.480 PM	000016.6316	-000000.0127	000000.0378	000000.0920	-000000.0277	-000000.1345	000001.0012	000001.8277	000005.6400	37323	00222	00342	00919	00020	00538	01868	00684	00144	0 0 0 1 0 1 1 1 1 1 1 1 1 1 1 1	0 0 0 0 0 0 0 0 0 0 0 0 0 0 0 0
2023-10-18T02-29-27.944 PM	000016.6299	-000000.0034	000000.0751	000000.1028	-000000.0277	-000000.1345	000000.9988	000001.7017	000005.8800	37320	00241	00423	00991	00020	00538	01864	00686	00148	0 0 0 1 0 1 1 1 1 1 1 1 1 1 1 1	0 0 0 0 0 0 0 0 0 0 0 0 0 0 0 0
2023-10-18T02-29-31.903 PM	000016.6299	-000000.0397	000000.0355	000000.0911	-000000.0320	-000000.1345	000000.9988	000001.7017	000006.1200	37320	00167	00337	00913	00018	00538	01864	00686	00152	0 0 0 1 0 1 1 1 1 1 1 1 1 1 1 1	0 0 0 0 0 0 0 0 0 0 0 0 0 0 0 0
2023-10-18T02-29-34.280 PM	000016.6316	-000000.0015	000000.0678	000000.1022	-000000.0277	-000000.1345	000000.9994	000001.6387	000005.8800	37323	00245	00407	00987	00020	00538	01865	00687	00148	0 0 0 1 0 1 1 1 1 1 1 1 1 1 1 1	0 0 0 0 0 0 0 0 0 0 0 0 0 0 0 0
2023-10-18T02-29-37.448 PM	000016.6304	-000000.0314	000000.0668	000000.1028	-000000.0256	-000000.1345	000000.9975	000001.7647	000005.4000	37321	00184	00405	00991	00021	00538	01862	00685	00140	0 0 0 1 0 1 1 1 1 1 1 1 1 1 1 1	0 0 0 0 0 0 0 0 0 0 0 0 0 0 0 0
2023-10-18T02-29-40.162 PM	000016.6310	-000000.0382	000000.0327	000000.0912	-000000.0320	-000000.1345	000000.9988	000001.7647	000005.6400	37322	00170	00331	00914	00018	00538	01864	00685	00144	0 0 0 1 0 1 1 1 1 1 1 1 1 1 1 1	0 0 0 0 0 0 0 0 0 0 0 0 0 0 0 0
2023-10-18T02-29-42.938 PM	000016.6293	-000000.0387	000000.0318	000000.0917	-000000.0320	-000000.1345	000000.9994	000001.7017	000005.8800	37319	00169	00329	00917	00018	00538	01865	00686	00148	0 0 0 1 0 1 1 1 1 1 1 1 1 1 1 1	0 0 0 0 0 0 0 0 0 0 0 0 0 0 0 0
2023-10-18T02-29-45.305 PM	000016.6299	-000000.0407	000000.0664	000000.1028	-000000.0256	-000000.1345	000001.0006	000001.7017	000005.4000	37320	00165	00404	00991	00021	00538	01867	00686	00140	0 0 0 1 0 1 1 1 1 1 1 1 1 1 1 1	0 0 0 0 0 0 0 0 0 0 0 0 0 0 0 0
2023-10-18T02-29-48.536 PM	000016.6299	-000000.0377	000000.0323	000000.0915	-000000.0277	-000000.1345	000001.0000	000001.8908	000005.8800	37320	00171	00330	00916	00020	00538	01866	00683	00148	0 0 0 1 0 1 1 1 1 1 1 1 1 1 1 1	0 0 0 0 0 0 0 0 0 0 0 0 0 0 0 0
2023-10-18T02-29-51.264 PM	000016.6287	-000000.0377	000000.0314	000000.0908	-000000.0341	-000000.1345	000001.0006	000001.8277	000005.6400	37318	00171	00328	00911	00017	00538	01867	00684	00144	0 0 0 1 0 1 1 1 1 1 1 1 1 1 1 1	0 0 0 0 0 0 0 0 0 0 0 0 0 0 0 0
2023-10-18T02-29-54.918 PM	000016.6270	-000000.0034	000000.0673	000000.1027	-000000.0277	-000000.1345	000001.0000	000001.6387	000005.6400	37315	00241	00406	00990	00020	00538	01866	00687	00144	0 0 0 1 0 1 1 1 1 1 1 1 1 1 1 1	0 0 0 0 0 0 0 0 0 0 0 0 0 0 0 0
2023-10-18T02-29-57.223 PM	000016.6276	-000000.0029	000000.0470	000000.0914	-000000.0320	-000000.1345	000001.0000	000001.6387	000005.8800	37316	00242	00362	00915	00018	00538	01866	00687	00148	0 0 0 1 0 1 1 1 1 1 1 1 1 1 1 1	0 0 0 0 0 0 0 0 0 0 0 0 0 0 0 0
2023-10-18T02-29-59.937 PM	000016.6276	-000000.0029	000000.0678	000000.1027	-000000.0277	-000000.1345	000000.9994	000001.6387	000005.8800	37316	00242	00407	00990	00020	00538	01865	00687	00148	0 0 0 1 0 1 1 1 1 1 1 1 1 1 1 1	0 0 0 0 0 0 0 0 0 0 0 0 0 0 0 0
2023-10-18T02-30-03.042 PM	000016.6259	-000000.0015	000000.0655	000000.1031	-000000.0234	-000000.1345	000000.9994	000001.7017	000005.6400	37313	00245	00402	00993	00022	00538	01865	00686	00144	0 0 0 1 0 1 1 1 1 1 1 1 1 1 1 1	0 0 0 0 0 0 0 0 0 0 0 0 0 0 0 0
2023-10-18T02-30-05.709 PM	000016.6237	-000000.0407	000000.0452	000000.1031	-000000.0277	-000000.1345	000001.0006	000001.7647	000006.3600	37309	00165	00358	00993	00020	00538	01867	00685	00156	0 0 0 1 0 1 1 1 1 1 1 1 1 1 1 1	0 0 0 0 0 0 0 0 0 0 0 0 0 0 0 0
2023-10-18T02-30-07.951 PM	000016.6225	-000000.0010	000000.0664	000000.1031	-000000.0234	-000000.1345	000001.0006	000001.7017	000006.1200	37307	00246	00404	00993	00022	00538	01867	00686	00152	0 0 0 1 0 1 1 1 1 1 1 1 1 1 1 1	0 0 0 0 0 0 0 0 0 0 0 0 0 0 0 0
2023-10-18T02-30-11.229 PM	000016.6225	000000.0000	000000.0678	000000.1028	-000000.0256	-000000.1345	000001.0012	000001.6387	000005.4000	37307	00248	00407	00991	00021	00538	01868	00687	00140	0 0 0 1 0 1 1 1 1 1 1 1 1 1 1 1	0 0 0 0 0 0 0 0 0 0 0 0 0 0 0 0
2023-10-18T02-30-13.981 PM	000016.6220	-000000.0402	000000.0332	000000.1027	-000000.0277	-000000.1345	000001.0006	000001.8277	000005.8800	37306	00166	00332	00990	00020	00538	01867	00684	00148	0 0 0 1 0 1 1 1 1 1 1 1 1 1 1 1	0 0 0 0 0 0 0 0 0 0 0 0 0 0 0 0
2023-10-18T02-30-17.471 PM	000016.6208	000000.0000	000000.0668	000000.1025	-000000.0256	-000000.1345	000001.0012	000001.7017	000005.8800	37304	00248	00405	00989	00021	00538	01868	00686	00148	0 0 0 1 0 1 1 1 1 1 1 1 1 1 1 1	0 0 0 0 0 0 0 0 0 0 0 0 0 0 0 0
2023-10-18T02-30-20.170 PM	000016.6203	-000000.0382	000000.0318	000000.0920	-000000.0277	-000000.1345	000000.9988	000001.7017	000006.1200	37303	00170	00329	00919	00020	00538	01864	00686	00152	0 0 0 1 0 1 1 1 1 1 1 1 1 1 1 1	0 0 0 0 0 0 0 0 0 0 0 0 0 0 0 0
2023-10-18T02-30-22.898 PM	000016.6186	-000000.0392	000000.0318	000000.0915	-000000.0298	-000000.1345	000000.9994	000001.7017	000005.8800	37300	00168	00329	00916	00019	00538	01865	00686	00148	0 0 0 1 0 1 1 1 1 1 1 1 1 1 1 1	0 0 0 0 0 0 0 0 0 0 0 0 0 0 0 0
2023-10-18T02-30-25.534 PM	000016.6163	-000000.0412	000000.0466	000000.1030	-000000.0256	-000000.1345	000000.9982	000001.7017	000005.6400	37296	00164	00361	00992	00021	00538	01863	00686	00144	0 0 0 1 0 1 1 1 1 1 1 1 1 1 1 1	0 0 0 0 0 0 0 0 0 0 0 0 0 0 0 0
2023-10-18T02-30-27.907 PM	000016.6146	-000000.0392	000000.0327	000000.0912	-000000.0320	-000000.1345	000001.0006	000001.7017	000006.1200	37293	00168	00331	00914	00018	00538	01867	00686	00152	0 0 0 1 0 1 1 1 1 1 1 1 1 1 1 1	0 0 0 0 0 0 0 0 0 0 0 0 0 0 0 0
2023-10-18T02-30-31.038 PM	000016.6141	-000000.0367	000000.0323	000000.0912	-000000.0298	-000000.1345	000000.9994	000001.6387	000005.6400	37292	00173	00330	00914	00019	00538	01865	00687	00144	0 0 0 1 0 1 1 1 1 1 1 1 1 1 1 1	0 0 0 0 0 0 0 0 0 0 0 0 0 0 0 0
2023-10-18T02-30-33.218 PM	000016.6118	-000000.0382	000000.0484	000000.1033	-000000.0256	-000000.1345	000000.9988	000001.7017	000005.6400	37288	00170	00365	00994	00021	00538	01864	00686	00144	0 0 0 1 0 1 1 1 1 1 1 1 1 1 1 1	0 0 0 0 0 0 0 0 0 0 0 0 0 0 0 0
2023-10-18T02-30-35.902 PM	000016.6141	-000000.0392	000000.0309	000000.0920	-000000.0277	-000000.1345	000000.9994	000001.7017	000005.4000	37292	00168	00327	00919	00020	00538	01865	00686	00140	0 0 0 1 0 1 1 1 1 1 1 1 1 1 1 1	0 0 0 0 0 0 0 0 0 0 0 0 0 0 0 0
2023-10-18T02-30-39.069 PM	000016.6135	-000000.0382	000000.0318	000000.0915	-000000.0298	-000000.1345	000000.9994	000001.7017	000005.6400	37291	00170	00329	00916	00019	00538	01865	00686	00144	0 0 0 1 0 1 1 1 1 1 1 1 1 1 1 1	0 0 0 0 0 0 0 0 0 0 0 0 0 0 0 0
2023-10-18T02-30-42.239 PM	000016.6146	-000000.0015	000000.0668	000000.0929	-000000.0298	-000000.1345	000000.9982	000001.7647	000005.8800	37293	00245	00405	00925	00019	00538	01863	00685	00148	0 0 0 1 0 1 1 1 1 1 1 1 1 1 1 1	0 0 0 0 0 0 0 0 0 0 0 0 0 0 0 0
2023-10-18T02-30-45.345 PM	000016.6112	-000000.0024	000000.0622	000000.0920	-000000.0277	-000000.1345	000000.9988	000001.8277	000005.8800	37287	00243	00395	00919	00020	00538	01864	00684	00148	0 0 0 1 0 1 1 1 1 1 1 1 1 1 1 1	0 0 0 0 0 0 0 0 0 0 0 0 0 0 0 0
2023-10-18T02-30-48.059 PM	000016.6101	-000000.0020	000000.0687	000000.1027	-000000.0277	-000000.1345	000000.9994	000001.7017	000005.8800	37285	00244	00409	00990	00020	00538	01865	00686	00148	0 0 0 1 0 1 1 1 1 1 1 1 1 1 1 1	0 0 0 0 0 0 0 0 0 0 0 0 0 0 0 0
2023-10-18T02-30-50.853 PM	000016.6101	-000000.0029	000000.0668	000000.1024	-000000.0277	-000000.1345	000000.9994	000001.6387	000005.6400	37285	00242	00405	00988	00020	00538	01865	00687	00144	0 0 0 1 0 1 1 1 1 1 1 1 1 1 1 1	0 0 0 0 0 0 0 0 0 0 0 0 0 0 0 0
2023-10-18T02-30-53.191 PM	000016.6096	-000000.0029	000000.0645	000000.0948	-000000.0256	-000000.1345	000000.9988	000001.7647	000005.8800	37284	00242	00400	00938	00021	00538	01864	00685	00148	0 0 0 1 0 1 1 1 1 1 1 1 1 1 1 1	0 0 0 0 0 0 0 0 0 0 0 0 0 0 0 0
2023-10-18T02-30-55.889 PM	000016.6096	-000000.0024	000000.0682	000000.1027	-000000.0256	-000000.1345	000000.9988	000001.7017	000005.1600	37284	00243	00408	00990	00021	00538	01864	00686	00136	0 0 0 1 0 1 1 1 1 1 1 1 1 1 1 1	0 0 0 0 0 0 0 0 0 0 0 0 0 0 0 0
2023-10-18T02-30-58.540 PM	000016.6056	-000000.0147	000000.0692	000000.1030	-000000.0277	-000000.1345	000000.9994	000001.7647	000005.4000	37277	00218	00410	00992	00020	00538	01865	00685	00140	0 0 0 1 0 1 1 1 1 1 1 1 1 1 1 1	0 0 0 0 0 0 0 0 0 0 0 0 0 0 0 0
2023-10-18T02-31-01.711 PM	000016.6073	-000000.0387	000000.0323	000000.0945	-000000.0213	-000000.1345	000000.9994	000001.7647	000006.1200	37280	00169	00330	00936	00023	00538	01865	00685	00152	0 0 0 1 0 1 1 1 1 1 1 1 1 1 1 1	0 0 0 0 0 0 0 0 0 0 0 0 0 0 0 0
2023-10-18T02-31-05.317 PM	000016.6090	-000000.0015	000000.0673	000000.1025	-000000.0256	-000000.1345	000000.9988	000001.8277	000005.8800	37283	00245	00406	00989	00021	00538	01864	00684	00148	0 0 0 1 0 1 1 1 1 1 1 1 1 1 1 1	0 0 0 0 0 0 0 0 0 0 0 0 0 0 0 0
2023-10-18T02-31-07.999 PM	000016.6084	-000000.0397	000000.0318	000000.0912	-000000.0341	-000000.1345	000001.0012	000001.7017	000005.8800	37282	00167	00329	00914	00017	00538	01868	00686	00148	0 0 0 1 0 1 1 1 1 1 1 1 1 1 1 1	0 0 0 0 0 0 0 0 0 0 0 0 0 0 0 0
2023-10-18T02-31-10.212 PM	000016.6096	-000000.0377	000000.0309	000000.0951	-000000.0277	-000000.1345	000001.0000	000001.6387	000005.8800	37284	00171	00327	00940	00020	00538	01866	00687	00148	0 0 0 1 0 1 1 1 1 1 1 1 1 1 1 1	0 0 0 0 0 0 0 0 0 0 0 0 0 0 0 0
2023-10-18T02-31-13.443 PM	000016.6096	-000000.0392	000000.0314	000000.1013	-000000.0234	-000000.1345	000001.0012	000001.7647	000005.6400	37284	00168	00328	00981	00022	00538	01868	00685	00144	0 0 0 1 0 1 1 1 1 1 1 1 1 1 1 1	0 0 0 0 0 0 0 0 0 0 0 0 0 0 0 0
2023-10-18T02-31-16.094 PM	000016.6079	-000000.0397	000000.0318	000000.0917	-000000.0298	-000000.1345	000000.9994	000001.7647	000005.4000	37281	00167	00329	00917	00019	00538	01865	00685	00140	0 0 0 1 0 1 1 1 1 1 1 1 1 1 1 1	0 0 0 0 0 0 0 0 0 0 0 0 0 0 0 0
2023-10-18T02-31-18.853 PM	000016.6090	-000000.0225	000000.0318	000000.0914	-000000.0320	-000000.1345	000000.9994	000001.6387	000005.8800	37283	00202	00329	00915	00018	00538	01865	00687	00148	0 0 0 1 0 1 1 1 1 1 1 1 1 1 1 1	0 0 0 0 0 0 0 0 0 0 0 0 0 0 0 0
2023-10-18T02-31-21.614 PM	000016.6096	-000000.0407	000000.0332	000000.0995	-000000.0256	-000000.1345	000000.9994	000001.8277	000005.8800	37284	00165	00332	00969	00021	00538	01865	00684	00148	0 0 0 1 0 1 1 1 1 1 1 1 1 1 1 1	0 0 0 0 0 0 0 0 0 0 0 0 0 0 0 0
2023-10-18T02-31-23.872 PM	000016.6090	-000000.0387	000000.0318	000000.0909	-000000.0320	-000000.1345	000000.9994	000001.6387	000006.1200	37283	00169	00329	00912	00018	00538	01865	00687	00152	0 0 0 1 0 1 1 1 1 1 1 1 1 1 1 1	0 0 0 0 0 0 0 0 0 0 0 0 0 0 0 0
2023-10-18T02-31-27.071 PM	000016.6112	-000000.0372	000000.0332	000000.0915	-000000.0298	-000000.1345	000000.9982	000001.7017	000005.8800	37287	00172	00332	00916	00019	00538	01863	00686	00148	0 0 0 1 0 1 1 1 1 1 1 1 1 1 1 1	0 0 0 0 0 0 0 0 0 0 0 0 0 0 0 0
2023-10-18T02-31-30.647 PM	000016.6096	-000000.0020	000000.0673	000000.1004	-000000.0320	-000000.1345	000001.0000	000001.6387	000005.8800	37284	00244	00406	00975	00018	00538	01866	00687	00148	0 0 0 1 0 1 1 1 1 1 1 1 1 1 1 1	0 0 0 0 0 0 0 0 0 0 0 0 0 0 0 0
2023-10-18T02-31-33.439 PM	000016.6129	-000000.0020	000000.0655	000000.0962	-000000.0320	-000000.1345	000001.0006	000001.6387	000005.4000	37290	00244	00402	00947	00018	00538	01867	00687	00140	0 0 0 1 0 1 1 1 1 1 1 1 1 1 1 1	0 0 0 0 0 0 0 0 0 0 0 0 0 0 0 0
2023-10-18T02-31-35.869 PM	000016.6129	-000000.0020	000000.0659	000000.1031	-000000.0213	-000000.1345	000001.0000	000001.6387	000006.1200	37290	00244	00403	00993	00023	00538	01866	00687	00152	0 0 0 1 0 1 1 1 1 1 1 1 1 1 1 1	0 0 0 0 0 0 0 0 0 0 0 0 0 0 0 0
2023-10-18T02-31-38.990 PM	000016.6158	-000000.0333	000000.0668	000000.1027	-000000.0256	-000000.1345	000001.0000	000001.7647	000005.8800	37295	00180	00405	00990	00021	00538	01866	00685	00148	0 0 0 1 0 1 1 1 1 1 1 1 1 1 1 1	0 0 0 0 0 0 0 0 0 0 0 0 0 0 0 0
2023-10-18T02-31-41.155 PM	000016.6158	-000000.0039	000000.0678	000000.1028	-000000.0298	-000000.1345	000001.0012	000001.7647	000005.6400	37295	00240	00407	00991	00019	00538	01868	00685	00144	0 0 0 1 0 1 1 1 1 1 1 1 1 1 1 1	0 0 0 0 0 0 0 0 0 0 0 0 0 0 0 0
2023-10-18T02-31-44.355 PM	000016.6169	-000000.0152	000000.0668	000000.1036	-000000.0234	-000000.1345	000001.0006	000001.8277	000005.6400	37297	00217	00405	00996	00022	00538	01867	00684	00144	0 0 0 1 0 1 1 1 1 1 1 1 1 1 1 1	0 0 0 0 0 0 0 0 0 0 0 0 0 0 0 0
2023-10-18T02-31-47.161 PM	000016.6180	-000000.0093	000000.0668	000000.1036	-000000.0213	-000000.1345	000001.0018	000001.7017	000006.1200	37299	00229	00405	00996	00023	00538	01869	00686	00152	0 0 0 1 0 1 1 1 1 1 1 1 1 1 1 1	0 0 0 0 0 0 0 0 0 0 0 0 0 0 0 0
2023-10-18T02-31-49.936 PM	000016.6175	-000000.0402	000000.0337	000000.0914	-000000.0320	-000000.1345	000001.0012	000001.8277	000005.8800	37298	00166	00333	00915	00018	00538	01868	00684	00148	0 0 0 1 0 1 1 1 1 1 1 1 1 1 1 1	0 0 0 0 0 0 0 0 0 0 0 0 0 0 0 0
2023-10-18T02-31-52.258 PM	000016.6175	-000000.0167	000000.0678	000000.1028	-000000.0256	-000000.1345	000001.0025	000001.7017	000005.8800	37298	00214	00407	00991	00021	00538	01870	00686	00148	0 0 0 1 0 1 1 1 1 1 1 1 1 1 1 1	0 0 0 0 0 0 0 0 0 0 0 0 0 0 0 0
2023-10-18T02-31-55.850 PM	000016.6186	-000000.0201	000000.0318	000000.0918	-000000.0277	-000000.1345	000001.0012	000001.7647	000005.1600	37300	00207	00329	00918	00020	00538	01868	00685	00136	0 0 0 1 0 1 1 1 1 1 1 1 1 1 1 1	0 0 0 0 0 0 0 0 0 0 0 0 0 0 0 0
2023-10-18T02-31-59.003 PM	000016.6191	-000000.0024	000000.0406	000000.0918	-000000.0298	-000000.1345	000001.0018	000001.7017	000005.6400	37301	00243	00348	00918	00019	00538	01869	00686	00144	0 0 0 1 0 1 1 1 1 1 1 1 1 1 1 1	0 0 0 0 0 0 0 0 0 0 0 0 0 0 0 0
2023-10-18T02-32-01.825 PM	000016.6186	-000000.0039	000000.0673	000000.1027	-000000.0256	-000000.1345	000001.0031	000001.7017	000006.1200	37300	00240	00406	00990	00021	00538	01871	00686	00152	0 0 0 1 0 1 1 1 1 1 1 1 1 1 1 1	0 0 0 0 0 0 0 0 0 0 0 0 0 0 0 0
2023-10-18T02-32-04.191 PM	000016.6203	-000000.0196	000000.0327	000000.0912	-000000.0341	-000000.1345	000001.0000	000001.7647	000005.8800	37303	00208	00331	00914	00017	00538	01866	00685	00148	0 0 0 1 0 1 1 1 1 1 1 1 1 1 1 1	0 0 0 0 0 0 0 0 0 0 0 0 0 0 0 0
2023-10-18T02-32-07.347 PM	000016.6203	-000000.0284	000000.0332	000000.0917	-000000.0298	-000000.1345	000001.0012	000001.7017	000005.6400	37303	00190	00332	00917	00019	00538	01868	00686	00144	0 0 0 1 0 1 1 1 1 1 1 1 1 1 1 1	0 0 0 0 0 0 0 0 0 0 0 0 0 0 0 0
2023-10-18T02-32-10.013 PM	000016.6225	-000000.0034	000000.0678	000000.1028	-000000.0256	-000000.1345	000001.0025	000001.6387	000005.8800	37307	00241	00407	00991	00021	00538	01870	00687	00148	0 0 0 1 0 1 1 1 1 1 1 1 1 1 1 1	0 0 0 0 0 0 0 0 0 0 0 0 0 0 0 0
2023-10-18T02-32-12.256 PM	000016.6214	-000000.0206	000000.0332	000000.0912	-000000.0320	-000000.1345	000001.0012	000001.7017	000006.1200	37305	00206	00332	00914	00018	00538	01868	00686	00152	0 0 0 1 0 1 1 1 1 1 1 1 1 1 1 1	0 0 0 0 0 0 0 0 0 0 0 0 0 0 0 0
2023-10-18T02-32-15.016 PM	000016.6214	-000000.0235	000000.0337	000000.0912	-000000.0320	-000000.1345	000001.0000	000001.7647	000005.8800	37305	00200	00333	00914	00018	00538	01866	00685	00148	0 0 0 1 0 1 1 1 1 1 1 1 1 1 1 1	0 0 0 0 0 0 0 0 0 0 0 0 0 0 0 0
2023-10-18T02-32-19.032 PM	000016.6203	-000000.0377	000000.0530	000000.1025	-000000.0277	-000000.1345	000001.0012	000001.7017	000005.6400	37303	00171	00375	00989	00020	00538	01868	00686	00144	0 0 0 1 0 1 1 1 1 1 1 1 1 1 1 1	0 0 0 0 0 0 0 0 0 0 0 0 0 0 0 0
2023-10-18T02-32-21.775 PM	000016.6175	-000000.0392	000000.0314	000000.0914	-000000.0320	-000000.1345	000001.0006	000001.8277	000005.4000	37298	00168	00328	00915	00018	00538	01867	00684	00140	0 0 0 1 0 1 1 1 1 1 1 1 1 1 1 1	0 0 0 0 0 0 0 0 0 0 0 0 0 0 0 0
2023-10-18T02-32-24.475 PM	000016.6186	-000000.0206	000000.0664	000000.1024	-000000.0256	-000000.1345	000001.0006	000001.7017	000006.1200	37300	00206	00404	00988	00021	00538	01867	00686	00152	0 0 0 1 0 1 1 1 1 1 1 1 1 1 1 1	0 0 0 0 0 0 0 0 0 0 0 0 0 0 0 0
2023-10-18T02-32-27.125 PM	000016.6175	-000000.0216	000000.0682	000000.1031	-000000.0256	-000000.1345	000001.0012	000001.7017	000006.1200	37298	00204	00408	00993	00021	00538	01868	00686	00152	0 0 0 1 0 1 1 1 1 1 1 1 1 1 1 1	0 0 0 0 0 0 0 0 0 0 0 0 0 0 0 0
2023-10-18T02-32-29.840 PM	000016.6203	-000000.0397	000000.0318	000000.0921	-000000.0277	-000000.1345	000001.0012	000001.6387	000005.8800	37303	00167	00329	00920	00020	00538	01868	00687	00148	0 0 0 1 0 1 1 1 1 1 1 1 1 1 1 1	0 0 0 0 0 0 0 0 0 0 0 0 0 0 0 0
2023-10-18T02-32-32.245 PM	000016.6203	-000000.0358	000000.0668	000000.1025	-000000.0277	-000000.1345	000001.0006	000001.7647	000005.8800	37303	00175	00405	00989	00020	00538	01867	00685	00148	0 0 0 1 0 1 1 1 1 1 1 1 1 1 1 1	0 0 0 0 0 0 0 0 0 0 0 0 0 0 0 0
2023-10-18T02-32-35.000 PM	000016.6203	-000000.0314	000000.0733	000000.1027	-000000.0256	-000000.1345	000001.0012	000001.8277	000005.6400	37303	00184	00419	00990	00021	00538	01868	00684	00144	0 0 0 1 0 1 1 1 1 1 1 1 1 1 1 1	0 0 0 0 0 0 0 0 0 0 0 0 0 0 0 0
2023-10-18T02-32-37.792 PM	000016.6208	-000000.0402	000000.0369	000000.0918	-000000.0256	-000000.1345	000001.0018	000001.7647	000005.8800	37304	00166	00340	00918	00021	00538	01869	00685	00148	0 0 0 1 0 1 1 1 1 1 1 1 1 1 1 1	0 0 0 0 0 0 0 0 0 0 0 0 0 0 0 0
2023-10-18T02-32-41.792 PM	000016.6186	-000000.0397	000000.0373	000000.0914	-000000.0277	-000000.1345	000001.0000	000001.7647	000005.8800	37300	00167	00341	00915	00020	00538	01866	00685	00148	0 0 0 1 0 1 1 1 1 1 1 1 1 1 1 1	0 0 0 0 0 0 0 0 0 0 0 0 0 0 0 0
2023-10-18T02-32-44.474 PM	000016.6169	-000000.0020	000000.0429	000000.0911	-000000.0320	-000000.1345	000001.0012	000001.8277	000005.4000	37297	00244	00353	00913	00018	00538	01868	00684	00140	0 0 0 1 0 1 1 1 1 1 1 1 1 1 1 1	0 0 0 0 0 0 0 0 0 0 0 0 0 0 0 0
2023-10-18T02-32-47.328 PM	000016.6152	-000000.0029	000000.0415	000000.0912	-000000.0298	-000000.1345	000001.0025	000001.7647	000005.8800	37294	00242	00350	00914	00019	00538	01870	00685	00148	0 0 0 1 0 1 1 1 1 1 1 1 1 1 1 1	0 0 0 0 0 0 0 0 0 0 0 0 0 0 0 0
2023-10-18T02-32-49.948 PM	000016.6158	-000000.0029	000000.0724	000000.1030	-000000.0234	-000000.1345	000001.0000	000001.7017	000005.6400	37295	00242	00417	00992	00022	00538	01866	00686	00144	0 0 0 1 0 1 1 1 1 1 1 1 1 1 1 1	0 0 0 0 0 0 0 0 0 0 0 0 0 0 0 0
2023-10-18T02-32-52.143 PM	000016.6158	-000000.0029	000000.0415	000000.0914	-000000.0320	-000000.1345	000001.0000	000001.7017	000005.6400	37295	00242	00350	00915	00018	00538	01866	00686	00144	0 0 0 1 0 1 1 1 1 1 1 1 1 1 1 1	0 0 0 0 0 0 0 0 0 0 0 0 0 0 0 0
2023-10-18T02-32-54.981 PM	000016.6152	-000000.0088	000000.0396	000000.0914	-000000.0298	-000000.1345	000001.0012	000001.6387	000005.8800	37294	00230	00346	00915	00019	00538	01868	00687	00148	0 0 0 1 0 1 1 1 1 1 1 1 1 1 1 1	0 0 0 0 0 0 0 0 0 0 0 0 0 0 0 0
2023-10-18T02-32-57.773 PM	000016.6146	-000000.0015	000000.0738	000000.1031	-000000.0234	-000000.1345	000001.0025	000001.6387	000005.8800	37293	00245	00420	00993	00022	00538	01870	00687	00148	0 0 0 1 0 1 1 1 1 1 1 1 1 1 1 1	0 0 0 0 0 0 0 0 0 0 0 0 0 0 0 0
2023-10-18T02-33-01.101 PM	000016.6135	-000000.0020	000000.0747	000000.1025	-000000.0277	-000000.1345	000000.9982	000001.6387	000005.4000	37291	00244	00422	00989	00020	00538	01863	00687	00140	0 0 0 1 0 1 1 1 1 1 1 1 1 1 1 1	0 0 0 0 0 0 0 0 0 0 0 0 0 0 0 0
2023-10-18T02-33-03.812 PM	000016.6146	-000000.0387	000000.0627	000000.1025	-000000.0256	-000000.1345	000001.0000	000001.7017	000005.4000	37293	00169	00396	00989	00021	00538	01866	00686	00140	0 0 0 1 0 1 1 1 1 1 1 1 1 1 1 1	0 0 0 0 0 0 0 0 0 0 0 0 0 0 0 0
2023-10-18T02-33-07.278 PM	000016.6129	-000000.0402	000000.0705	000000.1031	-000000.0277	-000000.1345	000000.9994	000001.7647	000005.8800	37290	00166	00413	00993	00020	00538	01865	00685	00148	0 0 0 1 0 1 1 1 1 1 1 1 1 1 1 1	0 0 0 0 0 0 0 0 0 0 0 0 0 0 0 0
2023-10-18T02-33-09.929 PM	000016.6129	-000000.0407	000000.0373	000000.0918	-000000.0277	-000000.1345	000000.9994	000001.7647	000006.3600	37290	00165	00341	00918	00020	00538	01865	00685	00156	0 0 0 1 0 1 1 1 1 1 1 1 1 1 1 1	0 0 0 0 0 0 0 0 0 0 0 0 0 0 0 0
2023-10-18T02-33-12.157 PM	000016.6141	-000000.0402	000000.0673	000000.1028	-000000.0234	-000000.1345	000000.9994	000001.7647	000005.6400	37292	00166	00406	00991	00022	00538	01865	00685	00144	0 0 0 1 0 1 1 1 1 1 1 1 1 1 1 1	0 0 0 0 0 0 0 0 0 0 0 0 0 0 0 0
2023-10-18T02-33-15.293 PM	000016.6141	-000000.0397	000000.0682	000000.1036	-000000.0213	-000000.1345	000001.0000	000001.7017	000005.8800	37292	00167	00408	00996	00023	00538	01866	00686	00148	0 0 0 1 0 1 1 1 1 1 1 1 1 1 1 1	0 0 0 0 0 0 0 0 0 0 0 0 0 0 0 0
2023-10-18T02-33-17.944 PM	000016.6135	-000000.0392	000000.0337	000000.0912	-000000.0320	-000000.1345	000000.9994	000001.7647	000005.4000	37291	00168	00333	00914	00018	00538	01865	00685	00140	0 0 0 1 0 1 1 1 1 1 1 1 1 1 1 1	0 0 0 0 0 0 0 0 0 0 0 0 0 0 0 0
2023-10-18T02-33-20.139 PM	000016.6124	-000000.0397	000000.0424	000000.1034	-000000.0213	-000000.1345	000001.0006	000001.8277	000006.1200	37289	00167	00352	00995	00023	00538	01867	00684	00152	0 0 0 1 0 1 1 1 1 1 1 1 1 1 1 1	0 0 0 0 0 0 0 0 0 0 0 0 0 0 0 0
2023-10-18T02-33-23.354 PM	000016.6107	-000000.0387	000000.0466	000000.1036	-000000.0213	-000000.1345	000001.0000	000001.7647	000005.8800	37286	00169	00361	00996	00023	00538	01866	00685	00148	0 0 0 1 0 1 1 1 1 1 1 1 1 1 1 1	0 0 0 0 0 0 0 0 0 0 0 0 0 0 0 0
2023-10-18T02-33-26.038 PM	000016.6118	-000000.0397	000000.0314	000000.0914	-000000.0320	-000000.1345	000001.0000	000001.7647	000005.8800	37288	00167	00328	00915	00018	00538	01866	00685	00148	0 0 0 1 0 1 1 1 1 1 1 1 1 1 1 1	0 0 0 0 0 0 0 0 0 0 0 0 0 0 0 0
2023-10-18T02-33-29.520 PM	000016.6112	-000000.0382	000000.0314	000000.0914	-000000.0341	-000000.1345	000001.0000	000001.7647	000005.4000	37287	00170	00328	00915	00017	00538	01866	00685	00140	0 0 0 1 0 1 1 1 1 1 1 1 1 1 1 1	0 0 0 0 0 0 0 0 0 0 0 0 0 0 0 0
2023-10-18T02-33-31.778 PM	000016.6112	-000000.0034	000000.0627	000000.0921	-000000.0277	-000000.1345	000000.9988	000001.6387	000005.6400	37287	00241	00396	00920	00020	00538	01864	00687	00144	0 0 0 1 0 1 1 1 1 1 1 1 1 1 1 1	0 0 0 0 0 0 0 0 0 0 0 0 0 0 0 0
2023-10-18T02-33-34.900 PM	000016.6112	-000000.0029	000000.0599	000000.0920	-000000.0277	-000000.1345	000000.9982	000001.7017	000005.6400	37287	00242	00390	00919	00020	00538	01863	00686	00144	0 0 0 1 0 1 1 1 1 1 1 1 1 1 1 1	0 0 0 0 0 0 0 0 0 0 0 0 0 0 0 0
2023-10-18T02-33-37.127 PM	000016.6107	-000000.0392	000000.0341	000000.0917	-000000.0298	-000000.1345	000001.0006	000001.8277	000005.6400	37286	00168	00334	00917	00019	00538	01867	00684	00144	0 0 0 1 0 1 1 1 1 1 1 1 1 1 1 1	0 0 0 0 0 0 0 0 0 0 0 0 0 0 0 0
2023-10-18T02-33-40.263 PM	000016.6090	-000000.0010	000000.0576	000000.0917	-000000.0298	-000000.1345	000000.9988	000001.7647	000006.1200	37283	00246	00385	00917	00019	00538	01864	00685	00152	0 0 0 1 0 1 1 1 1 1 1 1 1 1 1 1	0 0 0 0 0 0 0 0 0 0 0 0 0 0 0 0
2023-10-18T02-33-42.852 PM	000016.6073	-000000.0010	000000.0539	000000.0918	-000000.0298	-000000.1345	000001.0006	000001.8277	000005.8800	37280	00246	00377	00918	00019	00538	01867	00684	00148	0 0 0 1 0 1 1 1 1 1 1 1 1 1 1 1	0 0 0 0 0 0 0 0 0 0 0 0 0 0 0 0
2023-10-18T02-33-45.094 PM	000016.6073	-000000.0397	000000.0318	000000.0917	-000000.0277	-000000.1345	000001.0006	000001.7647	000005.8800	37280	00167	00329	00917	00020	00538	01867	00685	00148	0 0 0 1 0 1 1 1 1 1 1 1 1 1 1 1	0 0 0 0 0 0 0 0 0 0 0 0 0 0 0 0
2023-10-18T02-33-48.263 PM	000016.6056	-000000.0015	000000.0609	000000.0912	-000000.0320	-000000.1345	000000.9988	000001.7017	000005.8800	37277	00245	00392	00914	00018	00538	01864	00686	00148	0 0 0 1 0 1 1 1 1 1 1 1 1 1 1 1	0 0 0 0 0 0 0 0 0 0 0 0 0 0 0 0
2023-10-18T02-33-51.101 PM	000016.6056	-000000.0020	000000.0581	000000.0912	-000000.0298	-000000.1345	000001.0000	000001.7017	000005.8800	37277	00244	00386	00914	00019	00538	01866	00686	00148	0 0 0 1 0 1 1 1 1 1 1 1 1 1 1 1	0 0 0 0 0 0 0 0 0 0 0 0 0 0 0 0
2023-10-18T02-33-54.708 PM	000016.6034	-000000.0392	000000.0401	000000.1014	-000000.0234	-000000.1345	000000.9988	000001.8908	000004.9200	37273	00168	00347	00982	00022	00538	01864	00683	00132	0 0 0 1 0 1 1 1 1 1 1 1 1 1 1 1	0 0 0 0 0 0 0 0 0 0 0 0 0 0 0 0
2023-10-18T02-33-57.625 PM	000016.6000	-000000.0397	000000.0327	000000.0897	-000000.0298	-000000.1345	000000.9994	000001.7017	000006.1200	37267	00167	00331	00904	00019	00538	01865	00686	00152	0 0 0 1 0 1 1 1 1 1 1 1 1 1 1 1	0 0 0 0 0 0 0 0 0 0 0 0 0 0 0 0
2023-10-18T02-34-00.341 PM	000016.6017	-000000.0392	000000.0341	000000.1005	-000000.0256	-000000.1345	000000.9982	000001.7017	000005.6400	37270	00168	00334	00976	00021	00538	01863	00686	00144	0 0 0 1 0 1 1 1 1 1 1 1 1 1 1 1	0 0 0 0 0 0 0 0 0 0 0 0 0 0 0 0
2023-10-18T02-34-03.039 PM	000016.6034	-000000.0397	000000.0396	000000.1010	-000000.0256	-000000.1345	000001.0000	000001.7017	000005.6400	37273	00167	00346	00979	00021	00538	01866	00686	00144	0 0 0 1 0 1 1 1 1 1 1 1 1 1 1 1	0 0 0 0 0 0 0 0 0 0 0 0 0 0 0 0
2023-10-18T02-34-05.769 PM	000016.6022	-000000.0397	000000.0318	000000.0902	-000000.0256	-000000.1345	000000.9994	000001.7017	000005.8800	37271	00167	00329	00907	00021	00538	01865	00686	00148	0 0 0 1 0 1 1 1 1 1 1 1 1 1 1 1	0 0 0 0 0 0 0 0 0 0 0 0 0 0 0 0
2023-10-18T02-34-08.532 PM	000016.6011	-000000.0382	000000.0309	000000.0983	-000000.0277	-000000.1345	000001.0000	000001.7647	000005.6400	37269	00170	00327	00961	00020	00538	01866	00685	00144	0 0 0 1 0 1 1 1 1 1 1 1 1 1 1 1	0 0 0 0 0 0 0 0 0 0 0 0 0 0 0 0
2023-10-18T02-34-11.291 PM	000016.6017	-000000.0397	000000.0337	000000.0975	-000000.0256	-000000.1345	000000.9982	000001.7017	000005.8800	37270	00167	00333	00956	00021	00538	01863	00686	00148	0 0 0 1 0 1 1 1 1 1 1 1 1 1 1 1	0 0 0 0 0 0 0 0 0 0 0 0 0 0 0 0
2023-10-18T02-34-13.754 PM	000016.6000	-000000.0392	000000.0332	000000.0902	-000000.0277	-000000.1345	000000.9988	000001.8277	000005.8800	37267	00168	00332	00907	00020	00538	01864	00684	00148	0 0 0 1 0 1 1 1 1 1 1 1 1 1 1 1	0 0 0 0 0 0 0 0 0 0 0 0 0 0 0 0
2023-10-18T02-34-16.948 PM	000016.6005	-000000.0392	000000.0323	000000.0896	-000000.0298	-000000.1345	000000.9994	000001.8277	000005.8800	37268	00168	00330	00903	00019	00538	01865	00684	00148	0 0 0 1 0 1 1 1 1 1 1 1 1 1 1 1	0 0 0 0 0 0 0 0 0 0 0 0 0 0 0 0
2023-10-18T02-34-20.514 PM	000016.6005	-000000.0010	000000.0650	000000.0944	-000000.0320	-000000.1345	000001.0000	000001.5756	000005.6400	37268	00246	00401	00935	00018	00538	01866	00688	00144	0 0 0 1 0 1 1 1 1 1 1 1 1 1 1 1	0 0 0 0 0 0 0 0 0 0 0 0 0 0 0 0
2023-10-18T02-34-23.261 PM	000016.6000	-000000.0005	000000.0664	000000.0926	-000000.0320	-000000.1345	000001.0000	000001.6387	000006.3600	37267	00247	00404	00923	00018	00538	01866	00687	00156	0 0 0 1 0 1 1 1 1 1 1 1 1 1 1 1	0 0 0 0 0 0 0 0 0 0 0 0 0 0 0 0
2023-10-18T02-34-25.941 PM	000016.6022	-000000.0005	000000.0673	000000.1010	-000000.0256	-000000.1345	000000.9988	000001.7017	000005.8800	37271	00247	00406	00979	00021	00538	01864	00686	00148	0 0 0 1 0 1 1 1 1 1 1 1 1 1 1 1	0 0 0 0 0 0 0 0 0 0 0 0 0 0 0 0
2023-10-18T02-34-28.685 PM	000016.6017	-000000.0015	000000.0678	000000.1001	-000000.0256	-000000.1345	000001.0000	000001.7017	000005.6400	37270	00245	00407	00973	00021	00538	01866	00686	00144	0 0 0 1 0 1 1 1 1 1 1 1 1 1 1 1	0 0 0 0 0 0 0 0 0 0 0 0 0 0 0 0
2023-10-18T02-34-31.101 PM	000016.6022	-000000.0024	000000.0668	000000.0980	-000000.0277	-000000.1345	000000.9975	000001.8277	000006.1200	37271	00243	00405	00959	00020	00538	01862	00684	00152	0 0 0 1 0 1 1 1 1 1 1 1 1 1 1 1	0 0 0 0 0 0 0 0 0 0 0 0 0 0 0 0
2023-10-18T02-34-34.223 PM	000016.6022	000000.0010	000000.0668	000000.1028	-000000.0298	-000000.1345	000000.9988	000001.7017	000005.8800	37271	00250	00405	00991	00019	00538	01864	00686	00148	0 0 0 1 0 1 1 1 1 1 1 1 1 1 1 1	0 0 0 0 0 0 0 0 0 0 0 0 0 0 0 0
2023-10-18T02-34-36.889 PM	000016.6045	-000000.0034	000000.0659	000000.1030	-000000.0213	-000000.1345	000000.9988	000001.7017	000005.6400	37275	00241	00403	00992	00023	00538	01864	00686	00144	0 0 0 1 0 1 1 1 1 1 1 1 1 1 1 1	0 0 0 0 0 0 0 0 0 0 0 0 0 0 0 0
2023-10-18T02-34-39.665 PM	000016.6045	-000000.0392	000000.0314	000000.0975	-000000.0256	-000000.1345	000000.9994	000001.7647	000005.8800	37275	00168	00328	00956	00021	00538	01865	00685	00148	0 0 0 1 0 1 1 1 1 1 1 1 1 1 1 1	0 0 0 0 0 0 0 0 0 0 0 0 0 0 0 0
2023-10-18T02-34-43.257 PM	000016.6079	-000000.0387	000000.0346	000000.0971	-000000.0277	-000000.1345	000000.9988	000001.7647	000005.6400	37281	00169	00335	00953	00020	00538	01864	00685	00144	0 0 0 1 0 1 1 1 1 1 1 1 1 1 1 1	0 0 0 0 0 0 0 0 0 0 0 0 0 0 0 0
2023-10-18T02-34-45.955 PM	000016.6090	-000000.0402	000000.0314	000000.0920	-000000.0277	-000000.1345	000000.9994	000001.7017	000006.1200	37283	00166	00328	00919	00020	00538	01865	00686	00152	0 0 0 1 0 1 1 1 1 1 1 1 1 1 1 1	0 0 0 0 0 0 0 0 0 0 0 0 0 0 0 0
2023-10-18T02-34-48.716 PM	000016.6112	-000000.0387	000000.0327	000000.0909	-000000.0320	-000000.1345	000000.9994	000001.7017	000005.4000	37287	00169	00331	00912	00018	00538	01865	00686	00140	0 0 0 1 0 1 1 1 1 1 1 1 1 1 1 1	0 0 0 0 0 0 0 0 0 0 0 0 0 0 0 0
2023-10-18T02-34-51.272 PM	000016.6135	-000000.0377	000000.0323	000000.0965	-000000.0277	-000000.1345	000000.9988	000001.7017	000005.8800	37291	00171	00330	00949	00020	00538	01864	00686	00148	0 0 0 1 0 1 1 1 1 1 1 1 1 1 1 1	0 0 0 0 0 0 0 0 0 0 0 0 0 0 0 0
2023-10-18T02-34-54.236 PM	000016.6135	-000000.0367	000000.0318	000000.0912	-000000.0320	-000000.1345	000001.0000	000001.7647	000006.1200	37291	00173	00329	00914	00018	00538	01866	00685	00152	0 0 0 1 0 1 1 1 1 1 1 1 1 1 1 1	0 0 0 0 0 0 0 0 0 0 0 0 0 0 0 0
2023-10-18T02-34-58.188 PM	000016.6152	-000000.0024	000000.0668	000000.1028	-000000.0234	-000000.1345	000001.0012	000001.7647	000005.8800	37294	00243	00405	00991	00022	00538	01868	00685	00148	0 0 0 1 0 1 1 1 1 1 1 1 1 1 1 1	0 0 0 0 0 0 0 0 0 0 0 0 0 0 0 0
2023-10-18T02-35-01.105 PM	000016.6158	-000000.0015	000000.0682	000000.1022	-000000.0256	-000000.1345	000000.9994	000001.8277	000005.4000	37295	00245	00408	00987	00021	00538	01865	00684	00140	0 0 0 1 0 1 1 1 1 1 1 1 1 1 1 1	0 0 0 0 0 0 0 0 0 0 0 0 0 0 0 0
2023-10-18T02-35-03.770 PM	000016.6158	-000000.0377	000000.0318	000000.0939	-000000.0256	-000000.1345	000001.0000	000001.7017	000005.8800	37295	00171	00329	00932	00021	00538	01866	00686	00148	0 0 0 1 0 1 1 1 1 1 1 1 1 1 1 1	0 0 0 0 0 0 0 0 0 0 0 0 0 0 0 0
2023-10-18T02-35-07.392 PM	000016.6169	-000000.0377	000000.0300	000000.0935	-000000.0277	-000000.1345	000000.9994	000001.7017	000005.8800	37297	00171	00325	00929	00020	00538	01865	00686	00148	0 0 0 1 0 1 1 1 1 1 1 1 1 1 1 1	0 0 0 0 0 0 0 0 0 0 0 0 0 0 0 0
2023-10-18T02-35-09.700 PM	000016.6180	-000000.0338	000000.0314	000000.0912	-000000.0277	-000000.1345	000001.0000	000001.7017	000005.8800	37299	00179	00328	00914	00020	00538	01866	00686	00148	0 0 0 1 0 1 1 1 1 1 1 1 1 1 1 1	0 0 0 0 0 0 0 0 0 0 0 0 0 0 0 0
2023-10-18T02-35-12.915 PM	000016.6208	-000000.0397	000000.0332	000000.0915	-000000.0320	-000000.1345	000001.0031	000001.7647	000005.8800	37304	00167	00332	00916	00018	00538	01871	00685	00148	0 0 0 1 0 1 1 1 1 1 1 1 1 1 1 1	0 0 0 0 0 0 0 0 0 0 0 0 0 0 0 0
2023-10-18T02-35-15.785 PM	000016.6220	-000000.0029	000000.0664	000000.1027	-000000.0298	-000000.1345	000001.0012	000001.6387	000005.8800	37306	00242	00404	00990	00019	00538	01868	00687	00148	0 0 0 1 0 1 1 1 1 1 1 1 1 1 1 1	0 0 0 0 0 0 0 0 0 0 0 0 0 0 0 0
2023-10-18T02-35-18.656 PM	000016.6208	-000000.0005	000000.0655	000000.1025	-000000.0277	-000000.1345	000001.0000	000001.6387	000005.6400	37304	00247	00402	00989	00020	00538	01866	00687	00144	0 0 0 1 0 1 1 1 1 1 1 1 1 1 1 1	0 0 0 0 0 0 0 0 0 0 0 0 0 0 0 0
2023-10-18T02-35-20.885 PM	000016.6220	-000000.0402	000000.0318	000000.0921	-000000.0298	-000000.1345	000001.0006	000001.7017	000006.1200	37306	00166	00329	00920	00019	00538	01867	00686	00152	0 0 0 1 0 1 1 1 1 1 1 1 1 1 1 1	0 0 0 0 0 0 0 0 0 0 0 0 0 0 0 0
2023-10-18T02-35-23.694 PM	000016.6220	-000000.0024	000000.0682	000000.1025	-000000.0298	-000000.1345	000001.0012	000001.7017	000005.8800	37306	00243	00408	00989	00019	00538	01868	00686	00148	0 0 0 1 0 1 1 1 1 1 1 1 1 1 1 1	0 0 0 0 0 0 0 0 0 0 0 0 0 0 0 0
2023-10-18T02-35-27.036 PM	000016.6214	-000000.0015	000000.0678	000000.1019	-000000.0298	-000000.1345	000001.0025	000001.7017	000006.1200	37305	00245	00407	00985	00019	00538	01870	00686	00152	0 0 0 1 0 1 1 1 1 1 1 1 1 1 1 1	0 0 0 0 0 0 0 0 0 0 0 0 0 0 0 0
2023-10-18T02-35-30.725 PM	000016.6203	-000000.0402	000000.0314	000000.0917	-000000.0213	-000000.1345	000000.9994	000001.8277	000006.1200	37303	00166	00328	00917	00023	00538	01865	00684	00152	0 0 0 1 0 1 1 1 1 1 1 1 1 1 1 1	0 0 0 0 0 0 0 0 0 0 0 0 0 0 0 0
2023-10-18T02-35-33.063 PM	000016.6186	-000000.0064	000000.0668	000000.1031	-000000.0213	-000000.1345	000001.0000	000001.7017	000005.6400	37300	00235	00405	00993	00023	00538	01866	00686	00144	0 0 0 1 0 1 1 1 1 1 1 1 1 1 1 1	0 0 0 0 0 0 0 0 0 0 0 0 0 0 0 0
2023-10-18T02-35-36.280 PM	000016.6169	-000000.0397	000000.0323	000000.0914	-000000.0298	-000000.1345	000001.0006	000001.7017	000006.1200	37297	00167	00330	00915	00019	00538	01867	00686	00152	0 0 0 1 0 1 1 1 1 1 1 1 1 1 1 1	0 0 0 0 0 0 0 0 0 0 0 0 0 0 0 0
2023-10-18T02-35-38.634 PM	000016.6175	-000000.0382	000000.0337	000000.0911	-000000.0298	-000000.1345	000001.0012	000001.7017	000006.1200	37298	00170	00333	00913	00019	00538	01868	00686	00152	0 0 0 1 0 1 1 1 1 1 1 1 1 1 1 1	0 0 0 0 0 0 0 0 0 0 0 0 0 0 0 0
2023-10-18T02-35-41.930 PM	000016.6186	-000000.0137	000000.0314	000000.0915	-000000.0320	-000000.1345	000001.0006	000001.7647	000005.6400	37300	00220	00328	00916	00018	00538	01867	00685	00144	0 0 0 1 0 1 1 1 1 1 1 1 1 1 1 1	0 0 0 0 0 0 0 0 0 0 0 0 0 0 0 0
2023-10-18T02-35-44.331 PM	000016.6169	-000000.0289	000000.0314	000000.0920	-000000.0277	-000000.1345	000001.0006	000001.7647	000005.8800	37297	00189	00328	00919	00020	00538	01867	00685	00148	0 0 0 1 0 1 1 1 1 1 1 1 1 1 1 1	0 0 0 0 0 0 0 0 0 0 0 0 0 0 0 0
2023-10-18T02-35-47.673 PM	000016.6180	-000000.0015	000000.0645	000000.1025	-000000.0277	-000000.1345	000001.0012	000001.7647	000005.6400	37299	00245	00400	00989	00020	00538	01868	00685	00144	0 0 0 1 0 1 1 1 1 1 1 1 1 1 1 1	0 0 0 0 0 0 0 0 0 0 0 0 0 0 0 0
2023-10-18T02-35-50.496 PM	000016.6186	-000000.0108	000000.0323	000000.0915	-000000.0256	-000000.1345	000001.0006	000001.7017	000005.4000	37300	00226	00330	00916	00021	00538	01867	00686	00140	0 0 0 1 0 1 1 1 1 1 1 1 1 1 1 1	0 0 0 0 0 0 0 0 0 0 0 0 0 0 0 0
2023-10-18T02-35-53.195 PM	000016.6191	-000000.0024	000000.0318	000000.0917	-000000.0341	-000000.1345	000001.0012	000001.7017	000005.8800	37301	00243	00329	00917	00017	00538	01868	00686	00148	0 0 0 1 0 1 1 1 1 1 1 1 1 1 1 1	0 0 0 0 0 0 0 0 0 0 0 0 0 0 0 0
2023-10-18T02-35-56.332 PM	000016.6175	-000000.0250	000000.0664	000000.1028	-000000.0213	-000000.1345	000001.0012	000001.7647	000005.6400	37298	00197	00404	00991	00023	00538	01868	00685	00144	0 0 0 1 0 1 1 1 1 1 1 1 1 1 1 1	0 0 0 0 0 0 0 0 0 0 0 0 0 0 0 0
2023-10-18T02-35-59.627 PM	000016.6180	-000000.0367	000000.0314	000000.0915	-000000.0341	-000000.1345	000001.0006	000001.7017	000005.6400	37299	00173	00328	00916	00017	00538	01867	00686	00144	0 0 0 1 0 1 1 1 1 1 1 1 1 1 1 1	0 0 0 0 0 0 0 0 0 0 0 0 0 0 0 0
2023-10-18T02-36-02.311 PM	000016.6175	-000000.0407	000000.0622	000000.1033	-000000.0213	-000000.1345	000000.9994	000001.7017	000005.8800	37298	00165	00395	00994	00023	00538	01865	00686	00148	0 0 0 1 0 1 1 1 1 1 1 1 1 1 1 1	0 0 0 0 0 0 0 0 0 0 0 0 0 0 0 0
2023-10-18T02-36-05.176 PM	000016.6158	-000000.0314	000000.0687	000000.1024	-000000.0256	-000000.1345	000001.0031	000001.7017	000005.8800	37295	00184	00409	00988	00021	00538	01871	00686	00148	0 0 0 1 0 1 1 1 1 1 1 1 1 1 1 1	0 0 0 0 0 0 0 0 0 0 0 0 0 0 0 0
2023-10-18T02-36-07.693 PM	000016.6175	-000000.0367	000000.0304	000000.0914	-000000.0341	-000000.1345	000000.9994	000001.8277	000006.1200	37298	00173	00326	00915	00017	00538	01865	00684	00152	0 0 0 1 0 1 1 1 1 1 1 1 1 1 1 1	0 0 0 0 0 0 0 0 0 0 0 0 0 0 0 0
2023-10-18T02-36-10.862 PM	000016.6152	-000000.0372	000000.0304	000000.0914	-000000.0341	-000000.1345	000001.0000	000001.8277	000005.6400	37294	00172	00326	00915	00017	00538	01866	00684	00144	0 0 0 1 0 1 1 1 1 1 1 1 1 1 1 1	0 0 0 0 0 0 0 0 0 0 0 0 0 0 0 0
2023-10-18T02-36-13.639 PM	000016.6135	-000000.0039	000000.0461	000000.0921	-000000.0298	-000000.1345	000001.0018	000001.7017	000005.8800	37291	00240	00360	00920	00019	00538	01869	00686	00148	0 0 0 1 0 1 1 1 1 1 1 1 1 1 1 1	0 0 0 0 0 0 0 0 0 0 0 0 0 0 0 0
2023-10-18T02-36-16.071 PM	000016.6129	-000000.0387	000000.0332	000000.0911	-000000.0298	-000000.1345	000001.0006	000001.8277	000005.8800	37290	00169	00332	00913	00019	00538	01867	00684	00148	0 0 0 1 0 1 1 1 1 1 1 1 1 1 1 1	0 0 0 0 0 0 0 0 0 0 0 0 0 0 0 0
2023-10-18T02-36-19.664 PM	000016.6107	-000000.0020	000000.0668	000000.1033	-000000.0256	-000000.1345	000000.9994	000001.6387	000005.8800	37286	00244	00405	00994	00021	00538	01865	00687	00148	0 0 0 1 0 1 1 1 1 1 1 1 1 1 1 1	0 0 0 0 0 0 0 0 0 0 0 0 0 0 0 0
2023-10-18T02-36-22.990 PM	000016.6107	000000.0000	000000.0655	000000.1027	-000000.0277	-000000.1345	000001.0037	000001.6387	000005.6400	37286	00248	00402	00990	00020	00538	01872	00687	00144	0 0 0 1 0 1 1 1 1 1 1 1 1 1 1 1	0 0 0 0 0 0 0 0 0 0 0 0 0 0 0 0
2023-10-18T02-36-25.831 PM	000016.6124	-000000.0402	000000.0433	000000.1034	-000000.0234	-000000.1345	000001.0000	000001.7017	000005.8800	37289	00166	00354	00995	00022	00538	01866	00686	00148	0 0 0 1 0 1 1 1 1 1 1 1 1 1 1 1	0 0 0 0 0 0 0 0 0 0 0 0 0 0 0 0
2023-10-18T02-36-28.530 PM	000016.6124	-000000.0387	000000.0618	000000.1030	-000000.0256	-000000.1345	000001.0000	000001.8277	000006.1200	37289	00169	00394	00992	00021	00538	01866	00684	00152	0 0 0 1 0 1 1 1 1 1 1 1 1 1 1 1	0 0 0 0 0 0 0 0 0 0 0 0 0 0 0 0
2023-10-18T02-36-30.946 PM	000016.6107	-000000.0015	000000.0655	000000.1027	-000000.0277	-000000.1345	000001.0012	000001.7017	000005.1600	37286	00245	00402	00990	00020	00538	01868	00686	00136	0 0 0 1 0 1 1 1 1 1 1 1 1 1 1 1	0 0 0 0 0 0 0 0 0 0 0 0 0 0 0 0
2023-10-18T02-36-34.288 PM	000016.6090	-000000.0387	000000.0535	000000.1031	-000000.0256	-000000.1345	000000.9994	000001.7647	000006.1200	37283	00169	00376	00993	00021	00538	01865	00685	00152	0 0 0 1 0 1 1 1 1 1 1 1 1 1 1 1	0 0 0 0 0 0 0 0 0 0 0 0 0 0 0 0
2023-10-18T02-36-37.151 PM	000016.6073	-000000.0387	000000.0682	000000.1024	-000000.0256	-000000.1345	000000.9994	000001.7017	000005.8800	37280	00169	00408	00988	00021	00538	01865	00686	00148	0 0 0 1 0 1 1 1 1 1 1 1 1 1 1 1	0 0 0 0 0 0 0 0 0 0 0 0 0 0 0 0
2023-10-18T02-36-39.920 PM	000016.6056	-000000.0397	000000.0327	000000.0921	-000000.0298	-000000.1345	000000.9982	000001.8277	000006.1200	37277	00167	00331	00920	00019	00538	01863	00684	00152	0 0 0 1 0 1 1 1 1 1 1 1 1 1 1 1	0 0 0 0 0 0 0 0 0 0 0 0 0 0 0 0
2023-10-18T02-36-42.681 PM	000016.6045	-000000.0377	000000.0318	000000.0917	-000000.0320	-000000.1345	000000.9994	000001.7017	000005.8800	37275	00171	00329	00917	00018	00538	01865	00686	00148	0 0 0 1 0 1 1 1 1 1 1 1 1 1 1 1	0 0 0 0 0 0 0 0 0 0 0 0 0 0 0 0
2023-10-18T02-36-46.415 PM	000016.6045	-000000.0049	000000.0507	000000.0915	-000000.0256	-000000.1345	000000.9988	000001.7647	000005.8800	37275	00238	00370	00916	00021	00538	01864	00685	00148	0 0 0 1 0 1 1 1 1 1 1 1 1 1 1 1	0 0 0 0 0 0 0 0 0 0 0 0 0 0 0 0
2023-10-18T02-36-48.816 PM	000016.6050	-000000.0029	000000.0373	000000.0914	-000000.0298	-000000.1345	000001.0000	000001.7647	000006.1200	37276	00242	00341	00915	00019	00538	01866	00685	00152	0 0 0 1 0 1 1 1 1 1 1 1 1 1 1 1	0 0 0 0 0 0 0 0 0 0 0 0 0 0 0 0
2023-10-18T02-36-51.626 PM	000016.6067	-000000.0039	000000.0664	000000.1030	-000000.0234	-000000.1345	000000.9975	000001.7017	000006.1200	37279	00240	00404	00992	00022	00538	01862	00686	00152	0 0 0 1 0 1 1 1 1 1 1 1 1 1 1 1	0 0 0 0 0 0 0 0 0 0 0 0 0 0 0 0
2023-10-18T02-36-54.906 PM	000016.6050	000000.0000	000000.0664	000000.1030	-000000.0256	-000000.1345	000001.0006	000001.8908	000005.6400	37276	00248	00404	00992	00021	00538	01867	00683	00144	0 0 0 1 0 1 1 1 1 1 1 1 1 1 1 1	0 0 0 0 0 0 0 0 0 0 0 0 0 0 0 0
2023-10-18T02-36-57.957 PM	000016.6062	-000000.0387	000000.0461	000000.1002	-000000.0234	-000000.1345	000000.9994	000001.7647	000005.6400	37278	00169	00360	00974	00022	00538	01865	00685	00144	0 0 0 1 0 1 1 1 1 1 1 1 1 1 1 1	0 0 0 0 0 0 0 0 0 0 0 0 0 0 0 0
2023-10-18T02-37-00.847 PM	000016.6045	-000000.0328	000000.0682	000000.1001	-000000.0256	-000000.1345	000001.0006	000001.7647	000005.8800	37275	00181	00408	00973	00021	00538	01867	00685	00148	0 0 0 1 0 1 1 1 1 1 1 1 1 1 1 1	0 0 0 0 0 0 0 0 0 0 0 0 0 0 0 0
2023-10-18T02-37-03.655 PM	000016.6039	-000000.0412	000000.0323	000000.0900	-000000.0277	-000000.1345	000000.9982	000001.7647	000005.6400	37274	00164	00330	00906	00020	00538	01863	00685	00144	0 0 0 1 0 1 1 1 1 1 1 1 1 1 1 1	0 0 0 0 0 0 0 0 0 0 0 0 0 0 0 0
2023-10-18T02-37-06.620 PM	000016.6034	-000000.0412	000000.0318	000000.0899	-000000.0277	-000000.1345	000000.9988	000001.8277	000005.8800	37273	00164	00329	00905	00020	00538	01864	00684	00148	0 0 0 1 0 1 1 1 1 1 1 1 1 1 1 1	0 0 0 0 0 0 0 0 0 0 0 0 0 0 0 0
2023-10-18T02-37-08.927 PM	000016.6028	-000000.0397	000000.0512	000000.1014	-000000.0256	-000000.1345	000000.9994	000001.7017	000005.8800	37272	00167	00371	00982	00021	00538	01865	00686	00148	0 0 0 1 0 1 1 1 1 1 1 1 1 1 1 1	0 0 0 0 0 0 0 0 0 0 0 0 0 0 0 0
2023-10-18T02-37-13.134 PM	000016.6011	-000000.0020	000000.0549	000000.0896	-000000.0320	-000000.1345	000001.0000	000001.7017	000006.1200	37269	00244	00379	00903	00018	00538	01866	00686	00152	0 0 0 1 0 1 1 1 1 1 1 1 1 1 1 1	0 0 0 0 0 0 0 0 0 0 0 0 0 0 0 0
2023-10-18T02-37-15.610 PM	000016.6022	-000000.0044	000000.0664	000000.1011	-000000.0213	-000000.1345	000000.9988	000001.7017	000005.8800	37271	00239	00404	00980	00023	00538	01864	00686	00148	0 0 0 1 0 1 1 1 1 1 1 1 1 1 1 1	0 0 0 0 0 0 0 0 0 0 0 0 0 0 0 0
2023-10-18T02-37-18.731 PM	000016.6017	-000000.0034	000000.0673	000000.1011	-000000.0234	-000000.1345	000000.9969	000001.7017	000006.1200	37270	00241	00406	00980	00022	00538	01861	00686	00152	0 0 0 1 0 1 1 1 1 1 1 1 1 1 1 1	0 0 0 0 0 0 0 0 0 0 0 0 0 0 0 0
2023-10-18T02-37-21.697 PM	000016.6017	-000000.0372	000000.0383	000000.1011	-000000.0298	-000000.1345	000000.9988	000001.6387	000005.6400	37270	00172	00343	00980	00019	00538	01864	00687	00144	0 0 0 1 0 1 1 1 1 1 1 1 1 1 1 1	0 0 0 0 0 0 0 0 0 0 0 0 0 0 0 0
2023-10-18T02-37-24.035 PM	000016.6017	-000000.0015	000000.0682	000000.1007	-000000.0234	-000000.1345	000000.9988	000001.8277	000006.1200	37270	00245	00408	00977	00022	00538	01864	00684	00152	0 0 0 1 0 1 1 1 1 1 1 1 1 1 1 1	0 0 0 0 0 0 0 0 0 0 0 0 0 0 0 0
2023-10-18T02-37-26.795 PM	000016.6000	-000000.0015	000000.0682	000000.1002	-000000.0234	-000000.1345	000001.0025	000001.7647	000005.8800	37267	00245	00408	00974	00022	00538	01870	00685	00148	0 0 0 1 0 1 1 1 1 1 1 1 1 1 1 1	0 0 0 0 0 0 0 0 0 0 0 0 0 0 0 0
2023-10-18T02-37-29.602 PM	000016.6017	-000000.0397	000000.0346	000000.1005	-000000.0213	-000000.1345	000001.0006	000001.7017	000005.6400	37270	00167	00335	00976	00023	00538	01867	00686	00144	0 0 0 1 0 1 1 1 1 1 1 1 1 1 1 1	0 0 0 0 0 0 0 0 0 0 0 0 0 0 0 0
2023-10-18T02-37-32.831 PM	000016.6000	-000000.0377	000000.0452	000000.1022	-000000.0256	-000000.1345	000000.9994	000001.7017	000005.6400	37267	00171	00358	00987	00021	00538	01865	00686	00144	0 0 0 1 0 1 1 1 1 1 1 1 1 1 1 1	0 0 0 0 0 0 0 0 0 0 0 0 0 0 0 0
2023-10-18T02-37-36.406 PM	000016.6000	-000000.0372	000000.0309	000000.0915	-000000.0320	-000000.1345	000000.9994	000001.7017	000005.4000	37267	00172	00327	00916	00018	00538	01865	00686	00140	0 0 0 1 0 1 1 1 1 1 1 1 1 1 1 1	0 0 0 0 0 0 0 0 0 0 0 0 0 0 0 0
2023-10-18T02-37-39.229 PM	000016.6028	-000000.0372	000000.0304	000000.0915	-000000.0320	-000000.1345	000001.0000	000001.8277	000005.6400	37272	00172	00326	00916	00018	00538	01866	00684	00144	0 0 0 1 0 1 1 1 1 1 1 1 1 1 1 1	0 0 0 0 0 0 0 0 0 0 0 0 0 0 0 0
2023-10-18T02-37-41.598 PM	000016.6028	-000000.0024	000000.0682	000000.0914	-000000.0298	-000000.1345	000001.0006	000001.7647	000005.1600	37272	00243	00408	00915	00019	00538	01867	00685	00136	0 0 0 1 0 1 1 1 1 1 1 1 1 1 1 1	0 0 0 0 0 0 0 0 0 0 0 0 0 0 0 0
2023-10-18T02-37-44.923 PM	000016.6039	-000000.0024	000000.0701	000000.0914	-000000.0320	-000000.1345	000000.9994	000001.7647	000005.6400	37274	00243	00412	00915	00018	00538	01865	00685	00144	0 0 0 1 0 1 1 1 1 1 1 1 1 1 1 1	0 0 0 0 0 0 0 0 0 0 0 0 0 0 0 0
2023-10-18T02-37-47.245 PM	000016.6045	-000000.0015	000000.0733	000000.1033	-000000.0298	-000000.1345	000001.0006	000001.6387	000005.8800	37275	00245	00419	00994	00019	00538	01867	00687	00148	0 0 0 1 0 1 1 1 1 1 1 1 1 1 1 1	0 0 0 0 0 0 0 0 0 0 0 0 0 0 0 0
2023-10-18T02-37-49.960 PM	000016.6050	-000000.0044	000000.0724	000000.0993	-000000.0277	-000000.1345	000001.0000	000001.7017	000005.4000	37276	00239	00417	00968	00020	00538	01866	00686	00140	0 0 0 1 0 1 1 1 1 1 1 1 1 1 1 1	0 0 0 0 0 0 0 0 0 0 0 0 0 0 0 0
2023-10-18T02-37-53.112 PM	000016.6056	-000000.0015	000000.0742	000000.0947	-000000.0320	-000000.1345	000001.0006	000001.8277	000005.4000	37277	00245	00421	00937	00018	00538	01867	00684	00140	0 0 0 1 0 1 1 1 1 1 1 1 1 1 1 1	0 0 0 0 0 0 0 0 0 0 0 0 0 0 0 0
2023-10-18T02-37-55.590 PM	000016.6062	000000.0005	000000.0724	000000.1028	-000000.0298	-000000.1345	000000.9994	000001.7017	000006.1200	37278	00249	00417	00991	00019	00538	01865	00686	00152	0 0 0 1 0 1 1 1 1 1 1 1 1 1 1 1	0 0 0 0 0 0 0 0 0 0 0 0 0 0 0 0
2023-10-18T02-37-59.701 PM	000016.6067	-000000.0127	000000.0733	000000.1033	-000000.0277	-000000.1345	000001.0000	000001.8277	000005.6400	37279	00222	00419	00994	00020	00538	01866	00684	00144	0 0 0 1 0 1 1 1 1 1 1 1 1 1 1 1	0 0 0 0 0 0 0 0 0 0 0 0 0 0 0 0
2023-10-18T02-38-02.009 PM	000016.6084	-000000.0392	000000.0387	000000.0953	-000000.0256	-000000.1345	000001.0000	000001.8277	000005.6400	37282	00168	00344	00941	00021	00538	01866	00684	00144	0 0 0 1 0 1 1 1 1 1 1 1 1 1 1 1	0 0 0 0 0 0 0 0 0 0 0 0 0 0 0 0
2023-10-18T02-38-04.754 PM	000016.6090	-000000.0372	000000.0364	000000.0989	-000000.0298	-000000.1345	000001.0012	000001.7017	000005.8800	37283	00172	00339	00965	00019	00538	01868	00686	00148	0 0 0 1 0 1 1 1 1 1 1 1 1 1 1 1	0 0 0 0 0 0 0 0 0 0 0 0 0 0 0 0
2023-10-18T02-38-07.592 PM	000016.6107	-000000.0397	000000.0392	000000.0918	-000000.0298	-000000.1345	000001.0012	000001.6387	000005.8800	37286	00167	00345	00918	00019	00538	01868	00687	00148	0 0 0 1 0 1 1 1 1 1 1 1 1 1 1 1	0 0 0 0 0 0 0 0 0 0 0 0 0 0 0 0
2023-10-18T02-38-10.822 PM	000016.6124	-000000.0382	000000.0387	000000.0918	-000000.0341	-000000.1345	000001.0006	000001.8908	000005.8800	37289	00170	00344	00918	00017	00538	01867	00683	00148	0 0 0 1 0 1 1 1 1 1 1 1 1 1 1 1	0 0 0 0 0 0 0 0 0 0 0 0 0 0 0 0
2023-10-18T02-38-13.648 PM	000016.6129	-000000.0015	000000.0728	000000.1011	-000000.0320	-000000.1345	000001.0006	000001.7017	000005.8800	37290	00245	00418	00980	00018	00538	01867	00686	00148	0 0 0 1 0 1 1 1 1 1 1 1 1 1 1 1	0 0 0 0 0 0 0 0 0 0 0 0 0 0 0 0
2023-10-18T02-38-15.983 PM	000016.6129	-000000.0377	000000.0373	000000.0917	-000000.0320	-000000.1345	000001.0018	000001.7017	000005.4000	37290	00171	00341	00917	00018	00538	01869	00686	00140	0 0 0 1 0 1 1 1 1 1 1 1 1 1 1 1	0 0 0 0 0 0 0 0 0 0 0 0 0 0 0 0
2023-10-18T02-38-18.743 PM	000016.6141	-000000.0206	000000.0373	000000.0914	-000000.0320	-000000.1345	000001.0018	000001.7017	000005.6400	37292	00206	00341	00915	00018	00538	01869	00686	00144	0 0 0 1 0 1 1 1 1 1 1 1 1 1 1 1	0 0 0 0 0 0 0 0 0 0 0 0 0 0 0 0
2023-10-18T02-38-21.567 PM	000016.6146	-000000.0034	000000.0742	000000.1002	-000000.0234	-000000.1345	000001.0000	000001.8277	000005.6400	37293	00241	00421	00974	00022	00538	01866	00684	00144	0 0 0 1 0 1 1 1 1 1 1 1 1 1 1 1	0 0 0 0 0 0 0 0 0 0 0 0 0 0 0 0
2023-10-18T02-38-25.628 PM	000016.6135	-000000.0382	000000.0410	000000.0911	-000000.0298	-000000.1345	000001.0012	000001.8908	000006.1200	37291	00170	00349	00913	00019	00538	01868	00683	00152	0 0 0 1 0 1 1 1 1 1 1 1 1 1 1 1	0 0 0 0 0 0 0 0 0 0 0 0 0 0 0 0
2023-10-18T02-38-27.919 PM	000016.6135	-000000.0015	000000.0715	000000.1027	-000000.0277	-000000.1345	000001.0025	000001.7017	000005.8800	37291	00245	00415	00990	00020	00538	01870	00686	00148	0 0 0 1 0 1 1 1 1 1 1 1 1 1 1 1	0 0 0 0 0 0 0 0 0 0 0 0 0 0 0 0
2023-10-18T02-38-31.134 PM	000016.6163	-000000.0010	000000.0733	000000.1034	-000000.0320	-000000.1345	000001.0018	000001.7647	000005.6400	37296	00246	00419	00995	00018	00538	01869	00685	00144	0 0 0 1 0 1 1 1 1 1 1 1 1 1 1 1	0 0 0 0 0 0 0 0 0 0 0 0 0 0 0 0
2023-10-18T02-38-33.565 PM	000016.6169	-000000.0387	000000.0396	000000.0927	-000000.0256	-000000.1345	000001.0025	000001.7017	000005.8800	37297	00169	00346	00924	00021	00538	01870	00686	00148	0 0 0 1 0 1 1 1 1 1 1 1 1 1 1 1	0 0 0 0 0 0 0 0 0 0 0 0 0 0 0 0
2023-10-18T02-38-36.892 PM	000016.6141	-000000.0377	000000.0383	000000.0950	-000000.0256	-000000.1345	000001.0018	000001.7647	000005.6400	37292	00171	00343	00939	00021	00538	01869	00685	00144	0 0 0 1 0 1 1 1 1 1 1 1 1 1 1 1	0 0 0 0 0 0 0 0 0 0 0 0 0 0 0 0
2023-10-18T02-38-39.213 PM	000016.6135	-000000.0363	000000.0378	000000.0918	-000000.0298	-000000.1345	000001.0006	000001.7017	000006.1200	37291	00174	00342	00918	00019	00538	01867	00686	00152	0 0 0 1 0 1 1 1 1 1 1 1 1 1 1 1	0 0 0 0 0 0 0 0 0 0 0 0 0 0 0 0
2023-10-18T02-38-41.975 PM	000016.6118	-000000.0402	000000.0392	000000.0939	-000000.0234	-000000.1345	000001.0000	000001.8277	000005.8800	37288	00166	00345	00932	00022	00538	01866	00684	00148	0 0 0 1 0 1 1 1 1 1 1 1 1 1 1 1	0 0 0 0 0 0 0 0 0 0 0 0 0 0 0 0
2023-10-18T02-38-45.253 PM	000016.6107	-000000.0392	000000.0387	000000.0941	-000000.0256	-000000.1345	000001.0012	000001.8277	000006.1200	37286	00168	00344	00933	00021	00538	01868	00684	00152	0 0 0 1 0 1 1 1 1 1 1 1 1 1 1 1	0 0 0 0 0 0 0 0 0 0 0 0 0 0 0 0
2023-10-18T02-38-48.971 PM	000016.6101	-000000.0299	000000.0401	000000.0909	-000000.0277	-000000.1345	000000.9994	000001.6387	000005.6400	37285	00187	00347	00912	00020	00538	01865	00687	00144	0 0 0 1 0 1 1 1 1 1 1 1 1 1 1 1	0 0 0 0 0 0 0 0 0 0 0 0 0 0 0 0
2023-10-18T02-38-51.793 PM	000016.6079	-000000.0073	000000.0747	000000.1019	-000000.0234	-000000.1345	000000.9994	000001.7017	000006.1200	37281	00233	00422	00985	00022	00538	01865	00686	00152	0 0 0 1 0 1 1 1 1 1 1 1 1 1 1 1	0 0 0 0 0 0 0 0 0 0 0 0 0 0 0 0
2023-10-18T02-38-54.586 PM	000016.6062	-000000.0039	000000.0747	000000.1020	-000000.0213	-000000.1345	000000.9994	000001.6387	000005.4000	37278	00240	00422	00986	00023	00538	01865	00687	00140	0 0 0 1 0 1 1 1 1 1 1 1 1 1 1 1	0 0 0 0 0 0 0 0 0 0 0 0 0 0 0 0
2023-10-18T02-38-57.504 PM	000016.6062	-000000.0387	000000.0406	000000.0906	-000000.0298	-000000.1345	000000.9994	000001.7647	000005.8800	37278	00169	00348	00910	00019	00538	01865	00685	00148	0 0 0 1 0 1 1 1 1 1 1 1 1 1 1 1	0 0 0 0 0 0 0 0 0 0 0 0 0 0 0 0
2023-10-18T02-39-00.185 PM	000016.6067	-000000.0196	000000.0756	000000.1024	-000000.0256	-000000.1345	000001.0018	000001.8908	000005.8800	37279	00208	00424	00988	00021	00538	01869	00683	00148	0 0 0 1 0 1 1 1 1 1 1 1 1 1 1 1	0 0 0 0 0 0 0 0 0 0 0 0 0 0 0 0
2023-10-18T02-39-03.055 PM	000016.6073	-000000.0152	000000.0751	000000.1022	-000000.0256	-000000.1345	000001.0000	000001.8908	000005.8800	37280	00217	00423	00987	00021	00538	01866	00683	00148	0 0 0 1 0 1 1 1 1 1 1 1 1 1 1 1	0 0 0 0 0 0 0 0 0 0 0 0 0 0 0 0
2023-10-18T02-39-05.550 PM	000016.6050	-000000.0377	000000.0341	000000.0912	-000000.0256	-000000.1345	000001.0000	000001.7017	000005.8800	37276	00171	00334	00914	00021	00538	01866	00686	00148	0 0 0 1 0 1 1 1 1 1 1 1 1 1 1 1	0 0 0 0 0 0 0 0 0 0 0 0 0 0 0 0
2023-10-18T02-39-08.703 PM	000016.6045	-000000.0387	000000.0341	000000.0906	-000000.0256	-000000.1345	000001.0000	000001.6387	000005.6400	37275	00169	00334	00910	00021	00538	01866	00687	00144	0 0 0 1 0 1 1 1 1 1 1 1 1 1 1 1	0 0 0 0 0 0 0 0 0 0 0 0 0 0 0 0
2023-10-18T02-39-11.526 PM	000016.6056	-000000.0171	000000.0304	000000.0917	-000000.0320	-000000.1345	000000.9994	000001.7017	000005.6400	37277	00213	00326	00917	00018	00538	01865	00686	00144	0 0 0 1 0 1 1 1 1 1 1 1 1 1 1 1	0 0 0 0 0 0 0 0 0 0 0 0 0 0 0 0
2023-10-18T02-39-14.976 PM	000016.6034	-000000.0206	000000.0309	000000.0917	-000000.0298	-000000.1345	000001.0012	000001.5756	000005.6400	37273	00206	00327	00917	00019	00538	01868	00688	00144	0 0 0 1 0 1 1 1 1 1 1 1 1 1 1 1	0 0 0 0 0 0 0 0 0 0 0 0 0 0 0 0
2023-10-18T02-39-17.799 PM	000016.6039	-000000.0024	000000.0682	000000.1017	-000000.0234	-000000.1345	000001.0006	000001.7647	000005.8800	37274	00243	00408	00984	00022	00538	01867	00685	00148	0 0 0 1 0 1 1 1 1 1 1 1 1 1 1 1	0 0 0 0 0 0 0 0 0 0 0 0 0 0 0 0
2023-10-18T02-39-20.545 PM	000016.6039	-000000.0015	000000.0682	000000.1022	-000000.0256	-000000.1345	000001.0018	000001.7647	000005.6400	37274	00245	00408	00987	00021	00538	01869	00685	00144	0 0 0 1 0 1 1 1 1 1 1 1 1 1 1 1	0 0 0 0 0 0 0 0 0 0 0 0 0 0 0 0
2023-10-18T02-39-23.524 PM	000016.6039	-000000.0245	000000.0664	000000.1033	-000000.0277	-000000.1345	000001.0000	000001.7017	000006.1200	37274	00198	00404	00994	00020	00538	01866	00686	00152	0 0 0 1 0 1 1 1 1 1 1 1 1 1 1 1	0 0 0 0 0 0 0 0 0 0 0 0 0 0 0 0
2023-10-18T02-39-26.222 PM	000016.6011	-000000.0044	000000.0673	000000.1031	-000000.0234	-000000.1345	000000.9988	000001.6387	000005.8800	37269	00239	00406	00993	00022	00538	01864	00687	00148	0 0 0 1 0 1 1 1 1 1 1 1 1 1 1 1	0 0 0 0 0 0 0 0 0 0 0 0 0 0 0 0
2023-10-18T02-39-28.483 PM	000016.5994	-000000.0024	000000.0692	000000.1017	-000000.0213	-000000.1345	000000.9975	000001.7647	000005.4000	37266	00243	00410	00984	00023	00538	01862	00685	00140	0 0 0 1 0 1 1 1 1 1 1 1 1 1 1 1	0 0 0 0 0 0 0 0 0 0 0 0 0 0 0 0
2023-10-18T02-39-31.652 PM	000016.6017	-000000.0372	000000.0613	000000.1031	-000000.0277	-000000.1345	000000.9988	000001.7647	000005.8800	37270	00172	00393	00993	00020	00538	01864	00685	00148	0 0 0 1 0 1 1 1 1 1 1 1 1 1 1 1	0 0 0 0 0 0 0 0 0 0 0 0 0 0 0 0
2023-10-18T02-39-34.586 PM	000016.6017	-000000.0358	000000.0668	000000.1034	-000000.0277	-000000.1345	000001.0000	000001.7017	000005.6400	37270	00175	00405	00995	00020	00538	01866	00686	00144	0 0 0 1 0 1 1 1 1 1 1 1 1 1 1 1	0 0 0 0 0 0 0 0 0 0 0 0 0 0 0 0
2023-10-18T02-39-38.195 PM	000016.6028	-000000.0402	000000.0337	000000.0906	-000000.0277	-000000.1345	000001.0000	000001.7017	000005.6400	37272	00166	00333	00910	00020	00538	01866	00686	00144	0 0 0 1 0 1 1 1 1 1 1 1 1 1 1 1	0 0 0 0 0 0 0 0 0 0 0 0 0 0 0 0
2023-10-18T02-39-41.004 PM	000016.6028	-000000.0402	000000.0337	000000.0912	-000000.0256	-000000.1345	000000.9994	000001.7017	000005.6400	37272	00166	00333	00914	00021	00538	01865	00686	00144	0 0 0 1 0 1 1 1 1 1 1 1 1 1 1 1	0 0 0 0 0 0 0 0 0 0 0 0 0 0 0 0
2023-10-18T02-39-43.531 PM	000016.6011	-000000.0005	000000.0438	000000.0915	-000000.0341	-000000.1345	000001.0012	000001.6387	000006.1200	37269	00247	00355	00916	00017	00538	01868	00687	00152	0 0 0 1 0 1 1 1 1 1 1 1 1 1 1 1	0 0 0 0 0 0 0 0 0 0 0 0 0 0 0 0
2023-10-18T02-39-46.637 PM	000016.6017	-000000.0049	000000.0337	000000.0917	-000000.0277	-000000.1345	000000.9988	000001.6387	000005.6400	37270	00238	00333	00917	00020	00538	01864	00687	00144	0 0 0 1 0 1 1 1 1 1 1 1 1 1 1 1	0 0 0 0 0 0 0 0 0 0 0 0 0 0 0 0
2023-10-18T02-39-49.524 PM	000016.6005	-000000.0010	000000.0650	000000.1027	-000000.0256	-000000.1345	000001.0018	000001.6387	000005.6400	37268	00246	00401	00990	00021	00538	01869	00687	00144	0 0 0 1 0 1 1 1 1 1 1 1 1 1 1 1	0 0 0 0 0 0 0 0 0 0 0 0 0 0 0 0
2023-10-18T02-39-52.270 PM	000016.6000	-000000.0005	000000.0323	000000.0920	-000000.0341	-000000.1345	000001.0006	000001.6387	000005.8800	37267	00247	00330	00919	00017	00538	01867	00687	00148	0 0 0 1 0 1 1 1 1 1 1 1 1 1 1 1	0 0 0 0 0 0 0 0 0 0 0 0 0 0 0 0
2023-10-18T02-39-54.686 PM	000016.6000	-000000.0024	000000.0429	000000.0908	-000000.0277	-000000.1345	000001.0000	000001.7017	000005.8800	37267	00243	00353	00911	00020	00538	01866	00686	00148	0 0 0 1 0 1 1 1 1 1 1 1 1 1 1 1	0 0 0 0 0 0 0 0 0 0 0 0 0 0 0 0
2023-10-18T02-39-58.000 PM	000016.5994	-000000.0020	000000.0682	000000.1022	-000000.0234	-000000.1345	000000.9994	000001.7017	000005.6400	37266	00244	00408	00987	00022	00538	01865	00686	00144	0 0 0 1 0 1 1 1 1 1 1 1 1 1 1 1	0 0 0 0 0 0 0 0 0 0 0 0 0 0 0 0
2023-10-18T02-40-00.839 PM	000016.5983	-000000.0044	000000.0673	000000.1030	-000000.0234	-000000.1345	000000.9994	000001.7017	000005.6400	37264	00239	00406	00992	00022	00538	01865	00686	00144	0 0 0 1 0 1 1 1 1 1 1 1 1 1 1 1	0 0 0 0 0 0 0 0 0 0 0 0 0 0 0 0
2023-10-18T02-40-04.511 PM	000016.5966	-000000.0372	000000.0309	000000.0920	-000000.0341	-000000.1345	000000.9988	000001.6387	000006.1200	37261	00172	00327	00919	00017	00538	01864	00687	00152	0 0 0 1 0 1 1 1 1 1 1 1 1 1 1 1	0 0 0 0 0 0 0 0 0 0 0 0 0 0 0 0
2023-10-18T02-40-06.851 PM	000016.5971	-000000.0372	000000.0549	000000.1031	-000000.0256	-000000.1345	000001.0006	000001.6387	000005.8800	37262	00172	00379	00993	00021	00538	01867	00687	00148	0 0 0 1 0 1 1 1 1 1 1 1 1 1 1 1	0 0 0 0 0 0 0 0 0 0 0 0 0 0 0 0
2023-10-18T02-40-10.162 PM	000016.5977	-000000.0387	000000.0332	000000.0909	-000000.0320	-000000.1345	000001.0000	000001.8908	000005.8800	37263	00169	00332	00912	00018	00538	01866	00683	00148	0 0 0 1 0 1 1 1 1 1 1 1 1 1 1 1	0 0 0 0 0 0 0 0 0 0 0 0 0 0 0 0
2023-10-18T02-40-12.437 PM	000016.5971	-000000.0382	000000.0337	000000.0906	-000000.0298	-000000.1345	000000.9982	000001.7017	000005.6400	37262	00170	00333	00910	00019	00538	01863	00686	00144	0 0 0 1 0 1 1 1 1 1 1 1 1 1 1 1	0 0 0 0 0 0 0 0 0 0 0 0 0 0 0 0
2023-10-18T02-40-15.700 PM	000016.5955	000000.0000	000000.0503	000000.0917	-000000.0341	-000000.1345	000001.0000	000001.6387	000005.8800	37259	00248	00369	00917	00017	00538	01866	00687	00148	0 0 0 1 0 1 1 1 1 1 1 1 1 1 1 1	0 0 0 0 0 0 0 0 0 0 0 0 0 0 0 0
2023-10-18T02-40-18.448 PM	000016.5938	-000000.0005	000000.0650	000000.0936	-000000.0320	-000000.1345	000000.9988	000001.6387	000005.8800	37256	00247	00401	00930	00018	00538	01864	00687	00148	0 0 0 1 0 1 1 1 1 1 1 1 1 1 1 1	0 0 0 0 0 0 0 0 0 0 0 0 0 0 0 0
2023-10-18T02-40-20.785 PM	000016.5932	-000000.0421	000000.0332	000000.0918	-000000.0277	-000000.1345	000000.9988	000001.7647	000005.8800	37255	00162	00332	00918	00020	00538	01864	00685	00148	0 0 0 1 0 1 1 1 1 1 1 1 1 1 1 1	0 0 0 0 0 0 0 0 0 0 0 0 0 0 0 0
2023-10-18T02-40-23.501 PM	000016.5921	-000000.0015	000000.0516	000000.0911	-000000.0298	-000000.1345	000000.9982	000001.7017	000006.1200	37253	00245	00372	00913	00019	00538	01863	00686	00152	0 0 0 1 0 1 1 1 1 1 1 1 1 1 1 1	0 0 0 0 0 0 0 0 0 0 0 0 0 0 0 0
2023-10-18T02-40-26.137 PM	000016.5909	-000000.0020	000000.0503	000000.0906	-000000.0320	-000000.1345	000001.0000	000001.7017	000005.8800	37251	00244	00369	00910	00018	00538	01866	00686	00148	0 0 0 1 0 1 1 1 1 1 1 1 1 1 1 1	0 0 0 0 0 0 0 0 0 0 0 0 0 0 0 0
2023-10-18T02-40-30.106 PM	000016.5932	-000000.0039	000000.0682	000000.1027	-000000.0213	-000000.1345	000000.9969	000001.7647	000005.8800	37255	00240	00408	00990	00023	00538	01861	00685	00148	0 0 0 1 0 1 1 1 1 1 1 1 1 1 1 1	0 0 0 0 0 0 0 0 0 0 0 0 0 0 0 0
2023-10-18T02-40-32.428 PM	000016.5955	-000000.0044	000000.0682	000000.1022	-000000.0213	-000000.1345	000000.9982	000001.7017	000005.8800	37259	00239	00408	00987	00023	00538	01863	00686	00148	0 0 0 1 0 1 1 1 1 1 1 1 1 1 1 1	0 0 0 0 0 0 0 0 0 0 0 0 0 0 0 0
2023-10-18T02-40-35.127 PM	000016.5960	-000000.0363	000000.0443	000000.1030	-000000.0277	-000000.1345	000001.0000	000001.7647	000005.6400	37260	00174	00356	00992	00020	00538	01866	00685	00144	0 0 0 1 0 1 1 1 1 1 1 1 1 1 1 1	0 0 0 0 0 0 0 0 0 0 0 0 0 0 0 0
2023-10-18T02-40-38.437 PM	000016.5971	-000000.0387	000000.0337	000000.0983	-000000.0256	-000000.1345	000000.9982	000001.8277	000005.8800	37262	00169	00333	00961	00021	00538	01863	00684	00148	0 0 0 1 0 1 1 1 1 1 1 1 1 1 1 1	0 0 0 0 0 0 0 0 0 0 0 0 0 0 0 0
2023-10-18T02-40-40.775 PM	000016.5977	-000000.0015	000000.0687	000000.1017	-000000.0234	-000000.1345	000001.0000	000001.8277	000005.6400	37263	00245	00409	00984	00022	00538	01866	00684	00144	0 0 0 1 0 1 1 1 1 1 1 1 1 1 1 1	0 0 0 0 0 0 0 0 0 0 0 0 0 0 0 0
2023-10-18T02-40-43.490 PM	000016.5988	-000000.0372	000000.0300	000000.1028	-000000.0277	-000000.1345	000000.9994	000001.7017	000005.6400	37265	00172	00325	00991	00020	00538	01865	00686	00144	0 0 0 1 0 1 1 1 1 1 1 1 1 1 1 1	0 0 0 0 0 0 0 0 0 0 0 0 0 0 0 0
2023-10-18T02-40-46.124 PM	000016.6017	-000000.0372	000000.0337	000000.1033	-000000.0277	-000000.1345	000000.9994	000001.7647	000006.1200	37270	00172	00333	00994	00020	00538	01865	00685	00152	0 0 0 1 0 1 1 1 1 1 1 1 1 1 1 1	0 0 0 0 0 0 0 0 0 0 0 0 0 0 0 0
2023-10-18T02-40-48.759 PM	000016.6028	-000000.0015	000000.0668	000000.1033	-000000.0277	-000000.1345	000000.9988	000001.7647	000005.8800	37272	00245	00405	00994	00020	00538	01864	00685	00148	0 0 0 1 0 1 1 1 1 1 1 1 1 1 1 1	0 0 0 0 0 0 0 0 0 0 0 0 0 0 0 0
2023-10-18T02-40-52.431 PM	000016.6034	-000000.0402	000000.0341	000000.0906	-000000.0277	-000000.1345	000000.9975	000001.7017	000006.1200	37273	00166	00334	00910	00020	00538	01862	00686	00152	0 0 0 1 0 1 1 1 1 1 1 1 1 1 1 1	0 0 0 0 0 0 0 0 0 0 0 0 0 0 0 0
2023-10-18T02-40-55.113 PM	000016.6039	000000.0005	000000.0636	000000.0944	-000000.0320	-000000.1345	000000.9963	000001.7647	000005.6400	37274	00249	00398	00935	00018	00538	01860	00685	00144	0 0 0 1 0 1 1 1 1 1 1 1 1 1 1 1	0 0 0 0 0 0 0 0 0 0 0 0 0 0 0 0
2023-10-18T02-40-57.842 PM	000016.6045	-000000.0407	000000.0387	000000.0920	-000000.0320	-000000.1345	000000.9994	000001.7647	000005.8800	37275	00165	00344	00919	00018	00538	01865	00685	00148	0 0 0 1 0 1 1 1 1 1 1 1 1 1 1 1	0 0 0 0 0 0 0 0 0 0 0 0 0 0 0 0
2023-10-18T02-41-00.634 PM	000016.6067	-000000.0421	000000.0396	000000.0917	-000000.0298	-000000.1345	000001.0000	000001.8908	000005.4000	37279	00162	00346	00917	00019	00538	01866	00683	00140	0 0 0 1 0 1 1 1 1 1 1 1 1 1 1 1	0 0 0 0 0 0 0 0 0 0 0 0 0 0 0 0
2023-10-18T02-41-03.457 PM	000016.6073	-000000.0039	000000.0742	000000.0945	-000000.0277	-000000.1345	000001.0000	000001.7017	000005.8800	37280	00240	00421	00936	00020	00538	01866	00686	00148	0 0 0 1 0 1 1 1 1 1 1 1 1 1 1 1	0 0 0 0 0 0 0 0 0 0 0 0 0 0 0 0
2023-10-18T02-41-06.751 PM	000016.6101	-000000.0005	000000.0664	000000.0917	-000000.0298	-000000.1345	000000.9994	000001.6387	000005.6400	37285	00247	00404	00917	00019	00538	01865	00687	00144	0 0 0 1 0 1 1 1 1 1 1 1 1 1 1 1	0 0 0 0 0 0 0 0 0 0 0 0 0 0 0 0
2023-10-18T02-41-09.112 PM	000016.6107	-000000.0024	000000.0728	000000.1034	-000000.0277	-000000.1345	000001.0012	000001.6387	000006.1200	37286	00243	00418	00995	00020	00538	01868	00687	00152	0 0 0 1 0 1 1 1 1 1 1 1 1 1 1 1	0 0 0 0 0 0 0 0 0 0 0 0 0 0 0 0
2023-10-18T02-41-11.864 PM	000016.6118	-000000.0024	000000.0728	000000.0941	-000000.0320	-000000.1345	000001.0012	000001.7647	000005.8800	37288	00243	00418	00933	00018	00538	01868	00685	00148	0 0 0 1 0 1 1 1 1 1 1 1 1 1 1 1	0 0 0 0 0 0 0 0 0 0 0 0 0 0 0 0
2023-10-18T02-41-14.641 PM	000016.6146	-000000.0010	000000.0710	000000.0932	-000000.0341	-000000.1345	000001.0018	000001.8277	000005.4000	37293	00246	00414	00927	00017	00538	01869	00684	00140	0 0 0 1 0 1 1 1 1 1 1 1 1 1 1 1	0 0 0 0 0 0 0 0 0 0 0 0 0 0 0 0
2023-10-18T02-41-18.106 PM	000016.6152	-000000.0397	000000.0406	000000.0908	-000000.0234	-000000.1345	000001.0006	000001.7647	000005.8800	37294	00167	00348	00911	00022	00538	01867	00685	00148	0 0 0 1 0 1 1 1 1 1 1 1 1 1 1 1	0 0 0 0 0 0 0 0 0 0 0 0 0 0 0 0
2023-10-18T02-41-20.743 PM	000016.6152	000000.0010	000000.0701	000000.1027	-000000.0277	-000000.1345	000001.0018	000001.8277	000005.6400	37294	00250	00412	00990	00020	00538	01869	00684	00144	0 0 0 1 0 1 1 1 1 1 1 1 1 1 1 1	0 0 0 0 0 0 0 0 0 0 0 0 0 0 0 0
2023-10-18T02-41-23.455 PM	000016.6158	-000000.0416	000000.0383	000000.0995	-000000.0256	-000000.1345	000000.9994	000001.7017	000005.6400	37295	00163	00343	00969	00021	00538	01865	00686	00144	0 0 0 1 0 1 1 1 1 1 1 1 1 1 1 1	0 0 0 0 0 0 0 0 0 0 0 0 0 0 0 0
2023-10-18T02-41-26.765 PM	000016.6163	-000000.0421	000000.0392	000000.1010	-000000.0234	-000000.1345	000000.9994	000001.7017	000005.8800	37296	00162	00345	00979	00022	00538	01865	00686	00148	0 0 0 1 0 1 1 1 1 1 1 1 1 1 1 1	0 0 0 0 0 0 0 0 0 0 0 0 0 0 0 0
2023-10-18T02-41-29.529 PM	000016.6175	-000000.0372	000000.0392	000000.0911	-000000.0298	-000000.1345	000000.9988	000001.7017	000005.4000	37298	00172	00345	00913	00019	00538	01864	00686	00140	0 0 0 1 0 1 1 1 1 1 1 1 1 1 1 1	0 0 0 0 0 0 0 0 0 0 0 0 0 0 0 0
2023-10-18T02-41-31.788 PM	000016.6180	-000000.0416	000000.0396	000000.0950	-000000.0234	-000000.1345	000001.0018	000001.8277	000005.4000	37299	00163	00346	00939	00022	00538	01869	00684	00140	0 0 0 1 0 1 1 1 1 1 1 1 1 1 1 1	0 0 0 0 0 0 0 0 0 0 0 0 0 0 0 0
2023-10-18T02-41-34.628 PM	000016.6180	-000000.0407	000000.0387	000000.0957	-000000.0256	-000000.1345	000001.0006	000001.8277	000005.6400	37299	00165	00344	00944	00021	00538	01867	00684	00144	0 0 0 1 0 1 1 1 1 1 1 1 1 1 1 1	0 0 0 0 0 0 0 0 0 0 0 0 0 0 0 0
2023-10-18T02-41-37.422 PM	000016.6197	-000000.0363	000000.0364	000000.0918	-000000.0341	-000000.1345	000001.0025	000001.7017	000005.4000	37302	00174	00339	00918	00017	00538	01870	00686	00140	0 0 0 1 0 1 1 1 1 1 1 1 1 1 1 1	0 0 0 0 0 0 0 0 0 0 0 0 0 0 0 0
2023-10-18T02-41-41.452 PM	000016.6214	000000.0005	000000.0715	000000.1027	-000000.0256	-000000.1345	000001.0025	000001.7647	000006.1200	37305	00249	00415	00990	00021	00538	01870	00685	00152	0 0 0 1 0 1 1 1 1 1 1 1 1 1 1 1	0 0 0 0 0 0 0 0 0 0 0 0 0 0 0 0
2023-10-18T02-41-43.789 PM	000016.6208	-000000.0049	000000.0751	000000.1025	-000000.0277	-000000.1345	000000.9994	000001.7017	000006.1200	37304	00238	00423	00989	00020	00538	01865	00686	00152	0 0 0 1 0 1 1 1 1 1 1 1 1 1 1 1	0 0 0 0 0 0 0 0 0 0 0 0 0 0 0 0
2023-10-18T02-41-47.020 PM	000016.6208	-000000.0054	000000.0738	000000.1011	-000000.0277	-000000.1345	000001.0006	000001.6387	000005.8800	37304	00237	00420	00980	00020	00538	01867	00687	00148	0 0 0 1 0 1 1 1 1 1 1 1 1 1 1 1	0 0 0 0 0 0 0 0 0 0 0 0 0 0 0 0
2023-10-18T02-41-49.420 PM	000016.6208	-000000.0093	000000.0738	000000.1027	-000000.0256	-000000.1345	000001.0000	000001.7017	000006.1200	37304	00229	00420	00990	00021	00538	01866	00686	00152	0 0 0 1 0 1 1 1 1 1 1 1 1 1 1 1	0 0 0 0 0 0 0 0 0 0 0 0 0 0 0 0
2023-10-18T02-41-52.747 PM	000016.6186	-000000.0020	000000.0733	000000.1036	-000000.0298	-000000.1345	000001.0012	000001.7017	000005.4000	37300	00244	00419	00996	00019	00538	01868	00686	00140	0 0 0 1 0 1 1 1 1 1 1 1 1 1 1 1	0 0 0 0 0 0 0 0 0 0 0 0 0 0 0 0
2023-10-18T02-41-55.071 PM	000016.6186	-000000.0397	000000.0410	000000.0906	-000000.0213	-000000.1345	000000.9988	000001.8277	000006.1200	37300	00167	00349	00910	00023	00538	01864	00684	00152	0 0 0 1 0 1 1 1 1 1 1 1 1 1 1 1	0 0 0 0 0 0 0 0 0 0 0 0 0 0 0 0
2023-10-18T02-41-58.413 PM	000016.6180	-000000.0402	000000.0406	000000.0906	-000000.0277	-000000.1345	000001.0000	000001.7017	000005.8800	37299	00166	00348	00910	00020	00538	01866	00686	00148	0 0 0 1 0 1 1 1 1 1 1 1 1 1 1 1	0 0 0 0 0 0 0 0 0 0 0 0 0 0 0 0
2023-10-18T02-42-00.704 PM	000016.6175	000000.0005	000000.0728	000000.1025	-000000.0234	-000000.1345	000001.0012	000001.7647	000006.1200	37298	00249	00418	00989	00022	00538	01868	00685	00152	0 0 0 1 0 1 1 1 1 1 1 1 1 1 1 1	0 0 0 0 0 0 0 0 0 0 0 0 0 0 0 0
2023-10-18T02-42-03.419 PM	000016.6169	-000000.0416	000000.0396	000000.0927	-000000.0234	-000000.1345	000000.9988	000001.7647	000005.8800	37297	00163	00346	00924	00022	00538	01864	00685	00148	0 0 0 1 0 1 1 1 1 1 1 1 1 1 1 1	0 0 0 0 0 0 0 0 0 0 0 0 0 0 0 0
2023-10-18T02-42-07.436 PM	000016.6163	-000000.0044	000000.0747	000000.1027	-000000.0213	-000000.1345	000001.0012	000001.8277	000006.1200	37296	00239	00422	00990	00023	00538	01868	00684	00152	0 0 0 1 0 1 1 1 1 1 1 1 1 1 1 1	0 0 0 0 0 0 0 0 0 0 0 0 0 0 0 0
2023-10-18T02-42-09.775 PM	000016.6158	-000000.0309	000000.0369	000000.0912	-000000.0298	-000000.1345	000001.0000	000001.8277	000005.6400	37295	00185	00340	00914	00019	00538	01866	00684	00144	0 0 0 1 0 1 1 1 1 1 1 1 1 1 1 1	0 0 0 0 0 0 0 0 0 0 0 0 0 0 0 0
2023-10-18T02-42-12.584 PM	000016.6158	-000000.0382	000000.0383	000000.0923	-000000.0341	-000000.1345	000001.0000	000001.6387	000005.6400	37295	00170	00343	00921	00017	00538	01866	00687	00144	0 0 0 1 0 1 1 1 1 1 1 1 1 1 1 1	0 0 0 0 0 0 0 0 0 0 0 0 0 0 0 0
2023-10-18T02-42-15.407 PM	000016.6135	-000000.0034	000000.0756	000000.1017	-000000.0256	-000000.1345	000001.0006	000001.7647	000005.8800	37291	00241	00424	00984	00021	00538	01867	00685	00148	0 0 0 1 0 1 1 1 1 1 1 1 1 1 1 1	0 0 0 0 0 0 0 0 0 0 0 0 0 0 0 0
2023-10-18T02-42-18.061 PM	000016.6141	-000000.0049	000000.0673	000000.1030	-000000.0234	-000000.1345	000001.0006	000001.8277	000005.6400	37292	00238	00406	00992	00022	00538	01867	00684	00144	0 0 0 1 0 1 1 1 1 1 1 1 1 1 1 1	0 0 0 0 0 0 0 0 0 0 0 0 0 0 0 0
2023-10-18T02-42-20.774 PM	000016.6135	-000000.0377	000000.0327	000000.0911	-000000.0298	-000000.1345	000001.0025	000001.7017	000006.1200	37291	00171	00331	00913	00019	00538	01870	00686	00152	0 0 0 1 0 1 1 1 1 1 1 1 1 1 1 1	0 0 0 0 0 0 0 0 0 0 0 0 0 0 0 0
2023-10-18T02-42-23.990 PM	000016.6129	-000000.0005	000000.0655	000000.1031	-000000.0320	-000000.1345	000001.0018	000001.6387	000005.8800	37290	00247	00402	00993	00018	00538	01869	00687	00148	0 0 0 1 0 1 1 1 1 1 1 1 1 1 1 1	0 0 0 0 0 0 0 0 0 0 0 0 0 0 0 0
2023-10-18T02-42-26.358 PM	000016.6101	-000000.0010	000000.0673	000000.1020	-000000.0256	-000000.1345	000001.0025	000001.7017	000005.6400	37285	00246	00406	00986	00021	00538	01870	00686	00144	0 0 0 1 0 1 1 1 1 1 1 1 1 1 1 1	0 0 0 0 0 0 0 0 0 0 0 0 0 0 0 0
2023-10-18T02-42-30.466 PM	000016.6067	-000000.0358	000000.0300	000000.0920	-000000.0341	-000000.1345	000001.0006	000001.8277	000005.6400	37279	00175	00325	00919	00017	00538	01867	00684	00144	0 0 0 1 0 1 1 1 1 1 1 1 1 1 1 1	0 0 0 0 0 0 0 0 0 0 0 0 0 0 0 0
2023-10-18T02-42-32.755 PM	000016.6050	-000000.0034	000000.0682	000000.1022	-000000.0234	-000000.1345	000001.0006	000001.8908	000005.8800	37276	00241	00408	00987	00022	00538	01867	00683	00148	0 0 0 1 0 1 1 1 1 1 1 1 1 1 1 1	0 0 0 0 0 0 0 0 0 0 0 0 0 0 0 0
2023-10-18T02-42-35.993 PM	000016.6034	-000000.0363	000000.0290	000000.0915	-000000.0320	-000000.1345	000000.9994	000001.8277	000005.8800	37273	00174	00323	00916	00018	00538	01865	00684	00148	0 0 0 1 0 1 1 1 1 1 1 1 1 1 1 1	0 0 0 0 0 0 0 0 0 0 0 0 0 0 0 0
2023-10-18T02-42-38.338 PM	000016.6017	-000000.0363	000000.0290	000000.0918	-000000.0320	-000000.1345	000001.0006	000001.8277	000006.1200	37270	00174	00323	00918	00018	00538	01867	00684	00152	0 0 0 1 0 1 1 1 1 1 1 1 1 1 1 1	0 0 0 0 0 0 0 0 0 0 0 0 0 0 0 0
2023-10-18T02-42-41.051 PM	000016.6011	-000000.0186	000000.0350	000000.0906	-000000.0256	-000000.1345	000001.0000	000001.6387	000005.8800	37269	00210	00336	00910	00021	00538	01866	00687	00148	0 0 0 1 0 1 1 1 1 1 1 1 1 1 1 1	0 0 0 0 0 0 0 0 0 0 0 0 0 0 0 0
2023-10-18T02-42-43.748 PM	000016.6005	-000000.0363	000000.0295	000000.0918	-000000.0320	-000000.1345	000001.0006	000001.7017	000005.6400	37268	00174	00324	00918	00018	00538	01867	00686	00144	0 0 0 1 0 1 1 1 1 1 1 1 1 1 1 1	0 0 0 0 0 0 0 0 0 0 0 0 0 0 0 0
2023-10-18T02-42-46.586 PM	000016.5988	-000000.0387	000000.0373	000000.0923	-000000.0341	-000000.1345	000000.9994	000001.7017	000005.8800	37265	00169	00341	00921	00017	00538	01865	00686	00148	0 0 0 1 0 1 1 1 1 1 1 1 1 1 1 1	0 0 0 0 0 0 0 0 0 0 0 0 0 0 0 0
2023-10-18T02-42-49.377 PM	000016.5971	-000000.0039	000000.0410	000000.0905	-000000.0277	-000000.1345	000001.0000	000001.7647	000005.8800	37262	00240	00349	00909	00020	00538	01866	00685	00148	0 0 0 1 0 1 1 1 1 1 1 1 1 1 1 1	0 0 0 0 0 0 0 0 0 0 0 0 0 0 0 0
2023-10-18T02-42-53.564 PM	000016.5966	-000000.0122	000000.0373	000000.0914	-000000.0298	-000000.1345	000001.0000	000001.7017	000005.4000	37261	00223	00341	00915	00019	00538	01866	00686	00140	0 0 0 1 0 1 1 1 1 1 1 1 1 1 1 1	0 0 0 0 0 0 0 0 0 0 0 0 0 0 0 0
2023-10-18T02-42-55.731 PM	000016.5955	-000000.0005	000000.0715	000000.1036	-000000.0298	-000000.1345	000000.9982	000001.6387	000005.4000	37259	00247	00415	00996	00019	00538	01863	00687	00140	0 0 0 1 0 1 1 1 1 1 1 1 1 1 1 1	0 0 0 0 0 0 0 0 0 0 0 0 0 0 0 0
2023-10-18T02-42-58.319 PM	000016.5977	000000.0010	000000.0705	000000.1030	-000000.0277	-000000.1345	000001.0012	000001.6387	000005.1600	37263	00250	00413	00992	00020	00538	01868	00687	00136	0 0 0 1 0 1 1 1 1 1 1 1 1 1 1 1	0 0 0 0 0 0 0 0 0 0 0 0 0 0 0 0
2023-10-18T02-43-01.600 PM	000016.5977	-000000.0412	000000.0650	000000.1028	-000000.0234	-000000.1345	000000.9994	000001.7017	000005.4000	37263	00164	00401	00991	00022	00538	01865	00686	00140	0 0 0 1 0 1 1 1 1 1 1 1 1 1 1 1	0 0 0 0 0 0 0 0 0 0 0 0 0 0 0 0
2023-10-18T02-43-03.781 PM	000016.5988	000000.0010	000000.0696	000000.1031	-000000.0277	-000000.1345	000001.0012	000001.6387	000005.4000	37265	00250	00411	00993	00020	00538	01868	00687	00140	0 0 0 1 0 1 1 1 1 1 1 1 1 1 1 1	0 0 0 0 0 0 0 0 0 0 0 0 0 0 0 0
2023-10-18T02-43-06.541 PM	000016.5988	000000.0015	000000.0705	000000.1028	-000000.0277	-000000.1345	000001.0000	000001.6387	000005.8800	37265	00251	00413	00991	00020	00538	01866	00687	00148	0 0 0 1 0 1 1 1 1 1 1 1 1 1 1 1	0 0 0 0 0 0 0 0 0 0 0 0 0 0 0 0
2023-10-18T02-43-09.382 PM	000016.5977	-000000.0421	000000.0733	000000.1030	-000000.0234	-000000.1345	000000.9988	000001.7017	000006.1200	37263	00162	00419	00992	00022	00538	01864	00686	00152	0 0 0 1 0 1 1 1 1 1 1 1 1 1 1 1	0 0 0 0 0 0 0 0 0 0 0 0 0 0 0 0
2023-10-18T02-43-12.017 PM	000016.5971	-000000.0318	000000.0765	000000.1020	-000000.0213	-000000.1345	000001.0006	000001.7017	000005.6400	37262	00183	00426	00986	00023	00538	01867	00686	00144	0 0 0 1 0 1 1 1 1 1 1 1 1 1 1 1	0 0 0 0 0 0 0 0 0 0 0 0 0 0 0 0
2023-10-18T02-43-15.392 PM	000016.5966	-000000.0367	000000.0360	000000.0918	-000000.0341	-000000.1345	000000.9994	000001.6387	000005.8800	37261	00173	00338	00918	00017	00538	01865	00687	00148	0 0 0 1 0 1 1 1 1 1 1 1 1 1 1 1	0 0 0 0 0 0 0 0 0 0 0 0 0 0 0 0
2023-10-18T02-43-18.529 PM	000016.5971	-000000.0372	000000.0383	000000.0911	-000000.0298	-000000.1345	000000.9994	000001.7017	000006.1200	37262	00172	00343	00913	00019	00538	01865	00686	00152	0 0 0 1 0 1 1 1 1 1 1 1 1 1 1 1	0 0 0 0 0 0 0 0 0 0 0 0 0 0 0 0
2023-10-18T02-43-21.355 PM	000016.5943	-000000.0044	000000.0498	000000.0909	-000000.0277	-000000.1345	000000.9994	000001.7017	000005.8800	37257	00239	00368	00912	00020	00538	01865	00686	00148	0 0 0 1 0 1 1 1 1 1 1 1 1 1 1 1	0 0 0 0 0 0 0 0 0 0 0 0 0 0 0 0
2023-10-18T02-43-24.008 PM	000016.5960	-000000.0020	000000.0401	000000.0906	-000000.0277	-000000.1345	000000.9994	000001.6387	000005.4000	37260	00244	00347	00910	00020	00538	01865	00687	00140	0 0 0 1 0 1 1 1 1 1 1 1 1 1 1 1	0 0 0 0 0 0 0 0 0 0 0 0 0 0 0 0
2023-10-18T02-43-26.737 PM	000016.5955	-000000.0416	000000.0392	000000.0917	-000000.0298	-000000.1345	000000.9994	000001.7017	000005.6400	37259	00163	00345	00917	00019	00538	01865	00686	00144	0 0 0 1 0 1 1 1 1 1 1 1 1 1 1 1	0 0 0 0 0 0 0 0 0 0 0 0 0 0 0 0
2023-10-18T02-43-29.606 PM	000016.5949	-000000.0064	000000.0406	000000.0911	-000000.0277	-000000.1345	000000.9994	000001.8908	000005.6400	37258	00235	00348	00913	00020	00538	01865	00683	00144	0 0 0 1 0 1 1 1 1 1 1 1 1 1 1 1	0 0 0 0 0 0 0 0 0 0 0 0 0 0 0 0
2023-10-18T02-43-32.312 PM	000016.5938	-000000.0093	000000.0401	000000.0912	-000000.0298	-000000.1345	000000.9994	000001.6387	000005.8800	37256	00229	00347	00914	00019	00538	01865	00687	00148	0 0 0 1 0 1 1 1 1 1 1 1 1 1 1 1	0 0 0 0 0 0 0 0 0 0 0 0 0 0 0 0
2023-10-18T02-43-35.006 PM	000016.5938	-000000.0010	000000.0738	000000.1020	-000000.0256	-000000.1345	000000.9988	000001.7017	000005.8800	37256	00246	00420	00986	00021	00538	01864	00686	00148	0 0 0 1 0 1 1 1 1 1 1 1 1 1 1 1	0 0 0 0 0 0 0 0 0 0 0 0 0 0 0 0
2023-10-18T02-43-37.737 PM	000016.5932	000000.0000	000000.0659	000000.0911	-000000.0298	-000000.1345	000001.0000	000001.6387	000005.6400	37255	00248	00403	00913	00019	00538	01866	00687	00144	0 0 0 1 0 1 1 1 1 1 1 1 1 1 1 1	0 0 0 0 0 0 0 0 0 0 0 0 0 0 0 0
2023-10-18T02-43-40.545 PM	000016.5955	-000000.0024	000000.0530	000000.0923	-000000.0341	-000000.1345	000000.9994	000001.6387	000005.8800	37259	00243	00375	00921	00017	00538	01865	00687	00148	0 0 0 1 0 1 1 1 1 1 1 1 1 1 1 1	0 0 0 0 0 0 0 0 0 0 0 0 0 0 0 0
2023-10-18T02-43-44.623 PM	000016.5960	-000000.0377	000000.0549	000000.1039	-000000.0277	-000000.1345	000000.9994	000001.7017	000005.4000	37260	00171	00379	00998	00020	00538	01865	00686	00140	0 0 0 1 0 1 1 1 1 1 1 1 1 1 1 1	0 0 0 0 0 0 0 0 0 0 0 0 0 0 0 0
2023-10-18T02-43-47.007 PM	000016.5966	-000000.0358	000000.0295	000000.0920	-000000.0341	-000000.1345	000000.9994	000001.7017	000005.8800	37261	00175	00324	00919	00017	00538	01865	00686	00148	0 0 0 1 0 1 1 1 1 1 1 1 1 1 1 1	0 0 0 0 0 0 0 0 0 0 0 0 0 0 0 0
2023-10-18T02-43-49.689 PM	000016.5977	-000000.0421	000000.0433	000000.1031	-000000.0256	-000000.1345	000000.9982	000001.7017	000005.8800	37263	00162	00354	00993	00021	00538	01863	00686	00148	0 0 0 1 0 1 1 1 1 1 1 1 1 1 1 1	0 0 0 0 0 0 0 0 0 0 0 0 0 0 0 0
2023-10-18T02-43-52.528 PM	000016.6017	-000000.0407	000000.0530	000000.1025	-000000.0234	-000000.1345	000000.9994	000001.7647	000005.8800	37270	00165	00375	00989	00022	00538	01865	00685	00148	0 0 0 1 0 1 1 1 1 1 1 1 1 1 1 1	0 0 0 0 0 0 0 0 0 0 0 0 0 0 0 0
2023-10-18T02-43-55.351 PM	000016.6005	-000000.0367	000000.0318	000000.0911	-000000.0298	-000000.1345	000001.0000	000001.7017	000005.8800	37268	00173	00329	00913	00019	00538	01866	00686	00148	0 0 0 1 0 1 1 1 1 1 1 1 1 1 1 1	0 0 0 0 0 0 0 0 0 0 0 0 0 0 0 0
2023-10-18T02-43-58.599 PM	000016.6022	-000000.0372	000000.0309	000000.0923	-000000.0341	-000000.1345	000001.0018	000001.8277	000005.8800	37271	00172	00327	00921	00017	00538	01869	00684	00148	0 0 0 1 0 1 1 1 1 1 1 1 1 1 1 1	0 0 0 0 0 0 0 0 0 0 0 0 0 0 0 0
2023-10-18T02-44-00.983 PM	000016.6028	-000000.0044	000000.0668	000000.0923	-000000.0341	-000000.1345	000001.0006	000001.7017	000005.8800	37272	00239	00405	00921	00017	00538	01867	00686	00148	0 0 0 1 0 1 1 1 1 1 1 1 1 1 1 1	0 0 0 0 0 0 0 0 0 0 0 0 0 0 0 0
2023-10-18T02-44-03.665 PM	000016.6034	-000000.0397	000000.0355	000000.0906	-000000.0277	-000000.1345	000001.0000	000001.7017	000005.8800	37273	00167	00337	00910	00020	00538	01866	00686	00148	0 0 0 1 0 1 1 1 1 1 1 1 1 1 1 1	0 0 0 0 0 0 0 0 0 0 0 0 0 0 0 0
2023-10-18T02-44-07.335 PM	000016.6067	-000000.0015	000000.0678	000000.1020	-000000.0234	-000000.1345	000000.9988	000001.7017	000005.8800	37279	00245	00407	00986	00022	00538	01864	00686	00148	0 0 0 1 0 1 1 1 1 1 1 1 1 1 1 1	0 0 0 0 0 0 0 0 0 0 0 0 0 0 0 0
2023-10-18T02-44-10.646 PM	000016.6073	-000000.0015	000000.0673	000000.1020	-000000.0234	-000000.1345	000001.0018	000001.7017	000005.8800	37280	00245	00406	00986	00022	00538	01869	00686	00148	0 0 0 1 0 1 1 1 1 1 1 1 1 1 1 1	0 0 0 0 0 0 0 0 0 0 0 0 0 0 0 0
2023-10-18T02-44-13.376 PM	000016.6079	-000000.0402	000000.0355	000000.1014	-000000.0213	-000000.1345	000001.0006	000001.7647	000005.8800	37281	00166	00337	00982	00023	00538	01867	00685	00148	0 0 0 1 0 1 1 1 1 1 1 1 1 1 1 1	0 0 0 0 0 0 0 0 0 0 0 0 0 0 0 0
2023-10-18T02-44-15.682 PM	000016.6090	000000.0020	000000.0655	000000.1030	-000000.0256	-000000.1345	000001.0012	000001.7017	000005.6400	37283	00252	00402	00992	00021	00538	01868	00686	00144	0 0 0 1 0 1 1 1 1 1 1 1 1 1 1 1	0 0 0 0 0 0 0 0 0 0 0 0 0 0 0 0
2023-10-18T02-44-18.819 PM	000016.6107	000000.0015	000000.0645	000000.1033	-000000.0298	-000000.1345	000001.0025	000001.7017	000005.6400	37286	00251	00400	00994	00019	00538	01870	00686	00144	0 0 0 1 0 1 1 1 1 1 1 1 1 1 1 1	0 0 0 0 0 0 0 0 0 0 0 0 0 0 0 0
2023-10-18T02-44-21.317 PM	000016.6112	-000000.0377	000000.0309	000000.1031	-000000.0277	-000000.1345	000001.0006	000001.7647	000005.8800	37287	00171	00327	00993	00020	00538	01867	00685	00148	0 0 0 1 0 1 1 1 1 1 1 1 1 1 1 1	0 0 0 0 0 0 0 0 0 0 0 0 0 0 0 0
2023-10-18T02-44-23.981 PM	000016.6107	-000000.0416	000000.0378	000000.1036	-000000.0277	-000000.1345	000000.9994	000001.7017	000006.1200	37286	00163	00342	00996	00020	00538	01865	00686	00152	0 0 0 1 0 1 1 1 1 1 1 1 1 1 1 1	0 0 0 0 0 0 0 0 0 0 0 0 0 0 0 0
2023-10-18T02-44-26.616 PM	000016.6096	000000.0000	000000.0668	000000.1024	-000000.0234	-000000.1345	000001.0000	000001.7017	000006.1200	37284	00248	00405	00988	00022	00538	01866	00686	00152	0 0 0 1 0 1 1 1 1 1 1 1 1 1 1 1	0 0 0 0 0 0 0 0 0 0 0 0 0 0 0 0
2023-10-18T02-44-29.313 PM	000016.6096	-000000.0412	000000.0346	000000.0999	-000000.0213	-000000.1345	000001.0006	000001.7647	000006.1200	37284	00164	00335	00972	00023	00538	01867	00685	00152	0 0 0 1 0 1 1 1 1 1 1 1 1 1 1 1	0 0 0 0 0 0 0 0 0 0 0 0 0 0 0 0
2023-10-18T02-44-32.970 PM	000016.6124	-000000.0010	000000.0645	000000.0957	-000000.0320	-000000.1345	000001.0000	000001.7017	000006.1200	37289	00246	00400	00944	00018	00538	01866	00686	00152	0 0 0 1 0 1 1 1 1 1 1 1 1 1 1 1	0 0 0 0 0 0 0 0 0 0 0 0 0 0 0 0
2023-10-18T02-44-35.667 PM	000016.6141	-000000.0407	000000.0314	000000.0921	-000000.0341	-000000.1345	000001.0018	000001.7647	000005.8800	37292	00165	00328	00920	00017	00538	01869	00685	00148	0 0 0 1 0 1 1 1 1 1 1 1 1 1 1 1	0 0 0 0 0 0 0 0 0 0 0 0 0 0 0 0
2023-10-18T02-44-38.490 PM	000016.6175	-000000.0407	000000.0346	000000.0905	-000000.0277	-000000.1345	000001.0000	000001.6387	000005.8800	37298	00165	00335	00909	00020	00538	01866	00687	00148	0 0 0 1 0 1 1 1 1 1 1 1 1 1 1 1	0 0 0 0 0 0 0 0 0 0 0 0 0 0 0 0
2023-10-18T02-44-41.313 PM	000016.6163	000000.0010	000000.0641	000000.0933	-000000.0320	-000000.1345	000001.0006	000001.6387	000005.6400	37296	00250	00399	00928	00018	00538	01867	00687	00144	0 0 0 1 0 1 1 1 1 1 1 1 1 1 1 1	0 0 0 0 0 0 0 0 0 0 0 0 0 0 0 0
2023-10-18T02-44-44.640 PM	000016.6175	-000000.0005	000000.0655	000000.0923	-000000.0298	-000000.1345	000001.0018	000001.6387	000005.4000	37298	00247	00402	00921	00019	00538	01869	00687	00140	0 0 0 1 0 1 1 1 1 1 1 1 1 1 1 1	0 0 0 0 0 0 0 0 0 0 0 0 0 0 0 0
2023-10-18T02-44-46.960 PM	000016.6180	-000000.0044	000000.0692	000000.1024	-000000.0213	-000000.1345	000001.0000	000001.7647	000006.1200	37299	00239	00410	00988	00023	00538	01866	00685	00152	0 0 0 1 0 1 1 1 1 1 1 1 1 1 1 1	0 0 0 0 0 0 0 0 0 0 0 0 0 0 0 0
2023-10-18T02-44-49.722 PM	000016.6197	-000000.0020	000000.0682	000000.0989	-000000.0277	-000000.1345	000000.9994	000001.7017	000005.4000	37302	00244	00408	00965	00020	00538	01865	00686	00140	0 0 0 1 0 1 1 1 1 1 1 1 1 1 1 1	0 0 0 0 0 0 0 0 0 0 0 0 0 0 0 0
2023-10-18T02-44-52.482 PM	000016.6191	-000000.0020	000000.0650	000000.0951	-000000.0341	-000000.1345	000001.0006	000001.7017	000005.8800	37301	00244	00401	00940	00017	00538	01867	00686	00148	0 0 0 1 0 1 1 1 1 1 1 1 1 1 1 1	0 0 0 0 0 0 0 0 0 0 0 0 0 0 0 0
2023-10-18T02-44-56.622 PM	000016.6191	-000000.0372	000000.0364	000000.1020	-000000.0298	-000000.1345	000001.0000	000001.7017	000006.1200	37301	00172	00339	00986	00019	00538	01866	00686	00152	0 0 0 1 0 1 1 1 1 1 1 1 1 1 1 1	0 0 0 0 0 0 0 0 0 0 0 0 0 0 0 0
2023-10-18T02-44-59.392 PM	000016.6180	-000000.0358	000000.0355	000000.0915	-000000.0341	-000000.1345	000001.0012	000001.7017	000005.4000	37299	00175	00337	00916	00017	00538	01868	00686	00140	0 0 0 1 0 1 1 1 1 1 1 1 1 1 1 1	0 0 0 0 0 0 0 0 0 0 0 0 0 0 0 0
2023-10-18T02-45-01.532 PM	000016.6180	-000000.0353	000000.0350	000000.0939	-000000.0277	-000000.1345	000000.9988	000001.8277	000005.8800	37299	00176	00336	00932	00020	00538	01864	00684	00148	0 0 0 1 0 1 1 1 1 1 1 1 1 1 1 1	0 0 0 0 0 0 0 0 0 0 0 0 0 0 0 0
2023-10-18T02-45-04.245 PM	000016.6169	-000000.0402	000000.0314	000000.0983	-000000.0277	-000000.1345	000001.0000	000001.7647	000005.6400	37297	00166	00328	00961	00020	00538	01866	00685	00144	0 0 0 1 0 1 1 1 1 1 1 1 1 1 1 1	0 0 0 0 0 0 0 0 0 0 0 0 0 0 0 0
2023-10-18T02-45-07.303 PM	000016.6158	-000000.0407	000000.0350	000000.0906	-000000.0256	-000000.1345	000000.9994	000001.7647	000006.1200	37295	00165	00336	00910	00021	00538	01865	00685	00152	0 0 0 1 0 1 1 1 1 1 1 1 1 1 1 1	0 0 0 0 0 0 0 0 0 0 0 0 0 0 0 0
2023-10-18T02-45-09.938 PM	000016.6129	-000000.0407	000000.0420	000000.0906	-000000.0277	-000000.1345	000000.9988	000001.7017	000005.6400	37290	00165	00351	00910	00020	00538	01864	00686	00144	0 0 0 1 0 1 1 1 1 1 1 1 1 1 1 1	0 0 0 0 0 0 0 0 0 0 0 0 0 0 0 0
2023-10-18T02-45-12.589 PM	000016.6107	-000000.0377	000000.0392	000000.0966	-000000.0234	-000000.1345	000001.0000	000001.8277	000006.1200	37286	00171	00345	00950	00022	00538	01866	00684	00152	0 0 0 1 0 1 1 1 1 1 1 1 1 1 1 1	0 0 0 0 0 0 0 0 0 0 0 0 0 0 0 0
2023-10-18T02-45-15.271 PM	000016.6112	-000000.0412	000000.0415	000000.0908	-000000.0277	-000000.1345	000001.0012	000001.7017	000005.6400	37287	00164	00350	00911	00020	00538	01868	00686	00144	0 0 0 1 0 1 1 1 1 1 1 1 1 1 1 1	0 0 0 0 0 0 0 0 0 0 0 0 0 0 0 0
2023-10-18T02-45-18.629 PM	000016.6101	-000000.0338	000000.0383	000000.0909	-000000.0277	-000000.1345	000000.9988	000001.8908	000005.8800	37285	00179	00343	00912	00020	00538	01864	00683	00148	0 0 0 1 0 1 1 1 1 1 1 1 1 1 1 1	0 0 0 0 0 0 0 0 0 0 0 0 0 0 0 0
2023-10-18T02-45-21.687 PM	000016.6096	-000000.0020	000000.0682	000000.1011	-000000.0277	-000000.1345	000000.9994	000001.6387	000005.8800	37284	00244	00408	00980	00020	00538	01865	00687	00148	0 0 0 1 0 1 1 1 1 1 1 1 1 1 1 1	0 0 0 0 0 0 0 0 0 0 0 0 0 0 0 0
2023-10-18T02-45-24.464 PM	000016.6101	-000000.0034	000000.0650	000000.0974	-000000.0341	-000000.1345	000001.0000	000001.7647	000005.6400	37285	00241	00401	00955	00017	00538	01866	00685	00144	0 0 0 1 0 1 1 1 1 1 1 1 1 1 1 1	0 0 0 0 0 0 0 0 0 0 0 0 0 0 0 0
2023-10-18T02-45-27.272 PM	000016.6084	-000000.0073	000000.0668	000000.1034	-000000.0277	-000000.1345	000000.9988	000001.8277	000005.6400	37282	00233	00405	00995	00020	00538	01864	00684	00144	0 0 0 1 0 1 1 1 1 1 1 1 1 1 1 1	0 0 0 0 0 0 0 0 0 0 0 0 0 0 0 0
2023-10-18T02-45-29.923 PM	000016.6084	-000000.0024	000000.0696	000000.1017	-000000.0213	-000000.1345	000000.9988	000001.8908	000005.8800	37282	00243	00411	00984	00023	00538	01864	00683	00148	0 0 0 1 0 1 1 1 1 1 1 1 1 1 1 1	0 0 0 0 0 0 0 0 0 0 0 0 0 0 0 0
2023-10-18T02-45-32.621 PM	000016.6084	-000000.0029	000000.0692	000000.0968	-000000.0277	-000000.1345	000000.9994	000001.7647	000005.6400	37282	00242	00410	00951	00020	00538	01865	00685	00144	0 0 0 1 0 1 1 1 1 1 1 1 1 1 1 1	0 0 0 0 0 0 0 0 0 0 0 0 0 0 0 0
2023-10-18T02-45-35.913 PM	000016.6107	-000000.0034	000000.0664	000000.1025	-000000.0256	-000000.1345	000000.9988	000001.7017	000005.8800	37286	00241	00404	00989	00021	00538	01864	00686	00148	0 0 0 1 0 1 1 1 1 1 1 1 1 1 1 1	0 0 0 0 0 0 0 0 0 0 0 0 0 0 0 0
2023-10-18T02-45-38.785 PM	000016.6101	-000000.0191	000000.0668	000000.1034	-000000.0298	-000000.1345	000000.9988	000001.6387	000005.8800	37285	00209	00405	00995	00019	00538	01864	00687	00148	0 0 0 1 0 1 1 1 1 1 1 1 1 1 1 1	0 0 0 0 0 0 0 0 0 0 0 0 0 0 0 0
2023-10-18T02-45-41.515 PM	000016.6107	-000000.0426	000000.0332	000000.0915	-000000.0277	-000000.1345	000001.0000	000001.8277	000005.8800	37286	00161	00332	00916	00020	00538	01866	00684	00148	0 0 0 1 0 1 1 1 1 1 1 1 1 1 1 1	0 0 0 0 0 0 0 0 0 0 0 0 0 0 0 0
2023-10-18T02-45-44.558 PM	000016.6107	-000000.0377	000000.0332	000000.0941	-000000.0234	-000000.1345	000001.0006	000001.7017	000005.1600	37286	00171	00332	00933	00022	00538	01867	00686	00136	0 0 0 1 0 1 1 1 1 1 1 1 1 1 1 1	0 0 0 0 0 0 0 0 0 0 0 0 0 0 0 0
2023-10-18T02-45-47.274 PM	000016.6096	-000000.0220	000000.0314	000000.0909	-000000.0298	-000000.1345	000001.0006	000001.6387	000006.1200	37284	00203	00328	00912	00019	00538	01867	00687	00152	0 0 0 1 0 1 1 1 1 1 1 1 1 1 1 1	0 0 0 0 0 0 0 0 0 0 0 0 0 0 0 0
2023-10-18T02-45-49.910 PM	000016.6079	-000000.0265	000000.0318	000000.0911	-000000.0298	-000000.1345	000001.0000	000001.6387	000005.8800	37281	00194	00329	00913	00019	00538	01866	00687	00148	0 0 0 1 0 1 1 1 1 1 1 1 1 1 1 1	0 0 0 0 0 0 0 0 0 0 0 0 0 0 0 0
2023-10-18T02-45-52.563 PM	000016.6090	-000000.0353	000000.0300	000000.0914	-000000.0277	-000000.1345	000001.0012	000001.7647	000005.4000	37283	00176	00325	00915	00020	00538	01868	00685	00140	0 0 0 1 0 1 1 1 1 1 1 1 1 1 1 1	0 0 0 0 0 0 0 0 0 0 0 0 0 0 0 0
2023-10-18T02-45-55.262 PM	000016.6062	-000000.0088	000000.0295	000000.0912	-000000.0298	-000000.1345	000001.0006	000001.7017	000005.8800	37278	00230	00324	00914	00019	00538	01867	00686	00148	0 0 0 1 0 1 1 1 1 1 1 1 1 1 1 1	0 0 0 0 0 0 0 0 0 0 0 0 0 0 0 0
2023-10-18T02-45-58.573 PM	000016.6034	-000000.0015	000000.0360	000000.0923	-000000.0341	-000000.1345	000001.0006	000001.6387	000005.6400	37273	00245	00338	00921	00017	00538	01867	00687	00144	0 0 0 1 0 1 1 1 1 1 1 1 1 1 1 1	0 0 0 0 0 0 0 0 0 0 0 0 0 0 0 0
2023-10-18T02-46-00.928 PM	000016.6034	-000000.0024	000000.0687	000000.1017	-000000.0234	-000000.1345	000001.0018	000001.7647	000006.1200	37273	00243	00409	00984	00022	00538	01869	00685	00152	0 0 0 1 0 1 1 1 1 1 1 1 1 1 1 1	0 0 0 0 0 0 0 0 0 0 0 0 0 0 0 0
2023-10-18T02-46-03.595 PM	000016.6028	-000000.0181	000000.0332	000000.0906	-000000.0298	-000000.1345	000001.0000	000001.6387	000005.4000	37272	00211	00332	00910	00019	00538	01866	00687	00140	0 0 0 1 0 1 1 1 1 1 1 1 1 1 1 1	0 0 0 0 0 0 0 0 0 0 0 0 0 0 0 0
2023-10-18T02-46-06.432 PM	000016.6028	-000000.0216	000000.0346	000000.0905	-000000.0256	-000000.1345	000000.9988	000001.7017	000005.4000	37272	00204	00335	00909	00021	00538	01864	00686	00140	0 0 0 1 0 1 1 1 1 1 1 1 1 1 1 1	0 0 0 0 0 0 0 0 0 0 0 0 0 0 0 0
2023-10-18T02-46-10.541 PM	000016.6011	-000000.0372	000000.0682	000000.1024	-000000.0234	-000000.1345	000001.0006	000001.8277	000005.4000	37269	00172	00408	00988	00022	00538	01867	00684	00140	0 0 0 1 0 1 1 1 1 1 1 1 1 1 1 1	0 0 0 0 0 0 0 0 0 0 0 0 0 0 0 0
2023-10-18T02-46-12.901 PM	000016.5977	-000000.0412	000000.0346	000000.0905	-000000.0277	-000000.1345	000001.0000	000001.6387	000005.6400	37263	00164	00335	00909	00020	00538	01866	00687	00144	0 0 0 1 0 1 1 1 1 1 1 1 1 1 1 1	0 0 0 0 0 0 0 0 0 0 0 0 0 0 0 0
2023-10-18T02-46-15.654 PM	000016.5983	-000000.0358	000000.0705	000000.1017	-000000.0213	-000000.1345	000000.9982	000001.7017	000005.6400	37264	00175	00413	00984	00023	00538	01863	00686	00144	0 0 0 1 0 1 1 1 1 1 1 1 1 1 1 1	0 0 0 0 0 0 0 0 0 0 0 0 0 0 0 0
2023-10-18T02-46-18.393 PM	000016.5971	-000000.0412	000000.0645	000000.1036	-000000.0298	-000000.1345	000000.9994	000001.6387	000005.4000	37262	00164	00400	00996	00019	00538	01865	00687	00140	0 0 0 1 0 1 1 1 1 1 1 1 1 1 1 1	0 0 0 0 0 0 0 0 0 0 0 0 0 0 0 0
2023-10-18T02-46-21.231 PM	000016.5966	-000000.0416	000000.0346	000000.0912	-000000.0298	-000000.1345	000000.9988	000001.8277	000005.6400	37261	00163	00335	00914	00019	00538	01864	00684	00144	0 0 0 1 0 1 1 1 1 1 1 1 1 1 1 1	0 0 0 0 0 0 0 0 0 0 0 0 0 0 0 0
2023-10-18T02-46-24.526 PM	000016.5949	-000000.0397	000000.0346	000000.0905	-000000.0277	-000000.1345	000000.9994	000001.7647	000005.8800	37258	00167	00335	00909	00020	00538	01865	00685	00148	0 0 0 1 0 1 1 1 1 1 1 1 1 1 1 1	0 0 0 0 0 0 0 0 0 0 0 0 0 0 0 0
2023-10-18T02-46-26.880 PM	000016.5949	-000000.0073	000000.0295	000000.0924	-000000.0320	-000000.1345	000000.9994	000001.8277	000005.8800	37258	00233	00324	00922	00018	00538	01865	00684	00148	0 0 0 1 0 1 1 1 1 1 1 1 1 1 1 1	0 0 0 0 0 0 0 0 0 0 0 0 0 0 0 0
2023-10-18T02-46-29.641 PM	000016.5949	-000000.0358	000000.0290	000000.0918	-000000.0320	-000000.1345	000000.9982	000001.6387	000005.8800	37258	00175	00323	00918	00018	00538	01863	00687	00148	0 0 0 1 0 1 1 1 1 1 1 1 1 1 1 1	0 0 0 0 0 0 0 0 0 0 0 0 0 0 0 0
2023-10-18T02-46-33.219 PM	000016.5926	-000000.0015	000000.0673	000000.1019	-000000.0213	-000000.1345	000001.0012	000001.8277	000005.6400	37254	00245	00406	00985	00023	00538	01868	00684	00144	0 0 0 1 0 1 1 1 1 1 1 1 1 1 1 1	0 0 0 0 0 0 0 0 0 0 0 0 0 0 0 0
2023-10-18T02-46-36.516 PM	000016.5915	-000000.0034	000000.0696	000000.1017	-000000.0192	-000000.1345	000001.0006	000001.7017	000005.8800	37252	00241	00411	00984	00024	00538	01867	00686	00148	0 0 0 1 0 1 1 1 1 1 1 1 1 1 1 1	0 0 0 0 0 0 0 0 0 0 0 0 0 0 0 0
2023-10-18T02-46-39.307 PM	000016.5909	-000000.0416	000000.0526	000000.1022	-000000.0213	-000000.1345	000000.9969	000001.7647	000005.6400	37251	00163	00374	00987	00023	00538	01861	00685	00144	0 0 0 1 0 1 1 1 1 1 1 1 1 1 1 1	0 0 0 0 0 0 0 0 0 0 0 0 0 0 0 0
2023-10-18T02-46-41.565 PM	000016.5909	000000.0025	000000.0645	000000.1030	-000000.0256	-000000.1345	000001.0012	000001.7647	000005.4000	37251	00253	00400	00992	00021	00538	01868	00685	00140	0 0 0 1 0 1 1 1 1 1 1 1 1 1 1 1	0 0 0 0 0 0 0 0 0 0 0 0 0 0 0 0
2023-10-18T02-46-44.413 PM	000016.5915	000000.0015	000000.0636	000000.1030	-000000.0256	-000000.1345	000001.0006	000001.6387	000005.8800	37252	00251	00398	00992	00021	00538	01867	00687	00148	0 0 0 1 0 1 1 1 1 1 1 1 1 1 1 1	0 0 0 0 0 0 0 0 0 0 0 0 0 0 0 0
2023-10-18T02-46-47.227 PM	000016.5909	-000000.0407	000000.0673	000000.1022	-000000.0213	-000000.1345	000000.9982	000001.8908	000005.4000	37251	00165	00406	00987	00023	00538	01863	00683	00140	0 0 0 1 0 1 1 1 1 1 1 1 1 1 1 1	0 0 0 0 0 0 0 0 0 0 0 0 0 0 0 0
2023-10-18T02-46-50.505 PM	000016.5909	-000000.0412	000000.0692	000000.1022	-000000.0234	-000000.1345	000000.9982	000001.7017	000005.6400	37251	00164	00410	00987	00022	00538	01863	00686	00144	0 0 0 1 0 1 1 1 1 1 1 1 1 1 1 1	0 0 0 0 0 0 0 0 0 0 0 0 0 0 0 0
2023-10-18T02-46-53.343 PM	000016.5909	-000000.0416	000000.0314	000000.0921	-000000.0341	-000000.1345	000000.9982	000001.7647	000006.1200	37251	00163	00328	00920	00017	00538	01863	00685	00152	0 0 0 1 0 1 1 1 1 1 1 1 1 1 1 1	0 0 0 0 0 0 0 0 0 0 0 0 0 0 0 0
2023-10-18T02-46-55.555 PM	000016.5915	-000000.0387	000000.0364	000000.1042	-000000.0277	-000000.1345	000000.9988	000001.7647	000005.6400	37252	00169	00339	01000	00020	00538	01864	00685	00144	0 0 0 1 0 1 1 1 1 1 1 1 1 1 1 1	0 0 0 0 0 0 0 0 0 0 0 0 0 0 0 0
2023-10-18T02-46-59.209 PM	000016.5949	000000.0015	000000.0576	000000.0918	-000000.0320	-000000.1345	000000.9988	000001.7017	000005.6400	37258	00251	00385	00918	00018	00538	01864	00686	00144	0 0 0 1 0 1 1 1 1 1 1 1 1 1 1 1	0 0 0 0 0 0 0 0 0 0 0 0 0 0 0 0
2023-10-18T02-47-02.518 PM	000016.5955	-000000.0044	000000.0452	000000.0905	-000000.0277	-000000.1345	000000.9975	000001.8277	000005.6400	37259	00239	00358	00909	00020	00538	01862	00684	00144	0 0 0 1 0 1 1 1 1 1 1 1 1 1 1 1	0 0 0 0 0 0 0 0 0 0 0 0 0 0 0 0
2023-10-18T02-47-04.857 PM	000016.5977	-000000.0044	000000.0705	000000.1019	-000000.0234	-000000.1345	000000.9988	000001.7017	000005.4000	37263	00239	00413	00985	00022	00538	01864	00686	00140	0 0 0 1 0 1 1 1 1 1 1 1 1 1 1 1	0 0 0 0 0 0 0 0 0 0 0 0 0 0 0 0
2023-10-18T02-47-07.633 PM	000016.5971	-000000.0054	000000.0641	000000.0906	-000000.0277	-000000.1345	000000.9988	000001.7017	000006.1200	37262	00237	00399	00910	00020	00538	01864	00686	00152	0 0 0 1 0 1 1 1 1 1 1 1 1 1 1 1	0 0 0 0 0 0 0 0 0 0 0 0 0 0 0 0
2023-10-18T02-47-10.393 PM	000016.6005	000000.0010	000000.0429	000000.0914	-000000.0341	-000000.1345	000001.0006	000001.6387	000005.8800	37268	00250	00353	00915	00017	00538	01867	00687	00148	0 0 0 1 0 1 1 1 1 1 1 1 1 1 1 1	0 0 0 0 0 0 0 0 0 0 0 0 0 0 0 0
2023-10-18T02-47-13.248 PM	000016.6034	-000000.0049	000000.0673	000000.1034	-000000.0298	-000000.1345	000001.0000	000001.7647	000005.8800	37273	00238	00406	00995	00019	00538	01866	00685	00148	0 0 0 1 0 1 1 1 1 1 1 1 1 1 1 1	0 0 0 0 0 0 0 0 0 0 0 0 0 0 0 0
2023-10-18T02-47-16.448 PM	000016.6056	-000000.0044	000000.0701	000000.1016	-000000.0234	-000000.1345	000000.9994	000001.8277	000005.8800	37277	00239	00412	00983	00022	00538	01865	00684	00148	0 0 0 1 0 1 1 1 1 1 1 1 1 1 1 1	0 0 0 0 0 0 0 0 0 0 0 0 0 0 0 0
2023-10-18T02-47-18.848 PM	000016.6073	-000000.0377	000000.0295	000000.0998	-000000.0277	-000000.1345	000001.0000	000001.7017	000005.4000	37280	00171	00324	00971	00020	00538	01866	00686	00140	0 0 0 1 0 1 1 1 1 1 1 1 1 1 1 1	0 0 0 0 0 0 0 0 0 0 0 0 0 0 0 0
2023-10-18T02-47-21.584 PM	000016.6090	-000000.0034	000000.0664	000000.1034	-000000.0277	-000000.1345	000000.9982	000001.7647	000005.8800	37283	00241	00404	00995	00020	00538	01863	00685	00148	0 0 0 1 0 1 1 1 1 1 1 1 1 1 1 1	0 0 0 0 0 0 0 0 0 0 0 0 0 0 0 0
2023-10-18T02-47-25.200 PM	000016.6107	-000000.0416	000000.0355	000000.0906	-000000.0298	-000000.1345	000000.9988	000001.7647	000005.8800	37286	00163	00337	00910	00019	00538	01864	00685	00148	0 0 0 1 0 1 1 1 1 1 1 1 1 1 1 1	0 0 0 0 0 0 0 0 0 0 0 0 0 0 0 0
2023-10-18T02-47-27.852 PM	000016.6135	-000000.0353	000000.0295	000000.0914	-000000.0298	-000000.1345	000000.9994	000001.7017	000006.1200	37291	00176	00324	00915	00019	00538	01865	00686	00152	0 0 0 1 0 1 1 1 1 1 1 1 1 1 1 1	0 0 0 0 0 0 0 0 0 0 0 0 0 0 0 0
2023-10-18T02-47-30.470 PM	000016.6135	-000000.0407	000000.0553	000000.1020	-000000.0234	-000000.1345	000000.9994	000001.7017	000005.4000	37291	00165	00380	00986	00022	00538	01865	00686	00140	0 0 0 1 0 1 1 1 1 1 1 1 1 1 1 1	0 0 0 0 0 0 0 0 0 0 0 0 0 0 0 0
2023-10-18T02-47-33.183 PM	000016.6163	-000000.0407	000000.0369	000000.0923	-000000.0341	-000000.1345	000000.9982	000001.7647	000005.8800	37296	00165	00340	00921	00017	00538	01863	00685	00148	0 0 0 1 0 1 1 1 1 1 1 1 1 1 1 1	0 0 0 0 0 0 0 0 0 0 0 0 0 0 0 0
2023-10-18T02-47-35.835 PM	000016.6169	-000000.0421	000000.0401	000000.0912	-000000.0298	-000000.1345	000001.0006	000001.7647	000005.8800	37297	00162	00347	00914	00019	00538	01867	00685	00148	0 0 0 1 0 1 1 1 1 1 1 1 1 1 1 1	0 0 0 0 0 0 0 0 0 0 0 0 0 0 0 0
2023-10-18T02-47-39.127 PM	000016.6186	000000.0010	000000.0696	000000.0963	-000000.0320	-000000.1345	000001.0006	000001.6387	000005.8800	37300	00250	00411	00948	00018	00538	01867	00687	00148	0 0 0 1 0 1 1 1 1 1 1 1 1 1 1 1	0 0 0 0 0 0 0 0 0 0 0 0 0 0 0 0
2023-10-18T02-47-41.416 PM	000016.6203	-000000.0397	000000.0410	000000.0906	-000000.0277	-000000.1345	000001.0000	000001.7017	000005.8800	37303	00167	00349	00910	00020	00538	01866	00686	00148	0 0 0 1 0 1 1 1 1 1 1 1 1 1 1 1	0 0 0 0 0 0 0 0 0 0 0 0 0 0 0 0
2023-10-18T02-47-44.129 PM	000016.6203	-000000.0358	000000.0378	000000.0908	-000000.0277	-000000.1345	000001.0000	000001.7017	000006.1200	37303	00175	00342	00911	00020	00538	01866	00686	00152	0 0 0 1 0 1 1 1 1 1 1 1 1 1 1 1	0 0 0 0 0 0 0 0 0 0 0 0 0 0 0 0
2023-10-18T02-47-48.175 PM	000016.6225	-000000.0039	000000.0724	000000.1034	-000000.0298	-000000.1345	000001.0000	000001.6387	000005.6400	37307	00240	00417	00995	00019	00538	01866	00687	00144	0 0 0 1 0 1 1 1 1 1 1 1 1 1 1 1	0 0 0 0 0 0 0 0 0 0 0 0 0 0 0 0
2023-10-18T02-47-50.480 PM	000016.6231	-000000.0054	000000.0636	000000.0921	-000000.0341	-000000.1345	000001.0006	000001.7017	000005.8800	37308	00237	00398	00920	00017	00538	01867	00686	00148	0 0 0 1 0 1 1 1 1 1 1 1 1 1 1 1	0 0 0 0 0 0 0 0 0 0 0 0 0 0 0 0
2023-10-18T02-47-53.774 PM	000016.6225	000000.0025	000000.0719	000000.1024	-000000.0277	-000000.1345	000001.0018	000001.7017	000006.1200	37307	00253	00416	00988	00020	00538	01869	00686	00152	0 0 0 1 0 1 1 1 1 1 1 1 1 1 1 1	0 0 0 0 0 0 0 0 0 0 0 0 0 0 0 0
2023-10-18T02-47-56.125 PM	000016.6254	-000000.0049	000000.0747	000000.1025	-000000.0277	-000000.1345	000001.0006	000001.7017	000005.4000	37312	00238	00422	00989	00020	00538	01867	00686	00140	0 0 0 1 0 1 1 1 1 1 1 1 1 1 1 1	0 0 0 0 0 0 0 0 0 0 0 0 0 0 0 0
2023-10-18T02-47-59.216 PM	000016.6265	-000000.0382	000000.0401	000000.0962	-000000.0213	-000000.1345	000001.0006	000001.7647	000005.6400	37314	00170	00347	00947	00023	00538	01867	00685	00144	0 0 0 1 0 1 1 1 1 1 1 1 1 1 1 1	0 0 0 0 0 0 0 0 0 0 0 0 0 0 0 0
2023-10-18T02-48-01.522 PM	000016.6254	000000.0025	000000.0701	000000.1027	-000000.0256	-000000.1345	000001.0006	000001.6387	000006.1200	37312	00253	00412	00990	00021	00538	01867	00687	00152	0 0 0 1 0 1 1 1 1 1 1 1 1 1 1 1	0 0 0 0 0 0 0 0 0 0 0 0 0 0 0 0
2023-10-18T02-48-04.658 PM	000016.6270	000000.0010	000000.0710	000000.1033	-000000.0277	-000000.1345	000001.0006	000001.8277	000006.1200	37315	00250	00414	00994	00020	00538	01867	00684	00152	0 0 0 1 0 1 1 1 1 1 1 1 1 1 1 1	0 0 0 0 0 0 0 0 0 0 0 0 0 0 0 0
2023-10-18T02-48-07.171 PM	000016.6282	-000000.0382	000000.0369	000000.0968	-000000.0277	-000000.1345	000000.9988	000001.6387	000006.1200	37317	00170	00340	00951	00020	00538	01864	00687	00152	0 0 0 1 0 1 1 1 1 1 1 1 1 1 1 1	0 0 0 0 0 0 0 0 0 0 0 0 0 0 0 0
2023-10-18T02-48-11.308 PM	000016.6282	-000000.0397	000000.0360	000000.0981	-000000.0277	-000000.1345	000001.0000	000001.7017	000006.1200	37317	00167	00338	00960	00020	00538	01866	00686	00152	0 0 0 1 0 1 1 1 1 1 1 1 1 1 1 1	0 0 0 0 0 0 0 0 0 0 0 0 0 0 0 0
2023-10-18T02-48-13.568 PM	000016.6287	-000000.0377	000000.0364	000000.0929	-000000.0341	-000000.1345	000001.0006	000001.6387	000005.8800	37318	00171	00339	00925	00017	00538	01867	00687	00148	0 0 0 1 0 1 1 1 1 1 1 1 1 1 1 1	0 0 0 0 0 0 0 0 0 0 0 0 0 0 0 0
2023-10-18T02-48-16.345 PM	000016.6270	-000000.0412	000000.0373	000000.0923	-000000.0320	-000000.1345	000001.0018	000001.7017	000005.6400	37315	00164	00341	00921	00018	00538	01869	00686	00144	0 0 0 1 0 1 1 1 1 1 1 1 1 1 1 1	0 0 0 0 0 0 0 0 0 0 0 0 0 0 0 0
2023-10-18T02-48-19.152 PM	000016.6270	000000.0000	000000.0728	000000.1022	-000000.0256	-000000.1345	000000.9994	000001.7017	000005.8800	37315	00248	00418	00987	00021	00538	01865	00686	00148	0 0 0 1 0 1 1 1 1 1 1 1 1 1 1 1	0 0 0 0 0 0 0 0 0 0 0 0 0 0 0 0
2023-10-18T02-48-21.818 PM	000016.6248	-000000.0054	000000.0715	000000.1001	-000000.0341	-000000.1345	000001.0000	000001.7017	000005.8800	37311	00237	00415	00973	00017	00538	01866	00686	00148	0 0 0 1 0 1 1 1 1 1 1 1 1 1 1 1	0 0 0 0 0 0 0 0 0 0 0 0 0 0 0 0
2023-10-18T02-48-25.064 PM	000016.6237	000000.0025	000000.0705	000000.1028	-000000.0256	-000000.1345	000001.0012	000001.7017	000005.8800	37309	00253	00413	00991	00021	00538	01868	00686	00148	0 0 0 1 0 1 1 1 1 1 1 1 1 1 1 1	0 0 0 0 0 0 0 0 0 0 0 0 0 0 0 0
2023-10-18T02-48-27.372 PM	000016.6225	000000.0010	000000.0710	000000.0998	-000000.0320	-000000.1345	000000.9994	000001.7017	000005.6400	37307	00250	00414	00971	00018	00538	01865	00686	00144	0 0 0 1 0 1 1 1 1 1 1 1 1 1 1 1	0 0 0 0 0 0 0 0 0 0 0 0 0 0 0 0
2023-10-18T02-48-30.085 PM	000016.6225	-000000.0010	000000.0701	000000.0984	-000000.0320	-000000.1345	000001.0006	000001.6387	000006.1200	37307	00246	00412	00962	00018	00538	01867	00687	00152	0 0 0 1 0 1 1 1 1 1 1 1 1 1 1 1	0 0 0 0 0 0 0 0 0 0 0 0 0 0 0 0
2023-10-18T02-48-32.797 PM	000016.6208	-000000.0010	000000.0742	000000.1016	-000000.0213	-000000.1345	000001.0000	000001.8277	000005.8800	37304	00246	00421	00983	00023	00538	01866	00684	00148	0 0 0 1 0 1 1 1 1 1 1 1 1 1 1 1	0 0 0 0 0 0 0 0 0 0 0 0 0 0 0 0
2023-10-18T02-48-36.328 PM	000016.6197	000000.0010	000000.0733	000000.1019	-000000.0256	-000000.1345	000001.0012	000001.7647	000006.1200	37302	00250	00419	00985	00021	00538	01868	00685	00152	0 0 0 1 0 1 1 1 1 1 1 1 1 1 1 1	0 0 0 0 0 0 0 0 0 0 0 0 0 0 0 0
2023-10-18T02-48-39.135 PM	000016.6197	-000000.0402	000000.0406	000000.0903	-000000.0234	-000000.1345	000000.9975	000001.7647	000005.8800	37302	00166	00348	00908	00022	00538	01862	00685	00148	0 0 0 1 0 1 1 1 1 1 1 1 1 1 1 1	0 0 0 0 0 0 0 0 0 0 0 0 0 0 0 0
2023-10-18T02-48-42.445 PM	000016.6175	-000000.0416	000000.0387	000000.0968	-000000.0298	-000000.1345	000000.9994	000001.6387	000005.8800	37298	00163	00344	00951	00019	00538	01865	00687	00148	0 0 0 1 0 1 1 1 1 1 1 1 1 1 1 1	0 0 0 0 0 0 0 0 0 0 0 0 0 0 0 0
2023-10-18T02-48-44.783 PM	000016.6180	-000000.0343	000000.0364	000000.0914	-000000.0298	-000000.1345	000001.0012	000001.7647	000005.4000	37299	00178	00339	00915	00019	00538	01868	00685	00140	0 0 0 1 0 1 1 1 1 1 1 1 1 1 1 1	0 0 0 0 0 0 0 0 0 0 0 0 0 0 0 0
2023-10-18T02-48-47.481 PM	000016.6163	-000000.0382	000000.0364	000000.0981	-000000.0298	-000000.1345	000001.0018	000001.7017	000005.6400	37296	00170	00339	00960	00019	00538	01869	00686	00144	0 0 0 1 0 1 1 1 1 1 1 1 1 1 1 1	0 0 0 0 0 0 0 0 0 0 0 0 0 0 0 0
2023-10-18T02-48-50.084 PM	000016.6158	-000000.0348	000000.0355	000000.0969	-000000.0277	-000000.1345	000001.0012	000001.6387	000006.1200	37295	00177	00337	00952	00020	00538	01868	00687	00152	0 0 0 1 0 1 1 1 1 1 1 1 1 1 1 1	0 0 0 0 0 0 0 0 0 0 0 0 0 0 0 0
2023-10-18T02-48-52.782 PM	000016.6163	-000000.0358	000000.0369	000000.0912	-000000.0277	-000000.1345	000001.0000	000001.7017	000005.4000	37296	00175	00340	00914	00020	00538	01866	00686	00140	0 0 0 1 0 1 1 1 1 1 1 1 1 1 1 1	0 0 0 0 0 0 0 0 0 0 0 0 0 0 0 0
2023-10-18T02-48-55.496 PM	000016.6152	-000000.0353	000000.0360	000000.0911	-000000.0277	-000000.1345	000001.0006	000001.7017	000005.8800	37294	00176	00338	00913	00020	00538	01867	00686	00148	0 0 0 1 0 1 1 1 1 1 1 1 1 1 1 1	0 0 0 0 0 0 0 0 0 0 0 0 0 0 0 0
2023-10-18T02-48-58.288 PM	000016.6146	-000000.0421	000000.0401	000000.0914	-000000.0298	-000000.1345	000001.0006	000001.7647	000005.8800	37293	00162	00347	00915	00019	00538	01867	00685	00148	0 0 0 1 0 1 1 1 1 1 1 1 1 1 1 1	0 0 0 0 0 0 0 0 0 0 0 0 0 0 0 0
2023-10-18T02-49-02.083 PM	000016.6124	000000.0010	000000.0696	000000.1007	-000000.0320	-000000.1345	000000.9988	000001.6387	000005.8800	37289	00250	00411	00977	00018	00538	01864	00687	00148	0 0 0 1 0 1 1 1 1 1 1 1 1 1 1 1	0 0 0 0 0 0 0 0 0 0 0 0 0 0 0 0
2023-10-18T02-49-05.407 PM	000016.6118	-000000.0093	000000.0775	000000.1017	-000000.0256	-000000.1345	000000.9988	000001.7647	000005.6400	37288	00229	00428	00984	00021	00538	01864	00685	00144	0 0 0 1 0 1 1 1 1 1 1 1 1 1 1 1	0 0 0 0 0 0 0 0 0 0 0 0 0 0 0 0
2023-10-18T02-49-07.782 PM	000016.6084	000000.0000	000000.0733	000000.1019	-000000.0213	-000000.1345	000000.9994	000001.7017	000005.1600	37282	00248	00419	00985	00023	00538	01865	00686	00136	0 0 0 1 0 1 1 1 1 1 1 1 1 1 1 1	0 0 0 0 0 0 0 0 0 0 0 0 0 0 0 0
2023-10-18T02-49-11.129 PM	000016.6090	-000000.0392	000000.0369	000000.0927	-000000.0298	-000000.1345	000001.0012	000001.8277	000005.8800	37283	00168	00340	00924	00019	00538	01868	00684	00148	0 0 0 1 0 1 1 1 1 1 1 1 1 1 1 1	0 0 0 0 0 0 0 0 0 0 0 0 0 0 0 0
2023-10-18T02-49-13.468 PM	000016.6090	-000000.0201	000000.0770	000000.1020	-000000.0213	-000000.1345	000001.0006	000001.7647	000005.6400	37283	00207	00427	00986	00023	00538	01867	00685	00144	0 0 0 1 0 1 1 1 1 1 1 1 1 1 1 1	0 0 0 0 0 0 0 0 0 0 0 0 0 0 0 0
2023-10-18T02-49-16.716 PM	000016.6079	-000000.0230	000000.0756	000000.1024	-000000.0234	-000000.1345	000001.0012	000001.8277	000006.1200	37281	00201	00424	00988	00022	00538	01868	00684	00152	0 0 0 1 0 1 1 1 1 1 1 1 1 1 1 1	0 0 0 0 0 0 0 0 0 0 0 0 0 0 0 0
2023-10-18T02-49-19.132 PM	000016.6067	-000000.0412	000000.0420	000000.0906	-000000.0298	-000000.1345	000001.0000	000001.8277	000006.1200	37279	00164	00351	00910	00019	00538	01866	00684	00152	0 0 0 1 0 1 1 1 1 1 1 1 1 1 1 1	0 0 0 0 0 0 0 0 0 0 0 0 0 0 0 0
2023-10-18T02-49-22.066 PM	000016.6050	-000000.0426	000000.0378	000000.0918	-000000.0320	-000000.1345	000000.9994	000001.7017	000005.6400	37276	00161	00342	00918	00018	00538	01865	00686	00144	0 0 0 1 0 1 1 1 1 1 1 1 1 1 1 1	0 0 0 0 0 0 0 0 0 0 0 0 0 0 0 0
2023-10-18T02-49-25.521 PM	000016.6045	-000000.0142	000000.0415	000000.0906	-000000.0256	-000000.1345	000000.9994	000001.7017	000005.8800	37275	00219	00350	00910	00021	00538	01865	00686	00148	0 0 0 1 0 1 1 1 1 1 1 1 1 1 1 1	0 0 0 0 0 0 0 0 0 0 0 0 0 0 0 0
2023-10-18T02-49-28.298 PM	000016.6011	-000000.0196	000000.0360	000000.0911	-000000.0298	-000000.1345	000000.9994	000001.7017	000005.8800	37269	00208	00338	00913	00019	00538	01865	00686	00148	0 0 0 1 0 1 1 1 1 1 1 1 1 1 1 1	0 0 0 0 0 0 0 0 0 0 0 0 0 0 0 0
2023-10-18T02-49-31.122 PM	000016.6000	-000000.0054	000000.0742	000000.1025	-000000.0298	-000000.1345	000000.9994	000001.6387	000005.8800	37267	00237	00421	00989	00019	00538	01865	00687	00148	0 0 0 1 0 1 1 1 1 1 1 1 1 1 1 1	0 0 0 0 0 0 0 0 0 0 0 0 0 0 0 0
2023-10-18T02-49-34.401 PM	000016.5977	000000.0005	000000.0701	000000.1037	-000000.0277	-000000.1345	000000.9975	000001.6387	000005.6400	37263	00249	00412	00997	00020	00538	01862	00687	00144	0 0 0 1 0 1 1 1 1 1 1 1 1 1 1 1	0 0 0 0 0 0 0 0 0 0 0 0 0 0 0 0
2023-10-18T02-49-36.755 PM	000016.5971	-000000.0421	000000.0701	000000.1030	-000000.0256	-000000.1345	000000.9994	000001.7017	000006.1200	37262	00162	00412	00992	00021	00538	01865	00686	00152	0 0 0 1 0 1 1 1 1 1 1 1 1 1 1 1	0 0 0 0 0 0 0 0 0 0 0 0 0 0 0 0
2023-10-18T02-49-39.438 PM	000016.5960	-000000.0029	000000.0710	000000.1040	-000000.0298	-000000.1345	000001.0006	000001.6387	000005.8800	37260	00242	00414	00999	00019	00538	01867	00687	00148	0 0 0 1 0 1 1 1 1 1 1 1 1 1 1 1	0 0 0 0 0 0 0 0 0 0 0 0 0 0 0 0
2023-10-18T02-49-42.278 PM	000016.5926	-000000.0034	000000.0715	000000.1039	-000000.0298	-000000.1345	000000.9994	000001.7647	000005.8800	37254	00241	00415	00998	00019	00538	01865	00685	00148	0 0 0 1 0 1 1 1 1 1 1 1 1 1 1 1	0 0 0 0 0 0 0 0 0 0 0 0 0 0 0 0
2023-10-18T02-49-45.087 PM	000016.5938	-000000.0358	000000.0756	000000.1028	-000000.0277	-000000.1345	000000.9988	000001.7647	000005.8800	37256	00175	00424	00991	00020	00538	01864	00685	00148	0 0 0 1 0 1 1 1 1 1 1 1 1 1 1 1	0 0 0 0 0 0 0 0 0 0 0 0 0 0 0 0
2023-10-18T02-49-48.350 PM	000016.5932	-000000.0108	000000.0719	000000.1025	-000000.0256	-000000.1345	000000.9988	000001.7647	000005.8800	37255	00226	00416	00989	00021	00538	01864	00685	00148	0 0 0 1 0 1 1 1 1 1 1 1 1 1 1 1	0 0 0 0 0 0 0 0 0 0 0 0 0 0 0 0
2023-10-18T02-49-51.440 PM	000016.5915	-000000.0348	000000.0364	000000.0920	-000000.0298	-000000.1345	000000.9982	000001.7647	000005.8800	37252	00177	00339	00919	00019	00538	01863	00685	00148	0 0 0 1 0 1 1 1 1 1 1 1 1 1 1 1	0 0 0 0 0 0 0 0 0 0 0 0 0 0 0 0
2023-10-18T02-49-54.596 PM	000016.5904	-000000.0382	000000.0360	000000.0927	-000000.0341	-000000.1345	000000.9994	000001.8277	000006.1200	37250	00170	00338	00924	00017	00538	01865	00684	00152	0 0 0 1 0 1 1 1 1 1 1 1 1 1 1 1	0 0 0 0 0 0 0 0 0 0 0 0 0 0 0 0
2023-10-18T02-49-57.074 PM	000016.5909	-000000.0073	000000.0415	000000.0908	-000000.0277	-000000.1345	000000.9982	000001.7017	000005.8800	37251	00233	00350	00911	00020	00538	01863	00686	00148	0 0 0 1 0 1 1 1 1 1 1 1 1 1 1 1	0 0 0 0 0 0 0 0 0 0 0 0 0 0 0 0
2023-10-18T02-50-00.432 PM	000016.5938	-000000.0113	000000.0383	000000.0909	-000000.0277	-000000.1345	000001.0006	000001.6387	000005.6400	37256	00225	00343	00912	00020	00538	01867	00687	00144	0 0 0 1 0 1 1 1 1 1 1 1 1 1 1 1	0 0 0 0 0 0 0 0 0 0 0 0 0 0 0 0
2023-10-18T02-50-02.740 PM	000016.5932	-000000.0044	000000.0756	000000.1024	-000000.0256	-000000.1345	000000.9982	000001.7017	000005.6400	37255	00239	00424	00988	00021	00538	01863	00686	00144	0 0 0 1 0 1 1 1 1 1 1 1 1 1 1 1	0 0 0 0 0 0 0 0 0 0 0 0 0 0 0 0
2023-10-18T02-50-05.500 PM	000016.5915	-000000.0113	000000.0383	000000.0923	-000000.0320	-000000.1345	000000.9963	000001.7017	000005.6400	37252	00225	00343	00921	00018	00538	01860	00686	00144	0 0 0 1 0 1 1 1 1 1 1 1 1 1 1 1	0 0 0 0 0 0 0 0 0 0 0 0 0 0 0 0
2023-10-18T02-50-08.262 PM	000016.5938	-000000.0049	000000.0355	000000.0926	-000000.0341	-000000.1345	000000.9982	000001.5756	000005.8800	37256	00238	00337	00923	00017	00538	01863	00688	00148	0 0 0 1 0 1 1 1 1 1 1 1 1 1 1 1	0 0 0 0 0 0 0 0 0 0 0 0 0 0 0 0
2023-10-18T02-50-11.087 PM	000016.5938	-000000.0044	000000.0765	000000.1016	-000000.0234	-000000.1345	000001.0000	000001.8277	000005.4000	37256	00239	00426	00983	00022	00538	01866	00684	00140	0 0 0 1 0 1 1 1 1 1 1 1 1 1 1 1	0 0 0 0 0 0 0 0 0 0 0 0 0 0 0 0
2023-10-18T02-50-14.728 PM	000016.6011	-000000.0416	000000.0420	000000.0912	-000000.0320	-000000.1345	000000.9982	000001.7017	000006.1200	37269	00163	00351	00914	00018	00538	01863	00686	00152	0 0 0 1 0 1 1 1 1 1 1 1 1 1 1 1	0 0 0 0 0 0 0 0 0 0 0 0 0 0 0 0
2023-10-18T02-50-17.409 PM	000016.6011	-000000.0407	000000.0678	000000.1040	-000000.0277	-000000.1345	000000.9988	000001.6387	000006.1200	37269	00165	00407	00999	00020	00538	01864	00687	00152	0 0 0 1 0 1 1 1 1 1 1 1 1 1 1 1	0 0 0 0 0 0 0 0 0 0 0 0 0 0 0 0
2023-10-18T02-50-20.249 PM	000016.6022	-000000.0402	000000.0747	000000.1031	-000000.0298	-000000.1345	000000.9982	000001.7017	000005.6400	37271	00166	00422	00993	00019	00538	01863	00686	00144	0 0 0 1 0 1 1 1 1 1 1 1 1 1 1 1	0 0 0 0 0 0 0 0 0 0 0 0 0 0 0 0
2023-10-18T02-50-23.072 PM	000016.6039	-000000.0382	000000.0360	000000.0929	-000000.0320	-000000.1345	000000.9988	000001.7017	000005.8800	37274	00170	00338	00925	00018	00538	01864	00686	00148	0 0 0 1 0 1 1 1 1 1 1 1 1 1 1 1	0 0 0 0 0 0 0 0 0 0 0 0 0 0 0 0
2023-10-18T02-50-26.022 PM	000016.6050	-000000.0407	000000.0420	000000.0905	-000000.0256	-000000.1345	000000.9994	000001.7017	000005.1600	37276	00165	00351	00909	00021	00538	01865	00686	00136	0 0 0 1 0 1 1 1 1 1 1 1 1 1 1 1	0 0 0 0 0 0 0 0 0 0 0 0 0 0 0 0
2023-10-18T02-50-28.720 PM	000016.6073	-000000.0049	000000.0493	000000.0926	-000000.0341	-000000.1345	000000.9994	000001.7647	000005.6400	37280	00238	00367	00923	00017	00538	01865	00685	00144	0 0 0 1 0 1 1 1 1 1 1 1 1 1 1 1	0 0 0 0 0 0 0 0 0 0 0 0 0 0 0 0
2023-10-18T02-50-31.403 PM	000016.6090	-000000.0372	000000.0355	000000.0926	-000000.0320	-000000.1345	000000.9982	000001.7017	000005.8800	37283	00172	00337	00923	00018	00538	01863	00686	00148	0 0 0 1 0 1 1 1 1 1 1 1 1 1 1 1	0 0 0 0 0 0 0 0 0 0 0 0 0 0 0 0
2023-10-18T02-50-34.242 PM	000016.6112	-000000.0338	000000.0364	000000.0915	-000000.0320	-000000.1345	000000.9994	000001.6387	000005.6400	37287	00179	00339	00916	00018	00538	01865	00687	00144	0 0 0 1 0 1 1 1 1 1 1 1 1 1 1 1	0 0 0 0 0 0 0 0 0 0 0 0 0 0 0 0
2023-10-18T02-50-37.051 PM	000016.6146	-000000.0049	000000.0636	000000.0908	-000000.0298	-000000.1345	000000.9994	000001.6387	000006.1200	37293	00238	00398	00911	00019	00538	01865	00687	00152	0 0 0 1 0 1 1 1 1 1 1 1 1 1 1 1	0 0 0 0 0 0 0 0 0 0 0 0 0 0 0 0
2023-10-18T02-50-40.707 PM	000016.6186	-000000.0416	000000.0627	000000.1020	-000000.0213	-000000.1345	000000.9994	000001.8277	000005.4000	37300	00163	00396	00986	00023	00538	01865	00684	00140	0 0 0 1 0 1 1 1 1 1 1 1 1 1 1 1	0 0 0 0 0 0 0 0 0 0 0 0 0 0 0 0
2023-10-18T02-50-43.421 PM	000016.6191	000000.0020	000000.0705	000000.1033	-000000.0277	-000000.1345	000001.0000	000001.6387	000005.4000	37301	00252	00413	00994	00020	00538	01866	00687	00140	0 0 0 1 0 1 1 1 1 1 1 1 1 1 1 1	0 0 0 0 0 0 0 0 0 0 0 0 0 0 0 0
2023-10-18T02-50-46.562 PM	000016.6220	-000000.0039	000000.0705	000000.1037	-000000.0277	-000000.1345	000001.0012	000001.7647	000005.8800	37306	00240	00413	00997	00020	00538	01868	00685	00148	0 0 0 1 0 1 1 1 1 1 1 1 1 1 1 1	0 0 0 0 0 0 0 0 0 0 0 0 0 0 0 0
2023-10-18T02-50-49.056 PM	000016.6242	-000000.0353	000000.0503	000000.1027	-000000.0256	-000000.1345	000001.0000	000001.7017	000005.4000	37310	00176	00369	00990	00021	00538	01866	00686	00140	0 0 0 1 0 1 1 1 1 1 1 1 1 1 1 1	0 0 0 0 0 0 0 0 0 0 0 0 0 0 0 0
2023-10-18T02-50-51.709 PM	000016.6248	-000000.0377	000000.0479	000000.1017	-000000.0213	-000000.1345	000000.9988	000001.8908	000005.6400	37311	00171	00364	00984	00023	00538	01864	00683	00144	0 0 0 1 0 1 1 1 1 1 1 1 1 1 1 1	0 0 0 0 0 0 0 0 0 0 0 0 0 0 0 0
2023-10-18T02-50-55.117 PM	000016.6254	-000000.0372	000000.0290	000000.0927	-000000.0320	-000000.1345	000001.0012	000001.6387	000005.8800	37312	00172	00323	00924	00018	00538	01868	00687	00148	0 0 0 1 0 1 1 1 1 1 1 1 1 1 1 1	0 0 0 0 0 0 0 0 0 0 0 0 0 0 0 0
2023-10-18T02-50-57.388 PM	000016.6265	-000000.0426	000000.0424	000000.1036	-000000.0298	-000000.1345	000001.0006	000001.7017	000005.6400	37314	00161	00352	00996	00019	00538	01867	00686	00144	0 0 0 1 0 1 1 1 1 1 1 1 1 1 1 1	0 0 0 0 0 0 0 0 0 0 0 0 0 0 0 0
2023-10-18T02-51-00.213 PM	000016.6276	-000000.0421	000000.0470	000000.1036	-000000.0298	-000000.1345	000001.0000	000001.7647	000005.8800	37316	00162	00362	00996	00019	00538	01866	00685	00148	0 0 0 1 0 1 1 1 1 1 1 1 1 1 1 1	0 0 0 0 0 0 0 0 0 0 0 0 0 0 0 0
2023-10-18T02-51-03.697 PM	000016.6287	000000.0020	000000.0558	000000.0909	-000000.0320	-000000.1345	000001.0000	000001.6387	000005.1600	37318	00252	00381	00912	00018	00538	01866	00687	00136	0 0 0 1 0 1 1 1 1 1 1 1 1 1 1 1	0 0 0 0 0 0 0 0 0 0 0 0 0 0 0 0
2023-10-18T02-51-06.991 PM	000016.6304	000000.0029	000000.0650	000000.1022	-000000.0234	-000000.1345	000000.9994	000001.7017	000006.1200	37321	00254	00401	00987	00022	00538	01865	00686	00152	0 0 0 1 0 1 1 1 1 1 1 1 1 1 1 1	0 0 0 0 0 0 0 0 0 0 0 0 0 0 0 0
2023-10-18T02-51-09.265 PM	000016.6327	-000000.0054	000000.0645	000000.0908	-000000.0298	-000000.1345	000001.0000	000001.8277	000006.1200	37325	00237	00400	00911	00019	00538	01866	00684	00152	0 0 0 1 0 1 1 1 1 1 1 1 1 1 1 1	0 0 0 0 0 0 0 0 0 0 0 0 0 0 0 0
2023-10-18T02-51-11.980 PM	000016.6349	-000000.0029	000000.0539	000000.0908	-000000.0256	-000000.1345	000000.9994	000001.7017	000005.8800	37329	00242	00377	00911	00021	00538	01865	00686	00148	0 0 0 1 0 1 1 1 1 1 1 1 1 1 1 1	0 0 0 0 0 0 0 0 0 0 0 0 0 0 0 0
2023-10-18T02-51-15.274 PM	000016.6327	-000000.0005	000000.0664	000000.1017	-000000.0213	-000000.1345	000001.0000	000001.8277	000006.1200	37325	00247	00404	00984	00023	00538	01866	00684	00152	0 0 0 1 0 1 1 1 1 1 1 1 1 1 1 1	0 0 0 0 0 0 0 0 0 0 0 0 0 0 0 0
2023-10-18T02-51-18.083 PM	000016.6338	-000000.0010	000000.0645	000000.1039	-000000.0298	-000000.1345	000001.0006	000001.6387	000006.1200	37327	00246	00400	00998	00019	00538	01867	00687	00152	0 0 0 1 0 1 1 1 1 1 1 1 1 1 1 1	0 0 0 0 0 0 0 0 0 0 0 0 0 0 0 0
2023-10-18T02-51-20.327 PM	000016.6332	000000.0015	000000.0539	000000.0923	-000000.0341	-000000.1345	000001.0000	000001.6387	000006.1200	37326	00251	00377	00921	00017	00538	01866	00687	00152	0 0 0 1 0 1 1 1 1 1 1 1 1 1 1 1	0 0 0 0 0 0 0 0 0 0 0 0 0 0 0 0
2023-10-18T02-51-23.590 PM	000016.6321	-000000.0024	000000.0645	000000.1042	-000000.0277	-000000.1345	000001.0018	000001.5756	000006.1200	37324	00243	00400	01000	00020	00538	01869	00688	00152	0 0 0 1 0 1 1 1 1 1 1 1 1 1 1 1	0 0 0 0 0 0 0 0 0 0 0 0 0 0 0 0
2023-10-18T02-51-25.975 PM	000016.6304	-000000.0054	000000.0659	000000.1034	-000000.0298	-000000.1345	000001.0006	000001.7647	000005.4000	37321	00237	00403	00995	00019	00538	01867	00685	00140	0 0 0 1 0 1 1 1 1 1 1 1 1 1 1 1	0 0 0 0 0 0 0 0 0 0 0 0 0 0 0 0
2023-10-18T02-51-29.678 PM	000016.6316	-000000.0338	000000.0300	000000.0917	-000000.0320	-000000.1345	000001.0018	000001.7017	000006.1200	37323	00179	00325	00917	00018	00538	01869	00686	00152	0 0 0 1 0 1 1 1 1 1 1 1 1 1 1 1	0 0 0 0 0 0 0 0 0 0 0 0 0 0 0 0
2023-10-18T02-51-32.377 PM	000016.6310	-000000.0426	000000.0406	000000.1033	-000000.0277	-000000.1345	000001.0012	000001.6387	000005.8800	37322	00161	00348	00994	00020	00538	01868	00687	00148	0 0 0 1 0 1 1 1 1 1 1 1 1 1 1 1	0 0 0 0 0 0 0 0 0 0 0 0 0 0 0 0
2023-10-18T02-51-35.641 PM	000016.6304	-000000.0416	000000.0429	000000.0906	-000000.0277	-000000.1345	000001.0000	000001.7647	000005.6400	37321	00163	00353	00910	00020	00538	01866	00685	00144	0 0 0 1 0 1 1 1 1 1 1 1 1 1 1 1	0 0 0 0 0 0 0 0 0 0 0 0 0 0 0 0
2023-10-18T02-51-37.947 PM	000016.6304	-000000.0416	000000.0438	000000.0903	-000000.0298	-000000.1345	000001.0006	000001.7647	000005.6400	37321	00163	00355	00908	00019	00538	01867	00685	00144	0 0 0 1 0 1 1 1 1 1 1 1 1 1 1 1	0 0 0 0 0 0 0 0 0 0 0 0 0 0 0 0
2023-10-18T02-51-40.662 PM	000016.6299	000000.0020	000000.0705	000000.0962	-000000.0320	-000000.1345	000000.9994	000001.6387	000005.6400	37320	00252	00413	00947	00018	00538	01865	00687	00144	0 0 0 1 0 1 1 1 1 1 1 1 1 1 1 1	0 0 0 0 0 0 0 0 0 0 0 0 0 0 0 0
2023-10-18T02-51-43.439 PM	000016.6293	-000000.0412	000000.0424	000000.0905	-000000.0277	-000000.1345	000000.9994	000001.7017	000005.6400	37319	00164	00352	00909	00020	00538	01865	00686	00144	0 0 0 1 0 1 1 1 1 1 1 1 1 1 1 1	0 0 0 0 0 0 0 0 0 0 0 0 0 0 0 0
2023-10-18T02-51-46.200 PM	000016.6276	-000000.0421	000000.0420	000000.0906	-000000.0298	-000000.1345	000000.9994	000001.6387	000005.6400	37316	00162	00351	00910	00019	00538	01865	00687	00144	0 0 0 1 0 1 1 1 1 1 1 1 1 1 1 1	0 0 0 0 0 0 0 0 0 0 0 0 0 0 0 0
2023-10-18T02-51-49.009 PM	000016.6282	-000000.0049	000000.0710	000000.0995	-000000.0320	-000000.1345	000001.0006	000001.7647	000005.6400	37317	00238	00414	00969	00018	00538	01867	00685	00144	0 0 0 1 0 1 1 1 1 1 1 1 1 1 1 1	0 0 0 0 0 0 0 0 0 0 0 0 0 0 0 0
2023-10-18T02-51-53.089 PM	000016.6259	-000000.0421	000000.0383	000000.0990	-000000.0277	-000000.1345	000001.0006	000001.6387	000005.6400	37313	00162	00343	00966	00020	00538	01867	00687	00144	0 0 0 1 0 1 1 1 1 1 1 1 1 1 1 1	0 0 0 0 0 0 0 0 0 0 0 0 0 0 0 0
2023-10-18T02-51-55.350 PM	000016.6254	000000.0025	000000.0710	000000.1024	-000000.0234	-000000.1345	000001.0006	000001.8277	000005.8800	37312	00253	00414	00988	00022	00538	01867	00684	00148	0 0 0 1 0 1 1 1 1 1 1 1 1 1 1 1	0 0 0 0 0 0 0 0 0 0 0 0 0 0 0 0
2023-10-18T02-51-58.165 PM	000016.6248	-000000.0044	000000.0765	000000.1027	-000000.0298	-000000.1345	000001.0000	000001.7017	000005.8800	37311	00239	00426	00990	00019	00538	01866	00686	00148	0 0 0 1 0 1 1 1 1 1 1 1 1 1 1 1	0 0 0 0 0 0 0 0 0 0 0 0 0 0 0 0
2023-10-18T02-52-01.004 PM	000016.6220	-000000.0392	000000.0406	000000.0960	-000000.0170	-000000.1345	000000.9975	000001.7017	000005.6400	37306	00168	00348	00946	00025	00538	01862	00686	00144	0 0 0 1 0 1 1 1 1 1 1 1 1 1 1 1	0 0 0 0 0 0 0 0 0 0 0 0 0 0 0 0
2023-10-18T02-52-04.378 PM	000016.6203	-000000.0416	000000.0383	000000.0957	-000000.0256	-000000.1345	000000.9988	000001.7017	000005.8800	37303	00163	00343	00944	00021	00538	01864	00686	00148	0 0 0 1 0 1 1 1 1 1 1 1 1 1 1 1	0 0 0 0 0 0 0 0 0 0 0 0 0 0 0 0
2023-10-18T02-52-06.652 PM	000016.6191	-000000.0343	000000.0420	000000.0908	-000000.0256	-000000.1345	000000.9988	000001.8277	000005.6400	37301	00178	00351	00911	00021	00538	01864	00684	00144	0 0 0 1 0 1 1 1 1 1 1 1 1 1 1 1	0 0 0 0 0 0 0 0 0 0 0 0 0 0 0 0
2023-10-18T02-52-09.335 PM	000016.6208	-000000.0343	000000.0360	000000.0948	-000000.0277	-000000.1345	000001.0000	000001.7017	000005.1600	37304	00178	00338	00938	00020	00538	01866	00686	00136	0 0 0 1 0 1 1 1 1 1 1 1 1 1 1 1	0 0 0 0 0 0 0 0 0 0 0 0 0 0 0 0
2023-10-18T02-52-12.504 PM	000016.6214	-000000.0412	000000.0369	000000.0990	-000000.0277	-000000.1345	000001.0012	000001.8277	000005.8800	37305	00164	00340	00966	00020	00538	01868	00684	00148	0 0 0 1 0 1 1 1 1 1 1 1 1 1 1 1	0 0 0 0 0 0 0 0 0 0 0 0 0 0 0 0
2023-10-18T02-52-15.140 PM	000016.6208	-000000.0421	000000.0420	000000.0908	-000000.0320	-000000.1345	000001.0000	000001.6387	000005.8800	37304	00162	00351	00911	00018	00538	01866	00687	00148	0 0 0 1 0 1 1 1 1 1 1 1 1 1 1 1	0 0 0 0 0 0 0 0 0 0 0 0 0 0 0 0
2023-10-18T02-52-18.984 PM	000016.6191	-000000.0314	000000.0719	000000.1039	-000000.0277	-000000.1345	000000.9994	000001.7017	000005.4000	37301	00184	00416	00998	00020	00538	01865	00686	00140	0 0 0 1 0 1 1 1 1 1 1 1 1 1 1 1	0 0 0 0 0 0 0 0 0 0 0 0 0 0 0 0
2023-10-18T02-52-21.213 PM	000016.6175	000000.0010	000000.0701	000000.1030	-000000.0320	-000000.1345	000001.0018	000001.7647	000005.8800	37298	00250	00412	00992	00018	00538	01869	00685	00148	0 0 0 1 0 1 1 1 1 1 1 1 1 1 1 1	0 0 0 0 0 0 0 0 0 0 0 0 0 0 0 0
2023-10-18T02-52-23.929 PM	000016.6158	-000000.0054	000000.0761	000000.0978	-000000.0341	-000000.1345	000001.0006	000001.7647	000005.6400	37295	00237	00425	00958	00017	00538	01867	00685	00144	0 0 0 1 0 1 1 1 1 1 1 1 1 1 1 1	0 0 0 0 0 0 0 0 0 0 0 0 0 0 0 0
2023-10-18T02-52-27.003 PM	000016.6152	000000.0034	000000.0705	000000.1027	-000000.0256	-000000.1345	000001.0000	000001.7017	000005.6400	37294	00255	00413	00990	00021	00538	01866	00686	00144	0 0 0 1 0 1 1 1 1 1 1 1 1 1 1 1	0 0 0 0 0 0 0 0 0 0 0 0 0 0 0 0
2023-10-18T02-52-29.387 PM	000016.6146	000000.0010	000000.0733	000000.0998	-000000.0277	-000000.1345	000000.9994	000001.8277	000005.8800	37293	00250	00419	00971	00020	00538	01865	00684	00148	0 0 0 1 0 1 1 1 1 1 1 1 1 1 1 1	0 0 0 0 0 0 0 0 0 0 0 0 0 0 0 0
2023-10-18T02-52-32.492 PM	000016.6129	-000000.0049	000000.0775	000000.1005	-000000.0298	-000000.1345	000000.9994	000001.8277	000005.6400	37290	00238	00428	00976	00019	00538	01865	00684	00144	0 0 0 1 0 1 1 1 1 1 1 1 1 1 1 1	0 0 0 0 0 0 0 0 0 0 0 0 0 0 0 0
2023-10-18T02-52-35.127 PM	000016.6124	-000000.0073	000000.0715	000000.1043	-000000.0277	-000000.1345	000000.9994	000001.6387	000005.6400	37289	00233	00415	01001	00020	00538	01865	00687	00144	0 0 0 1 0 1 1 1 1 1 1 1 1 1 1 1	0 0 0 0 0 0 0 0 0 0 0 0 0 0 0 0
2023-10-18T02-52-37.387 PM	000016.6118	-000000.0044	000000.0765	000000.1017	-000000.0192	-000000.1345	000001.0000	000001.7017	000005.8800	37288	00239	00426	00984	00024	00538	01866	00686	00148	0 0 0 1 0 1 1 1 1 1 1 1 1 1 1 1	0 0 0 0 0 0 0 0 0 0 0 0 0 0 0 0
2023-10-18T02-52-40.963 PM	000016.6107	-000000.0421	000000.0433	000000.0908	-000000.0320	-000000.1345	000001.0000	000001.7017	000005.8800	37286	00162	00354	00911	00018	00538	01866	00686	00148	0 0 0 1 0 1 1 1 1 1 1 1 1 1 1 1	0 0 0 0 0 0 0 0 0 0 0 0 0 0 0 0
2023-10-18T02-52-44.115 PM	000016.6107	-000000.0402	000000.0355	000000.0966	-000000.0298	-000000.1345	000000.9988	000001.7647	000005.6400	37286	00166	00337	00950	00019	00538	01864	00685	00144	0 0 0 1 0 1 1 1 1 1 1 1 1 1 1 1	0 0 0 0 0 0 0 0 0 0 0 0 0 0 0 0
2023-10-18T02-52-47.018 PM	000016.6084	-000000.0289	000000.0369	000000.0926	-000000.0341	-000000.1345	000001.0012	000001.7017	000005.6400	37282	00189	00340	00923	00017	00538	01868	00686	00144	0 0 0 1 0 1 1 1 1 1 1 1 1 1 1 1	0 0 0 0 0 0 0 0 0 0 0 0 0 0 0 0
2023-10-18T02-52-49.794 PM	000016.6084	-000000.0353	000000.0369	000000.0911	-000000.0298	-000000.1345	000000.9988	000001.7647	000005.6400	37282	00176	00340	00913	00019	00538	01864	00685	00144	0 0 0 1 0 1 1 1 1 1 1 1 1 1 1 1	0 0 0 0 0 0 0 0 0 0 0 0 0 0 0 0
2023-10-18T02-52-52.147 PM	000016.6062	-000000.0338	000000.0360	000000.0917	-000000.0320	-000000.1345	000001.0006	000001.7017	000005.8800	37278	00179	00338	00917	00018	00538	01867	00686	00148	0 0 0 1 0 1 1 1 1 1 1 1 1 1 1 1	0 0 0 0 0 0 0 0 0 0 0 0 0 0 0 0
2023-10-18T02-52-54.954 PM	000016.6056	-000000.0211	000000.0443	000000.0908	-000000.0277	-000000.1345	000001.0000	000001.7647	000005.8800	37277	00205	00356	00911	00020	00538	01866	00685	00148	0 0 0 1 0 1 1 1 1 1 1 1 1 1 1 1	0 0 0 0 0 0 0 0 0 0 0 0 0 0 0 0
2023-10-18T02-52-58.124 PM	000016.6050	-000000.0108	000000.0360	000000.0932	-000000.0320	-000000.1345	000000.9994	000001.7017	000005.6400	37276	00226	00338	00927	00018	00538	01865	00686	00144	0 0 0 1 0 1 1 1 1 1 1 1 1 1 1 1	0 0 0 0 0 0 0 0 0 0 0 0 0 0 0 0
2023-10-18T02-53-00.760 PM	000016.6022	000000.0025	000000.0701	000000.1030	-000000.0256	-000000.1345	000000.9988	000001.7647	000005.8800	37271	00253	00412	00992	00021	00538	01864	00685	00148	0 0 0 1 0 1 1 1 1 1 1 1 1 1 1 1	0 0 0 0 0 0 0 0 0 0 0 0 0 0 0 0
2023-10-18T02-53-02.958 PM	000016.6011	-000000.0186	000000.0360	000000.0929	-000000.0341	-000000.1345	000000.9994	000001.6387	000005.8800	37269	00210	00338	00925	00017	00538	01865	00687	00148	0 0 0 1 0 1 1 1 1 1 1 1 1 1 1 1	0 0 0 0 0 0 0 0 0 0 0 0 0 0 0 0
2023-10-18T02-53-07.037 PM	000016.5994	-000000.0412	000000.0742	000000.1033	-000000.0277	-000000.1345	000000.9957	000001.6387	000005.8800	37266	00164	00421	00994	00020	00538	01859	00687	00148	0 0 0 1 0 1 1 1 1 1 1 1 1 1 1 1	0 0 0 0 0 0 0 0 0 0 0 0 0 0 0 0
2023-10-18T02-53-09.767 PM	000016.5977	-000000.0044	000000.0779	000000.1019	-000000.0213	-000000.1345	000000.9988	000001.7017	000005.6400	37263	00239	00429	00985	00023	00538	01864	00686	00144	0 0 0 1 0 1 1 1 1 1 1 1 1 1 1 1	0 0 0 0 0 0 0 0 0 0 0 0 0 0 0 0
2023-10-18T02-53-12.121 PM	000016.5977	-000000.0039	000000.0775	000000.1016	-000000.0213	-000000.1345	000000.9988	000001.7647	000005.6400	37263	00240	00428	00983	00023	00538	01864	00685	00144	0 0 0 1 0 1 1 1 1 1 1 1 1 1 1 1	0 0 0 0 0 0 0 0 0 0 0 0 0 0 0 0
2023-10-18T02-53-14.961 PM	000016.5977	-000000.0284	000000.0751	000000.1033	-000000.0277	-000000.1345	000000.9982	000001.7017	000005.8800	37263	00190	00423	00994	00020	00538	01863	00686	00148	0 0 0 1 0 1 1 1 1 1 1 1 1 1 1 1	0 0 0 0 0 0 0 0 0 0 0 0 0 0 0 0
2023-10-18T02-53-18.113 PM	000016.5977	-000000.0220	000000.0761	000000.1027	-000000.0277	-000000.1345	000000.9994	000001.6387	000005.6400	37263	00203	00425	00990	00020	00538	01865	00687	00144	0 0 0 1 0 1 1 1 1 1 1 1 1 1 1 1	0 0 0 0 0 0 0 0 0 0 0 0 0 0 0 0
2023-10-18T02-53-20.873 PM	000016.6000	-000000.0338	000000.0295	000000.0909	-000000.0298	-000000.1345	000000.9994	000001.7647	000005.4000	37267	00179	00324	00912	00019	00538	01865	00685	00140	0 0 0 1 0 1 1 1 1 1 1 1 1 1 1 1	0 0 0 0 0 0 0 0 0 0 0 0 0 0 0 0
2023-10-18T02-53-23.181 PM	000016.6011	-000000.0289	000000.0692	000000.1017	-000000.0192	-000000.1345	000000.9988	000001.7017	000005.6400	37269	00189	00410	00984	00024	00538	01864	00686	00144	0 0 0 1 0 1 1 1 1 1 1 1 1 1 1 1	0 0 0 0 0 0 0 0 0 0 0 0 0 0 0 0
2023-10-18T02-53-25.879 PM	000016.6017	-000000.0363	000000.0710	000000.1019	-000000.0256	-000000.1345	000000.9988	000001.7017	000005.4000	37270	00174	00414	00985	00021	00538	01864	00686	00140	0 0 0 1 0 1 1 1 1 1 1 1 1 1 1 1	0 0 0 0 0 0 0 0 0 0 0 0 0 0 0 0
2023-10-18T02-53-29.958 PM	000016.6050	-000000.0171	000000.0364	000000.0906	-000000.0298	-000000.1345	000000.9988	000001.7017	000005.6400	37276	00213	00339	00910	00019	00538	01864	00686	00144	0 0 0 1 0 1 1 1 1 1 1 1 1 1 1 1	0 0 0 0 0 0 0 0 0 0 0 0 0 0 0 0
2023-10-18T02-53-32.295 PM	000016.6056	-000000.0416	000000.0369	000000.0906	-000000.0298	-000000.1345	000000.9994	000001.7647	000005.8800	37277	00163	00340	00910	00019	00538	01865	00685	00148	0 0 0 1 0 1 1 1 1 1 1 1 1 1 1 1	0 0 0 0 0 0 0 0 0 0 0 0 0 0 0 0
2023-10-18T02-53-34.931 PM	000016.6056	-000000.0015	000000.0323	000000.0905	-000000.0256	-000000.1345	000000.9988	000001.7017	000005.4000	37277	00245	00330	00909	00021	00538	01864	00686	00140	0 0 0 1 0 1 1 1 1 1 1 1 1 1 1 1	0 0 0 0 0 0 0 0 0 0 0 0 0 0 0 0
2023-10-18T02-53-37.881 PM	000016.6090	-000000.0059	000000.0392	000000.0905	-000000.0256	-000000.1345	000001.0000	000001.7647	000006.1200	37283	00236	00345	00909	00021	00538	01866	00685	00152	0 0 0 1 0 1 1 1 1 1 1 1 1 1 1 1	0 0 0 0 0 0 0 0 0 0 0 0 0 0 0 0
2023-10-18T02-53-41.050 PM	000016.6118	-000000.0054	000000.0770	000000.1019	-000000.0256	-000000.1345	000001.0006	000001.6387	000005.8800	37288	00237	00427	00985	00021	00538	01867	00687	00148	0 0 0 1 0 1 1 1 1 1 1 1 1 1 1 1	0 0 0 0 0 0 0 0 0 0 0 0 0 0 0 0
2023-10-18T02-53-43.688 PM	000016.6135	000000.0020	000000.0484	000000.0909	-000000.0277	-000000.1345	000000.9994	000001.8277	000005.1600	37291	00252	00365	00912	00020	00538	01865	00684	00136	0 0 0 1 0 1 1 1 1 1 1 1 1 1 1 1	0 0 0 0 0 0 0 0 0 0 0 0 0 0 0 0
2023-10-18T02-53-46.446 PM	000016.6141	-000000.0039	000000.0530	000000.0905	-000000.0256	-000000.1345	000001.0012	000001.7017	000005.6400	37292	00240	00375	00909	00021	00538	01868	00686	00144	0 0 0 1 0 1 1 1 1 1 1 1 1 1 1 1	0 0 0 0 0 0 0 0 0 0 0 0 0 0 0 0
2023-10-18T02-53-49.144 PM	000016.6158	-000000.0049	000000.0742	000000.1028	-000000.0277	-000000.1345	000000.9994	000001.7017	000005.8800	37295	00238	00421	00991	00020	00538	01865	00686	00148	0 0 0 1 0 1 1 1 1 1 1 1 1 1 1 1	0 0 0 0 0 0 0 0 0 0 0 0 0 0 0 0
2023-10-18T02-53-51.873 PM	000016.6169	-000000.0039	000000.0770	000000.1019	-000000.0213	-000000.1345	000000.9982	000001.7017	000005.8800	37297	00240	00427	00985	00023	00538	01863	00686	00148	0 0 0 1 0 1 1 1 1 1 1 1 1 1 1 1	0 0 0 0 0 0 0 0 0 0 0 0 0 0 0 0
2023-10-18T02-53-55.385 PM	000016.6186	-000000.0338	000000.0507	000000.1024	-000000.0256	-000000.1345	000001.0000	000001.7017	000006.3600	37300	00179	00370	00988	00021	00538	01866	00686	00156	0 0 0 1 0 1 1 1 1 1 1 1 1 1 1 1	0 0 0 0 0 0 0 0 0 0 0 0 0 0 0 0
2023-10-18T02-53-58.224 PM	000016.6220	-000000.0367	000000.0595	000000.1040	-000000.0277	-000000.1345	000001.0006	000001.6387	000005.6400	37306	00173	00389	00999	00020	00538	01867	00687	00144	0 0 0 1 0 1 1 1 1 1 1 1 1 1 1 1	0 0 0 0 0 0 0 0 0 0 0 0 0 0 0 0
2023-10-18T02-54-00.858 PM	000016.6231	-000000.0426	000000.0396	000000.0920	-000000.0362	-000000.1345	000001.0018	000001.6387	000005.8800	37308	00161	00346	00919	00016	00538	01869	00687	00148	0 0 0 1 0 1 1 1 1 1 1 1 1 1 1 1	0 0 0 0 0 0 0 0 0 0 0 0 0 0 0 0
2023-10-18T02-54-03.508 PM	000016.6242	-000000.0412	000000.0613	000000.1019	-000000.0192	-000000.1345	000000.9982	000001.7647	000005.8800	37310	00164	00393	00985	00024	00538	01863	00685	00148	0 0 0 1 0 1 1 1 1 1 1 1 1 1 1 1	0 0 0 0 0 0 0 0 0 0 0 0 0 0 0 0
2023-10-18T02-54-06.205 PM	000016.6242	-000000.0416	000000.0645	000000.1019	-000000.0234	-000000.1345	000001.0006	000001.7017	000005.6400	37310	00163	00400	00985	00022	00538	01867	00686	00144	0 0 0 1 0 1 1 1 1 1 1 1 1 1 1 1	0 0 0 0 0 0 0 0 0 0 0 0 0 0 0 0
2023-10-18T02-54-08.873 PM	000016.6276	-000000.0392	000000.0360	000000.0932	-000000.0341	-000000.1345	000001.0000	000001.7017	000006.1200	37316	00168	00338	00927	00017	00538	01866	00686	00152	0 0 0 1 0 1 1 1 1 1 1 1 1 1 1 1	0 0 0 0 0 0 0 0 0 0 0 0 0 0 0 0
2023-10-18T02-54-11.148 PM	000016.6304	-000000.0353	000000.0507	000000.1039	-000000.0256	-000000.1345	000000.9988	000001.7017	000005.8800	37321	00176	00370	00998	00021	00538	01864	00686	00148	0 0 0 1 0 1 1 1 1 1 1 1 1 1 1 1	0 0 0 0 0 0 0 0 0 0 0 0 0 0 0 0
2023-10-18T02-54-14.366 PM	000016.6321	-000000.0407	000000.0595	000000.1043	-000000.0277	-000000.1345	000001.0012	000001.8277	000005.8800	37324	00165	00389	01001	00020	00538	01868	00684	00148	0 0 0 1 0 1 1 1 1 1 1 1 1 1 1 1	0 0 0 0 0 0 0 0 0 0 0 0 0 0 0 0
2023-10-18T02-54-17.554 PM	000016.6349	-000000.0010	000000.0562	000000.0906	-000000.0256	-000000.1345	000001.0000	000001.7017	000005.8800	37329	00246	00382	00910	00021	00538	01866	00686	00148	0 0 0 1 0 1 1 1 1 1 1 1 1 1 1 1	0 0 0 0 0 0 0 0 0 0 0 0 0 0 0 0
2023-10-18T02-54-20.890 PM	000016.6366	-000000.0049	000000.0742	000000.1025	-000000.0298	-000000.1345	000001.0000	000001.7017	000005.8800	37332	00238	00421	00989	00019	00538	01866	00686	00148	0 0 0 1 0 1 1 1 1 1 1 1 1 1 1 1	0 0 0 0 0 0 0 0 0 0 0 0 0 0 0 0
2023-10-18T02-54-23.666 PM	000016.6378	000000.0005	000000.0636	000000.0927	-000000.0341	-000000.1345	000001.0012	000001.7017	000005.6400	37334	00249	00398	00924	00017	00538	01868	00686	00144	0 0 0 1 0 1 1 1 1 1 1 1 1 1 1 1	0 0 0 0 0 0 0 0 0 0 0 0 0 0 0 0
2023-10-18T02-54-26.379 PM	000016.6389	000000.0025	000000.0618	000000.0920	-000000.0320	-000000.1345	000001.0012	000001.6387	000005.6400	37336	00253	00394	00919	00018	00538	01868	00687	00144	0 0 0 1 0 1 1 1 1 1 1 1 1 1 1 1	0 0 0 0 0 0 0 0 0 0 0 0 0 0 0 0
2023-10-18T02-54-29.061 PM	000016.6395	-000000.0010	000000.0738	000000.1019	-000000.0192	-000000.1345	000001.0012	000001.7017	000005.6400	37337	00246	00420	00985	00024	00538	01868	00686	00144	0 0 0 1 0 1 1 1 1 1 1 1 1 1 1 1	0 0 0 0 0 0 0 0 0 0 0 0 0 0 0 0
2023-10-18T02-54-31.837 PM	000016.6372	-000000.0049	000000.0715	000000.1039	-000000.0298	-000000.1345	000001.0012	000001.6387	000006.1200	37333	00238	00415	00998	00019	00538	01868	00687	00152	0 0 0 1 0 1 1 1 1 1 1 1 1 1 1 1	0 0 0 0 0 0 0 0 0 0 0 0 0 0 0 0
2023-10-18T02-54-34.586 PM	000016.6372	-000000.0049	000000.0696	000000.0927	-000000.0320	-000000.1345	000001.0012	000001.6387	000005.6400	37333	00238	00411	00924	00018	00538	01868	00687	00144	0 0 0 1 0 1 1 1 1 1 1 1 1 1 1 1	0 0 0 0 0 0 0 0 0 0 0 0 0 0 0 0
2023-10-18T02-54-36.890 PM	000016.6355	000000.0015	000000.0719	000000.1020	-000000.0213	-000000.1345	000000.9982	000001.7017	000005.6400	37330	00251	00416	00986	00023	00538	01863	00686	00144	0 0 0 1 0 1 1 1 1 1 1 1 1 1 1 1	0 0 0 0 0 0 0 0 0 0 0 0 0 0 0 0
2023-10-18T02-54-40.184 PM	000016.6355	000000.0000	000000.0696	000000.1040	-000000.0298	-000000.1345	000001.0006	000001.6387	000005.8800	37330	00248	00411	00999	00019	00538	01867	00687	00148	0 0 0 1 0 1 1 1 1 1 1 1 1 1 1 1	0 0 0 0 0 0 0 0 0 0 0 0 0 0 0 0
2023-10-18T02-54-43.243 PM	000016.6355	-000000.0426	000000.0424	000000.1011	-000000.0213	-000000.1345	000000.9988	000001.7017	000005.8800	37330	00161	00352	00980	00023	00538	01864	00686	00148	0 0 0 1 0 1 1 1 1 1 1 1 1 1 1 1	0 0 0 0 0 0 0 0 0 0 0 0 0 0 0 0
2023-10-18T02-54-46.367 PM	000016.6349	-000000.0421	000000.0424	000000.1019	-000000.0256	-000000.1345	000001.0006	000001.7017	000005.6400	37329	00162	00352	00985	00021	00538	01867	00686	00144	0 0 0 1 0 1 1 1 1 1 1 1 1 1 1 1	0 0 0 0 0 0 0 0 0 0 0 0 0 0 0 0
2023-10-18T02-54-48.891 PM	000016.6327	-000000.0358	000000.0360	000000.0926	-000000.0320	-000000.1345	000001.0006	000001.6387	000005.6400	37325	00175	00338	00923	00018	00538	01867	00687	00144	0 0 0 1 0 1 1 1 1 1 1 1 1 1 1 1	0 0 0 0 0 0 0 0 0 0 0 0 0 0 0 0
2023-10-18T02-54-52.012 PM	000016.6304	-000000.0338	000000.0360	000000.0918	-000000.0298	-000000.1345	000001.0000	000001.7017	000005.6400	37321	00179	00338	00918	00019	00538	01866	00686	00144	0 0 0 1 0 1 1 1 1 1 1 1 1 1 1 1	0 0 0 0 0 0 0 0 0 0 0 0 0 0 0 0
2023-10-18T02-54-54.176 PM	000016.6310	-000000.0338	000000.0364	000000.1020	-000000.0234	-000000.1345	000001.0043	000001.7017	000006.3600	37322	00179	00339	00986	00022	00538	01873	00686	00156	0 0 0 1 0 1 1 1 1 1 1 1 1 1 1 1	0 0 0 0 0 0 0 0 0 0 0 0 0 0 0 0
2023-10-18T02-54-57.344 PM	000016.6293	-000000.0421	000000.0438	000000.0908	-000000.0320	-000000.1345	000001.0012	000001.7647	000005.6400	37319	00162	00355	00911	00018	00538	01868	00685	00144	0 0 0 1 0 1 1 1 1 1 1 1 1 1 1 1	0 0 0 0 0 0 0 0 0 0 0 0 0 0 0 0
2023-10-18T02-54-59.937 PM	000016.6265	-000000.0367	000000.0360	000000.0926	-000000.0320	-000000.1345	000001.0012	000001.7017	000005.8800	37314	00173	00338	00923	00018	00538	01868	00686	00148	0 0 0 1 0 1 1 1 1 1 1 1 1 1 1 1	0 0 0 0 0 0 0 0 0 0 0 0 0 0 0 0
2023-10-18T02-55-02.175 PM	000016.6287	-000000.0392	000000.0406	000000.1020	-000000.0192	-000000.1345	000001.0000	000001.8908	000006.1200	37318	00168	00348	00986	00024	00538	01866	00683	00152	0 0 0 1 0 1 1 1 1 1 1 1 1 1 1 1	0 0 0 0 0 0 0 0 0 0 0 0 0 0 0 0
2023-10-18T02-55-06.206 PM	000016.6276	-000000.0010	000000.0701	000000.0957	-000000.0341	-000000.1345	000001.0006	000001.7647	000005.6400	37316	00246	00412	00944	00017	00538	01867	00685	00144	0 0 0 1 0 1 1 1 1 1 1 1 1 1 1 1	0 0 0 0 0 0 0 0 0 0 0 0 0 0 0 0
2023-10-18T02-55-08.811 PM	000016.6265	-000000.0044	000000.0775	000000.1017	-000000.0213	-000000.1345	000000.9994	000001.7017	000005.6400	37314	00239	00428	00984	00023	00538	01865	00686	00144	0 0 0 1 0 1 1 1 1 1 1 1 1 1 1 1	0 0 0 0 0 0 0 0 0 0 0 0 0 0 0 0
2023-10-18T02-55-11.211 PM	000016.6248	000000.0000	000000.0705	000000.0939	-000000.0341	-000000.1345	000001.0000	000001.5756	000006.1200	37311	00248	00413	00932	00017	00538	01866	00688	00152	0 0 0 1 0 1 1 1 1 1 1 1 1 1 1 1	0 0 0 0 0 0 0 0 0 0 0 0 0 0 0 0
2023-10-18T02-55-14.050 PM	000016.6225	-000000.0049	000000.0775	000000.0944	-000000.0277	-000000.1345	000001.0006	000001.7017	000005.8800	37307	00238	00428	00935	00020	00538	01867	00686	00148	0 0 0 1 0 1 1 1 1 1 1 1 1 1 1 1	0 0 0 0 0 0 0 0 0 0 0 0 0 0 0 0
2023-10-18T02-55-16.868 PM	000016.6231	-000000.0039	000000.0770	000000.1017	-000000.0213	-000000.1345	000001.0000	000001.7647	000005.6400	37308	00240	00427	00984	00023	00538	01866	00685	00144	0 0 0 1 0 1 1 1 1 1 1 1 1 1 1 1	0 0 0 0 0 0 0 0 0 0 0 0 0 0 0 0
2023-10-18T02-55-20.166 PM	000016.6208	-000000.0024	000000.0756	000000.1017	-000000.0192	-000000.1345	000000.9975	000001.7017	000005.8800	37304	00243	00424	00984	00024	00538	01862	00686	00148	0 0 0 1 0 1 1 1 1 1 1 1 1 1 1 1	0 0 0 0 0 0 0 0 0 0 0 0 0 0 0 0
2023-10-18T02-55-22.519 PM	000016.6197	-000000.0333	000000.0355	000000.0974	-000000.0256	-000000.1345	000001.0006	000001.7017	000006.1200	37302	00180	00337	00955	00021	00538	01867	00686	00152	0 0 0 1 0 1 1 1 1 1 1 1 1 1 1 1	0 0 0 0 0 0 0 0 0 0 0 0 0 0 0 0
2023-10-18T02-55-25.204 PM	000016.6186	-000000.0034	000000.0701	000000.1043	-000000.0298	-000000.1345	000001.0006	000001.6387	000005.8800	37300	00241	00412	01001	00019	00538	01867	00687	00148	0 0 0 1 0 1 1 1 1 1 1 1 1 1 1 1	0 0 0 0 0 0 0 0 0 0 0 0 0 0 0 0
2023-10-18T02-55-28.043 PM	000016.6186	-000000.0039	000000.0761	000000.1027	-000000.0298	-000000.1345	000001.0000	000001.7647	000005.6400	37300	00240	00425	00990	00019	00538	01866	00685	00144	0 0 0 1 0 1 1 1 1 1 1 1 1 1 1 1	0 0 0 0 0 0 0 0 0 0 0 0 0 0 0 0
2023-10-18T02-55-31.509 PM	000016.6175	-000000.0412	000000.0420	000000.0906	-000000.0256	-000000.1345	000001.0000	000001.7647	000005.8800	37298	00164	00351	00910	00021	00538	01866	00685	00148	0 0 0 1 0 1 1 1 1 1 1 1 1 1 1 1	0 0 0 0 0 0 0 0 0 0 0 0 0 0 0 0
2023-10-18T02-55-34.144 PM	000016.6191	-000000.0358	000000.0369	000000.0927	-000000.0234	-000000.1345	000000.9994	000001.7017	000005.6400	37301	00175	00340	00924	00022	00538	01865	00686	00144	0 0 0 1 0 1 1 1 1 1 1 1 1 1 1 1	0 0 0 0 0 0 0 0 0 0 0 0 0 0 0 0
2023-10-18T02-55-36.858 PM	000016.6180	-000000.0363	000000.0396	000000.0918	-000000.0320	-000000.1345	000001.0012	000001.7017	000005.6400	37299	00174	00346	00918	00018	00538	01868	00686	00144	0 0 0 1 0 1 1 1 1 1 1 1 1 1 1 1	0 0 0 0 0 0 0 0 0 0 0 0 0 0 0 0
2023-10-18T02-55-40.152 PM	000016.6152	-000000.0412	000000.0420	000000.0906	-000000.0277	-000000.1345	000000.9994	000001.8908	000005.8800	37294	00164	00351	00910	00020	00538	01865	00683	00148	0 0 0 1 0 1 1 1 1 1 1 1 1 1 1 1	0 0 0 0 0 0 0 0 0 0 0 0 0 0 0 0
2023-10-18T02-55-42.975 PM	000016.6146	000000.0005	000000.0701	000000.1040	-000000.0320	-000000.1345	000001.0012	000001.6387	000005.4000	37293	00249	00412	00999	00018	00538	01868	00687	00140	0 0 0 1 0 1 1 1 1 1 1 1 1 1 1 1	0 0 0 0 0 0 0 0 0 0 0 0 0 0 0 0
2023-10-18T02-55-45.594 PM	000016.6129	-000000.0426	000000.0378	000000.0920	-000000.0341	-000000.1345	000000.9963	000001.8277	000005.8800	37290	00161	00342	00919	00017	00538	01860	00684	00148	0 0 0 1 0 1 1 1 1 1 1 1 1 1 1 1	0 0 0 0 0 0 0 0 0 0 0 0 0 0 0 0
2023-10-18T02-55-48.008 PM	000016.6118	-000000.0421	000000.0424	000000.0905	-000000.0277	-000000.1345	000001.0006	000001.6387	000005.8800	37288	00162	00352	00909	00020	00538	01867	00687	00148	0 0 0 1 0 1 1 1 1 1 1 1 1 1 1 1	0 0 0 0 0 0 0 0 0 0 0 0 0 0 0 0
2023-10-18T02-55-50.833 PM	000016.6129	000000.0010	000000.0705	000000.1002	-000000.0277	-000000.1345	000000.9994	000001.6387	000005.8800	37290	00250	00413	00974	00020	00538	01865	00687	00148	0 0 0 1 0 1 1 1 1 1 1 1 1 1 1 1	0 0 0 0 0 0 0 0 0 0 0 0 0 0 0 0
2023-10-18T02-55-54.912 PM	000016.6101	-000000.0397	000000.0355	000000.0929	-000000.0298	-000000.1345	000000.9994	000001.6387	000005.8800	37285	00167	00337	00925	00019	00538	01865	00687	00148	0 0 0 1 0 1 1 1 1 1 1 1 1 1 1 1	0 0 0 0 0 0 0 0 0 0 0 0 0 0 0 0
2023-10-18T02-55-57.594 PM	000016.6112	-000000.0088	000000.0738	000000.1033	-000000.0298	-000000.1345	000001.0000	000001.7017	000005.4000	37287	00230	00420	00994	00019	00538	01866	00686	00140	0 0 0 1 0 1 1 1 1 1 1 1 1 1 1 1	0 0 0 0 0 0 0 0 0 0 0 0 0 0 0 0
2023-10-18T02-56-00.309 PM	000016.6118	-000000.0039	000000.0784	000000.1017	-000000.0256	-000000.1345	000000.9988	000001.8277	000005.6400	37288	00240	00430	00984	00021	00538	01864	00684	00144	0 0 0 1 0 1 1 1 1 1 1 1 1 1 1 1	0 0 0 0 0 0 0 0 0 0 0 0 0 0 0 0
2023-10-18T02-56-02.992 PM	000016.6112	-000000.0363	000000.0290	000000.0932	-000000.0277	-000000.1345	000000.9975	000001.7017	000005.8800	37287	00174	00323	00927	00020	00538	01862	00686	00148	0 0 0 1 0 1 1 1 1 1 1 1 1 1 1 1	0 0 0 0 0 0 0 0 0 0 0 0 0 0 0 0
2023-10-18T02-56-05.236 PM	000016.6107	-000000.0049	000000.0655	000000.1019	-000000.0234	-000000.1345	000000.9988	000001.8277	000006.1200	37286	00238	00402	00985	00022	00538	01864	00684	00152	0 0 0 1 0 1 1 1 1 1 1 1 1 1 1 1	0 0 0 0 0 0 0 0 0 0 0 0 0 0 0 0
2023-10-18T02-56-08.326 PM	000016.6096	-000000.0020	000000.0650	000000.1043	-000000.0277	-000000.1345	000001.0006	000001.7017	000005.6400	37284	00244	00401	01001	00020	00538	01867	00686	00144	0 0 0 1 0 1 1 1 1 1 1 1 1 1 1 1	0 0 0 0 0 0 0 0 0 0 0 0 0 0 0 0
2023-10-18T02-56-10.994 PM	000016.6079	-000000.0416	000000.0346	000000.0915	-000000.0298	-000000.1345	000001.0000	000001.6387	000005.6400	37281	00163	00335	00916	00019	00538	01866	00687	00144	0 0 0 1 0 1 1 1 1 1 1 1 1 1 1 1	0 0 0 0 0 0 0 0 0 0 0 0 0 0 0 0
2023-10-18T02-56-13.238 PM	000016.6062	-000000.0181	000000.0655	000000.1024	-000000.0234	-000000.1345	000000.9994	000001.7017	000005.6400	37278	00211	00402	00988	00022	00538	01865	00686	00144	0 0 0 1 0 1 1 1 1 1 1 1 1 1 1 1	0 0 0 0 0 0 0 0 0 0 0 0 0 0 0 0
2023-10-18T02-56-16.297 PM	000016.6045	-000000.0098	000000.0650	000000.1040	-000000.0256	-000000.1345	000001.0018	000001.6387	000005.6400	37275	00228	00401	00999	00021	00538	01869	00687	00144	0 0 0 1 0 1 1 1 1 1 1 1 1 1 1 1	0 0 0 0 0 0 0 0 0 0 0 0 0 0 0 0
2023-10-18T02-56-19.780 PM	000016.6039	-000000.0294	000000.0290	000000.0923	-000000.0320	-000000.1345	000000.9994	000001.6387	000005.8800	37274	00188	00323	00921	00018	00538	01865	00687	00148	0 0 0 1 0 1 1 1 1 1 1 1 1 1 1 1	0 0 0 0 0 0 0 0 0 0 0 0 0 0 0 0
2023-10-18T02-56-22.180 PM	000016.6005	-000000.0416	000000.0424	000000.0906	-000000.0298	-000000.1345	000000.9982	000001.8277	000005.8800	37268	00163	00352	00910	00019	00538	01863	00684	00148	0 0 0 1 0 1 1 1 1 1 1 1 1 1 1 1	0 0 0 0 0 0 0 0 0 0 0 0 0 0 0 0
2023-10-18T02-56-24.816 PM	000016.6000	-000000.0059	000000.0355	000000.0915	-000000.0320	-000000.1345	000001.0000	000001.7017	000005.8800	37267	00236	00337	00916	00018	00538	01866	00686	00148	0 0 0 1 0 1 1 1 1 1 1 1 1 1 1 1	0 0 0 0 0 0 0 0 0 0 0 0 0 0 0 0
2023-10-18T02-56-28.095 PM	000016.6017	-000000.0152	000000.0350	000000.0924	-000000.0320	-000000.1345	000000.9994	000001.7647	000005.6400	37270	00217	00336	00922	00018	00538	01865	00685	00144	0 0 0 1 0 1 1 1 1 1 1 1 1 1 1 1	0 0 0 0 0 0 0 0 0 0 0 0 0 0 0 0
2023-10-18T02-56-30.966 PM	000016.6000	-000000.0049	000000.0779	000000.1020	-000000.0256	-000000.1345	000001.0000	000001.7647	000005.6400	37267	00238	00429	00986	00021	00538	01866	00685	00144	0 0 0 1 0 1 1 1 1 1 1 1 1 1 1 1	0 0 0 0 0 0 0 0 0 0 0 0 0 0 0 0
2023-10-18T02-56-33.854 PM	000016.6017	-000000.0049	000000.0775	000000.1017	-000000.0213	-000000.1345	000000.9975	000001.7017	000006.1200	37270	00238	00428	00984	00023	00538	01862	00686	00152	0 0 0 1 0 1 1 1 1 1 1 1 1 1 1 1	0 0 0 0 0 0 0 0 0 0 0 0 0 0 0 0
2023-10-18T02-56-36.647 PM	000016.5994	-000000.0328	000000.0710	000000.1030	-000000.0256	-000000.1345	000001.0006	000001.8908	000005.4000	37266	00181	00414	00992	00021	00538	01867	00683	00140	0 0 0 1 0 1 1 1 1 1 1 1 1 1 1 1	0 0 0 0 0 0 0 0 0 0 0 0 0 0 0 0
2023-10-18T02-56-39.393 PM	000016.6011	-000000.0044	000000.0738	000000.1027	-000000.0277	-000000.1345	000000.9988	000001.6387	000005.6400	37269	00239	00420	00990	00020	00538	01864	00687	00144	0 0 0 1 0 1 1 1 1 1 1 1 1 1 1 1	0 0 0 0 0 0 0 0 0 0 0 0 0 0 0 0
2023-10-18T02-56-43.114 PM	000016.6005	-000000.0029	000000.0696	000000.1042	-000000.0277	-000000.1345	000001.0006	000001.7647	000005.6400	37268	00242	00411	01000	00020	00538	01867	00685	00144	0 0 0 1 0 1 1 1 1 1 1 1 1 1 1 1	0 0 0 0 0 0 0 0 0 0 0 0 0 0 0 0
2023-10-18T02-56-45.939 PM	000016.6056	-000000.0387	000000.0401	000000.0908	-000000.0256	-000000.1345	000000.9988	000001.8908	000006.1200	37277	00169	00347	00911	00021	00538	01864	00683	00152	0 0 0 1 0 1 1 1 1 1 1 1 1 1 1 1	0 0 0 0 0 0 0 0 0 0 0 0 0 0 0 0
2023-10-18T02-56-48.779 PM	000016.6067	000000.0005	000000.0415	000000.0924	-000000.0320	-000000.1345	000001.0006	000001.6387	000005.1600	37279	00249	00350	00922	00018	00538	01867	00687	00136	0 0 0 1 0 1 1 1 1 1 1 1 1 1 1 1	0 0 0 0 0 0 0 0 0 0 0 0 0 0 0 0
2023-10-18T02-56-51.587 PM	000016.6073	-000000.0416	000000.0429	000000.0903	-000000.0277	-000000.1345	000000.9994	000001.7017	000006.1200	37280	00163	00353	00908	00020	00538	01865	00686	00152	0 0 0 1 0 1 1 1 1 1 1 1 1 1 1 1	0 0 0 0 0 0 0 0 0 0 0 0 0 0 0 0
2023-10-18T02-56-53.975 PM	000016.6084	-000000.0412	000000.0410	000000.0911	-000000.0341	-000000.1345	000000.9994	000001.7017	000005.4000	37282	00164	00349	00913	00017	00538	01865	00686	00140	0 0 0 1 0 1 1 1 1 1 1 1 1 1 1 1	0 0 0 0 0 0 0 0 0 0 0 0 0 0 0 0
2023-10-18T02-56-56.784 PM	000016.6107	000000.0025	000000.0355	000000.0909	-000000.0298	-000000.1345	000000.9994	000001.7017	000005.8800	37286	00253	00337	00912	00019	00538	01865	00686	00148	0 0 0 1 0 1 1 1 1 1 1 1 1 1 1 1	0 0 0 0 0 0 0 0 0 0 0 0 0 0 0 0
2023-10-18T02-57-00.109 PM	000016.6118	-000000.0039	000000.0355	000000.0917	-000000.0298	-000000.1345	000000.9994	000001.6387	000005.8800	37288	00240	00337	00917	00019	00538	01865	00687	00148	0 0 0 1 0 1 1 1 1 1 1 1 1 1 1 1	0 0 0 0 0 0 0 0 0 0 0 0 0 0 0 0
2023-10-18T02-57-02.446 PM	000016.6141	-000000.0034	000000.0705	000000.1042	-000000.0298	-000000.1345	000001.0000	000001.7017	000005.8800	37292	00241	00413	01000	00019	00538	01866	00686	00148	0 0 0 1 0 1 1 1 1 1 1 1 1 1 1 1	0 0 0 0 0 0 0 0 0 0 0 0 0 0 0 0
2023-10-18T02-57-05.208 PM	000016.6146	-000000.0049	000000.0410	000000.0929	-000000.0341	-000000.1345	000001.0000	000001.7017	000005.8800	37293	00238	00349	00925	00017	00538	01866	00686	00148	0 0 0 1 0 1 1 1 1 1 1 1 1 1 1 1	0 0 0 0 0 0 0 0 0 0 0 0 0 0 0 0
2023-10-18T02-57-09.318 PM	000016.6180	-000000.0372	000000.0622	000000.1019	-000000.0192	-000000.1345	000000.9994	000001.7647	000005.8800	37299	00172	00395	00985	00024	00538	01865	00685	00148	0 0 0 1 0 1 1 1 1 1 1 1 1 1 1 1	0 0 0 0 0 0 0 0 0 0 0 0 0 0 0 0
2023-10-18T02-57-12.093 PM	000016.6186	-000000.0363	000000.0650	000000.1042	-000000.0298	-000000.1345	000001.0000	000001.8277	000005.8800	37300	00174	00401	01000	00019	00538	01866	00684	00148	0 0 0 1 0 1 1 1 1 1 1 1 1 1 1 1	0 0 0 0 0 0 0 0 0 0 0 0 0 0 0 0
2023-10-18T02-57-14.980 PM	000016.6208	-000000.0382	000000.0327	000000.0906	-000000.0234	-000000.1345	000000.9994	000001.8277	000005.4000	37304	00170	00331	00910	00022	00538	01865	00684	00140	0 0 0 1 0 1 1 1 1 1 1 1 1 1 1 1	0 0 0 0 0 0 0 0 0 0 0 0 0 0 0 0
2023-10-18T02-57-17.805 PM	000016.6225	-000000.0421	000000.0355	000000.0905	-000000.0277	-000000.1345	000001.0000	000001.7647	000005.8800	37307	00162	00337	00909	00020	00538	01866	00685	00148	0 0 0 1 0 1 1 1 1 1 1 1 1 1 1 1	0 0 0 0 0 0 0 0 0 0 0 0 0 0 0 0
2023-10-18T02-57-20.754 PM	000016.6237	-000000.0054	000000.0387	000000.0918	-000000.0341	-000000.1345	000001.0018	000001.7017	000005.1600	37309	00237	00344	00918	00017	00538	01869	00686	00136	0 0 0 1 0 1 1 1 1 1 1 1 1 1 1 1	0 0 0 0 0 0 0 0 0 0 0 0 0 0 0 0
2023-10-18T02-57-23.593 PM	000016.6259	-000000.0372	000000.0290	000000.0927	-000000.0320	-000000.1345	000001.0018	000001.8277	000005.8800	37313	00172	00323	00924	00018	00538	01869	00684	00148	0 0 0 1 0 1 1 1 1 1 1 1 1 1 1 1	0 0 0 0 0 0 0 0 0 0 0 0 0 0 0 0
2023-10-18T02-57-25.948 PM	000016.6287	-000000.0392	000000.0350	000000.0930	-000000.0320	-000000.1345	000001.0012	000001.7017	000005.6400	37318	00168	00336	00926	00018	00538	01868	00686	00144	0 0 0 1 0 1 1 1 1 1 1 1 1 1 1 1	0 0 0 0 0 0 0 0 0 0 0 0 0 0 0 0
2023-10-18T02-57-28.771 PM	000016.6287	-000000.0044	000000.0553	000000.0906	-000000.0256	-000000.1345	000001.0025	000001.7017	000005.8800	37318	00239	00380	00910	00021	00538	01870	00686	00148	0 0 0 1 0 1 1 1 1 1 1 1 1 1 1 1	0 0 0 0 0 0 0 0 0 0 0 0 0 0 0 0
2023-10-18T02-57-32.896 PM	000016.6287	000000.0020	000000.0378	000000.0909	-000000.0298	-000000.1345	000001.0012	000001.7017	000005.6400	37318	00252	00342	00912	00019	00538	01868	00686	00144	0 0 0 1 0 1 1 1 1 1 1 1 1 1 1 1	0 0 0 0 0 0 0 0 0 0 0 0 0 0 0 0
2023-10-18T02-57-35.798 PM	000016.6304	-000000.0421	000000.0692	000000.1022	-000000.0298	-000000.1345	000001.0025	000001.7647	000005.8800	37321	00162	00410	00987	00019	00538	01870	00685	00148	0 0 0 1 0 1 1 1 1 1 1 1 1 1 1 1	0 0 0 0 0 0 0 0 0 0 0 0 0 0 0 0
2023-10-18T02-57-38.604 PM	000016.6299	-000000.0372	000000.0355	000000.0927	-000000.0320	-000000.1345	000001.0025	000001.7017	000005.6400	37320	00172	00337	00924	00018	00538	01870	00686	00144	0 0 0 1 0 1 1 1 1 1 1 1 1 1 1 1	0 0 0 0 0 0 0 0 0 0 0 0 0 0 0 0
2023-10-18T02-57-40.991 PM	000016.6293	-000000.0382	000000.0544	000000.1019	-000000.0192	-000000.1345	000001.0012	000001.7017	000005.6400	37319	00170	00378	00985	00024	00538	01868	00686	00144	0 0 0 1 0 1 1 1 1 1 1 1 1 1 1 1	0 0 0 0 0 0 0 0 0 0 0 0 0 0 0 0
2023-10-18T02-57-44.315 PM	000016.6299	-000000.0343	000000.0595	000000.1024	-000000.0234	-000000.1345	000001.0018	000001.7017	000005.8800	37320	00178	00389	00988	00022	00538	01869	00686	00148	0 0 0 1 0 1 1 1 1 1 1 1 1 1 1 1	0 0 0 0 0 0 0 0 0 0 0 0 0 0 0 0
2023-10-18T02-57-46.762 PM	000016.6265	-000000.0421	000000.0364	000000.0923	-000000.0341	-000000.1345	000001.0018	000001.7017	000006.1200	37314	00162	00339	00921	00017	00538	01869	00686	00152	0 0 0 1 0 1 1 1 1 1 1 1 1 1 1 1	0 0 0 0 0 0 0 0 0 0 0 0 0 0 0 0
2023-10-18T02-57-49.710 PM	000016.6270	-000000.0416	000000.0392	000000.0918	-000000.0341	-000000.1345	000001.0000	000001.7017	000005.6400	37315	00163	00345	00918	00017	00538	01866	00686	00144	0 0 0 1 0 1 1 1 1 1 1 1 1 1 1 1	0 0 0 0 0 0 0 0 0 0 0 0 0 0 0 0
2023-10-18T02-57-52.767 PM	000016.6259	000000.0015	000000.0622	000000.0908	-000000.0277	-000000.1345	000001.0037	000001.7017	000005.4000	37313	00251	00395	00911	00020	00538	01872	00686	00140	0 0 0 1 0 1 1 1 1 1 1 1 1 1 1 1	0 0 0 0 0 0 0 0 0 0 0 0 0 0 0 0
2023-10-18T02-57-56.107 PM	000016.6254	000000.0020	000000.0562	000000.0908	-000000.0298	-000000.1345	000001.0006	000001.7017	000005.6400	37312	00252	00382	00911	00019	00538	01867	00686	00144	0 0 0 1 0 1 1 1 1 1 1 1 1 1 1 1	0 0 0 0 0 0 0 0 0 0 0 0 0 0 0 0
2023-10-18T02-57-59.401 PM	000016.6254	-000000.0353	000000.0553	000000.1019	-000000.0234	-000000.1345	000001.0012	000001.7647	000005.6400	37312	00176	00380	00985	00022	00538	01868	00685	00144	0 0 0 1 0 1 1 1 1 1 1 1 1 1 1 1	0 0 0 0 0 0 0 0 0 0 0 0 0 0 0 0
2023-10-18T02-58-02.742 PM	000016.6242	-000000.0338	000000.0355	000000.0915	-000000.0277	-000000.1345	000001.0006	000001.8277	000006.1200	37310	00179	00337	00916	00020	00538	01867	00684	00152	0 0 0 1 0 1 1 1 1 1 1 1 1 1 1 1	0 0 0 0 0 0 0 0 0 0 0 0 0 0 0 0
2023-10-18T02-58-05.534 PM	000016.6225	-000000.0392	000000.0438	000000.1043	-000000.0277	-000000.1345	000001.0012	000001.7017	000005.6400	37307	00168	00355	01001	00020	00538	01868	00686	00144	0 0 0 1 0 1 1 1 1 1 1 1 1 1 1 1	0 0 0 0 0 0 0 0 0 0 0 0 0 0 0 0
2023-10-18T02-58-08.262 PM	000016.6242	-000000.0372	000000.0461	000000.1040	-000000.0234	-000000.1345	000001.0025	000001.8277	000005.8800	37310	00172	00360	00999	00022	00538	01870	00684	00148	0 0 0 1 0 1 1 1 1 1 1 1 1 1 1 1	0 0 0 0 0 0 0 0 0 0 0 0 0 0 0 0
2023-10-18T02-58-10.742 PM	000016.6248	-000000.0392	000000.0410	000000.0906	-000000.0256	-000000.1345	000001.0006	000001.7647	000005.8800	37311	00168	00349	00910	00021	00538	01867	00685	00148	0 0 0 1 0 1 1 1 1 1 1 1 1 1 1 1	0 0 0 0 0 0 0 0 0 0 0 0 0 0 0 0
2023-10-18T02-58-14.082 PM	000016.6242	-000000.0387	000000.0410	000000.0906	-000000.0256	-000000.1345	000001.0000	000001.7017	000005.1600	37310	00169	00349	00910	00021	00538	01866	00686	00136	0 0 0 1 0 1 1 1 1 1 1 1 1 1 1 1	0 0 0 0 0 0 0 0 0 0 0 0 0 0 0 0
2023-10-18T02-58-16.905 PM	000016.6231	000000.0025	000000.0701	000000.0933	-000000.0298	-000000.1345	000001.0025	000001.7647	000005.6400	37308	00253	00412	00928	00019	00538	01870	00685	00144	0 0 0 1 0 1 1 1 1 1 1 1 1 1 1 1	0 0 0 0 0 0 0 0 0 0 0 0 0 0 0 0
2023-10-18T02-58-19.384 PM	000016.6231	-000000.0049	000000.0659	000000.0906	-000000.0341	-000000.1345	000001.0012	000001.6387	000005.6400	37308	00238	00403	00910	00017	00538	01868	00687	00144	0 0 0 1 0 1 1 1 1 1 1 1 1 1 1 1	0 0 0 0 0 0 0 0 0 0 0 0 0 0 0 0
2023-10-18T02-58-23.542 PM	000016.6225	-000000.0034	000000.0775	000000.1016	-000000.0213	-000000.1345	000000.9994	000001.7017	000005.6400	37307	00241	00428	00983	00023	00538	01865	00686	00144	0 0 0 1 0 1 1 1 1 1 1 1 1 1 1 1	0 0 0 0 0 0 0 0 0 0 0 0 0 0 0 0
2023-10-18T02-58-25.912 PM	000016.6220	-000000.0024	000000.0761	000000.1017	-000000.0192	-000000.1345	000000.9982	000001.7017	000006.1200	37306	00243	00425	00984	00024	00538	01863	00686	00152	0 0 0 1 0 1 1 1 1 1 1 1 1 1 1 1	0 0 0 0 0 0 0 0 0 0 0 0 0 0 0 0
2023-10-18T02-58-28.720 PM	000016.6191	-000000.0377	000000.0369	000000.1010	-000000.0277	-000000.1345	000001.0012	000001.7647	000006.1200	37301	00171	00340	00979	00020	00538	01868	00685	00152	0 0 0 1 0 1 1 1 1 1 1 1 1 1 1 1	0 0 0 0 0 0 0 0 0 0 0 0 0 0 0 0
2023-10-18T02-58-32.031 PM	000016.6186	-000000.0392	000000.0489	000000.1019	-000000.0192	-000000.1345	000000.9982	000001.7017	000005.6400	37300	00168	00366	00985	00024	00538	01863	00686	00144	0 0 0 1 0 1 1 1 1 1 1 1 1 1 1 1	0 0 0 0 0 0 0 0 0 0 0 0 0 0 0 0
2023-10-18T02-58-34.888 PM	000016.6169	-000000.0348	000000.0369	000000.0905	-000000.0277	-000000.1345	000001.0012	000001.7017	000006.1200	37297	00177	00340	00909	00020	00538	01868	00686	00152	0 0 0 1 0 1 1 1 1 1 1 1 1 1 1 1	0 0 0 0 0 0 0 0 0 0 0 0 0 0 0 0
2023-10-18T02-58-37.745 PM	000016.6180	-000000.0353	000000.0369	000000.0908	-000000.0277	-000000.1345	000000.9994	000001.7017	000005.6400	37299	00176	00340	00911	00020	00538	01865	00686	00144	0 0 0 1 0 1 1 1 1 1 1 1 1 1 1 1	0 0 0 0 0 0 0 0 0 0 0 0 0 0 0 0
2023-10-18T02-58-40.567 PM	000016.6175	-000000.0049	000000.0719	000000.0966	-000000.0341	-000000.1345	000001.0012	000001.7647	000005.6400	37298	00238	00416	00950	00017	00538	01868	00685	00144	0 0 0 1 0 1 1 1 1 1 1 1 1 1 1 1	0 0 0 0 0 0 0 0 0 0 0 0 0 0 0 0
2023-10-18T02-58-43.343 PM	000016.6175	-000000.0377	000000.0387	000000.0906	-000000.0256	-000000.1345	000000.9975	000001.7017	000005.8800	37298	00171	00344	00910	00021	00538	01862	00686	00148	0 0 0 1 0 1 1 1 1 1 1 1 1 1 1 1	0 0 0 0 0 0 0 0 0 0 0 0 0 0 0 0
2023-10-18T02-58-46.260 PM	000016.6163	-000000.0387	000000.0401	000000.0906	-000000.0256	-000000.1345	000001.0000	000001.7017	000005.6400	37296	00169	00347	00910	00021	00538	01866	00686	00144	0 0 0 1 0 1 1 1 1 1 1 1 1 1 1 1	0 0 0 0 0 0 0 0 0 0 0 0 0 0 0 0
2023-10-18T02-58-49.867 PM	000016.6141	000000.0039	000000.0705	000000.1030	-000000.0256	-000000.1345	000000.9994	000001.6387	000005.8800	37292	00256	00413	00992	00021	00538	01865	00687	00148	0 0 0 1 0 1 1 1 1 1 1 1 1 1 1 1	0 0 0 0 0 0 0 0 0 0 0 0 0 0 0 0
2023-10-18T02-58-52.691 PM	000016.6146	-000000.0397	000000.0406	000000.0975	-000000.0192	-000000.1345	000001.0000	000001.8277	000005.6400	37293	00167	00348	00956	00024	00538	01866	00684	00144	0 0 0 1 0 1 1 1 1 1 1 1 1 1 1 1	0 0 0 0 0 0 0 0 0 0 0 0 0 0 0 0
2023-10-18T02-58-55.499 PM	000016.6135	-000000.0010	000000.0724	000000.1016	-000000.0192	-000000.1345	000001.0006	000001.8908	000005.4000	37291	00246	00417	00983	00024	00538	01867	00683	00140	0 0 0 1 0 1 1 1 1 1 1 1 1 1 1 1	0 0 0 0 0 0 0 0 0 0 0 0 0 0 0 0
2023-10-18T02-58-57.868 PM	000016.6146	-000000.0005	000000.0747	000000.1020	-000000.0192	-000000.1345	000001.0000	000001.8277	000006.1200	37293	00247	00422	00986	00024	00538	01866	00684	00152	0 0 0 1 0 1 1 1 1 1 1 1 1 1 1 1	0 0 0 0 0 0 0 0 0 0 0 0 0 0 0 0
2023-10-18T02-59-00.707 PM	000016.6118	-000000.0416	000000.0406	000000.0911	-000000.0320	-000000.1345	000001.0012	000001.7017	000005.6400	37288	00163	00348	00913	00018	00538	01868	00686	00144	0 0 0 1 0 1 1 1 1 1 1 1 1 1 1 1	0 0 0 0 0 0 0 0 0 0 0 0 0 0 0 0
2023-10-18T02-59-04.018 PM	000016.6112	-000000.0343	000000.0360	000000.0981	-000000.0256	-000000.1345	000000.9969	000001.7647	000005.6400	37287	00178	00338	00960	00021	00538	01861	00685	00144	0 0 0 1 0 1 1 1 1 1 1 1 1 1 1 1	0 0 0 0 0 0 0 0 0 0 0 0 0 0 0 0
[truncated: 84,709 more rows]
