# Supplementary material for: Predicting multiphase flow and tracer transport for an underground chemical explosive test
Source: Sci Rep. 2026 Feb 17;16:9431. doi: 10.1038/s41598-026-35868-w (PMC13002974; doi:10.1038/s41598-026-35868-w)
Supplement: Supplementary file 4 — Supplementary Information 4. [file 41598_2026_35868_MOESM4_ESM.csv]

2023-10-18T01-45-00.586 PM	O2 _%	CO _%	CO2 _%	CH4 _%	NH3 _%	H2 _%	FLOW_LPM	VAC _I HG	TEMP_C	O2 _RawCount	CO _RawCount	CO2 _RawCount	CH4 _RawCount	NH3 _RawCount	H2 _RawCount	FLOW_RawCount	VAC _RawCount	TEMP_RawCount	SSR1_16	ALM1_16
2023-10-18T01-45-01.261 PM	000003.2320	-000000.0016	000000.2228	000000.0600	000000.1657	-000000.0702	000001.0006	000002.2059	000004.9200	38084	00189	00739	00583	00104	00526	01867	00678	00132	0 0 0 1 0 1 1 1 1 1 1 1 1 1 1 1	0 0 0 0 0 0 0 0 0 0 0 0 0 0 0 0
2023-10-18T01-45-04.012 PM	000003.2320	-000000.0042	000000.2241	000000.0587	000000.1657	-000000.0702	000001.0000	000002.3319	000005.1600	38084	00184	00742	00574	00104	00526	01866	00676	00136	0 0 0 1 0 1 1 1 1 1 1 1 1 1 1 1	0 0 0 0 0 0 0 0 0 0 0 0 0 0 0 0
2023-10-18T01-45-06.781 PM	000003.2303	-000000.0074	000000.2066	000000.0500	000000.1531	-000000.0351	000001.0012	000002.2059	000005.1600	38087	00178	00702	00514	00098	00526	01868	00678	00136	0 0 0 1 0 1 1 1 1 1 1 1 1 1 1 1	0 0 0 0 0 0 0 0 0 0 0 0 0 0 0 0
2023-10-18T01-45-09.479 PM	000003.2314	-000000.0016	000000.2101	000000.0596	000000.1636	-000000.0702	000001.0012	000002.2689	000005.4000	38085	00189	00710	00580	00103	00526	01868	00677	00140	0 0 0 1 0 1 1 1 1 1 1 1 1 1 1 1	0 0 0 0 0 0 0 0 0 0 0 0 0 0 0 0
2023-10-18T01-45-12.729 PM	000003.2326	000000.0324	000000.2145	000000.0510	000000.1573	-000000.0351	000001.0000	000002.2059	000005.1600	38083	00253	00720	00521	00100	00526	01866	00678	00136	0 0 0 1 0 1 1 1 1 1 1 1 1 1 1 1	0 0 0 0 0 0 0 0 0 0 0 0 0 0 0 0
2023-10-18T01-45-15.958 PM	000003.2379	000000.0329	000000.2141	000000.0504	000000.1594	-000000.0351	000000.9994	000002.1429	000005.1600	38074	00254	00719	00517	00101	00526	01865	00679	00136	0 0 0 1 0 1 1 1 1 1 1 1 1 1 1 1	0 0 0 0 0 0 0 0 0 0 0 0 0 0 0 0
2023-10-18T01-45-18.741 PM	000003.2385	000000.0260	000000.2342	000000.0593	000000.1594	-000000.0351	000001.0000	000002.2059	000004.9200	38073	00241	00765	00578	00101	00526	01866	00678	00132	0 0 0 1 0 1 1 1 1 1 1 1 1 1 1 1	0 0 0 0 0 0 0 0 0 0 0 0 0 0 0 0
2023-10-18T01-45-21.636 PM	000003.2427	000000.0260	000000.2333	000000.0599	000000.1573	-000000.0351	000001.0006	000002.1429	000005.4000	38066	00241	00763	00582	00100	00526	01867	00679	00140	0 0 0 1 0 1 1 1 1 1 1 1 1 1 1 1	0 0 0 0 0 0 0 0 0 0 0 0 0 0 0 0
2023-10-18T01-45-24.366 PM	000003.2433	000000.0303	000000.2198	000000.0513	000000.1573	-000000.0351	000001.0006	000002.2059	000004.9200	38065	00249	00732	00523	00100	00526	01867	00678	00132	0 0 0 1 0 1 1 1 1 1 1 1 1 1 1 1	0 0 0 0 0 0 0 0 0 0 0 0 0 0 0 0
2023-10-18T01-45-27.219 PM	000003.2421	000000.0319	000000.2298	000000.0597	000000.1657	-000000.0351	000000.9994	000002.2689	000004.9200	38067	00252	00755	00581	00104	00526	01865	00677	00132	0 0 0 1 0 1 1 1 1 1 1 1 1 1 1 1	0 0 0 0 0 0 0 0 0 0 0 0 0 0 0 0
2023-10-18T01-45-29.965 PM	000003.2427	000000.0287	000000.2333	000000.0587	000000.1594	-000000.0351	000001.0000	000002.2059	000004.9200	38066	00246	00763	00574	00101	00526	01866	00678	00132	0 0 0 1 0 1 1 1 1 1 1 1 1 1 1 1	0 0 0 0 0 0 0 0 0 0 0 0 0 0 0 0
2023-10-18T01-45-32.600 PM	000003.2433	-000000.0064	000000.2058	000000.0606	000000.1594	-000000.0702	000000.9994	000002.1429	000004.9200	38065	00180	00700	00587	00101	00526	01865	00679	00132	0 0 0 1 0 1 1 1 1 1 1 1 1 1 1 1	0 0 0 0 0 0 0 0 0 0 0 0 0 0 0 0
2023-10-18T01-45-35.453 PM	000003.2450	000000.0266	000000.2329	000000.0599	000000.1615	-000000.0351	000001.0000	000002.2059	000005.1600	38062	00242	00762	00582	00102	00526	01866	00678	00136	0 0 0 1 0 1 1 1 1 1 1 1 1 1 1 1	0 0 0 0 0 0 0 0 0 0 0 0 0 0 0 0
2023-10-18T01-45-38.717 PM	000003.2421	-000000.0021	000000.2023	000000.0502	000000.1594	-000000.0351	000001.0012	000002.2059	000005.4000	38067	00188	00692	00516	00101	00526	01868	00678	00140	0 0 0 1 0 1 1 1 1 1 1 1 1 1 1 1	0 0 0 0 0 0 0 0 0 0 0 0 0 0 0 0
2023-10-18T01-45-41.904 PM	000003.2415	-000000.0053	000000.2044	000000.0498	000000.1573	-000000.0351	000001.0006	000002.2689	000005.4000	38068	00182	00697	00513	00100	00526	01867	00677	00140	0 0 0 1 0 1 1 1 1 1 1 1 1 1 1 1	0 0 0 0 0 0 0 0 0 0 0 0 0 0 0 0
2023-10-18T01-45-44.538 PM	000003.2439	000000.0287	000000.2298	000000.0529	000000.1573	-000000.0351	000001.0006	000002.1429	000005.4000	38064	00246	00755	00534	00100	00526	01867	00679	00140	0 0 0 1 0 1 1 1 1 1 1 1 1 1 1 1	0 0 0 0 0 0 0 0 0 0 0 0 0 0 0 0
2023-10-18T01-45-46.939 PM	000003.2456	-000000.0069	000000.2058	000000.0501	000000.1573	-000000.0351	000001.0000	000002.1429	000005.4000	38061	00179	00700	00515	00100	00526	01866	00679	00140	0 0 0 1 0 1 1 1 1 1 1 1 1 1 1 1	0 0 0 0 0 0 0 0 0 0 0 0 0 0 0 0
2023-10-18T01-45-50.202 PM	000003.2468	-000000.0032	000000.2005	000000.0508	000000.1615	-000000.0702	000000.9994	000002.2689	000005.4000	38059	00186	00688	00520	00102	00526	01865	00677	00140	0 0 0 1 0 1 1 1 1 1 1 1 1 1 1 1	0 0 0 0 0 0 0 0 0 0 0 0 0 0 0 0
2023-10-18T01-45-52.854 PM	000003.2492	000000.0313	000000.2290	000000.0514	000000.1594	-000000.0351	000000.9988	000002.1429	000004.9200	38055	00251	00753	00524	00101	00526	01864	00679	00132	0 0 0 1 0 1 1 1 1 1 1 1 1 1 1 1	0 0 0 0 0 0 0 0 0 0 0 0 0 0 0 0
2023-10-18T01-45-55.740 PM	000003.2521	000000.0308	000000.2263	000000.0511	000000.1594	-000000.0351	000001.0000	000002.2689	000005.1600	38050	00250	00747	00522	00101	00526	01866	00677	00136	0 0 0 1 0 1 1 1 1 1 1 1 1 1 1 1	0 0 0 0 0 0 0 0 0 0 0 0 0 0 0 0
2023-10-18T01-45-58.531 PM	000003.2533	000000.0255	000000.2333	000000.0594	000000.1615	-000000.0351	000000.9994	000002.2689	000005.1600	38048	00240	00763	00579	00102	00526	01865	00677	00136	0 0 0 1 0 1 1 1 1 1 1 1 1 1 1 1	0 0 0 0 0 0 0 0 0 0 0 0 0 0 0 0
2023-10-18T01-46-02.171 PM	000003.2527	000000.0271	000000.2342	000000.0597	000000.1615	-000000.0351	000000.9994	000002.1429	000004.9200	38049	00243	00765	00581	00102	00526	01865	00679	00132	0 0 0 1 0 1 1 1 1 1 1 1 1 1 1 1	0 0 0 0 0 0 0 0 0 0 0 0 0 0 0 0
2023-10-18T01-46-04.852 PM	000003.2510	-000000.0032	000000.2014	000000.0585	000000.1636	-000000.0702	000001.0000	000002.2059	000004.6800	38052	00186	00690	00573	00103	00526	01866	00678	00128	0 0 0 1 0 1 1 1 1 1 1 1 1 1 1 1	0 0 0 0 0 0 0 0 0 0 0 0 0 0 0 0
2023-10-18T01-46-07.632 PM	000003.2504	-000000.0042	000000.2005	000000.0591	000000.1636	-000000.0702	000001.0006	000002.2059	000005.1600	38053	00184	00688	00577	00103	00526	01867	00678	00136	0 0 0 1 0 1 1 1 1 1 1 1 1 1 1 1	0 0 0 0 0 0 0 0 0 0 0 0 0 0 0 0
2023-10-18T01-46-10.435 PM	000003.2510	000000.0266	000000.2338	000000.0597	000000.1594	-000000.0351	000001.0000	000002.2689	000004.9200	38052	00242	00764	00581	00101	00526	01866	00677	00132	0 0 0 1 0 1 1 1 1 1 1 1 1 1 1 1	0 0 0 0 0 0 0 0 0 0 0 0 0 0 0 0
2023-10-18T01-46-13.195 PM	000003.2527	-000000.0074	000000.2053	000000.0564	000000.1594	-000000.0702	000000.9994	000002.2059	000004.9200	38049	00178	00699	00558	00101	00526	01865	00678	00132	0 0 0 1 0 1 1 1 1 1 1 1 1 1 1 1	0 0 0 0 0 0 0 0 0 0 0 0 0 0 0 0
2023-10-18T01-46-15.640 PM	000003.2586	-000000.0080	000000.2049	000000.0574	000000.1594	-000000.0702	000001.0006	000002.2059	000004.9200	38039	00177	00698	00565	00101	00526	01867	00678	00132	0 0 0 1 0 1 1 1 1 1 1 1 1 1 1 1	0 0 0 0 0 0 0 0 0 0 0 0 0 0 0 0
2023-10-18T01-46-18.887 PM	000003.2586	-000000.0032	000000.2027	000000.0498	000000.1636	-000000.0702	000000.9994	000002.1429	000004.9200	38039	00186	00693	00513	00103	00526	01865	00679	00132	0 0 0 1 0 1 1 1 1 1 1 1 1 1 1 1	0 0 0 0 0 0 0 0 0 0 0 0 0 0 0 0
2023-10-18T01-46-21.616 PM	000003.2592	-000000.0037	000000.2018	000000.0511	000000.1615	-000000.0702	000000.9994	000002.2689	000004.9200	38038	00185	00691	00522	00102	00526	01865	00677	00132	0 0 0 1 0 1 1 1 1 1 1 1 1 1 1 1	0 0 0 0 0 0 0 0 0 0 0 0 0 0 0 0
2023-10-18T01-46-24.392 PM	000003.2598	-000000.0037	000000.2018	000000.0567	000000.1678	-000000.0702	000000.9994	000002.1429	000005.1600	38037	00185	00691	00560	00105	00526	01865	00679	00136	0 0 0 1 0 1 1 1 1 1 1 1 1 1 1 1	0 0 0 0 0 0 0 0 0 0 0 0 0 0 0 0
2023-10-18T01-46-27.907 PM	000003.2604	000000.0303	000000.2316	000000.0526	000000.1636	-000000.0351	000000.9982	000002.2059	000004.6800	38036	00249	00759	00532	00103	00526	01863	00678	00128	0 0 0 1 0 1 1 1 1 1 1 1 1 1 1 1	0 0 0 0 0 0 0 0 0 0 0 0 0 0 0 0
2023-10-18T01-46-30.699 PM	000003.2622	000000.0313	000000.2303	000000.0601	000000.1678	-000000.0702	000000.9982	000002.3319	000005.1600	38033	00251	00756	00584	00105	00526	01863	00676	00136	0 0 0 1 0 1 1 1 1 1 1 1 1 1 1 1	0 0 0 0 0 0 0 0 0 0 0 0 0 0 0 0
2023-10-18T01-46-33.443 PM	000003.2634	000000.0287	000000.2329	000000.0587	000000.1573	-000000.0351	000000.9994	000002.2059	000005.4000	38031	00246	00762	00574	00100	00526	01865	00678	00140	0 0 0 1 0 1 1 1 1 1 1 1 1 1 1 1	0 0 0 0 0 0 0 0 0 0 0 0 0 0 0 0
2023-10-18T01-46-36.206 PM	000003.2640	000000.0303	000000.2320	000000.0565	000000.1615	-000000.0351	000001.0000	000002.2059	000004.6800	38030	00249	00760	00559	00102	00526	01866	00678	00128	0 0 0 1 0 1 1 1 1 1 1 1 1 1 1 1	0 0 0 0 0 0 0 0 0 0 0 0 0 0 0 0
2023-10-18T01-46-38.842 PM	000003.2657	000000.0271	000000.2329	000000.0599	000000.1615	-000000.0351	000000.9994	000002.1429	000005.4000	38027	00243	00762	00582	00102	00526	01865	00679	00140	0 0 0 1 0 1 1 1 1 1 1 1 1 1 1 1	0 0 0 0 0 0 0 0 0 0 0 0 0 0 0 0
2023-10-18T01-46-41.336 PM	000003.2651	000000.0297	000000.2312	000000.0603	000000.1615	-000000.0351	000000.9982	000002.2059	000004.9200	38028	00248	00758	00585	00102	00526	01863	00678	00132	0 0 0 1 0 1 1 1 1 1 1 1 1 1 1 1	0 0 0 0 0 0 0 0 0 0 0 0 0 0 0 0
2023-10-18T01-46-44.019 PM	000003.2669	000000.0282	000000.2325	000000.0545	000000.1573	-000000.0351	000000.9994	000002.0798	000005.1600	38025	00245	00761	00545	00100	00526	01865	00680	00136	0 0 0 1 0 1 1 1 1 1 1 1 1 1 1 1	0 0 0 0 0 0 0 0 0 0 0 0 0 0 0 0
2023-10-18T01-46-47.173 PM	000003.2657	000000.0313	000000.2303	000000.0601	000000.1615	-000000.0351	000000.9988	000002.2059	000005.1600	38027	00251	00756	00584	00102	00526	01864	00678	00136	0 0 0 1 0 1 1 1 1 1 1 1 1 1 1 1	0 0 0 0 0 0 0 0 0 0 0 0 0 0 0 0
2023-10-18T01-46-50.751 PM	000003.2687	000000.0202	000000.2049	000000.0501	000000.1615	-000000.0351	000000.9994	000002.2059	000004.9200	38022	00230	00698	00515	00102	00526	01865	00678	00132	0 0 0 1 0 1 1 1 1 1 1 1 1 1 1 1	0 0 0 0 0 0 0 0 0 0 0 0 0 0 0 0
2023-10-18T01-46-52.995 PM	000003.2651	-000000.0074	000000.2044	000000.0507	000000.1594	-000000.0351	000000.9994	000002.1429	000004.4400	38028	00178	00697	00519	00101	00526	01865	00679	00124	0 0 0 1 0 1 1 1 1 1 1 1 1 1 1 1	0 0 0 0 0 0 0 0 0 0 0 0 0 0 0 0
2023-10-18T01-46-56.196 PM	000003.2628	-000000.0053	000000.2040	000000.0521	000000.1573	-000000.0351	000000.9994	000002.1429	000004.4400	38032	00182	00696	00529	00100	00526	01865	00679	00124	0 0 0 1 0 1 1 1 1 1 1 1 1 1 1 1	0 0 0 0 0 0 0 0 0 0 0 0 0 0 0 0
2023-10-18T01-46-58.660 PM	000003.2598	000000.0048	000000.2023	000000.0510	000000.1615	-000000.0702	000000.9988	000002.1429	000005.4000	38037	00201	00692	00521	00102	00526	01864	00679	00140	0 0 0 1 0 1 1 1 1 1 1 1 1 1 1 1	0 0 0 0 0 0 0 0 0 0 0 0 0 0 0 0
2023-10-18T01-47-01.750 PM	000003.2551	-000000.0048	000000.2018	000000.0510	000000.1573	-000000.0351	000001.0000	000002.0168	000005.1600	38045	00183	00691	00521	00100	00526	01866	00681	00136	0 0 0 1 0 1 1 1 1 1 1 1 1 1 1 1	0 0 0 0 0 0 0 0 0 0 0 0 0 0 0 0
2023-10-18T01-47-04.496 PM	000003.2527	000000.0282	000000.2325	000000.0593	000000.1594	-000000.0351	000001.0000	000002.2059	000005.1600	38049	00245	00761	00578	00101	00526	01866	00678	00136	0 0 0 1 0 1 1 1 1 1 1 1 1 1 1 1	0 0 0 0 0 0 0 0 0 0 0 0 0 0 0 0
2023-10-18T01-47-06.881 PM	000003.2510	000000.0048	000000.2049	000000.0510	000000.1552	-000000.0351	000001.0018	000002.2059	000004.9200	38052	00201	00698	00521	00099	00526	01869	00678	00132	0 0 0 1 0 1 1 1 1 1 1 1 1 1 1 1	0 0 0 0 0 0 0 0 0 0 0 0 0 0 0 0
2023-10-18T01-47-10.003 PM	000003.2474	000000.0143	000000.2009	000000.0505	000000.1636	-000000.0702	000001.0000	000002.1429	000005.4000	38058	00219	00689	00518	00103	00526	01866	00679	00140	0 0 0 1 0 1 1 1 1 1 1 1 1 1 1 1	0 0 0 0 0 0 0 0 0 0 0 0 0 0 0 0
2023-10-18T01-47-12.750 PM	000003.2456	000000.0282	000000.2320	000000.0600	000000.1573	-000000.0351	000001.0025	000002.2059	000005.4000	38061	00245	00760	00583	00100	00526	01870	00678	00140	0 0 0 1 0 1 1 1 1 1 1 1 1 1 1 1	0 0 0 0 0 0 0 0 0 0 0 0 0 0 0 0
2023-10-18T01-47-16.359 PM	000003.2450	000000.0271	000000.2316	000000.0585	000000.1552	-000000.0351	000001.0006	000002.2059	000005.4000	38062	00243	00759	00573	00099	00526	01867	00678	00140	0 0 0 1 0 1 1 1 1 1 1 1 1 1 1 1	0 0 0 0 0 0 0 0 0 0 0 0 0 0 0 0
2023-10-18T01-47-19.151 PM	000003.2468	000000.0165	000000.2320	000000.0588	000000.1594	-000000.0351	000000.9994	000002.1429	000004.9200	38059	00223	00760	00575	00101	00526	01865	00679	00132	0 0 0 1 0 1 1 1 1 1 1 1 1 1 1 1	0 0 0 0 0 0 0 0 0 0 0 0 0 0 0 0
2023-10-18T01-47-21.883 PM	000003.2504	000000.0154	000000.2329	000000.0596	000000.1615	-000000.0351	000000.9994	000002.1429	000004.6800	38053	00221	00762	00580	00102	00526	01865	00679	00128	0 0 0 1 0 1 1 1 1 1 1 1 1 1 1 1	0 0 0 0 0 0 0 0 0 0 0 0 0 0 0 0
2023-10-18T01-47-24.694 PM	000003.2492	-000000.0069	000000.2031	000000.0502	000000.1552	-000000.0351	000001.0000	000002.1429	000005.1600	38055	00179	00694	00516	00099	00526	01866	00679	00136	0 0 0 1 0 1 1 1 1 1 1 1 1 1 1 1	0 0 0 0 0 0 0 0 0 0 0 0 0 0 0 0
2023-10-18T01-47-27.001 PM	000003.2498	-000000.0016	000000.2325	000000.0593	000000.1594	-000000.0351	000000.9994	000002.1429	000005.4000	38054	00189	00761	00578	00101	00526	01865	00679	00140	0 0 0 1 0 1 1 1 1 1 1 1 1 1 1 1	0 0 0 0 0 0 0 0 0 0 0 0 0 0 0 0
2023-10-18T01-47-29.809 PM	000003.2486	-000000.0032	000000.2333	000000.0603	000000.1615	-000000.0351	000001.0000	000002.1429	000005.1600	38056	00186	00763	00585	00102	00526	01866	00679	00136	0 0 0 1 0 1 1 1 1 1 1 1 1 1 1 1	0 0 0 0 0 0 0 0 0 0 0 0 0 0 0 0
2023-10-18T01-47-32.635 PM	000003.2480	-000000.0048	000000.2018	000000.0505	000000.1594	-000000.0351	000000.9994	000002.0798	000004.9200	38057	00183	00691	00518	00101	00526	01865	00680	00132	0 0 0 1 0 1 1 1 1 1 1 1 1 1 1 1	0 0 0 0 0 0 0 0 0 0 0 0 0 0 0 0
2023-10-18T01-47-35.804 PM	000003.2445	-000000.0042	000000.2036	000000.0504	000000.1573	-000000.0351	000000.9994	000002.1429	000005.1600	38063	00184	00695	00517	00100	00526	01865	00679	00136	0 0 0 1 0 1 1 1 1 1 1 1 1 1 1 1	0 0 0 0 0 0 0 0 0 0 0 0 0 0 0 0
2023-10-18T01-47-39.397 PM	000003.2415	000000.0223	000000.2014	000000.0507	000000.1615	-000000.0351	000001.0006	000002.2689	000005.1600	38068	00234	00690	00519	00102	00526	01867	00677	00136	0 0 0 1 0 1 1 1 1 1 1 1 1 1 1 1	0 0 0 0 0 0 0 0 0 0 0 0 0 0 0 0
2023-10-18T01-47-42.145 PM	000003.2391	000000.0276	000000.2036	000000.0497	000000.1573	-000000.0351	000000.9994	000002.1429	000005.1600	38072	00244	00695	00512	00100	00526	01865	00679	00136	0 0 0 1 0 1 1 1 1 1 1 1 1 1 1 1	0 0 0 0 0 0 0 0 0 0 0 0 0 0 0 0
2023-10-18T01-47-44.814 PM	000003.2368	000000.0282	000000.2325	000000.0597	000000.1615	-000000.0351	000001.0006	000002.2059	000005.1600	38076	00245	00761	00581	00102	00526	01867	00678	00136	0 0 0 1 0 1 1 1 1 1 1 1 1 1 1 1	0 0 0 0 0 0 0 0 0 0 0 0 0 0 0 0
2023-10-18T01-47-47.276 PM	000003.2338	000000.0297	000000.2320	000000.0596	000000.1615	-000000.0351	000001.0000	000002.1429	000004.6800	38081	00248	00760	00580	00102	00526	01866	00679	00128	0 0 0 1 0 1 1 1 1 1 1 1 1 1 1 1	0 0 0 0 0 0 0 0 0 0 0 0 0 0 0 0
2023-10-18T01-47-50.349 PM	000003.2279	000000.0260	000000.2027	000000.0504	000000.1552	-000000.0351	000001.0012	000002.2059	000004.9200	38091	00241	00693	00517	00099	00526	01868	00678	00132	0 0 0 1 0 1 1 1 1 1 1 1 1 1 1 1	0 0 0 0 0 0 0 0 0 0 0 0 0 0 0 0
2023-10-18T01-47-52.593 PM	000003.2285	000000.0303	000000.2303	000000.0600	000000.1657	-000000.0351	000001.0006	000002.2059	000005.1600	38090	00249	00756	00583	00104	00526	01867	00678	00136	0 0 0 1 0 1 1 1 1 1 1 1 1 1 1 1	0 0 0 0 0 0 0 0 0 0 0 0 0 0 0 0
2023-10-18T01-47-55.744 PM	000003.2297	000000.0287	000000.2294	000000.0600	000000.1678	-000000.0702	000001.0006	000002.2059	000005.1600	38088	00246	00754	00583	00105	00526	01867	00678	00136	0 0 0 1 0 1 1 1 1 1 1 1 1 1 1 1	0 0 0 0 0 0 0 0 0 0 0 0 0 0 0 0
2023-10-18T01-47-58.645 PM	000003.2338	-000000.0080	000000.2276	000000.0600	000000.1615	-000000.0351	000001.0018	000002.1429	000004.4400	38081	00177	00750	00583	00102	00526	01869	00679	00124	0 0 0 1 0 1 1 1 1 1 1 1 1 1 1 1	0 0 0 0 0 0 0 0 0 0 0 0 0 0 0 0
2023-10-18T01-48-00.841 PM	000003.2362	000000.0282	000000.2325	000000.0596	000000.1615	-000000.0351	000001.0006	000002.1429	000005.1600	38077	00245	00761	00580	00102	00526	01867	00679	00136	0 0 0 1 0 1 1 1 1 1 1 1 1 1 1 1	0 0 0 0 0 0 0 0 0 0 0 0 0 0 0 0
2023-10-18T01-48-04.606 PM	000003.2338	-000000.0048	000000.2036	000000.0504	000000.1531	-000000.0351	000001.0006	000002.2059	000004.6800	38081	00183	00695	00517	00098	00526	01867	00678	00128	0 0 0 1 0 1 1 1 1 1 1 1 1 1 1 1	0 0 0 0 0 0 0 0 0 0 0 0 0 0 0 0
2023-10-18T01-48-07.712 PM	000003.2338	-000000.0048	000000.2018	000000.0505	000000.1594	-000000.0351	000000.9988	000002.3319	000004.6800	38081	00183	00691	00518	00101	00526	01864	00676	00128	0 0 0 1 0 1 1 1 1 1 1 1 1 1 1 1	0 0 0 0 0 0 0 0 0 0 0 0 0 0 0 0
2023-10-18T01-48-10.458 PM	000003.2344	000000.0266	000000.2185	000000.0507	000000.1552	-000000.0351	000001.0006	000002.1429	000005.1600	38080	00242	00729	00519	00099	00526	01867	00679	00136	0 0 0 1 0 1 1 1 1 1 1 1 1 1 1 1	0 0 0 0 0 0 0 0 0 0 0 0 0 0 0 0
2023-10-18T01-48-12.841 PM	000003.2338	-000000.0053	000000.2027	000000.0498	000000.1531	-000000.0351	000000.9994	000002.2059	000005.1600	38081	00182	00693	00513	00098	00526	01865	00678	00136	0 0 0 1 0 1 1 1 1 1 1 1 1 1 1 1	0 0 0 0 0 0 0 0 0 0 0 0 0 0 0 0
2023-10-18T01-48-16.056 PM	000003.2309	-000000.0053	000000.2018	000000.0504	000000.1615	-000000.0351	000000.9994	000002.2059	000004.9200	38086	00182	00691	00517	00102	00526	01865	00678	00132	0 0 0 1 0 1 1 1 1 1 1 1 1 1 1 1	0 0 0 0 0 0 0 0 0 0 0 0 0 0 0 0
2023-10-18T01-48-18.599 PM	000003.2309	000000.0303	000000.2106	000000.0505	000000.1573	-000000.0351	000001.0012	000002.0798	000005.4000	38086	00249	00711	00518	00100	00526	01868	00680	00140	0 0 0 1 0 1 1 1 1 1 1 1 1 1 1 1	0 0 0 0 0 0 0 0 0 0 0 0 0 0 0 0
2023-10-18T01-48-21.251 PM	000003.2314	000000.0292	000000.2071	000000.0502	000000.1552	-000000.0351	000001.0000	000002.2059	000005.1600	38085	00247	00703	00516	00099	00526	01866	00678	00136	0 0 0 1 0 1 1 1 1 1 1 1 1 1 1 1	0 0 0 0 0 0 0 0 0 0 0 0 0 0 0 0
2023-10-18T01-48-24.483 PM	000003.2314	000000.0276	000000.2316	000000.0599	000000.1594	-000000.0351	000001.0006	000002.1429	000005.1600	38085	00244	00759	00582	00101	00526	01867	00679	00136	0 0 0 1 0 1 1 1 1 1 1 1 1 1 1 1	0 0 0 0 0 0 0 0 0 0 0 0 0 0 0 0
2023-10-18T01-48-28.013 PM	000003.2314	000000.0276	000000.2316	000000.0596	000000.1594	-000000.0351	000001.0000	000002.1429	000005.1600	38085	00244	00759	00580	00101	00526	01866	00679	00136	0 0 0 1 0 1 1 1 1 1 1 1 1 1 1 1	0 0 0 0 0 0 0 0 0 0 0 0 0 0 0 0
2023-10-18T01-48-30.808 PM	000003.2297	-000000.0058	000000.2110	000000.0601	000000.1657	-000000.0702	000001.0006	000002.2059	000005.1600	38088	00181	00712	00584	00104	00526	01867	00678	00136	0 0 0 1 0 1 1 1 1 1 1 1 1 1 1 1	0 0 0 0 0 0 0 0 0 0 0 0 0 0 0 0
2023-10-18T01-48-33.614 PM	000003.2309	-000000.0053	000000.2215	000000.0597	000000.1594	-000000.0351	000000.9994	000002.1429	000005.1600	38086	00182	00736	00581	00101	00526	01865	00679	00136	0 0 0 1 0 1 1 1 1 1 1 1 1 1 1 1	0 0 0 0 0 0 0 0 0 0 0 0 0 0 0 0
2023-10-18T01-48-35.935 PM	000003.2314	000000.0287	000000.2303	000000.0600	000000.1636	-000000.0351	000001.0000	000002.2059	000004.6800	38085	00246	00756	00583	00103	00526	01866	00678	00128	0 0 0 1 0 1 1 1 1 1 1 1 1 1 1 1	0 0 0 0 0 0 0 0 0 0 0 0 0 0 0 0
2023-10-18T01-48-38.822 PM	000003.2332	-000000.0064	000000.2106	000000.0601	000000.1594	-000000.0702	000001.0006	000002.0798	000005.1600	38082	00180	00711	00584	00101	00526	01867	00680	00136	0 0 0 1 0 1 1 1 1 1 1 1 1 1 1 1	0 0 0 0 0 0 0 0 0 0 0 0 0 0 0 0
2023-10-18T01-48-41.537 PM	000003.2332	-000000.0037	000000.2093	000000.0594	000000.1594	-000000.0702	000001.0006	000002.1429	000004.9200	38082	00185	00708	00579	00101	00526	01867	00679	00132	0 0 0 1 0 1 1 1 1 1 1 1 1 1 1 1	0 0 0 0 0 0 0 0 0 0 0 0 0 0 0 0
2023-10-18T01-48-44.706 PM	000003.2344	-000000.0048	000000.2036	000000.0502	000000.1594	-000000.0351	000000.9994	000002.2059	000004.9200	38080	00183	00695	00516	00101	00526	01865	00678	00132	0 0 0 1 0 1 1 1 1 1 1 1 1 1 1 1	0 0 0 0 0 0 0 0 0 0 0 0 0 0 0 0
2023-10-18T01-48-47.677 PM	000003.2368	-000000.0048	000000.2018	000000.0501	000000.1552	-000000.0351	000000.9994	000002.1429	000004.9200	38076	00183	00691	00515	00099	00526	01865	00679	00132	0 0 0 1 0 1 1 1 1 1 1 1 1 1 1 1	0 0 0 0 0 0 0 0 0 0 0 0 0 0 0 0
2023-10-18T01-48-49.853 PM	000003.2391	-000000.0053	000000.2044	000000.0596	000000.1573	-000000.0702	000001.0000	000002.2059	000005.1600	38072	00182	00697	00580	00100	00526	01866	00678	00136	0 0 0 1 0 1 1 1 1 1 1 1 1 1 1 1	0 0 0 0 0 0 0 0 0 0 0 0 0 0 0 0
2023-10-18T01-48-53.509 PM	000003.2409	000000.0266	000000.2298	000000.0507	000000.1552	-000000.0351	000001.0000	000002.2689	000005.1600	38069	00242	00755	00519	00099	00526	01866	00677	00136	0 0 0 1 0 1 1 1 1 1 1 1 1 1 1 1	0 0 0 0 0 0 0 0 0 0 0 0 0 0 0 0
2023-10-18T01-48-56.710 PM	000003.2379	000000.0292	000000.2307	000000.0596	000000.1636	-000000.0351	000000.9994	000002.2059	000005.1600	38074	00247	00757	00580	00103	00526	01865	00678	00136	0 0 0 1 0 1 1 1 1 1 1 1 1 1 1 1	0 0 0 0 0 0 0 0 0 0 0 0 0 0 0 0
2023-10-18T01-48-59.457 PM	000003.2374	000000.0282	000000.2325	000000.0603	000000.1615	-000000.0351	000001.0000	000002.0798	000005.1600	38075	00245	00761	00585	00102	00526	01866	00680	00136	0 0 0 1 0 1 1 1 1 1 1 1 1 1 1 1	0 0 0 0 0 0 0 0 0 0 0 0 0 0 0 0
2023-10-18T01-49-02.265 PM	000003.2374	000000.0282	000000.2298	000000.0510	000000.1594	-000000.0351	000000.9994	000002.1429	000005.4000	38075	00245	00755	00521	00101	00526	01865	00679	00140	0 0 0 1 0 1 1 1 1 1 1 1 1 1 1 1	0 0 0 0 0 0 0 0 0 0 0 0 0 0 0 0
2023-10-18T01-49-05.089 PM	000003.2385	000000.0313	000000.2325	000000.0597	000000.1573	-000000.0351	000000.9994	000002.0798	000005.1600	38073	00251	00761	00581	00100	00526	01865	00680	00136	0 0 0 1 0 1 1 1 1 1 1 1 1 1 1 1	0 0 0 0 0 0 0 0 0 0 0 0 0 0 0 0
2023-10-18T01-49-07.756 PM	000003.2368	000000.0292	000000.2303	000000.0593	000000.1594	-000000.0351	000000.9988	000002.0798	000004.9200	38076	00247	00756	00578	00101	00526	01864	00680	00132	0 0 0 1 0 1 1 1 1 1 1 1 1 1 1 1	0 0 0 0 0 0 0 0 0 0 0 0 0 0 0 0
2023-10-18T01-49-10.611 PM	000003.2344	-000000.0069	000000.2023	000000.0577	000000.1657	-000000.0702	000000.9994	000002.2059	000005.1600	38080	00179	00692	00567	00104	00526	01865	00678	00136	0 0 0 1 0 1 1 1 1 1 1 1 1 1 1 1	0 0 0 0 0 0 0 0 0 0 0 0 0 0 0 0
2023-10-18T01-49-12.964 PM	000003.2374	000000.0287	000000.2333	000000.0601	000000.1594	-000000.0351	000000.9994	000002.2689	000004.9200	38075	00246	00763	00584	00101	00526	01865	00677	00132	0 0 0 1 0 1 1 1 1 1 1 1 1 1 1 1	0 0 0 0 0 0 0 0 0 0 0 0 0 0 0 0
2023-10-18T01-49-16.542 PM	000003.2403	-000000.0048	000000.2023	000000.0504	000000.1531	-000000.0351	000001.0000	000002.1429	000005.4000	38070	00183	00692	00517	00098	00526	01866	00679	00140	0 0 0 1 0 1 1 1 1 1 1 1 1 1 1 1	0 0 0 0 0 0 0 0 0 0 0 0 0 0 0 0
2023-10-18T01-49-19.758 PM	000003.2397	-000000.0069	000000.2031	000000.0508	000000.1615	-000000.0351	000001.0000	000002.2059	000005.4000	38071	00179	00694	00520	00102	00526	01866	00678	00140	0 0 0 1 0 1 1 1 1 1 1 1 1 1 1 1	0 0 0 0 0 0 0 0 0 0 0 0 0 0 0 0
2023-10-18T01-49-22.598 PM	000003.2403	000000.0292	000000.2329	000000.0529	000000.1573	-000000.0351	000001.0000	000002.1429	000005.1600	38070	00247	00762	00534	00100	00526	01866	00679	00136	0 0 0 1 0 1 1 1 1 1 1 1 1 1 1 1	0 0 0 0 0 0 0 0 0 0 0 0 0 0 0 0
2023-10-18T01-49-25.311 PM	000003.2421	-000000.0048	000000.2036	000000.0501	000000.1573	-000000.0351	000001.0000	000002.2059	000004.6800	38067	00183	00695	00515	00100	00526	01866	00678	00128	0 0 0 1 0 1 1 1 1 1 1 1 1 1 1 1	0 0 0 0 0 0 0 0 0 0 0 0 0 0 0 0
2023-10-18T01-49-28.134 PM	000003.2427	-000000.0053	000000.2018	000000.0504	000000.1552	-000000.0351	000001.0018	000002.0798	000005.1600	38066	00182	00691	00517	00099	00526	01869	00680	00136	0 0 0 1 0 1 1 1 1 1 1 1 1 1 1 1	0 0 0 0 0 0 0 0 0 0 0 0 0 0 0 0
2023-10-18T01-49-30.549 PM	000003.2450	000000.0297	000000.2320	000000.0578	000000.1573	-000000.0351	000000.9994	000002.2689	000004.9200	38062	00248	00760	00568	00100	00526	01865	00677	00132	0 0 0 1 0 1 1 1 1 1 1 1 1 1 1 1	0 0 0 0 0 0 0 0 0 0 0 0 0 0 0 0
2023-10-18T01-49-33.701 PM	000003.2468	000000.0292	000000.2290	000000.0500	000000.1573	-000000.0351	000001.0000	000002.2059	000005.4000	38059	00247	00753	00514	00100	00526	01866	00678	00140	0 0 0 1 0 1 1 1 1 1 1 1 1 1 1 1	0 0 0 0 0 0 0 0 0 0 0 0 0 0 0 0
2023-10-18T01-49-36.589 PM	000003.2474	000000.0292	000000.2325	000000.0597	000000.1615	-000000.0351	000000.9988	000002.2689	000005.4000	38058	00247	00761	00581	00102	00526	01864	00677	00140	0 0 0 1 0 1 1 1 1 1 1 1 1 1 1 1	0 0 0 0 0 0 0 0 0 0 0 0 0 0 0 0
2023-10-18T01-49-38.784 PM	000003.2474	000000.0282	000000.2312	000000.0550	000000.1615	-000000.0351	000000.9994	000002.1429	000005.1600	38058	00245	00758	00549	00102	00526	01865	00679	00136	0 0 0 1 0 1 1 1 1 1 1 1 1 1 1 1	0 0 0 0 0 0 0 0 0 0 0 0 0 0 0 0
2023-10-18T01-49-42.767 PM	000003.2486	-000000.0058	000000.2023	000000.0558	000000.1636	-000000.0702	000000.9988	000002.3319	000005.1600	38056	00181	00692	00554	00103	00526	01864	00676	00136	0 0 0 1 0 1 1 1 1 1 1 1 1 1 1 1	0 0 0 0 0 0 0 0 0 0 0 0 0 0 0 0
2023-10-18T01-49-45.480 PM	000003.2515	-000000.0064	000000.2031	000000.0569	000000.1636	-000000.0702	000000.9988	000002.2059	000004.9200	38051	00180	00694	00562	00103	00526	01864	00678	00132	0 0 0 1 0 1 1 1 1 1 1 1 1 1 1 1	0 0 0 0 0 0 0 0 0 0 0 0 0 0 0 0
2023-10-18T01-49-48.256 PM	000003.2527	000000.0308	000000.2298	000000.0596	000000.1573	-000000.0351	000001.0006	000002.1429	000004.9200	38049	00250	00755	00580	00100	00526	01867	00679	00132	0 0 0 1 0 1 1 1 1 1 1 1 1 1 1 1	0 0 0 0 0 0 0 0 0 0 0 0 0 0 0 0
2023-10-18T01-49-51.031 PM	000003.2533	-000000.0053	000000.2014	000000.0505	000000.1573	-000000.0351	000000.9994	000002.1429	000004.6800	38048	00182	00690	00518	00100	00526	01865	00679	00128	0 0 0 1 0 1 1 1 1 1 1 1 1 1 1 1	0 0 0 0 0 0 0 0 0 0 0 0 0 0 0 0
2023-10-18T01-49-53.761 PM	000003.2575	-000000.0037	000000.2018	000000.0511	000000.1573	-000000.0351	000000.9988	000002.3319	000004.9200	38041	00185	00691	00522	00100	00526	01864	00676	00132	0 0 0 1 0 1 1 1 1 1 1 1 1 1 1 1	0 0 0 0 0 0 0 0 0 0 0 0 0 0 0 0
2023-10-18T01-49-56.584 PM	000003.2569	-000000.0032	000000.2014	000000.0507	000000.1552	-000000.0351	000001.0000	000002.1429	000005.1600	38042	00186	00690	00519	00099	00526	01866	00679	00136	0 0 0 1 0 1 1 1 1 1 1 1 1 1 1 1	0 0 0 0 0 0 0 0 0 0 0 0 0 0 0 0
2023-10-18T01-49-58.937 PM	000003.2580	-000000.0053	000000.2031	000000.0534	000000.1594	-000000.0702	000001.0006	000002.1429	000005.4000	38040	00182	00694	00538	00101	00526	01867	00679	00140	0 0 0 1 0 1 1 1 1 1 1 1 1 1 1 1	0 0 0 0 0 0 0 0 0 0 0 0 0 0 0 0
2023-10-18T01-50-01.697 PM	000003.2610	-000000.0064	000000.2031	000000.0549	000000.1657	-000000.0702	000000.9982	000002.2059	000005.1600	38035	00180	00694	00548	00104	00526	01863	00678	00136	0 0 0 1 0 1 1 1 1 1 1 1 1 1 1 1	0 0 0 0 0 0 0 0 0 0 0 0 0 0 0 0
2023-10-18T01-50-05.178 PM	000003.2604	000000.0266	000000.2316	000000.0600	000000.1615	-000000.0351	000000.9988	000002.1429	000005.4000	38036	00242	00759	00583	00102	00526	01864	00679	00140	0 0 0 1 0 1 1 1 1 1 1 1 1 1 1 1	0 0 0 0 0 0 0 0 0 0 0 0 0 0 0 0
2023-10-18T01-50-08.348 PM	000003.2616	000000.0287	000000.2320	000000.0599	000000.1657	-000000.0351	000000.9994	000002.2689	000005.4000	38034	00246	00760	00582	00104	00526	01865	00677	00140	0 0 0 1 0 1 1 1 1 1 1 1 1 1 1 1	0 0 0 0 0 0 0 0 0 0 0 0 0 0 0 0
2023-10-18T01-50-10.747 PM	000003.2616	000000.0287	000000.2298	000000.0599	000000.1573	-000000.0351	000000.9994	000002.0798	000005.1600	38034	00246	00755	00582	00100	00526	01865	00680	00136	0 0 0 1 0 1 1 1 1 1 1 1 1 1 1 1	0 0 0 0 0 0 0 0 0 0 0 0 0 0 0 0
2023-10-18T01-50-13.915 PM	000003.2586	000000.0297	000000.2320	000000.0585	000000.1573	-000000.0351	000000.9994	000002.2689	000005.1600	38039	00248	00760	00573	00100	00526	01865	00677	00136	0 0 0 1 0 1 1 1 1 1 1 1 1 1 1 1	0 0 0 0 0 0 0 0 0 0 0 0 0 0 0 0
2023-10-18T01-50-16.504 PM	000003.2575	000000.0297	000000.2298	000000.0600	000000.1594	-000000.0351	000000.9994	000002.1429	000005.1600	38041	00248	00755	00583	00101	00526	01865	00679	00136	0 0 0 1 0 1 1 1 1 1 1 1 1 1 1 1	0 0 0 0 0 0 0 0 0 0 0 0 0 0 0 0
2023-10-18T01-50-19.580 PM	000003.2563	000000.0319	000000.2307	000000.0599	000000.1594	-000000.0351	000000.9994	000002.2059	000005.1600	38043	00252	00757	00582	00101	00526	01865	00678	00136	0 0 0 1 0 1 1 1 1 1 1 1 1 1 1 1	0 0 0 0 0 0 0 0 0 0 0 0 0 0 0 0
2023-10-18T01-50-22.387 PM	000003.2545	-000000.0074	000000.2040	000000.0507	000000.1636	-000000.0702	000001.0000	000002.2059	000004.6800	38046	00178	00696	00519	00103	00526	01866	00678	00128	0 0 0 1 0 1 1 1 1 1 1 1 1 1 1 1	0 0 0 0 0 0 0 0 0 0 0 0 0 0 0 0
2023-10-18T01-50-25.288 PM	000003.2557	000000.0250	000000.2312	000000.0597	000000.1657	-000000.0351	000000.9994	000002.2059	000005.4000	38044	00239	00758	00581	00104	00526	01865	00678	00140	0 0 0 1 0 1 1 1 1 1 1 1 1 1 1 1	0 0 0 0 0 0 0 0 0 0 0 0 0 0 0 0
2023-10-18T01-50-27.689 PM	000003.2539	000000.0255	000000.2333	000000.0604	000000.1615	-000000.0351	000001.0006	000002.2059	000004.9200	38047	00240	00763	00586	00102	00526	01867	00678	00132	0 0 0 1 0 1 1 1 1 1 1 1 1 1 1 1	0 0 0 0 0 0 0 0 0 0 0 0 0 0 0 0
2023-10-18T01-50-31.689 PM	000003.2515	-000000.0032	000000.2031	000000.0507	000000.1531	-000000.0351	000001.0000	000002.2059	000005.1600	38051	00186	00694	00519	00098	00526	01866	00678	00136	0 0 0 1 0 1 1 1 1 1 1 1 1 1 1 1	0 0 0 0 0 0 0 0 0 0 0 0 0 0 0 0
2023-10-18T01-50-34.513 PM	000003.2504	000000.0292	000000.2320	000000.0597	000000.1573	-000000.0351	000001.0006	000002.1429	000004.6800	38053	00247	00760	00581	00100	00526	01867	00679	00128	0 0 0 1 0 1 1 1 1 1 1 1 1 1 1 1	0 0 0 0 0 0 0 0 0 0 0 0 0 0 0 0
2023-10-18T01-50-36.728 PM	000003.2492	000000.0048	000000.2036	000000.0507	000000.1615	-000000.0351	000000.9982	000002.0798	000004.4400	38055	00201	00695	00519	00102	00526	01863	00680	00124	0 0 0 1 0 1 1 1 1 1 1 1 1 1 1 1	0 0 0 0 0 0 0 0 0 0 0 0 0 0 0 0
2023-10-18T01-50-40.023 PM	000003.2498	000000.0021	000000.2040	000000.0507	000000.1615	-000000.0351	000001.0006	000002.2689	000005.1600	38054	00196	00696	00519	00102	00526	01867	00677	00136	0 0 0 1 0 1 1 1 1 1 1 1 1 1 1 1	0 0 0 0 0 0 0 0 0 0 0 0 0 0 0 0
2023-10-18T01-50-42.502 PM	000003.2480	000000.0297	000000.2290	000000.0600	000000.1615	-000000.0351	000000.9994	000002.1429	000005.1600	38057	00248	00753	00583	00102	00526	01865	00679	00136	0 0 0 1 0 1 1 1 1 1 1 1 1 1 1 1	0 0 0 0 0 0 0 0 0 0 0 0 0 0 0 0
2023-10-18T01-50-45.156 PM	000003.2480	000000.0292	000000.2298	000000.0600	000000.1594	-000000.0351	000001.0000	000002.2689	000004.9200	38057	00247	00755	00583	00101	00526	01866	00677	00132	0 0 0 1 0 1 1 1 1 1 1 1 1 1 1 1	0 0 0 0 0 0 0 0 0 0 0 0 0 0 0 0
2023-10-18T01-50-48.263 PM	000003.2462	000000.0159	000000.2036	000000.0508	000000.1594	-000000.0351	000001.0000	000002.2689	000004.4400	38060	00222	00695	00520	00101	00526	01866	00677	00124	0 0 0 1 0 1 1 1 1 1 1 1 1 1 1 1	0 0 0 0 0 0 0 0 0 0 0 0 0 0 0 0
2023-10-18T01-50-50.730 PM	000003.2468	000000.0276	000000.2316	000000.0636	000000.1678	-000000.0702	000001.0000	000002.2059	000005.1600	38059	00244	00759	00608	00105	00526	01866	00678	00136	0 0 0 1 0 1 1 1 1 1 1 1 1 1 1 1	0 0 0 0 0 0 0 0 0 0 0 0 0 0 0 0
2023-10-18T01-50-54.712 PM	000003.2468	-000000.0069	000000.2036	000000.0548	000000.1594	-000000.0702	000001.0006	000002.2059	000004.6800	38059	00179	00695	00547	00101	00526	01867	00678	00128	0 0 0 1 0 1 1 1 1 1 1 1 1 1 1 1	0 0 0 0 0 0 0 0 0 0 0 0 0 0 0 0
2023-10-18T01-50-57.349 PM	000003.2433	-000000.0042	000000.2031	000000.0548	000000.1552	-000000.0351	000001.0000	000002.1429	000004.6800	38065	00184	00694	00547	00099	00526	01866	00679	00128	0 0 0 1 0 1 1 1 1 1 1 1 1 1 1 1	0 0 0 0 0 0 0 0 0 0 0 0 0 0 0 0
2023-10-18T01-51-00.219 PM	000003.2415	000000.0037	000000.2333	000000.0591	000000.1657	-000000.0351	000001.0000	000002.2059	000005.1600	38068	00199	00763	00577	00104	00526	01866	00678	00136	0 0 0 1 0 1 1 1 1 1 1 1 1 1 1 1	0 0 0 0 0 0 0 0 0 0 0 0 0 0 0 0
2023-10-18T01-51-02.478 PM	000003.2391	-000000.0048	000000.2001	000000.0505	000000.1552	-000000.0351	000001.0006	000002.1429	000004.9200	38072	00183	00687	00518	00099	00526	01867	00679	00132	0 0 0 1 0 1 1 1 1 1 1 1 1 1 1 1	0 0 0 0 0 0 0 0 0 0 0 0 0 0 0 0
2023-10-18T01-51-05.665 PM	000003.2379	-000000.0042	000000.2027	000000.0508	000000.1552	-000000.0351	000001.0006	000002.2059	000005.1600	38074	00184	00693	00520	00099	00526	01867	00678	00136	0 0 0 1 0 1 1 1 1 1 1 1 1 1 1 1	0 0 0 0 0 0 0 0 0 0 0 0 0 0 0 0
2023-10-18T01-51-08.521 PM	000003.2385	000000.0303	000000.2058	000000.0502	000000.1594	-000000.0351	000001.0006	000002.2059	000004.9200	38073	00249	00700	00516	00101	00526	01867	00678	00132	0 0 0 1 0 1 1 1 1 1 1 1 1 1 1 1	0 0 0 0 0 0 0 0 0 0 0 0 0 0 0 0
2023-10-18T01-51-10.890 PM	000003.2379	-000000.0058	000000.2036	000000.0494	000000.1594	-000000.0351	000000.9994	000002.2059	000004.9200	38074	00181	00695	00510	00101	00526	01865	00678	00132	0 0 0 1 0 1 1 1 1 1 1 1 1 1 1 1	0 0 0 0 0 0 0 0 0 0 0 0 0 0 0 0
2023-10-18T01-51-13.651 PM	000003.2368	-000000.0042	000000.2027	000000.0501	000000.1552	-000000.0351	000001.0012	000002.2689	000004.6800	38076	00184	00693	00515	00099	00526	01868	00677	00128	0 0 0 1 0 1 1 1 1 1 1 1 1 1 1 1	0 0 0 0 0 0 0 0 0 0 0 0 0 0 0 0
2023-10-18T01-51-16.460 PM	000003.2344	000000.0276	000000.2049	000000.0508	000000.1552	-000000.0351	000001.0006	000002.1429	000005.1600	38080	00244	00698	00520	00099	00526	01867	00679	00136	0 0 0 1 0 1 1 1 1 1 1 1 1 1 1 1	0 0 0 0 0 0 0 0 0 0 0 0 0 0 0 0
2023-10-18T01-51-20.460 PM	000003.2320	-000000.0042	000000.2250	000000.0596	000000.1594	-000000.0351	000001.0006	000002.2689	000005.1600	38084	00184	00744	00580	00101	00526	01867	00677	00136	0 0 0 1 0 1 1 1 1 1 1 1 1 1 1 1	0 0 0 0 0 0 0 0 0 0 0 0 0 0 0 0
2023-10-18T01-51-22.803 PM	000003.2332	000000.0308	000000.2285	000000.0599	000000.1594	-000000.0351	000001.0000	000002.1429	000005.4000	38082	00250	00752	00582	00101	00526	01866	00679	00140	0 0 0 1 0 1 1 1 1 1 1 1 1 1 1 1	0 0 0 0 0 0 0 0 0 0 0 0 0 0 0 0
2023-10-18T01-51-25.939 PM	000003.2297	000000.0303	000000.2307	000000.0599	000000.1615	-000000.0351	000000.9994	000002.0798	000005.1600	38088	00249	00757	00582	00102	00526	01865	00680	00136	0 0 0 1 0 1 1 1 1 1 1 1 1 1 1 1	0 0 0 0 0 0 0 0 0 0 0 0 0 0 0 0
2023-10-18T01-51-28.448 PM	000003.2314	-000000.0069	000000.2294	000000.0596	000000.1636	-000000.0351	000001.0006	000002.2059	000004.6800	38085	00179	00754	00580	00103	00526	01867	00678	00128	0 0 0 1 0 1 1 1 1 1 1 1 1 1 1 1	0 0 0 0 0 0 0 0 0 0 0 0 0 0 0 0
2023-10-18T01-51-31.147 PM	000003.2320	000000.0016	000000.2320	000000.0596	000000.1636	-000000.0351	000001.0006	000002.1429	000005.1600	38084	00195	00760	00580	00103	00526	01867	00679	00136	0 0 0 1 0 1 1 1 1 1 1 1 1 1 1 1	0 0 0 0 0 0 0 0 0 0 0 0 0 0 0 0
2023-10-18T01-51-34.347 PM	000003.2326	-000000.0032	000000.2009	000000.0508	000000.1552	-000000.0351	000001.0006	000002.1429	000005.1600	38083	00186	00689	00520	00099	00526	01867	00679	00136	0 0 0 1 0 1 1 1 1 1 1 1 1 1 1 1	0 0 0 0 0 0 0 0 0 0 0 0 0 0 0 0
2023-10-18T01-51-36.684 PM	000003.2332	-000000.0032	000000.2233	000000.0600	000000.1573	-000000.0351	000001.0006	000002.2689	000005.1600	38082	00186	00740	00583	00100	00526	01867	00677	00136	0 0 0 1 0 1 1 1 1 1 1 1 1 1 1 1	0 0 0 0 0 0 0 0 0 0 0 0 0 0 0 0
2023-10-18T01-51-39.932 PM	000003.2326	-000000.0037	000000.2268	000000.0597	000000.1594	-000000.0351	000001.0000	000002.1429	000004.9200	38083	00185	00748	00581	00101	00526	01866	00679	00132	0 0 0 1 0 1 1 1 1 1 1 1 1 1 1 1	0 0 0 0 0 0 0 0 0 0 0 0 0 0 0 0
2023-10-18T01-51-43.573 PM	000003.2326	000000.0297	000000.2014	000000.0508	000000.1552	-000000.0351	000001.0006	000002.1429	000004.4400	38083	00248	00690	00520	00099	00526	01867	00679	00124	0 0 0 1 0 1 1 1 1 1 1 1 1 1 1 1	0 0 0 0 0 0 0 0 0 0 0 0 0 0 0 0
2023-10-18T01-51-46.240 PM	000003.2326	000000.0297	000000.2312	000000.0603	000000.1552	-000000.0351	000001.0006	000002.2059	000005.1600	38083	00248	00758	00585	00099	00526	01867	00678	00136	0 0 0 1 0 1 1 1 1 1 1 1 1 1 1 1	0 0 0 0 0 0 0 0 0 0 0 0 0 0 0 0
2023-10-18T01-51-48.672 PM	000003.2326	000000.0292	000000.2115	000000.0508	000000.1510	-000000.0351	000001.0012	000002.2059	000004.9200	38083	00247	00713	00520	00097	00526	01868	00678	00132	0 0 0 1 0 1 1 1 1 1 1 1 1 1 1 1	0 0 0 0 0 0 0 0 0 0 0 0 0 0 0 0
2023-10-18T01-51-51.746 PM	000003.2297	000000.0303	000000.2079	000000.0507	000000.1510	-000000.0351	000001.0018	000002.1429	000004.9200	38088	00249	00705	00519	00097	00526	01869	00679	00132	0 0 0 1 0 1 1 1 1 1 1 1 1 1 1 1	0 0 0 0 0 0 0 0 0 0 0 0 0 0 0 0
2023-10-18T01-51-54.492 PM	000003.2309	000000.0308	000000.2294	000000.0597	000000.1615	-000000.0351	000001.0006	000002.2059	000005.1600	38086	00250	00754	00581	00102	00526	01867	00678	00136	0 0 0 1 0 1 1 1 1 1 1 1 1 1 1 1	0 0 0 0 0 0 0 0 0 0 0 0 0 0 0 0
2023-10-18T01-51-56.782 PM	000003.2309	000000.0303	000000.2237	000000.0508	000000.1531	-000000.0351	000001.0006	000002.2689	000005.1600	38086	00249	00741	00520	00098	00526	01867	00677	00136	0 0 0 1 0 1 1 1 1 1 1 1 1 1 1 1	0 0 0 0 0 0 0 0 0 0 0 0 0 0 0 0
2023-10-18T01-51-59.734 PM	000003.2285	000000.0276	000000.2189	000000.0508	000000.1552	-000000.0351	000001.0012	000002.2059	000005.1600	38090	00244	00730	00520	00099	00526	01868	00678	00136	0 0 0 1 0 1 1 1 1 1 1 1 1 1 1 1	0 0 0 0 0 0 0 0 0 0 0 0 0 0 0 0
2023-10-18T01-52-02.684 PM	000003.2291	000000.0297	000000.2320	000000.0591	000000.1636	-000000.0351	000001.0000	000002.2689	000005.1600	38089	00248	00760	00577	00103	00526	01866	00677	00136	0 0 0 1 0 1 1 1 1 1 1 1 1 1 1 1	0 0 0 0 0 0 0 0 0 0 0 0 0 0 0 0
2023-10-18T01-52-05.383 PM	000003.2314	000000.0319	000000.2316	000000.0594	000000.1615	-000000.0351	000001.0006	000002.1429	000005.1600	38085	00252	00759	00579	00102	00526	01867	00679	00136	0 0 0 1 0 1 1 1 1 1 1 1 1 1 1 1	0 0 0 0 0 0 0 0 0 0 0 0 0 0 0 0
2023-10-18T01-52-09.367 PM	000003.2332	-000000.0042	000000.2049	000000.0495	000000.1615	-000000.0351	000001.0006	000002.2059	000004.4400	38082	00184	00698	00511	00102	00526	01867	00678	00124	0 0 0 1 0 1 1 1 1 1 1 1 1 1 1 1	0 0 0 0 0 0 0 0 0 0 0 0 0 0 0 0
2023-10-18T01-52-12.128 PM	000003.2326	-000000.0042	000000.2031	000000.0606	000000.1594	-000000.0702	000001.0006	000002.1429	000005.1600	38083	00184	00694	00587	00101	00526	01867	00679	00136	0 0 0 1 0 1 1 1 1 1 1 1 1 1 1 1	0 0 0 0 0 0 0 0 0 0 0 0 0 0 0 0
2023-10-18T01-52-14.420 PM	000003.2338	-000000.0027	000000.2036	000000.0504	000000.1552	-000000.0351	000001.0000	000002.2059	000005.1600	38081	00187	00695	00517	00099	00526	01866	00678	00136	0 0 0 1 0 1 1 1 1 1 1 1 1 1 1 1	0 0 0 0 0 0 0 0 0 0 0 0 0 0 0 0
2023-10-18T01-52-17.604 PM	000003.2350	-000000.0021	000000.2036	000000.0505	000000.1552	-000000.0351	000001.0000	000002.2059	000004.9200	38079	00188	00695	00518	00099	00526	01866	00678	00132	0 0 0 1 0 1 1 1 1 1 1 1 1 1 1 1	0 0 0 0 0 0 0 0 0 0 0 0 0 0 0 0
2023-10-18T01-52-20.506 PM	000003.2356	000000.0282	000000.2303	000000.0495	000000.1594	-000000.0351	000001.0012	000002.2059	000004.9200	38078	00245	00756	00511	00101	00526	01868	00678	00132	0 0 0 1 0 1 1 1 1 1 1 1 1 1 1 1	0 0 0 0 0 0 0 0 0 0 0 0 0 0 0 0
2023-10-18T01-52-22.829 PM	000003.2356	-000000.0048	000000.2049	000000.0494	000000.1594	-000000.0351	000001.0006	000002.2059	000005.1600	38078	00183	00698	00510	00101	00526	01867	00678	00136	0 0 0 1 0 1 1 1 1 1 1 1 1 1 1 1	0 0 0 0 0 0 0 0 0 0 0 0 0 0 0 0
2023-10-18T01-52-26.076 PM	000003.2344	-000000.0090	000000.2044	000000.0504	000000.1615	-000000.0351	000000.9994	000002.1429	000005.1600	38080	00175	00697	00517	00102	00526	01865	00679	00136	0 0 0 1 0 1 1 1 1 1 1 1 1 1 1 1	0 0 0 0 0 0 0 0 0 0 0 0 0 0 0 0
2023-10-18T01-52-28.633 PM	000003.2338	000000.0271	000000.2268	000000.0508	000000.1573	-000000.0351	000001.0000	000002.1429	000004.9200	38081	00243	00748	00520	00100	00526	01866	00679	00132	0 0 0 1 0 1 1 1 1 1 1 1 1 1 1 1	0 0 0 0 0 0 0 0 0 0 0 0 0 0 0 0
2023-10-18T01-52-32.617 PM	000003.2344	-000000.0069	000000.2049	000000.0572	000000.1636	-000000.0702	000001.0006	000002.2059	000004.9200	38080	00179	00698	00564	00103	00526	01867	00678	00132	0 0 0 1 0 1 1 1 1 1 1 1 1 1 1 1	0 0 0 0 0 0 0 0 0 0 0 0 0 0 0 0
2023-10-18T01-52-35.081 PM	000003.2350	-000000.0096	000000.2036	000000.0580	000000.1615	-000000.0702	000001.0000	000002.3319	000005.4000	38079	00174	00695	00569	00102	00526	01866	00676	00140	0 0 0 1 0 1 1 1 1 1 1 1 1 1 1 1	0 0 0 0 0 0 0 0 0 0 0 0 0 0 0 0
2023-10-18T01-52-37.699 PM	000003.2368	000000.0297	000000.2338	000000.0590	000000.1657	-000000.0351	000001.0006	000002.2059	000005.4000	38076	00248	00764	00576	00104	00526	01867	00678	00140	0 0 0 1 0 1 1 1 1 1 1 1 1 1 1 1	0 0 0 0 0 0 0 0 0 0 0 0 0 0 0 0
2023-10-18T01-52-40.632 PM	000003.2362	-000000.0016	000000.2005	000000.0581	000000.1594	-000000.0702	000001.0000	000002.1429	000005.1600	38077	00189	00688	00570	00101	00526	01866	00679	00136	0 0 0 1 0 1 1 1 1 1 1 1 1 1 1 1	0 0 0 0 0 0 0 0 0 0 0 0 0 0 0 0
2023-10-18T01-52-43.863 PM	000003.2379	-000000.0069	000000.2040	000000.0606	000000.1573	-000000.0702	000000.9994	000002.1429	000005.1600	38074	00179	00696	00587	00100	00526	01865	00679	00136	0 0 0 1 0 1 1 1 1 1 1 1 1 1 1 1	0 0 0 0 0 0 0 0 0 0 0 0 0 0 0 0
2023-10-18T01-52-46.561 PM	000003.2415	-000000.0042	000000.2031	000000.0501	000000.1573	-000000.0351	000000.9994	000002.2059	000005.4000	38068	00184	00694	00515	00100	00526	01865	00678	00140	0 0 0 1 0 1 1 1 1 1 1 1 1 1 1 1	0 0 0 0 0 0 0 0 0 0 0 0 0 0 0 0
2023-10-18T01-52-49.338 PM	000003.2433	-000000.0064	000000.2044	000000.0494	000000.1615	-000000.0351	000001.0006	000002.2059	000005.1600	38065	00180	00697	00510	00102	00526	01867	00678	00136	0 0 0 1 0 1 1 1 1 1 1 1 1 1 1 1	0 0 0 0 0 0 0 0 0 0 0 0 0 0 0 0
2023-10-18T01-52-51.706 PM	000003.2433	-000000.0064	000000.2040	000000.0574	000000.1657	-000000.0702	000001.0006	000002.2059	000004.9200	38065	00180	00696	00565	00104	00526	01867	00678	00132	0 0 0 1 0 1 1 1 1 1 1 1 1 1 1 1	0 0 0 0 0 0 0 0 0 0 0 0 0 0 0 0
2023-10-18T01-52-54.952 PM	000003.2421	-000000.0053	000000.2009	000000.0513	000000.1552	-000000.0351	000001.0006	000002.0798	000005.4000	38067	00182	00689	00523	00099	00526	01867	00680	00140	0 0 0 1 0 1 1 1 1 1 1 1 1 1 1 1	0 0 0 0 0 0 0 0 0 0 0 0 0 0 0 0
2023-10-18T01-52-58.058 PM	000003.2421	000000.0297	000000.2290	000000.0604	000000.1573	-000000.0351	000001.0018	000002.1429	000005.1600	38067	00248	00753	00586	00100	00526	01869	00679	00136	0 0 0 1 0 1 1 1 1 1 1 1 1 1 1 1	0 0 0 0 0 0 0 0 0 0 0 0 0 0 0 0
2023-10-18T01-53-00.810 PM	000003.2445	000000.0324	000000.2307	000000.0537	000000.1552	-000000.0351	000001.0006	000002.2059	000005.4000	38063	00253	00757	00540	00099	00526	01867	00678	00140	0 0 0 1 0 1 1 1 1 1 1 1 1 1 1 1	0 0 0 0 0 0 0 0 0 0 0 0 0 0 0 0
2023-10-18T01-53-03.564 PM	000003.2450	000000.0303	000000.2316	000000.0527	000000.1573	-000000.0351	000000.9994	000002.2689	000005.4000	38062	00249	00759	00533	00100	00526	01865	00677	00140	0 0 0 1 0 1 1 1 1 1 1 1 1 1 1 1	0 0 0 0 0 0 0 0 0 0 0 0 0 0 0 0
2023-10-18T01-53-06.387 PM	000003.2486	000000.0266	000000.2338	000000.0596	000000.1636	-000000.0351	000000.9982	000002.2059	000005.1600	38056	00242	00764	00580	00103	00526	01863	00678	00136	0 0 0 1 0 1 1 1 1 1 1 1 1 1 1 1	0 0 0 0 0 0 0 0 0 0 0 0 0 0 0 0
2023-10-18T01-53-09.601 PM	000003.2533	000000.0303	000000.2316	000000.0607	000000.1552	-000000.0351	000000.9994	000002.1429	000005.4000	38048	00249	00759	00588	00099	00526	01865	00679	00140	0 0 0 1 0 1 1 1 1 1 1 1 1 1 1 1	0 0 0 0 0 0 0 0 0 0 0 0 0 0 0 0
2023-10-18T01-53-12.457 PM	000003.2527	-000000.0058	000000.2040	000000.0520	000000.1636	-000000.0702	000000.9988	000002.2689	000005.4000	38049	00181	00696	00528	00103	00526	01864	00677	00140	0 0 0 1 0 1 1 1 1 1 1 1 1 1 1 1	0 0 0 0 0 0 0 0 0 0 0 0 0 0 0 0
2023-10-18T01-53-15.139 PM	000003.2510	000000.0260	000000.2338	000000.0596	000000.1636	-000000.0351	000000.9994	000002.2689	000004.9200	38052	00241	00764	00580	00103	00526	01865	00677	00132	0 0 0 1 0 1 1 1 1 1 1 1 1 1 1 1	0 0 0 0 0 0 0 0 0 0 0 0 0 0 0 0
2023-10-18T01-53-17.570 PM	000003.2504	000000.0282	000000.2303	000000.0604	000000.1573	-000000.0351	000000.9994	000002.1429	000004.9200	38053	00245	00756	00586	00100	00526	01865	00679	00132	0 0 0 1 0 1 1 1 1 1 1 1 1 1 1 1	0 0 0 0 0 0 0 0 0 0 0 0 0 0 0 0
2023-10-18T01-53-21.617 PM	000003.2486	-000000.0074	000000.2058	000000.0500	000000.1594	-000000.0351	000000.9994	000002.1429	000005.1600	38056	00178	00700	00514	00101	00526	01865	00679	00136	0 0 0 1 0 1 1 1 1 1 1 1 1 1 1 1	0 0 0 0 0 0 0 0 0 0 0 0 0 0 0 0
2023-10-18T01-53-24.443 PM	000003.2515	000000.0329	000000.2285	000000.0577	000000.1552	-000000.0351	000001.0006	000002.1429	000005.4000	38051	00254	00752	00567	00099	00526	01867	00679	00140	0 0 0 1 0 1 1 1 1 1 1 1 1 1 1 1	0 0 0 0 0 0 0 0 0 0 0 0 0 0 0 0
2023-10-18T01-53-26.734 PM	000003.2521	-000000.0032	000000.2058	000000.0495	000000.1615	-000000.0351	000000.9988	000002.1429	000004.9200	38050	00186	00700	00511	00102	00526	01864	00679	00132	0 0 0 1 0 1 1 1 1 1 1 1 1 1 1 1	0 0 0 0 0 0 0 0 0 0 0 0 0 0 0 0
2023-10-18T01-53-29.903 PM	000003.2539	-000000.0074	000000.2058	000000.0497	000000.1636	-000000.0351	000000.9994	000002.2059	000005.1600	38047	00178	00700	00512	00103	00526	01865	00678	00136	0 0 0 1 0 1 1 1 1 1 1 1 1 1 1 1	0 0 0 0 0 0 0 0 0 0 0 0 0 0 0 0
2023-10-18T01-53-32.382 PM	000003.2580	000000.0313	000000.2281	000000.0604	000000.1573	-000000.0351	000000.9994	000002.0798	000004.6800	38040	00251	00751	00586	00100	00526	01865	00680	00128	0 0 0 1 0 1 1 1 1 1 1 1 1 1 1 1	0 0 0 0 0 0 0 0 0 0 0 0 0 0 0 0
2023-10-18T01-53-35.032 PM	000003.2592	000000.0329	000000.2285	000000.0604	000000.1573	-000000.0351	000000.9994	000002.1429	000005.4000	38038	00254	00752	00586	00100	00526	01865	00679	00140	0 0 0 1 0 1 1 1 1 1 1 1 1 1 1 1	0 0 0 0 0 0 0 0 0 0 0 0 0 0 0 0
2023-10-18T01-53-38.185 PM	000003.2575	000000.0133	000000.2342	000000.0590	000000.1657	-000000.0351	000000.9994	000002.3950	000005.1600	38041	00217	00765	00576	00104	00526	01865	00675	00136	0 0 0 1 0 1 1 1 1 1 1 1 1 1 1 1	0 0 0 0 0 0 0 0 0 0 0 0 0 0 0 0
2023-10-18T01-53-40.587 PM	000003.2586	000000.0324	000000.2285	000000.0588	000000.1573	-000000.0351	000000.9994	000002.2059	000004.9200	38039	00253	00752	00575	00100	00526	01865	00678	00132	0 0 0 1 0 1 1 1 1 1 1 1 1 1 1 1	0 0 0 0 0 0 0 0 0 0 0 0 0 0 0 0
2023-10-18T01-53-43.833 PM	000003.2604	000000.0324	000000.2294	000000.0577	000000.1594	-000000.0351	000000.9988	000002.2689	000004.9200	38036	00253	00754	00567	00101	00526	01864	00677	00132	0 0 0 1 0 1 1 1 1 1 1 1 1 1 1 1	0 0 0 0 0 0 0 0 0 0 0 0 0 0 0 0
2023-10-18T01-53-47.032 PM	000003.2616	-000000.0069	000000.2018	000000.0510	000000.1573	-000000.0351	000000.9982	000002.1429	000005.4000	38034	00179	00691	00521	00100	00526	01863	00679	00140	0 0 0 1 0 1 1 1 1 1 1 1 1 1 1 1	0 0 0 0 0 0 0 0 0 0 0 0 0 0 0 0
2023-10-18T01-53-50.265 PM	000003.2616	000000.0260	000000.2009	000000.0511	000000.1552	-000000.0351	000001.0000	000002.0798	000005.1600	38034	00241	00689	00522	00099	00526	01866	00680	00136	0 0 0 1 0 1 1 1 1 1 1 1 1 1 1 1	0 0 0 0 0 0 0 0 0 0 0 0 0 0 0 0
2023-10-18T01-53-52.586 PM	000003.2604	-000000.0011	000000.2014	000000.0501	000000.1615	-000000.0702	000000.9988	000002.2689	000005.1600	38036	00190	00690	00515	00102	00526	01864	00677	00136	0 0 0 1 0 1 1 1 1 1 1 1 1 1 1 1	0 0 0 0 0 0 0 0 0 0 0 0 0 0 0 0
2023-10-18T01-53-55.802 PM	000003.2580	-000000.0011	000000.2014	000000.0505	000000.1615	-000000.0702	000001.0000	000002.2689	000004.9200	38040	00190	00690	00518	00102	00526	01866	00677	00132	0 0 0 1 0 1 1 1 1 1 1 1 1 1 1 1	0 0 0 0 0 0 0 0 0 0 0 0 0 0 0 0
2023-10-18T01-53-58.358 PM	000003.2575	000000.0064	000000.2040	000000.0508	000000.1552	-000000.0351	000001.0006	000002.1429	000005.1600	38041	00204	00696	00520	00099	00526	01867	00679	00136	0 0 0 1 0 1 1 1 1 1 1 1 1 1 1 1	0 0 0 0 0 0 0 0 0 0 0 0 0 0 0 0
2023-10-18T01-54-01.008 PM	000003.2557	000000.0106	000000.2005	000000.0513	000000.1573	-000000.0351	000001.0006	000002.0798	000004.9200	38044	00212	00688	00523	00100	00526	01867	00680	00132	0 0 0 1 0 1 1 1 1 1 1 1 1 1 1 1	0 0 0 0 0 0 0 0 0 0 0 0 0 0 0 0
2023-10-18T01-54-04.412 PM	000003.2539	000000.0329	000000.2290	000000.0597	000000.1594	-000000.0351	000001.0006	000002.2059	000004.9200	38047	00254	00753	00581	00101	00526	01867	00678	00132	0 0 0 1 0 1 1 1 1 1 1 1 1 1 1 1	0 0 0 0 0 0 0 0 0 0 0 0 0 0 0 0
2023-10-18T01-54-07.110 PM	000003.2527	000000.0127	000000.2005	000000.0507	000000.1552	-000000.0351	000001.0000	000002.1429	000004.9200	38049	00216	00688	00519	00099	00526	01866	00679	00132	0 0 0 1 0 1 1 1 1 1 1 1 1 1 1 1	0 0 0 0 0 0 0 0 0 0 0 0 0 0 0 0
2023-10-18T01-54-10.346 PM	000003.2515	000000.0005	000000.2294	000000.0613	000000.1573	-000000.0351	000001.0006	000002.1429	000004.6800	38051	00193	00754	00592	00100	00526	01867	00679	00128	0 0 0 1 0 1 1 1 1 1 1 1 1 1 1 1	0 0 0 0 0 0 0 0 0 0 0 0 0 0 0 0
2023-10-18T01-54-13.526 PM	000003.2498	000000.0212	000000.2320	000000.0631	000000.1657	-000000.0702	000000.9988	000002.2059	000004.4400	38054	00232	00760	00604	00104	00526	01864	00678	00124	0 0 0 1 0 1 1 1 1 1 1 1 1 1 1 1	0 0 0 0 0 0 0 0 0 0 0 0 0 0 0 0
2023-10-18T01-54-16.411 PM	000003.2480	-000000.0053	000000.2018	000000.0578	000000.1594	-000000.0702	000000.9994	000002.1429	000004.9200	38057	00182	00691	00568	00101	00526	01865	00679	00132	0 0 0 1 0 1 1 1 1 1 1 1 1 1 1 1	0 0 0 0 0 0 0 0 0 0 0 0 0 0 0 0
2023-10-18T01-54-18.625 PM	000003.2474	000000.0340	000000.2303	000000.0631	000000.1636	-000000.0351	000001.0006	000002.2689	000004.9200	38058	00256	00756	00604	00103	00526	01867	00677	00132	0 0 0 1 0 1 1 1 1 1 1 1 1 1 1 1	0 0 0 0 0 0 0 0 0 0 0 0 0 0 0 0
2023-10-18T01-54-21.323 PM	000003.2474	000000.0324	000000.2290	000000.0645	000000.1615	-000000.0351	000000.9994	000002.2059	000004.6800	38058	00253	00753	00614	00102	00526	01865	00678	00128	0 0 0 1 0 1 1 1 1 1 1 1 1 1 1 1	0 0 0 0 0 0 0 0 0 0 0 0 0 0 0 0
2023-10-18T01-54-24.335 PM	000003.2468	-000000.0074	000000.2023	000000.0609	000000.1594	-000000.0702	000001.0000	000002.2689	000004.6800	38059	00178	00692	00589	00101	00526	01866	00677	00128	0 0 0 1 0 1 1 1 1 1 1 1 1 1 1 1	0 0 0 0 0 0 0 0 0 0 0 0 0 0 0 0
2023-10-18T01-54-27.480 PM	000003.2445	-000000.0106	000000.2049	000000.0542	000000.1573	-000000.0351	000001.0000	000002.1429	000005.1600	38063	00172	00698	00543	00100	00526	01866	00679	00136	0 0 0 1 0 1 1 1 1 1 1 1 1 1 1 1	0 0 0 0 0 0 0 0 0 0 0 0 0 0 0 0
2023-10-18T01-54-30.438 PM	000003.2462	000000.0303	000000.2044	000000.0537	000000.1615	-000000.0702	000000.9988	000002.2059	000005.4000	38060	00249	00697	00540	00102	00526	01864	00678	00140	0 0 0 1 0 1 1 1 1 1 1 1 1 1 1 1	0 0 0 0 0 0 0 0 0 0 0 0 0 0 0 0
2023-10-18T01-54-33.091 PM	000003.2462	-000000.0048	000000.2040	000000.0534	000000.1636	-000000.0702	000000.9988	000002.2059	000004.9200	38060	00183	00696	00538	00103	00526	01864	00678	00132	0 0 0 1 0 1 1 1 1 1 1 1 1 1 1 1	0 0 0 0 0 0 0 0 0 0 0 0 0 0 0 0
2023-10-18T01-54-36.497 PM	000003.2439	000000.0329	000000.2307	000000.0634	000000.1657	-000000.0702	000001.0012	000002.2059	000004.9200	38064	00254	00757	00606	00104	00526	01868	00678	00132	0 0 0 1 0 1 1 1 1 1 1 1 1 1 1 1	0 0 0 0 0 0 0 0 0 0 0 0 0 0 0 0
2023-10-18T01-54-38.985 PM	000003.2415	000000.0335	000000.2294	000000.0626	000000.1657	-000000.0702	000000.9994	000002.2059	000005.1600	38068	00255	00754	00601	00104	00526	01865	00678	00136	0 0 0 1 0 1 1 1 1 1 1 1 1 1 1 1	0 0 0 0 0 0 0 0 0 0 0 0 0 0 0 0
2023-10-18T01-54-42.031 PM	000003.2409	000000.0308	000000.2031	000000.0555	000000.1573	-000000.0351	000000.9994	000002.2059	000004.9200	38069	00250	00694	00552	00100	00526	01865	00678	00132	0 0 0 1 0 1 1 1 1 1 1 1 1 1 1 1	0 0 0 0 0 0 0 0 0 0 0 0 0 0 0 0
2023-10-18T01-54-44.824 PM	000003.2391	000000.0266	000000.2307	000000.0645	000000.1594	-000000.0351	000001.0000	000002.1429	000004.9200	38072	00242	00757	00614	00101	00526	01866	00679	00132	0 0 0 1 0 1 1 1 1 1 1 1 1 1 1 1	0 0 0 0 0 0 0 0 0 0 0 0 0 0 0 0
2023-10-18T01-54-47.538 PM	000003.2374	000000.0308	000000.2320	000000.0622	000000.1657	-000000.0351	000001.0012	000002.2689	000005.1600	38075	00250	00760	00598	00104	00526	01868	00677	00136	0 0 0 1 0 1 1 1 1 1 1 1 1 1 1 1	0 0 0 0 0 0 0 0 0 0 0 0 0 0 0 0
2023-10-18T01-54-50.378 PM	000003.2350	000000.0000	000000.2115	000000.0636	000000.1657	-000000.0702	000001.0006	000002.2059	000005.1600	38079	00192	00713	00608	00104	00526	01867	00678	00136	0 0 0 1 0 1 1 1 1 1 1 1 1 1 1 1	0 0 0 0 0 0 0 0 0 0 0 0 0 0 0 0
2023-10-18T01-54-53.076 PM	000003.2374	-000000.0090	000000.2316	000000.0628	000000.1657	-000000.0702	000001.0006	000002.3319	000004.9200	38075	00175	00759	00602	00104	00526	01867	00676	00132	0 0 0 1 0 1 1 1 1 1 1 1 1 1 1 1	0 0 0 0 0 0 0 0 0 0 0 0 0 0 0 0
2023-10-18T01-54-55.791 PM	000003.2379	000000.0282	000000.2342	000000.0626	000000.1678	-000000.0702	000001.0000	000002.2059	000005.4000	38074	00245	00765	00601	00105	00526	01866	00678	00140	0 0 0 1 0 1 1 1 1 1 1 1 1 1 1 1	0 0 0 0 0 0 0 0 0 0 0 0 0 0 0 0
2023-10-18T01-54-59.196 PM	000003.2344	-000000.0021	000000.2001	000000.0517	000000.1573	-000000.0351	000001.0000	000002.2059	000004.9200	38080	00188	00687	00526	00100	00526	01866	00678	00132	0 0 0 1 0 1 1 1 1 1 1 1 1 1 1 1	0 0 0 0 0 0 0 0 0 0 0 0 0 0 0 0
2023-10-18T01-55-01.942 PM	000003.2338	-000000.0011	000000.2263	000000.0607	000000.1594	-000000.0351	000001.0006	000002.2059	000005.1600	38081	00190	00747	00588	00101	00526	01867	00678	00136	0 0 0 1 0 1 1 1 1 1 1 1 1 1 1 1	0 0 0 0 0 0 0 0 0 0 0 0 0 0 0 0
2023-10-18T01-55-04.845 PM	000003.2320	-000000.0058	000000.2071	000000.0495	000000.1594	-000000.0351	000001.0006	000002.2689	000004.6800	38084	00181	00703	00511	00101	00526	01867	00677	00128	0 0 0 1 0 1 1 1 1 1 1 1 1 1 1 1	0 0 0 0 0 0 0 0 0 0 0 0 0 0 0 0
2023-10-18T01-55-07.482 PM	000003.2309	-000000.0090	000000.2075	000000.0497	000000.1594	-000000.0351	000001.0006	000002.2059	000004.6800	38086	00175	00704	00512	00101	00526	01867	00678	00128	0 0 0 1 0 1 1 1 1 1 1 1 1 1 1 1	0 0 0 0 0 0 0 0 0 0 0 0 0 0 0 0
2023-10-18T01-55-10.149 PM	000003.2309	000000.0255	000000.2312	000000.0494	000000.1594	-000000.0351	000001.0012	000002.1429	000005.1600	38086	00240	00758	00510	00101	00526	01868	00679	00136	0 0 0 1 0 1 1 1 1 1 1 1 1 1 1 1	0 0 0 0 0 0 0 0 0 0 0 0 0 0 0 0
2023-10-18T01-55-12.848 PM	000003.2309	-000000.0021	000000.1996	000000.0511	000000.1531	-000000.0351	000001.0000	000002.1429	000005.1600	38086	00188	00686	00522	00098	00526	01866	00679	00136	0 0 0 1 0 1 1 1 1 1 1 1 1 1 1 1	0 0 0 0 0 0 0 0 0 0 0 0 0 0 0 0
2023-10-18T01-55-15.452 PM	000003.2320	-000000.0027	000000.2009	000000.0558	000000.1531	-000000.0351	000001.0006	000002.2059	000005.1600	38084	00187	00689	00554	00098	00526	01867	00678	00136	0 0 0 1 0 1 1 1 1 1 1 1 1 1 1 1	0 0 0 0 0 0 0 0 0 0 0 0 0 0 0 0
2023-10-18T01-55-18.073 PM	000003.2338	000000.0266	000000.2193	000000.0529	000000.1594	-000000.0351	000001.0000	000002.2059	000005.1600	38081	00242	00731	00534	00101	00526	01866	00678	00136	0 0 0 1 0 1 1 1 1 1 1 1 1 1 1 1	0 0 0 0 0 0 0 0 0 0 0 0 0 0 0 0
2023-10-18T01-55-20.537 PM	000003.2332	-000000.0011	000000.2005	000000.0549	000000.1552	-000000.0351	000001.0000	000002.2059	000005.1600	38082	00190	00688	00548	00099	00526	01866	00678	00136	0 0 0 1 0 1 1 1 1 1 1 1 1 1 1 1	0 0 0 0 0 0 0 0 0 0 0 0 0 0 0 0
2023-10-18T01-55-24.472 PM	000003.2356	000000.0287	000000.2285	000000.0651	000000.1573	-000000.0351	000001.0000	000002.2689	000004.9200	38078	00246	00752	00618	00100	00526	01866	00677	00132	0 0 0 1 0 1 1 1 1 1 1 1 1 1 1 1	0 0 0 0 0 0 0 0 0 0 0 0 0 0 0 0
2023-10-18T01-55-27.138 PM	000003.2362	000000.0255	000000.2342	000000.0635	000000.1552	-000000.0351	000001.0006	000002.1429	000004.9200	38077	00240	00765	00607	00099	00526	01867	00679	00132	0 0 0 1 0 1 1 1 1 1 1 1 1 1 1 1	0 0 0 0 0 0 0 0 0 0 0 0 0 0 0 0
2023-10-18T01-55-29.948 PM	000003.2356	000000.0250	000000.2303	000000.0542	000000.1531	-000000.0351	000001.0000	000002.1429	000004.9200	38078	00239	00756	00543	00098	00526	01866	00679	00132	0 0 0 1 0 1 1 1 1 1 1 1 1 1 1 1	0 0 0 0 0 0 0 0 0 0 0 0 0 0 0 0
2023-10-18T01-55-32.742 PM	000003.2338	000000.0276	000000.2294	000000.0647	000000.1552	-000000.0351	000001.0000	000002.2689	000005.1600	38081	00244	00754	00615	00099	00526	01866	00677	00136	0 0 0 1 0 1 1 1 1 1 1 1 1 1 1 1	0 0 0 0 0 0 0 0 0 0 0 0 0 0 0 0
2023-10-18T01-55-35.409 PM	000003.2350	000000.0260	000000.2347	000000.0631	000000.1615	-000000.0351	000000.9994	000002.2689	000004.9200	38079	00241	00766	00604	00102	00526	01865	00677	00132	0 0 0 1 0 1 1 1 1 1 1 1 1 1 1 1	0 0 0 0 0 0 0 0 0 0 0 0 0 0 0 0
2023-10-18T01-55-38.140 PM	000003.2320	-000000.0037	000000.2023	000000.0628	000000.1636	-000000.0702	000001.0000	000002.3319	000005.4000	38084	00185	00692	00602	00103	00526	01866	00676	00140	0 0 0 1 0 1 1 1 1 1 1 1 1 1 1 1	0 0 0 0 0 0 0 0 0 0 0 0 0 0 0 0
2023-10-18T01-55-41.059 PM	000003.2309	000000.0335	000000.2298	000000.0632	000000.1636	-000000.0351	000001.0006	000002.1429	000005.1600	38086	00255	00755	00605	00103	00526	01867	00679	00136	0 0 0 1 0 1 1 1 1 1 1 1 1 1 1 1	0 0 0 0 0 0 0 0 0 0 0 0 0 0 0 0
2023-10-18T01-55-43.748 PM	000003.2314	000000.0324	000000.2281	000000.0644	000000.1594	-000000.0351	000001.0006	000002.0798	000005.4000	38085	00253	00751	00613	00101	00526	01867	00680	00140	0 0 0 1 0 1 1 1 1 1 1 1 1 1 1 1	0 0 0 0 0 0 0 0 0 0 0 0 0 0 0 0
2023-10-18T01-55-46.942 PM	000003.2303	-000000.0080	000000.2062	000000.0533	000000.1594	-000000.0351	000001.0006	000002.2059	000004.6800	38087	00177	00701	00537	00101	00526	01867	00678	00128	0 0 0 1 0 1 1 1 1 1 1 1 1 1 1 1	0 0 0 0 0 0 0 0 0 0 0 0 0 0 0 0
2023-10-18T01-55-50.080 PM	000003.2279	000000.0244	000000.2351	000000.0572	000000.1594	-000000.0351	000001.0000	000002.2059	000004.6800	38091	00238	00767	00564	00101	00526	01866	00678	00128	0 0 0 1 0 1 1 1 1 1 1 1 1 1 1 1	0 0 0 0 0 0 0 0 0 0 0 0 0 0 0 0
2023-10-18T01-55-52.779 PM	000003.2291	000000.0000	000000.2009	000000.0546	000000.1552	-000000.0351	000001.0000	000002.2059	000005.1600	38089	00192	00689	00546	00099	00526	01866	00678	00136	0 0 0 1 0 1 1 1 1 1 1 1 1 1 1 1	0 0 0 0 0 0 0 0 0 0 0 0 0 0 0 0
2023-10-18T01-55-55.415 PM	000003.2279	-000000.0005	000000.2005	000000.0514	000000.1531	-000000.0351	000001.0018	000002.2059	000005.1600	38091	00191	00688	00524	00098	00526	01869	00678	00136	0 0 0 1 0 1 1 1 1 1 1 1 1 1 1 1	0 0 0 0 0 0 0 0 0 0 0 0 0 0 0 0
2023-10-18T01-55-58.038 PM	000003.2314	000000.0287	000000.2333	000000.0495	000000.1636	-000000.0351	000001.0006	000002.2689	000005.1600	38085	00246	00763	00511	00103	00526	01867	00677	00136	0 0 0 1 0 1 1 1 1 1 1 1 1 1 1 1	0 0 0 0 0 0 0 0 0 0 0 0 0 0 0 0
2023-10-18T01-56-00.789 PM	000003.2303	-000000.0080	000000.2079	000000.0494	000000.1573	-000000.0351	000001.0000	000002.2059	000005.1600	38087	00177	00705	00510	00100	00526	01866	00678	00136	0 0 0 1 0 1 1 1 1 1 1 1 1 1 1 1	0 0 0 0 0 0 0 0 0 0 0 0 0 0 0 0
2023-10-18T01-56-03.513 PM	000003.2338	-000000.0005	000000.2009	000000.0501	000000.1594	-000000.0351	000001.0000	000002.1429	000004.9200	38081	00191	00689	00515	00101	00526	01866	00679	00132	0 0 0 1 0 1 1 1 1 1 1 1 1 1 1 1	0 0 0 0 0 0 0 0 0 0 0 0 0 0 0 0
2023-10-18T01-56-06.260 PM	000003.2374	000000.0340	000000.2281	000000.0527	000000.1552	-000000.0351	000001.0000	000002.1429	000005.1600	38075	00256	00751	00533	00099	00526	01866	00679	00136	0 0 0 1 0 1 1 1 1 1 1 1 1 1 1 1	0 0 0 0 0 0 0 0 0 0 0 0 0 0 0 0
2023-10-18T01-56-09.068 PM	000003.2385	-000000.0037	000000.1996	000000.0516	000000.1531	-000000.0351	000001.0000	000002.0798	000005.4000	38073	00185	00686	00525	00098	00526	01866	00680	00140	0 0 0 1 0 1 1 1 1 1 1 1 1 1 1 1	0 0 0 0 0 0 0 0 0 0 0 0 0 0 0 0
2023-10-18T01-56-12.504 PM	000003.2421	000000.0266	000000.2312	000000.0607	000000.1594	-000000.0351	000001.0000	000002.2059	000005.1600	38067	00242	00758	00588	00101	00526	01866	00678	00136	0 0 0 1 0 1 1 1 1 1 1 1 1 1 1 1	0 0 0 0 0 0 0 0 0 0 0 0 0 0 0 0
2023-10-18T01-56-15.092 PM	000003.2433	000000.0266	000000.2360	000000.0588	000000.1657	-000000.0351	000001.0000	000002.2059	000005.1600	38065	00242	00769	00575	00104	00526	01866	00678	00136	0 0 0 1 0 1 1 1 1 1 1 1 1 1 1 1	0 0 0 0 0 0 0 0 0 0 0 0 0 0 0 0
2023-10-18T01-56-17.745 PM	000003.2427	000000.0313	000000.2290	000000.0559	000000.1531	-000000.0351	000000.9994	000002.1429	000005.4000	38066	00251	00753	00555	00098	00526	01865	00679	00140	0 0 0 1 0 1 1 1 1 1 1 1 1 1 1 1	0 0 0 0 0 0 0 0 0 0 0 0 0 0 0 0
2023-10-18T01-56-20.507 PM	000003.2439	000000.0308	000000.2307	000000.0588	000000.1657	-000000.0351	000000.9988	000002.2059	000005.4000	38064	00250	00757	00575	00104	00526	01864	00678	00140	0 0 0 1 0 1 1 1 1 1 1 1 1 1 1 1	0 0 0 0 0 0 0 0 0 0 0 0 0 0 0 0
2023-10-18T01-56-22.907 PM	000003.2427	000000.0345	000000.2298	000000.0593	000000.1636	-000000.0351	000000.9982	000002.2059	000005.1600	38066	00257	00755	00578	00103	00526	01863	00678	00136	0 0 0 1 0 1 1 1 1 1 1 1 1 1 1 1	0 0 0 0 0 0 0 0 0 0 0 0 0 0 0 0
2023-10-18T01-56-26.048 PM	000003.2427	000000.0011	000000.2005	000000.0523	000000.1594	-000000.0351	000001.0000	000002.2689	000004.9200	38066	00194	00688	00530	00101	00526	01866	00677	00132	0 0 0 1 0 1 1 1 1 1 1 1 1 1 1 1	0 0 0 0 0 0 0 0 0 0 0 0 0 0 0 0
2023-10-18T01-56-28.754 PM	000003.2421	000000.0292	000000.2290	000000.0616	000000.1594	-000000.0351	000001.0006	000002.1429	000005.4000	38067	00247	00753	00594	00101	00526	01867	00679	00140	0 0 0 1 0 1 1 1 1 1 1 1 1 1 1 1	0 0 0 0 0 0 0 0 0 0 0 0 0 0 0 0
2023-10-18T01-56-31.318 PM	000003.2409	000000.0297	000000.2290	000000.0616	000000.1573	-000000.0351	000000.9994	000002.2689	000005.1600	38069	00248	00753	00594	00100	00526	01865	00677	00136	0 0 0 1 0 1 1 1 1 1 1 1 1 1 1 1	0 0 0 0 0 0 0 0 0 0 0 0 0 0 0 0
2023-10-18T01-56-34.801 PM	000003.2403	-000000.0027	000000.2001	000000.0568	000000.1594	-000000.0702	000001.0000	000002.1429	000005.4000	38070	00187	00687	00561	00101	00526	01866	00679	00140	0 0 0 1 0 1 1 1 1 1 1 1 1 1 1 1	0 0 0 0 0 0 0 0 0 0 0 0 0 0 0 0
2023-10-18T01-56-37.405 PM	000003.2439	-000000.0074	000000.2062	000000.0523	000000.1657	-000000.0702	000001.0006	000002.1429	000005.1600	38064	00178	00701	00530	00104	00526	01867	00679	00136	0 0 0 1 0 1 1 1 1 1 1 1 1 1 1 1	0 0 0 0 0 0 0 0 0 0 0 0 0 0 0 0
2023-10-18T01-56-40.089 PM	000003.2445	-000000.0096	000000.2062	000000.0501	000000.1510	-000000.0351	000001.0006	000002.2059	000004.6800	38063	00174	00701	00515	00097	00526	01867	00678	00128	0 0 0 1 0 1 1 1 1 1 1 1 1 1 1 1	0 0 0 0 0 0 0 0 0 0 0 0 0 0 0 0
2023-10-18T01-56-42.943 PM	000003.2445	-000000.0090	000000.2071	000000.0534	000000.1636	-000000.0702	000000.9988	000002.2059	000005.4000	38063	00175	00703	00538	00103	00526	01864	00678	00140	0 0 0 1 0 1 1 1 1 1 1 1 1 1 1 1	0 0 0 0 0 0 0 0 0 0 0 0 0 0 0 0
2023-10-18T01-56-45.722 PM	000003.2480	-000000.0069	000000.2001	000000.0552	000000.1573	-000000.0702	000001.0000	000002.2689	000005.4000	38057	00179	00687	00550	00100	00526	01866	00677	00140	0 0 0 1 0 1 1 1 1 1 1 1 1 1 1 1	0 0 0 0 0 0 0 0 0 0 0 0 0 0 0 0
2023-10-18T01-56-48.399 PM	000003.2498	-000000.0005	000000.2014	000000.0501	000000.1573	-000000.0351	000001.0000	000002.2059	000005.4000	38054	00191	00690	00515	00100	00526	01866	00678	00140	0 0 0 1 0 1 1 1 1 1 1 1 1 1 1 1	0 0 0 0 0 0 0 0 0 0 0 0 0 0 0 0
2023-10-18T01-56-51.119 PM	000003.2492	-000000.0042	000000.2009	000000.0526	000000.1552	-000000.0351	000001.0000	000002.2059	000005.1600	38055	00184	00689	00532	00099	00526	01866	00678	00136	0 0 0 1 0 1 1 1 1 1 1 1 1 1 1 1	0 0 0 0 0 0 0 0 0 0 0 0 0 0 0 0
2023-10-18T01-56-53.864 PM	000003.2498	-000000.0085	000000.2040	000000.0511	000000.1573	-000000.0351	000000.9988	000002.1429	000005.1600	38054	00176	00696	00522	00100	00526	01864	00679	00136	0 0 0 1 0 1 1 1 1 1 1 1 1 1 1 1	0 0 0 0 0 0 0 0 0 0 0 0 0 0 0 0
2023-10-18T01-56-56.234 PM	000003.2510	000000.0005	000000.2009	000000.0524	000000.1531	-000000.0351	000001.0000	000002.2059	000004.9200	38052	00193	00689	00531	00098	00526	01866	00678	00132	0 0 0 1 0 1 1 1 1 1 1 1 1 1 1 1	0 0 0 0 0 0 0 0 0 0 0 0 0 0 0 0
2023-10-18T01-57-00.297 PM	000003.2527	000000.0329	000000.2294	000000.0612	000000.1573	-000000.0351	000001.0000	000002.2059	000004.9200	38049	00254	00754	00591	00100	00526	01866	00678	00132	0 0 0 1 0 1 1 1 1 1 1 1 1 1 1 1	0 0 0 0 0 0 0 0 0 0 0 0 0 0 0 0
2023-10-18T01-57-02.965 PM	000003.2563	000000.0255	000000.2364	000000.0590	000000.1573	-000000.0351	000001.0000	000002.1429	000005.4000	38043	00240	00770	00576	00100	00526	01866	00679	00140	0 0 0 1 0 1 1 1 1 1 1 1 1 1 1 1	0 0 0 0 0 0 0 0 0 0 0 0 0 0 0 0
2023-10-18T01-57-05.163 PM	000003.2563	000000.0250	000000.2355	000000.0587	000000.1594	-000000.0351	000000.9994	000002.1429	000004.6800	38043	00239	00768	00574	00101	00526	01865	00679	00128	0 0 0 1 0 1 1 1 1 1 1 1 1 1 1 1	0 0 0 0 0 0 0 0 0 0 0 0 0 0 0 0
2023-10-18T01-57-08.237 PM	000003.2569	000000.0175	000000.2294	000000.0601	000000.1594	-000000.0351	000000.9994	000002.1429	000005.4000	38042	00225	00754	00584	00101	00526	01865	00679	00140	0 0 0 1 0 1 1 1 1 1 1 1 1 1 1 1	0 0 0 0 0 0 0 0 0 0 0 0 0 0 0 0
2023-10-18T01-57-10.621 PM	000003.2580	000000.0260	000000.2373	000000.0590	000000.1657	-000000.0351	000001.0000	000002.2059	000005.1600	38040	00241	00772	00576	00104	00526	01866	00678	00136	0 0 0 1 0 1 1 1 1 1 1 1 1 1 1 1	0 0 0 0 0 0 0 0 0 0 0 0 0 0 0 0
2023-10-18T01-57-13.743 PM	000003.2569	000000.0356	000000.2276	000000.0600	000000.1573	-000000.0351	000001.0000	000002.1429	000005.1600	38042	00259	00750	00583	00100	00526	01866	00679	00136	0 0 0 1 0 1 1 1 1 1 1 1 1 1 1 1	0 0 0 0 0 0 0 0 0 0 0 0 0 0 0 0
2023-10-18T01-57-16.206 PM	000003.2580	000000.0228	000000.2312	000000.0591	000000.1636	-000000.0351	000000.9982	000002.1429	000005.4000	38040	00235	00758	00577	00103	00526	01863	00679	00140	0 0 0 1 0 1 1 1 1 1 1 1 1 1 1 1	0 0 0 0 0 0 0 0 0 0 0 0 0 0 0 0
2023-10-18T01-57-19.390 PM	000003.2592	000000.0223	000000.2320	000000.0588	000000.1678	-000000.0702	000000.9988	000002.2689	000005.1600	38038	00234	00760	00575	00105	00526	01864	00677	00136	0 0 0 1 0 1 1 1 1 1 1 1 1 1 1 1	0 0 0 0 0 0 0 0 0 0 0 0 0 0 0 0
2023-10-18T01-57-22.443 PM	000003.2592	-000000.0090	000000.2040	000000.0510	000000.1510	-000000.0351	000001.0000	000002.1429	000004.9200	38038	00175	00696	00521	00097	00526	01866	00679	00132	0 0 0 1 0 1 1 1 1 1 1 1 1 1 1 1	0 0 0 0 0 0 0 0 0 0 0 0 0 0 0 0
2023-10-18T01-57-25.148 PM	000003.2592	-000000.0032	000000.2001	000000.0518	000000.1531	-000000.0351	000000.9988	000002.1429	000005.4000	38038	00186	00687	00527	00098	00526	01864	00679	00140	0 0 0 1 0 1 1 1 1 1 1 1 1 1 1 1	0 0 0 0 0 0 0 0 0 0 0 0 0 0 0 0
2023-10-18T01-57-28.255 PM	000003.2616	000000.0159	000000.2058	000000.0494	000000.1615	-000000.0351	000000.9982	000002.3319	000005.1600	38034	00222	00700	00510	00102	00526	01863	00676	00136	0 0 0 1 0 1 1 1 1 1 1 1 1 1 1 1	0 0 0 0 0 0 0 0 0 0 0 0 0 0 0 0
2023-10-18T01-57-30.984 PM	000003.2598	-000000.0096	000000.2071	000000.0497	000000.1531	-000000.0351	000000.9988	000002.1429	000004.9200	38037	00174	00703	00512	00098	00526	01864	00679	00132	0 0 0 1 0 1 1 1 1 1 1 1 1 1 1 1	0 0 0 0 0 0 0 0 0 0 0 0 0 0 0 0
2023-10-18T01-57-33.604 PM	000003.2569	-000000.0069	000000.2058	000000.0494	000000.1615	-000000.0351	000000.9994	000002.3319	000005.1600	38042	00179	00700	00510	00102	00526	01865	00676	00136	0 0 0 1 0 1 1 1 1 1 1 1 1 1 1 1	0 0 0 0 0 0 0 0 0 0 0 0 0 0 0 0
2023-10-18T01-57-36.349 PM	000003.2539	000000.0085	000000.2079	000000.0495	000000.1552	-000000.0351	000001.0000	000002.1429	000004.9200	38047	00208	00705	00511	00099	00526	01866	00679	00132	0 0 0 1 0 1 1 1 1 1 1 1 1 1 1 1	0 0 0 0 0 0 0 0 0 0 0 0 0 0 0 0
2023-10-18T01-57-38.547 PM	000003.2527	-000000.0090	000000.2079	000000.0494	000000.1594	-000000.0351	000000.9994	000002.2059	000004.9200	38049	00175	00705	00510	00101	00526	01865	00678	00132	0 0 0 1 0 1 1 1 1 1 1 1 1 1 1 1	0 0 0 0 0 0 0 0 0 0 0 0 0 0 0 0
2023-10-18T01-57-41.636 PM	000003.2498	000000.0005	000000.2009	000000.0495	000000.1594	-000000.0351	000000.9994	000002.1429	000005.1600	38054	00193	00689	00511	00101	00526	01865	00679	00136	0 0 0 1 0 1 1 1 1 1 1 1 1 1 1 1	0 0 0 0 0 0 0 0 0 0 0 0 0 0 0 0
2023-10-18T01-57-44.225 PM	000003.2486	000000.0223	000000.2075	000000.0495	000000.1531	-000000.0351	000000.9994	000002.1429	000004.9200	38056	00234	00704	00511	00098	00526	01865	00679	00132	0 0 0 1 0 1 1 1 1 1 1 1 1 1 1 1	0 0 0 0 0 0 0 0 0 0 0 0 0 0 0 0
2023-10-18T01-57-47.381 PM	000003.2486	000000.0165	000000.2009	000000.0495	000000.1594	-000000.0351	000000.9994	000002.1429	000005.1600	38056	00223	00689	00511	00101	00526	01865	00679	00136	0 0 0 1 0 1 1 1 1 1 1 1 1 1 1 1	0 0 0 0 0 0 0 0 0 0 0 0 0 0 0 0
2023-10-18T01-57-50.305 PM	000003.2474	000000.0239	000000.2360	000000.0587	000000.1657	-000000.0351	000000.9994	000002.1429	000005.6400	38058	00237	00769	00574	00104	00526	01865	00679	00144	0 0 0 1 0 1 1 1 1 1 1 1 1 1 1 1	0 0 0 0 0 0 0 0 0 0 0 0 0 0 0 0
2023-10-18T01-57-53.094 PM	000003.2474	000000.0329	000000.2294	000000.0591	000000.1636	-000000.0351	000001.0000	000002.2689	000005.1600	38058	00254	00754	00577	00103	00526	01866	00677	00136	0 0 0 1 0 1 1 1 1 1 1 1 1 1 1 1	0 0 0 0 0 0 0 0 0 0 0 0 0 0 0 0
2023-10-18T01-57-55.353 PM	000003.2462	000000.0117	000000.2036	000000.0508	000000.1531	-000000.0351	000000.9994	000002.0798	000005.1600	38060	00214	00695	00520	00098	00526	01865	00680	00136	0 0 0 1 0 1 1 1 1 1 1 1 1 1 1 1	0 0 0 0 0 0 0 0 0 0 0 0 0 0 0 0
2023-10-18T01-57-58.178 PM	000003.2450	000000.0282	000000.2333	000000.0588	000000.1678	-000000.0351	000001.0000	000002.2689	000004.9200	38062	00245	00763	00575	00105	00526	01866	00677	00132	0 0 0 1 0 1 1 1 1 1 1 1 1 1 1 1	0 0 0 0 0 0 0 0 0 0 0 0 0 0 0 0
2023-10-18T01-58-01.332 PM	000003.2421	000000.0250	000000.2368	000000.0588	000000.1657	-000000.0351	000001.0006	000002.1429	000005.1600	38067	00239	00771	00575	00104	00526	01867	00679	00136	0 0 0 1 0 1 1 1 1 1 1 1 1 1 1 1	0 0 0 0 0 0 0 0 0 0 0 0 0 0 0 0
2023-10-18T01-58-04.046 PM	000003.2439	-000000.0021	000000.2259	000000.0613	000000.1573	-000000.0351	000000.9994	000002.2689	000005.1600	38064	00188	00746	00592	00100	00526	01865	00677	00136	0 0 0 1 0 1 1 1 1 1 1 1 1 1 1 1	0 0 0 0 0 0 0 0 0 0 0 0 0 0 0 0
2023-10-18T01-58-06.415 PM	000003.2403	000000.0361	000000.2290	000000.0601	000000.1615	-000000.0351	000001.0000	000002.0798	000004.6800	38070	00260	00753	00584	00102	00526	01866	00680	00128	0 0 0 1 0 1 1 1 1 1 1 1 1 1 1 1	0 0 0 0 0 0 0 0 0 0 0 0 0 0 0 0
2023-10-18T01-58-09.836 PM	000003.2379	-000000.0090	000000.2071	000000.0497	000000.1531	-000000.0351	000001.0006	000002.2689	000004.9200	38074	00175	00703	00512	00098	00526	01867	00677	00132	0 0 0 1 0 1 1 1 1 1 1 1 1 1 1 1	0 0 0 0 0 0 0 0 0 0 0 0 0 0 0 0
2023-10-18T01-58-12.582 PM	000003.2356	-000000.0021	000000.2316	000000.0590	000000.1636	-000000.0351	000001.0006	000002.2689	000005.1600	38078	00188	00759	00576	00103	00526	01867	00677	00136	0 0 0 1 0 1 1 1 1 1 1 1 1 1 1 1	0 0 0 0 0 0 0 0 0 0 0 0 0 0 0 0
2023-10-18T01-58-15.705 PM	000003.2332	000000.0032	000000.2307	000000.0591	000000.1636	-000000.0351	000001.0012	000002.2059	000004.6800	38082	00198	00757	00577	00103	00526	01868	00678	00128	0 0 0 1 0 1 1 1 1 1 1 1 1 1 1 1	0 0 0 0 0 0 0 0 0 0 0 0 0 0 0 0
2023-10-18T01-58-18.169 PM	000003.2320	-000000.0037	000000.2001	000000.0518	000000.1531	-000000.0351	000001.0006	000002.1429	000005.1600	38084	00185	00687	00527	00098	00526	01867	00679	00136	0 0 0 1 0 1 1 1 1 1 1 1 1 1 1 1	0 0 0 0 0 0 0 0 0 0 0 0 0 0 0 0
2023-10-18T01-58-21.350 PM	000003.2338	-000000.0064	000000.2005	000000.0521	000000.1531	-000000.0351	000001.0012	000002.1429	000005.1600	38081	00180	00688	00529	00098	00526	01868	00679	00136	0 0 0 1 0 1 1 1 1 1 1 1 1 1 1 1	0 0 0 0 0 0 0 0 0 0 0 0 0 0 0 0
2023-10-18T01-58-23.514 PM	000003.2344	-000000.0005	000000.2220	000000.0597	000000.1615	-000000.0351	000001.0000	000002.1429	000005.1600	38080	00191	00737	00581	00102	00526	01866	00679	00136	0 0 0 1 0 1 1 1 1 1 1 1 1 1 1 1	0 0 0 0 0 0 0 0 0 0 0 0 0 0 0 0
2023-10-18T01-58-26.399 PM	000003.2362	-000000.0069	000000.2001	000000.0520	000000.1531	-000000.0351	000001.0000	000002.2059	000005.1600	38077	00179	00687	00528	00098	00526	01866	00678	00136	0 0 0 1 0 1 1 1 1 1 1 1 1 1 1 1	0 0 0 0 0 0 0 0 0 0 0 0 0 0 0 0
2023-10-18T01-58-29.662 PM	000003.2362	-000000.0080	000000.2014	000000.0520	000000.1531	-000000.0351	000001.0006	000002.2059	000004.6800	38077	00177	00690	00528	00098	00526	01867	00678	00128	0 0 0 1 0 1 1 1 1 1 1 1 1 1 1 1	0 0 0 0 0 0 0 0 0 0 0 0 0 0 0 0
2023-10-18T01-58-32.423 PM	000003.2356	000000.0335	000000.2211	000000.0497	000000.1615	-000000.0351	000001.0006	000002.2689	000005.1600	38078	00255	00735	00512	00102	00526	01867	00677	00136	0 0 0 1 0 1 1 1 1 1 1 1 1 1 1 1	0 0 0 0 0 0 0 0 0 0 0 0 0 0 0 0
2023-10-18T01-58-35.464 PM	000003.2344	000000.0351	000000.2128	000000.0507	000000.1573	-000000.0351	000001.0006	000002.2059	000005.1600	38080	00258	00716	00519	00100	00526	01867	00678	00136	0 0 0 1 0 1 1 1 1 1 1 1 1 1 1 1	0 0 0 0 0 0 0 0 0 0 0 0 0 0 0 0
2023-10-18T01-58-38.161 PM	000003.2356	000000.0250	000000.2347	000000.0590	000000.1573	-000000.0351	000001.0006	000002.2059	000005.1600	38078	00239	00766	00576	00100	00526	01867	00678	00136	0 0 0 1 0 1 1 1 1 1 1 1 1 1 1 1	0 0 0 0 0 0 0 0 0 0 0 0 0 0 0 0
2023-10-18T01-58-40.812 PM	000003.2356	000000.0255	000000.2329	000000.0600	000000.1573	-000000.0351	000001.0000	000002.1429	000004.9200	38078	00240	00762	00583	00100	00526	01866	00679	00132	0 0 0 1 0 1 1 1 1 1 1 1 1 1 1 1	0 0 0 0 0 0 0 0 0 0 0 0 0 0 0 0
2023-10-18T01-58-43.995 PM	000003.2379	-000000.0037	000000.2044	000000.0590	000000.1657	-000000.0702	000000.9994	000002.2059	000005.1600	38074	00185	00697	00576	00104	00526	01865	00678	00136	0 0 0 1 0 1 1 1 1 1 1 1 1 1 1 1	0 0 0 0 0 0 0 0 0 0 0 0 0 0 0 0
2023-10-18T01-58-46.645 PM	000003.2385	000000.0271	000000.2303	000000.0612	000000.1552	-000000.0351	000001.0006	000002.1429	000004.6800	38073	00243	00756	00591	00099	00526	01867	00679	00128	0 0 0 1 0 1 1 1 1 1 1 1 1 1 1 1	0 0 0 0 0 0 0 0 0 0 0 0 0 0 0 0
2023-10-18T01-58-49.358 PM	000003.2385	000000.0297	000000.2281	000000.0612	000000.1573	-000000.0351	000001.0000	000002.2689	000005.1600	38073	00248	00751	00591	00100	00526	01866	00677	00136	0 0 0 1 0 1 1 1 1 1 1 1 1 1 1 1	0 0 0 0 0 0 0 0 0 0 0 0 0 0 0 0
2023-10-18T01-58-52.149 PM	000003.2368	-000000.0042	000000.2132	000000.0588	000000.1657	-000000.0702	000001.0006	000002.2059	000005.1600	38076	00184	00717	00575	00104	00526	01867	00678	00136	0 0 0 1 0 1 1 1 1 1 1 1 1 1 1 1	0 0 0 0 0 0 0 0 0 0 0 0 0 0 0 0
2023-10-18T01-58-54.835 PM	000003.2368	000000.0244	000000.2338	000000.0593	000000.1573	-000000.0351	000001.0006	000002.1429	000005.1600	38076	00238	00764	00578	00100	00526	01867	00679	00136	0 0 0 1 0 1 1 1 1 1 1 1 1 1 1 1	0 0 0 0 0 0 0 0 0 0 0 0 0 0 0 0
2023-10-18T01-58-58.313 PM	000003.2320	-000000.0080	000000.2066	000000.0501	000000.1531	-000000.0351	000000.9994	000002.1429	000005.1600	38084	00177	00702	00515	00098	00526	01865	00679	00136	0 0 0 1 0 1 1 1 1 1 1 1 1 1 1 1	0 0 0 0 0 0 0 0 0 0 0 0 0 0 0 0
2023-10-18T01-59-00.899 PM	000003.2303	-000000.0011	000000.2058	000000.0613	000000.1573	-000000.0702	000000.9994	000002.1429	000005.1600	38087	00190	00700	00592	00100	00526	01865	00679	00136	0 0 0 1 0 1 1 1 1 1 1 1 1 1 1 1	0 0 0 0 0 0 0 0 0 0 0 0 0 0 0 0
2023-10-18T01-59-03.581 PM	000003.2285	-000000.0058	000000.2115	000000.0617	000000.1573	-000000.0351	000001.0012	000002.2059	000004.9200	38090	00181	00713	00595	00100	00526	01868	00678	00132	0 0 0 1 0 1 1 1 1 1 1 1 1 1 1 1	0 0 0 0 0 0 0 0 0 0 0 0 0 0 0 0
2023-10-18T01-59-06.356 PM	000003.2309	-000000.0011	000000.2009	000000.0501	000000.1594	-000000.0351	000001.0012	000002.2059	000004.6800	38086	00190	00689	00515	00101	00526	01868	00678	00128	0 0 0 1 0 1 1 1 1 1 1 1 1 1 1 1	0 0 0 0 0 0 0 0 0 0 0 0 0 0 0 0
2023-10-18T01-59-08.959 PM	000003.2309	-000000.0080	000000.2084	000000.0497	000000.1552	-000000.0351	000001.0000	000002.2059	000005.1600	38086	00177	00706	00512	00099	00526	01866	00678	00136	0 0 0 1 0 1 1 1 1 1 1 1 1 1 1 1	0 0 0 0 0 0 0 0 0 0 0 0 0 0 0 0
2023-10-18T01-59-11.640 PM	000003.2303	000000.0011	000000.2009	000000.0590	000000.1615	-000000.0702	000001.0012	000002.2059	000005.1600	38087	00194	00689	00576	00102	00526	01868	00678	00136	0 0 0 1 0 1 1 1 1 1 1 1 1 1 1 1	0 0 0 0 0 0 0 0 0 0 0 0 0 0 0 0
2023-10-18T01-59-14.386 PM	000003.2285	-000000.0032	000000.2049	000000.0498	000000.1594	-000000.0351	000000.9994	000002.2689	000004.9200	38090	00186	00698	00513	00101	00526	01865	00677	00132	0 0 0 1 0 1 1 1 1 1 1 1 1 1 1 1	0 0 0 0 0 0 0 0 0 0 0 0 0 0 0 0
2023-10-18T01-59-16.786 PM	000003.2285	-000000.0096	000000.2049	000000.0501	000000.1531	-000000.0351	000001.0012	000002.1429	000005.1600	38090	00174	00698	00515	00098	00526	01868	00679	00136	0 0 0 1 0 1 1 1 1 1 1 1 1 1 1 1	0 0 0 0 0 0 0 0 0 0 0 0 0 0 0 0
2023-10-18T01-59-19.955 PM	000003.2261	000000.0255	000000.2342	000000.0526	000000.1531	-000000.0351	000001.0006	000002.2059	000005.1600	38094	00240	00765	00532	00098	00526	01867	00678	00136	0 0 0 1 0 1 1 1 1 1 1 1 1 1 1 1	0 0 0 0 0 0 0 0 0 0 0 0 0 0 0 0
2023-10-18T01-59-23.548 PM	000003.2273	000000.0260	000000.2338	000000.0514	000000.1531	-000000.0351	000001.0006	000002.1429	000004.6800	38092	00241	00764	00524	00098	00526	01867	00679	00128	0 0 0 1 0 1 1 1 1 1 1 1 1 1 1 1	0 0 0 0 0 0 0 0 0 0 0 0 0 0 0 0
2023-10-18T01-59-26.341 PM	000003.2303	000000.0351	000000.2294	000000.0597	000000.1636	-000000.0351	000000.9994	000002.1429	000004.9200	38087	00258	00754	00581	00103	00526	01865	00679	00132	0 0 0 1 0 1 1 1 1 1 1 1 1 1 1 1	0 0 0 0 0 0 0 0 0 0 0 0 0 0 0 0
2023-10-18T01-59-28.946 PM	000003.2314	000000.0282	000000.2347	000000.0585	000000.1657	-000000.0351	000001.0006	000002.2689	000005.1600	38085	00245	00766	00573	00104	00526	01867	00677	00136	0 0 0 1 0 1 1 1 1 1 1 1 1 1 1 1	0 0 0 0 0 0 0 0 0 0 0 0 0 0 0 0
2023-10-18T01-59-31.769 PM	000003.2338	000000.0271	000000.2276	000000.0520	000000.1510	-000000.0351	000001.0006	000002.2059	000005.4000	38081	00243	00750	00528	00097	00526	01867	00678	00140	0 0 0 1 0 1 1 1 1 1 1 1 1 1 1 1	0 0 0 0 0 0 0 0 0 0 0 0 0 0 0 0
2023-10-18T01-59-34.625 PM	000003.2368	000000.0303	000000.2316	000000.0585	000000.1636	-000000.0351	000001.0000	000002.2689	000004.6800	38076	00249	00759	00573	00103	00526	01866	00677	00128	0 0 0 1 0 1 1 1 1 1 1 1 1 1 1 1	0 0 0 0 0 0 0 0 0 0 0 0 0 0 0 0
2023-10-18T01-59-37.354 PM	000003.2379	000000.0282	000000.2360	000000.0590	000000.1657	-000000.0351	000001.0000	000002.1429	000005.1600	38074	00245	00769	00576	00104	00526	01866	00679	00136	0 0 0 1 0 1 1 1 1 1 1 1 1 1 1 1	0 0 0 0 0 0 0 0 0 0 0 0 0 0 0 0
2023-10-18T01-59-39.962 PM	000003.2385	-000000.0080	000000.2014	000000.0584	000000.1594	-000000.0702	000001.0006	000002.2059	000005.1600	38073	00177	00690	00572	00101	00526	01867	00678	00136	0 0 0 1 0 1 1 1 1 1 1 1 1 1 1 1	0 0 0 0 0 0 0 0 0 0 0 0 0 0 0 0
2023-10-18T01-59-42.800 PM	000003.2391	000000.0303	000000.2281	000000.0609	000000.1573	-000000.0351	000000.9994	000002.2059	000005.1600	38072	00249	00751	00589	00100	00526	01865	00678	00136	0 0 0 1 0 1 1 1 1 1 1 1 1 1 1 1	0 0 0 0 0 0 0 0 0 0 0 0 0 0 0 0
2023-10-18T01-59-46.314 PM	000003.2421	-000000.0005	000000.2014	000000.0500	000000.1615	-000000.0351	000000.9988	000002.1429	000005.1600	38067	00191	00690	00514	00102	00526	01864	00679	00136	0 0 0 1 0 1 1 1 1 1 1 1 1 1 1 1	0 0 0 0 0 0 0 0 0 0 0 0 0 0 0 0
2023-10-18T01-59-48.763 PM	000003.2415	-000000.0096	000000.2058	000000.0498	000000.1510	-000000.0351	000001.0012	000002.1429	000004.9200	38068	00174	00700	00513	00097	00526	01868	00679	00132	0 0 0 1 0 1 1 1 1 1 1 1 1 1 1 1	0 0 0 0 0 0 0 0 0 0 0 0 0 0 0 0
2023-10-18T01-59-51.950 PM	000003.2397	000000.0255	000000.2347	000000.0537	000000.1531	-000000.0351	000001.0006	000002.0798	000005.4000	38071	00240	00766	00540	00098	00526	01867	00680	00140	0 0 0 1 0 1 1 1 1 1 1 1 1 1 1 1	0 0 0 0 0 0 0 0 0 0 0 0 0 0 0 0
2023-10-18T01-59-54.334 PM	000003.2379	-000000.0016	000000.2001	000000.0517	000000.1573	-000000.0351	000001.0000	000002.2689	000004.9200	38074	00189	00687	00526	00100	00526	01866	00677	00132	0 0 0 1 0 1 1 1 1 1 1 1 1 1 1 1	0 0 0 0 0 0 0 0 0 0 0 0 0 0 0 0
2023-10-18T01-59-57.393 PM	000003.2362	-000000.0005	000000.1996	000000.0511	000000.1573	-000000.0351	000001.0006	000002.2059	000005.1600	38077	00191	00686	00522	00100	00526	01867	00678	00136	0 0 0 1 0 1 1 1 1 1 1 1 1 1 1 1	0 0 0 0 0 0 0 0 0 0 0 0 0 0 0 0
2023-10-18T02-00-00.171 PM	000003.2379	000000.0335	000000.2290	000000.0548	000000.1594	-000000.0351	000001.0000	000002.3319	000005.4000	38074	00255	00753	00547	00101	00526	01866	00676	00140	0 0 0 1 0 1 1 1 1 1 1 1 1 1 1 1	0 0 0 0 0 0 0 0 0 0 0 0 0 0 0 0
2023-10-18T02-00-02.947 PM	000003.2391	000000.0340	000000.2290	000000.0534	000000.1594	-000000.0351	000001.0006	000002.1429	000005.1600	38072	00256	00753	00538	00101	00526	01867	00679	00136	0 0 0 1 0 1 1 1 1 1 1 1 1 1 1 1	0 0 0 0 0 0 0 0 0 0 0 0 0 0 0 0
2023-10-18T02-00-05.568 PM	000003.2403	-000000.0074	000000.2009	000000.0514	000000.1531	-000000.0351	000000.9994	000002.1429	000005.1600	38070	00178	00689	00524	00098	00526	01865	00679	00136	0 0 0 1 0 1 1 1 1 1 1 1 1 1 1 1	0 0 0 0 0 0 0 0 0 0 0 0 0 0 0 0
2023-10-18T02-00-08.251 PM	000003.2427	000000.0313	000000.2307	000000.0585	000000.1615	-000000.0351	000000.9994	000002.1429	000004.6800	38066	00251	00757	00573	00102	00526	01865	00679	00128	0 0 0 1 0 1 1 1 1 1 1 1 1 1 1 1	0 0 0 0 0 0 0 0 0 0 0 0 0 0 0 0
2023-10-18T02-00-11.875 PM	000003.2474	-000000.0021	000000.2018	000000.0513	000000.1657	-000000.0702	000000.9994	000002.2059	000004.6800	38058	00188	00691	00523	00104	00526	01865	00678	00128	0 0 0 1 0 1 1 1 1 1 1 1 1 1 1 1	0 0 0 0 0 0 0 0 0 0 0 0 0 0 0 0
2023-10-18T02-00-14.574 PM	000003.2480	000000.0244	000000.2360	000000.0594	000000.1573	-000000.0351	000000.9994	000002.1429	000005.1600	38057	00238	00769	00579	00100	00526	01865	00679	00136	0 0 0 1 0 1 1 1 1 1 1 1 1 1 1 1	0 0 0 0 0 0 0 0 0 0 0 0 0 0 0 0
2023-10-18T02-00-17.257 PM	000003.2456	000000.0223	000000.2290	000000.0604	000000.1615	-000000.0351	000000.9994	000002.2059	000004.9200	38061	00234	00753	00586	00102	00526	01865	00678	00132	0 0 0 1 0 1 1 1 1 1 1 1 1 1 1 1	0 0 0 0 0 0 0 0 0 0 0 0 0 0 0 0
2023-10-18T02-00-20.095 PM	000003.2468	-000000.0069	000000.2066	000000.0495	000000.1594	-000000.0351	000001.0000	000002.2689	000005.1600	38059	00179	00702	00511	00101	00526	01866	00677	00136	0 0 0 1 0 1 1 1 1 1 1 1 1 1 1 1	0 0 0 0 0 0 0 0 0 0 0 0 0 0 0 0
2023-10-18T02-00-22.808 PM	000003.2480	000000.0239	000000.2312	000000.0593	000000.1657	-000000.0351	000000.9994	000002.2059	000005.4000	38057	00237	00758	00578	00104	00526	01865	00678	00140	0 0 0 1 0 1 1 1 1 1 1 1 1 1 1 1	0 0 0 0 0 0 0 0 0 0 0 0 0 0 0 0
2023-10-18T02-00-25.552 PM	000003.2492	000000.0234	000000.2329	000000.0587	000000.1657	-000000.0351	000000.9988	000002.3319	000004.6800	38055	00236	00762	00574	00104	00526	01864	00676	00128	0 0 0 1 0 1 1 1 1 1 1 1 1 1 1 1	0 0 0 0 0 0 0 0 0 0 0 0 0 0 0 0
2023-10-18T02-00-28.312 PM	000003.2492	-000000.0080	000000.2071	000000.0498	000000.1573	-000000.0351	000000.9994	000002.1429	000005.1600	38055	00177	00703	00513	00100	00526	01865	00679	00136	0 0 0 1 0 1 1 1 1 1 1 1 1 1 1 1	0 0 0 0 0 0 0 0 0 0 0 0 0 0 0 0
2023-10-18T02-00-30.742 PM	000003.2521	-000000.0037	000000.2027	000000.0514	000000.1657	-000000.0702	000000.9988	000002.3319	000005.1600	38050	00185	00693	00524	00104	00526	01864	00676	00136	0 0 0 1 0 1 1 1 1 1 1 1 1 1 1 1	0 0 0 0 0 0 0 0 0 0 0 0 0 0 0 0
2023-10-18T02-00-34.646 PM	000003.2533	000000.0074	000000.2001	000000.0516	000000.1573	-000000.0351	000001.0000	000002.2059	000005.1600	38048	00206	00687	00525	00100	00526	01866	00678	00136	0 0 0 1 0 1 1 1 1 1 1 1 1 1 1 1	0 0 0 0 0 0 0 0 0 0 0 0 0 0 0 0
2023-10-18T02-00-37.244 PM	000003.2551	-000000.0064	000000.2014	000000.0514	000000.1531	-000000.0351	000000.9988	000002.1429	000005.1600	38045	00180	00690	00524	00098	00526	01864	00679	00136	0 0 0 1 0 1 1 1 1 1 1 1 1 1 1 1	0 0 0 0 0 0 0 0 0 0 0 0 0 0 0 0
2023-10-18T02-00-40.075 PM	000003.2557	000000.0297	000000.2316	000000.0587	000000.1636	-000000.0351	000000.9982	000002.2689	000004.4400	38044	00248	00759	00574	00103	00526	01863	00677	00124	0 0 0 1 0 1 1 1 1 1 1 1 1 1 1 1	0 0 0 0 0 0 0 0 0 0 0 0 0 0 0 0
2023-10-18T02-00-42.854 PM	000003.2557	000000.0042	000000.2031	000000.0495	000000.1594	-000000.0351	000000.9982	000002.2689	000005.4000	38044	00200	00694	00511	00101	00526	01863	00677	00140	0 0 0 1 0 1 1 1 1 1 1 1 1 1 1 1	0 0 0 0 0 0 0 0 0 0 0 0 0 0 0 0
2023-10-18T02-00-45.485 PM	000003.2575	000000.0005	000000.2071	000000.0500	000000.1552	-000000.0351	000000.9994	000002.0798	000005.1600	38041	00193	00703	00514	00099	00526	01865	00680	00136	0 0 0 1 0 1 1 1 1 1 1 1 1 1 1 1	0 0 0 0 0 0 0 0 0 0 0 0 0 0 0 0
2023-10-18T02-00-48.229 PM	000003.2545	000000.0287	000000.2294	000000.0610	000000.1573	-000000.0351	000000.9994	000002.2059	000005.4000	38046	00246	00754	00590	00100	00526	01865	00678	00140	0 0 0 1 0 1 1 1 1 1 1 1 1 1 1 1	0 0 0 0 0 0 0 0 0 0 0 0 0 0 0 0
2023-10-18T02-00-50.723 PM	000003.2504	000000.0287	000000.2303	000000.0610	000000.1531	-000000.0351	000001.0006	000002.0798	000005.4000	38053	00246	00756	00590	00098	00526	01867	00680	00140	0 0 0 1 0 1 1 1 1 1 1 1 1 1 1 1	0 0 0 0 0 0 0 0 0 0 0 0 0 0 0 0
2023-10-18T02-00-53.922 PM	000003.2492	000000.0085	000000.2338	000000.0587	000000.1636	-000000.0351	000001.0000	000002.2689	000005.1600	38055	00208	00764	00574	00103	00526	01866	00677	00136	0 0 0 1 0 1 1 1 1 1 1 1 1 1 1 1	0 0 0 0 0 0 0 0 0 0 0 0 0 0 0 0
2023-10-18T02-00-56.649 PM	000003.2498	000000.0287	000000.2294	000000.0609	000000.1594	-000000.0351	000001.0012	000002.2689	000004.4400	38054	00246	00754	00589	00101	00526	01868	00677	00124	0 0 0 1 0 1 1 1 1 1 1 1 1 1 1 1	0 0 0 0 0 0 0 0 0 0 0 0 0 0 0 0
2023-10-18T02-01-00.068 PM	000003.2498	-000000.0027	000000.2001	000000.0516	000000.1552	-000000.0351	000000.9994	000002.2059	000005.1600	38054	00187	00687	00525	00099	00526	01865	00678	00136	0 0 0 1 0 1 1 1 1 1 1 1 1 1 1 1	0 0 0 0 0 0 0 0 0 0 0 0 0 0 0 0
2023-10-18T02-01-02.907 PM	000003.2480	-000000.0080	000000.2071	000000.0500	000000.1531	-000000.0351	000000.9994	000002.1429	000004.9200	38057	00177	00703	00514	00098	00526	01865	00679	00132	0 0 0 1 0 1 1 1 1 1 1 1 1 1 1 1	0 0 0 0 0 0 0 0 0 0 0 0 0 0 0 0
2023-10-18T02-01-05.556 PM	000003.2498	000000.0074	000000.2307	000000.0593	000000.1636	-000000.0351	000000.9994	000002.2059	000004.9200	38054	00206	00757	00578	00103	00526	01865	00678	00132	0 0 0 1 0 1 1 1 1 1 1 1 1 1 1 1	0 0 0 0 0 0 0 0 0 0 0 0 0 0 0 0
2023-10-18T02-01-08.253 PM	000003.2533	-000000.0032	000000.2001	000000.0516	000000.1552	-000000.0351	000001.0000	000002.0798	000004.9200	38048	00186	00687	00525	00099	00526	01866	00680	00132	0 0 0 1 0 1 1 1 1 1 1 1 1 1 1 1	0 0 0 0 0 0 0 0 0 0 0 0 0 0 0 0
2023-10-18T02-01-10.887 PM	000003.2545	-000000.0069	000000.2058	000000.0505	000000.1552	-000000.0351	000000.9988	000002.1429	000004.6800	38046	00179	00700	00518	00099	00526	01864	00679	00128	0 0 0 1 0 1 1 1 1 1 1 1 1 1 1 1	0 0 0 0 0 0 0 0 0 0 0 0 0 0 0 0
2023-10-18T02-01-13.553 PM	000003.2557	000000.0016	000000.2338	000000.0596	000000.1573	-000000.0351	000000.9994	000002.2059	000004.9200	38044	00195	00764	00580	00100	00526	01865	00678	00132	0 0 0 1 0 1 1 1 1 1 1 1 1 1 1 1	0 0 0 0 0 0 0 0 0 0 0 0 0 0 0 0
2023-10-18T02-01-16.613 PM	000003.2545	-000000.0037	000000.2049	000000.0498	000000.1615	-000000.0351	000000.9994	000002.3319	000005.1600	38046	00185	00698	00513	00102	00526	01865	00676	00136	0 0 0 1 0 1 1 1 1 1 1 1 1 1 1 1	0 0 0 0 0 0 0 0 0 0 0 0 0 0 0 0
2023-10-18T02-01-19.279 PM	000003.2557	-000000.0085	000000.2040	000000.0504	000000.1531	-000000.0351	000000.9994	000002.2059	000004.6800	38044	00176	00696	00517	00098	00526	01865	00678	00128	0 0 0 1 0 1 1 1 1 1 1 1 1 1 1 1	0 0 0 0 0 0 0 0 0 0 0 0 0 0 0 0
2023-10-18T02-01-22.854 PM	000003.2551	000000.0239	000000.2040	000000.0495	000000.1615	-000000.0351	000001.0000	000002.2689	000004.2000	38045	00237	00696	00511	00102	00526	01866	00677	00120	0 0 0 1 0 1 1 1 1 1 1 1 1 1 1 1	0 0 0 0 0 0 0 0 0 0 0 0 0 0 0 0
2023-10-18T02-01-25.552 PM	000003.2533	000000.0271	000000.2040	000000.0514	000000.1552	-000000.0351	000001.0000	000002.2059	000004.9200	38048	00243	00696	00524	00099	00526	01866	00678	00132	0 0 0 1 0 1 1 1 1 1 1 1 1 1 1 1	0 0 0 0 0 0 0 0 0 0 0 0 0 0 0 0
2023-10-18T02-01-28.030 PM	000003.2527	000000.0271	000000.2298	000000.0606	000000.1594	-000000.0351	000001.0012	000002.2689	000004.9200	38049	00243	00755	00587	00101	00526	01868	00677	00132	0 0 0 1 0 1 1 1 1 1 1 1 1 1 1 1	0 0 0 0 0 0 0 0 0 0 0 0 0 0 0 0
2023-10-18T02-01-31.245 PM	000003.2515	000000.0282	000000.2290	000000.0607	000000.1594	-000000.0351	000001.0006	000002.1429	000005.1600	38051	00245	00753	00588	00101	00526	01867	00679	00136	0 0 0 1 0 1 1 1 1 1 1 1 1 1 1 1	0 0 0 0 0 0 0 0 0 0 0 0 0 0 0 0
2023-10-18T02-01-33.878 PM	000003.2504	-000000.0069	000000.2294	000000.0588	000000.1636	-000000.0351	000000.9994	000002.3319	000004.9200	38053	00179	00754	00575	00103	00526	01865	00676	00132	0 0 0 1 0 1 1 1 1 1 1 1 1 1 1 1	0 0 0 0 0 0 0 0 0 0 0 0 0 0 0 0
2023-10-18T02-01-36.528 PM	000003.2468	000000.0297	000000.2320	000000.0588	000000.1699	-000000.0702	000000.9994	000002.2059	000004.9200	38059	00248	00760	00575	00106	00526	01865	00678	00132	0 0 0 1 0 1 1 1 1 1 1 1 1 1 1 1	0 0 0 0 0 0 0 0 0 0 0 0 0 0 0 0
2023-10-18T02-01-39.193 PM	000003.2474	000000.0292	000000.2329	000000.0584	000000.1657	-000000.0351	000001.0006	000002.2059	000005.1600	38058	00247	00762	00572	00104	00526	01867	00678	00136	0 0 0 1 0 1 1 1 1 1 1 1 1 1 1 1	0 0 0 0 0 0 0 0 0 0 0 0 0 0 0 0
2023-10-18T02-01-42.096 PM	000003.2409	-000000.0042	000000.2246	000000.0609	000000.1615	-000000.0351	000001.0000	000002.1429	000004.6800	38069	00184	00743	00589	00102	00526	01866	00679	00128	0 0 0 1 0 1 1 1 1 1 1 1 1 1 1 1	0 0 0 0 0 0 0 0 0 0 0 0 0 0 0 0
2023-10-18T02-01-44.919 PM	000003.2368	-000000.0037	000000.2259	000000.0610	000000.1594	-000000.0351	000001.0006	000002.1429	000004.6800	38076	00185	00746	00590	00101	00526	01867	00679	00128	0 0 0 1 0 1 1 1 1 1 1 1 1 1 1 1	0 0 0 0 0 0 0 0 0 0 0 0 0 0 0 0
2023-10-18T02-01-48.243 PM	000003.2332	-000000.0069	000000.2044	000000.0495	000000.1636	-000000.0351	000001.0000	000002.1429	000005.1600	38082	00179	00697	00511	00103	00526	01866	00679	00136	0 0 0 1 0 1 1 1 1 1 1 1 1 1 1 1	0 0 0 0 0 0 0 0 0 0 0 0 0 0 0 0
2023-10-18T02-01-50.973 PM	000003.2303	-000000.0042	000000.2044	000000.0498	000000.1615	-000000.0351	000001.0012	000002.2059	000005.1600	38087	00184	00697	00513	00102	00526	01868	00678	00136	0 0 0 1 0 1 1 1 1 1 1 1 1 1 1 1	0 0 0 0 0 0 0 0 0 0 0 0 0 0 0 0
2023-10-18T02-01-54.045 PM	000003.2285	000000.0266	000000.2132	000000.0507	000000.1552	-000000.0351	000001.0018	000002.2689	000004.9200	38090	00242	00717	00519	00099	00526	01869	00677	00132	0 0 0 1 0 1 1 1 1 1 1 1 1 1 1 1	0 0 0 0 0 0 0 0 0 0 0 0 0 0 0 0
2023-10-18T02-01-56.366 PM	000003.2261	-000000.0032	000000.2031	000000.0498	000000.1636	-000000.0351	000001.0006	000002.2059	000004.9200	38094	00186	00694	00513	00103	00526	01867	00678	00132	0 0 0 1 0 1 1 1 1 1 1 1 1 1 1 1	0 0 0 0 0 0 0 0 0 0 0 0 0 0 0 0
2023-10-18T02-01-59.503 PM	000003.2249	-000000.0053	000000.2005	000000.0514	000000.1531	-000000.0351	000001.0012	000002.2059	000005.1600	38096	00182	00688	00524	00098	00526	01868	00678	00136	0 0 0 1 0 1 1 1 1 1 1 1 1 1 1 1	0 0 0 0 0 0 0 0 0 0 0 0 0 0 0 0
2023-10-18T02-02-02.217 PM	000003.2243	000000.0255	000000.2233	000000.0504	000000.1531	-000000.0351	000001.0012	000002.2059	000005.1600	38097	00240	00740	00517	00098	00526	01868	00678	00136	0 0 0 1 0 1 1 1 1 1 1 1 1 1 1 1	0 0 0 0 0 0 0 0 0 0 0 0 0 0 0 0
2023-10-18T02-02-04.663 PM	000003.2238	000000.0297	000000.2215	000000.0511	000000.1552	-000000.0351	000001.0025	000002.2689	000004.9200	38098	00248	00736	00522	00099	00526	01870	00677	00132	0 0 0 1 0 1 1 1 1 1 1 1 1 1 1 1	0 0 0 0 0 0 0 0 0 0 0 0 0 0 0 0
2023-10-18T02-02-07.890 PM	000003.2255	000000.0313	000000.2298	000000.0597	000000.1657	-000000.0351	000001.0006	000002.2689	000004.9200	38095	00251	00755	00581	00104	00526	01867	00677	00132	0 0 0 1 0 1 1 1 1 1 1 1 1 1 1 1	0 0 0 0 0 0 0 0 0 0 0 0 0 0 0 0
2023-10-18T02-02-11.560 PM	000003.2261	000000.0319	000000.2303	000000.0594	000000.1657	-000000.0351	000001.0006	000002.2059	000005.1600	38094	00252	00756	00579	00104	00526	01867	00678	00136	0 0 0 1 0 1 1 1 1 1 1 1 1 1 1 1	0 0 0 0 0 0 0 0 0 0 0 0 0 0 0 0
2023-10-18T02-02-14.006 PM	000003.2249	-000000.0069	000000.2044	000000.0604	000000.1573	-000000.0702	000001.0006	000002.1429	000005.1600	38096	00179	00697	00586	00100	00526	01867	00679	00136	0 0 0 1 0 1 1 1 1 1 1 1 1 1 1 1	0 0 0 0 0 0 0 0 0 0 0 0 0 0 0 0
2023-10-18T02-02-17.270 PM	000003.2273	-000000.0080	000000.2053	000000.0604	000000.1573	-000000.0702	000001.0018	000002.1429	000004.9200	38092	00177	00699	00586	00100	00526	01869	00679	00132	0 0 0 1 0 1 1 1 1 1 1 1 1 1 1 1	0 0 0 0 0 0 0 0 0 0 0 0 0 0 0 0
2023-10-18T02-02-20.030 PM	000003.2273	-000000.0021	000000.2009	000000.0511	000000.1573	-000000.0351	000001.0018	000002.1429	000005.1600	38092	00188	00689	00522	00100	00526	01869	00679	00136	0 0 0 1 0 1 1 1 1 1 1 1 1 1 1 1	0 0 0 0 0 0 0 0 0 0 0 0 0 0 0 0
2023-10-18T02-02-22.398 PM	000003.2261	-000000.0032	000000.2027	000000.0601	000000.1636	-000000.0702	000001.0012	000002.2059	000005.4000	38094	00186	00693	00584	00103	00526	01868	00678	00140	0 0 0 1 0 1 1 1 1 1 1 1 1 1 1 1	0 0 0 0 0 0 0 0 0 0 0 0 0 0 0 0
2023-10-18T02-02-25.285 PM	000003.2267	-000000.0048	000000.2071	000000.0606	000000.1615	-000000.0702	000001.0006	000002.2059	000005.1600	38093	00183	00703	00587	00102	00526	01867	00678	00136	0 0 0 1 0 1 1 1 1 1 1 1 1 1 1 1	0 0 0 0 0 0 0 0 0 0 0 0 0 0 0 0
2023-10-18T02-02-27.983 PM	000003.2261	-000000.0074	000000.2049	000000.0497	000000.1573	-000000.0351	000001.0006	000002.1429	000004.6800	38094	00178	00698	00512	00100	00526	01867	00679	00128	0 0 0 1 0 1 1 1 1 1 1 1 1 1 1 1	0 0 0 0 0 0 0 0 0 0 0 0 0 0 0 0
2023-10-18T02-02-31.137 PM	000003.2273	-000000.0021	000000.2009	000000.0505	000000.1573	-000000.0351	000001.0000	000002.2059	000005.1600	38092	00188	00689	00518	00100	00526	01866	00678	00136	0 0 0 1 0 1 1 1 1 1 1 1 1 1 1 1	0 0 0 0 0 0 0 0 0 0 0 0 0 0 0 0
2023-10-18T02-02-33.961 PM	000003.2273	000000.0255	000000.2285	000000.0501	000000.1552	-000000.0351	000001.0006	000002.1429	000005.1600	38092	00240	00752	00515	00099	00526	01867	00679	00136	0 0 0 1 0 1 1 1 1 1 1 1 1 1 1 1	0 0 0 0 0 0 0 0 0 0 0 0 0 0 0 0
2023-10-18T02-02-37.517 PM	000003.2285	000000.0292	000000.2268	000000.0511	000000.1531	-000000.0351	000001.0000	000002.2689	000005.1600	38090	00247	00748	00522	00098	00526	01866	00677	00136	0 0 0 1 0 1 1 1 1 1 1 1 1 1 1 1	0 0 0 0 0 0 0 0 0 0 0 0 0 0 0 0
2023-10-18T02-02-39.969 PM	000003.2303	000000.0021	000000.2036	000000.0507	000000.1510	-000000.0351	000001.0012	000002.2059	000005.1600	38087	00196	00695	00519	00097	00526	01868	00678	00136	0 0 0 1 0 1 1 1 1 1 1 1 1 1 1 1	0 0 0 0 0 0 0 0 0 0 0 0 0 0 0 0
2023-10-18T02-02-43.108 PM	000003.2368	000000.0319	000000.2294	000000.0597	000000.1657	-000000.0351	000000.9994	000002.2689	000005.1600	38076	00252	00754	00581	00104	00526	01865	00677	00136	0 0 0 1 0 1 1 1 1 1 1 1 1 1 1 1	0 0 0 0 0 0 0 0 0 0 0 0 0 0 0 0
2023-10-18T02-02-45.336 PM	000003.2368	000000.0239	000000.2333	000000.0513	000000.1531	-000000.0351	000001.0000	000002.2689	000005.1600	38076	00237	00763	00523	00098	00526	01866	00677	00136	0 0 0 1 0 1 1 1 1 1 1 1 1 1 1 1	0 0 0 0 0 0 0 0 0 0 0 0 0 0 0 0
2023-10-18T02-02-48.646 PM	000003.2397	000000.0276	000000.2325	000000.0600	000000.1573	-000000.0351	000000.9994	000002.2059	000004.9200	38071	00244	00761	00583	00100	00526	01865	00678	00132	0 0 0 1 0 1 1 1 1 1 1 1 1 1 1 1	0 0 0 0 0 0 0 0 0 0 0 0 0 0 0 0
2023-10-18T02-02-51.485 PM	000003.2421	000000.0276	000000.2316	000000.0603	000000.1594	-000000.0351	000000.9994	000002.2059	000005.1600	38067	00244	00759	00585	00101	00526	01865	00678	00136	0 0 0 1 0 1 1 1 1 1 1 1 1 1 1 1	0 0 0 0 0 0 0 0 0 0 0 0 0 0 0 0
2023-10-18T02-02-54.090 PM	000003.2427	-000000.0048	000000.2049	000000.0562	000000.1636	-000000.0702	000000.9994	000002.3319	000004.9200	38066	00183	00698	00557	00103	00526	01865	00676	00132	0 0 0 1 0 1 1 1 1 1 1 1 1 1 1 1	0 0 0 0 0 0 0 0 0 0 0 0 0 0 0 0
2023-10-18T02-02-56.318 PM	000003.2427	000000.0282	000000.2316	000000.0600	000000.1573	-000000.0351	000001.0012	000002.2689	000005.1600	38066	00245	00759	00583	00100	00526	01868	00677	00136	0 0 0 1 0 1 1 1 1 1 1 1 1 1 1 1	0 0 0 0 0 0 0 0 0 0 0 0 0 0 0 0
2023-10-18T02-03-00.255 PM	000003.2445	-000000.0058	000000.2040	000000.0510	000000.1531	-000000.0351	000001.0000	000002.1429	000004.9200	38063	00181	00696	00521	00098	00526	01866	00679	00132	0 0 0 1 0 1 1 1 1 1 1 1 1 1 1 1	0 0 0 0 0 0 0 0 0 0 0 0 0 0 0 0
2023-10-18T02-03-03.018 PM	000003.2439	-000000.0058	000000.2049	000000.0495	000000.1531	-000000.0351	000001.0000	000002.1429	000005.4000	38064	00181	00698	00511	00098	00526	01866	00679	00140	0 0 0 1 0 1 1 1 1 1 1 1 1 1 1 1	0 0 0 0 0 0 0 0 0 0 0 0 0 0 0 0
2023-10-18T02-03-05.842 PM	000003.2439	000000.0276	000000.2303	000000.0527	000000.1552	-000000.0351	000001.0000	000002.1429	000004.9200	38064	00244	00756	00533	00099	00526	01866	00679	00132	0 0 0 1 0 1 1 1 1 1 1 1 1 1 1 1	0 0 0 0 0 0 0 0 0 0 0 0 0 0 0 0
2023-10-18T02-03-08.446 PM	000003.2433	-000000.0085	000000.2053	000000.0505	000000.1552	-000000.0351	000000.9994	000002.1429	000004.9200	38065	00176	00699	00518	00099	00526	01865	00679	00132	0 0 0 1 0 1 1 1 1 1 1 1 1 1 1 1	0 0 0 0 0 0 0 0 0 0 0 0 0 0 0 0
2023-10-18T02-03-11.130 PM	000003.2421	-000000.0085	000000.2044	000000.0505	000000.1573	-000000.0351	000001.0000	000002.1429	000005.1600	38067	00176	00697	00518	00100	00526	01866	00679	00136	0 0 0 1 0 1 1 1 1 1 1 1 1 1 1 1	0 0 0 0 0 0 0 0 0 0 0 0 0 0 0 0
2023-10-18T02-03-13.799 PM	000003.2397	000000.0308	000000.2298	000000.0578	000000.1552	-000000.0351	000001.0012	000002.1429	000004.9200	38071	00250	00755	00568	00099	00526	01868	00679	00132	0 0 0 1 0 1 1 1 1 1 1 1 1 1 1 1	0 0 0 0 0 0 0 0 0 0 0 0 0 0 0 0
2023-10-18T02-03-16.182 PM	000003.2368	-000000.0037	000000.2023	000000.0513	000000.1552	-000000.0351	000001.0006	000002.1429	000005.1600	38076	00185	00692	00523	00099	00526	01867	00679	00136	0 0 0 1 0 1 1 1 1 1 1 1 1 1 1 1	0 0 0 0 0 0 0 0 0 0 0 0 0 0 0 0
2023-10-18T02-03-18.898 PM	000003.2385	-000000.0085	000000.2049	000000.0501	000000.1552	-000000.0351	000001.0006	000002.3319	000004.9200	38073	00176	00698	00515	00099	00526	01867	00676	00132	0 0 0 1 0 1 1 1 1 1 1 1 1 1 1 1	0 0 0 0 0 0 0 0 0 0 0 0 0 0 0 0
2023-10-18T02-03-22.021 PM	000003.2391	000000.0308	000000.2325	000000.0556	000000.1615	-000000.0351	000000.9994	000002.2689	000004.9200	38072	00250	00761	00553	00102	00526	01865	00677	00132	0 0 0 1 0 1 1 1 1 1 1 1 1 1 1 1	0 0 0 0 0 0 0 0 0 0 0 0 0 0 0 0
2023-10-18T02-03-25.237 PM	000003.2433	000000.0266	000000.2329	000000.0581	000000.1531	-000000.0351	000000.9994	000002.2059	000004.9200	38065	00242	00762	00570	00098	00526	01865	00678	00132	0 0 0 1 0 1 1 1 1 1 1 1 1 1 1 1	0 0 0 0 0 0 0 0 0 0 0 0 0 0 0 0
2023-10-18T02-03-27.936 PM	000003.2427	000000.0276	000000.2325	000000.0591	000000.1573	-000000.0351	000001.0000	000002.2689	000005.1600	38066	00244	00761	00577	00100	00526	01866	00677	00136	0 0 0 1 0 1 1 1 1 1 1 1 1 1 1 1	0 0 0 0 0 0 0 0 0 0 0 0 0 0 0 0
2023-10-18T02-03-31.153 PM	000003.2415	000000.0313	000000.2312	000000.0604	000000.1594	-000000.0351	000001.0000	000002.2059	000005.1600	38068	00251	00758	00586	00101	00526	01866	00678	00136	0 0 0 1 0 1 1 1 1 1 1 1 1 1 1 1	0 0 0 0 0 0 0 0 0 0 0 0 0 0 0 0
2023-10-18T02-03-33.961 PM	000003.2427	-000000.0021	000000.2027	000000.0527	000000.1636	-000000.0702	000000.9994	000002.1429	000005.1600	38066	00188	00693	00533	00103	00526	01865	00679	00136	0 0 0 1 0 1 1 1 1 1 1 1 1 1 1 1	0 0 0 0 0 0 0 0 0 0 0 0 0 0 0 0
2023-10-18T02-03-36.284 PM	000003.2427	000000.0303	000000.2329	000000.0593	000000.1657	-000000.0351	000000.9988	000002.2689	000004.6800	38066	00249	00762	00578	00104	00526	01864	00677	00128	0 0 0 1 0 1 1 1 1 1 1 1 1 1 1 1	0 0 0 0 0 0 0 0 0 0 0 0 0 0 0 0
2023-10-18T02-03-39.468 PM	000003.2415	000000.0292	000000.2329	000000.0593	000000.1594	-000000.0351	000000.9994	000002.1429	000005.1600	38068	00247	00762	00578	00101	00526	01865	00679	00136	0 0 0 1 0 1 1 1 1 1 1 1 1 1 1 1	0 0 0 0 0 0 0 0 0 0 0 0 0 0 0 0
2023-10-18T02-03-41.947 PM	000003.2403	-000000.0064	000000.2053	000000.0521	000000.1573	-000000.0351	000001.0012	000002.2059	000005.4000	38070	00180	00699	00529	00100	00526	01868	00678	00140	0 0 0 1 0 1 1 1 1 1 1 1 1 1 1 1	0 0 0 0 0 0 0 0 0 0 0 0 0 0 0 0
2023-10-18T02-03-45.147 PM	000003.2409	-000000.0069	000000.2049	000000.0533	000000.1573	-000000.0351	000001.0000	000002.2059	000005.1600	38069	00179	00698	00537	00100	00526	01866	00678	00136	0 0 0 1 0 1 1 1 1 1 1 1 1 1 1 1	0 0 0 0 0 0 0 0 0 0 0 0 0 0 0 0
2023-10-18T02-03-48.280 PM	000003.2421	000000.0037	000000.2049	000000.0501	000000.1531	-000000.0351	000000.9994	000002.1429	000005.4000	38067	00199	00698	00515	00098	00526	01865	00679	00140	0 0 0 1 0 1 1 1 1 1 1 1 1 1 1 1	0 0 0 0 0 0 0 0 0 0 0 0 0 0 0 0
2023-10-18T02-03-51.440 PM	000003.2445	-000000.0016	000000.2036	000000.0498	000000.1573	-000000.0351	000001.0006	000002.1429	000004.4400	38063	00189	00695	00513	00100	00526	01867	00679	00124	0 0 0 1 0 1 1 1 1 1 1 1 1 1 1 1	0 0 0 0 0 0 0 0 0 0 0 0 0 0 0 0
2023-10-18T02-03-54.200 PM	000003.2445	000000.0266	000000.2325	000000.0597	000000.1552	-000000.0351	000000.9988	000002.1429	000005.1600	38063	00242	00761	00581	00099	00526	01864	00679	00136	0 0 0 1 0 1 1 1 1 1 1 1 1 1 1 1	0 0 0 0 0 0 0 0 0 0 0 0 0 0 0 0
2023-10-18T02-03-56.976 PM	000003.2468	000000.0297	000000.2294	000000.0603	000000.1594	-000000.0351	000000.9994	000002.2689	000004.9200	38059	00248	00754	00585	00101	00526	01865	00677	00132	0 0 0 1 0 1 1 1 1 1 1 1 1 1 1 1	0 0 0 0 0 0 0 0 0 0 0 0 0 0 0 0
2023-10-18T02-03-59.723 PM	000003.2480	000000.0149	000000.2320	000000.0591	000000.1636	-000000.0351	000000.9988	000002.2059	000005.1600	38057	00220	00760	00577	00103	00526	01864	00678	00136	0 0 0 1 0 1 1 1 1 1 1 1 1 1 1 1	0 0 0 0 0 0 0 0 0 0 0 0 0 0 0 0
2023-10-18T02-04-01.920 PM	000003.2474	000000.0271	000000.2325	000000.0600	000000.1594	-000000.0351	000000.9988	000002.1429	000005.1600	38058	00243	00761	00583	00101	00526	01864	00679	00136	0 0 0 1 0 1 1 1 1 1 1 1 1 1 1 1	0 0 0 0 0 0 0 0 0 0 0 0 0 0 0 0
2023-10-18T02-04-04.994 PM	000003.2504	000000.0282	000000.2320	000000.0601	000000.1594	-000000.0351	000000.9982	000002.1429	000004.9200	38053	00245	00760	00584	00101	00526	01863	00679	00132	0 0 0 1 0 1 1 1 1 1 1 1 1 1 1 1	0 0 0 0 0 0 0 0 0 0 0 0 0 0 0 0
2023-10-18T02-04-07.726 PM	000003.2521	000000.0122	000000.2312	000000.0603	000000.1615	-000000.0351	000000.9994	000002.1429	000004.9200	38050	00215	00758	00585	00102	00526	01865	00679	00132	0 0 0 1 0 1 1 1 1 1 1 1 1 1 1 1	0 0 0 0 0 0 0 0 0 0 0 0 0 0 0 0
2023-10-18T02-04-10.143 PM	000003.2527	000000.0303	000000.2307	000000.0597	000000.1636	-000000.0351	000000.9994	000002.1429	000004.4400	38049	00249	00757	00581	00103	00526	01865	00679	00124	0 0 0 1 0 1 1 1 1 1 1 1 1 1 1 1	0 0 0 0 0 0 0 0 0 0 0 0 0 0 0 0
2023-10-18T02-04-13.923 PM	000003.2527	-000000.0037	000000.2040	000000.0500	000000.1552	-000000.0351	000000.9994	000002.2689	000004.9200	38049	00185	00696	00514	00099	00526	01865	00677	00132	0 0 0 1 0 1 1 1 1 1 1 1 1 1 1 1	0 0 0 0 0 0 0 0 0 0 0 0 0 0 0 0
2023-10-18T02-04-16.574 PM	000003.2551	-000000.0037	000000.2044	000000.0500	000000.1552	-000000.0351	000000.9982	000002.1429	000004.9200	38045	00185	00697	00514	00099	00526	01863	00679	00132	0 0 0 1 0 1 1 1 1 1 1 1 1 1 1 1	0 0 0 0 0 0 0 0 0 0 0 0 0 0 0 0
2023-10-18T02-04-19.917 PM	000003.2557	000000.0297	000000.2018	000000.0504	000000.1615	-000000.0351	000000.9982	000002.1429	000004.6800	38044	00248	00691	00517	00102	00526	01863	00679	00128	0 0 0 1 0 1 1 1 1 1 1 1 1 1 1 1	0 0 0 0 0 0 0 0 0 0 0 0 0 0 0 0
2023-10-18T02-04-22.255 PM	000003.2551	-000000.0053	000000.2049	000000.0504	000000.1531	-000000.0351	000001.0000	000002.2059	000004.6800	38045	00182	00698	00517	00098	00526	01866	00678	00128	0 0 0 1 0 1 1 1 1 1 1 1 1 1 1 1	0 0 0 0 0 0 0 0 0 0 0 0 0 0 0 0
2023-10-18T02-04-25.424 PM	000003.2551	-000000.0053	000000.2014	000000.0505	000000.1573	-000000.0351	000000.9988	000002.1429	000005.1600	38045	00182	00690	00518	00100	00526	01864	00679	00136	0 0 0 1 0 1 1 1 1 1 1 1 1 1 1 1	0 0 0 0 0 0 0 0 0 0 0 0 0 0 0 0
2023-10-18T02-04-28.076 PM	000003.2539	000000.0143	000000.2005	000000.0504	000000.1615	-000000.0702	000000.9994	000002.1429	000005.1600	38047	00219	00688	00517	00102	00526	01865	00679	00136	0 0 0 1 0 1 1 1 1 1 1 1 1 1 1 1	0 0 0 0 0 0 0 0 0 0 0 0 0 0 0 0
2023-10-18T02-04-30.271 PM	000003.2498	-000000.0058	000000.2040	000000.0500	000000.1552	-000000.0351	000000.9994	000002.1429	000005.1600	38054	00181	00696	00514	00099	00526	01865	00679	00136	0 0 0 1 0 1 1 1 1 1 1 1 1 1 1 1	0 0 0 0 0 0 0 0 0 0 0 0 0 0 0 0
2023-10-18T02-04-33.188 PM	000003.2498	-000000.0037	000000.2031	000000.0500	000000.1552	-000000.0351	000001.0000	000002.2689	000005.1600	38054	00185	00694	00514	00099	00526	01866	00677	00136	0 0 0 1 0 1 1 1 1 1 1 1 1 1 1 1	0 0 0 0 0 0 0 0 0 0 0 0 0 0 0 0
2023-10-18T02-04-37.096 PM	000003.2468	000000.0297	000000.2303	000000.0601	000000.1615	-000000.0351	000001.0000	000002.2059	000004.9200	38059	00248	00756	00584	00102	00526	01866	00678	00132	0 0 0 1 0 1 1 1 1 1 1 1 1 1 1 1	0 0 0 0 0 0 0 0 0 0 0 0 0 0 0 0
2023-10-18T02-04-39.890 PM	000003.2462	-000000.0042	000000.2320	000000.0597	000000.1657	-000000.0351	000001.0006	000002.2689	000004.9200	38060	00184	00760	00581	00104	00526	01867	00677	00132	0 0 0 1 0 1 1 1 1 1 1 1 1 1 1 1	0 0 0 0 0 0 0 0 0 0 0 0 0 0 0 0
2023-10-18T02-04-42.304 PM	000003.2445	000000.0292	000000.2316	000000.0596	000000.1657	-000000.0351	000001.0012	000002.1429	000005.1600	38063	00247	00759	00580	00104	00526	01868	00679	00136	0 0 0 1 0 1 1 1 1 1 1 1 1 1 1 1	0 0 0 0 0 0 0 0 0 0 0 0 0 0 0 0
2023-10-18T02-04-45.410 PM	000003.2439	000000.0308	000000.2320	000000.0591	000000.1636	-000000.0351	000000.9994	000002.3319	000004.9200	38064	00250	00760	00577	00103	00526	01865	00676	00132	0 0 0 1 0 1 1 1 1 1 1 1 1 1 1 1	0 0 0 0 0 0 0 0 0 0 0 0 0 0 0 0
2023-10-18T02-04-47.887 PM	000003.2421	-000000.0058	000000.2333	000000.0604	000000.1594	-000000.0351	000001.0006	000002.2059	000005.1600	38067	00181	00763	00586	00101	00526	01867	00678	00136	0 0 0 1 0 1 1 1 1 1 1 1 1 1 1 1	0 0 0 0 0 0 0 0 0 0 0 0 0 0 0 0
2023-10-18T02-04-51.113 PM	000003.2421	000000.0069	000000.2329	000000.0634	000000.1573	-000000.0351	000000.9994	000002.1429	000004.9200	38067	00205	00762	00606	00100	00526	01865	00679	00132	0 0 0 1 0 1 1 1 1 1 1 1 1 1 1 1	0 0 0 0 0 0 0 0 0 0 0 0 0 0 0 0
2023-10-18T02-04-53.895 PM	000003.2433	-000000.0048	000000.2027	000000.0548	000000.1594	-000000.0702	000001.0000	000002.2689	000004.6800	38065	00183	00693	00547	00101	00526	01866	00677	00128	0 0 0 1 0 1 1 1 1 1 1 1 1 1 1 1	0 0 0 0 0 0 0 0 0 0 0 0 0 0 0 0
2023-10-18T02-04-56.233 PM	000003.2415	-000000.0064	000000.2250	000000.0634	000000.1594	-000000.0351	000001.0012	000002.2059	000005.1600	38068	00180	00744	00606	00101	00526	01868	00678	00136	0 0 0 1 0 1 1 1 1 1 1 1 1 1 1 1	0 0 0 0 0 0 0 0 0 0 0 0 0 0 0 0
2023-10-18T02-04-59.434 PM	000003.2415	-000000.0037	000000.2312	000000.0631	000000.1573	-000000.0351	000001.0006	000002.2059	000005.1600	38068	00185	00758	00604	00100	00526	01867	00678	00136	0 0 0 1 0 1 1 1 1 1 1 1 1 1 1 1	0 0 0 0 0 0 0 0 0 0 0 0 0 0 0 0
2023-10-18T02-05-03.058 PM	000003.2427	000000.0266	000000.2071	000000.0545	000000.1531	-000000.0351	000000.9994	000002.2689	000005.1600	38066	00242	00703	00545	00098	00526	01865	00677	00136	0 0 0 1 0 1 1 1 1 1 1 1 1 1 1 1	0 0 0 0 0 0 0 0 0 0 0 0 0 0 0 0
2023-10-18T02-05-05.897 PM	000003.2421	000000.0287	000000.2303	000000.0636	000000.1678	-000000.0702	000001.0000	000002.1429	000005.1600	38067	00246	00756	00608	00105	00526	01866	00679	00136	0 0 0 1 0 1 1 1 1 1 1 1 1 1 1 1	0 0 0 0 0 0 0 0 0 0 0 0 0 0 0 0
2023-10-18T02-05-08.221 PM	000003.2427	000000.0303	000000.2145	000000.0537	000000.1531	-000000.0351	000001.0012	000002.1429	000005.1600	38066	00249	00720	00540	00098	00526	01868	00679	00136	0 0 0 1 0 1 1 1 1 1 1 1 1 1 1 1	0 0 0 0 0 0 0 0 0 0 0 0 0 0 0 0
2023-10-18T02-05-11.060 PM	000003.2433	000000.0292	000000.2101	000000.0542	000000.1594	-000000.0351	000000.9994	000002.2059	000005.1600	38065	00247	00710	00543	00101	00526	01865	00678	00136	0 0 0 1 0 1 1 1 1 1 1 1 1 1 1 1	0 0 0 0 0 0 0 0 0 0 0 0 0 0 0 0
2023-10-18T02-05-13.868 PM	000003.2409	000000.0303	000000.2329	000000.0635	000000.1594	-000000.0351	000001.0012	000002.1429	000005.1600	38069	00249	00762	00607	00101	00526	01868	00679	00136	0 0 0 1 0 1 1 1 1 1 1 1 1 1 1 1	0 0 0 0 0 0 0 0 0 0 0 0 0 0 0 0
2023-10-18T02-05-16.928 PM	000003.2409	000000.0297	000000.2307	000000.0634	000000.1636	-000000.0351	000001.0000	000002.2059	000004.6800	38069	00248	00757	00606	00103	00526	01866	00678	00128	0 0 0 1 0 1 1 1 1 1 1 1 1 1 1 1	0 0 0 0 0 0 0 0 0 0 0 0 0 0 0 0
2023-10-18T02-05-19.220 PM	000003.2397	000000.0308	000000.2132	000000.0543	000000.1552	-000000.0351	000001.0012	000002.1429	000004.4400	38071	00250	00717	00544	00099	00526	01868	00679	00124	0 0 0 1 0 1 1 1 1 1 1 1 1 1 1 1	0 0 0 0 0 0 0 0 0 0 0 0 0 0 0 0
2023-10-18T02-05-22.379 PM	000003.2409	000000.0297	000000.2312	000000.0641	000000.1657	-000000.0702	000000.9994	000002.1429	000005.1600	38069	00248	00758	00611	00104	00526	01865	00679	00136	0 0 0 1 0 1 1 1 1 1 1 1 1 1 1 1	0 0 0 0 0 0 0 0 0 0 0 0 0 0 0 0
2023-10-18T02-05-25.888 PM	000003.2439	-000000.0069	000000.2027	000000.0543	000000.1552	-000000.0351	000000.9988	000002.0798	000005.1600	38064	00179	00693	00544	00099	00526	01864	00680	00136	0 0 0 1 0 1 1 1 1 1 1 1 1 1 1 1	0 0 0 0 0 0 0 0 0 0 0 0 0 0 0 0
2023-10-18T02-05-28.195 PM	000003.2433	-000000.0037	000000.2141	000000.0638	000000.1615	-000000.0702	000000.9988	000002.1429	000005.1600	38065	00185	00719	00609	00102	00526	01864	00679	00136	0 0 0 1 0 1 1 1 1 1 1 1 1 1 1 1	0 0 0 0 0 0 0 0 0 0 0 0 0 0 0 0
2023-10-18T02-05-31.364 PM	000003.2421	-000000.0074	000000.2198	000000.0634	000000.1594	-000000.0702	000001.0000	000002.2689	000005.1600	38067	00178	00732	00606	00101	00526	01866	00677	00136	0 0 0 1 0 1 1 1 1 1 1 1 1 1 1 1	0 0 0 0 0 0 0 0 0 0 0 0 0 0 0 0
2023-10-18T02-05-33.859 PM	000003.2385	-000000.0064	000000.2009	000000.0539	000000.1594	-000000.0702	000001.0006	000002.2059	000005.1600	38073	00180	00689	00541	00101	00526	01867	00678	00136	0 0 0 1 0 1 1 1 1 1 1 1 1 1 1 1	0 0 0 0 0 0 0 0 0 0 0 0 0 0 0 0
2023-10-18T02-05-36.936 PM	000003.2356	-000000.0048	000000.2023	000000.0539	000000.1531	-000000.0351	000001.0006	000002.2689	000005.1600	38078	00183	00692	00541	00098	00526	01867	00677	00136	0 0 0 1 0 1 1 1 1 1 1 1 1 1 1 1	0 0 0 0 0 0 0 0 0 0 0 0 0 0 0 0
2023-10-18T02-05-39.148 PM	000003.2350	-000000.0048	000000.2180	000000.0641	000000.1636	-000000.0702	000001.0000	000002.1429	000005.1600	38079	00183	00728	00611	00103	00526	01866	00679	00136	0 0 0 1 0 1 1 1 1 1 1 1 1 1 1 1	0 0 0 0 0 0 0 0 0 0 0 0 0 0 0 0
2023-10-18T02-05-41.847 PM	000003.2344	-000000.0058	000000.2036	000000.0508	000000.1552	-000000.0351	000001.0006	000002.1429	000005.1600	38080	00181	00695	00520	00099	00526	01867	00679	00136	0 0 0 1 0 1 1 1 1 1 1 1 1 1 1 1	0 0 0 0 0 0 0 0 0 0 0 0 0 0 0 0
2023-10-18T02-05-45.001 PM	000003.2356	-000000.0064	000000.2023	000000.0504	000000.1552	-000000.0351	000001.0000	000002.2059	000005.1600	38078	00180	00692	00517	00099	00526	01866	00678	00136	0 0 0 1 0 1 1 1 1 1 1 1 1 1 1 1	0 0 0 0 0 0 0 0 0 0 0 0 0 0 0 0
2023-10-18T02-05-47.872 PM	000003.2379	000000.0276	000000.2233	000000.0505	000000.1636	-000000.0351	000000.9994	000002.1429	000005.1600	38074	00244	00740	00518	00103	00526	01865	00679	00136	0 0 0 1 0 1 1 1 1 1 1 1 1 1 1 1	0 0 0 0 0 0 0 0 0 0 0 0 0 0 0 0
2023-10-18T02-05-51.371 PM	000003.2385	000000.0292	000000.2198	000000.0502	000000.1594	-000000.0351	000001.0006	000002.2059	000004.9200	38073	00247	00732	00516	00101	00526	01867	00678	00132	0 0 0 1 0 1 1 1 1 1 1 1 1 1 1 1	0 0 0 0 0 0 0 0 0 0 0 0 0 0 0 0
2023-10-18T02-05-53.975 PM	000003.2344	000000.0276	000000.2307	000000.0597	000000.1594	-000000.0351	000001.0006	000002.1429	000005.1600	38080	00244	00757	00581	00101	00526	01867	00679	00136	0 0 0 1 0 1 1 1 1 1 1 1 1 1 1 1	0 0 0 0 0 0 0 0 0 0 0 0 0 0 0 0
2023-10-18T02-05-56.705 PM	000003.2309	000000.0287	000000.2320	000000.0594	000000.1615	-000000.0351	000001.0012	000002.1429	000004.9200	38086	00246	00760	00579	00102	00526	01868	00679	00132	0 0 0 1 0 1 1 1 1 1 1 1 1 1 1 1	0 0 0 0 0 0 0 0 0 0 0 0 0 0 0 0
2023-10-18T02-05-59.011 PM	000003.2273	000000.0292	000000.2325	000000.0526	000000.1573	-000000.0351	000001.0012	000002.1429	000004.9200	38092	00247	00761	00532	00100	00526	01868	00679	00132	0 0 0 1 0 1 1 1 1 1 1 1 1 1 1 1	0 0 0 0 0 0 0 0 0 0 0 0 0 0 0 0
2023-10-18T02-06-02.321 PM	000003.2261	000000.0287	000000.2303	000000.0594	000000.1573	-000000.0351	000001.0006	000002.2689	000004.6800	38094	00246	00756	00579	00100	00526	01867	00677	00128	0 0 0 1 0 1 1 1 1 1 1 1 1 1 1 1	0 0 0 0 0 0 0 0 0 0 0 0 0 0 0 0
2023-10-18T02-06-04.909 PM	000003.2273	000000.0292	000000.2307	000000.0600	000000.1594	-000000.0351	000001.0006	000002.1429	000005.4000	38092	00247	00757	00583	00101	00526	01867	00679	00140	0 0 0 1 0 1 1 1 1 1 1 1 1 1 1 1	0 0 0 0 0 0 0 0 0 0 0 0 0 0 0 0
2023-10-18T02-06-07.121 PM	000003.2297	000000.0276	000000.2290	000000.0508	000000.1594	-000000.0351	000001.0000	000002.1429	000005.1600	38088	00244	00753	00520	00101	00526	01866	00679	00136	0 0 0 1 0 1 1 1 1 1 1 1 1 1 1 1	0 0 0 0 0 0 0 0 0 0 0 0 0 0 0 0
2023-10-18T02-06-09.818 PM	000003.2297	000000.0287	000000.2307	000000.0600	000000.1636	-000000.0351	000001.0006	000002.2059	000004.4400	38088	00246	00757	00583	00103	00526	01867	00678	00124	0 0 0 1 0 1 1 1 1 1 1 1 1 1 1 1	0 0 0 0 0 0 0 0 0 0 0 0 0 0 0 0
2023-10-18T02-06-13.912 PM	000003.2320	-000000.0037	000000.2027	000000.0500	000000.1531	-000000.0351	000001.0000	000002.3319	000004.6800	38084	00185	00693	00514	00098	00526	01866	00676	00128	0 0 0 1 0 1 1 1 1 1 1 1 1 1 1 1	0 0 0 0 0 0 0 0 0 0 0 0 0 0 0 0
2023-10-18T02-06-16.235 PM	000003.2326	-000000.0048	000000.2031	000000.0587	000000.1636	-000000.0702	000001.0000	000002.2059	000004.6800	38083	00183	00694	00574	00103	00526	01866	00678	00128	0 0 0 1 0 1 1 1 1 1 1 1 1 1 1 1	0 0 0 0 0 0 0 0 0 0 0 0 0 0 0 0
2023-10-18T02-06-19.326 PM	000003.2356	-000000.0032	000000.2031	000000.0572	000000.1594	-000000.0702	000001.0006	000002.2689	000005.1600	38078	00186	00694	00564	00101	00526	01867	00677	00136	0 0 0 1 0 1 1 1 1 1 1 1 1 1 1 1	0 0 0 0 0 0 0 0 0 0 0 0 0 0 0 0
2023-10-18T02-06-21.491 PM	000003.2344	-000000.0069	000000.2023	000000.0507	000000.1552	-000000.0351	000001.0000	000002.2059	000005.4000	38080	00179	00692	00519	00099	00526	01866	00678	00140	0 0 0 1 0 1 1 1 1 1 1 1 1 1 1 1	0 0 0 0 0 0 0 0 0 0 0 0 0 0 0 0
2023-10-18T02-06-24.644 PM	000003.2332	-000000.0058	000000.2040	000000.0577	000000.1594	-000000.0702	000001.0006	000002.2059	000005.1600	38082	00181	00696	00567	00101	00526	01867	00678	00136	0 0 0 1 0 1 1 1 1 1 1 1 1 1 1 1	0 0 0 0 0 0 0 0 0 0 0 0 0 0 0 0
2023-10-18T02-06-27.279 PM	000003.2356	-000000.0064	000000.2014	000000.0594	000000.1615	-000000.0702	000001.0006	000002.2059	000005.1600	38078	00180	00690	00579	00102	00526	01867	00678	00136	0 0 0 1 0 1 1 1 1 1 1 1 1 1 1 1	0 0 0 0 0 0 0 0 0 0 0 0 0 0 0 0
2023-10-18T02-06-29.820 PM	000003.2344	-000000.0042	000000.2036	000000.0502	000000.1573	-000000.0351	000000.9994	000002.1429	000004.9200	38080	00184	00695	00516	00100	00526	01865	00679	00132	0 0 0 1 0 1 1 1 1 1 1 1 1 1 1 1	0 0 0 0 0 0 0 0 0 0 0 0 0 0 0 0
2023-10-18T02-06-32.974 PM	000003.2320	-000000.0048	000000.2036	000000.0504	000000.1573	-000000.0351	000001.0000	000002.1429	000005.4000	38084	00183	00695	00517	00100	00526	01866	00679	00140	0 0 0 1 0 1 1 1 1 1 1 1 1 1 1 1	0 0 0 0 0 0 0 0 0 0 0 0 0 0 0 0
2023-10-18T02-06-35.798 PM	000003.2350	000000.0287	000000.2294	000000.0539	000000.1531	-000000.0351	000000.9994	000002.1429	000004.6800	38079	00246	00754	00541	00098	00526	01865	00679	00128	0 0 0 1 0 1 1 1 1 1 1 1 1 1 1 1	0 0 0 0 0 0 0 0 0 0 0 0 0 0 0 0
2023-10-18T02-06-39.361 PM	000003.2332	000000.0287	000000.2303	000000.0536	000000.1552	-000000.0351	000000.9994	000002.0798	000005.1600	38082	00246	00756	00539	00099	00526	01865	00680	00136	0 0 0 1 0 1 1 1 1 1 1 1 1 1 1 1	0 0 0 0 0 0 0 0 0 0 0 0 0 0 0 0
2023-10-18T02-06-41.919 PM	000003.2332	000000.0292	000000.2307	000000.0593	000000.1636	-000000.0351	000001.0006	000002.2059	000005.4000	38082	00247	00757	00578	00103	00526	01867	00678	00140	0 0 0 1 0 1 1 1 1 1 1 1 1 1 1 1	0 0 0 0 0 0 0 0 0 0 0 0 0 0 0 0
2023-10-18T02-06-44.681 PM	000003.2338	000000.0276	000000.2325	000000.0601	000000.1636	-000000.0351	000001.0000	000002.2689	000005.1600	38081	00244	00761	00584	00103	00526	01866	00677	00136	0 0 0 1 0 1 1 1 1 1 1 1 1 1 1 1	0 0 0 0 0 0 0 0 0 0 0 0 0 0 0 0
2023-10-18T02-06-47.333 PM	000003.2338	000000.0297	000000.2325	000000.0587	000000.1573	-000000.0351	000001.0006	000002.2059	000005.1600	38081	00248	00761	00574	00100	00526	01867	00678	00136	0 0 0 1 0 1 1 1 1 1 1 1 1 1 1 1	0 0 0 0 0 0 0 0 0 0 0 0 0 0 0 0
2023-10-18T02-06-50.032 PM	000003.2326	000000.0096	000000.2320	000000.0593	000000.1594	-000000.0351	000000.9994	000002.2059	000005.1600	38083	00210	00760	00578	00101	00526	01865	00678	00136	0 0 0 1 0 1 1 1 1 1 1 1 1 1 1 1	0 0 0 0 0 0 0 0 0 0 0 0 0 0 0 0
2023-10-18T02-06-52.652 PM	000003.2338	000000.0282	000000.2325	000000.0603	000000.1636	-000000.0351	000000.9988	000002.2689	000005.4000	38081	00245	00761	00585	00103	00526	01864	00677	00140	0 0 0 1 0 1 1 1 1 1 1 1 1 1 1 1	0 0 0 0 0 0 0 0 0 0 0 0 0 0 0 0
2023-10-18T02-06-55.320 PM	000003.2326	000000.0287	000000.2320	000000.0552	000000.1552	-000000.0351	000001.0000	000002.1429	000005.4000	38083	00246	00760	00550	00099	00526	01866	00679	00140	0 0 0 1 0 1 1 1 1 1 1 1 1 1 1 1	0 0 0 0 0 0 0 0 0 0 0 0 0 0 0 0
2023-10-18T02-06-58.149 PM	000003.2320	000000.0292	000000.2320	000000.0601	000000.1594	-000000.0351	000001.0000	000002.3319	000005.4000	38084	00247	00760	00584	00101	00526	01866	00676	00140	0 0 0 1 0 1 1 1 1 1 1 1 1 1 1 1	0 0 0 0 0 0 0 0 0 0 0 0 0 0 0 0
2023-10-18T02-07-01.726 PM	000003.2344	000000.0090	000000.2040	000000.0508	000000.1615	-000000.0351	000000.9994	000002.1429	000004.9200	38080	00209	00696	00520	00102	00526	01865	00679	00132	0 0 0 1 0 1 1 1 1 1 1 1 1 1 1 1	0 0 0 0 0 0 0 0 0 0 0 0 0 0 0 0
2023-10-18T02-07-04.346 PM	000003.2362	-000000.0053	000000.2044	000000.0510	000000.1594	-000000.0351	000000.9994	000002.2059	000004.6800	38077	00182	00697	00521	00101	00526	01865	00678	00128	0 0 0 1 0 1 1 1 1 1 1 1 1 1 1 1	0 0 0 0 0 0 0 0 0 0 0 0 0 0 0 0
2023-10-18T02-07-07.011 PM	000003.2350	-000000.0048	000000.2023	000000.0539	000000.1615	-000000.0702	000001.0000	000002.1429	000004.9200	38079	00183	00692	00541	00102	00526	01866	00679	00132	0 0 0 1 0 1 1 1 1 1 1 1 1 1 1 1	0 0 0 0 0 0 0 0 0 0 0 0 0 0 0 0
2023-10-18T02-07-09.662 PM	000003.2374	000000.0101	000000.2031	000000.0508	000000.1552	-000000.0351	000000.9994	000002.1429	000005.1600	38075	00211	00694	00520	00099	00526	01865	00679	00136	0 0 0 1 0 1 1 1 1 1 1 1 1 1 1 1	0 0 0 0 0 0 0 0 0 0 0 0 0 0 0 0
2023-10-18T02-07-12.343 PM	000003.2385	-000000.0037	000000.2018	000000.0505	000000.1573	-000000.0351	000001.0000	000002.2059	000005.1600	38073	00185	00691	00518	00100	00526	01866	00678	00136	0 0 0 1 0 1 1 1 1 1 1 1 1 1 1 1	0 0 0 0 0 0 0 0 0 0 0 0 0 0 0 0
2023-10-18T02-07-14.867 PM	000003.2397	-000000.0069	000000.2040	000000.0529	000000.1657	-000000.0702	000001.0000	000002.2059	000004.9200	38071	00179	00696	00534	00104	00526	01866	00678	00132	0 0 0 1 0 1 1 1 1 1 1 1 1 1 1 1	0 0 0 0 0 0 0 0 0 0 0 0 0 0 0 0
2023-10-18T02-07-17.630 PM	000003.2397	000000.0085	000000.2040	000000.0501	000000.1594	-000000.0351	000001.0006	000002.2059	000005.1600	38071	00208	00696	00515	00101	00526	01867	00678	00136	0 0 0 1 0 1 1 1 1 1 1 1 1 1 1 1	0 0 0 0 0 0 0 0 0 0 0 0 0 0 0 0
2023-10-18T02-07-20.373 PM	000003.2415	-000000.0053	000000.2027	000000.0507	000000.1531	-000000.0351	000000.9994	000002.1429	000004.6800	38068	00182	00693	00519	00098	00526	01865	00679	00128	0 0 0 1 0 1 1 1 1 1 1 1 1 1 1 1	0 0 0 0 0 0 0 0 0 0 0 0 0 0 0 0
2023-10-18T02-07-23.008 PM	000003.2415	-000000.0064	000000.2044	000000.0504	000000.1615	-000000.0351	000000.9994	000002.2059	000005.4000	38068	00180	00697	00517	00102	00526	01865	00678	00140	0 0 0 1 0 1 1 1 1 1 1 1 1 1 1 1	0 0 0 0 0 0 0 0 0 0 0 0 0 0 0 0
2023-10-18T02-07-26.193 PM	000003.2439	000000.0154	000000.2036	000000.0504	000000.1552	-000000.0351	000001.0006	000002.2059	000005.1600	38064	00221	00695	00517	00099	00526	01867	00678	00136	0 0 0 1 0 1 1 1 1 1 1 1 1 1 1 1	0 0 0 0 0 0 0 0 0 0 0 0 0 0 0 0
2023-10-18T02-07-29.254 PM	000003.2439	000000.0106	000000.2031	000000.0504	000000.1552	-000000.0351	000000.9982	000002.0798	000004.9200	38064	00212	00694	00517	00099	00526	01863	00680	00132	0 0 0 1 0 1 1 1 1 1 1 1 1 1 1 1	0 0 0 0 0 0 0 0 0 0 0 0 0 0 0 0
2023-10-18T02-07-32.078 PM	000003.2480	000000.0303	000000.2312	000000.0603	000000.1552	-000000.0351	000000.9994	000002.0798	000005.1600	38057	00249	00758	00585	00099	00526	01865	00680	00136	0 0 0 1 0 1 1 1 1 1 1 1 1 1 1 1	0 0 0 0 0 0 0 0 0 0 0 0 0 0 0 0
2023-10-18T02-07-34.431 PM	000003.2492	000000.0266	000000.2325	000000.0601	000000.1636	-000000.0351	000000.9988	000002.2059	000005.1600	38055	00242	00761	00584	00103	00526	01864	00678	00136	0 0 0 1 0 1 1 1 1 1 1 1 1 1 1 1	0 0 0 0 0 0 0 0 0 0 0 0 0 0 0 0
2023-10-18T02-07-37.632 PM	000003.2510	000000.0027	000000.2312	000000.0599	000000.1615	-000000.0351	000000.9994	000002.2059	000005.4000	38052	00197	00758	00582	00102	00526	01865	00678	00140	0 0 0 1 0 1 1 1 1 1 1 1 1 1 1 1	0 0 0 0 0 0 0 0 0 0 0 0 0 0 0 0
2023-10-18T02-07-39.985 PM	000003.2510	000000.0303	000000.2294	000000.0599	000000.1594	-000000.0351	000001.0000	000002.1429	000005.1600	38052	00249	00754	00582	00101	00526	01866	00679	00136	0 0 0 1 0 1 1 1 1 1 1 1 1 1 1 1	0 0 0 0 0 0 0 0 0 0 0 0 0 0 0 0
2023-10-18T02-07-43.028 PM	000003.2474	000000.0297	000000.2316	000000.0593	000000.1615	-000000.0351	000001.0006	000002.2059	000005.4000	38058	00248	00759	00578	00102	00526	01867	00678	00140	0 0 0 1 0 1 1 1 1 1 1 1 1 1 1 1	0 0 0 0 0 0 0 0 0 0 0 0 0 0 0 0
2023-10-18T02-07-45.791 PM	000003.2456	000000.0021	000000.2329	000000.0596	000000.1636	-000000.0351	000001.0000	000002.2059	000004.9200	38061	00196	00762	00580	00103	00526	01866	00678	00132	0 0 0 1 0 1 1 1 1 1 1 1 1 1 1 1	0 0 0 0 0 0 0 0 0 0 0 0 0 0 0 0
2023-10-18T02-07-49.337 PM	000003.2450	000000.0074	000000.2329	000000.0593	000000.1636	-000000.0351	000001.0000	000002.2059	000004.6800	38062	00206	00762	00578	00103	00526	01866	00678	00128	0 0 0 1 0 1 1 1 1 1 1 1 1 1 1 1	0 0 0 0 0 0 0 0 0 0 0 0 0 0 0 0
2023-10-18T02-07-51.988 PM	000003.2445	-000000.0090	000000.2036	000000.0505	000000.1615	-000000.0351	000000.9988	000002.1429	000004.9200	38063	00175	00695	00518	00102	00526	01864	00679	00132	0 0 0 1 0 1 1 1 1 1 1 1 1 1 1 1	0 0 0 0 0 0 0 0 0 0 0 0 0 0 0 0
2023-10-18T02-07-54.577 PM	000003.2445	-000000.0037	000000.2018	000000.0505	000000.1531	-000000.0351	000000.9994	000002.2689	000004.9200	38063	00185	00691	00518	00098	00526	01865	00677	00132	0 0 0 1 0 1 1 1 1 1 1 1 1 1 1 1	0 0 0 0 0 0 0 0 0 0 0 0 0 0 0 0
2023-10-18T02-07-57.276 PM	000003.2439	000000.0058	000000.2303	000000.0600	000000.1594	-000000.0351	000000.9994	000002.1429	000005.1600	38064	00203	00756	00583	00101	00526	01865	00679	00136	0 0 0 1 0 1 1 1 1 1 1 1 1 1 1 1	0 0 0 0 0 0 0 0 0 0 0 0 0 0 0 0
2023-10-18T02-07-59.864 PM	000003.2445	-000000.0053	000000.2036	000000.0495	000000.1594	-000000.0351	000001.0006	000002.1429	000004.9200	38063	00182	00695	00511	00101	00526	01867	00679	00132	0 0 0 1 0 1 1 1 1 1 1 1 1 1 1 1	0 0 0 0 0 0 0 0 0 0 0 0 0 0 0 0
2023-10-18T02-08-02.172 PM	000003.2450	-000000.0064	000000.2307	000000.0603	000000.1573	-000000.0351	000000.9994	000002.1429	000005.4000	38062	00180	00757	00585	00100	00526	01865	00679	00140	0 0 0 1 0 1 1 1 1 1 1 1 1 1 1 1	0 0 0 0 0 0 0 0 0 0 0 0 0 0 0 0
2023-10-18T02-08-05.262 PM	000003.2456	-000000.0048	000000.2263	000000.0600	000000.1615	-000000.0351	000000.9994	000002.1429	000005.1600	38061	00183	00747	00583	00102	00526	01865	00679	00136	0 0 0 1 0 1 1 1 1 1 1 1 1 1 1 1	0 0 0 0 0 0 0 0 0 0 0 0 0 0 0 0
2023-10-18T02-08-07.976 PM	000003.2456	-000000.0048	000000.2040	000000.0498	000000.1573	-000000.0351	000001.0000	000002.2059	000004.6800	38061	00183	00696	00513	00100	00526	01866	00678	00128	0 0 0 1 0 1 1 1 1 1 1 1 1 1 1 1	0 0 0 0 0 0 0 0 0 0 0 0 0 0 0 0
2023-10-18T02-08-10.596 PM	000003.2433	-000000.0053	000000.2040	000000.0494	000000.1573	-000000.0351	000000.9994	000002.2059	000005.1600	38065	00182	00696	00510	00100	00526	01865	00678	00136	0 0 0 1 0 1 1 1 1 1 1 1 1 1 1 1	0 0 0 0 0 0 0 0 0 0 0 0 0 0 0 0
2023-10-18T02-08-13.751 PM	000003.2433	000000.0287	000000.2115	000000.0511	000000.1510	-000000.0351	000001.0000	000002.1429	000004.6800	38065	00246	00713	00522	00097	00526	01866	00679	00128	0 0 0 1 0 1 1 1 1 1 1 1 1 1 1 1	0 0 0 0 0 0 0 0 0 0 0 0 0 0 0 0
2023-10-18T02-08-16.857 PM	000003.2421	000000.0287	000000.2079	000000.0507	000000.1510	-000000.0351	000001.0006	000002.0798	000005.1600	38067	00246	00705	00519	00097	00526	01867	00680	00136	0 0 0 1 0 1 1 1 1 1 1 1 1 1 1 1	0 0 0 0 0 0 0 0 0 0 0 0 0 0 0 0
2023-10-18T02-08-19.602 PM	000003.2433	000000.0297	000000.2298	000000.0599	000000.1615	-000000.0351	000000.9994	000002.1429	000005.1600	38065	00248	00755	00582	00102	00526	01865	00679	00136	0 0 0 1 0 1 1 1 1 1 1 1 1 1 1 1	0 0 0 0 0 0 0 0 0 0 0 0 0 0 0 0
2023-10-18T02-08-22.222 PM	000003.2433	000000.0297	000000.2132	000000.0497	000000.1573	-000000.0351	000001.0000	000002.2059	000005.1600	38065	00248	00717	00512	00100	00526	01866	00678	00136	0 0 0 1 0 1 1 1 1 1 1 1 1 1 1 1	0 0 0 0 0 0 0 0 0 0 0 0 0 0 0 0
2023-10-18T02-08-24.904 PM	000003.2421	000000.0308	000000.2044	000000.0505	000000.1573	-000000.0351	000001.0006	000002.2689	000004.9200	38067	00250	00697	00518	00100	00526	01867	00677	00132	0 0 0 1 0 1 1 1 1 1 1 1 1 1 1 1	0 0 0 0 0 0 0 0 0 0 0 0 0 0 0 0
2023-10-18T02-08-27.634 PM	000003.2409	000000.0276	000000.2329	000000.0603	000000.1615	-000000.0351	000001.0006	000002.1429	000004.6800	38069	00244	00762	00585	00102	00526	01867	00679	00128	0 0 0 1 0 1 1 1 1 1 1 1 1 1 1 1	0 0 0 0 0 0 0 0 0 0 0 0 0 0 0 0
2023-10-18T02-08-30.332 PM	000003.2409	000000.0292	000000.2145	000000.0510	000000.1531	-000000.0351	000001.0006	000002.2059	000005.1600	38069	00247	00720	00521	00098	00526	01867	00678	00136	0 0 0 1 0 1 1 1 1 1 1 1 1 1 1 1	0 0 0 0 0 0 0 0 0 0 0 0 0 0 0 0
2023-10-18T02-08-32.922 PM	000003.2397	000000.0308	000000.2119	000000.0508	000000.1531	-000000.0351	000001.0000	000002.1429	000005.1600	38071	00250	00714	00520	00098	00526	01866	00679	00136	0 0 0 1 0 1 1 1 1 1 1 1 1 1 1 1	0 0 0 0 0 0 0 0 0 0 0 0 0 0 0 0
2023-10-18T02-08-36.326 PM	000003.2391	000000.0303	000000.2303	000000.0600	000000.1594	-000000.0351	000001.0006	000002.1429	000005.1600	38072	00249	00756	00583	00101	00526	01867	00679	00136	0 0 0 1 0 1 1 1 1 1 1 1 1 1 1 1	0 0 0 0 0 0 0 0 0 0 0 0 0 0 0 0
2023-10-18T02-08-39.244 PM	000003.2391	000000.0297	000000.2312	000000.0601	000000.1594	-000000.0351	000001.0012	000002.1429	000004.4400	38072	00248	00758	00584	00101	00526	01868	00679	00124	0 0 0 1 0 1 1 1 1 1 1 1 1 1 1 1	0 0 0 0 0 0 0 0 0 0 0 0 0 0 0 0
2023-10-18T02-08-42.022 PM	000003.2385	-000000.0058	000000.2233	000000.0588	000000.1657	-000000.0702	000001.0000	000002.1429	000005.1600	38073	00181	00740	00575	00104	00526	01866	00679	00136	0 0 0 1 0 1 1 1 1 1 1 1 1 1 1 1	0 0 0 0 0 0 0 0 0 0 0 0 0 0 0 0
2023-10-18T02-08-44.391 PM	000003.2379	-000000.0085	000000.2206	000000.0601	000000.1636	-000000.0702	000000.9988	000002.2059	000004.6800	38074	00176	00734	00584	00103	00526	01864	00678	00128	0 0 0 1 0 1 1 1 1 1 1 1 1 1 1 1	0 0 0 0 0 0 0 0 0 0 0 0 0 0 0 0
2023-10-18T02-08-47.074 PM	000003.2421	000000.0282	000000.2307	000000.0600	000000.1594	-000000.0351	000001.0000	000002.1429	000005.4000	38067	00245	00757	00583	00101	00526	01866	00679	00140	0 0 0 1 0 1 1 1 1 1 1 1 1 1 1 1	0 0 0 0 0 0 0 0 0 0 0 0 0 0 0 0
2023-10-18T02-08-50.244 PM	000003.2427	-000000.0027	000000.2009	000000.0590	000000.1594	-000000.0702	000001.0006	000002.1429	000005.1600	38066	00187	00689	00576	00101	00526	01867	00679	00136	0 0 0 1 0 1 1 1 1 1 1 1 1 1 1 1	0 0 0 0 0 0 0 0 0 0 0 0 0 0 0 0
2023-10-18T02-08-52.974 PM	000003.2445	-000000.0048	000000.2158	000000.0591	000000.1636	-000000.0702	000001.0000	000002.2059	000005.1600	38063	00183	00723	00577	00103	00526	01866	00678	00136	0 0 0 1 0 1 1 1 1 1 1 1 1 1 1 1	0 0 0 0 0 0 0 0 0 0 0 0 0 0 0 0
2023-10-18T02-08-55.594 PM	000003.2462	-000000.0058	000000.2031	000000.0511	000000.1531	-000000.0351	000000.9994	000002.2059	000004.9200	38060	00181	00694	00522	00098	00526	01865	00678	00132	0 0 0 1 0 1 1 1 1 1 1 1 1 1 1 1	0 0 0 0 0 0 0 0 0 0 0 0 0 0 0 0
2023-10-18T02-08-58.214 PM	000003.2450	-000000.0085	000000.2141	000000.0601	000000.1636	-000000.0702	000001.0000	000002.0798	000004.6800	38062	00176	00719	00584	00103	00526	01866	00680	00128	0 0 0 1 0 1 1 1 1 1 1 1 1 1 1 1	0 0 0 0 0 0 0 0 0 0 0 0 0 0 0 0
2023-10-18T02-09-01.823 PM	000003.2397	000000.0303	000000.2325	000000.0495	000000.1594	-000000.0351	000000.9994	000002.2689	000004.9200	38071	00249	00761	00511	00101	00526	01865	00677	00132	0 0 0 1 0 1 1 1 1 1 1 1 1 1 1 1	0 0 0 0 0 0 0 0 0 0 0 0 0 0 0 0
2023-10-18T02-09-04.115 PM	000003.2362	-000000.0064	000000.2053	000000.0500	000000.1594	-000000.0351	000001.0000	000002.1429	000005.1600	38077	00180	00699	00514	00101	00526	01866	00679	00136	0 0 0 1 0 1 1 1 1 1 1 1 1 1 1 1	0 0 0 0 0 0 0 0 0 0 0 0 0 0 0 0
2023-10-18T02-09-07.235 PM	000003.2344	-000000.0032	000000.2018	000000.0504	000000.1573	-000000.0351	000001.0006	000002.2059	000004.9200	38080	00186	00691	00517	00100	00526	01867	00678	00132	0 0 0 1 0 1 1 1 1 1 1 1 1 1 1 1	0 0 0 0 0 0 0 0 0 0 0 0 0 0 0 0
2023-10-18T02-09-09.902 PM	000003.2332	000000.0266	000000.2298	000000.0510	000000.1594	-000000.0351	000001.0006	000002.0798	000005.1600	38082	00242	00755	00521	00101	00526	01867	00680	00136	0 0 0 1 0 1 1 1 1 1 1 1 1 1 1 1	0 0 0 0 0 0 0 0 0 0 0 0 0 0 0 0
2023-10-18T02-09-12.632 PM	000003.2314	000000.0271	000000.2259	000000.0510	000000.1552	-000000.0351	000001.0000	000002.1429	000004.9200	38085	00243	00746	00521	00099	00526	01866	00679	00132	0 0 0 1 0 1 1 1 1 1 1 1 1 1 1 1	0 0 0 0 0 0 0 0 0 0 0 0 0 0 0 0
2023-10-18T02-09-15.268 PM	000003.2320	-000000.0053	000000.2058	000000.0497	000000.1594	-000000.0351	000001.0000	000002.2059	000004.9200	38084	00182	00700	00512	00101	00526	01866	00678	00132	0 0 0 1 0 1 1 1 1 1 1 1 1 1 1 1	0 0 0 0 0 0 0 0 0 0 0 0 0 0 0 0
2023-10-18T02-09-17.968 PM	000003.2332	000000.0308	000000.2268	000000.0505	000000.1531	-000000.0351	000001.0006	000002.3319	000004.6800	38082	00250	00748	00518	00098	00526	01867	00676	00128	0 0 0 1 0 1 1 1 1 1 1 1 1 1 1 1	0 0 0 0 0 0 0 0 0 0 0 0 0 0 0 0
2023-10-18T02-09-20.635 PM	000003.2356	000000.0297	000000.2325	000000.0497	000000.1615	-000000.0351	000001.0012	000002.2059	000005.1600	38078	00248	00761	00512	00102	00526	01868	00678	00136	0 0 0 1 0 1 1 1 1 1 1 1 1 1 1 1	0 0 0 0 0 0 0 0 0 0 0 0 0 0 0 0
2023-10-18T02-09-23.694 PM	000003.2379	000000.0292	000000.2338	000000.0588	000000.1657	-000000.0351	000001.0000	000002.2059	000004.9200	38074	00247	00764	00575	00104	00526	01866	00678	00132	0 0 0 1 0 1 1 1 1 1 1 1 1 1 1 1	0 0 0 0 0 0 0 0 0 0 0 0 0 0 0 0
2023-10-18T02-09-26.832 PM	000003.2368	000000.0313	000000.2312	000000.0597	000000.1615	-000000.0351	000001.0012	000002.1429	000004.9200	38076	00251	00758	00581	00102	00526	01868	00679	00132	0 0 0 1 0 1 1 1 1 1 1 1 1 1 1 1	0 0 0 0 0 0 0 0 0 0 0 0 0 0 0 0
2023-10-18T02-09-29.059 PM	000003.2385	000000.0303	000000.2329	000000.0527	000000.1573	-000000.0351	000001.0006	000002.2059	000005.1600	38073	00249	00762	00533	00100	00526	01867	00678	00136	0 0 0 1 0 1 1 1 1 1 1 1 1 1 1 1	0 0 0 0 0 0 0 0 0 0 0 0 0 0 0 0
2023-10-18T02-09-31.680 PM	000003.2374	000000.0292	000000.2329	000000.0588	000000.1615	-000000.0351	000000.9994	000002.2689	000005.1600	38075	00247	00762	00575	00102	00526	01865	00677	00136	0 0 0 1 0 1 1 1 1 1 1 1 1 1 1 1	0 0 0 0 0 0 0 0 0 0 0 0 0 0 0 0
2023-10-18T02-09-34.347 PM	000003.2368	000000.0297	000000.2342	000000.0587	000000.1657	-000000.0351	000000.9994	000002.2059	000005.1600	38076	00248	00765	00574	00104	00526	01865	00678	00136	0 0 0 1 0 1 1 1 1 1 1 1 1 1 1 1	0 0 0 0 0 0 0 0 0 0 0 0 0 0 0 0
2023-10-18T02-09-36.967 PM	000003.2379	000000.0244	000000.2333	000000.0521	000000.1615	-000000.0351	000000.9988	000002.2689	000005.1600	38074	00238	00763	00529	00102	00526	01864	00677	00136	0 0 0 1 0 1 1 1 1 1 1 1 1 1 1 1	0 0 0 0 0 0 0 0 0 0 0 0 0 0 0 0
2023-10-18T02-09-39.681 PM	000003.2356	000000.0260	000000.2333	000000.0597	000000.1657	-000000.0351	000000.9988	000002.2059	000005.1600	38078	00241	00763	00581	00104	00526	01864	00678	00136	0 0 0 1 0 1 1 1 1 1 1 1 1 1 1 1	0 0 0 0 0 0 0 0 0 0 0 0 0 0 0 0
2023-10-18T02-09-42.349 PM	000003.2356	000000.0271	000000.2329	000000.0603	000000.1594	-000000.0351	000001.0006	000002.2059	000005.1600	38078	00243	00762	00585	00101	00526	01867	00678	00136	0 0 0 1 0 1 1 1 1 1 1 1 1 1 1 1	0 0 0 0 0 0 0 0 0 0 0 0 0 0 0 0
2023-10-18T02-09-45.031 PM	000003.2350	000000.0324	000000.2312	000000.0533	000000.1594	-000000.0351	000001.0006	000002.0798	000005.4000	38079	00253	00758	00537	00101	00526	01867	00680	00140	0 0 0 1 0 1 1 1 1 1 1 1 1 1 1 1	0 0 0 0 0 0 0 0 0 0 0 0 0 0 0 0
2023-10-18T02-09-49.031 PM	000003.2332	-000000.0058	000000.2023	000000.0546	000000.1573	-000000.0351	000001.0006	000002.0798	000004.9200	38082	00181	00692	00546	00100	00526	01867	00680	00132	0 0 0 1 0 1 1 1 1 1 1 1 1 1 1 1	0 0 0 0 0 0 0 0 0 0 0 0 0 0 0 0
2023-10-18T02-09-51.700 PM	000003.2338	-000000.0090	000000.2053	000000.0502	000000.1594	-000000.0351	000001.0006	000002.1429	000005.1600	38081	00175	00699	00516	00101	00526	01867	00679	00136	0 0 0 1 0 1 1 1 1 1 1 1 1 1 1 1	0 0 0 0 0 0 0 0 0 0 0 0 0 0 0 0
2023-10-18T02-09-53.911 PM	000003.2332	-000000.0037	000000.2005	000000.0556	000000.1573	-000000.0351	000001.0006	000002.1429	000005.1600	38082	00185	00688	00553	00100	00526	01867	00679	00136	0 0 0 1 0 1 1 1 1 1 1 1 1 1 1 1	0 0 0 0 0 0 0 0 0 0 0 0 0 0 0 0
2023-10-18T02-09-56.624 PM	000003.2303	-000000.0021	000000.2031	000000.0540	000000.1615	-000000.0702	000001.0006	000002.2059	000005.1600	38087	00188	00694	00542	00102	00526	01867	00678	00136	0 0 0 1 0 1 1 1 1 1 1 1 1 1 1 1	0 0 0 0 0 0 0 0 0 0 0 0 0 0 0 0
2023-10-18T02-09-59.713 PM	000003.2314	-000000.0069	000000.2049	000000.0495	000000.1615	-000000.0351	000000.9988	000002.0798	000005.1600	38085	00179	00698	00511	00102	00526	01864	00680	00136	0 0 0 1 0 1 1 1 1 1 1 1 1 1 1 1	0 0 0 0 0 0 0 0 0 0 0 0 0 0 0 0
2023-10-18T02-10-02.017 PM	000003.2320	-000000.0048	000000.2031	000000.0529	000000.1552	-000000.0351	000001.0006	000002.1429	000005.1600	38084	00183	00694	00534	00099	00526	01867	00679	00136	0 0 0 1 0 1 1 1 1 1 1 1 1 1 1 1	0 0 0 0 0 0 0 0 0 0 0 0 0 0 0 0
2023-10-18T02-10-04.621 PM	000003.2291	-000000.0027	000000.1996	000000.0517	000000.1594	-000000.0351	000001.0018	000002.1429	000005.1600	38089	00187	00686	00526	00101	00526	01869	00679	00136	0 0 0 1 0 1 1 1 1 1 1 1 1 1 1 1	0 0 0 0 0 0 0 0 0 0 0 0 0 0 0 0
2023-10-18T02-10-07.710 PM	000003.2267	-000000.0011	000000.2053	000000.0497	000000.1594	-000000.0351	000001.0012	000002.2059	000004.9200	38093	00190	00699	00512	00101	00526	01868	00678	00132	0 0 0 1 0 1 1 1 1 1 1 1 1 1 1 1	0 0 0 0 0 0 0 0 0 0 0 0 0 0 0 0
2023-10-18T02-10-10.956 PM	000003.2267	-000000.0042	000000.2053	000000.0501	000000.1594	-000000.0351	000001.0006	000002.1429	000005.1600	38093	00184	00699	00515	00101	00526	01867	00679	00136	0 0 0 1 0 1 1 1 1 1 1 1 1 1 1 1	0 0 0 0 0 0 0 0 0 0 0 0 0 0 0 0
2023-10-18T02-10-13.654 PM	000003.2285	000000.0250	000000.2333	000000.0593	000000.1594	-000000.0351	000001.0000	000002.2059	000005.1600	38090	00239	00763	00578	00101	00526	01866	00678	00136	0 0 0 1 0 1 1 1 1 1 1 1 1 1 1 1	0 0 0 0 0 0 0 0 0 0 0 0 0 0 0 0
2023-10-18T02-10-16.808 PM	000003.2303	000000.0319	000000.2290	000000.0610	000000.1531	-000000.0351	000001.0006	000002.1429	000005.1600	38087	00252	00753	00590	00098	00526	01867	00679	00136	0 0 0 1 0 1 1 1 1 1 1 1 1 1 1 1	0 0 0 0 0 0 0 0 0 0 0 0 0 0 0 0
2023-10-18T02-10-19.695 PM	000003.2297	000000.0255	000000.2307	000000.0599	000000.1615	-000000.0351	000001.0000	000002.2059	000005.4000	38088	00240	00757	00582	00102	00526	01866	00678	00140	0 0 0 1 0 1 1 1 1 1 1 1 1 1 1 1	0 0 0 0 0 0 0 0 0 0 0 0 0 0 0 0
2023-10-18T02-10-22.065 PM	000003.2314	000000.0276	000000.2298	000000.0583	000000.1531	-000000.0351	000001.0000	000002.0798	000004.9200	38085	00244	00755	00571	00098	00526	01866	00680	00132	0 0 0 1 0 1 1 1 1 1 1 1 1 1 1 1	0 0 0 0 0 0 0 0 0 0 0 0 0 0 0 0
2023-10-18T02-10-25.203 PM	000003.2374	000000.0319	000000.2290	000000.0587	000000.1531	-000000.0351	000001.0006	000002.1429	000004.9200	38075	00252	00753	00574	00098	00526	01867	00679	00132	0 0 0 1 0 1 1 1 1 1 1 1 1 1 1 1	0 0 0 0 0 0 0 0 0 0 0 0 0 0 0 0
2023-10-18T02-10-27.822 PM	000003.2409	000000.0149	000000.2333	000000.0601	000000.1594	-000000.0351	000000.9988	000002.1429	000004.9200	38069	00220	00763	00584	00101	00526	01864	00679	00132	0 0 0 1 0 1 1 1 1 1 1 1 1 1 1 1	0 0 0 0 0 0 0 0 0 0 0 0 0 0 0 0
2023-10-18T02-10-30.003 PM	000003.2450	000000.0287	000000.2347	000000.0580	000000.1615	-000000.0351	000000.9988	000002.2689	000005.1600	38062	00246	00766	00569	00102	00526	01864	00677	00136	0 0 0 1 0 1 1 1 1 1 1 1 1 1 1 1	0 0 0 0 0 0 0 0 0 0 0 0 0 0 0 0
2023-10-18T02-10-33.204 PM	000003.2456	000000.0260	000000.2320	000000.0599	000000.1531	-000000.0351	000001.0000	000002.1429	000005.1600	38061	00241	00760	00582	00098	00526	01866	00679	00136	0 0 0 1 0 1 1 1 1 1 1 1 1 1 1 1	0 0 0 0 0 0 0 0 0 0 0 0 0 0 0 0
2023-10-18T02-10-36.891 PM	000003.2450	-000000.0016	000000.2009	000000.0508	000000.1573	-000000.0351	000001.0000	000002.2059	000004.6800	38062	00189	00689	00520	00100	00526	01866	00678	00128	0 0 0 1 0 1 1 1 1 1 1 1 1 1 1 1	0 0 0 0 0 0 0 0 0 0 0 0 0 0 0 0
2023-10-18T02-10-39.777 PM	000003.2433	000000.0085	000000.2044	000000.0502	000000.1573	-000000.0351	000001.0000	000002.1429	000004.6800	38065	00208	00697	00516	00100	00526	01866	00679	00128	0 0 0 1 0 1 1 1 1 1 1 1 1 1 1 1	0 0 0 0 0 0 0 0 0 0 0 0 0 0 0 0
2023-10-18T02-10-42.053 PM	000003.2439	-000000.0048	000000.2062	000000.0497	000000.1657	-000000.0702	000001.0000	000002.1429	000004.9200	38064	00183	00701	00512	00104	00526	01866	00679	00132	0 0 0 1 0 1 1 1 1 1 1 1 1 1 1 1	0 0 0 0 0 0 0 0 0 0 0 0 0 0 0 0
2023-10-18T02-10-44.813 PM	000003.2427	-000000.0037	000000.2049	000000.0497	000000.1636	-000000.0351	000000.9994	000002.2059	000004.9200	38066	00185	00698	00512	00103	00526	01865	00678	00132	0 0 0 1 0 1 1 1 1 1 1 1 1 1 1 1	0 0 0 0 0 0 0 0 0 0 0 0 0 0 0 0
2023-10-18T02-10-47.636 PM	000003.2421	000000.0027	000000.2027	000000.0514	000000.1510	-000000.0351	000000.9994	000002.1429	000004.9200	38067	00197	00693	00524	00097	00526	01865	00679	00132	0 0 0 1 0 1 1 1 1 1 1 1 1 1 1 1	0 0 0 0 0 0 0 0 0 0 0 0 0 0 0 0
2023-10-18T02-10-50.836 PM	000003.2439	000000.0143	000000.2018	000000.0505	000000.1573	-000000.0351	000001.0006	000002.2059	000004.4400	38064	00219	00691	00518	00100	00526	01867	00678	00124	0 0 0 1 0 1 1 1 1 1 1 1 1 1 1 1	0 0 0 0 0 0 0 0 0 0 0 0 0 0 0 0
2023-10-18T02-10-53.691 PM	000003.2462	000000.0282	000000.2342	000000.0584	000000.1636	-000000.0351	000000.9994	000002.2059	000004.9200	38060	00245	00765	00572	00103	00526	01865	00678	00132	0 0 0 1 0 1 1 1 1 1 1 1 1 1 1 1	0 0 0 0 0 0 0 0 0 0 0 0 0 0 0 0
2023-10-18T02-10-56.515 PM	000003.2462	000000.0292	000000.2342	000000.0585	000000.1636	-000000.0351	000000.9988	000002.3319	000004.9200	38060	00247	00765	00573	00103	00526	01864	00676	00132	0 0 0 1 0 1 1 1 1 1 1 1 1 1 1 1	0 0 0 0 0 0 0 0 0 0 0 0 0 0 0 0
2023-10-18T02-11-00.235 PM	000003.2474	000000.0085	000000.2316	000000.0606	000000.1594	-000000.0351	000000.9994	000002.2059	000005.1600	38058	00208	00759	00587	00101	00526	01865	00678	00136	0 0 0 1 0 1 1 1 1 1 1 1 1 1 1 1	0 0 0 0 0 0 0 0 0 0 0 0 0 0 0 0
2023-10-18T02-11-03.149 PM	000003.2486	000000.0117	000000.2307	000000.0606	000000.1573	-000000.0351	000000.9994	000002.1429	000005.4000	38056	00214	00757	00587	00100	00526	01865	00679	00140	0 0 0 1 0 1 1 1 1 1 1 1 1 1 1 1	0 0 0 0 0 0 0 0 0 0 0 0 0 0 0 0
2023-10-18T02-11-05.626 PM	000003.2515	-000000.0011	000000.2001	000000.0505	000000.1552	-000000.0351	000001.0000	000002.2689	000004.6800	38051	00190	00687	00518	00099	00526	01866	00677	00128	0 0 0 1 0 1 1 1 1 1 1 1 1 1 1 1	0 0 0 0 0 0 0 0 0 0 0 0 0 0 0 0
2023-10-18T02-11-08.569 PM	000003.2510	-000000.0021	000000.2036	000000.0497	000000.1594	-000000.0351	000000.9994	000002.2059	000005.1600	38052	00188	00695	00512	00101	00526	01865	00678	00136	0 0 0 1 0 1 1 1 1 1 1 1 1 1 1 1	0 0 0 0 0 0 0 0 0 0 0 0 0 0 0 0
2023-10-18T02-11-11.909 PM	000003.2510	-000000.0016	000000.2027	000000.0540	000000.1615	-000000.0702	000000.9982	000002.2059	000004.9200	38052	00189	00693	00542	00102	00526	01863	00678	00132	0 0 0 1 0 1 1 1 1 1 1 1 1 1 1 1	0 0 0 0 0 0 0 0 0 0 0 0 0 0 0 0
2023-10-18T02-11-14.278 PM	000003.2515	000000.0085	000000.2075	000000.0498	000000.1594	-000000.0351	000000.9988	000002.1429	000005.1600	38051	00208	00704	00513	00101	00526	01864	00679	00136	0 0 0 1 0 1 1 1 1 1 1 1 1 1 1 1	0 0 0 0 0 0 0 0 0 0 0 0 0 0 0 0
2023-10-18T02-11-17.714 PM	000003.2563	000000.0329	000000.2290	000000.0609	000000.1594	-000000.0351	000001.0000	000002.1429	000004.9200	38043	00254	00753	00589	00101	00526	01866	00679	00132	0 0 0 1 0 1 1 1 1 1 1 1 1 1 1 1	0 0 0 0 0 0 0 0 0 0 0 0 0 0 0 0
2023-10-18T02-11-19.944 PM	000003.2551	000000.0244	000000.2071	000000.0505	000000.1531	-000000.0351	000001.0000	000002.1429	000004.6800	38045	00238	00703	00518	00098	00526	01866	00679	00128	0 0 0 1 0 1 1 1 1 1 1 1 1 1 1 1	0 0 0 0 0 0 0 0 0 0 0 0 0 0 0 0
2023-10-18T02-11-23.223 PM	000003.2533	000000.0207	000000.2049	000000.0494	000000.1615	-000000.0351	000000.9994	000002.2059	000005.1600	38048	00231	00698	00510	00102	00526	01865	00678	00136	0 0 0 1 0 1 1 1 1 1 1 1 1 1 1 1	0 0 0 0 0 0 0 0 0 0 0 0 0 0 0 0
2023-10-18T02-11-26.864 PM	000003.2515	000000.0053	000000.2342	000000.0590	000000.1678	-000000.0351	000000.9994	000002.3319	000005.1600	38051	00202	00765	00576	00105	00526	01865	00676	00136	0 0 0 1 0 1 1 1 1 1 1 1 1 1 1 1	0 0 0 0 0 0 0 0 0 0 0 0 0 0 0 0
2023-10-18T02-11-29.689 PM	000003.2521	-000000.0021	000000.2009	000000.0513	000000.1552	-000000.0351	000000.9994	000002.2059	000005.4000	38050	00188	00689	00523	00099	00526	01865	00678	00140	0 0 0 1 0 1 1 1 1 1 1 1 1 1 1 1	0 0 0 0 0 0 0 0 0 0 0 0 0 0 0 0
2023-10-18T02-11-32.569 PM	000003.2474	-000000.0016	000000.2014	000000.0500	000000.1594	-000000.0351	000000.9988	000002.2059	000005.1600	38058	00189	00690	00514	00101	00526	01864	00678	00136	0 0 0 1 0 1 1 1 1 1 1 1 1 1 1 1	0 0 0 0 0 0 0 0 0 0 0 0 0 0 0 0
2023-10-18T02-11-34.962 PM	000003.2492	-000000.0016	000000.2303	000000.0590	000000.1636	-000000.0351	000000.9988	000002.3319	000005.4000	38055	00189	00756	00576	00103	00526	01864	00676	00140	0 0 0 1 0 1 1 1 1 1 1 1 1 1 1 1	0 0 0 0 0 0 0 0 0 0 0 0 0 0 0 0
2023-10-18T02-11-37.943 PM	000003.2474	-000000.0016	000000.2001	000000.0514	000000.1531	-000000.0351	000000.9994	000002.2059	000005.1600	38058	00189	00687	00524	00098	00526	01865	00678	00136	0 0 0 1 0 1 1 1 1 1 1 1 1 1 1 1	0 0 0 0 0 0 0 0 0 0 0 0 0 0 0 0
2023-10-18T02-11-41.192 PM	000003.2433	000000.0005	000000.2018	000000.0504	000000.1573	-000000.0351	000001.0006	000002.2059	000005.1600	38065	00193	00691	00517	00100	00526	01867	00678	00136	0 0 0 1 0 1 1 1 1 1 1 1 1 1 1 1	0 0 0 0 0 0 0 0 0 0 0 0 0 0 0 0
2023-10-18T02-11-43.596 PM	000003.2433	000000.0255	000000.2224	000000.0495	000000.1573	-000000.0351	000001.0000	000002.2059	000004.9200	38065	00240	00738	00511	00100	00526	01866	00678	00132	0 0 0 1 0 1 1 1 1 1 1 1 1 1 1 1	0 0 0 0 0 0 0 0 0 0 0 0 0 0 0 0
2023-10-18T02-11-46.777 PM	000003.2421	000000.0276	000000.2150	000000.0495	000000.1615	-000000.0351	000001.0000	000002.2689	000005.1600	38067	00244	00721	00511	00102	00526	01866	00677	00136	0 0 0 1 0 1 1 1 1 1 1 1 1 1 1 1	0 0 0 0 0 0 0 0 0 0 0 0 0 0 0 0
2023-10-18T02-11-50.512 PM	000003.2403	-000000.0064	000000.2307	000000.0590	000000.1657	-000000.0351	000001.0000	000002.2059	000005.1600	38070	00180	00757	00576	00104	00526	01866	00678	00136	0 0 0 1 0 1 1 1 1 1 1 1 1 1 1 1	0 0 0 0 0 0 0 0 0 0 0 0 0 0 0 0
2023-10-18T02-11-52.881 PM	000003.2391	000000.0340	000000.2303	000000.0593	000000.1636	-000000.0351	000001.0012	000002.0798	000005.1600	38072	00256	00756	00578	00103	00526	01868	00680	00136	0 0 0 1 0 1 1 1 1 1 1 1 1 1 1 1	0 0 0 0 0 0 0 0 0 0 0 0 0 0 0 0
2023-10-18T02-11-56.207 PM	000003.2421	-000000.0027	000000.2141	000000.0591	000000.1615	-000000.0702	000001.0000	000002.2059	000005.1600	38067	00187	00719	00577	00102	00526	01866	00678	00136	0 0 0 1 0 1 1 1 1 1 1 1 1 1 1 1	0 0 0 0 0 0 0 0 0 0 0 0 0 0 0 0
2023-10-18T02-11-58.545 PM	000003.2403	-000000.0074	000000.2180	000000.0590	000000.1636	-000000.0702	000001.0012	000002.3950	000004.9200	38070	00178	00728	00576	00103	00526	01868	00675	00132	0 0 0 1 0 1 1 1 1 1 1 1 1 1 1 1	0 0 0 0 0 0 0 0 0 0 0 0 0 0 0 0
2023-10-18T02-12-01.748 PM	000003.2391	-000000.0074	000000.2031	000000.0514	000000.1531	-000000.0351	000001.0006	000002.0798	000005.1600	38072	00178	00694	00524	00098	00526	01867	00680	00136	0 0 0 1 0 1 1 1 1 1 1 1 1 1 1 1	0 0 0 0 0 0 0 0 0 0 0 0 0 0 0 0
2023-10-18T02-12-04.244 PM	000003.2427	-000000.0090	000000.2027	000000.0507	000000.1510	-000000.0351	000001.0006	000002.2689	000004.6800	38066	00175	00693	00519	00097	00526	01867	00677	00128	0 0 0 1 0 1 1 1 1 1 1 1 1 1 1 1	0 0 0 0 0 0 0 0 0 0 0 0 0 0 0 0
2023-10-18T02-12-06.518 PM	000003.2421	-000000.0080	000000.2263	000000.0588	000000.1636	-000000.0351	000001.0000	000002.2059	000005.1600	38067	00177	00747	00575	00103	00526	01866	00678	00136	0 0 0 1 0 1 1 1 1 1 1 1 1 1 1 1	0 0 0 0 0 0 0 0 0 0 0 0 0 0 0 0
2023-10-18T02-12-08.872 PM	000003.2415	000000.0250	000000.2325	000000.0600	000000.1573	-000000.0351	000001.0000	000002.2689	000004.2000	38068	00239	00761	00583	00100	00526	01866	00677	00120	0 0 0 1 0 1 1 1 1 1 1 1 1 1 1 1	0 0 0 0 0 0 0 0 0 0 0 0 0 0 0 0
2023-10-18T02-12-12.163 PM	000003.2385	000000.0000	000000.2119	000000.0635	000000.1636	-000000.0702	000000.9994	000002.2059	000004.9200	38073	00192	00714	00607	00103	00526	01865	00678	00132	0 0 0 1 0 1 1 1 1 1 1 1 1 1 1 1	0 0 0 0 0 0 0 0 0 0 0 0 0 0 0 0
2023-10-18T02-12-15.900 PM	000003.2379	000000.0287	000000.2211	000000.0530	000000.1615	-000000.0351	000001.0000	000002.2059	000005.1600	38074	00246	00735	00535	00102	00526	01866	00678	00136	0 0 0 1 0 1 1 1 1 1 1 1 1 1 1 1	0 0 0 0 0 0 0 0 0 0 0 0 0 0 0 0
2023-10-18T02-12-18.225 PM	000003.2368	000000.0244	000000.2246	000000.0552	000000.1531	-000000.0351	000001.0018	000002.1429	000004.9200	38076	00238	00743	00550	00098	00526	01869	00679	00132	0 0 0 1 0 1 1 1 1 1 1 1 1 1 1 1	0 0 0 0 0 0 0 0 0 0 0 0 0 0 0 0
2023-10-18T02-12-21.519 PM	000003.2391	000000.0250	000000.2360	000000.0590	000000.1615	-000000.0351	000001.0012	000002.2689	000005.1600	38072	00239	00769	00576	00102	00526	01868	00677	00136	0 0 0 1 0 1 1 1 1 1 1 1 1 1 1 1	0 0 0 0 0 0 0 0 0 0 0 0 0 0 0 0
2023-10-18T02-12-24.265 PM	000003.2415	000000.0276	000000.2198	000000.0520	000000.1531	-000000.0351	000001.0000	000002.2059	000004.9200	38068	00244	00732	00528	00098	00526	01866	00678	00132	0 0 0 1 0 1 1 1 1 1 1 1 1 1 1 1	0 0 0 0 0 0 0 0 0 0 0 0 0 0 0 0
2023-10-18T02-12-27.089 PM	000003.2450	000000.0276	000000.2158	000000.0516	000000.1531	-000000.0351	000001.0006	000002.2059	000004.9200	38062	00244	00723	00525	00098	00526	01867	00678	00132	0 0 0 1 0 1 1 1 1 1 1 1 1 1 1 1	0 0 0 0 0 0 0 0 0 0 0 0 0 0 0 0
2023-10-18T02-12-29.554 PM	000003.2456	000000.0271	000000.2351	000000.0587	000000.1657	-000000.0351	000000.9994	000002.2059	000004.9200	38061	00243	00767	00574	00104	00526	01865	00678	00132	0 0 0 1 0 1 1 1 1 1 1 1 1 1 1 1	0 0 0 0 0 0 0 0 0 0 0 0 0 0 0 0
2023-10-18T02-12-32.865 PM	000003.2456	000000.0260	000000.2347	000000.0585	000000.1657	-000000.0351	000000.9994	000002.3319	000005.4000	38061	00241	00766	00573	00104	00526	01865	00676	00140	0 0 0 1 0 1 1 1 1 1 1 1 1 1 1 1	0 0 0 0 0 0 0 0 0 0 0 0 0 0 0 0
2023-10-18T02-12-35.218 PM	000003.2427	-000000.0069	000000.2027	000000.0615	000000.1573	-000000.0702	000001.0000	000002.1429	000004.6800	38066	00179	00693	00593	00100	00526	01866	00679	00128	0 0 0 1 0 1 1 1 1 1 1 1 1 1 1 1	0 0 0 0 0 0 0 0 0 0 0 0 0 0 0 0
2023-10-18T02-12-38.529 PM	000003.2397	-000000.0037	000000.2049	000000.0615	000000.1594	-000000.0702	000001.0006	000002.3319	000004.6800	38071	00185	00698	00593	00101	00526	01867	00676	00128	0 0 0 1 0 1 1 1 1 1 1 1 1 1 1 1	0 0 0 0 0 0 0 0 0 0 0 0 0 0 0 0
2023-10-18T02-12-42.169 PM	000003.2397	-000000.0096	000000.2049	000000.0502	000000.1531	-000000.0351	000001.0012	000002.1429	000005.1600	38071	00174	00698	00516	00098	00526	01868	00679	00136	0 0 0 1 0 1 1 1 1 1 1 1 1 1 1 1	0 0 0 0 0 0 0 0 0 0 0 0 0 0 0 0
2023-10-18T02-12-45.072 PM	000003.2385	-000000.0080	000000.2075	000000.0495	000000.1615	-000000.0351	000001.0018	000002.2689	000005.1600	38073	00177	00704	00511	00102	00526	01869	00677	00136	0 0 0 1 0 1 1 1 1 1 1 1 1 1 1 1	0 0 0 0 0 0 0 0 0 0 0 0 0 0 0 0
2023-10-18T02-12-47.546 PM	000003.2379	000000.0255	000000.2342	000000.0500	000000.1573	-000000.0351	000001.0006	000002.2059	000005.1600	38074	00240	00765	00514	00100	00526	01867	00678	00136	0 0 0 1 0 1 1 1 1 1 1 1 1 1 1 1	0 0 0 0 0 0 0 0 0 0 0 0 0 0 0 0
2023-10-18T02-12-50.706 PM	000003.2356	000000.0271	000000.2298	000000.0518	000000.1510	-000000.0351	000001.0006	000002.2689	000004.6800	38078	00243	00755	00527	00097	00526	01867	00677	00128	0 0 0 1 0 1 1 1 1 1 1 1 1 1 1 1	0 0 0 0 0 0 0 0 0 0 0 0 0 0 0 0
2023-10-18T02-12-53.200 PM	000003.2374	000000.0340	000000.2281	000000.0604	000000.1594	-000000.0351	000001.0006	000002.2059	000004.9200	38075	00256	00751	00586	00101	00526	01867	00678	00132	0 0 0 1 0 1 1 1 1 1 1 1 1 1 1 1	0 0 0 0 0 0 0 0 0 0 0 0 0 0 0 0
2023-10-18T02-12-56.464 PM	000003.2379	000000.0351	000000.2285	000000.0596	000000.1636	-000000.0351	000001.0000	000002.2059	000005.1600	38074	00258	00752	00580	00103	00526	01866	00678	00136	0 0 0 1 0 1 1 1 1 1 1 1 1 1 1 1	0 0 0 0 0 0 0 0 0 0 0 0 0 0 0 0
2023-10-18T02-12-58.833 PM	000003.2374	000000.0255	000000.2338	000000.0532	000000.1510	-000000.0351	000001.0006	000002.1429	000005.4000	38075	00240	00764	00536	00097	00526	01867	00679	00140	0 0 0 1 0 1 1 1 1 1 1 1 1 1 1 1	0 0 0 0 0 0 0 0 0 0 0 0 0 0 0 0
2023-10-18T02-13-02.128 PM	000003.2385	000000.0345	000000.2285	000000.0601	000000.1594	-000000.0351	000001.0006	000002.2059	000005.1600	38073	00257	00752	00584	00101	00526	01867	00678	00136	0 0 0 1 0 1 1 1 1 1 1 1 1 1 1 1	0 0 0 0 0 0 0 0 0 0 0 0 0 0 0 0
2023-10-18T02-13-05.736 PM	000003.2409	000000.0011	000000.1992	000000.0507	000000.1531	-000000.0351	000000.9994	000002.1429	000005.4000	38069	00194	00685	00519	00098	00526	01865	00679	00140	0 0 0 1 0 1 1 1 1 1 1 1 1 1 1 1	0 0 0 0 0 0 0 0 0 0 0 0 0 0 0 0
2023-10-18T02-13-08.201 PM	000003.2450	000000.0005	000000.1996	000000.0500	000000.1573	-000000.0351	000000.9994	000002.2059	000005.1600	38062	00193	00686	00514	00100	00526	01865	00678	00136	0 0 0 1 0 1 1 1 1 1 1 1 1 1 1 1	0 0 0 0 0 0 0 0 0 0 0 0 0 0 0 0
2023-10-18T02-13-11.450 PM	000003.2480	000000.0260	000000.2355	000000.0527	000000.1636	-000000.0351	000000.9994	000002.3319	000005.4000	38057	00241	00768	00533	00103	00526	01865	00676	00140	0 0 0 1 0 1 1 1 1 1 1 1 1 1 1 1	0 0 0 0 0 0 0 0 0 0 0 0 0 0 0 0
2023-10-18T02-13-13.881 PM	000003.2474	000000.0016	000000.2001	000000.0508	000000.1573	-000000.0351	000000.9994	000002.2689	000004.9200	38058	00195	00687	00520	00100	00526	01865	00677	00132	0 0 0 1 0 1 1 1 1 1 1 1 1 1 1 1	0 0 0 0 0 0 0 0 0 0 0 0 0 0 0 0
2023-10-18T02-13-17.160 PM	000003.2486	000000.0016	000000.2001	000000.0505	000000.1552	-000000.0351	000000.9994	000002.2059	000005.1600	38056	00195	00687	00518	00099	00526	01865	00678	00136	0 0 0 1 0 1 1 1 1 1 1 1 1 1 1 1	0 0 0 0 0 0 0 0 0 0 0 0 0 0 0 0
2023-10-18T02-13-19.523 PM	000003.2462	000000.0255	000000.2360	000000.0568	000000.1615	-000000.0351	000000.9994	000002.2689	000004.9200	38060	00240	00769	00561	00102	00526	01865	00677	00132	0 0 0 1 0 1 1 1 1 1 1 1 1 1 1 1	0 0 0 0 0 0 0 0 0 0 0 0 0 0 0 0
2023-10-18T02-13-22.699 PM	000003.2462	000000.0244	000000.2360	000000.0559	000000.1594	-000000.0351	000000.9988	000002.2059	000005.1600	38060	00238	00769	00555	00101	00526	01864	00678	00136	0 0 0 1 0 1 1 1 1 1 1 1 1 1 1 1	0 0 0 0 0 0 0 0 0 0 0 0 0 0 0 0
2023-10-18T02-13-25.177 PM	000003.2427	000000.0250	000000.2307	000000.0606	000000.1573	-000000.0351	000001.0000	000002.2689	000004.9200	38066	00239	00757	00587	00100	00526	01866	00677	00132	0 0 0 1 0 1 1 1 1 1 1 1 1 1 1 1	0 0 0 0 0 0 0 0 0 0 0 0 0 0 0 0
2023-10-18T02-13-28.175 PM	000003.2415	000000.0250	000000.2329	000000.0596	000000.1573	-000000.0351	000001.0000	000002.1429	000004.6800	38068	00239	00762	00580	00100	00526	01866	00679	00128	0 0 0 1 0 1 1 1 1 1 1 1 1 1 1 1	0 0 0 0 0 0 0 0 0 0 0 0 0 0 0 0
2023-10-18T02-13-32.250 PM	000003.2409	-000000.0080	000000.2084	000000.0497	000000.1573	-000000.0351	000000.9994	000002.2689	000005.1600	38069	00177	00706	00512	00100	00526	01865	00677	00136	0 0 0 1 0 1 1 1 1 1 1 1 1 1 1 1	0 0 0 0 0 0 0 0 0 0 0 0 0 0 0 0
2023-10-18T02-13-35.063 PM	000003.2433	-000000.0011	000000.2009	000000.0526	000000.1657	-000000.0702	000001.0006	000002.1429	000005.1600	38065	00190	00689	00532	00104	00526	01867	00679	00136	0 0 0 1 0 1 1 1 1 1 1 1 1 1 1 1	0 0 0 0 0 0 0 0 0 0 0 0 0 0 0 0
2023-10-18T02-13-37.511 PM	000003.2427	-000000.0058	000000.2049	000000.0508	000000.1510	-000000.0351	000001.0006	000002.1429	000005.1600	38066	00181	00698	00520	00097	00526	01867	00679	00136	0 0 0 1 0 1 1 1 1 1 1 1 1 1 1 1	0 0 0 0 0 0 0 0 0 0 0 0 0 0 0 0
2023-10-18T02-13-40.821 PM	000003.2397	-000000.0064	000000.2001	000000.0514	000000.1531	-000000.0351	000001.0006	000002.1429	000005.4000	38071	00180	00687	00524	00098	00526	01867	00679	00140	0 0 0 1 0 1 1 1 1 1 1 1 1 1 1 1	0 0 0 0 0 0 0 0 0 0 0 0 0 0 0 0
2023-10-18T02-13-43.177 PM	000003.2379	000000.0308	000000.2276	000000.0601	000000.1552	-000000.0351	000001.0000	000002.3319	000005.1600	38074	00250	00750	00584	00099	00526	01866	00676	00136	0 0 0 1 0 1 1 1 1 1 1 1 1 1 1 1	0 0 0 0 0 0 0 0 0 0 0 0 0 0 0 0
2023-10-18T02-13-46.531 PM	000003.2397	000000.0351	000000.2285	000000.0593	000000.1552	-000000.0351	000001.0006	000002.2059	000005.1600	38071	00258	00752	00578	00099	00526	01867	00678	00136	0 0 0 1 0 1 1 1 1 1 1 1 1 1 1 1	0 0 0 0 0 0 0 0 0 0 0 0 0 0 0 0
2023-10-18T02-13-48.853 PM	000003.2415	000000.0021	000000.2009	000000.0507	000000.1552	-000000.0351	000001.0006	000002.1429	000005.1600	38068	00196	00689	00519	00099	00526	01867	00679	00136	0 0 0 1 0 1 1 1 1 1 1 1 1 1 1 1	0 0 0 0 0 0 0 0 0 0 0 0 0 0 0 0
2023-10-18T02-13-51.725 PM	000003.2409	000000.0250	000000.2342	000000.0591	000000.1552	-000000.0351	000001.0000	000002.1429	000005.1600	38069	00239	00765	00577	00099	00526	01866	00679	00136	0 0 0 1 0 1 1 1 1 1 1 1 1 1 1 1	0 0 0 0 0 0 0 0 0 0 0 0 0 0 0 0
2023-10-18T02-13-55.772 PM	000003.2397	000000.0016	000000.2005	000000.0510	000000.1573	-000000.0351	000001.0000	000002.2689	000004.9200	38071	00195	00688	00521	00100	00526	01866	00677	00132	0 0 0 1 0 1 1 1 1 1 1 1 1 1 1 1	0 0 0 0 0 0 0 0 0 0 0 0 0 0 0 0
2023-10-18T02-13-58.157 PM	000003.2409	-000000.0037	000000.2044	000000.0497	000000.1636	-000000.0351	000000.9994	000002.2689	000004.9200	38069	00185	00697	00512	00103	00526	01865	00677	00132	0 0 0 1 0 1 1 1 1 1 1 1 1 1 1 1	0 0 0 0 0 0 0 0 0 0 0 0 0 0 0 0
2023-10-18T02-14-01.454 PM	000003.2409	000000.0069	000000.2084	000000.0494	000000.1573	-000000.0351	000001.0000	000002.2059	000005.1600	38069	00205	00706	00510	00100	00526	01866	00678	00136	0 0 0 1 0 1 1 1 1 1 1 1 1 1 1 1	0 0 0 0 0 0 0 0 0 0 0 0 0 0 0 0
2023-10-18T02-14-04.229 PM	000003.2427	-000000.0090	000000.2071	000000.0498	000000.1552	-000000.0351	000001.0000	000002.1429	000005.4000	38066	00175	00703	00513	00099	00526	01866	00679	00140	0 0 0 1 0 1 1 1 1 1 1 1 1 1 1 1	0 0 0 0 0 0 0 0 0 0 0 0 0 0 0 0
2023-10-18T02-14-07.068 PM	000003.2409	-000000.0053	000000.2005	000000.0523	000000.1531	-000000.0351	000001.0000	000002.1429	000004.9200	38069	00182	00688	00530	00098	00526	01866	00679	00132	0 0 0 1 0 1 1 1 1 1 1 1 1 1 1 1	0 0 0 0 0 0 0 0 0 0 0 0 0 0 0 0
2023-10-18T02-14-09.844 PM	000003.2415	000000.0027	000000.2031	000000.0513	000000.1531	-000000.0351	000001.0000	000002.1429	000005.1600	38068	00197	00694	00523	00098	00526	01866	00679	00136	0 0 0 1 0 1 1 1 1 1 1 1 1 1 1 1	0 0 0 0 0 0 0 0 0 0 0 0 0 0 0 0
2023-10-18T02-14-12.151 PM	000003.2385	000000.0074	000000.2005	000000.0520	000000.1531	-000000.0351	000001.0006	000002.1429	000005.1600	38073	00206	00688	00528	00098	00526	01867	00679	00136	0 0 0 1 0 1 1 1 1 1 1 1 1 1 1 1	0 0 0 0 0 0 0 0 0 0 0 0 0 0 0 0
2023-10-18T02-14-15.351 PM	000003.2397	000000.0351	000000.2290	000000.0594	000000.1615	-000000.0351	000001.0000	000002.1429	000005.1600	38071	00258	00753	00579	00102	00526	01866	00679	00136	0 0 0 1 0 1 1 1 1 1 1 1 1 1 1 1	0 0 0 0 0 0 0 0 0 0 0 0 0 0 0 0
2023-10-18T02-14-18.191 PM	000003.2385	000000.0101	000000.2053	000000.0497	000000.1636	-000000.0351	000001.0006	000002.1429	000004.4400	38073	00211	00699	00512	00103	00526	01867	00679	00124	0 0 0 1 0 1 1 1 1 1 1 1 1 1 1 1	0 0 0 0 0 0 0 0 0 0 0 0 0 0 0 0
2023-10-18T02-14-21.470 PM	000003.2421	000000.0149	000000.2364	000000.0585	000000.1657	-000000.0351	000001.0000	000002.3319	000004.9200	38067	00220	00770	00573	00104	00526	01866	00676	00132	0 0 0 1 0 1 1 1 1 1 1 1 1 1 1 1	0 0 0 0 0 0 0 0 0 0 0 0 0 0 0 0
2023-10-18T02-14-24.670 PM	000003.2445	000000.0106	000000.2294	000000.0615	000000.1594	-000000.0351	000000.9994	000002.1429	000005.1600	38063	00212	00754	00593	00101	00526	01865	00679	00136	0 0 0 1 0 1 1 1 1 1 1 1 1 1 1 1	0 0 0 0 0 0 0 0 0 0 0 0 0 0 0 0
2023-10-18T02-14-27.134 PM	000003.2445	000000.0000	000000.1996	000000.0510	000000.1552	-000000.0351	000000.9988	000002.1429	000005.1600	38063	00192	00686	00521	00099	00526	01864	00679	00136	0 0 0 1 0 1 1 1 1 1 1 1 1 1 1 1	0 0 0 0 0 0 0 0 0 0 0 0 0 0 0 0
2023-10-18T02-14-30.131 PM	000003.2468	-000000.0090	000000.2075	000000.0498	000000.1531	-000000.0351	000000.9994	000002.2059	000004.9200	38059	00175	00704	00513	00098	00526	01865	00678	00132	0 0 0 1 0 1 1 1 1 1 1 1 1 1 1 1	0 0 0 0 0 0 0 0 0 0 0 0 0 0 0 0
2023-10-18T02-14-32.829 PM	000003.2486	000000.0011	000000.2360	000000.0587	000000.1615	-000000.0351	000001.0000	000002.2059	000004.9200	38056	00194	00769	00574	00102	00526	01866	00678	00132	0 0 0 1 0 1 1 1 1 1 1 1 1 1 1 1	0 0 0 0 0 0 0 0 0 0 0 0 0 0 0 0
2023-10-18T02-14-36.076 PM	000003.2492	-000000.0085	000000.2036	000000.0514	000000.1510	-000000.0351	000001.0000	000002.1429	000004.9200	38055	00176	00695	00524	00097	00526	01866	00679	00132	0 0 0 1 0 1 1 1 1 1 1 1 1 1 1 1	0 0 0 0 0 0 0 0 0 0 0 0 0 0 0 0
2023-10-18T02-14-38.415 PM	000003.2486	-000000.0085	000000.2044	000000.0504	000000.1510	-000000.0351	000000.9988	000002.1429	000005.4000	38056	00176	00697	00517	00097	00526	01864	00679	00140	0 0 0 1 0 1 1 1 1 1 1 1 1 1 1 1	0 0 0 0 0 0 0 0 0 0 0 0 0 0 0 0
2023-10-18T02-14-41.646 PM	000003.2492	000000.0239	000000.2009	000000.0516	000000.1552	-000000.0351	000000.9988	000002.1429	000004.9200	38055	00237	00689	00525	00099	00526	01864	00679	00132	0 0 0 1 0 1 1 1 1 1 1 1 1 1 1 1	0 0 0 0 0 0 0 0 0 0 0 0 0 0 0 0
2023-10-18T02-14-44.781 PM	000003.2486	000000.0218	000000.2071	000000.0497	000000.1594	-000000.0351	000000.9994	000002.3319	000004.9200	38056	00233	00703	00512	00101	00526	01865	00676	00132	0 0 0 1 0 1 1 1 1 1 1 1 1 1 1 1	0 0 0 0 0 0 0 0 0 0 0 0 0 0 0 0
2023-10-18T02-14-48.106 PM	000003.2486	000000.0271	000000.2355	000000.0588	000000.1657	-000000.0351	000000.9994	000002.2059	000004.9200	38056	00243	00768	00575	00104	00526	01865	00678	00132	0 0 0 1 0 1 1 1 1 1 1 1 1 1 1 1	0 0 0 0 0 0 0 0 0 0 0 0 0 0 0 0
2023-10-18T02-14-50.837 PM	000003.2539	000000.0335	000000.2281	000000.0601	000000.1594	-000000.0351	000000.9994	000002.0798	000005.1600	38047	00255	00751	00584	00101	00526	01865	00680	00136	0 0 0 1 0 1 1 1 1 1 1 1 1 1 1 1	0 0 0 0 0 0 0 0 0 0 0 0 0 0 0 0
2023-10-18T02-14-53.645 PM	000003.2533	000000.0000	000000.2276	000000.0593	000000.1615	-000000.0351	000000.9994	000002.2689	000005.1600	38048	00192	00750	00578	00102	00526	01865	00677	00136	0 0 0 1 0 1 1 1 1 1 1 1 1 1 1 1	0 0 0 0 0 0 0 0 0 0 0 0 0 0 0 0
2023-10-18T02-14-56.124 PM	000003.2539	000000.0021	000000.2290	000000.0591	000000.1636	-000000.0351	000000.9994	000002.0798	000004.9200	38047	00196	00753	00577	00103	00526	01865	00680	00132	0 0 0 1 0 1 1 1 1 1 1 1 1 1 1 1	0 0 0 0 0 0 0 0 0 0 0 0 0 0 0 0
2023-10-18T02-14-59.372 PM	000003.2539	-000000.0085	000000.2079	000000.0497	000000.1573	-000000.0351	000000.9988	000002.3950	000005.4000	38047	00176	00705	00512	00100	00526	01864	00675	00140	0 0 0 1 0 1 1 1 1 1 1 1 1 1 1 1	0 0 0 0 0 0 0 0 0 0 0 0 0 0 0 0
2023-10-18T02-15-01.693 PM	000003.2539	000000.0000	000000.2171	000000.0601	000000.1615	-000000.0702	000000.9982	000002.2689	000005.1600	38047	00192	00726	00584	00102	00526	01863	00677	00136	0 0 0 1 0 1 1 1 1 1 1 1 1 1 1 1	0 0 0 0 0 0 0 0 0 0 0 0 0 0 0 0
2023-10-18T02-15-05.051 PM	000003.2539	-000000.0048	000000.2233	000000.0612	000000.1573	-000000.0351	000000.9982	000002.1429	000004.6800	38047	00183	00740	00591	00100	00526	01863	00679	00128	0 0 0 1 0 1 1 1 1 1 1 1 1 1 1 1	0 0 0 0 0 0 0 0 0 0 0 0 0 0 0 0
2023-10-18T02-15-07.456 PM	000003.2486	-000000.0080	000000.2066	000000.0492	000000.1615	-000000.0351	000000.9988	000002.3319	000005.4000	38056	00177	00702	00509	00102	00526	01864	00676	00140	0 0 0 1 0 1 1 1 1 1 1 1 1 1 1 1	0 0 0 0 0 0 0 0 0 0 0 0 0 0 0 0
2023-10-18T02-15-11.103 PM	000003.2474	000000.0313	000000.2333	000000.0587	000000.1657	-000000.0351	000000.9988	000002.2059	000005.1600	38058	00251	00763	00574	00104	00526	01864	00678	00136	0 0 0 1 0 1 1 1 1 1 1 1 1 1 1 1	0 0 0 0 0 0 0 0 0 0 0 0 0 0 0 0
2023-10-18T02-15-14.368 PM	000003.2480	000000.0324	000000.2312	000000.0591	000000.1657	-000000.0351	000001.0000	000002.2059	000004.9200	38057	00253	00758	00577	00104	00526	01866	00678	00132	0 0 0 1 0 1 1 1 1 1 1 1 1 1 1 1	0 0 0 0 0 0 0 0 0 0 0 0 0 0 0 0
2023-10-18T02-15-17.074 PM	000003.2433	000000.0361	000000.2163	000000.0505	000000.1573	-000000.0351	000001.0000	000002.1429	000004.9200	38065	00260	00724	00518	00100	00526	01866	00679	00132	0 0 0 1 0 1 1 1 1 1 1 1 1 1 1 1	0 0 0 0 0 0 0 0 0 0 0 0 0 0 0 0
2023-10-18T02-15-19.448 PM	000003.2397	000000.0271	000000.2342	000000.0584	000000.1636	-000000.0351	000000.9988	000002.3319	000005.1600	38071	00243	00765	00572	00103	00526	01864	00676	00136	0 0 0 1 0 1 1 1 1 1 1 1 1 1 1 1	0 0 0 0 0 0 0 0 0 0 0 0 0 0 0 0
2023-10-18T02-15-22.662 PM	000003.2379	000000.0329	000000.2307	000000.0590	000000.1657	-000000.0351	000001.0012	000002.2689	000005.1600	38074	00254	00757	00576	00104	00526	01868	00677	00136	0 0 0 1 0 1 1 1 1 1 1 1 1 1 1 1	0 0 0 0 0 0 0 0 0 0 0 0 0 0 0 0
2023-10-18T02-15-25.095 PM	000003.2350	-000000.0005	000000.2040	000000.0607	000000.1594	-000000.0702	000000.9994	000002.2689	000005.1600	38079	00191	00696	00588	00101	00526	01865	00677	00136	0 0 0 1 0 1 1 1 1 1 1 1 1 1 1 1	0 0 0 0 0 0 0 0 0 0 0 0 0 0 0 0
2023-10-18T02-15-28.357 PM	000003.2326	-000000.0085	000000.2115	000000.0613	000000.1594	-000000.0702	000001.0012	000002.2059	000005.1600	38083	00176	00713	00592	00101	00526	01868	00678	00136	0 0 0 1 0 1 1 1 1 1 1 1 1 1 1 1	0 0 0 0 0 0 0 0 0 0 0 0 0 0 0 0
2023-10-18T02-15-30.726 PM	000003.2350	000000.0345	000000.2285	000000.0601	000000.1594	-000000.0351	000001.0000	000002.2059	000005.1600	38079	00257	00752	00584	00101	00526	01866	00678	00136	0 0 0 1 0 1 1 1 1 1 1 1 1 1 1 1	0 0 0 0 0 0 0 0 0 0 0 0 0 0 0 0
2023-10-18T02-15-34.789 PM	000003.2350	-000000.0011	000000.1996	000000.0513	000000.1531	-000000.0351	000001.0006	000002.2689	000004.4400	38079	00190	00686	00523	00098	00526	01867	00677	00124	0 0 0 1 0 1 1 1 1 1 1 1 1 1 1 1	0 0 0 0 0 0 0 0 0 0 0 0 0 0 0 0
2023-10-18T02-15-37.693 PM	000003.2368	000000.0255	000000.2285	000000.0516	000000.1510	-000000.0351	000001.0018	000002.1429	000005.4000	38076	00240	00752	00525	00097	00526	01869	00679	00140	0 0 0 1 0 1 1 1 1 1 1 1 1 1 1 1	0 0 0 0 0 0 0 0 0 0 0 0 0 0 0 0
2023-10-18T02-15-40.093 PM	000003.2374	000000.0297	000000.2263	000000.0517	000000.1552	-000000.0351	000001.0012	000002.1429	000005.1600	38075	00248	00747	00526	00099	00526	01868	00679	00136	0 0 0 1 0 1 1 1 1 1 1 1 1 1 1 1	0 0 0 0 0 0 0 0 0 0 0 0 0 0 0 0
2023-10-18T02-15-43.327 PM	000003.2391	000000.0340	000000.2281	000000.0603	000000.1615	-000000.0351	000000.9988	000002.1429	000005.1600	38072	00256	00751	00585	00102	00526	01864	00679	00136	0 0 0 1 0 1 1 1 1 1 1 1 1 1 1 1	0 0 0 0 0 0 0 0 0 0 0 0 0 0 0 0
2023-10-18T02-15-45.648 PM	000003.2421	000000.0335	000000.2233	000000.0513	000000.1573	-000000.0351	000001.0000	000002.2059	000004.9200	38067	00255	00740	00523	00100	00526	01866	00678	00132	0 0 0 1 0 1 1 1 1 1 1 1 1 1 1 1	0 0 0 0 0 0 0 0 0 0 0 0 0 0 0 0
2023-10-18T02-15-48.929 PM	000003.2427	000000.0308	000000.2176	000000.0516	000000.1552	-000000.0351	000001.0000	000002.1429	000004.6800	38066	00250	00727	00525	00099	00526	01866	00679	00128	0 0 0 1 0 1 1 1 1 1 1 1 1 1 1 1	0 0 0 0 0 0 0 0 0 0 0 0 0 0 0 0
2023-10-18T02-15-51.408 PM	000003.2391	000000.0345	000000.2303	000000.0591	000000.1615	-000000.0351	000001.0006	000002.2689	000005.1600	38072	00257	00756	00577	00102	00526	01867	00677	00136	0 0 0 1 0 1 1 1 1 1 1 1 1 1 1 1	0 0 0 0 0 0 0 0 0 0 0 0 0 0 0 0
2023-10-18T02-15-54.640 PM	000003.2397	000000.0356	000000.2294	000000.0591	000000.1636	-000000.0351	000001.0000	000002.2059	000004.6800	38071	00259	00754	00577	00103	00526	01866	00678	00128	0 0 0 1 0 1 1 1 1 1 1 1 1 1 1 1	0 0 0 0 0 0 0 0 0 0 0 0 0 0 0 0
2023-10-18T02-15-57.073 PM	000003.2368	-000000.0085	000000.2040	000000.0606	000000.1573	-000000.0702	000001.0006	000002.2689	000005.4000	38076	00176	00696	00587	00100	00526	01867	00677	00140	0 0 0 1 0 1 1 1 1 1 1 1 1 1 1 1	0 0 0 0 0 0 0 0 0 0 0 0 0 0 0 0
2023-10-18T02-16-01.185 PM	000003.2379	-000000.0032	000000.2027	000000.0612	000000.1594	-000000.0702	000001.0000	000002.1429	000004.6800	38074	00186	00693	00591	00101	00526	01866	00679	00128	0 0 0 1 0 1 1 1 1 1 1 1 1 1 1 1	0 0 0 0 0 0 0 0 0 0 0 0 0 0 0 0
2023-10-18T02-16-03.994 PM	000003.2362	-000000.0005	000000.2009	000000.0500	000000.1615	-000000.0351	000001.0006	000002.3319	000004.9200	38077	00191	00689	00514	00102	00526	01867	00676	00132	0 0 0 1 0 1 1 1 1 1 1 1 1 1 1 1	0 0 0 0 0 0 0 0 0 0 0 0 0 0 0 0
2023-10-18T02-16-06.960 PM	000003.2350	-000000.0080	000000.2079	000000.0497	000000.1573	-000000.0351	000000.9994	000002.2059	000004.6800	38079	00177	00705	00512	00100	00526	01865	00678	00128	0 0 0 1 0 1 1 1 1 1 1 1 1 1 1 1	0 0 0 0 0 0 0 0 0 0 0 0 0 0 0 0
2023-10-18T02-16-09.768 PM	000003.2356	000000.0260	000000.2338	000000.0508	000000.1531	-000000.0351	000001.0012	000002.2059	000004.9200	38078	00241	00764	00520	00098	00526	01868	00678	00132	0 0 0 1 0 1 1 1 1 1 1 1 1 1 1 1	0 0 0 0 0 0 0 0 0 0 0 0 0 0 0 0
2023-10-18T02-16-12.596 PM	000003.2344	000000.0276	000000.2298	000000.0517	000000.1531	-000000.0351	000001.0012	000002.0798	000004.9200	38080	00244	00755	00526	00098	00526	01868	00680	00132	0 0 0 1 0 1 1 1 1 1 1 1 1 1 1 1	0 0 0 0 0 0 0 0 0 0 0 0 0 0 0 0
2023-10-18T02-16-15.056 PM	000003.2332	000000.0287	000000.2285	000000.0612	000000.1573	-000000.0351	000001.0025	000002.0798	000004.9200	38082	00246	00752	00591	00100	00526	01870	00680	00132	0 0 0 1 0 1 1 1 1 1 1 1 1 1 1 1	0 0 0 0 0 0 0 0 0 0 0 0 0 0 0 0
2023-10-18T02-16-18.287 PM	000003.2332	000000.0329	000000.2298	000000.0508	000000.1615	-000000.0351	000001.0012	000002.2059	000004.6800	38082	00254	00755	00520	00102	00526	01868	00678	00128	0 0 0 1 0 1 1 1 1 1 1 1 1 1 1 1	0 0 0 0 0 0 0 0 0 0 0 0 0 0 0 0
2023-10-18T02-16-21.033 PM	000003.2362	000000.0271	000000.2342	000000.0507	000000.1636	-000000.0351	000001.0012	000002.3319	000005.4000	38077	00243	00765	00519	00103	00526	01868	00676	00140	0 0 0 1 0 1 1 1 1 1 1 1 1 1 1 1	0 0 0 0 0 0 0 0 0 0 0 0 0 0 0 0
2023-10-18T02-16-24.578 PM	000003.2356	-000000.0090	000000.2066	000000.0583	000000.1552	-000000.0351	000001.0006	000002.1429	000004.2000	38078	00175	00702	00571	00099	00526	01867	00679	00120	0 0 0 1 0 1 1 1 1 1 1 1 1 1 1 1	0 0 0 0 0 0 0 0 0 0 0 0 0 0 0 0
2023-10-18T02-16-27.057 PM	000003.2368	000000.0005	000000.2009	000000.0542	000000.1594	-000000.0702	000001.0000	000002.3319	000005.4000	38076	00193	00689	00543	00101	00526	01866	00676	00140	0 0 0 1 0 1 1 1 1 1 1 1 1 1 1 1	0 0 0 0 0 0 0 0 0 0 0 0 0 0 0 0
2023-10-18T02-16-30.321 PM	000003.2374	-000000.0011	000000.2023	000000.0532	000000.1594	-000000.0351	000001.0000	000002.2059	000005.4000	38075	00190	00692	00536	00101	00526	01866	00678	00140	0 0 0 1 0 1 1 1 1 1 1 1 1 1 1 1	0 0 0 0 0 0 0 0 0 0 0 0 0 0 0 0
2023-10-18T02-16-32.676 PM	000003.2362	-000000.0027	000000.1996	000000.0642	000000.1594	-000000.0702	000001.0012	000002.1429	000004.9200	38077	00187	00686	00612	00101	00526	01868	00679	00132	0 0 0 1 0 1 1 1 1 1 1 1 1 1 1 1	0 0 0 0 0 0 0 0 0 0 0 0 0 0 0 0
2023-10-18T02-16-36.017 PM	000003.2356	-000000.0096	000000.2066	000000.0533	000000.1552	-000000.0351	000001.0012	000002.2059	000004.6800	38078	00174	00702	00537	00099	00526	01868	00678	00128	0 0 0 1 0 1 1 1 1 1 1 1 1 1 1 1	0 0 0 0 0 0 0 0 0 0 0 0 0 0 0 0
2023-10-18T02-16-38.937 PM	000003.2350	-000000.0096	000000.2049	000000.0540	000000.1531	-000000.0351	000000.9994	000002.2059	000005.4000	38079	00174	00698	00542	00098	00526	01865	00678	00140	0 0 0 1 0 1 1 1 1 1 1 1 1 1 1 1	0 0 0 0 0 0 0 0 0 0 0 0 0 0 0 0
2023-10-18T02-16-41.666 PM	000003.2362	000000.0266	000000.2294	000000.0548	000000.1531	-000000.0351	000001.0012	000002.2689	000005.1600	38077	00242	00754	00547	00098	00526	01868	00677	00136	0 0 0 1 0 1 1 1 1 1 1 1 1 1 1 1	0 0 0 0 0 0 0 0 0 0 0 0 0 0 0 0
2023-10-18T02-16-44.600 PM	000003.2350	000000.0297	000000.2320	000000.0548	000000.1636	-000000.0351	000001.0006	000002.3319	000005.4000	38079	00248	00760	00547	00103	00526	01867	00676	00140	0 0 0 1 0 1 1 1 1 1 1 1 1 1 1 1	0 0 0 0 0 0 0 0 0 0 0 0 0 0 0 0
2023-10-18T02-16-47.033 PM	000003.2350	000000.0345	000000.2281	000000.0597	000000.1636	-000000.0351	000001.0000	000002.1429	000005.4000	38079	00257	00751	00581	00103	00526	01866	00679	00140	0 0 0 1 0 1 1 1 1 1 1 1 1 1 1 1	0 0 0 0 0 0 0 0 0 0 0 0 0 0 0 0
2023-10-18T02-16-50.673 PM	000003.2344	000000.0340	000000.2285	000000.0609	000000.1594	-000000.0351	000001.0006	000002.1429	000005.1600	38080	00256	00752	00589	00101	00526	01867	00679	00136	0 0 0 1 0 1 1 1 1 1 1 1 1 1 1 1	0 0 0 0 0 0 0 0 0 0 0 0 0 0 0 0
2023-10-18T02-16-53.952 PM	000003.2379	-000000.0005	000000.2005	000000.0517	000000.1615	-000000.0702	000001.0006	000002.2059	000004.6800	38074	00191	00688	00526	00102	00526	01867	00678	00128	0 0 0 1 0 1 1 1 1 1 1 1 1 1 1 1	0 0 0 0 0 0 0 0 0 0 0 0 0 0 0 0
2023-10-18T02-16-56.306 PM	000003.2379	000000.0000	000000.2014	000000.0523	000000.1636	-000000.0702	000000.9994	000002.2059	000005.1600	38074	00192	00690	00530	00103	00526	01865	00678	00136	0 0 0 1 0 1 1 1 1 1 1 1 1 1 1 1	0 0 0 0 0 0 0 0 0 0 0 0 0 0 0 0
2023-10-18T02-16-59.631 PM	000003.2391	-000000.0058	000000.2049	000000.0495	000000.1615	-000000.0351	000001.0006	000002.2059	000004.9200	38072	00181	00698	00511	00102	00526	01867	00678	00132	0 0 0 1 0 1 1 1 1 1 1 1 1 1 1 1	0 0 0 0 0 0 0 0 0 0 0 0 0 0 0 0
2023-10-18T02-17-02.031 PM	000003.2421	-000000.0011	000000.2005	000000.0505	000000.1573	-000000.0351	000000.9988	000002.2689	000005.4000	38067	00190	00688	00518	00100	00526	01864	00677	00140	0 0 0 1 0 1 1 1 1 1 1 1 1 1 1 1	0 0 0 0 0 0 0 0 0 0 0 0 0 0 0 0
2023-10-18T02-17-05.326 PM	000003.2433	000000.0260	000000.2347	000000.0565	000000.1531	-000000.0351	000001.0006	000002.2059	000005.1600	38065	00241	00766	00559	00098	00526	01867	00678	00136	0 0 0 1 0 1 1 1 1 1 1 1 1 1 1 1	0 0 0 0 0 0 0 0 0 0 0 0 0 0 0 0
2023-10-18T02-17-07.709 PM	000003.2409	000000.0048	000000.2066	000000.0494	000000.1594	-000000.0351	000000.9994	000002.3319	000005.1600	38069	00201	00702	00510	00101	00526	01865	00676	00136	0 0 0 1 0 1 1 1 1 1 1 1 1 1 1 1	0 0 0 0 0 0 0 0 0 0 0 0 0 0 0 0
2023-10-18T02-17-11.003 PM	000003.2415	000000.0101	000000.2023	000000.0516	000000.1531	-000000.0351	000000.9982	000002.1429	000005.6400	38068	00211	00692	00525	00098	00526	01863	00679	00144	0 0 0 1 0 1 1 1 1 1 1 1 1 1 1 1	0 0 0 0 0 0 0 0 0 0 0 0 0 0 0 0
2023-10-18T02-17-14.657 PM	000003.2409	000000.0335	000000.2294	000000.0600	000000.1636	-000000.0351	000000.9988	000002.1429	000005.4000	38069	00255	00754	00583	00103	00526	01864	00679	00140	0 0 0 1 0 1 1 1 1 1 1 1 1 1 1 1	0 0 0 0 0 0 0 0 0 0 0 0 0 0 0 0
2023-10-18T02-17-17.011 PM	000003.2362	-000000.0058	000000.2018	000000.0516	000000.1552	-000000.0351	000001.0000	000002.1429	000005.1600	38077	00181	00691	00525	00099	00526	01866	00679	00136	0 0 0 1 0 1 1 1 1 1 1 1 1 1 1 1	0 0 0 0 0 0 0 0 0 0 0 0 0 0 0 0
2023-10-18T02-17-20.258 PM	000003.2344	-000000.0037	000000.2009	000000.0518	000000.1573	-000000.0351	000001.0018	000002.2059	000005.4000	38080	00185	00689	00527	00100	00526	01869	00678	00140	0 0 0 1 0 1 1 1 1 1 1 1 1 1 1 1	0 0 0 0 0 0 0 0 0 0 0 0 0 0 0 0
2023-10-18T02-17-23.159 PM	000003.2326	000000.0234	000000.2298	000000.0593	000000.1657	-000000.0351	000001.0012	000002.1429	000004.9200	38083	00236	00755	00578	00104	00526	01868	00679	00132	0 0 0 1 0 1 1 1 1 1 1 1 1 1 1 1	0 0 0 0 0 0 0 0 0 0 0 0 0 0 0 0
2023-10-18T02-17-25.873 PM	000003.2326	-000000.0069	000000.2018	000000.0516	000000.1552	-000000.0351	000001.0049	000002.1429	000005.1600	38083	00179	00691	00525	00099	00526	01874	00679	00136	0 0 0 1 0 1 1 1 1 1 1 1 1 1 1 1	0 0 0 0 0 0 0 0 0 0 0 0 0 0 0 0
2023-10-18T02-17-28.305 PM	000003.2338	-000000.0042	000000.2009	000000.0517	000000.1552	-000000.0351	000001.0067	000002.1429	000005.1600	38081	00184	00689	00526	00099	00526	01877	00679	00136	0 0 0 1 0 1 1 1 1 1 1 1 1 1 1 1	0 0 0 0 0 0 0 0 0 0 0 0 0 0 0 0
2023-10-18T02-17-31.566 PM	000003.2368	000000.0228	000000.2027	000000.0502	000000.1594	-000000.0351	000001.0018	000002.1429	000005.1600	38076	00235	00693	00516	00101	00526	01869	00679	00136	0 0 0 1 0 1 1 1 1 1 1 1 1 1 1 1	0 0 0 0 0 0 0 0 0 0 0 0 0 0 0 0
2023-10-18T02-17-34.297 PM	000003.2403	000000.0154	000000.2009	000000.0511	000000.1552	-000000.0351	000001.0006	000002.1429	000005.1600	38070	00221	00689	00522	00099	00526	01867	00679	00136	0 0 0 1 0 1 1 1 1 1 1 1 1 1 1 1	0 0 0 0 0 0 0 0 0 0 0 0 0 0 0 0
2023-10-18T02-17-36.682 PM	000003.2421	-000000.0005	000000.2009	000000.0511	000000.1594	-000000.0351	000001.0018	000002.2059	000005.1600	38067	00191	00689	00522	00101	00526	01869	00678	00136	0 0 0 1 0 1 1 1 1 1 1 1 1 1 1 1	0 0 0 0 0 0 0 0 0 0 0 0 0 0 0 0
2023-10-18T02-17-40.902 PM	000003.2456	000000.0266	000000.2333	000000.0584	000000.1636	-000000.0351	000000.9982	000002.3319	000005.1600	38061	00242	00763	00572	00103	00526	01863	00676	00136	0 0 0 1 0 1 1 1 1 1 1 1 1 1 1 1	0 0 0 0 0 0 0 0 0 0 0 0 0 0 0 0
2023-10-18T02-17-43.600 PM	000003.2515	000000.0048	000000.2290	000000.0610	000000.1615	-000000.0351	000001.0000	000002.2689	000005.4000	38051	00201	00753	00590	00102	00526	01866	00677	00140	0 0 0 1 0 1 1 1 1 1 1 1 1 1 1 1	0 0 0 0 0 0 0 0 0 0 0 0 0 0 0 0
2023-10-18T02-17-46.000 PM	000003.2557	000000.0143	000000.2347	000000.0590	000000.1594	-000000.0351	000001.0006	000002.2059	000005.4000	38044	00219	00766	00576	00101	00526	01867	00678	00140	0 0 0 1 0 1 1 1 1 1 1 1 1 1 1 1	0 0 0 0 0 0 0 0 0 0 0 0 0 0 0 0
2023-10-18T02-17-49.311 PM	000003.2610	-000000.0080	000000.2071	000000.0497	000000.1531	-000000.0351	000001.0006	000002.2059	000004.9200	38035	00177	00703	00512	00098	00526	01867	00678	00132	0 0 0 1 0 1 1 1 1 1 1 1 1 1 1 1	0 0 0 0 0 0 0 0 0 0 0 0 0 0 0 0
2023-10-18T02-17-51.728 PM	000003.2640	-000000.0011	000000.2355	000000.0590	000000.1594	-000000.0351	000000.9994	000002.1429	000004.9200	38030	00190	00768	00576	00101	00526	01865	00679	00132	0 0 0 1 0 1 1 1 1 1 1 1 1 1 1 1	0 0 0 0 0 0 0 0 0 0 0 0 0 0 0 0
2023-10-18T02-17-54.614 PM	000003.2657	000000.0117	000000.2325	000000.0591	000000.1636	-000000.0351	000000.9963	000002.2059	000004.6800	38027	00214	00761	00577	00103	00526	01860	00678	00128	0 0 0 1 0 1 1 1 1 1 1 1 1 1 1 1	0 0 0 0 0 0 0 0 0 0 0 0 0 0 0 0
2023-10-18T02-17-58.003 PM	000003.2687	-000000.0069	000000.2071	000000.0497	000000.1552	-000000.0351	000001.0012	000002.2059	000005.4000	38022	00179	00703	00512	00099	00526	01868	00678	00140	0 0 0 1 0 1 1 1 1 1 1 1 1 1 1 1	0 0 0 0 0 0 0 0 0 0 0 0 0 0 0 0
2023-10-18T02-18-00.610 PM	000003.2705	-000000.0064	000000.2009	000000.0511	000000.1531	-000000.0351	000000.9945	000002.1429	000005.1600	38019	00180	00689	00522	00098	00526	01857	00679	00136	0 0 0 1 0 1 1 1 1 1 1 1 1 1 1 1	0 0 0 0 0 0 0 0 0 0 0 0 0 0 0 0
2023-10-18T02-18-04.157 PM	000003.2734	000000.0266	000000.2351	000000.0593	000000.1573	-000000.0351	000001.0006	000002.2059	000005.4000	38014	00242	00767	00578	00100	00526	01867	00678	00140	0 0 0 1 0 1 1 1 1 1 1 1 1 1 1 1	0 0 0 0 0 0 0 0 0 0 0 0 0 0 0 0
2023-10-18T02-18-06.620 PM	000003.2752	000000.0244	000000.2036	000000.0492	000000.1615	-000000.0351	000000.9975	000002.1429	000004.9200	38011	00238	00695	00509	00102	00526	01862	00679	00132	0 0 0 1 0 1 1 1 1 1 1 1 1 1 1 1	0 0 0 0 0 0 0 0 0 0 0 0 0 0 0 0
2023-10-18T02-18-09.950 PM	000003.2752	000000.0266	000000.2320	000000.0600	000000.1594	-000000.0351	000000.9975	000002.1429	000004.6800	38011	00242	00760	00583	00101	00526	01862	00679	00128	0 0 0 1 0 1 1 1 1 1 1 1 1 1 1 1	0 0 0 0 0 0 0 0 0 0 0 0 0 0 0 0
2023-10-18T02-18-12.867 PM	000003.2717	000000.0266	000000.2342	000000.0588	000000.1573	-000000.0351	000001.0006	000002.2689	000004.9200	38017	00242	00765	00575	00100	00526	01867	00677	00132	0 0 0 1 0 1 1 1 1 1 1 1 1 1 1 1	0 0 0 0 0 0 0 0 0 0 0 0 0 0 0 0
2023-10-18T02-18-15.568 PM	000003.2687	-000000.0021	000000.2276	000000.0596	000000.1636	-000000.0351	000000.9988	000002.3319	000004.9200	38022	00188	00750	00580	00103	00526	01864	00676	00132	0 0 0 1 0 1 1 1 1 1 1 1 1 1 1 1	0 0 0 0 0 0 0 0 0 0 0 0 0 0 0 0
2023-10-18T02-18-17.968 PM	000003.2675	000000.0032	000000.2312	000000.0607	000000.1594	-000000.0351	000000.9994	000002.1429	000004.9200	38024	00198	00758	00588	00101	00526	01865	00679	00132	0 0 0 1 0 1 1 1 1 1 1 1 1 1 1 1	0 0 0 0 0 0 0 0 0 0 0 0 0 0 0 0
2023-10-18T02-18-21.231 PM	000003.2687	-000000.0085	000000.2058	000000.0495	000000.1552	-000000.0351	000000.9982	000002.1429	000004.9200	38022	00176	00700	00511	00099	00526	01863	00679	00132	0 0 0 1 0 1 1 1 1 1 1 1 1 1 1 1	0 0 0 0 0 0 0 0 0 0 0 0 0 0 0 0
2023-10-18T02-18-24.042 PM	000003.2675	-000000.0074	000000.2298	000000.0596	000000.1573	-000000.0351	000000.9988	000002.2689	000005.1600	38024	00178	00755	00580	00100	00526	01864	00677	00136	0 0 0 1 0 1 1 1 1 1 1 1 1 1 1 1	0 0 0 0 0 0 0 0 0 0 0 0 0 0 0 0
2023-10-18T02-18-26.897 PM	000003.2663	-000000.0011	000000.2338	000000.0585	000000.1636	-000000.0351	000000.9988	000002.0798	000004.6800	38026	00190	00764	00573	00103	00526	01864	00680	00128	0 0 0 1 0 1 1 1 1 1 1 1 1 1 1 1	0 0 0 0 0 0 0 0 0 0 0 0 0 0 0 0
2023-10-18T02-18-30.583 PM	000003.2616	000000.0276	000000.2154	000000.0494	000000.1573	-000000.0351	000000.9994	000002.2689	000005.1600	38034	00244	00722	00510	00100	00526	01865	00677	00136	0 0 0 1 0 1 1 1 1 1 1 1 1 1 1 1	0 0 0 0 0 0 0 0 0 0 0 0 0 0 0 0
2023-10-18T02-18-32.967 PM	000003.2575	000000.0282	000000.2338	000000.0587	000000.1636	-000000.0351	000000.9994	000002.1429	000005.1600	38041	00245	00764	00574	00103	00526	01865	00679	00136	0 0 0 1 0 1 1 1 1 1 1 1 1 1 1 1	0 0 0 0 0 0 0 0 0 0 0 0 0 0 0 0
2023-10-18T02-18-36.106 PM	000003.2580	000000.0324	000000.2027	000000.0498	000000.1615	-000000.0351	000000.9988	000002.1429	000005.1600	38040	00253	00693	00513	00102	00526	01864	00679	00136	0 0 0 1 0 1 1 1 1 1 1 1 1 1 1 1	0 0 0 0 0 0 0 0 0 0 0 0 0 0 0 0
2023-10-18T02-18-38.584 PM	000003.2563	000000.0276	000000.2071	000000.0494	000000.1573	-000000.0351	000001.0006	000002.1429	000005.1600	38043	00244	00703	00510	00100	00526	01867	00679	00136	0 0 0 1 0 1 1 1 1 1 1 1 1 1 1 1	0 0 0 0 0 0 0 0 0 0 0 0 0 0 0 0
2023-10-18T02-18-41.924 PM	000003.2521	000000.0313	000000.2290	000000.0607	000000.1594	-000000.0351	000001.0006	000002.2059	000004.9200	38050	00251	00753	00588	00101	00526	01867	00678	00132	0 0 0 1 0 1 1 1 1 1 1 1 1 1 1 1	0 0 0 0 0 0 0 0 0 0 0 0 0 0 0 0
2023-10-18T02-18-44.655 PM	000003.2527	000000.0319	000000.2294	000000.0607	000000.1594	-000000.0351	000001.0000	000002.3319	000005.1600	38049	00252	00754	00588	00101	00526	01866	00676	00136	0 0 0 1 0 1 1 1 1 1 1 1 1 1 1 1	0 0 0 0 0 0 0 0 0 0 0 0 0 0 0 0
2023-10-18T02-18-47.446 PM	000003.2545	-000000.0048	000000.2211	000000.0585	000000.1636	-000000.0702	000001.0000	000002.1429	000004.6800	38046	00183	00735	00573	00103	00526	01866	00679	00128	0 0 0 1 0 1 1 1 1 1 1 1 1 1 1 1	0 0 0 0 0 0 0 0 0 0 0 0 0 0 0 0
2023-10-18T02-18-49.955 PM	000003.2515	-000000.0048	000000.2053	000000.0584	000000.1615	-000000.0702	000000.9994	000002.2059	000005.1600	38051	00183	00699	00572	00102	00526	01865	00678	00136	0 0 0 1 0 1 1 1 1 1 1 1 1 1 1 1	0 0 0 0 0 0 0 0 0 0 0 0 0 0 0 0
2023-10-18T02-18-53.891 PM	000003.2515	-000000.0080	000000.2027	000000.0508	000000.1510	-000000.0351	000001.0000	000002.1429	000004.6800	38051	00177	00693	00520	00097	00526	01866	00679	00128	0 0 0 1 0 1 1 1 1 1 1 1 1 1 1 1	0 0 0 0 0 0 0 0 0 0 0 0 0 0 0 0
2023-10-18T02-18-56.858 PM	000003.2498	-000000.0032	000000.2005	000000.0514	000000.1573	-000000.0351	000001.0006	000002.1429	000005.1600	38054	00186	00688	00524	00100	00526	01867	00679	00136	0 0 0 1 0 1 1 1 1 1 1 1 1 1 1 1	0 0 0 0 0 0 0 0 0 0 0 0 0 0 0 0
2023-10-18T02-18-59.288 PM	000003.2480	000000.0319	000000.2154	000000.0502	000000.1615	-000000.0351	000001.0006	000002.1429	000005.4000	38057	00252	00722	00516	00102	00526	01867	00679	00140	0 0 0 1 0 1 1 1 1 1 1 1 1 1 1 1	0 0 0 0 0 0 0 0 0 0 0 0 0 0 0 0
2023-10-18T02-19-02.440 PM	000003.2450	000000.0324	000000.2110	000000.0510	000000.1573	-000000.0351	000001.0006	000002.3319	000005.1600	38062	00253	00712	00521	00100	00526	01867	00676	00136	0 0 0 1 0 1 1 1 1 1 1 1 1 1 1 1	0 0 0 0 0 0 0 0 0 0 0 0 0 0 0 0
2023-10-18T02-19-04.933 PM	000003.2474	000000.0266	000000.2342	000000.0590	000000.1594	-000000.0351	000001.0018	000002.0798	000005.1600	38058	00242	00765	00576	00101	00526	01869	00680	00136	0 0 0 1 0 1 1 1 1 1 1 1 1 1 1 1	0 0 0 0 0 0 0 0 0 0 0 0 0 0 0 0
2023-10-18T02-19-08.147 PM	000003.2456	000000.0324	000000.2294	000000.0607	000000.1615	-000000.0351	000001.0012	000002.1429	000005.1600	38061	00253	00754	00588	00102	00526	01868	00679	00136	0 0 0 1 0 1 1 1 1 1 1 1 1 1 1 1	0 0 0 0 0 0 0 0 0 0 0 0 0 0 0 0
2023-10-18T02-19-10.578 PM	000003.2439	000000.0297	000000.2285	000000.0548	000000.1552	-000000.0351	000001.0012	000002.0798	000004.9200	38064	00248	00752	00547	00099	00526	01868	00680	00132	0 0 0 1 0 1 1 1 1 1 1 1 1 1 1 1	0 0 0 0 0 0 0 0 0 0 0 0 0 0 0 0
2023-10-18T02-19-13.808 PM	000003.2504	000000.0255	000000.2333	000000.0591	000000.1594	-000000.0351	000000.9994	000002.2689	000004.6800	38053	00240	00763	00577	00101	00526	01865	00677	00128	0 0 0 1 0 1 1 1 1 1 1 1 1 1 1 1	0 0 0 0 0 0 0 0 0 0 0 0 0 0 0 0
2023-10-18T02-19-16.632 PM	000003.2569	000000.0276	000000.2325	000000.0604	000000.1594	-000000.0351	000000.9988	000002.0798	000005.1600	38042	00244	00761	00586	00101	00526	01864	00680	00136	0 0 0 1 0 1 1 1 1 1 1 1 1 1 1 1	0 0 0 0 0 0 0 0 0 0 0 0 0 0 0 0
2023-10-18T02-19-19.925 PM	000003.2622	-000000.0069	000000.2044	000000.0494	000000.1531	-000000.0351	000001.0006	000002.1429	000004.9200	38033	00179	00697	00510	00098	00526	01867	00679	00132	0 0 0 1 0 1 1 1 1 1 1 1 1 1 1 1	0 0 0 0 0 0 0 0 0 0 0 0 0 0 0 0
2023-10-18T02-19-23.047 PM	000003.2616	000000.0297	000000.2246	000000.0510	000000.1552	-000000.0351	000001.0006	000002.1429	000005.1600	38034	00248	00743	00521	00099	00526	01867	00679	00136	0 0 0 1 0 1 1 1 1 1 1 1 1 1 1 1	0 0 0 0 0 0 0 0 0 0 0 0 0 0 0 0
2023-10-18T02-19-25.744 PM	000003.2592	-000000.0053	000000.2049	000000.0495	000000.1594	-000000.0351	000000.9994	000002.1429	000005.1600	38038	00182	00698	00511	00101	00526	01865	00679	00136	0 0 0 1 0 1 1 1 1 1 1 1 1 1 1 1	0 0 0 0 0 0 0 0 0 0 0 0 0 0 0 0
2023-10-18T02-19-28.443 PM	000003.2545	-000000.0069	000000.2044	000000.0510	000000.1531	-000000.0351	000001.0000	000002.1429	000004.6800	38046	00179	00697	00521	00098	00526	01866	00679	00128	0 0 0 1 0 1 1 1 1 1 1 1 1 1 1 1	0 0 0 0 0 0 0 0 0 0 0 0 0 0 0 0
2023-10-18T02-19-31.188 PM	000003.2515	000000.0276	000000.2307	000000.0526	000000.1552	-000000.0351	000001.0018	000002.1429	000004.6800	38051	00244	00757	00532	00099	00526	01869	00679	00128	0 0 0 1 0 1 1 1 1 1 1 1 1 1 1 1	0 0 0 0 0 0 0 0 0 0 0 0 0 0 0 0
2023-10-18T02-19-33.494 PM	000003.2492	-000000.0048	000000.2014	000000.0513	000000.1573	-000000.0351	000001.0012	000002.2689	000004.6800	38055	00183	00690	00523	00100	00526	01868	00677	00128	0 0 0 1 0 1 1 1 1 1 1 1 1 1 1 1	0 0 0 0 0 0 0 0 0 0 0 0 0 0 0 0
2023-10-18T02-19-36.806 PM	000003.2456	-000000.0069	000000.2027	000000.0510	000000.1531	-000000.0351	000001.0025	000002.1429	000004.9200	38061	00179	00693	00521	00098	00526	01870	00679	00132	0 0 0 1 0 1 1 1 1 1 1 1 1 1 1 1	0 0 0 0 0 0 0 0 0 0 0 0 0 0 0 0
2023-10-18T02-19-39.256 PM	000003.2462	000000.0297	000000.2316	000000.0518	000000.1594	-000000.0351	000001.0000	000002.3319	000005.1600	38060	00248	00759	00527	00101	00526	01866	00676	00136	0 0 0 1 0 1 1 1 1 1 1 1 1 1 1 1	0 0 0 0 0 0 0 0 0 0 0 0 0 0 0 0
2023-10-18T02-19-43.130 PM	000003.2462	-000000.0053	000000.2031	000000.0564	000000.1573	-000000.0351	000000.9994	000002.1429	000005.4000	38060	00182	00694	00558	00100	00526	01865	00679	00140	0 0 0 1 0 1 1 1 1 1 1 1 1 1 1 1	0 0 0 0 0 0 0 0 0 0 0 0 0 0 0 0
2023-10-18T02-19-45.954 PM	000003.2474	000000.0271	000000.2312	000000.0599	000000.1573	-000000.0351	000001.0000	000002.2689	000005.1600	38058	00243	00758	00582	00100	00526	01866	00677	00136	0 0 0 1 0 1 1 1 1 1 1 1 1 1 1 1	0 0 0 0 0 0 0 0 0 0 0 0 0 0 0 0
2023-10-18T02-19-48.811 PM	000003.2468	000000.0282	000000.2325	000000.0604	000000.1573	-000000.0351	000001.0006	000002.0798	000005.1600	38059	00245	00761	00586	00100	00526	01867	00680	00136	0 0 0 1 0 1 1 1 1 1 1 1 1 1 1 1	0 0 0 0 0 0 0 0 0 0 0 0 0 0 0 0
2023-10-18T02-19-51.243 PM	000003.2480	-000000.0027	000000.2023	000000.0569	000000.1657	-000000.0702	000000.9994	000002.3319	000004.9200	38057	00187	00692	00562	00104	00526	01865	00676	00132	0 0 0 1 0 1 1 1 1 1 1 1 1 1 1 1	0 0 0 0 0 0 0 0 0 0 0 0 0 0 0 0
2023-10-18T02-19-54.506 PM	000003.2462	-000000.0032	000000.2014	000000.0593	000000.1615	-000000.0702	000001.0000	000002.1429	000004.9200	38060	00186	00690	00578	00102	00526	01866	00679	00132	0 0 0 1 0 1 1 1 1 1 1 1 1 1 1 1	0 0 0 0 0 0 0 0 0 0 0 0 0 0 0 0
2023-10-18T02-19-57.187 PM	000003.2450	-000000.0085	000000.2049	000000.0510	000000.1552	-000000.0351	000000.9994	000002.2059	000004.9200	38062	00176	00698	00521	00099	00526	01865	00678	00132	0 0 0 1 0 1 1 1 1 1 1 1 1 1 1 1	0 0 0 0 0 0 0 0 0 0 0 0 0 0 0 0
2023-10-18T02-19-59.962 PM	000003.2450	-000000.0037	000000.2014	000000.0548	000000.1594	-000000.0702	000000.9994	000002.2689	000005.1600	38062	00185	00690	00547	00101	00526	01865	00677	00136	0 0 0 1 0 1 1 1 1 1 1 1 1 1 1 1	0 0 0 0 0 0 0 0 0 0 0 0 0 0 0 0
2023-10-18T02-20-02.803 PM	000003.2450	-000000.0085	000000.2044	000000.0574	000000.1594	-000000.0702	000001.0000	000002.2059	000005.4000	38062	00176	00697	00565	00101	00526	01866	00678	00140	0 0 0 1 0 1 1 1 1 1 1 1 1 1 1 1	0 0 0 0 0 0 0 0 0 0 0 0 0 0 0 0
2023-10-18T02-20-05.234 PM	000003.2456	-000000.0021	000000.2027	000000.0510	000000.1594	-000000.0351	000000.9988	000002.3319	000004.9200	38061	00188	00693	00521	00101	00526	01864	00676	00132	0 0 0 1 0 1 1 1 1 1 1 1 1 1 1 1	0 0 0 0 0 0 0 0 0 0 0 0 0 0 0 0
2023-10-18T02-20-09.453 PM	000003.2462	000000.0266	000000.2329	000000.0597	000000.1573	-000000.0351	000001.0012	000002.1429	000004.9200	38060	00242	00762	00581	00100	00526	01868	00679	00132	0 0 0 1 0 1 1 1 1 1 1 1 1 1 1 1	0 0 0 0 0 0 0 0 0 0 0 0 0 0 0 0
2023-10-18T02-20-12.166 PM	000003.2445	000000.0308	000000.2303	000000.0604	000000.1594	-000000.0351	000000.9994	000002.2689	000005.1600	38063	00250	00756	00586	00101	00526	01865	00677	00136	0 0 0 1 0 1 1 1 1 1 1 1 1 1 1 1	0 0 0 0 0 0 0 0 0 0 0 0 0 0 0 0
2023-10-18T02-20-14.520 PM	000003.2433	000000.0282	000000.2303	000000.0571	000000.1531	-000000.0351	000001.0012	000002.1429	000005.1600	38065	00245	00756	00563	00098	00526	01868	00679	00136	0 0 0 1 0 1 1 1 1 1 1 1 1 1 1 1	0 0 0 0 0 0 0 0 0 0 0 0 0 0 0 0
2023-10-18T02-20-17.737 PM	000003.2415	000000.0308	000000.2303	000000.0601	000000.1594	-000000.0351	000000.9988	000002.2689	000004.9200	38068	00250	00756	00584	00101	00526	01864	00677	00132	0 0 0 1 0 1 1 1 1 1 1 1 1 1 1 1	0 0 0 0 0 0 0 0 0 0 0 0 0 0 0 0
2023-10-18T02-20-20.416 PM	000003.2385	000000.0303	000000.2298	000000.0600	000000.1657	-000000.0351	000000.9994	000002.2059	000005.1600	38073	00249	00755	00583	00104	00526	01865	00678	00136	0 0 0 1 0 1 1 1 1 1 1 1 1 1 1 1	0 0 0 0 0 0 0 0 0 0 0 0 0 0 0 0
2023-10-18T02-20-23.167 PM	000003.2385	-000000.0064	000000.2044	000000.0520	000000.1594	-000000.0351	000001.0000	000002.2689	000005.1600	38073	00180	00697	00528	00101	00526	01866	00677	00136	0 0 0 1 0 1 1 1 1 1 1 1 1 1 1 1	0 0 0 0 0 0 0 0 0 0 0 0 0 0 0 0
2023-10-18T02-20-25.929 PM	000003.2374	000000.0202	000000.2307	000000.0601	000000.1657	-000000.0351	000001.0012	000002.2059	000005.1600	38075	00230	00757	00584	00104	00526	01868	00678	00136	0 0 0 1 0 1 1 1 1 1 1 1 1 1 1 1	0 0 0 0 0 0 0 0 0 0 0 0 0 0 0 0
2023-10-18T02-20-28.752 PM	000003.2368	000000.0287	000000.2294	000000.0601	000000.1594	-000000.0351	000001.0006	000002.2059	000005.1600	38076	00246	00754	00584	00101	00526	01867	00678	00136	0 0 0 1 0 1 1 1 1 1 1 1 1 1 1 1	0 0 0 0 0 0 0 0 0 0 0 0 0 0 0 0
2023-10-18T02-20-32.440 PM	000003.2374	-000000.0037	000000.2009	000000.0507	000000.1594	-000000.0351	000001.0000	000002.2689	000005.1600	38075	00185	00689	00519	00101	00526	01866	00677	00136	0 0 0 1 0 1 1 1 1 1 1 1 1 1 1 1	0 0 0 0 0 0 0 0 0 0 0 0 0 0 0 0
2023-10-18T02-20-35.092 PM	000003.2397	000000.0303	000000.2329	000000.0588	000000.1552	-000000.0351	000001.0000	000002.1429	000005.1600	38071	00249	00762	00575	00099	00526	01866	00679	00136	0 0 0 1 0 1 1 1 1 1 1 1 1 1 1 1	0 0 0 0 0 0 0 0 0 0 0 0 0 0 0 0
2023-10-18T02-20-37.901 PM	000003.2397	000000.0117	000000.2009	000000.0508	000000.1573	-000000.0351	000001.0000	000002.1429	000004.6800	38071	00214	00689	00520	00100	00526	01866	00679	00128	0 0 0 1 0 1 1 1 1 1 1 1 1 1 1 1	0 0 0 0 0 0 0 0 0 0 0 0 0 0 0 0
2023-10-18T02-20-40.740 PM	000003.2409	000000.0058	000000.2018	000000.0510	000000.1552	-000000.0351	000001.0012	000002.1429	000005.6400	38069	00203	00691	00521	00099	00526	01868	00679	00144	0 0 0 1 0 1 1 1 1 1 1 1 1 1 1 1	0 0 0 0 0 0 0 0 0 0 0 0 0 0 0 0
2023-10-18T02-20-43.205 PM	000003.2427	000000.0287	000000.2320	000000.0588	000000.1594	-000000.0351	000001.0012	000002.1429	000005.1600	38066	00246	00760	00575	00101	00526	01868	00679	00136	0 0 0 1 0 1 1 1 1 1 1 1 1 1 1 1	0 0 0 0 0 0 0 0 0 0 0 0 0 0 0 0
2023-10-18T02-20-46.422 PM	000003.2415	000000.0303	000000.2320	000000.0588	000000.1573	-000000.0351	000001.0006	000002.1429	000005.1600	38068	00249	00760	00575	00100	00526	01867	00679	00136	0 0 0 1 0 1 1 1 1 1 1 1 1 1 1 1	0 0 0 0 0 0 0 0 0 0 0 0 0 0 0 0
2023-10-18T02-20-49.106 PM	000003.2409	000000.0106	000000.2333	000000.0604	000000.1594	-000000.0351	000001.0000	000002.1429	000005.4000	38069	00212	00763	00586	00101	00526	01866	00679	00140	0 0 0 1 0 1 1 1 1 1 1 1 1 1 1 1	0 0 0 0 0 0 0 0 0 0 0 0 0 0 0 0
2023-10-18T02-20-51.961 PM	000003.2421	000000.0260	000000.2325	000000.0597	000000.1594	-000000.0351	000001.0006	000002.2689	000005.1600	38067	00241	00761	00581	00101	00526	01867	00677	00136	0 0 0 1 0 1 1 1 1 1 1 1 1 1 1 1	0 0 0 0 0 0 0 0 0 0 0 0 0 0 0 0
2023-10-18T02-20-54.754 PM	000003.2409	000000.0276	000000.2329	000000.0600	000000.1552	-000000.0351	000001.0000	000002.1429	000004.6800	38069	00244	00762	00583	00099	00526	01866	00679	00128	0 0 0 1 0 1 1 1 1 1 1 1 1 1 1 1	0 0 0 0 0 0 0 0 0 0 0 0 0 0 0 0
2023-10-18T02-20-58.378 PM	000003.2415	-000000.0037	000000.2040	000000.0501	000000.1615	-000000.0351	000000.9988	000002.2689	000005.1600	38068	00185	00696	00515	00102	00526	01864	00677	00136	0 0 0 1 0 1 1 1 1 1 1 1 1 1 1 1	0 0 0 0 0 0 0 0 0 0 0 0 0 0 0 0
2023-10-18T02-21-01.124 PM	000003.2427	000000.0228	000000.2044	000000.0507	000000.1531	-000000.0351	000000.9988	000002.2059	000005.1600	38066	00235	00697	00519	00098	00526	01864	00678	00136	0 0 0 1 0 1 1 1 1 1 1 1 1 1 1 1	0 0 0 0 0 0 0 0 0 0 0 0 0 0 0 0
2023-10-18T02-21-03.416 PM	000003.2439	-000000.0064	000000.2044	000000.0502	000000.1552	-000000.0351	000000.9988	000002.2059	000005.1600	38064	00180	00697	00516	00099	00526	01864	00678	00136	0 0 0 1 0 1 1 1 1 1 1 1 1 1 1 1	0 0 0 0 0 0 0 0 0 0 0 0 0 0 0 0
2023-10-18T02-21-06.129 PM	000003.2439	-000000.0058	000000.2031	000000.0504	000000.1552	-000000.0351	000001.0006	000002.2689	000005.1600	38064	00181	00694	00517	00099	00526	01867	00677	00136	0 0 0 1 0 1 1 1 1 1 1 1 1 1 1 1	0 0 0 0 0 0 0 0 0 0 0 0 0 0 0 0
2023-10-18T02-21-09.360 PM	000003.2415	000000.0255	000000.2040	000000.0498	000000.1573	-000000.0351	000001.0000	000002.1429	000005.1600	38068	00240	00696	00513	00100	00526	01866	00679	00136	0 0 0 1 0 1 1 1 1 1 1 1 1 1 1 1	0 0 0 0 0 0 0 0 0 0 0 0 0 0 0 0
2023-10-18T02-21-11.980 PM	000003.2397	000000.0143	000000.2014	000000.0508	000000.1573	-000000.0351	000001.0000	000002.2059	000005.1600	38071	00219	00690	00520	00100	00526	01866	00678	00136	0 0 0 1 0 1 1 1 1 1 1 1 1 1 1 1	0 0 0 0 0 0 0 0 0 0 0 0 0 0 0 0
2023-10-18T02-21-14.710 PM	000003.2374	-000000.0053	000000.2018	000000.0507	000000.1594	-000000.0351	000001.0000	000002.2059	000005.1600	38075	00182	00691	00519	00101	00526	01866	00678	00136	0 0 0 1 0 1 1 1 1 1 1 1 1 1 1 1	0 0 0 0 0 0 0 0 0 0 0 0 0 0 0 0
2023-10-18T02-21-17.188 PM	000003.2374	000000.0175	000000.2040	000000.0501	000000.1531	-000000.0351	000001.0006	000002.2059	000004.9200	38075	00225	00696	00515	00098	00526	01867	00678	00132	0 0 0 1 0 1 1 1 1 1 1 1 1 1 1 1	0 0 0 0 0 0 0 0 0 0 0 0 0 0 0 0
2023-10-18T02-21-21.159 PM	000003.2362	000000.0016	000000.2316	000000.0600	000000.1615	-000000.0351	000001.0006	000002.0798	000005.4000	38077	00195	00759	00583	00102	00526	01867	00680	00140	0 0 0 1 0 1 1 1 1 1 1 1 1 1 1 1	0 0 0 0 0 0 0 0 0 0 0 0 0 0 0 0
2023-10-18T02-21-23.890 PM	000003.2379	000000.0297	000000.2298	000000.0599	000000.1636	-000000.0351	000001.0006	000002.1429	000005.4000	38074	00248	00755	00582	00103	00526	01867	00679	00140	0 0 0 1 0 1 1 1 1 1 1 1 1 1 1 1	0 0 0 0 0 0 0 0 0 0 0 0 0 0 0 0
2023-10-18T02-21-26.713 PM	000003.2379	000000.0313	000000.2316	000000.0601	000000.1636	-000000.0351	000001.0006	000002.2689	000005.4000	38074	00251	00759	00584	00103	00526	01867	00677	00140	0 0 0 1 0 1 1 1 1 1 1 1 1 1 1 1	0 0 0 0 0 0 0 0 0 0 0 0 0 0 0 0
2023-10-18T02-21-29.167 PM	000003.2391	-000000.0037	000000.2333	000000.0593	000000.1594	-000000.0351	000001.0006	000002.1429	000005.1600	38072	00185	00763	00578	00101	00526	01867	00679	00136	0 0 0 1 0 1 1 1 1 1 1 1 1 1 1 1	0 0 0 0 0 0 0 0 0 0 0 0 0 0 0 0
2023-10-18T02-21-32.423 PM	000003.2403	000000.0016	000000.2316	000000.0590	000000.1594	-000000.0351	000001.0000	000002.2689	000005.4000	38070	00195	00759	00576	00101	00526	01866	00677	00140	0 0 0 1 0 1 1 1 1 1 1 1 1 1 1 1	0 0 0 0 0 0 0 0 0 0 0 0 0 0 0 0
2023-10-18T02-21-35.057 PM	000003.2462	-000000.0053	000000.2040	000000.0502	000000.1510	-000000.0351	000000.9994	000002.2059	000004.9200	38060	00182	00696	00516	00097	00526	01865	00678	00132	0 0 0 1 0 1 1 1 1 1 1 1 1 1 1 1	0 0 0 0 0 0 0 0 0 0 0 0 0 0 0 0
2023-10-18T02-21-37.897 PM	000003.2474	-000000.0042	000000.2272	000000.0594	000000.1636	-000000.0351	000000.9994	000002.1429	000005.6400	38058	00184	00749	00579	00103	00526	01865	00679	00144	0 0 0 1 0 1 1 1 1 1 1 1 1 1 1 1	0 0 0 0 0 0 0 0 0 0 0 0 0 0 0 0
2023-10-18T02-21-40.752 PM	000003.2492	-000000.0032	000000.2285	000000.0594	000000.1573	-000000.0351	000000.9988	000002.2059	000005.4000	38055	00186	00752	00579	00100	00526	01864	00678	00140	0 0 0 1 0 1 1 1 1 1 1 1 1 1 1 1	0 0 0 0 0 0 0 0 0 0 0 0 0 0 0 0
2023-10-18T02-21-43.167 PM	000003.2521	-000000.0069	000000.2044	000000.0508	000000.1573	-000000.0351	000000.9969	000002.2689	000005.1600	38050	00179	00697	00520	00100	00526	01861	00677	00136	0 0 0 1 0 1 1 1 1 1 1 1 1 1 1 1	0 0 0 0 0 0 0 0 0 0 0 0 0 0 0 0
2023-10-18T02-21-46.823 PM	000003.2515	000000.0313	000000.2320	000000.0594	000000.1594	-000000.0351	000001.0000	000002.1429	000005.4000	38051	00251	00760	00579	00101	00526	01866	00679	00140	0 0 0 1 0 1 1 1 1 1 1 1 1 1 1 1	0 0 0 0 0 0 0 0 0 0 0 0 0 0 0 0
2023-10-18T02-21-49.976 PM	000003.2521	000000.0297	000000.2312	000000.0596	000000.1636	-000000.0351	000000.9988	000002.2059	000005.1600	38050	00248	00758	00580	00103	00526	01864	00678	00136	0 0 0 1 0 1 1 1 1 1 1 1 1 1 1 1	0 0 0 0 0 0 0 0 0 0 0 0 0 0 0 0
2023-10-18T02-21-52.753 PM	000003.2533	000000.0282	000000.2185	000000.0502	000000.1552	-000000.0351	000001.0006	000002.0798	000005.1600	38048	00245	00729	00516	00099	00526	01867	00680	00136	0 0 0 1 0 1 1 1 1 1 1 1 1 1 1 1	0 0 0 0 0 0 0 0 0 0 0 0 0 0 0 0
2023-10-18T02-21-55.342 PM	000003.2533	000000.0308	000000.2307	000000.0594	000000.1594	-000000.0351	000000.9994	000002.1429	000005.1600	38048	00250	00757	00579	00101	00526	01865	00679	00136	0 0 0 1 0 1 1 1 1 1 1 1 1 1 1 1	0 0 0 0 0 0 0 0 0 0 0 0 0 0 0 0
2023-10-18T02-21-57.822 PM	000003.2527	000000.0308	000000.2316	000000.0596	000000.1573	-000000.0351	000000.9988	000002.1429	000005.1600	38049	00250	00759	00580	00100	00526	01864	00679	00136	0 0 0 1 0 1 1 1 1 1 1 1 1 1 1 1	0 0 0 0 0 0 0 0 0 0 0 0 0 0 0 0
2023-10-18T02-22-00.808 PM	000003.2527	-000000.0042	000000.2141	000000.0601	000000.1636	-000000.0702	000000.9975	000002.2059	000005.1600	38049	00184	00719	00584	00103	00526	01862	00678	00136	0 0 0 1 0 1 1 1 1 1 1 1 1 1 1 1	0 0 0 0 0 0 0 0 0 0 0 0 0 0 0 0
2023-10-18T02-22-03.883 PM	000003.2539	000000.0297	000000.2298	000000.0594	000000.1615	-000000.0351	000000.9975	000002.4580	000005.1600	38047	00248	00755	00579	00102	00526	01862	00674	00136	0 0 0 1 0 1 1 1 1 1 1 1 1 1 1 1	0 0 0 0 0 0 0 0 0 0 0 0 0 0 0 0
2023-10-18T02-22-06.692 PM	000003.2527	000000.0303	000000.2316	000000.0599	000000.1615	-000000.0351	000000.9982	000002.0798	000005.1600	38049	00249	00759	00582	00102	00526	01863	00680	00136	0 0 0 1 0 1 1 1 1 1 1 1 1 1 1 1	0 0 0 0 0 0 0 0 0 0 0 0 0 0 0 0
2023-10-18T02-22-09.815 PM	000003.2498	-000000.0053	000000.2018	000000.0504	000000.1594	-000000.0351	000000.9982	000002.2059	000004.6800	38054	00182	00691	00517	00101	00526	01863	00678	00128	0 0 0 1 0 1 1 1 1 1 1 1 1 1 1 1	0 0 0 0 0 0 0 0 0 0 0 0 0 0 0 0
2023-10-18T02-22-13.094 PM	000003.2486	000000.0297	000000.2259	000000.0508	000000.1615	-000000.0351	000000.9988	000002.1429	000005.1600	38056	00248	00746	00520	00102	00526	01864	00679	00136	0 0 0 1 0 1 1 1 1 1 1 1 1 1 1 1	0 0 0 0 0 0 0 0 0 0 0 0 0 0 0 0
2023-10-18T02-22-15.372 PM	000003.2456	-000000.0037	000000.2040	000000.0505	000000.1552	-000000.0351	000001.0006	000002.2689	000005.1600	38061	00185	00696	00518	00099	00526	01867	00677	00136	0 0 0 1 0 1 1 1 1 1 1 1 1 1 1 1	0 0 0 0 0 0 0 0 0 0 0 0 0 0 0 0
2023-10-18T02-22-18.663 PM	000003.2445	-000000.0053	000000.2023	000000.0502	000000.1573	-000000.0351	000001.0000	000002.1429	000004.9200	38063	00182	00692	00516	00100	00526	01866	00679	00132	0 0 0 1 0 1 1 1 1 1 1 1 1 1 1 1	0 0 0 0 0 0 0 0 0 0 0 0 0 0 0 0
2023-10-18T02-22-21.126 PM	000003.2433	000000.0287	000000.2167	000000.0508	000000.1615	-000000.0351	000000.9994	000002.2059	000005.1600	38065	00246	00725	00520	00102	00526	01865	00678	00136	0 0 0 1 0 1 1 1 1 1 1 1 1 1 1 1	0 0 0 0 0 0 0 0 0 0 0 0 0 0 0 0
2023-10-18T02-22-24.311 PM	000003.2415	000000.0276	000000.2276	000000.0508	000000.1552	-000000.0351	000001.0000	000002.1429	000004.6800	38068	00244	00750	00520	00099	00526	01866	00679	00128	0 0 0 1 0 1 1 1 1 1 1 1 1 1 1 1	0 0 0 0 0 0 0 0 0 0 0 0 0 0 0 0
2023-10-18T02-22-27.104 PM	000003.2409	000000.0308	000000.2320	000000.0596	000000.1594	-000000.0351	000000.9994	000002.2689	000005.1600	38069	00250	00760	00580	00101	00526	01865	00677	00136	0 0 0 1 0 1 1 1 1 1 1 1 1 1 1 1	0 0 0 0 0 0 0 0 0 0 0 0 0 0 0 0
2023-10-18T02-22-29.849 PM	000003.2391	000000.0287	000000.2237	000000.0502	000000.1552	-000000.0351	000001.0000	000002.1429	000004.6800	38072	00246	00741	00516	00099	00526	01866	00679	00128	0 0 0 1 0 1 1 1 1 1 1 1 1 1 1 1	0 0 0 0 0 0 0 0 0 0 0 0 0 0 0 0
2023-10-18T02-22-32.673 PM	000003.2379	000000.0287	000000.2263	000000.0510	000000.1594	-000000.0351	000001.0006	000002.2689	000005.1600	38074	00246	00747	00521	00101	00526	01867	00677	00136	0 0 0 1 0 1 1 1 1 1 1 1 1 1 1 1	0 0 0 0 0 0 0 0 0 0 0 0 0 0 0 0
2023-10-18T02-22-36.321 PM	000003.2350	-000000.0058	000000.2141	000000.0596	000000.1636	-000000.0702	000000.9994	000002.2689	000005.1600	38079	00181	00719	00580	00103	00526	01865	00677	00136	0 0 0 1 0 1 1 1 1 1 1 1 1 1 1 1	0 0 0 0 0 0 0 0 0 0 0 0 0 0 0 0
2023-10-18T02-22-39.201 PM	000003.2326	-000000.0064	000000.2027	000000.0505	000000.1552	-000000.0351	000001.0006	000002.2059	000005.1600	38083	00180	00693	00518	00099	00526	01867	00678	00136	0 0 0 1 0 1 1 1 1 1 1 1 1 1 1 1	0 0 0 0 0 0 0 0 0 0 0 0 0 0 0 0
2023-10-18T02-22-42.041 PM	000003.2314	-000000.0053	000000.2040	000000.0508	000000.1615	-000000.0351	000001.0000	000002.1429	000005.4000	38085	00182	00696	00520	00102	00526	01866	00679	00140	0 0 0 1 0 1 1 1 1 1 1 1 1 1 1 1	0 0 0 0 0 0 0 0 0 0 0 0 0 0 0 0
2023-10-18T02-22-44.425 PM	000003.2314	-000000.0037	000000.2079	000000.0593	000000.1615	-000000.0702	000001.0006	000002.1429	000005.1600	38085	00185	00705	00578	00102	00526	01867	00679	00136	0 0 0 1 0 1 1 1 1 1 1 1 1 1 1 1	0 0 0 0 0 0 0 0 0 0 0 0 0 0 0 0
2023-10-18T02-22-47.359 PM	000003.2320	-000000.0053	000000.2036	000000.0508	000000.1594	-000000.0351	000001.0006	000002.2059	000005.1600	38084	00182	00695	00520	00101	00526	01867	00678	00136	0 0 0 1 0 1 1 1 1 1 1 1 1 1 1 1	0 0 0 0 0 0 0 0 0 0 0 0 0 0 0 0
2023-10-18T02-22-50.672 PM	000003.2309	-000000.0042	000000.2044	000000.0504	000000.1552	-000000.0351	000001.0000	000002.1429	000005.1600	38086	00184	00697	00517	00099	00526	01866	00679	00136	0 0 0 1 0 1 1 1 1 1 1 1 1 1 1 1	0 0 0 0 0 0 0 0 0 0 0 0 0 0 0 0
2023-10-18T02-22-53.119 PM	000003.2350	000000.0276	000000.2303	000000.0510	000000.1573	-000000.0351	000001.0000	000002.2059	000004.9200	38079	00244	00756	00521	00100	00526	01866	00678	00132	0 0 0 1 0 1 1 1 1 1 1 1 1 1 1 1	0 0 0 0 0 0 0 0 0 0 0 0 0 0 0 0
2023-10-18T02-22-56.351 PM	000003.2338	000000.0282	000000.2325	000000.0508	000000.1552	-000000.0351	000001.0006	000002.1429	000005.1600	38081	00245	00761	00520	00099	00526	01867	00679	00136	0 0 0 1 0 1 1 1 1 1 1 1 1 1 1 1	0 0 0 0 0 0 0 0 0 0 0 0 0 0 0 0
2023-10-18T02-22-59.880 PM	000003.2338	000000.0303	000000.2316	000000.0593	000000.1594	-000000.0351	000001.0006	000002.1429	000005.1600	38081	00249	00759	00578	00101	00526	01867	00679	00136	0 0 0 1 0 1 1 1 1 1 1 1 1 1 1 1	0 0 0 0 0 0 0 0 0 0 0 0 0 0 0 0
2023-10-18T02-23-02.682 PM	000003.2309	000000.0287	000000.2329	000000.0600	000000.1594	-000000.0351	000001.0006	000002.2689	000004.9200	38086	00246	00762	00583	00101	00526	01867	00677	00132	0 0 0 1 0 1 1 1 1 1 1 1 1 1 1 1	0 0 0 0 0 0 0 0 0 0 0 0 0 0 0 0
2023-10-18T02-23-05.105 PM	000003.2279	-000000.0064	000000.2031	000000.0564	000000.1594	-000000.0702	000001.0012	000002.1429	000005.4000	38091	00180	00694	00558	00101	00526	01868	00679	00140	0 0 0 1 0 1 1 1 1 1 1 1 1 1 1 1	0 0 0 0 0 0 0 0 0 0 0 0 0 0 0 0
2023-10-18T02-23-08.337 PM	000003.2261	-000000.0058	000000.2027	000000.0585	000000.1594	-000000.0702	000001.0006	000002.2059	000005.1600	38094	00181	00693	00573	00101	00526	01867	00678	00136	0 0 0 1 0 1 1 1 1 1 1 1 1 1 1 1	0 0 0 0 0 0 0 0 0 0 0 0 0 0 0 0
2023-10-18T02-23-10.769 PM	000003.2261	-000000.0037	000000.2044	000000.0501	000000.1573	-000000.0351	000001.0006	000002.1429	000004.6800	38094	00185	00697	00515	00100	00526	01867	00679	00128	0 0 0 1 0 1 1 1 1 1 1 1 1 1 1 1	0 0 0 0 0 0 0 0 0 0 0 0 0 0 0 0
2023-10-18T02-23-13.984 PM	000003.2273	-000000.0069	000000.2040	000000.0505	000000.1573	-000000.0351	000001.0006	000002.2059	000005.1600	38092	00179	00696	00518	00100	00526	01867	00678	00136	0 0 0 1 0 1 1 1 1 1 1 1 1 1 1 1	0 0 0 0 0 0 0 0 0 0 0 0 0 0 0 0
2023-10-18T02-23-16.635 PM	000003.2267	-000000.0032	000000.2049	000000.0524	000000.1594	-000000.0351	000001.0006	000002.1429	000004.6800	38093	00186	00698	00531	00101	00526	01867	00679	00128	0 0 0 1 0 1 1 1 1 1 1 1 1 1 1 1	0 0 0 0 0 0 0 0 0 0 0 0 0 0 0 0
2023-10-18T02-23-19.097 PM	000003.2303	-000000.0069	000000.2023	000000.0507	000000.1615	-000000.0351	000001.0006	000002.1429	000005.1600	38087	00179	00692	00519	00102	00526	01867	00679	00136	0 0 0 1 0 1 1 1 1 1 1 1 1 1 1 1	0 0 0 0 0 0 0 0 0 0 0 0 0 0 0 0
2023-10-18T02-23-22.343 PM	000003.2314	-000000.0037	000000.2044	000000.0501	000000.1573	-000000.0351	000001.0012	000002.1429	000004.9200	38085	00185	00697	00515	00100	00526	01868	00679	00132	0 0 0 1 0 1 1 1 1 1 1 1 1 1 1 1	0 0 0 0 0 0 0 0 0 0 0 0 0 0 0 0
2023-10-18T02-23-25.919 PM	000003.2309	000000.0287	000000.2312	000000.0593	000000.1636	-000000.0351	000001.0006	000002.1429	000004.2000	38086	00246	00758	00578	00103	00526	01867	00679	00120	0 0 0 1 0 1 1 1 1 1 1 1 1 1 1 1	0 0 0 0 0 0 0 0 0 0 0 0 0 0 0 0
2023-10-18T02-23-28.632 PM	000003.2320	000000.0297	000000.2298	000000.0577	000000.1552	-000000.0351	000001.0000	000002.1429	000005.4000	38084	00248	00755	00567	00099	00526	01866	00679	00140	0 0 0 1 0 1 1 1 1 1 1 1 1 1 1 1	0 0 0 0 0 0 0 0 0 0 0 0 0 0 0 0
2023-10-18T02-23-31.081 PM	000003.2332	000000.0297	000000.2329	000000.0594	000000.1594	-000000.0351	000001.0000	000002.2689	000004.9200	38082	00248	00762	00579	00101	00526	01866	00677	00132	0 0 0 1 0 1 1 1 1 1 1 1 1 1 1 1	0 0 0 0 0 0 0 0 0 0 0 0 0 0 0 0
2023-10-18T02-23-34.297 PM	000003.2350	000000.0287	000000.2298	000000.0599	000000.1615	-000000.0351	000001.0012	000002.1429	000005.1600	38079	00246	00755	00582	00102	00526	01868	00679	00136	0 0 0 1 0 1 1 1 1 1 1 1 1 1 1 1	0 0 0 0 0 0 0 0 0 0 0 0 0 0 0 0
2023-10-18T02-23-37.041 PM	000003.2332	-000000.0048	000000.2036	000000.0523	000000.1657	-000000.0702	000001.0000	000002.2689	000005.1600	38082	00183	00695	00530	00104	00526	01866	00677	00136	0 0 0 1 0 1 1 1 1 1 1 1 1 1 1 1	0 0 0 0 0 0 0 0 0 0 0 0 0 0 0 0
2023-10-18T02-23-39.821 PM	000003.2368	000000.0287	000000.2329	000000.0601	000000.1657	-000000.0351	000001.0006	000002.2059	000005.1600	38076	00246	00762	00584	00104	00526	01867	00678	00136	0 0 0 1 0 1 1 1 1 1 1 1 1 1 1 1	0 0 0 0 0 0 0 0 0 0 0 0 0 0 0 0
2023-10-18T02-23-42.582 PM	000003.2374	000000.0287	000000.2325	000000.0599	000000.1636	-000000.0351	000001.0000	000002.2689	000004.9200	38075	00246	00761	00582	00103	00526	01866	00677	00132	0 0 0 1 0 1 1 1 1 1 1 1 1 1 1 1	0 0 0 0 0 0 0 0 0 0 0 0 0 0 0 0
2023-10-18T02-23-45.266 PM	000003.2368	-000000.0064	000000.2027	000000.0514	000000.1594	-000000.0351	000001.0000	000002.1429	000005.1600	38076	00180	00693	00524	00101	00526	01866	00679	00136	0 0 0 1 0 1 1 1 1 1 1 1 1 1 1 1	0 0 0 0 0 0 0 0 0 0 0 0 0 0 0 0
2023-10-18T02-23-48.421 PM	000003.2374	-000000.0048	000000.2018	000000.0530	000000.1573	-000000.0351	000001.0000	000002.2059	000005.1600	38075	00183	00691	00535	00100	00526	01866	00678	00136	0 0 0 1 0 1 1 1 1 1 1 1 1 1 1 1	0 0 0 0 0 0 0 0 0 0 0 0 0 0 0 0
2023-10-18T02-23-51.590 PM	000003.2362	-000000.0037	000000.2027	000000.0504	000000.1594	-000000.0351	000001.0012	000002.2059	000004.4400	38077	00185	00693	00517	00101	00526	01868	00678	00124	0 0 0 1 0 1 1 1 1 1 1 1 1 1 1 1	0 0 0 0 0 0 0 0 0 0 0 0 0 0 0 0
2023-10-18T02-23-54.414 PM	000003.2332	-000000.0058	000000.2040	000000.0504	000000.1573	-000000.0351	000001.0012	000002.0798	000005.1600	38082	00181	00696	00517	00100	00526	01868	00680	00136	0 0 0 1 0 1 1 1 1 1 1 1 1 1 1 1	0 0 0 0 0 0 0 0 0 0 0 0 0 0 0 0
2023-10-18T02-23-57.318 PM	000003.2326	000000.0297	000000.2290	000000.0596	000000.1552	-000000.0351	000001.0006	000002.1429	000005.4000	38083	00248	00753	00580	00099	00526	01867	00679	00140	0 0 0 1 0 1 1 1 1 1 1 1 1 1 1 1	0 0 0 0 0 0 0 0 0 0 0 0 0 0 0 0
2023-10-18T02-23-59.734 PM	000003.2320	000000.0297	000000.2290	000000.0591	000000.1552	-000000.0351	000001.0000	000002.1429	000005.4000	38084	00248	00753	00577	00099	00526	01866	00679	00140	0 0 0 1 0 1 1 1 1 1 1 1 1 1 1 1	0 0 0 0 0 0 0 0 0 0 0 0 0 0 0 0
2023-10-18T02-24-02.950 PM	000003.2314	000000.0175	000000.2329	000000.0596	000000.1657	-000000.0351	000001.0006	000002.2059	000005.1600	38085	00225	00762	00580	00104	00526	01867	00678	00136	0 0 0 1 0 1 1 1 1 1 1 1 1 1 1 1	0 0 0 0 0 0 0 0 0 0 0 0 0 0 0 0
2023-10-18T02-24-05.745 PM	000003.2332	000000.0282	000000.2320	000000.0590	000000.1594	-000000.0351	000001.0012	000002.2059	000004.2000	38082	00245	00760	00576	00101	00526	01868	00678	00120	0 0 0 1 0 1 1 1 1 1 1 1 1 1 1 1	0 0 0 0 0 0 0 0 0 0 0 0 0 0 0 0
2023-10-18T02-24-08.631 PM	000003.2368	000000.0292	000000.2325	000000.0591	000000.1636	-000000.0351	000001.0000	000002.2059	000004.9200	38076	00247	00761	00577	00103	00526	01866	00678	00132	0 0 0 1 0 1 1 1 1 1 1 1 1 1 1 1	0 0 0 0 0 0 0 0 0 0 0 0 0 0 0 0
2023-10-18T02-24-11.297 PM	000003.2379	000000.0191	000000.2312	000000.0600	000000.1573	-000000.0351	000001.0006	000002.1429	000004.9200	38074	00228	00758	00583	00100	00526	01867	00679	00132	0 0 0 1 0 1 1 1 1 1 1 1 1 1 1 1	0 0 0 0 0 0 0 0 0 0 0 0 0 0 0 0
2023-10-18T02-24-14.796 PM	000003.2403	000000.0080	000000.2040	000000.0504	000000.1573	-000000.0351	000000.9994	000002.2059	000005.1600	38070	00207	00696	00517	00100	00526	01865	00678	00136	0 0 0 1 0 1 1 1 1 1 1 1 1 1 1 1	0 0 0 0 0 0 0 0 0 0 0 0 0 0 0 0
2023-10-18T02-24-17.542 PM	000003.2415	-000000.0042	000000.2044	000000.0505	000000.1573	-000000.0351	000001.0006	000002.1429	000005.1600	38068	00184	00697	00518	00100	00526	01867	00679	00136	0 0 0 1 0 1 1 1 1 1 1 1 1 1 1 1	0 0 0 0 0 0 0 0 0 0 0 0 0 0 0 0
2023-10-18T02-24-20.272 PM	000003.2415	-000000.0048	000000.2044	000000.0502	000000.1615	-000000.0351	000001.0000	000002.3319	000005.6400	38068	00183	00697	00516	00102	00526	01866	00676	00144	0 0 0 1 0 1 1 1 1 1 1 1 1 1 1 1	0 0 0 0 0 0 0 0 0 0 0 0 0 0 0 0
2023-10-18T02-24-22.986 PM	000003.2433	000000.0154	000000.2036	000000.0507	000000.1531	-000000.0351	000001.0000	000002.1429	000005.1600	38065	00221	00695	00519	00098	00526	01866	00679	00136	0 0 0 1 0 1 1 1 1 1 1 1 1 1 1 1	0 0 0 0 0 0 0 0 0 0 0 0 0 0 0 0
2023-10-18T02-24-25.842 PM	000003.2439	000000.0117	000000.2031	000000.0505	000000.1552	-000000.0351	000000.9988	000002.2689	000005.1600	38064	00214	00694	00518	00099	00526	01864	00677	00136	0 0 0 1 0 1 1 1 1 1 1 1 1 1 1 1	0 0 0 0 0 0 0 0 0 0 0 0 0 0 0 0
2023-10-18T02-24-28.336 PM	000003.2450	-000000.0042	000000.2053	000000.0500	000000.1594	-000000.0351	000001.0000	000002.2689	000005.1600	38062	00184	00699	00514	00101	00526	01866	00677	00136	0 0 0 1 0 1 1 1 1 1 1 1 1 1 1 1	0 0 0 0 0 0 0 0 0 0 0 0 0 0 0 0
2023-10-18T02-24-31.537 PM	000003.2445	000000.0181	000000.2031	000000.0504	000000.1594	-000000.0351	000001.0000	000002.2059	000005.1600	38063	00226	00694	00517	00101	00526	01866	00678	00136	0 0 0 1 0 1 1 1 1 1 1 1 1 1 1 1	0 0 0 0 0 0 0 0 0 0 0 0 0 0 0 0
2023-10-18T02-24-34.394 PM	000003.2456	000000.0133	000000.2036	000000.0507	000000.1594	-000000.0351	000000.9988	000002.2059	000005.1600	38061	00217	00695	00519	00101	00526	01864	00678	00136	0 0 0 1 0 1 1 1 1 1 1 1 1 1 1 1	0 0 0 0 0 0 0 0 0 0 0 0 0 0 0 0
2023-10-18T02-24-37.925 PM	000003.2427	000000.0090	000000.2320	000000.0599	000000.1636	-000000.0351	000000.9994	000002.2059	000005.4000	38066	00209	00760	00582	00103	00526	01865	00678	00140	0 0 0 1 0 1 1 1 1 1 1 1 1 1 1 1	0 0 0 0 0 0 0 0 0 0 0 0 0 0 0 0
2023-10-18T02-24-40.594 PM	000003.2415	000000.0297	000000.2320	000000.0599	000000.1615	-000000.0351	000001.0006	000002.2059	000005.1600	38068	00248	00760	00582	00102	00526	01867	00678	00136	0 0 0 1 0 1 1 1 1 1 1 1 1 1 1 1	0 0 0 0 0 0 0 0 0 0 0 0 0 0 0 0
2023-10-18T02-24-43.040 PM	000003.2397	-000000.0074	000000.2320	000000.0604	000000.1657	-000000.0351	000000.9994	000002.2689	000005.4000	38071	00178	00760	00586	00104	00526	01865	00677	00140	0 0 0 1 0 1 1 1 1 1 1 1 1 1 1 1	0 0 0 0 0 0 0 0 0 0 0 0 0 0 0 0
2023-10-18T02-24-46.307 PM	000003.2374	000000.0058	000000.2329	000000.0593	000000.1615	-000000.0351	000001.0006	000002.2689	000004.6800	38075	00203	00762	00578	00102	00526	01867	00677	00128	0 0 0 1 0 1 1 1 1 1 1 1 1 1 1 1	0 0 0 0 0 0 0 0 0 0 0 0 0 0 0 0
2023-10-18T02-24-48.892 PM	000003.2391	-000000.0042	000000.2014	000000.0510	000000.1552	-000000.0351	000001.0000	000002.2689	000005.1600	38072	00184	00690	00521	00099	00526	01866	00677	00136	0 0 0 1 0 1 1 1 1 1 1 1 1 1 1 1	0 0 0 0 0 0 0 0 0 0 0 0 0 0 0 0
2023-10-18T02-24-51.732 PM	000003.2385	-000000.0021	000000.2303	000000.0601	000000.1573	-000000.0351	000001.0006	000002.2059	000004.4400	38073	00188	00756	00584	00100	00526	01867	00678	00124	0 0 0 1 0 1 1 1 1 1 1 1 1 1 1 1	0 0 0 0 0 0 0 0 0 0 0 0 0 0 0 0
2023-10-18T02-24-54.635 PM	000003.2379	000000.0021	000000.2307	000000.0601	000000.1573	-000000.0351	000001.0000	000002.2689	000005.1600	38074	00196	00757	00584	00100	00526	01866	00677	00136	0 0 0 1 0 1 1 1 1 1 1 1 1 1 1 1	0 0 0 0 0 0 0 0 0 0 0 0 0 0 0 0
2023-10-18T02-24-57.019 PM	000003.2421	-000000.0032	000000.2053	000000.0500	000000.1573	-000000.0351	000000.9994	000002.1429	000005.1600	38067	00186	00699	00514	00100	00526	01865	00679	00136	0 0 0 1 0 1 1 1 1 1 1 1 1 1 1 1	0 0 0 0 0 0 0 0 0 0 0 0 0 0 0 0
2023-10-18T02-25-00.239 PM	000003.2445	-000000.0074	000000.2036	000000.0501	000000.1594	-000000.0351	000000.9982	000002.2059	000004.9200	38063	00178	00695	00515	00101	00526	01863	00678	00132	0 0 0 1 0 1 1 1 1 1 1 1 1 1 1 1	0 0 0 0 0 0 0 0 0 0 0 0 0 0 0 0
2023-10-18T02-25-03.907 PM	000003.2474	000000.0308	000000.2294	000000.0597	000000.1573	-000000.0351	000000.9988	000002.1429	000004.6800	38058	00250	00754	00581	00100	00526	01864	00679	00128	0 0 0 1 0 1 1 1 1 1 1 1 1 1 1 1	0 0 0 0 0 0 0 0 0 0 0 0 0 0 0 0
2023-10-18T02-25-06.307 PM	000003.2456	000000.0308	000000.2031	000000.0505	000000.1531	-000000.0351	000001.0000	000002.1429	000005.1600	38061	00250	00694	00518	00098	00526	01866	00679	00136	0 0 0 1 0 1 1 1 1 1 1 1 1 1 1 1	0 0 0 0 0 0 0 0 0 0 0 0 0 0 0 0
2023-10-18T02-25-09.541 PM	000003.2468	000000.0297	000000.2320	000000.0591	000000.1615	-000000.0351	000001.0006	000002.2059	000004.4400	38059	00248	00760	00577	00102	00526	01867	00678	00124	0 0 0 1 0 1 1 1 1 1 1 1 1 1 1 1	0 0 0 0 0 0 0 0 0 0 0 0 0 0 0 0
2023-10-18T02-25-12.237 PM	000003.2474	000000.0297	000000.2316	000000.0596	000000.1615	-000000.0351	000000.9994	000002.2059	000005.1600	38058	00248	00759	00580	00102	00526	01865	00678	00136	0 0 0 1 0 1 1 1 1 1 1 1 1 1 1 1	0 0 0 0 0 0 0 0 0 0 0 0 0 0 0 0
2023-10-18T02-25-14.889 PM	000003.2468	-000000.0074	000000.2294	000000.0594	000000.1636	-000000.0351	000001.0000	000002.2059	000005.1600	38059	00178	00754	00579	00103	00526	01866	00678	00136	0 0 0 1 0 1 1 1 1 1 1 1 1 1 1 1	0 0 0 0 0 0 0 0 0 0 0 0 0 0 0 0
2023-10-18T02-25-17.257 PM	000003.2474	000000.0282	000000.2320	000000.0603	000000.1573	-000000.0351	000001.0000	000002.2689	000004.6800	38058	00245	00760	00585	00100	00526	01866	00677	00128	0 0 0 1 0 1 1 1 1 1 1 1 1 1 1 1	0 0 0 0 0 0 0 0 0 0 0 0 0 0 0 0
2023-10-18T02-25-20.550 PM	000003.2492	000000.0266	000000.2325	000000.0601	000000.1594	-000000.0351	000000.9994	000002.1429	000005.1600	38055	00242	00761	00584	00101	00526	01865	00679	00136	0 0 0 1 0 1 1 1 1 1 1 1 1 1 1 1	0 0 0 0 0 0 0 0 0 0 0 0 0 0 0 0
2023-10-18T02-25-23.013 PM	000003.2492	-000000.0048	000000.2215	000000.0591	000000.1636	-000000.0702	000000.9994	000002.1429	000005.1600	38055	00183	00736	00577	00103	00526	01865	00679	00136	0 0 0 1 0 1 1 1 1 1 1 1 1 1 1 1	0 0 0 0 0 0 0 0 0 0 0 0 0 0 0 0
2023-10-18T02-25-26.952 PM	000003.2510	000000.0276	000000.2145	000000.0498	000000.1615	-000000.0351	000000.9994	000002.0798	000005.4000	38052	00244	00720	00513	00102	00526	01865	00680	00140	0 0 0 1 0 1 1 1 1 1 1 1 1 1 1 1	0 0 0 0 0 0 0 0 0 0 0 0 0 0 0 0
2023-10-18T02-25-29.745 PM	000003.2510	-000000.0080	000000.2053	000000.0507	000000.1615	-000000.0351	000000.9982	000002.2059	000005.1600	38052	00177	00699	00519	00102	00526	01863	00678	00136	0 0 0 1 0 1 1 1 1 1 1 1 1 1 1 1	0 0 0 0 0 0 0 0 0 0 0 0 0 0 0 0
2023-10-18T02-25-32.569 PM	000003.2527	-000000.0064	000000.2044	000000.0511	000000.1552	-000000.0351	000000.9988	000002.2059	000005.1600	38049	00180	00697	00522	00099	00526	01864	00678	00136	0 0 0 1 0 1 1 1 1 1 1 1 1 1 1 1	0 0 0 0 0 0 0 0 0 0 0 0 0 0 0 0
2023-10-18T02-25-35.001 PM	000003.2504	000000.0297	000000.2167	000000.0502	000000.1573	-000000.0351	000001.0006	000002.0798	000004.9200	38053	00248	00725	00516	00100	00526	01867	00680	00132	0 0 0 1 0 1 1 1 1 1 1 1 1 1 1 1	0 0 0 0 0 0 0 0 0 0 0 0 0 0 0 0
2023-10-18T02-25-38.248 PM	000003.2504	000000.0287	000000.2075	000000.0508	000000.1510	-000000.0351	000001.0000	000002.1429	000004.6800	38053	00246	00704	00520	00097	00526	01866	00679	00128	0 0 0 1 0 1 1 1 1 1 1 1 1 1 1 1	0 0 0 0 0 0 0 0 0 0 0 0 0 0 0 0
2023-10-18T02-25-40.884 PM	000003.2521	000000.0282	000000.2329	000000.0588	000000.1657	-000000.0351	000000.9982	000002.1429	000005.1600	38050	00245	00762	00575	00104	00526	01863	00679	00136	0 0 0 1 0 1 1 1 1 1 1 1 1 1 1 1	0 0 0 0 0 0 0 0 0 0 0 0 0 0 0 0
2023-10-18T02-25-43.677 PM	000003.2510	000000.0308	000000.2237	000000.0507	000000.1552	-000000.0351	000000.9988	000002.1429	000004.9200	38052	00250	00741	00519	00099	00526	01864	00679	00132	0 0 0 1 0 1 1 1 1 1 1 1 1 1 1 1	0 0 0 0 0 0 0 0 0 0 0 0 0 0 0 0
2023-10-18T02-25-46.595 PM	000003.2521	000000.0308	000000.2220	000000.0505	000000.1552	-000000.0351	000000.9994	000002.2689	000005.1600	38050	00250	00737	00518	00099	00526	01865	00677	00136	0 0 0 1 0 1 1 1 1 1 1 1 1 1 1 1	0 0 0 0 0 0 0 0 0 0 0 0 0 0 0 0
2023-10-18T02-25-49.262 PM	000003.2504	000000.0303	000000.2320	000000.0588	000000.1636	-000000.0351	000000.9994	000002.1429	000005.4000	38053	00249	00760	00575	00103	00526	01865	00679	00140	0 0 0 1 0 1 1 1 1 1 1 1 1 1 1 1	0 0 0 0 0 0 0 0 0 0 0 0 0 0 0 0
2023-10-18T02-25-52.838 PM	000003.2486	-000000.0042	000000.2027	000000.0501	000000.1594	-000000.0351	000001.0000	000002.1429	000004.9200	38056	00184	00693	00515	00101	00526	01866	00679	00132	0 0 0 1 0 1 1 1 1 1 1 1 1 1 1 1	0 0 0 0 0 0 0 0 0 0 0 0 0 0 0 0
2023-10-18T02-25-55.569 PM	000003.2450	-000000.0027	000000.2014	000000.0590	000000.1594	-000000.0702	000001.0000	000002.1429	000004.9200	38062	00187	00690	00576	00101	00526	01866	00679	00132	0 0 0 1 0 1 1 1 1 1 1 1 1 1 1 1	0 0 0 0 0 0 0 0 0 0 0 0 0 0 0 0
2023-10-18T02-25-58.472 PM	000003.2409	-000000.0069	000000.2097	000000.0601	000000.1552	-000000.0351	000001.0000	000002.1429	000004.9200	38069	00179	00709	00584	00099	00526	01866	00679	00132	0 0 0 1 0 1 1 1 1 1 1 1 1 1 1 1	0 0 0 0 0 0 0 0 0 0 0 0 0 0 0 0
2023-10-18T02-26-01.139 PM	000003.2391	-000000.0064	000000.2049	000000.0494	000000.1573	-000000.0351	000001.0006	000002.2689	000004.4400	38072	00180	00698	00510	00100	00526	01867	00677	00124	0 0 0 1 0 1 1 1 1 1 1 1 1 1 1 1	0 0 0 0 0 0 0 0 0 0 0 0 0 0 0 0
2023-10-18T02-26-03.854 PM	000003.2362	-000000.0048	000000.2058	000000.0494	000000.1594	-000000.0351	000001.0012	000002.1429	000004.9200	38077	00183	00700	00510	00101	00526	01868	00679	00132	0 0 0 1 0 1 1 1 1 1 1 1 1 1 1 1	0 0 0 0 0 0 0 0 0 0 0 0 0 0 0 0
2023-10-18T02-26-06.600 PM	000003.2350	-000000.0042	000000.2075	000000.0590	000000.1615	-000000.0702	000000.9994	000002.2059	000005.4000	38079	00184	00704	00576	00102	00526	01865	00678	00140	0 0 0 1 0 1 1 1 1 1 1 1 1 1 1 1	0 0 0 0 0 0 0 0 0 0 0 0 0 0 0 0
2023-10-18T02-26-09.455 PM	000003.2374	-000000.0058	000000.2027	000000.0510	000000.1531	-000000.0351	000001.0006	000002.2689	000005.4000	38075	00181	00693	00521	00098	00526	01867	00677	00140	0 0 0 1 0 1 1 1 1 1 1 1 1 1 1 1	0 0 0 0 0 0 0 0 0 0 0 0 0 0 0 0
2023-10-18T02-26-12.155 PM	000003.2344	-000000.0048	000000.2023	000000.0510	000000.1531	-000000.0351	000001.0006	000002.1429	000004.9200	38080	00183	00692	00521	00098	00526	01867	00679	00132	0 0 0 1 0 1 1 1 1 1 1 1 1 1 1 1	0 0 0 0 0 0 0 0 0 0 0 0 0 0 0 0
2023-10-18T02-26-15.654 PM	000003.2332	000000.0319	000000.2307	000000.0516	000000.1573	-000000.0351	000001.0000	000002.2059	000004.9200	38082	00252	00757	00525	00100	00526	01866	00678	00132	0 0 0 1 0 1 1 1 1 1 1 1 1 1 1 1	0 0 0 0 0 0 0 0 0 0 0 0 0 0 0 0
2023-10-18T02-26-18.310 PM	000003.2344	000000.0308	000000.2298	000000.0502	000000.1594	-000000.0351	000000.9994	000002.0798	000004.9200	38080	00250	00755	00516	00101	00526	01865	00680	00132	0 0 0 1 0 1 1 1 1 1 1 1 1 1 1 1	0 0 0 0 0 0 0 0 0 0 0 0 0 0 0 0
2023-10-18T02-26-21.082 PM	000003.2362	000000.0271	000000.2338	000000.0591	000000.1636	-000000.0351	000001.0000	000002.1429	000004.9200	38077	00243	00764	00577	00103	00526	01866	00679	00132	0 0 0 1 0 1 1 1 1 1 1 1 1 1 1 1	0 0 0 0 0 0 0 0 0 0 0 0 0 0 0 0
2023-10-18T02-26-23.812 PM	000003.2379	000000.0287	000000.2316	000000.0607	000000.1594	-000000.0351	000000.9994	000002.0798	000005.4000	38074	00246	00759	00588	00101	00526	01865	00680	00140	0 0 0 1 0 1 1 1 1 1 1 1 1 1 1 1	0 0 0 0 0 0 0 0 0 0 0 0 0 0 0 0
2023-10-18T02-26-26.495 PM	000003.2379	000000.0260	000000.2333	000000.0498	000000.1594	-000000.0351	000001.0006	000002.2059	000005.1600	38074	00241	00763	00513	00101	00526	01867	00678	00136	0 0 0 1 0 1 1 1 1 1 1 1 1 1 1 1	0 0 0 0 0 0 0 0 0 0 0 0 0 0 0 0
2023-10-18T02-26-29.257 PM	000003.2344	000000.0329	000000.2290	000000.0601	000000.1594	-000000.0351	000001.0012	000002.1429	000004.9200	38080	00254	00753	00584	00101	00526	01868	00679	00132	0 0 0 1 0 1 1 1 1 1 1 1 1 1 1 1	0 0 0 0 0 0 0 0 0 0 0 0 0 0 0 0
2023-10-18T02-26-32.175 PM	000003.2309	000000.0308	000000.2333	000000.0587	000000.1615	-000000.0351	000001.0012	000002.1429	000005.1600	38086	00250	00763	00574	00102	00526	01868	00679	00136	0 0 0 1 0 1 1 1 1 1 1 1 1 1 1 1	0 0 0 0 0 0 0 0 0 0 0 0 0 0 0 0
2023-10-18T02-26-34.809 PM	000003.2297	-000000.0085	000000.2053	000000.0561	000000.1657	-000000.0702	000001.0000	000002.1429	000004.9200	38088	00176	00699	00556	00104	00526	01866	00679	00132	0 0 0 1 0 1 1 1 1 1 1 1 1 1 1 1	0 0 0 0 0 0 0 0 0 0 0 0 0 0 0 0
2023-10-18T02-26-37.397 PM	000003.2320	000000.0303	000000.2312	000000.0604	000000.1552	-000000.0351	000001.0006	000002.2689	000004.6800	38084	00249	00758	00586	00099	00526	01867	00677	00128	0 0 0 1 0 1 1 1 1 1 1 1 1 1 1 1	0 0 0 0 0 0 0 0 0 0 0 0 0 0 0 0
2023-10-18T02-26-41.069 PM	000003.2326	-000000.0021	000000.2009	000000.0500	000000.1573	-000000.0351	000001.0000	000002.2059	000004.6800	38083	00188	00689	00514	00100	00526	01866	00678	00128	0 0 0 1 0 1 1 1 1 1 1 1 1 1 1 1	0 0 0 0 0 0 0 0 0 0 0 0 0 0 0 0
2023-10-18T02-26-43.763 PM	000003.2332	-000000.0027	000000.2023	000000.0501	000000.1573	-000000.0351	000001.0012	000002.1429	000005.1600	38082	00187	00692	00515	00100	00526	01868	00679	00136	0 0 0 1 0 1 1 1 1 1 1 1 1 1 1 1	0 0 0 0 0 0 0 0 0 0 0 0 0 0 0 0
2023-10-18T02-26-46.449 PM	000003.2332	-000000.0090	000000.2058	000000.0533	000000.1657	-000000.0702	000001.0000	000002.2689	000004.9200	38082	00175	00700	00537	00104	00526	01866	00677	00132	0 0 0 1 0 1 1 1 1 1 1 1 1 1 1 1	0 0 0 0 0 0 0 0 0 0 0 0 0 0 0 0
2023-10-18T02-26-49.116 PM	000003.2320	-000000.0042	000000.2027	000000.0513	000000.1531	-000000.0351	000001.0006	000002.1429	000004.6800	38084	00184	00693	00523	00098	00526	01867	00679	00128	0 0 0 1 0 1 1 1 1 1 1 1 1 1 1 1	0 0 0 0 0 0 0 0 0 0 0 0 0 0 0 0
2023-10-18T02-26-51.813 PM	000003.2314	-000000.0011	000000.2009	000000.0507	000000.1531	-000000.0351	000001.0012	000002.1429	000005.1600	38085	00190	00689	00519	00098	00526	01868	00679	00136	0 0 0 1 0 1 1 1 1 1 1 1 1 1 1 1	0 0 0 0 0 0 0 0 0 0 0 0 0 0 0 0
2023-10-18T02-26-54.542 PM	000003.2320	-000000.0085	000000.2049	000000.0562	000000.1636	-000000.0702	000001.0012	000002.2059	000005.1600	38084	00176	00698	00557	00103	00526	01868	00678	00136	0 0 0 1 0 1 1 1 1 1 1 1 1 1 1 1	0 0 0 0 0 0 0 0 0 0 0 0 0 0 0 0
2023-10-18T02-26-57.255 PM	000003.2320	-000000.0032	000000.2023	000000.0502	000000.1573	-000000.0351	000001.0000	000002.0798	000004.9200	38084	00186	00692	00516	00100	00526	01866	00680	00132	0 0 0 1 0 1 1 1 1 1 1 1 1 1 1 1	0 0 0 0 0 0 0 0 0 0 0 0 0 0 0 0
2023-10-18T02-27-00.141 PM	000003.2332	-000000.0027	000000.2036	000000.0497	000000.1594	-000000.0351	000001.0000	000002.1429	000005.4000	38082	00187	00695	00512	00101	00526	01866	00679	00140	0 0 0 1 0 1 1 1 1 1 1 1 1 1 1 1	0 0 0 0 0 0 0 0 0 0 0 0 0 0 0 0
2023-10-18T02-27-03.748 PM	000003.2320	000000.0282	000000.2307	000000.0604	000000.1573	-000000.0351	000001.0018	000002.3319	000004.9200	38084	00245	00757	00586	00100	00526	01869	00676	00132	0 0 0 1 0 1 1 1 1 1 1 1 1 1 1 1	0 0 0 0 0 0 0 0 0 0 0 0 0 0 0 0
2023-10-18T02-27-06.463 PM	000003.2320	000000.0276	000000.2351	000000.0546	000000.1594	-000000.0351	000001.0012	000002.2059	000005.1600	38084	00244	00767	00546	00101	00526	01868	00678	00136	0 0 0 1 0 1 1 1 1 1 1 1 1 1 1 1	0 0 0 0 0 0 0 0 0 0 0 0 0 0 0 0
2023-10-18T02-27-09.178 PM	000003.2338	000000.0218	000000.2338	000000.0585	000000.1636	-000000.0351	000001.0000	000002.2059	000004.9200	38081	00233	00764	00573	00103	00526	01866	00678	00132	0 0 0 1 0 1 1 1 1 1 1 1 1 1 1 1	0 0 0 0 0 0 0 0 0 0 0 0 0 0 0 0
2023-10-18T02-27-11.818 PM	000003.2350	000000.0297	000000.2333	000000.0590	000000.1636	-000000.0351	000001.0000	000002.2059	000005.1600	38079	00248	00763	00576	00103	00526	01866	00678	00136	0 0 0 1 0 1 1 1 1 1 1 1 1 1 1 1	0 0 0 0 0 0 0 0 0 0 0 0 0 0 0 0
2023-10-18T02-27-14.544 PM	000003.2385	000000.0282	000000.2303	000000.0558	000000.1552	-000000.0351	000000.9994	000002.2689	000005.4000	38073	00245	00756	00554	00099	00526	01865	00677	00140	0 0 0 1 0 1 1 1 1 1 1 1 1 1 1 1	0 0 0 0 0 0 0 0 0 0 0 0 0 0 0 0
2023-10-18T02-27-17.195 PM	000003.2385	000000.0228	000000.2316	000000.0609	000000.1573	-000000.0351	000001.0006	000002.2689	000004.9200	38073	00235	00759	00589	00100	00526	01867	00677	00132	0 0 0 1 0 1 1 1 1 1 1 1 1 1 1 1	0 0 0 0 0 0 0 0 0 0 0 0 0 0 0 0
2023-10-18T02-27-19.579 PM	000003.2397	000000.0250	000000.2347	000000.0593	000000.1636	-000000.0351	000001.0006	000002.2059	000005.4000	38071	00239	00766	00578	00103	00526	01867	00678	00140	0 0 0 1 0 1 1 1 1 1 1 1 1 1 1 1	0 0 0 0 0 0 0 0 0 0 0 0 0 0 0 0
2023-10-18T02-27-22.828 PM	000003.2403	-000000.0016	000000.2009	000000.0502	000000.1615	-000000.0351	000001.0006	000002.3319	000005.1600	38070	00189	00689	00516	00102	00526	01867	00676	00136	0 0 0 1 0 1 1 1 1 1 1 1 1 1 1 1	0 0 0 0 0 0 0 0 0 0 0 0 0 0 0 0
2023-10-18T02-27-25.573 PM	000003.2403	000000.0085	000000.2316	000000.0603	000000.1594	-000000.0351	000001.0006	000002.2059	000005.4000	38070	00208	00759	00585	00101	00526	01867	00678	00140	0 0 0 1 0 1 1 1 1 1 1 1 1 1 1 1	0 0 0 0 0 0 0 0 0 0 0 0 0 0 0 0
2023-10-18T02-27-29.213 PM	000003.2439	000000.0021	000000.2044	000000.0501	000000.1573	-000000.0351	000001.0000	000002.2059	000005.1600	38064	00196	00697	00515	00100	00526	01866	00678	00136	0 0 0 1 0 1 1 1 1 1 1 1 1 1 1 1	0 0 0 0 0 0 0 0 0 0 0 0 0 0 0 0
2023-10-18T02-27-32.084 PM	000003.2433	-000000.0021	000000.2053	000000.0502	000000.1573	-000000.0351	000000.9994	000002.1429	000005.1600	38065	00188	00699	00516	00100	00526	01865	00679	00136	0 0 0 1 0 1 1 1 1 1 1 1 1 1 1 1	0 0 0 0 0 0 0 0 0 0 0 0 0 0 0 0
2023-10-18T02-27-34.579 PM	000003.2439	000000.0324	000000.2290	000000.0599	000000.1594	-000000.0351	000001.0000	000002.1429	000005.1600	38064	00253	00753	00582	00101	00526	01866	00679	00136	0 0 0 1 0 1 1 1 1 1 1 1 1 1 1 1	0 0 0 0 0 0 0 0 0 0 0 0 0 0 0 0
2023-10-18T02-27-37.810 PM	000003.2439	000000.0308	000000.2281	000000.0607	000000.1531	-000000.0351	000001.0006	000002.1429	000005.1600	38064	00250	00751	00588	00098	00526	01867	00679	00136	0 0 0 1 0 1 1 1 1 1 1 1 1 1 1 1	0 0 0 0 0 0 0 0 0 0 0 0 0 0 0 0
2023-10-18T02-27-40.429 PM	000003.2433	000000.0101	000000.2075	000000.0495	000000.1594	-000000.0351	000000.9994	000002.1429	000005.1600	38065	00211	00704	00511	00101	00526	01865	00679	00136	0 0 0 1 0 1 1 1 1 1 1 1 1 1 1 1	0 0 0 0 0 0 0 0 0 0 0 0 0 0 0 0
2023-10-18T02-27-43.096 PM	000003.2439	000000.0292	000000.2290	000000.0607	000000.1594	-000000.0351	000000.9994	000002.1429	000004.6800	38064	00247	00753	00588	00101	00526	01865	00679	00128	0 0 0 1 0 1 1 1 1 1 1 1 1 1 1 1	0 0 0 0 0 0 0 0 0 0 0 0 0 0 0 0
2023-10-18T02-27-45.762 PM	000003.2445	000000.0303	000000.2290	000000.0606	000000.1594	-000000.0351	000000.9988	000002.1429	000005.1600	38063	00249	00753	00587	00101	00526	01864	00679	00136	0 0 0 1 0 1 1 1 1 1 1 1 1 1 1 1	0 0 0 0 0 0 0 0 0 0 0 0 0 0 0 0
2023-10-18T02-27-48.476 PM	000003.2433	000000.0122	000000.2005	000000.0516	000000.1552	-000000.0351	000001.0000	000002.1429	000004.9200	38065	00215	00688	00525	00099	00526	01866	00679	00132	0 0 0 1 0 1 1 1 1 1 1 1 1 1 1 1	0 0 0 0 0 0 0 0 0 0 0 0 0 0 0 0
2023-10-18T02-27-52.115 PM	000003.2427	000000.0048	000000.2351	000000.0588	000000.1657	-000000.0351	000001.0006	000002.2059	000005.1600	38066	00201	00767	00575	00104	00526	01867	00678	00136	0 0 0 1 0 1 1 1 1 1 1 1 1 1 1 1	0 0 0 0 0 0 0 0 0 0 0 0 0 0 0 0
2023-10-18T02-27-54.876 PM	000003.2403	-000000.0016	000000.2005	000000.0508	000000.1552	-000000.0351	000001.0006	000002.2059	000004.9200	38070	00189	00688	00520	00099	00526	01867	00678	00132	0 0 0 1 0 1 1 1 1 1 1 1 1 1 1 1	0 0 0 0 0 0 0 0 0 0 0 0 0 0 0 0
2023-10-18T02-27-57.731 PM	000003.2368	000000.0048	000000.2364	000000.0596	000000.1657	-000000.0351	000001.0006	000002.2059	000005.4000	38076	00201	00770	00580	00104	00526	01867	00678	00140	0 0 0 1 0 1 1 1 1 1 1 1 1 1 1 1	0 0 0 0 0 0 0 0 0 0 0 0 0 0 0 0
2023-10-18T02-28-00.538 PM	000003.2379	000000.0048	000000.2303	000000.0610	000000.1573	-000000.0351	000001.0006	000002.1429	000004.9200	38074	00201	00756	00590	00100	00526	01867	00679	00132	0 0 0 1 0 1 1 1 1 1 1 1 1 1 1 1	0 0 0 0 0 0 0 0 0 0 0 0 0 0 0 0
2023-10-18T02-28-03.378 PM	000003.2415	-000000.0005	000000.2009	000000.0502	000000.1573	-000000.0351	000001.0006	000002.2689	000004.6800	38068	00191	00689	00516	00100	00526	01867	00677	00128	0 0 0 1 0 1 1 1 1 1 1 1 1 1 1 1	0 0 0 0 0 0 0 0 0 0 0 0 0 0 0 0
2023-10-18T02-28-06.170 PM	000003.2427	-000000.0058	000000.2023	000000.0517	000000.1531	-000000.0351	000001.0000	000002.2059	000004.9200	38066	00181	00692	00526	00098	00526	01866	00678	00132	0 0 0 1 0 1 1 1 1 1 1 1 1 1 1 1	0 0 0 0 0 0 0 0 0 0 0 0 0 0 0 0
2023-10-18T02-28-09.035 PM	000003.2450	000000.0191	000000.2066	000000.0491	000000.1594	-000000.0351	000000.9994	000002.1429	000004.9200	38062	00228	00702	00508	00101	00526	01865	00679	00132	0 0 0 1 0 1 1 1 1 1 1 1 1 1 1 1	0 0 0 0 0 0 0 0 0 0 0 0 0 0 0 0
2023-10-18T02-28-11.741 PM	000003.2450	000000.0202	000000.2023	000000.0508	000000.1531	-000000.0351	000001.0000	000002.0798	000004.9200	38062	00230	00692	00520	00098	00526	01866	00680	00132	0 0 0 1 0 1 1 1 1 1 1 1 1 1 1 1	0 0 0 0 0 0 0 0 0 0 0 0 0 0 0 0
2023-10-18T02-28-14.435 PM	000003.2450	-000000.0069	000000.2027	000000.0511	000000.1552	-000000.0351	000000.9994	000002.1429	000005.4000	38062	00179	00693	00522	00099	00526	01865	00679	00140	0 0 0 1 0 1 1 1 1 1 1 1 1 1 1 1	0 0 0 0 0 0 0 0 0 0 0 0 0 0 0 0
2023-10-18T02-28-18.075 PM	000003.2403	000000.0271	000000.2312	000000.0607	000000.1552	-000000.0351	000001.0000	000002.1429	000004.9200	38070	00243	00758	00588	00099	00526	01866	00679	00132	0 0 0 1 0 1 1 1 1 1 1 1 1 1 1 1	0 0 0 0 0 0 0 0 0 0 0 0 0 0 0 0
2023-10-18T02-28-20.741 PM	000003.2385	-000000.0032	000000.2333	000000.0585	000000.1678	-000000.0351	000000.9994	000002.2689	000005.1600	38073	00186	00763	00573	00105	00526	01865	00677	00136	0 0 0 1 0 1 1 1 1 1 1 1 1 1 1 1	0 0 0 0 0 0 0 0 0 0 0 0 0 0 0 0
2023-10-18T02-28-23.487 PM	000003.2379	000000.0271	000000.2347	000000.0587	000000.1657	-000000.0351	000001.0000	000002.2689	000004.9200	38074	00243	00766	00574	00104	00526	01866	00677	00132	0 0 0 1 0 1 1 1 1 1 1 1 1 1 1 1	0 0 0 0 0 0 0 0 0 0 0 0 0 0 0 0
2023-10-18T02-28-26.169 PM	000003.2379	000000.0271	000000.2342	000000.0585	000000.1657	-000000.0351	000001.0000	000002.1429	000005.4000	38074	00243	00765	00573	00104	00526	01866	00679	00140	0 0 0 1 0 1 1 1 1 1 1 1 1 1 1 1	0 0 0 0 0 0 0 0 0 0 0 0 0 0 0 0
2023-10-18T02-28-28.819 PM	000003.2409	-000000.0005	000000.2237	000000.0596	000000.1615	-000000.0351	000000.9988	000002.2059	000004.9200	38069	00191	00741	00580	00102	00526	01864	00678	00132	0 0 0 1 0 1 1 1 1 1 1 1 1 1 1 1	0 0 0 0 0 0 0 0 0 0 0 0 0 0 0 0
2023-10-18T02-28-31.581 PM	000003.2445	000000.0260	000000.2355	000000.0584	000000.1657	-000000.0351	000000.9988	000002.2059	000004.6800	38063	00241	00768	00572	00104	00526	01864	00678	00128	0 0 0 1 0 1 1 1 1 1 1 1 1 1 1 1	0 0 0 0 0 0 0 0 0 0 0 0 0 0 0 0
2023-10-18T02-28-34.388 PM	000003.2439	000000.0271	000000.2338	000000.0587	000000.1657	-000000.0351	000000.9988	000002.1429	000004.9200	38064	00243	00764	00574	00104	00526	01864	00679	00132	0 0 0 1 0 1 1 1 1 1 1 1 1 1 1 1	0 0 0 0 0 0 0 0 0 0 0 0 0 0 0 0
2023-10-18T02-28-37.070 PM	000003.2439	-000000.0069	000000.2198	000000.0610	000000.1594	-000000.0351	000000.9988	000002.1429	000005.1600	38064	00179	00732	00590	00101	00526	01864	00679	00136	0 0 0 1 0 1 1 1 1 1 1 1 1 1 1 1	0 0 0 0 0 0 0 0 0 0 0 0 0 0 0 0
2023-10-18T02-28-40.551 PM	000003.2445	-000000.0021	000000.2185	000000.0609	000000.1615	-000000.0702	000000.9994	000002.2689	000005.1600	38063	00188	00729	00589	00102	00526	01865	00677	00136	0 0 0 1 0 1 1 1 1 1 1 1 1 1 1 1	0 0 0 0 0 0 0 0 0 0 0 0 0 0 0 0
2023-10-18T02-28-43.328 PM	000003.2439	-000000.0085	000000.2075	000000.0497	000000.1594	-000000.0351	000000.9994	000002.1429	000004.9200	38064	00176	00704	00512	00101	00526	01865	00679	00132	0 0 0 1 0 1 1 1 1 1 1 1 1 1 1 1	0 0 0 0 0 0 0 0 0 0 0 0 0 0 0 0
2023-10-18T02-28-46.010 PM	000003.2445	000000.0005	000000.2001	000000.0504	000000.1573	-000000.0351	000000.9988	000002.2689	000004.4400	38063	00193	00687	00517	00100	00526	01864	00677	00124	0 0 0 1 0 1 1 1 1 1 1 1 1 1 1 1	0 0 0 0 0 0 0 0 0 0 0 0 0 0 0 0
2023-10-18T02-28-48.848 PM	000003.2468	000000.0271	000000.2193	000000.0517	000000.1552	-000000.0351	000000.9994	000002.2059	000004.9200	38059	00243	00731	00526	00099	00526	01865	00678	00132	0 0 0 1 0 1 1 1 1 1 1 1 1 1 1 1	0 0 0 0 0 0 0 0 0 0 0 0 0 0 0 0
2023-10-18T02-28-51.466 PM	000003.2468	-000000.0090	000000.2036	000000.0513	000000.1552	-000000.0351	000000.9988	000002.2059	000004.6800	38059	00175	00695	00523	00099	00526	01864	00678	00128	0 0 0 1 0 1 1 1 1 1 1 1 1 1 1 1	0 0 0 0 0 0 0 0 0 0 0 0 0 0 0 0
2023-10-18T02-28-54.399 PM	000003.2468	-000000.0074	000000.2075	000000.0495	000000.1594	-000000.0351	000000.9994	000002.2059	000004.9200	38059	00178	00704	00511	00101	00526	01865	00678	00132	0 0 0 1 0 1 1 1 1 1 1 1 1 1 1 1	0 0 0 0 0 0 0 0 0 0 0 0 0 0 0 0
2023-10-18T02-28-57.191 PM	000003.2480	000000.0303	000000.2237	000000.0495	000000.1636	-000000.0351	000000.9988	000002.1429	000004.4400	38057	00249	00741	00511	00103	00526	01864	00679	00124	0 0 0 1 0 1 1 1 1 1 1 1 1 1 1 1	0 0 0 0 0 0 0 0 0 0 0 0 0 0 0 0
2023-10-18T02-28-59.512 PM	000003.2504	000000.0319	000000.2180	000000.0500	000000.1615	-000000.0351	000000.9988	000002.2689	000004.9200	38053	00252	00728	00514	00102	00526	01864	00677	00132	0 0 0 1 0 1 1 1 1 1 1 1 1 1 1 1	0 0 0 0 0 0 0 0 0 0 0 0 0 0 0 0
2023-10-18T02-29-02.637 PM	000003.2498	-000000.0011	000000.2014	000000.0500	000000.1594	-000000.0351	000000.9988	000002.1429	000004.9200	38054	00190	00690	00514	00101	00526	01864	00679	00132	0 0 0 1 0 1 1 1 1 1 1 1 1 1 1 1	0 0 0 0 0 0 0 0 0 0 0 0 0 0 0 0
2023-10-18T02-29-06.353 PM	000003.2498	000000.0260	000000.2355	000000.0587	000000.1678	-000000.0351	000000.9994	000002.2689	000005.1600	38054	00241	00768	00574	00105	00526	01865	00677	00136	0 0 0 1 0 1 1 1 1 1 1 1 1 1 1 1	0 0 0 0 0 0 0 0 0 0 0 0 0 0 0 0
2023-10-18T02-29-09.114 PM	000003.2492	-000000.0016	000000.2093	000000.0610	000000.1594	-000000.0702	000000.9988	000002.1429	000005.1600	38055	00189	00708	00590	00101	00526	01864	00679	00136	0 0 0 1 0 1 1 1 1 1 1 1 1 1 1 1	0 0 0 0 0 0 0 0 0 0 0 0 0 0 0 0
2023-10-18T02-29-11.688 PM	000003.2504	-000000.0064	000000.2101	000000.0588	000000.1636	-000000.0702	000001.0000	000002.2059	000005.1600	38053	00180	00710	00575	00103	00526	01866	00678	00136	0 0 0 1 0 1 1 1 1 1 1 1 1 1 1 1	0 0 0 0 0 0 0 0 0 0 0 0 0 0 0 0
2023-10-18T02-29-14.480 PM	000003.2504	000000.0303	000000.2294	000000.0616	000000.1594	-000000.0351	000001.0000	000002.2059	000004.9200	38053	00249	00754	00594	00101	00526	01866	00678	00132	0 0 0 1 0 1 1 1 1 1 1 1 1 1 1 1	0 0 0 0 0 0 0 0 0 0 0 0 0 0 0 0
2023-10-18T02-29-16.849 PM	000003.2521	-000000.0096	000000.2132	000000.0591	000000.1657	-000000.0702	000000.9988	000002.2059	000005.1600	38050	00174	00717	00577	00104	00526	01864	00678	00136	0 0 0 1 0 1 1 1 1 1 1 1 1 1 1 1	0 0 0 0 0 0 0 0 0 0 0 0 0 0 0 0
2023-10-18T02-29-20.005 PM	000003.2498	-000000.0096	000000.2123	000000.0597	000000.1594	-000000.0702	000000.9994	000002.2059	000004.9200	38054	00174	00715	00581	00101	00526	01865	00678	00132	0 0 0 1 0 1 1 1 1 1 1 1 1 1 1 1	0 0 0 0 0 0 0 0 0 0 0 0 0 0 0 0
2023-10-18T02-29-22.813 PM	000003.2480	-000000.0080	000000.2018	000000.0510	000000.1531	-000000.0351	000001.0006	000002.1429	000005.4000	38057	00177	00691	00521	00098	00526	01867	00679	00140	0 0 0 1 0 1 1 1 1 1 1 1 1 1 1 1	0 0 0 0 0 0 0 0 0 0 0 0 0 0 0 0
2023-10-18T02-29-25.072 PM	000003.2456	-000000.0080	000000.2075	000000.0571	000000.1636	-000000.0702	000001.0000	000002.2059	000005.1600	38061	00177	00704	00563	00103	00526	01866	00678	00136	0 0 0 1 0 1 1 1 1 1 1 1 1 1 1 1	0 0 0 0 0 0 0 0 0 0 0 0 0 0 0 0
2023-10-18T02-29-29.199 PM	000003.2427	-000000.0074	000000.2075	000000.0588	000000.1678	-000000.0702	000000.9988	000002.2689	000004.6800	38066	00178	00704	00575	00105	00526	01864	00677	00128	0 0 0 1 0 1 1 1 1 1 1 1 1 1 1 1	0 0 0 0 0 0 0 0 0 0 0 0 0 0 0 0
2023-10-18T02-29-31.489 PM	000003.2391	000000.0244	000000.2329	000000.0497	000000.1573	-000000.0351	000001.0012	000002.3319	000005.1600	38072	00238	00762	00512	00100	00526	01868	00676	00136	0 0 0 1 0 1 1 1 1 1 1 1 1 1 1 1	0 0 0 0 0 0 0 0 0 0 0 0 0 0 0 0
2023-10-18T02-29-34.719 PM	000003.2344	000000.0282	000000.2294	000000.0610	000000.1594	-000000.0351	000001.0006	000002.1429	000004.4400	38080	00245	00754	00590	00101	00526	01867	00679	00124	0 0 0 1 0 1 1 1 1 1 1 1 1 1 1 1	0 0 0 0 0 0 0 0 0 0 0 0 0 0 0 0
2023-10-18T02-29-37.448 PM	000003.2350	000000.0266	000000.2338	000000.0521	000000.1636	-000000.0351	000001.0012	000002.1429	000005.1600	38079	00242	00764	00529	00103	00526	01868	00679	00136	0 0 0 1 0 1 1 1 1 1 1 1 1 1 1 1	0 0 0 0 0 0 0 0 0 0 0 0 0 0 0 0
2023-10-18T02-29-40.162 PM	000003.2338	000000.0303	000000.2320	000000.0508	000000.1636	-000000.0351	000001.0000	000002.2059	000004.9200	38081	00249	00760	00520	00103	00526	01866	00678	00132	0 0 0 1 0 1 1 1 1 1 1 1 1 1 1 1	0 0 0 0 0 0 0 0 0 0 0 0 0 0 0 0
2023-10-18T02-29-42.483 PM	000003.2356	000000.0276	000000.2298	000000.0607	000000.1573	-000000.0351	000000.9994	000002.1429	000005.1600	38078	00244	00755	00588	00100	00526	01865	00679	00136	0 0 0 1 0 1 1 1 1 1 1 1 1 1 1 1	0 0 0 0 0 0 0 0 0 0 0 0 0 0 0 0
2023-10-18T02-29-45.682 PM	000003.2379	000000.0282	000000.2285	000000.0615	000000.1594	-000000.0351	000001.0006	000002.1429	000004.9200	38074	00245	00752	00593	00101	00526	01867	00679	00132	0 0 0 1 0 1 1 1 1 1 1 1 1 1 1 1	0 0 0 0 0 0 0 0 0 0 0 0 0 0 0 0
2023-10-18T02-29-48.112 PM	000003.2379	000000.0255	000000.2303	000000.0524	000000.1531	-000000.0351	000001.0006	000002.1429	000005.4000	38074	00240	00756	00531	00098	00526	01867	00679	00140	0 0 0 1 0 1 1 1 1 1 1 1 1 1 1 1	0 0 0 0 0 0 0 0 0 0 0 0 0 0 0 0
2023-10-18T02-29-50.810 PM	000003.2368	000000.0356	000000.2281	000000.0597	000000.1615	-000000.0351	000000.9982	000002.1429	000005.4000	38076	00259	00751	00581	00102	00526	01863	00679	00140	0 0 0 1 0 1 1 1 1 1 1 1 1 1 1 1	0 0 0 0 0 0 0 0 0 0 0 0 0 0 0 0
2023-10-18T02-29-54.479 PM	000003.2362	-000000.0096	000000.2058	000000.0501	000000.1552	-000000.0351	000001.0006	000002.0798	000004.9200	38077	00174	00700	00515	00099	00526	01867	00680	00132	0 0 0 1 0 1 1 1 1 1 1 1 1 1 1 1	0 0 0 0 0 0 0 0 0 0 0 0 0 0 0 0
2023-10-18T02-29-57.662 PM	000003.2379	-000000.0106	000000.2044	000000.0505	000000.1552	-000000.0351	000000.9994	000002.1429	000005.1600	38074	00172	00697	00518	00099	00526	01865	00679	00136	0 0 0 1 0 1 1 1 1 1 1 1 1 1 1 1	0 0 0 0 0 0 0 0 0 0 0 0 0 0 0 0
2023-10-18T02-30-00.376 PM	000003.2368	-000000.0085	000000.2027	000000.0565	000000.1594	-000000.0702	000001.0006	000002.3319	000005.4000	38076	00176	00693	00559	00101	00526	01867	00676	00140	0 0 0 1 0 1 1 1 1 1 1 1 1 1 1 1	0 0 0 0 0 0 0 0 0 0 0 0 0 0 0 0
2023-10-18T02-30-03.042 PM	000003.2362	000000.0000	000000.2014	000000.0510	000000.1573	-000000.0351	000001.0006	000002.2059	000005.1600	38077	00192	00690	00521	00100	00526	01867	00678	00136	0 0 0 1 0 1 1 1 1 1 1 1 1 1 1 1	0 0 0 0 0 0 0 0 0 0 0 0 0 0 0 0
2023-10-18T02-30-05.709 PM	000003.2362	000000.0005	000000.2005	000000.0507	000000.1552	-000000.0351	000001.0000	000002.2059	000005.1600	38077	00193	00688	00519	00099	00526	01866	00678	00136	0 0 0 1 0 1 1 1 1 1 1 1 1 1 1 1	0 0 0 0 0 0 0 0 0 0 0 0 0 0 0 0
2023-10-18T02-30-08.406 PM	000003.2344	-000000.0016	000000.2023	000000.0549	000000.1657	-000000.0702	000001.0000	000002.2059	000005.1600	38080	00189	00692	00548	00104	00526	01866	00678	00136	0 0 0 1 0 1 1 1 1 1 1 1 1 1 1 1	0 0 0 0 0 0 0 0 0 0 0 0 0 0 0 0
2023-10-18T02-30-10.806 PM	000003.2350	-000000.0090	000000.2075	000000.0500	000000.1531	-000000.0351	000001.0000	000002.0798	000005.1600	38079	00175	00704	00514	00098	00526	01866	00680	00136	0 0 0 1 0 1 1 1 1 1 1 1 1 1 1 1	0 0 0 0 0 0 0 0 0 0 0 0 0 0 0 0
2023-10-18T02-30-13.981 PM	000003.2344	-000000.0096	000000.2079	000000.0494	000000.1573	-000000.0351	000001.0018	000002.2059	000005.4000	38080	00174	00705	00510	00100	00526	01869	00678	00140	0 0 0 1 0 1 1 1 1 1 1 1 1 1 1 1	0 0 0 0 0 0 0 0 0 0 0 0 0 0 0 0
2023-10-18T02-30-17.471 PM	000003.2350	000000.0297	000000.2285	000000.0574	000000.1552	-000000.0351	000001.0000	000002.1429	000005.1600	38079	00248	00752	00565	00099	00526	01866	00679	00136	0 0 0 1 0 1 1 1 1 1 1 1 1 1 1 1	0 0 0 0 0 0 0 0 0 0 0 0 0 0 0 0
2023-10-18T02-30-19.747 PM	000003.2350	000000.0335	000000.2285	000000.0562	000000.1531	-000000.0351	000001.0012	000002.1429	000005.1600	38079	00255	00752	00557	00098	00526	01868	00679	00136	0 0 0 1 0 1 1 1 1 1 1 1 1 1 1 1	0 0 0 0 0 0 0 0 0 0 0 0 0 0 0 0
2023-10-18T02-30-22.459 PM	000003.2338	000000.0260	000000.2373	000000.0588	000000.1657	-000000.0351	000001.0006	000002.2059	000005.1600	38081	00241	00772	00575	00104	00526	01867	00678	00136	0 0 0 1 0 1 1 1 1 1 1 1 1 1 1 1	0 0 0 0 0 0 0 0 0 0 0 0 0 0 0 0
2023-10-18T02-30-25.142 PM	000003.2338	000000.0250	000000.2316	000000.0588	000000.1510	-000000.0351	000001.0012	000002.1429	000005.1600	38081	00239	00759	00575	00097	00526	01868	00679	00136	0 0 0 1 0 1 1 1 1 1 1 1 1 1 1 1	0 0 0 0 0 0 0 0 0 0 0 0 0 0 0 0
2023-10-18T02-30-28.341 PM	000003.2326	000000.0255	000000.2298	000000.0583	000000.1531	-000000.0351	000001.0012	000002.1429	000005.1600	38083	00240	00755	00571	00098	00526	01868	00679	00136	0 0 0 1 0 1 1 1 1 1 1 1 1 1 1 1	0 0 0 0 0 0 0 0 0 0 0 0 0 0 0 0
2023-10-18T02-30-31.038 PM	000003.2320	000000.0165	000000.2377	000000.0588	000000.1636	-000000.0351	000000.9994	000002.2689	000005.1600	38084	00223	00773	00575	00103	00526	01865	00677	00136	0 0 0 1 0 1 1 1 1 1 1 1 1 1 1 1	0 0 0 0 0 0 0 0 0 0 0 0 0 0 0 0
2023-10-18T02-30-33.610 PM	000003.2303	000000.0154	000000.2342	000000.0600	000000.1573	-000000.0351	000001.0006	000002.1429	000005.1600	38087	00221	00765	00583	00100	00526	01867	00679	00136	0 0 0 1 0 1 1 1 1 1 1 1 1 1 1 1	0 0 0 0 0 0 0 0 0 0 0 0 0 0 0 0
2023-10-18T02-30-36.356 PM	000003.2320	000000.0308	000000.2320	000000.0572	000000.1615	-000000.0351	000001.0006	000002.1429	000005.1600	38084	00250	00760	00564	00102	00526	01867	00679	00136	0 0 0 1 0 1 1 1 1 1 1 1 1 1 1 1	0 0 0 0 0 0 0 0 0 0 0 0 0 0 0 0
2023-10-18T02-30-39.069 PM	000003.2326	000000.0191	000000.2307	000000.0607	000000.1573	-000000.0351	000001.0012	000002.1429	000004.4400	38083	00228	00757	00588	00100	00526	01868	00679	00124	0 0 0 1 0 1 1 1 1 1 1 1 1 1 1 1	0 0 0 0 0 0 0 0 0 0 0 0 0 0 0 0
2023-10-18T02-30-42.662 PM	000003.2385	000000.0101	000000.2005	000000.0500	000000.1573	-000000.0351	000001.0006	000002.2689	000005.1600	38073	00211	00688	00514	00100	00526	01867	00677	00136	0 0 0 1 0 1 1 1 1 1 1 1 1 1 1 1	0 0 0 0 0 0 0 0 0 0 0 0 0 0 0 0
2023-10-18T02-30-45.345 PM	000003.2403	-000000.0027	000000.2001	000000.0514	000000.1573	-000000.0351	000000.9994	000002.0798	000004.9200	38070	00187	00687	00524	00100	00526	01865	00680	00132	0 0 0 1 0 1 1 1 1 1 1 1 1 1 1 1	0 0 0 0 0 0 0 0 0 0 0 0 0 0 0 0
2023-10-18T02-30-48.059 PM	000003.2403	000000.0021	000000.2009	000000.0511	000000.1615	-000000.0702	000001.0000	000002.2059	000005.1600	38070	00196	00689	00522	00102	00526	01866	00678	00136	0 0 0 1 0 1 1 1 1 1 1 1 1 1 1 1	0 0 0 0 0 0 0 0 0 0 0 0 0 0 0 0
2023-10-18T02-30-50.428 PM	000003.2409	000000.0021	000000.2071	000000.0495	000000.1531	-000000.0351	000001.0000	000002.1429	000004.9200	38069	00196	00703	00511	00098	00526	01866	00679	00132	0 0 0 1 0 1 1 1 1 1 1 1 1 1 1 1	0 0 0 0 0 0 0 0 0 0 0 0 0 0 0 0
2023-10-18T02-30-53.191 PM	000003.2403	-000000.0064	000000.1996	000000.0518	000000.1552	-000000.0351	000001.0018	000002.1429	000004.9200	38070	00180	00686	00527	00099	00526	01869	00679	00132	0 0 0 1 0 1 1 1 1 1 1 1 1 1 1 1	0 0 0 0 0 0 0 0 0 0 0 0 0 0 0 0
2023-10-18T02-30-56.281 PM	000003.2427	-000000.0085	000000.2075	000000.0500	000000.1552	-000000.0351	000001.0006	000002.2059	000005.4000	38066	00176	00704	00514	00099	00526	01867	00678	00140	0 0 0 1 0 1 1 1 1 1 1 1 1 1 1 1	0 0 0 0 0 0 0 0 0 0 0 0 0 0 0 0
2023-10-18T02-30-58.980 PM	000003.2439	000000.0127	000000.1996	000000.0542	000000.1552	-000000.0351	000001.0006	000002.2059	000005.1600	38064	00216	00686	00543	00099	00526	01867	00678	00136	0 0 0 1 0 1 1 1 1 1 1 1 1 1 1 1	0 0 0 0 0 0 0 0 0 0 0 0 0 0 0 0
2023-10-18T02-31-01.711 PM	000003.2450	000000.0037	000000.1996	000000.0552	000000.1552	-000000.0351	000001.0000	000002.0798	000004.6800	38062	00199	00686	00550	00099	00526	01866	00680	00128	0 0 0 1 0 1 1 1 1 1 1 1 1 1 1 1	0 0 0 0 0 0 0 0 0 0 0 0 0 0 0 0
2023-10-18T02-31-04.082 PM	000003.2462	-000000.0085	000000.2040	000000.0549	000000.1531	-000000.0351	000001.0000	000002.1429	000005.4000	38060	00176	00696	00548	00098	00526	01866	00679	00140	0 0 0 1 0 1 1 1 1 1 1 1 1 1 1 1	0 0 0 0 0 0 0 0 0 0 0 0 0 0 0 0
2023-10-18T02-31-07.990 PM	000003.2474	000000.0250	000000.2364	000000.0617	000000.1636	-000000.0351	000000.9988	000002.2689	000004.9200	38058	00239	00770	00595	00103	00526	01864	00677	00132	0 0 0 1 0 1 1 1 1 1 1 1 1 1 1 1	0 0 0 0 0 0 0 0 0 0 0 0 0 0 0 0
2023-10-18T02-31-10.635 PM	000003.2480	000000.0133	000000.2290	000000.0652	000000.1573	-000000.0351	000001.0000	000002.2059	000004.6800	38057	00217	00753	00619	00100	00526	01866	00678	00128	0 0 0 1 0 1 1 1 1 1 1 1 1 1 1 1	0 0 0 0 0 0 0 0 0 0 0 0 0 0 0 0
2023-10-18T02-31-13.004 PM	000003.2474	000000.0250	000000.2351	000000.0588	000000.1552	-000000.0351	000000.9994	000002.1429	000004.9200	38058	00239	00767	00575	00099	00526	01865	00679	00132	0 0 0 1 0 1 1 1 1 1 1 1 1 1 1 1	0 0 0 0 0 0 0 0 0 0 0 0 0 0 0 0
2023-10-18T02-31-16.094 PM	000003.2462	000000.0250	000000.2364	000000.0585	000000.1636	-000000.0351	000001.0006	000002.3319	000005.6400	38060	00239	00770	00573	00103	00526	01867	00676	00144	0 0 0 1 0 1 1 1 1 1 1 1 1 1 1 1	0 0 0 0 0 0 0 0 0 0 0 0 0 0 0 0
2023-10-18T02-31-18.415 PM	000003.2486	000000.0016	000000.2281	000000.0596	000000.1615	-000000.0351	000000.9988	000002.2059	000005.1600	38056	00195	00751	00580	00102	00526	01864	00678	00136	0 0 0 1 0 1 1 1 1 1 1 1 1 1 1 1	0 0 0 0 0 0 0 0 0 0 0 0 0 0 0 0
2023-10-18T02-31-21.159 PM	000003.2515	000000.0244	000000.2298	000000.0606	000000.1594	-000000.0351	000000.9994	000002.0798	000005.1600	38051	00238	00755	00587	00101	00526	01865	00680	00136	0 0 0 1 0 1 1 1 1 1 1 1 1 1 1 1	0 0 0 0 0 0 0 0 0 0 0 0 0 0 0 0
2023-10-18T02-31-24.296 PM	000003.2480	000000.0313	000000.2290	000000.0612	000000.1573	-000000.0351	000001.0000	000002.1429	000004.9200	38057	00251	00753	00591	00100	00526	01866	00679	00132	0 0 0 1 0 1 1 1 1 1 1 1 1 1 1 1	0 0 0 0 0 0 0 0 0 0 0 0 0 0 0 0
2023-10-18T02-31-27.071 PM	000003.2468	000000.0122	000000.2294	000000.0609	000000.1594	-000000.0351	000000.9994	000002.2059	000005.1600	38059	00215	00754	00589	00101	00526	01865	00678	00136	0 0 0 1 0 1 1 1 1 1 1 1 1 1 1 1	0 0 0 0 0 0 0 0 0 0 0 0 0 0 0 0
2023-10-18T02-31-30.647 PM	000003.2468	000000.0260	000000.2023	000000.0520	000000.1531	-000000.0351	000001.0006	000002.1429	000005.1600	38059	00241	00692	00528	00098	00526	01867	00679	00136	0 0 0 1 0 1 1 1 1 1 1 1 1 1 1 1	0 0 0 0 0 0 0 0 0 0 0 0 0 0 0 0
2023-10-18T02-31-32.984 PM	000003.2480	-000000.0090	000000.2071	000000.0500	000000.1510	-000000.0351	000001.0006	000002.1429	000005.1600	38057	00175	00703	00514	00097	00526	01867	00679	00136	0 0 0 1 0 1 1 1 1 1 1 1 1 1 1 1	0 0 0 0 0 0 0 0 0 0 0 0 0 0 0 0
2023-10-18T02-31-36.324 PM	000003.2445	-000000.0090	000000.2023	000000.0508	000000.1531	-000000.0351	000001.0006	000002.2059	000005.4000	38063	00175	00692	00520	00098	00526	01867	00678	00140	0 0 0 1 0 1 1 1 1 1 1 1 1 1 1 1	0 0 0 0 0 0 0 0 0 0 0 0 0 0 0 0
2023-10-18T02-31-38.990 PM	000003.2439	000000.0297	000000.2075	000000.0494	000000.1615	-000000.0351	000001.0000	000002.2689	000004.6800	38064	00248	00704	00510	00102	00526	01866	00677	00128	0 0 0 1 0 1 1 1 1 1 1 1 1 1 1 1	0 0 0 0 0 0 0 0 0 0 0 0 0 0 0 0
2023-10-18T02-31-41.578 PM	000003.2445	000000.0271	000000.2066	000000.0494	000000.1615	-000000.0351	000001.0000	000002.1429	000005.1600	38063	00243	00702	00510	00102	00526	01866	00679	00136	0 0 0 1 0 1 1 1 1 1 1 1 1 1 1 1	0 0 0 0 0 0 0 0 0 0 0 0 0 0 0 0
2023-10-18T02-31-44.355 PM	000003.2456	-000000.0090	000000.2084	000000.0494	000000.1615	-000000.0351	000000.9994	000002.2059	000004.9200	38061	00175	00706	00510	00102	00526	01865	00678	00132	0 0 0 1 0 1 1 1 1 1 1 1 1 1 1 1	0 0 0 0 0 0 0 0 0 0 0 0 0 0 0 0
2023-10-18T02-31-46.737 PM	000003.2456	000000.0260	000000.2071	000000.0500	000000.1510	-000000.0351	000001.0000	000002.1429	000004.6800	38061	00241	00703	00514	00097	00526	01866	00679	00128	0 0 0 1 0 1 1 1 1 1 1 1 1 1 1 1	0 0 0 0 0 0 0 0 0 0 0 0 0 0 0 0
2023-10-18T02-31-49.936 PM	000003.2480	000000.0351	000000.2071	000000.0511	000000.1573	-000000.0351	000001.0000	000002.1429	000004.9200	38057	00258	00703	00522	00100	00526	01866	00679	00132	0 0 0 1 0 1 1 1 1 1 1 1 1 1 1 1	0 0 0 0 0 0 0 0 0 0 0 0 0 0 0 0
2023-10-18T02-31-53.482 PM	000003.2474	000000.0335	000000.2290	000000.0585	000000.1657	-000000.0351	000000.9982	000002.2689	000004.9200	38058	00255	00753	00573	00104	00526	01863	00677	00132	0 0 0 1 0 1 1 1 1 1 1 1 1 1 1 1	0 0 0 0 0 0 0 0 0 0 0 0 0 0 0 0
2023-10-18T02-31-56.277 PM	000003.2486	000000.0260	000000.2364	000000.0585	000000.1636	-000000.0351	000000.9994	000002.2059	000004.9200	38056	00241	00770	00573	00103	00526	01865	00678	00132	0 0 0 1 0 1 1 1 1 1 1 1 1 1 1 1	0 0 0 0 0 0 0 0 0 0 0 0 0 0 0 0
2023-10-18T02-31-59.003 PM	000003.2456	-000000.0096	000000.2294	000000.0593	000000.1573	-000000.0351	000001.0000	000002.2059	000005.1600	38061	00174	00754	00578	00100	00526	01866	00678	00136	0 0 0 1 0 1 1 1 1 1 1 1 1 1 1 1	0 0 0 0 0 0 0 0 0 0 0 0 0 0 0 0
2023-10-18T02-32-01.386 PM	000003.2439	-000000.0074	000000.2202	000000.0613	000000.1594	-000000.0351	000001.0000	000002.1429	000004.9200	38064	00178	00733	00592	00101	00526	01866	00679	00132	0 0 0 1 0 1 1 1 1 1 1 1 1 1 1 1	0 0 0 0 0 0 0 0 0 0 0 0 0 0 0 0
2023-10-18T02-32-04.602 PM	000003.2433	-000000.0027	000000.1996	000000.0516	000000.1531	-000000.0351	000001.0012	000002.1429	000004.9200	38065	00187	00686	00525	00098	00526	01868	00679	00132	0 0 0 1 0 1 1 1 1 1 1 1 1 1 1 1	0 0 0 0 0 0 0 0 0 0 0 0 0 0 0 0
2023-10-18T02-32-07.347 PM	000003.2433	-000000.0085	000000.2202	000000.0588	000000.1678	-000000.0702	000001.0006	000002.2059	000005.1600	38065	00176	00733	00575	00105	00526	01867	00678	00136	0 0 0 1 0 1 1 1 1 1 1 1 1 1 1 1	0 0 0 0 0 0 0 0 0 0 0 0 0 0 0 0
2023-10-18T02-32-10.013 PM	000003.2421	-000000.0042	000000.2053	000000.0613	000000.1594	-000000.0702	000000.9988	000002.1429	000005.1600	38067	00184	00699	00592	00101	00526	01864	00679	00136	0 0 0 1 0 1 1 1 1 1 1 1 1 1 1 1	0 0 0 0 0 0 0 0 0 0 0 0 0 0 0 0
2023-10-18T02-32-12.648 PM	000003.2391	000000.0005	000000.2009	000000.0510	000000.1573	-000000.0351	000000.9994	000002.1429	000004.6800	38072	00193	00689	00521	00100	00526	01865	00679	00128	0 0 0 1 0 1 1 1 1 1 1 1 1 1 1 1	0 0 0 0 0 0 0 0 0 0 0 0 0 0 0 0
2023-10-18T02-32-15.455 PM	000003.2427	000000.0005	000000.2084	000000.0599	000000.1636	-000000.0702	000001.0000	000002.2059	000004.4400	38066	00193	00706	00582	00103	00526	01866	00678	00124	0 0 0 1 0 1 1 1 1 1 1 1 1 1 1 1	0 0 0 0 0 0 0 0 0 0 0 0 0 0 0 0
2023-10-18T02-32-19.032 PM	000003.2427	000000.0308	000000.2228	000000.0492	000000.1594	-000000.0351	000001.0006	000002.2059	000004.9200	38066	00250	00739	00509	00101	00526	01867	00678	00132	0 0 0 1 0 1 1 1 1 1 1 1 1 1 1 1	0 0 0 0 0 0 0 0 0 0 0 0 0 0 0 0
2023-10-18T02-32-21.368 PM	000003.2445	000000.0287	000000.2224	000000.0495	000000.1615	-000000.0351	000000.9994	000002.1429	000004.6800	38063	00246	00738	00511	00102	00526	01865	00679	00128	0 0 0 1 0 1 1 1 1 1 1 1 1 1 1 1	0 0 0 0 0 0 0 0 0 0 0 0 0 0 0 0
2023-10-18T02-32-24.067 PM	000003.2445	-000000.0053	000000.2049	000000.0494	000000.1615	-000000.0351	000000.9982	000002.2689	000005.1600	38063	00182	00698	00510	00102	00526	01863	00677	00136	0 0 0 1 0 1 1 1 1 1 1 1 1 1 1 1	0 0 0 0 0 0 0 0 0 0 0 0 0 0 0 0
2023-10-18T02-32-26.702 PM	000003.2474	000000.0244	000000.2233	000000.0495	000000.1552	-000000.0351	000001.0012	000002.1429	000004.9200	38058	00238	00740	00511	00099	00526	01868	00679	00132	0 0 0 1 0 1 1 1 1 1 1 1 1 1 1 1	0 0 0 0 0 0 0 0 0 0 0 0 0 0 0 0
2023-10-18T02-32-29.840 PM	000003.2474	000000.0297	000000.2320	000000.0492	000000.1615	-000000.0351	000001.0006	000002.3319	000005.6400	38058	00248	00760	00509	00102	00526	01867	00676	00144	0 0 0 1 0 1 1 1 1 1 1 1 1 1 1 1	0 0 0 0 0 0 0 0 0 0 0 0 0 0 0 0
2023-10-18T02-32-32.693 PM	000003.2474	000000.0282	000000.2285	000000.0613	000000.1573	-000000.0351	000000.9994	000002.0798	000005.1600	38058	00245	00752	00592	00100	00526	01865	00680	00136	0 0 0 1 0 1 1 1 1 1 1 1 1 1 1 1	0 0 0 0 0 0 0 0 0 0 0 0 0 0 0 0
2023-10-18T02-32-35.423 PM	000003.2492	000000.0287	000000.2276	000000.0491	000000.1615	-000000.0351	000000.9988	000002.2059	000005.4000	38055	00246	00750	00508	00102	00526	01864	00678	00140	0 0 0 1 0 1 1 1 1 1 1 1 1 1 1 1	0 0 0 0 0 0 0 0 0 0 0 0 0 0 0 0
2023-10-18T02-32-38.215 PM	000003.2474	000000.0308	000000.2241	000000.0494	000000.1615	-000000.0351	000000.9988	000002.1429	000005.1600	38058	00250	00742	00510	00102	00526	01864	00679	00136	0 0 0 1 0 1 1 1 1 1 1 1 1 1 1 1	0 0 0 0 0 0 0 0 0 0 0 0 0 0 0 0
2023-10-18T02-32-41.792 PM	000003.2498	000000.0266	000000.2303	000000.0609	000000.1594	-000000.0351	000000.9982	000002.0798	000005.1600	38054	00242	00756	00589	00101	00526	01863	00680	00136	0 0 0 1 0 1 1 1 1 1 1 1 1 1 1 1	0 0 0 0 0 0 0 0 0 0 0 0 0 0 0 0
2023-10-18T02-32-44.051 PM	000003.2504	000000.0329	000000.2298	000000.0588	000000.1657	-000000.0351	000000.9988	000002.2059	000005.1600	38053	00254	00755	00575	00104	00526	01864	00678	00136	0 0 0 1 0 1 1 1 1 1 1 1 1 1 1 1	0 0 0 0 0 0 0 0 0 0 0 0 0 0 0 0
2023-10-18T02-32-47.328 PM	000003.2492	000000.0000	000000.2044	000000.0606	000000.1615	-000000.0702	000000.9988	000002.1429	000004.9200	38055	00192	00697	00587	00102	00526	01864	00679	00132	0 0 0 1 0 1 1 1 1 1 1 1 1 1 1 1	0 0 0 0 0 0 0 0 0 0 0 0 0 0 0 0
2023-10-18T02-32-49.948 PM	000003.2504	-000000.0069	000000.2106	000000.0613	000000.1615	-000000.0702	000000.9988	000002.1429	000004.9200	38053	00179	00711	00592	00102	00526	01864	00679	00132	0 0 0 1 0 1 1 1 1 1 1 1 1 1 1 1	0 0 0 0 0 0 0 0 0 0 0 0 0 0 0 0
2023-10-18T02-32-52.585 PM	000003.2515	-000000.0058	000000.2066	000000.0495	000000.1657	-000000.0702	000000.9982	000002.2059	000004.9200	38051	00181	00702	00511	00104	00526	01863	00678	00132	0 0 0 1 0 1 1 1 1 1 1 1 1 1 1 1	0 0 0 0 0 0 0 0 0 0 0 0 0 0 0 0
2023-10-18T02-32-55.436 PM	000003.2521	-000000.0074	000000.2005	000000.0599	000000.1594	-000000.0702	000000.9988	000002.0798	000005.1600	38050	00178	00688	00582	00101	00526	01864	00680	00136	0 0 0 1 0 1 1 1 1 1 1 1 1 1 1 1	0 0 0 0 0 0 0 0 0 0 0 0 0 0 0 0
2023-10-18T02-32-58.165 PM	000003.2504	-000000.0090	000000.2066	000000.0601	000000.1594	-000000.0702	000000.9994	000002.2059	000005.1600	38053	00175	00702	00584	00101	00526	01865	00678	00136	0 0 0 1 0 1 1 1 1 1 1 1 1 1 1 1	0 0 0 0 0 0 0 0 0 0 0 0 0 0 0 0
2023-10-18T02-33-00.675 PM	000003.2445	-000000.0064	000000.2062	000000.0497	000000.1636	-000000.0351	000000.9994	000002.2059	000005.1600	38063	00180	00701	00512	00103	00526	01865	00678	00136	0 0 0 1 0 1 1 1 1 1 1 1 1 1 1 1	0 0 0 0 0 0 0 0 0 0 0 0 0 0 0 0
2023-10-18T02-33-03.341 PM	000003.2427	-000000.0090	000000.2079	000000.0495	000000.1615	-000000.0351	000001.0000	000002.2689	000004.6800	38066	00175	00705	00511	00102	00526	01866	00677	00128	0 0 0 1 0 1 1 1 1 1 1 1 1 1 1 1	0 0 0 0 0 0 0 0 0 0 0 0 0 0 0 0
2023-10-18T02-33-07.278 PM	000003.2374	000000.0266	000000.2303	000000.0546	000000.1552	-000000.0351	000001.0000	000002.2059	000004.9200	38075	00242	00756	00546	00099	00526	01866	00678	00132	0 0 0 1 0 1 1 1 1 1 1 1 1 1 1 1	0 0 0 0 0 0 0 0 0 0 0 0 0 0 0 0
2023-10-18T02-33-09.929 PM	000003.2350	000000.0271	000000.2351	000000.0552	000000.1636	-000000.0351	000001.0000	000002.1429	000005.1600	38079	00243	00767	00550	00103	00526	01866	00679	00136	0 0 0 1 0 1 1 1 1 1 1 1 1 1 1 1	0 0 0 0 0 0 0 0 0 0 0 0 0 0 0 0
2023-10-18T02-33-12.580 PM	000003.2362	000000.0266	000000.2368	000000.0587	000000.1636	-000000.0351	000000.9994	000002.2059	000005.1600	38077	00242	00771	00574	00103	00526	01865	00678	00136	0 0 0 1 0 1 1 1 1 1 1 1 1 1 1 1	0 0 0 0 0 0 0 0 0 0 0 0 0 0 0 0
2023-10-18T02-33-15.293 PM	000003.2374	000000.0324	000000.2281	000000.0530	000000.1573	-000000.0351	000001.0006	000002.1429	000004.6800	38075	00253	00751	00535	00100	00526	01867	00679	00128	0 0 0 1 0 1 1 1 1 1 1 1 1 1 1 1	0 0 0 0 0 0 0 0 0 0 0 0 0 0 0 0
2023-10-18T02-33-17.944 PM	000003.2379	000000.0324	000000.2307	000000.0518	000000.1615	-000000.0351	000001.0012	000002.2059	000004.2000	38074	00253	00757	00527	00102	00526	01868	00678	00120	0 0 0 1 0 1 1 1 1 1 1 1 1 1 1 1	0 0 0 0 0 0 0 0 0 0 0 0 0 0 0 0
2023-10-18T02-33-20.563 PM	000003.2362	000000.0239	000000.2333	000000.0599	000000.1573	-000000.0351	000000.9994	000002.1429	000004.9200	38077	00237	00763	00582	00100	00526	01865	00679	00132	0 0 0 1 0 1 1 1 1 1 1 1 1 1 1 1	0 0 0 0 0 0 0 0 0 0 0 0 0 0 0 0
2023-10-18T02-33-22.899 PM	000003.2368	000000.0250	000000.2355	000000.0524	000000.1531	-000000.0351	000001.0006	000002.2689	000004.9200	38076	00239	00768	00531	00098	00526	01867	00677	00132	0 0 0 1 0 1 1 1 1 1 1 1 1 1 1 1	0 0 0 0 0 0 0 0 0 0 0 0 0 0 0 0
2023-10-18T02-33-25.614 PM	000003.2350	000000.0260	000000.2360	000000.0501	000000.1615	-000000.0351	000001.0018	000002.2059	000005.1600	38079	00241	00769	00515	00102	00526	01869	00678	00136	0 0 0 1 0 1 1 1 1 1 1 1 1 1 1 1	0 0 0 0 0 0 0 0 0 0 0 0 0 0 0 0
2023-10-18T02-33-28.328 PM	000003.2320	000000.0303	000000.2290	000000.0610	000000.1615	-000000.0351	000001.0000	000002.1429	000005.1600	38084	00249	00753	00590	00102	00526	01866	00679	00136	0 0 0 1 0 1 1 1 1 1 1 1 1 1 1 1	0 0 0 0 0 0 0 0 0 0 0 0 0 0 0 0
2023-10-18T02-33-32.186 PM	000003.2309	000000.0255	000000.2342	000000.0594	000000.1594	-000000.0351	000001.0012	000002.2059	000005.1600	38086	00240	00765	00579	00101	00526	01868	00678	00136	0 0 0 1 0 1 1 1 1 1 1 1 1 1 1 1	0 0 0 0 0 0 0 0 0 0 0 0 0 0 0 0
2023-10-18T02-33-34.885 PM	000003.2303	-000000.0074	000000.2027	000000.0546	000000.1594	-000000.0351	000001.0000	000002.1429	000005.1600	38087	00178	00693	00546	00101	00526	01866	00679	00136	0 0 0 1 0 1 1 1 1 1 1 1 1 1 1 1	0 0 0 0 0 0 0 0 0 0 0 0 0 0 0 0
2023-10-18T02-33-37.574 PM	000003.2285	-000000.0074	000000.2044	000000.0555	000000.1573	-000000.0351	000001.0006	000002.2689	000004.6800	38090	00178	00697	00552	00100	00526	01867	00677	00128	0 0 0 1 0 1 1 1 1 1 1 1 1 1 1 1	0 0 0 0 0 0 0 0 0 0 0 0 0 0 0 0
2023-10-18T02-33-40.263 PM	000003.2285	000000.0335	000000.2285	000000.0636	000000.1657	-000000.0702	000000.9994	000002.1429	000004.9200	38090	00255	00752	00608	00104	00526	01865	00679	00132	0 0 0 1 0 1 1 1 1 1 1 1 1 1 1 1	0 0 0 0 0 0 0 0 0 0 0 0 0 0 0 0
2023-10-18T02-33-42.852 PM	000003.2291	-000000.0090	000000.2058	000000.0534	000000.1615	-000000.0351	000001.0000	000002.2059	000005.1600	38089	00175	00700	00538	00102	00526	01866	00678	00136	0 0 0 1 0 1 1 1 1 1 1 1 1 1 1 1	0 0 0 0 0 0 0 0 0 0 0 0 0 0 0 0
2023-10-18T02-33-45.517 PM	000003.2303	-000000.0096	000000.2075	000000.0546	000000.1615	-000000.0351	000001.0012	000002.1429	000005.6400	38087	00174	00704	00546	00102	00526	01868	00679	00144	0 0 0 1 0 1 1 1 1 1 1 1 1 1 1 1	0 0 0 0 0 0 0 0 0 0 0 0 0 0 0 0
2023-10-18T02-33-47.824 PM	000003.2320	000000.0266	000000.2347	000000.0622	000000.1657	-000000.0351	000001.0000	000002.2689	000005.1600	38084	00242	00766	00598	00104	00526	01866	00677	00136	0 0 0 1 0 1 1 1 1 1 1 1 1 1 1 1	0 0 0 0 0 0 0 0 0 0 0 0 0 0 0 0
2023-10-18T02-33-50.646 PM	000003.2314	-000000.0011	000000.2005	000000.0555	000000.1615	-000000.0702	000001.0000	000002.2059	000004.9200	38085	00190	00688	00552	00102	00526	01866	00678	00132	0 0 0 1 0 1 1 1 1 1 1 1 1 1 1 1	0 0 0 0 0 0 0 0 0 0 0 0 0 0 0 0
2023-10-18T02-33-54.305 PM	000003.2326	000000.0324	000000.2307	000000.0585	000000.1657	-000000.0351	000001.0006	000002.2059	000004.4400	38083	00253	00757	00573	00104	00526	01867	00678	00124	0 0 0 1 0 1 1 1 1 1 1 1 1 1 1 1	0 0 0 0 0 0 0 0 0 0 0 0 0 0 0 0
2023-10-18T02-33-57.625 PM	000003.2326	000000.0260	000000.2355	000000.0587	000000.1594	-000000.0351	000001.0006	000002.2059	000004.9200	38083	00241	00768	00574	00101	00526	01867	00678	00132	0 0 0 1 0 1 1 1 1 1 1 1 1 1 1 1	0 0 0 0 0 0 0 0 0 0 0 0 0 0 0 0
2023-10-18T02-33-59.933 PM	000003.2362	-000000.0011	000000.2049	000000.0505	000000.1531	-000000.0351	000001.0012	000002.1429	000005.1600	38077	00190	00698	00518	00098	00526	01868	00679	00136	0 0 0 1 0 1 1 1 1 1 1 1 1 1 1 1	0 0 0 0 0 0 0 0 0 0 0 0 0 0 0 0
2023-10-18T02-34-02.621 PM	000003.2356	000000.0266	000000.2298	000000.0609	000000.1573	-000000.0351	000001.0000	000002.1429	000004.9200	38078	00242	00755	00589	00100	00526	01866	00679	00132	0 0 0 1 0 1 1 1 1 1 1 1 1 1 1 1	0 0 0 0 0 0 0 0 0 0 0 0 0 0 0 0
2023-10-18T02-34-05.769 PM	000003.2374	000000.0266	000000.2307	000000.0600	000000.1552	-000000.0351	000001.0006	000002.2689	000004.9200	38075	00242	00757	00583	00099	00526	01867	00677	00132	0 0 0 1 0 1 1 1 1 1 1 1 1 1 1 1	0 0 0 0 0 0 0 0 0 0 0 0 0 0 0 0
2023-10-18T02-34-08.532 PM	000003.2368	000000.0303	000000.2285	000000.0606	000000.1615	-000000.0351	000001.0006	000002.1429	000005.1600	38076	00249	00752	00587	00102	00526	01867	00679	00136	0 0 0 1 0 1 1 1 1 1 1 1 1 1 1 1	0 0 0 0 0 0 0 0 0 0 0 0 0 0 0 0
2023-10-18T02-34-10.868 PM	000003.2374	000000.0266	000000.2360	000000.0590	000000.1594	-000000.0351	000001.0006	000002.0798	000005.4000	38075	00242	00769	00576	00101	00526	01867	00680	00140	0 0 0 1 0 1 1 1 1 1 1 1 1 1 1 1	0 0 0 0 0 0 0 0 0 0 0 0 0 0 0 0
2023-10-18T02-34-14.177 PM	000003.2344	000000.0282	000000.2351	000000.0585	000000.1636	-000000.0351	000001.0000	000002.1429	000005.1600	38080	00245	00767	00573	00103	00526	01866	00679	00136	0 0 0 1 0 1 1 1 1 1 1 1 1 1 1 1	0 0 0 0 0 0 0 0 0 0 0 0 0 0 0 0
2023-10-18T02-34-16.948 PM	000003.2356	000000.0165	000000.2307	000000.0604	000000.1552	-000000.0351	000001.0006	000002.1429	000005.1600	38078	00223	00757	00586	00099	00526	01867	00679	00136	0 0 0 1 0 1 1 1 1 1 1 1 1 1 1 1	0 0 0 0 0 0 0 0 0 0 0 0 0 0 0 0
2023-10-18T02-34-20.514 PM	000003.2350	000000.0143	000000.2005	000000.0500	000000.1615	-000000.0351	000001.0006	000002.1429	000005.1600	38079	00219	00688	00514	00102	00526	01867	00679	00136	0 0 0 1 0 1 1 1 1 1 1 1 1 1 1 1	0 0 0 0 0 0 0 0 0 0 0 0 0 0 0 0
2023-10-18T02-34-23.261 PM	000003.2338	-000000.0016	000000.2018	000000.0494	000000.1615	-000000.0351	000001.0006	000002.1429	000005.1600	38081	00189	00691	00510	00102	00526	01867	00679	00136	0 0 0 1 0 1 1 1 1 1 1 1 1 1 1 1	0 0 0 0 0 0 0 0 0 0 0 0 0 0 0 0
2023-10-18T02-34-25.941 PM	000003.2350	-000000.0011	000000.2005	000000.0501	000000.1657	-000000.0702	000001.0012	000002.2059	000005.1600	38079	00190	00688	00515	00104	00526	01868	00678	00136	0 0 0 1 0 1 1 1 1 1 1 1 1 1 1 1	0 0 0 0 0 0 0 0 0 0 0 0 0 0 0 0
2023-10-18T02-34-28.278 PM	000003.2385	000000.0197	000000.2009	000000.0514	000000.1552	-000000.0351	000001.0006	000002.2059	000005.1600	38073	00229	00689	00524	00099	00526	01867	00678	00136	0 0 0 1 0 1 1 1 1 1 1 1 1 1 1 1	0 0 0 0 0 0 0 0 0 0 0 0 0 0 0 0
2023-10-18T02-34-31.508 PM	000003.2391	000000.0011	000000.2062	000000.0498	000000.1531	-000000.0351	000001.0006	000002.1429	000005.1600	38072	00194	00701	00513	00098	00526	01867	00679	00136	0 0 0 1 0 1 1 1 1 1 1 1 1 1 1 1	0 0 0 0 0 0 0 0 0 0 0 0 0 0 0 0
2023-10-18T02-34-33.800 PM	000003.2421	-000000.0016	000000.2009	000000.0502	000000.1594	-000000.0351	000000.9994	000002.2059	000005.1600	38067	00189	00689	00516	00101	00526	01865	00678	00136	0 0 0 1 0 1 1 1 1 1 1 1 1 1 1 1	0 0 0 0 0 0 0 0 0 0 0 0 0 0 0 0
2023-10-18T02-34-36.889 PM	000003.2445	000000.0170	000000.2058	000000.0495	000000.1636	-000000.0351	000001.0006	000002.3950	000005.1600	38063	00224	00700	00511	00103	00526	01867	00675	00136	0 0 0 1 0 1 1 1 1 1 1 1 1 1 1 1	0 0 0 0 0 0 0 0 0 0 0 0 0 0 0 0
2023-10-18T02-34-39.273 PM	000003.2445	000000.0250	000000.2018	000000.0514	000000.1552	-000000.0351	000001.0000	000002.1429	000005.1600	38063	00239	00691	00524	00099	00526	01866	00679	00136	0 0 0 1 0 1 1 1 1 1 1 1 1 1 1 1	0 0 0 0 0 0 0 0 0 0 0 0 0 0 0 0
2023-10-18T02-34-43.257 PM	000003.2445	000000.0319	000000.2303	000000.0591	000000.1636	-000000.0351	000000.9994	000002.2059	000005.1600	38063	00252	00756	00577	00103	00526	01865	00678	00136	0 0 0 1 0 1 1 1 1 1 1 1 1 1 1 1	0 0 0 0 0 0 0 0 0 0 0 0 0 0 0 0
2023-10-18T02-34-45.955 PM	000003.2456	000000.0303	000000.2281	000000.0606	000000.1615	-000000.0351	000001.0000	000002.1429	000005.1600	38061	00249	00751	00587	00102	00526	01866	00679	00136	0 0 0 1 0 1 1 1 1 1 1 1 1 1 1 1	0 0 0 0 0 0 0 0 0 0 0 0 0 0 0 0
2023-10-18T02-34-48.262 PM	000003.2462	-000000.0074	000000.2237	000000.0609	000000.1573	-000000.0351	000001.0006	000002.2059	000005.4000	38060	00178	00741	00589	00100	00526	01867	00678	00140	0 0 0 1 0 1 1 1 1 1 1 1 1 1 1 1	0 0 0 0 0 0 0 0 0 0 0 0 0 0 0 0
2023-10-18T02-34-51.272 PM	000003.2421	000000.0021	000000.2347	000000.0590	000000.1657	-000000.0351	000000.9994	000002.2059	000005.4000	38067	00196	00766	00576	00104	00526	01865	00678	00140	0 0 0 1 0 1 1 1 1 1 1 1 1 1 1 1	0 0 0 0 0 0 0 0 0 0 0 0 0 0 0 0
2023-10-18T02-34-55.506 PM	000003.2445	000000.0186	000000.2075	000000.0500	000000.1552	-000000.0351	000000.9994	000002.2689	000005.1600	38063	00227	00704	00514	00099	00526	01865	00677	00136	0 0 0 1 0 1 1 1 1 1 1 1 1 1 1 1	0 0 0 0 0 0 0 0 0 0 0 0 0 0 0 0
2023-10-18T02-34-58.188 PM	000003.2445	-000000.0064	000000.2027	000000.0514	000000.1510	-000000.0351	000001.0006	000002.2059	000005.1600	38063	00180	00693	00524	00097	00526	01867	00678	00136	0 0 0 1 0 1 1 1 1 1 1 1 1 1 1 1	0 0 0 0 0 0 0 0 0 0 0 0 0 0 0 0
2023-10-18T02-35-00.603 PM	000003.2468	000000.0297	000000.2084	000000.0495	000000.1636	-000000.0351	000000.9994	000002.2059	000004.6800	38059	00248	00706	00511	00103	00526	01865	00678	00128	0 0 0 1 0 1 1 1 1 1 1 1 1 1 1 1	0 0 0 0 0 0 0 0 0 0 0 0 0 0 0 0
2023-10-18T02-35-03.770 PM	000003.2480	000000.0255	000000.2123	000000.0500	000000.1531	-000000.0351	000001.0000	000002.2689	000005.4000	38057	00240	00715	00514	00098	00526	01866	00677	00140	0 0 0 1 0 1 1 1 1 1 1 1 1 1 1 1	0 0 0 0 0 0 0 0 0 0 0 0 0 0 0 0
2023-10-18T02-35-06.944 PM	000003.2445	000000.0276	000000.2312	000000.0603	000000.1615	-000000.0351	000001.0000	000002.1429	000004.9200	38063	00244	00758	00585	00102	00526	01866	00679	00132	0 0 0 1 0 1 1 1 1 1 1 1 1 1 1 1	0 0 0 0 0 0 0 0 0 0 0 0 0 0 0 0
2023-10-18T02-35-10.139 PM	000003.2433	000000.0324	000000.2294	000000.0600	000000.1615	-000000.0351	000001.0006	000002.3319	000005.1600	38065	00253	00754	00583	00102	00526	01867	00676	00136	0 0 0 1 0 1 1 1 1 1 1 1 1 1 1 1	0 0 0 0 0 0 0 0 0 0 0 0 0 0 0 0
2023-10-18T02-35-12.915 PM	000003.2409	-000000.0005	000000.2228	000000.0596	000000.1657	-000000.0702	000000.9994	000002.2059	000005.1600	38069	00191	00739	00580	00104	00526	01865	00678	00136	0 0 0 1 0 1 1 1 1 1 1 1 1 1 1 1	0 0 0 0 0 0 0 0 0 0 0 0 0 0 0 0
2023-10-18T02-35-15.785 PM	000003.2421	-000000.0064	000000.2250	000000.0590	000000.1657	-000000.0702	000000.9994	000002.2059	000005.1600	38067	00180	00744	00576	00104	00526	01865	00678	00136	0 0 0 1 0 1 1 1 1 1 1 1 1 1 1 1	0 0 0 0 0 0 0 0 0 0 0 0 0 0 0 0
2023-10-18T02-35-18.248 PM	000003.2427	-000000.0090	000000.2062	000000.0497	000000.1552	-000000.0351	000001.0000	000002.1429	000005.4000	38066	00175	00701	00512	00099	00526	01866	00679	00140	0 0 0 1 0 1 1 1 1 1 1 1 1 1 1 1	0 0 0 0 0 0 0 0 0 0 0 0 0 0 0 0
2023-10-18T02-35-21.325 PM	000003.2427	-000000.0080	000000.2268	000000.0596	000000.1594	-000000.0351	000001.0000	000002.1429	000005.4000	38066	00177	00748	00580	00101	00526	01866	00679	00140	0 0 0 1 0 1 1 1 1 1 1 1 1 1 1 1	0 0 0 0 0 0 0 0 0 0 0 0 0 0 0 0
2023-10-18T02-35-24.148 PM	000003.2415	-000000.0074	000000.2255	000000.0604	000000.1594	-000000.0351	000001.0006	000002.1429	000005.1600	38068	00178	00745	00586	00101	00526	01867	00679	00136	0 0 0 1 0 1 1 1 1 1 1 1 1 1 1 1	0 0 0 0 0 0 0 0 0 0 0 0 0 0 0 0
2023-10-18T02-35-26.565 PM	000003.2439	-000000.0016	000000.2031	000000.0498	000000.1615	-000000.0351	000000.9994	000002.2059	000005.1600	38064	00189	00694	00513	00102	00526	01865	00678	00136	0 0 0 1 0 1 1 1 1 1 1 1 1 1 1 1	0 0 0 0 0 0 0 0 0 0 0 0 0 0 0 0
2023-10-18T02-35-30.238 PM	000003.2415	000000.0255	000000.2342	000000.0594	000000.1594	-000000.0351	000001.0000	000002.2059	000004.9200	38068	00240	00765	00579	00101	00526	01866	00678	00132	0 0 0 1 0 1 1 1 1 1 1 1 1 1 1 1	0 0 0 0 0 0 0 0 0 0 0 0 0 0 0 0
2023-10-18T02-35-33.565 PM	000003.2439	000000.0255	000000.2347	000000.0593	000000.1594	-000000.0351	000000.9994	000002.1429	000005.4000	38064	00240	00766	00578	00101	00526	01865	00679	00140	0 0 0 1 0 1 1 1 1 1 1 1 1 1 1 1	0 0 0 0 0 0 0 0 0 0 0 0 0 0 0 0
2023-10-18T02-35-35.856 PM	000003.2445	000000.0255	000000.2167	000000.0498	000000.1552	-000000.0351	000001.0000	000002.2689	000005.1600	38063	00240	00725	00513	00099	00526	01866	00677	00136	0 0 0 1 0 1 1 1 1 1 1 1 1 1 1 1	0 0 0 0 0 0 0 0 0 0 0 0 0 0 0 0
2023-10-18T02-35-39.089 PM	000003.2462	000000.0287	000000.2290	000000.0604	000000.1594	-000000.0351	000000.9994	000002.1429	000005.4000	38060	00246	00753	00586	00101	00526	01865	00679	00140	0 0 0 1 0 1 1 1 1 1 1 1 1 1 1 1	0 0 0 0 0 0 0 0 0 0 0 0 0 0 0 0
2023-10-18T02-35-41.930 PM	000003.2462	000000.0266	000000.2342	000000.0588	000000.1594	-000000.0351	000000.9994	000002.2689	000005.1600	38060	00242	00765	00575	00101	00526	01865	00677	00136	0 0 0 1 0 1 1 1 1 1 1 1 1 1 1 1	0 0 0 0 0 0 0 0 0 0 0 0 0 0 0 0
2023-10-18T02-35-44.770 PM	000003.2468	-000000.0037	000000.2163	000000.0593	000000.1657	-000000.0702	000000.9988	000002.3319	000005.1600	38059	00185	00724	00578	00104	00526	01864	00676	00136	0 0 0 1 0 1 1 1 1 1 1 1 1 1 1 1	0 0 0 0 0 0 0 0 0 0 0 0 0 0 0 0
2023-10-18T02-35-47.217 PM	000003.2480	-000000.0027	000000.2198	000000.0591	000000.1657	-000000.0702	000000.9975	000002.1429	000005.1600	38057	00187	00732	00577	00104	00526	01862	00679	00136	0 0 0 1 0 1 1 1 1 1 1 1 1 1 1 1	0 0 0 0 0 0 0 0 0 0 0 0 0 0 0 0
2023-10-18T02-35-50.496 PM	000003.2486	-000000.0021	000000.2018	000000.0500	000000.1594	-000000.0351	000000.9988	000002.2689	000005.1600	38056	00188	00691	00514	00101	00526	01864	00677	00136	0 0 0 1 0 1 1 1 1 1 1 1 1 1 1 1	0 0 0 0 0 0 0 0 0 0 0 0 0 0 0 0
2023-10-18T02-35-53.195 PM	000003.2480	-000000.0032	000000.2071	000000.0606	000000.1615	-000000.0702	000001.0000	000002.3319	000004.6800	38057	00186	00703	00587	00102	00526	01866	00676	00128	0 0 0 1 0 1 1 1 1 1 1 1 1 1 1 1	0 0 0 0 0 0 0 0 0 0 0 0 0 0 0 0
2023-10-18T02-35-56.803 PM	000003.2504	000000.0276	000000.2312	000000.0494	000000.1573	-000000.0351	000000.9994	000002.2059	000005.1600	38053	00244	00758	00510	00100	00526	01865	00678	00136	0 0 0 1 0 1 1 1 1 1 1 1 1 1 1 1	0 0 0 0 0 0 0 0 0 0 0 0 0 0 0 0
2023-10-18T02-35-59.219 PM	000003.2510	000000.0329	000000.2206	000000.0502	000000.1594	-000000.0351	000000.9994	000002.1429	000004.9200	38052	00254	00734	00516	00101	00526	01865	00679	00132	0 0 0 1 0 1 1 1 1 1 1 1 1 1 1 1	0 0 0 0 0 0 0 0 0 0 0 0 0 0 0 0
2023-10-18T02-36-01.840 PM	000003.2510	-000000.0032	000000.2036	000000.0498	000000.1615	-000000.0351	000000.9988	000002.2059	000005.1600	38052	00186	00695	00513	00102	00526	01864	00678	00136	0 0 0 1 0 1 1 1 1 1 1 1 1 1 1 1	0 0 0 0 0 0 0 0 0 0 0 0 0 0 0 0
2023-10-18T02-36-05.176 PM	000003.2450	000000.0266	000000.2276	000000.0510	000000.1510	-000000.0351	000001.0006	000002.2689	000005.1600	38062	00242	00750	00521	00097	00526	01867	00677	00136	0 0 0 1 0 1 1 1 1 1 1 1 1 1 1 1	0 0 0 0 0 0 0 0 0 0 0 0 0 0 0 0
2023-10-18T02-36-08.148 PM	000003.2456	000000.0287	000000.2250	000000.0511	000000.1531	-000000.0351	000000.9988	000002.1429	000004.6800	38061	00246	00744	00522	00098	00526	01864	00679	00128	0 0 0 1 0 1 1 1 1 1 1 1 1 1 1 1	0 0 0 0 0 0 0 0 0 0 0 0 0 0 0 0
2023-10-18T02-36-10.862 PM	000003.2421	000000.0276	000000.2325	000000.0587	000000.1636	-000000.0351	000000.9988	000002.3319	000005.1600	38067	00244	00761	00574	00103	00526	01864	00676	00136	0 0 0 1 0 1 1 1 1 1 1 1 1 1 1 1	0 0 0 0 0 0 0 0 0 0 0 0 0 0 0 0
2023-10-18T02-36-13.200 PM	000003.2415	000000.0297	000000.2290	000000.0604	000000.1636	-000000.0351	000001.0006	000002.2059	000004.9200	38068	00248	00753	00586	00103	00526	01867	00678	00132	0 0 0 1 0 1 1 1 1 1 1 1 1 1 1 1	0 0 0 0 0 0 0 0 0 0 0 0 0 0 0 0
2023-10-18T02-36-16.479 PM	000003.2403	-000000.0074	000000.2036	000000.0596	000000.1594	-000000.0702	000001.0006	000002.2689	000005.4000	38070	00178	00695	00580	00101	00526	01867	00677	00140	0 0 0 1 0 1 1 1 1 1 1 1 1 1 1 1	0 0 0 0 0 0 0 0 0 0 0 0 0 0 0 0
2023-10-18T02-36-20.110 PM	000003.2385	-000000.0080	000000.2058	000000.0604	000000.1594	-000000.0702	000000.9994	000002.2059	000004.6800	38073	00177	00700	00586	00101	00526	01865	00678	00128	0 0 0 1 0 1 1 1 1 1 1 1 1 1 1 1	0 0 0 0 0 0 0 0 0 0 0 0 0 0 0 0
2023-10-18T02-36-22.535 PM	000003.2397	-000000.0074	000000.2036	000000.0508	000000.1552	-000000.0351	000001.0006	000002.1429	000005.1600	38071	00178	00695	00520	00099	00526	01867	00679	00136	0 0 0 1 0 1 1 1 1 1 1 1 1 1 1 1	0 0 0 0 0 0 0 0 0 0 0 0 0 0 0 0
2023-10-18T02-36-25.815 PM	000003.2415	-000000.0037	000000.1996	000000.0510	000000.1573	-000000.0351	000001.0000	000002.1429	000005.1600	38068	00185	00686	00521	00100	00526	01866	00679	00136	0 0 0 1 0 1 1 1 1 1 1 1 1 1 1 1	0 0 0 0 0 0 0 0 0 0 0 0 0 0 0 0
2023-10-18T02-36-28.530 PM	000003.2427	000000.0276	000000.2325	000000.0504	000000.1552	-000000.0351	000001.0006	000002.1429	000005.1600	38066	00244	00761	00517	00099	00526	01867	00679	00136	0 0 0 1 0 1 1 1 1 1 1 1 1 1 1 1	0 0 0 0 0 0 0 0 0 0 0 0 0 0 0 0
2023-10-18T02-36-30.946 PM	000003.2409	-000000.0096	000000.2053	000000.0498	000000.1573	-000000.0351	000001.0006	000002.2689	000005.4000	38069	00174	00699	00513	00100	00526	01867	00677	00140	0 0 0 1 0 1 1 1 1 1 1 1 1 1 1 1	0 0 0 0 0 0 0 0 0 0 0 0 0 0 0 0
2023-10-18T02-36-33.832 PM	000003.2397	-000000.0058	000000.2009	000000.0507	000000.1573	-000000.0351	000001.0006	000002.2059	000005.4000	38071	00181	00689	00519	00100	00526	01867	00678	00140	0 0 0 1 0 1 1 1 1 1 1 1 1 1 1 1	0 0 0 0 0 0 0 0 0 0 0 0 0 0 0 0
2023-10-18T02-36-37.151 PM	000003.2409	000000.0271	000000.2320	000000.0543	000000.1573	-000000.0351	000001.0006	000002.1429	000004.4400	38069	00243	00760	00544	00100	00526	01867	00679	00124	0 0 0 1 0 1 1 1 1 1 1 1 1 1 1 1	0 0 0 0 0 0 0 0 0 0 0 0 0 0 0 0
2023-10-18T02-36-39.920 PM	000003.2409	000000.0276	000000.2325	000000.0568	000000.1552	-000000.0351	000001.0006	000002.2689	000005.1600	38069	00244	00761	00561	00099	00526	01867	00677	00136	0 0 0 1 0 1 1 1 1 1 1 1 1 1 1 1	0 0 0 0 0 0 0 0 0 0 0 0 0 0 0 0
2023-10-18T02-36-42.681 PM	000003.2385	000000.0292	000000.2312	000000.0604	000000.1594	-000000.0351	000000.9994	000002.2059	000005.1600	38073	00247	00758	00586	00101	00526	01865	00678	00136	0 0 0 1 0 1 1 1 1 1 1 1 1 1 1 1	0 0 0 0 0 0 0 0 0 0 0 0 0 0 0 0
2023-10-18T02-36-45.971 PM	000003.2368	000000.0276	000000.2320	000000.0601	000000.1594	-000000.0351	000001.0006	000002.0798	000004.9200	38076	00244	00760	00584	00101	00526	01867	00680	00132	0 0 0 1 0 1 1 1 1 1 1 1 1 1 1 1	0 0 0 0 0 0 0 0 0 0 0 0 0 0 0 0
2023-10-18T02-36-49.286 PM	000003.2385	-000000.0069	000000.2044	000000.0517	000000.1594	-000000.0351	000001.0006	000002.2059	000004.9200	38073	00179	00697	00526	00101	00526	01867	00678	00132	0 0 0 1 0 1 1 1 1 1 1 1 1 1 1 1	0 0 0 0 0 0 0 0 0 0 0 0 0 0 0 0
2023-10-18T02-36-52.081 PM	000003.2362	-000000.0048	000000.2044	000000.0533	000000.1615	-000000.0702	000001.0000	000002.1429	000005.4000	38077	00183	00697	00537	00102	00526	01866	00679	00140	0 0 0 1 0 1 1 1 1 1 1 1 1 1 1 1	0 0 0 0 0 0 0 0 0 0 0 0 0 0 0 0
2023-10-18T02-36-54.514 PM	000003.2356	-000000.0048	000000.2005	000000.0510	000000.1552	-000000.0351	000001.0012	000002.1429	000004.4400	38078	00183	00688	00521	00099	00526	01868	00679	00124	0 0 0 1 0 1 1 1 1 1 1 1 1 1 1 1	0 0 0 0 0 0 0 0 0 0 0 0 0 0 0 0
2023-10-18T02-36-57.957 PM	000003.2338	-000000.0085	000000.2040	000000.0501	000000.1573	-000000.0351	000001.0000	000002.1429	000004.6800	38081	00176	00696	00515	00100	00526	01866	00679	00128	0 0 0 1 0 1 1 1 1 1 1 1 1 1 1 1	0 0 0 0 0 0 0 0 0 0 0 0 0 0 0 0
2023-10-18T02-37-00.847 PM	000003.2362	000000.0303	000000.2294	000000.0581	000000.1615	-000000.0351	000001.0000	000002.2689	000005.1600	38077	00249	00754	00570	00102	00526	01866	00677	00136	0 0 0 1 0 1 1 1 1 1 1 1 1 1 1 1	0 0 0 0 0 0 0 0 0 0 0 0 0 0 0 0
2023-10-18T02-37-03.655 PM	000003.2338	000000.0292	000000.2325	000000.0578	000000.1573	-000000.0351	000001.0025	000002.1429	000004.9200	38081	00247	00761	00568	00100	00526	01870	00679	00132	0 0 0 1 0 1 1 1 1 1 1 1 1 1 1 1	0 0 0 0 0 0 0 0 0 0 0 0 0 0 0 0
2023-10-18T02-37-06.165 PM	000003.2356	000000.0308	000000.2338	000000.0590	000000.1636	-000000.0351	000001.0000	000002.2059	000004.9200	38078	00250	00764	00576	00103	00526	01866	00678	00132	0 0 0 1 0 1 1 1 1 1 1 1 1 1 1 1	0 0 0 0 0 0 0 0 0 0 0 0 0 0 0 0
2023-10-18T02-37-10.245 PM	000003.2379	000000.0250	000000.2303	000000.0601	000000.1615	-000000.0351	000001.0006	000002.2059	000004.9200	38074	00239	00756	00584	00102	00526	01867	00678	00132	0 0 0 1 0 1 1 1 1 1 1 1 1 1 1 1	0 0 0 0 0 0 0 0 0 0 0 0 0 0 0 0
2023-10-18T02-37-13.134 PM	000003.2403	-000000.0037	000000.2027	000000.0504	000000.1636	-000000.0702	000000.9994	000002.2689	000004.9200	38070	00185	00693	00517	00103	00526	01865	00677	00132	0 0 0 1 0 1 1 1 1 1 1 1 1 1 1 1	0 0 0 0 0 0 0 0 0 0 0 0 0 0 0 0
2023-10-18T02-37-16.097 PM	000003.2433	-000000.0037	000000.2018	000000.0505	000000.1657	-000000.0702	000001.0000	000002.2059	000005.4000	38065	00185	00691	00518	00104	00526	01866	00678	00140	0 0 0 1 0 1 1 1 1 1 1 1 1 1 1 1	0 0 0 0 0 0 0 0 0 0 0 0 0 0 0 0
2023-10-18T02-37-18.731 PM	000003.2450	000000.0000	000000.2049	000000.0500	000000.1573	-000000.0351	000000.9994	000002.2689	000004.4400	38062	00192	00698	00514	00100	00526	01865	00677	00124	0 0 0 1 0 1 1 1 1 1 1 1 1 1 1 1	0 0 0 0 0 0 0 0 0 0 0 0 0 0 0 0
2023-10-18T02-37-21.697 PM	000003.2433	-000000.0042	000000.2049	000000.0501	000000.1573	-000000.0351	000001.0000	000002.1429	000004.6800	38065	00184	00698	00515	00100	00526	01866	00679	00128	0 0 0 1 0 1 1 1 1 1 1 1 1 1 1 1	0 0 0 0 0 0 0 0 0 0 0 0 0 0 0 0
2023-10-18T02-37-24.505 PM	000003.2433	000000.0303	000000.2303	000000.0599	000000.1657	-000000.0351	000001.0000	000002.2059	000004.9200	38065	00249	00756	00582	00104	00526	01866	00678	00132	0 0 0 1 0 1 1 1 1 1 1 1 1 1 1 1	0 0 0 0 0 0 0 0 0 0 0 0 0 0 0 0
2023-10-18T02-37-27.234 PM	000003.2427	000000.0021	000000.2018	000000.0511	000000.1552	-000000.0351	000001.0000	000002.1429	000004.9200	38066	00196	00691	00522	00099	00526	01866	00679	00132	0 0 0 1 0 1 1 1 1 1 1 1 1 1 1 1	0 0 0 0 0 0 0 0 0 0 0 0 0 0 0 0
2023-10-18T02-37-30.072 PM	000003.2397	000000.0032	000000.2018	000000.0507	000000.1636	-000000.0702	000000.9994	000002.3319	000004.4400	38071	00198	00691	00519	00103	00526	01865	00676	00124	0 0 0 1 0 1 1 1 1 1 1 1 1 1 1 1	0 0 0 0 0 0 0 0 0 0 0 0 0 0 0 0
2023-10-18T02-37-32.831 PM	000003.2403	000000.0287	000000.2316	000000.0590	000000.1573	-000000.0351	000000.9994	000002.1429	000005.1600	38070	00246	00759	00576	00100	00526	01865	00679	00136	0 0 0 1 0 1 1 1 1 1 1 1 1 1 1 1	0 0 0 0 0 0 0 0 0 0 0 0 0 0 0 0
2023-10-18T02-37-36.406 PM	000003.2356	-000000.0053	000000.2023	000000.0507	000000.1552	-000000.0351	000001.0012	000002.2059	000005.4000	38078	00182	00692	00519	00099	00526	01868	00678	00140	0 0 0 1 0 1 1 1 1 1 1 1 1 1 1 1	0 0 0 0 0 0 0 0 0 0 0 0 0 0 0 0
2023-10-18T02-37-38.821 PM	000003.2356	000000.0165	000000.2320	000000.0603	000000.1615	-000000.0351	000001.0006	000002.1429	000005.1600	38078	00223	00760	00585	00102	00526	01867	00679	00136	0 0 0 1 0 1 1 1 1 1 1 1 1 1 1 1	0 0 0 0 0 0 0 0 0 0 0 0 0 0 0 0
2023-10-18T02-37-42.053 PM	000003.2320	000000.0276	000000.2325	000000.0593	000000.1615	-000000.0351	000001.0000	000002.1429	000005.1600	38084	00244	00761	00578	00102	00526	01866	00679	00136	0 0 0 1 0 1 1 1 1 1 1 1 1 1 1 1	0 0 0 0 0 0 0 0 0 0 0 0 0 0 0 0
2023-10-18T02-37-44.468 PM	000003.2309	-000000.0042	000000.2036	000000.0498	000000.1552	-000000.0351	000001.0006	000002.1429	000005.1600	38086	00184	00695	00513	00099	00526	01867	00679	00136	0 0 0 1 0 1 1 1 1 1 1 1 1 1 1 1	0 0 0 0 0 0 0 0 0 0 0 0 0 0 0 0
2023-10-18T02-37-47.715 PM	000003.2314	-000000.0048	000000.2031	000000.0500	000000.1657	-000000.0702	000001.0000	000002.1429	000004.9200	38085	00183	00694	00514	00104	00526	01866	00679	00132	0 0 0 1 0 1 1 1 1 1 1 1 1 1 1 1	0 0 0 0 0 0 0 0 0 0 0 0 0 0 0 0
2023-10-18T02-37-50.401 PM	000003.2332	000000.0260	000000.2023	000000.0505	000000.1615	-000000.0351	000001.0006	000002.1429	000005.1600	38082	00241	00692	00518	00102	00526	01867	00679	00136	0 0 0 1 0 1 1 1 1 1 1 1 1 1 1 1	0 0 0 0 0 0 0 0 0 0 0 0 0 0 0 0
2023-10-18T02-37-52.706 PM	000003.2356	-000000.0053	000000.2023	000000.0507	000000.1573	-000000.0351	000001.0000	000002.2059	000004.9200	38078	00182	00692	00519	00100	00526	01866	00678	00132	0 0 0 1 0 1 1 1 1 1 1 1 1 1 1 1	0 0 0 0 0 0 0 0 0 0 0 0 0 0 0 0
2023-10-18T02-37-56.045 PM	000003.2350	-000000.0042	000000.2018	000000.0507	000000.1573	-000000.0351	000001.0000	000002.1429	000005.1600	38079	00184	00691	00519	00100	00526	01866	00679	00136	0 0 0 1 0 1 1 1 1 1 1 1 1 1 1 1	0 0 0 0 0 0 0 0 0 0 0 0 0 0 0 0
2023-10-18T02-37-58.463 PM	000003.2379	000000.0149	000000.2023	000000.0504	000000.1615	-000000.0351	000001.0000	000002.2059	000005.1600	38074	00220	00692	00517	00102	00526	01866	00678	00136	0 0 0 1 0 1 1 1 1 1 1 1 1 1 1 1	0 0 0 0 0 0 0 0 0 0 0 0 0 0 0 0
2023-10-18T02-38-02.479 PM	000003.2379	000000.0096	000000.2329	000000.0591	000000.1594	-000000.0351	000001.0000	000002.2059	000004.9200	38074	00210	00762	00577	00101	00526	01866	00678	00132	0 0 0 1 0 1 1 1 1 1 1 1 1 1 1 1	0 0 0 0 0 0 0 0 0 0 0 0 0 0 0 0
2023-10-18T02-38-05.177 PM	000003.2409	000000.0282	000000.2320	000000.0591	000000.1615	-000000.0351	000001.0006	000002.1429	000004.9200	38069	00245	00760	00577	00102	00526	01867	00679	00132	0 0 0 1 0 1 1 1 1 1 1 1 1 1 1 1	0 0 0 0 0 0 0 0 0 0 0 0 0 0 0 0
2023-10-18T02-38-07.999 PM	000003.2409	000000.0292	000000.2303	000000.0600	000000.1636	-000000.0351	000001.0000	000002.2059	000005.1600	38069	00247	00756	00583	00103	00526	01866	00678	00136	0 0 0 1 0 1 1 1 1 1 1 1 1 1 1 1	0 0 0 0 0 0 0 0 0 0 0 0 0 0 0 0
2023-10-18T02-38-10.822 PM	000003.2415	-000000.0074	000000.2290	000000.0600	000000.1594	-000000.0351	000001.0000	000002.2059	000005.4000	38068	00178	00753	00583	00101	00526	01866	00678	00140	0 0 0 1 0 1 1 1 1 1 1 1 1 1 1 1	0 0 0 0 0 0 0 0 0 0 0 0 0 0 0 0
2023-10-18T02-38-13.648 PM	000003.2403	000000.0149	000000.2338	000000.0601	000000.1594	-000000.0351	000001.0018	000002.3319	000005.1600	38070	00220	00764	00584	00101	00526	01869	00676	00136	0 0 0 1 0 1 1 1 1 1 1 1 1 1 1 1	0 0 0 0 0 0 0 0 0 0 0 0 0 0 0 0
2023-10-18T02-38-16.437 PM	000003.2385	-000000.0080	000000.2044	000000.0501	000000.1573	-000000.0351	000001.0000	000002.2059	000005.1600	38073	00177	00697	00515	00100	00526	01866	00678	00136	0 0 0 1 0 1 1 1 1 1 1 1 1 1 1 1	0 0 0 0 0 0 0 0 0 0 0 0 0 0 0 0
2023-10-18T02-38-19.214 PM	000003.2391	-000000.0037	000000.2250	000000.0599	000000.1657	-000000.0702	000001.0006	000002.1429	000004.6800	38072	00185	00744	00582	00104	00526	01867	00679	00128	0 0 0 1 0 1 1 1 1 1 1 1 1 1 1 1	0 0 0 0 0 0 0 0 0 0 0 0 0 0 0 0
2023-10-18T02-38-22.021 PM	000003.2391	-000000.0016	000000.2303	000000.0599	000000.1615	-000000.0351	000001.0006	000002.3319	000005.1600	38072	00189	00756	00582	00102	00526	01867	00676	00136	0 0 0 1 0 1 1 1 1 1 1 1 1 1 1 1	0 0 0 0 0 0 0 0 0 0 0 0 0 0 0 0
2023-10-18T02-38-25.628 PM	000003.2415	000000.0287	000000.2036	000000.0505	000000.1615	-000000.0351	000001.0000	000002.2059	000005.1600	38068	00246	00695	00518	00102	00526	01866	00678	00136	0 0 0 1 0 1 1 1 1 1 1 1 1 1 1 1	0 0 0 0 0 0 0 0 0 0 0 0 0 0 0 0
2023-10-18T02-38-28.358 PM	000003.2456	000000.0308	000000.2316	000000.0590	000000.1615	-000000.0351	000001.0000	000002.2059	000005.1600	38061	00250	00759	00576	00102	00526	01866	00678	00136	0 0 0 1 0 1 1 1 1 1 1 1 1 1 1 1	0 0 0 0 0 0 0 0 0 0 0 0 0 0 0 0
2023-10-18T02-38-30.680 PM	000003.2462	000000.0282	000000.2224	000000.0498	000000.1552	-000000.0351	000001.0000	000002.0798	000005.1600	38060	00245	00738	00513	00099	00526	01866	00680	00136	0 0 0 1 0 1 1 1 1 1 1 1 1 1 1 1	0 0 0 0 0 0 0 0 0 0 0 0 0 0 0 0
2023-10-18T02-38-33.973 PM	000003.2498	000000.0287	000000.2088	000000.0504	000000.1615	-000000.0351	000001.0006	000002.2059	000005.1600	38054	00246	00707	00517	00102	00526	01867	00678	00136	0 0 0 1 0 1 1 1 1 1 1 1 1 1 1 1	0 0 0 0 0 0 0 0 0 0 0 0 0 0 0 0
2023-10-18T02-38-36.451 PM	000003.2521	000000.0303	000000.2320	000000.0632	000000.1615	-000000.0351	000001.0012	000002.0798	000004.6800	38050	00249	00760	00605	00102	00526	01868	00680	00128	0 0 0 1 0 1 1 1 1 1 1 1 1 1 1 1	0 0 0 0 0 0 0 0 0 0 0 0 0 0 0 0
2023-10-18T02-38-39.637 PM	000003.2533	000000.0276	000000.2320	000000.0634	000000.1636	-000000.0351	000001.0006	000002.1429	000004.6800	38048	00244	00760	00606	00103	00526	01867	00679	00128	0 0 0 1 0 1 1 1 1 1 1 1 1 1 1 1	0 0 0 0 0 0 0 0 0 0 0 0 0 0 0 0
2023-10-18T02-38-42.430 PM	000003.2545	-000000.0074	000000.2228	000000.0639	000000.1615	-000000.0702	000001.0000	000002.1429	000005.4000	38046	00178	00739	00610	00102	00526	01866	00679	00140	0 0 0 1 0 1 1 1 1 1 1 1 1 1 1 1	0 0 0 0 0 0 0 0 0 0 0 0 0 0 0 0
2023-10-18T02-38-44.798 PM	000003.2551	000000.0297	000000.2312	000000.0635	000000.1594	-000000.0351	000001.0006	000002.2689	000005.1600	38045	00248	00758	00607	00101	00526	01867	00677	00136	0 0 0 1 0 1 1 1 1 1 1 1 1 1 1 1	0 0 0 0 0 0 0 0 0 0 0 0 0 0 0 0
2023-10-18T02-38-47.716 PM	000003.2551	000000.0271	000000.2325	000000.0636	000000.1594	-000000.0351	000000.9994	000002.2059	000005.1600	38045	00243	00761	00608	00101	00526	01865	00678	00136	0 0 0 1 0 1 1 1 1 1 1 1 1 1 1 1	0 0 0 0 0 0 0 0 0 0 0 0 0 0 0 0
2023-10-18T02-38-51.793 PM	000003.2557	-000000.0058	000000.2018	000000.0546	000000.1636	-000000.0702	000000.9994	000002.3319	000004.9200	38044	00181	00691	00546	00103	00526	01865	00676	00132	0 0 0 1 0 1 1 1 1 1 1 1 1 1 1 1	0 0 0 0 0 0 0 0 0 0 0 0 0 0 0 0
2023-10-18T02-38-54.586 PM	000003.2563	000000.0297	000000.2246	000000.0540	000000.1573	-000000.0351	000000.9994	000002.2689	000005.1600	38043	00248	00743	00542	00100	00526	01865	00677	00136	0 0 0 1 0 1 1 1 1 1 1 1 1 1 1 1	0 0 0 0 0 0 0 0 0 0 0 0 0 0 0 0
2023-10-18T02-38-57.080 PM	000003.2569	000000.0282	000000.2128	000000.0536	000000.1552	-000000.0351	000000.9994	000002.2059	000005.1600	38042	00245	00716	00539	00099	00526	01865	00678	00136	0 0 0 1 0 1 1 1 1 1 1 1 1 1 1 1	0 0 0 0 0 0 0 0 0 0 0 0 0 0 0 0
2023-10-18T02-38-59.715 PM	000003.2533	-000000.0037	000000.2036	000000.0537	000000.1573	-000000.0351	000000.9988	000002.3319	000004.9200	38048	00185	00695	00540	00100	00526	01864	00676	00132	0 0 0 1 0 1 1 1 1 1 1 1 1 1 1 1	0 0 0 0 0 0 0 0 0 0 0 0 0 0 0 0
2023-10-18T02-39-03.055 PM	000003.2527	000000.0287	000000.2158	000000.0543	000000.1594	-000000.0351	000001.0006	000002.1429	000004.6800	38049	00246	00723	00544	00101	00526	01867	00679	00128	0 0 0 1 0 1 1 1 1 1 1 1 1 1 1 1	0 0 0 0 0 0 0 0 0 0 0 0 0 0 0 0
2023-10-18T02-39-05.974 PM	000003.2510	000000.0292	000000.2150	000000.0539	000000.1573	-000000.0351	000001.0000	000002.2059	000005.1600	38052	00247	00721	00541	00100	00526	01866	00678	00136	0 0 0 1 0 1 1 1 1 1 1 1 1 1 1 1	0 0 0 0 0 0 0 0 0 0 0 0 0 0 0 0
2023-10-18T02-39-08.703 PM	000003.2492	000000.0292	000000.2320	000000.0596	000000.1594	-000000.0351	000000.9994	000002.1429	000004.9200	38055	00247	00760	00580	00101	00526	01865	00679	00132	0 0 0 1 0 1 1 1 1 1 1 1 1 1 1 1	0 0 0 0 0 0 0 0 0 0 0 0 0 0 0 0
2023-10-18T02-39-11.072 PM	000003.2510	000000.0282	000000.2325	000000.0597	000000.1594	-000000.0351	000001.0000	000002.1429	000004.6800	38052	00245	00761	00581	00101	00526	01866	00679	00128	0 0 0 1 0 1 1 1 1 1 1 1 1 1 1 1	0 0 0 0 0 0 0 0 0 0 0 0 0 0 0 0
2023-10-18T02-39-14.976 PM	000003.2468	-000000.0058	000000.2075	000000.0634	000000.1657	-000000.0702	000001.0000	000002.2689	000005.1600	38059	00181	00704	00606	00104	00526	01866	00677	00136	0 0 0 1 0 1 1 1 1 1 1 1 1 1 1 1	0 0 0 0 0 0 0 0 0 0 0 0 0 0 0 0
2023-10-18T02-39-17.799 PM	000003.2504	-000000.0042	000000.2163	000000.0600	000000.1636	-000000.0702	000000.9988	000002.1429	000004.4400	38053	00184	00724	00583	00103	00526	01864	00679	00124	0 0 0 1 0 1 1 1 1 1 1 1 1 1 1 1	0 0 0 0 0 0 0 0 0 0 0 0 0 0 0 0
2023-10-18T02-39-20.077 PM	000003.2504	-000000.0064	000000.2031	000000.0507	000000.1594	-000000.0351	000000.9988	000002.3319	000004.9200	38053	00180	00694	00519	00101	00526	01864	00676	00132	0 0 0 1 0 1 1 1 1 1 1 1 1 1 1 1	0 0 0 0 0 0 0 0 0 0 0 0 0 0 0 0
2023-10-18T02-39-23.069 PM	000003.2504	-000000.0053	000000.2027	000000.0498	000000.1552	-000000.0351	000000.9988	000002.1429	000005.4000	38053	00182	00693	00513	00099	00526	01864	00679	00140	0 0 0 1 0 1 1 1 1 1 1 1 1 1 1 1	0 0 0 0 0 0 0 0 0 0 0 0 0 0 0 0
2023-10-18T02-39-25.767 PM	000003.2521	-000000.0058	000000.2185	000000.0603	000000.1657	-000000.0702	000000.9994	000002.2689	000005.4000	38050	00181	00729	00585	00104	00526	01865	00677	00140	0 0 0 1 0 1 1 1 1 1 1 1 1 1 1 1	0 0 0 0 0 0 0 0 0 0 0 0 0 0 0 0
2023-10-18T02-39-28.922 PM	000003.2515	-000000.0042	000000.2044	000000.0507	000000.1552	-000000.0351	000000.9994	000002.2689	000004.9200	38051	00184	00697	00519	00099	00526	01865	00677	00132	0 0 0 1 0 1 1 1 1 1 1 1 1 1 1 1	0 0 0 0 0 0 0 0 0 0 0 0 0 0 0 0
2023-10-18T02-39-31.652 PM	000003.2515	-000000.0064	000000.2036	000000.0507	000000.1615	-000000.0351	000000.9988	000002.2059	000005.1600	38051	00180	00695	00519	00102	00526	01864	00678	00136	0 0 0 1 0 1 1 1 1 1 1 1 1 1 1 1	0 0 0 0 0 0 0 0 0 0 0 0 0 0 0 0
2023-10-18T02-39-34.586 PM	000003.2527	000000.0282	000000.2285	000000.0507	000000.1636	-000000.0351	000000.9994	000002.2059	000004.9200	38049	00245	00752	00519	00103	00526	01865	00678	00132	0 0 0 1 0 1 1 1 1 1 1 1 1 1 1 1	0 0 0 0 0 0 0 0 0 0 0 0 0 0 0 0
2023-10-18T02-39-38.195 PM	000003.2539	000000.0276	000000.2193	000000.0501	000000.1615	-000000.0351	000000.9994	000002.1429	000004.9200	38047	00244	00731	00515	00102	00526	01865	00679	00132	0 0 0 1 0 1 1 1 1 1 1 1 1 1 1 1	0 0 0 0 0 0 0 0 0 0 0 0 0 0 0 0
2023-10-18T02-39-41.004 PM	000003.2504	000000.0287	000000.2329	000000.0601	000000.1615	-000000.0351	000000.9988	000002.1429	000005.1600	38053	00246	00762	00584	00102	00526	01864	00679	00136	0 0 0 1 0 1 1 1 1 1 1 1 1 1 1 1	0 0 0 0 0 0 0 0 0 0 0 0 0 0 0 0
2023-10-18T02-39-43.970 PM	000003.2480	000000.0271	000000.2325	000000.0597	000000.1636	-000000.0351	000000.9988	000002.1429	000005.1600	38057	00243	00761	00581	00103	00526	01864	00679	00136	0 0 0 1 0 1 1 1 1 1 1 1 1 1 1 1	0 0 0 0 0 0 0 0 0 0 0 0 0 0 0 0
2023-10-18T02-39-46.637 PM	000003.2456	-000000.0053	000000.2040	000000.0585	000000.1657	-000000.0702	000000.9994	000002.1429	000005.1600	38061	00182	00696	00573	00104	00526	01865	00679	00136	0 0 0 1 0 1 1 1 1 1 1 1 1 1 1 1	0 0 0 0 0 0 0 0 0 0 0 0 0 0 0 0
2023-10-18T02-39-49.053 PM	000003.2427	-000000.0058	000000.2044	000000.0601	000000.1657	-000000.0702	000000.9988	000002.2059	000005.1600	38066	00181	00697	00584	00104	00526	01864	00678	00136	0 0 0 1 0 1 1 1 1 1 1 1 1 1 1 1	0 0 0 0 0 0 0 0 0 0 0 0 0 0 0 0
2023-10-18T02-39-52.270 PM	000003.2439	-000000.0058	000000.2044	000000.0507	000000.1552	-000000.0351	000001.0000	000002.1429	000004.9200	38064	00181	00697	00519	00099	00526	01866	00679	00132	0 0 0 1 0 1 1 1 1 1 1 1 1 1 1 1	0 0 0 0 0 0 0 0 0 0 0 0 0 0 0 0
2023-10-18T02-39-55.126 PM	000003.2439	-000000.0048	000000.2031	000000.0537	000000.1573	-000000.0351	000000.9994	000002.0798	000005.1600	38064	00183	00694	00540	00100	00526	01865	00680	00136	0 0 0 1 0 1 1 1 1 1 1 1 1 1 1 1	0 0 0 0 0 0 0 0 0 0 0 0 0 0 0 0
2023-10-18T02-39-58.000 PM	000003.2433	-000000.0053	000000.2027	000000.0575	000000.1636	-000000.0702	000000.9994	000002.0798	000004.9200	38065	00182	00693	00566	00103	00526	01865	00680	00132	0 0 0 1 0 1 1 1 1 1 1 1 1 1 1 1	0 0 0 0 0 0 0 0 0 0 0 0 0 0 0 0
2023-10-18T02-40-00.384 PM	000003.2433	-000000.0074	000000.2040	000000.0504	000000.1594	-000000.0351	000001.0000	000002.1429	000004.6800	38065	00178	00696	00517	00101	00526	01866	00679	00128	0 0 0 1 0 1 1 1 1 1 1 1 1 1 1 1	0 0 0 0 0 0 0 0 0 0 0 0 0 0 0 0
2023-10-18T02-40-04.040 PM	000003.2415	000000.0303	000000.2320	000000.0597	000000.1573	-000000.0351	000001.0000	000002.1429	000005.1600	38068	00249	00760	00581	00100	00526	01866	00679	00136	0 0 0 1 0 1 1 1 1 1 1 1 1 1 1 1	0 0 0 0 0 0 0 0 0 0 0 0 0 0 0 0
2023-10-18T02-40-07.321 PM	000003.2433	000000.0308	000000.2312	000000.0597	000000.1615	-000000.0351	000001.0000	000002.1429	000004.6800	38065	00250	00758	00581	00102	00526	01866	00679	00128	0 0 0 1 0 1 1 1 1 1 1 1 1 1 1 1	0 0 0 0 0 0 0 0 0 0 0 0 0 0 0 0
2023-10-18T02-40-09.675 PM	000003.2439	000000.0292	000000.2316	000000.0537	000000.1552	-000000.0351	000001.0006	000002.2059	000005.1600	38064	00247	00759	00540	00099	00526	01867	00678	00136	0 0 0 1 0 1 1 1 1 1 1 1 1 1 1 1	0 0 0 0 0 0 0 0 0 0 0 0 0 0 0 0
2023-10-18T02-40-12.876 PM	000003.2427	000000.0276	000000.2312	000000.0599	000000.1615	-000000.0351	000000.9988	000002.0798	000004.6800	38066	00244	00758	00582	00102	00526	01864	00680	00128	0 0 0 1 0 1 1 1 1 1 1 1 1 1 1 1	0 0 0 0 0 0 0 0 0 0 0 0 0 0 0 0
2023-10-18T02-40-15.700 PM	000003.2445	000000.0292	000000.2303	000000.0596	000000.1594	-000000.0351	000001.0006	000002.2059	000004.9200	38063	00247	00756	00580	00101	00526	01867	00678	00132	0 0 0 1 0 1 1 1 1 1 1 1 1 1 1 1	0 0 0 0 0 0 0 0 0 0 0 0 0 0 0 0
2023-10-18T02-40-18.024 PM	000003.2433	-000000.0042	000000.2036	000000.0516	000000.1636	-000000.0702	000001.0006	000002.2059	000004.6800	38065	00184	00695	00525	00103	00526	01867	00678	00128	0 0 0 1 0 1 1 1 1 1 1 1 1 1 1 1	0 0 0 0 0 0 0 0 0 0 0 0 0 0 0 0
2023-10-18T02-40-21.240 PM	000003.2421	-000000.0053	000000.2036	000000.0536	000000.1636	-000000.0702	000001.0000	000002.1429	000005.1600	38067	00182	00695	00539	00103	00526	01866	00679	00136	0 0 0 1 0 1 1 1 1 1 1 1 1 1 1 1	0 0 0 0 0 0 0 0 0 0 0 0 0 0 0 0
2023-10-18T02-40-23.893 PM	000003.2421	000000.0303	000000.2325	000000.0591	000000.1657	-000000.0351	000000.9994	000002.3319	000004.9200	38067	00249	00761	00577	00104	00526	01865	00676	00132	0 0 0 1 0 1 1 1 1 1 1 1 1 1 1 1	0 0 0 0 0 0 0 0 0 0 0 0 0 0 0 0
2023-10-18T02-40-27.345 PM	000003.2409	-000000.0069	000000.2049	000000.0537	000000.1657	-000000.0702	000001.0006	000002.2689	000004.9200	38069	00179	00698	00540	00104	00526	01867	00677	00132	0 0 0 1 0 1 1 1 1 1 1 1 1 1 1 1	0 0 0 0 0 0 0 0 0 0 0 0 0 0 0 0
2023-10-18T02-40-29.698 PM	000003.2385	-000000.0053	000000.2040	000000.0539	000000.1636	-000000.0702	000001.0012	000002.1429	000005.1600	38073	00182	00696	00541	00103	00526	01868	00679	00136	0 0 0 1 0 1 1 1 1 1 1 1 1 1 1 1	0 0 0 0 0 0 0 0 0 0 0 0 0 0 0 0
2023-10-18T02-40-32.883 PM	000003.2368	-000000.0058	000000.2023	000000.0507	000000.1573	-000000.0351	000001.0000	000002.0798	000004.9200	38076	00181	00692	00519	00100	00526	01866	00680	00132	0 0 0 1 0 1 1 1 1 1 1 1 1 1 1 1	0 0 0 0 0 0 0 0 0 0 0 0 0 0 0 0
2023-10-18T02-40-35.629 PM	000003.2344	-000000.0042	000000.2018	000000.0501	000000.1552	-000000.0351	000001.0006	000002.1429	000005.1600	38080	00184	00691	00515	00099	00526	01867	00679	00136	0 0 0 1 0 1 1 1 1 1 1 1 1 1 1 1	0 0 0 0 0 0 0 0 0 0 0 0 0 0 0 0
2023-10-18T02-40-38.013 PM	000003.2320	000000.0292	000000.2325	000000.0572	000000.1594	-000000.0351	000001.0006	000002.2689	000004.6800	38084	00247	00761	00564	00101	00526	01867	00677	00128	0 0 0 1 0 1 1 1 1 1 1 1 1 1 1 1	0 0 0 0 0 0 0 0 0 0 0 0 0 0 0 0
2023-10-18T02-40-41.230 PM	000003.2326	000000.0292	000000.2325	000000.0550	000000.1573	-000000.0351	000001.0006	000002.2059	000004.9200	38083	00247	00761	00549	00100	00526	01867	00678	00132	0 0 0 1 0 1 1 1 1 1 1 1 1 1 1 1	0 0 0 0 0 0 0 0 0 0 0 0 0 0 0 0
2023-10-18T02-40-43.912 PM	000003.2338	000000.0005	000000.2023	000000.0507	000000.1573	-000000.0351	000001.0000	000002.2059	000005.1600	38081	00193	00692	00519	00100	00526	01866	00678	00136	0 0 0 1 0 1 1 1 1 1 1 1 1 1 1 1	0 0 0 0 0 0 0 0 0 0 0 0 0 0 0 0
2023-10-18T02-40-46.548 PM	000003.2309	000000.0287	000000.2298	000000.0584	000000.1552	-000000.0351	000001.0018	000002.2059	000005.1600	38086	00246	00755	00572	00099	00526	01869	00678	00136	0 0 0 1 0 1 1 1 1 1 1 1 1 1 1 1	0 0 0 0 0 0 0 0 0 0 0 0 0 0 0 0
2023-10-18T02-40-49.183 PM	000003.2309	000000.0297	000000.2294	000000.0569	000000.1552	-000000.0351	000001.0012	000002.1429	000005.1600	38086	00248	00754	00562	00099	00526	01868	00679	00136	0 0 0 1 0 1 1 1 1 1 1 1 1 1 1 1	0 0 0 0 0 0 0 0 0 0 0 0 0 0 0 0
2023-10-18T02-40-52.854 PM	000003.2320	000000.0197	000000.2316	000000.0600	000000.1678	-000000.0351	000001.0012	000002.2059	000004.6800	38084	00229	00759	00583	00105	00526	01868	00678	00128	0 0 0 1 0 1 1 1 1 1 1 1 1 1 1 1	0 0 0 0 0 0 0 0 0 0 0 0 0 0 0 0
2023-10-18T02-40-55.537 PM	000003.2314	000000.0218	000000.2325	000000.0601	000000.1636	-000000.0351	000001.0006	000002.2059	000004.6800	38085	00233	00761	00584	00103	00526	01867	00678	00128	0 0 0 1 0 1 1 1 1 1 1 1 1 1 1 1	0 0 0 0 0 0 0 0 0 0 0 0 0 0 0 0
2023-10-18T02-40-58.266 PM	000003.2344	-000000.0042	000000.2049	000000.0501	000000.1573	-000000.0351	000001.0000	000002.2689	000005.4000	38080	00184	00698	00515	00100	00526	01866	00677	00140	0 0 0 1 0 1 1 1 1 1 1 1 1 1 1 1	0 0 0 0 0 0 0 0 0 0 0 0 0 0 0 0
2023-10-18T02-41-01.073 PM	000003.2374	000000.0138	000000.2329	000000.0593	000000.1657	-000000.0351	000001.0006	000002.1429	000005.1600	38075	00218	00762	00578	00104	00526	01867	00679	00136	0 0 0 1 0 1 1 1 1 1 1 1 1 1 1 1	0 0 0 0 0 0 0 0 0 0 0 0 0 0 0 0
2023-10-18T02-41-03.880 PM	000003.2409	000000.0053	000000.2312	000000.0599	000000.1594	-000000.0351	000000.9994	000002.2059	000004.6800	38069	00202	00758	00582	00101	00526	01865	00678	00128	0 0 0 1 0 1 1 1 1 1 1 1 1 1 1 1	0 0 0 0 0 0 0 0 0 0 0 0 0 0 0 0
2023-10-18T02-41-06.344 PM	000003.2421	-000000.0042	000000.2027	000000.0504	000000.1552	-000000.0351	000000.9994	000002.0798	000005.1600	38067	00184	00693	00517	00099	00526	01865	00680	00136	0 0 0 1 0 1 1 1 1 1 1 1 1 1 1 1	0 0 0 0 0 0 0 0 0 0 0 0 0 0 0 0
2023-10-18T02-41-09.559 PM	000003.2427	-000000.0042	000000.2014	000000.0504	000000.1552	-000000.0351	000001.0006	000002.0798	000005.1600	38066	00184	00690	00517	00099	00526	01867	00680	00136	0 0 0 1 0 1 1 1 1 1 1 1 1 1 1 1	0 0 0 0 0 0 0 0 0 0 0 0 0 0 0 0
2023-10-18T02-41-12.319 PM	000003.2421	000000.0197	000000.2049	000000.0498	000000.1573	-000000.0351	000000.9994	000002.1429	000005.1600	38067	00229	00698	00513	00100	00526	01865	00679	00136	0 0 0 1 0 1 1 1 1 1 1 1 1 1 1 1	0 0 0 0 0 0 0 0 0 0 0 0 0 0 0 0
2023-10-18T02-41-15.880 PM	000003.2427	-000000.0048	000000.2044	000000.0500	000000.1573	-000000.0351	000001.0006	000002.2059	000005.1600	38066	00183	00697	00514	00100	00526	01867	00678	00136	0 0 0 1 0 1 1 1 1 1 1 1 1 1 1 1	0 0 0 0 0 0 0 0 0 0 0 0 0 0 0 0
2023-10-18T02-41-18.499 PM	000003.2391	000000.0297	000000.2312	000000.0600	000000.1594	-000000.0351	000001.0018	000002.2059	000005.1600	38072	00248	00758	00583	00101	00526	01869	00678	00136	0 0 0 1 0 1 1 1 1 1 1 1 1 1 1 1	0 0 0 0 0 0 0 0 0 0 0 0 0 0 0 0
2023-10-18T02-41-21.119 PM	000003.2374	000000.0292	000000.2290	000000.0599	000000.1573	-000000.0351	000001.0012	000002.1429	000005.1600	38075	00247	00753	00582	00100	00526	01868	00679	00136	0 0 0 1 0 1 1 1 1 1 1 1 1 1 1 1	0 0 0 0 0 0 0 0 0 0 0 0 0 0 0 0
2023-10-18T02-41-23.895 PM	000003.2379	000000.0149	000000.2027	000000.0505	000000.1510	-000000.0351	000001.0006	000002.2689	000004.6800	38074	00220	00693	00518	00097	00526	01867	00677	00128	0 0 0 1 0 1 1 1 1 1 1 1 1 1 1 1	0 0 0 0 0 0 0 0 0 0 0 0 0 0 0 0
2023-10-18T02-41-26.310 PM	000003.2368	000000.0297	000000.2312	000000.0599	000000.1615	-000000.0351	000001.0012	000002.2059	000004.9200	38076	00248	00758	00582	00102	00526	01868	00678	00132	0 0 0 1 0 1 1 1 1 1 1 1 1 1 1 1	0 0 0 0 0 0 0 0 0 0 0 0 0 0 0 0
2023-10-18T02-41-29.529 PM	000003.2338	000000.0308	000000.2298	000000.0599	000000.1594	-000000.0351	000001.0006	000002.1429	000004.9200	38081	00250	00755	00582	00101	00526	01867	00679	00132	0 0 0 1 0 1 1 1 1 1 1 1 1 1 1 1	0 0 0 0 0 0 0 0 0 0 0 0 0 0 0 0
2023-10-18T02-41-32.290 PM	000003.2362	000000.0011	000000.2316	000000.0597	000000.1636	-000000.0351	000001.0006	000002.2059	000005.1600	38077	00194	00759	00581	00103	00526	01867	00678	00136	0 0 0 1 0 1 1 1 1 1 1 1 1 1 1 1	0 0 0 0 0 0 0 0 0 0 0 0 0 0 0 0
2023-10-18T02-41-35.035 PM	000003.2350	000000.0266	000000.2329	000000.0603	000000.1636	-000000.0351	000001.0012	000002.2059	000004.9200	38079	00242	00762	00585	00103	00526	01868	00678	00132	0 0 0 1 0 1 1 1 1 1 1 1 1 1 1 1	0 0 0 0 0 0 0 0 0 0 0 0 0 0 0 0
2023-10-18T02-41-37.877 PM	000003.2356	000000.0303	000000.2316	000000.0601	000000.1573	-000000.0351	000001.0006	000002.0798	000004.9200	38078	00249	00759	00584	00100	00526	01867	00680	00132	0 0 0 1 0 1 1 1 1 1 1 1 1 1 1 1	0 0 0 0 0 0 0 0 0 0 0 0 0 0 0 0
2023-10-18T02-41-41.483 PM	000003.2427	-000000.0048	000000.2036	000000.0495	000000.1594	-000000.0351	000001.0006	000002.2059	000004.6800	38066	00183	00695	00511	00101	00526	01867	00678	00128	0 0 0 1 0 1 1 1 1 1 1 1 1 1 1 1	0 0 0 0 0 0 0 0 0 0 0 0 0 0 0 0
2023-10-18T02-41-44.228 PM	000003.2474	000000.0260	000000.2053	000000.0497	000000.1594	-000000.0351	000001.0000	000002.1429	000004.6800	38058	00241	00699	00512	00101	00526	01866	00679	00128	0 0 0 1 0 1 1 1 1 1 1 1 1 1 1 1	0 0 0 0 0 0 0 0 0 0 0 0 0 0 0 0
2023-10-18T02-41-46.533 PM	000003.2480	-000000.0074	000000.2040	000000.0510	000000.1552	-000000.0351	000001.0006	000002.2059	000004.9200	38057	00178	00696	00521	00099	00526	01867	00678	00132	0 0 0 1 0 1 1 1 1 1 1 1 1 1 1 1	0 0 0 0 0 0 0 0 0 0 0 0 0 0 0 0
2023-10-18T02-41-49.874 PM	000003.2498	-000000.0053	000000.2053	000000.0497	000000.1594	-000000.0351	000000.9994	000002.2689	000005.1600	38054	00182	00699	00512	00101	00526	01865	00677	00136	0 0 0 1 0 1 1 1 1 1 1 1 1 1 1 1	0 0 0 0 0 0 0 0 0 0 0 0 0 0 0 0
2023-10-18T02-41-52.297 PM	000003.2539	000000.0287	000000.2014	000000.0507	000000.1552	-000000.0351	000001.0000	000002.0798	000004.6800	38047	00246	00690	00519	00099	00526	01866	00680	00128	0 0 0 1 0 1 1 1 1 1 1 1 1 1 1 1	0 0 0 0 0 0 0 0 0 0 0 0 0 0 0 0
2023-10-18T02-41-55.526 PM	000003.2551	000000.0297	000000.2023	000000.0510	000000.1552	-000000.0351	000001.0000	000002.1429	000005.1600	38045	00248	00692	00521	00099	00526	01866	00679	00136	0 0 0 1 0 1 1 1 1 1 1 1 1 1 1 1	0 0 0 0 0 0 0 0 0 0 0 0 0 0 0 0
2023-10-18T02-41-57.958 PM	000003.2551	000000.0271	000000.2325	000000.0596	000000.1657	-000000.0351	000001.0000	000002.3319	000005.4000	38045	00243	00761	00580	00104	00526	01866	00676	00140	0 0 0 1 0 1 1 1 1 1 1 1 1 1 1 1	0 0 0 0 0 0 0 0 0 0 0 0 0 0 0 0
2023-10-18T02-42-01.159 PM	000003.2575	000000.0276	000000.2325	000000.0591	000000.1657	-000000.0351	000000.9988	000002.1429	000004.6800	38041	00244	00761	00577	00104	00526	01864	00679	00128	0 0 0 1 0 1 1 1 1 1 1 1 1 1 1 1	0 0 0 0 0 0 0 0 0 0 0 0 0 0 0 0
2023-10-18T02-42-04.643 PM	000003.2592	000000.0308	000000.2101	000000.0504	000000.1531	-000000.0351	000000.9994	000002.1429	000005.1600	38038	00250	00710	00517	00098	00526	01865	00679	00136	0 0 0 1 0 1 1 1 1 1 1 1 1 1 1 1	0 0 0 0 0 0 0 0 0 0 0 0 0 0 0 0
2023-10-18T02-42-07.436 PM	000003.2604	-000000.0037	000000.2294	000000.0603	000000.1552	-000000.0351	000001.0006	000002.1429	000004.6800	38036	00185	00754	00585	00099	00526	01867	00679	00128	0 0 0 1 0 1 1 1 1 1 1 1 1 1 1 1	0 0 0 0 0 0 0 0 0 0 0 0 0 0 0 0
2023-10-18T02-42-10.198 PM	000003.2610	-000000.0064	000000.2031	000000.0510	000000.1531	-000000.0351	000000.9988	000002.1429	000005.1600	38035	00180	00694	00521	00098	00526	01864	00679	00136	0 0 0 1 0 1 1 1 1 1 1 1 1 1 1 1	0 0 0 0 0 0 0 0 0 0 0 0 0 0 0 0
2023-10-18T02-42-12.991 PM	000003.2610	-000000.0048	000000.2141	000000.0600	000000.1594	-000000.0702	000000.9994	000002.0798	000004.4400	38035	00183	00719	00583	00101	00526	01865	00680	00124	0 0 0 1 0 1 1 1 1 1 1 1 1 1 1 1	0 0 0 0 0 0 0 0 0 0 0 0 0 0 0 0
2023-10-18T02-42-15.815 PM	000003.2586	-000000.0037	000000.2123	000000.0601	000000.1594	-000000.0702	000001.0000	000002.1429	000005.1600	38039	00185	00715	00584	00101	00526	01866	00679	00136	0 0 0 1 0 1 1 1 1 1 1 1 1 1 1 1	0 0 0 0 0 0 0 0 0 0 0 0 0 0 0 0
2023-10-18T02-42-18.469 PM	000003.2557	-000000.0042	000000.2044	000000.0501	000000.1573	-000000.0351	000001.0000	000002.2059	000005.1600	38044	00184	00697	00515	00100	00526	01866	00678	00136	0 0 0 1 0 1 1 1 1 1 1 1 1 1 1 1	0 0 0 0 0 0 0 0 0 0 0 0 0 0 0 0
2023-10-18T02-42-21.150 PM	000003.2533	-000000.0037	000000.2014	000000.0502	000000.1573	-000000.0351	000001.0006	000002.1429	000005.4000	38048	00185	00690	00516	00100	00526	01867	00679	00140	0 0 0 1 0 1 1 1 1 1 1 1 1 1 1 1	0 0 0 0 0 0 0 0 0 0 0 0 0 0 0 0
2023-10-18T02-42-23.570 PM	000003.2533	-000000.0053	000000.2163	000000.0591	000000.1678	-000000.0702	000000.9988	000002.2059	000005.1600	38048	00182	00724	00577	00105	00526	01864	00678	00136	0 0 0 1 0 1 1 1 1 1 1 1 1 1 1 1	0 0 0 0 0 0 0 0 0 0 0 0 0 0 0 0
2023-10-18T02-42-26.844 PM	000003.2545	-000000.0096	000000.2049	000000.0505	000000.1615	-000000.0351	000000.9988	000002.2059	000004.9200	38046	00174	00698	00518	00102	00526	01864	00678	00132	0 0 0 1 0 1 1 1 1 1 1 1 1 1 1 1	0 0 0 0 0 0 0 0 0 0 0 0 0 0 0 0
2023-10-18T02-42-30.466 PM	000003.2580	000000.0282	000000.2338	000000.0593	000000.1657	-000000.0351	000000.9994	000002.3319	000005.4000	38040	00245	00764	00578	00104	00526	01865	00676	00140	0 0 0 1 0 1 1 1 1 1 1 1 1 1 1 1	0 0 0 0 0 0 0 0 0 0 0 0 0 0 0 0
2023-10-18T02-42-33.226 PM	000003.2575	000000.0308	000000.2281	000000.0600	000000.1615	-000000.0351	000001.0000	000002.2059	000004.9200	38041	00250	00751	00583	00102	00526	01866	00678	00132	0 0 0 1 0 1 1 1 1 1 1 1 1 1 1 1	0 0 0 0 0 0 0 0 0 0 0 0 0 0 0 0
2023-10-18T02-42-35.563 PM	000003.2551	000000.0297	000000.2193	000000.0504	000000.1573	-000000.0351	000001.0000	000002.2689	000005.4000	38045	00248	00731	00517	00100	00526	01866	00677	00140	0 0 0 1 0 1 1 1 1 1 1 1 1 1 1 1	0 0 0 0 0 0 0 0 0 0 0 0 0 0 0 0
2023-10-18T02-42-38.797 PM	000003.2592	000000.0271	000000.2329	000000.0593	000000.1657	-000000.0351	000000.9988	000002.1429	000005.1600	38038	00243	00762	00578	00104	00526	01864	00679	00136	0 0 0 1 0 1 1 1 1 1 1 1 1 1 1 1	0 0 0 0 0 0 0 0 0 0 0 0 0 0 0 0
2023-10-18T02-42-41.459 PM	000003.2610	000000.0308	000000.2298	000000.0597	000000.1615	-000000.0351	000000.9994	000002.2059	000004.9200	38035	00250	00755	00581	00102	00526	01865	00678	00132	0 0 0 1 0 1 1 1 1 1 1 1 1 1 1 1	0 0 0 0 0 0 0 0 0 0 0 0 0 0 0 0
2023-10-18T02-42-44.187 PM	000003.2592	-000000.0032	000000.2040	000000.0604	000000.1594	-000000.0702	000000.9988	000002.2059	000005.1600	38038	00186	00696	00586	00101	00526	01864	00678	00136	0 0 0 1 0 1 1 1 1 1 1 1 1 1 1 1	0 0 0 0 0 0 0 0 0 0 0 0 0 0 0 0
2023-10-18T02-42-47.025 PM	000003.2598	000000.0319	000000.2312	000000.0594	000000.1636	-000000.0351	000000.9988	000002.1429	000005.1600	38037	00252	00758	00579	00103	00526	01864	00679	00136	0 0 0 1 0 1 1 1 1 1 1 1 1 1 1 1	0 0 0 0 0 0 0 0 0 0 0 0 0 0 0 0
2023-10-18T02-42-49.832 PM	000003.2586	000000.0313	000000.2281	000000.0603	000000.1594	-000000.0351	000000.9988	000002.2689	000005.1600	38039	00251	00751	00585	00101	00526	01864	00677	00136	0 0 0 1 0 1 1 1 1 1 1 1 1 1 1 1	0 0 0 0 0 0 0 0 0 0 0 0 0 0 0 0
2023-10-18T02-42-52.262 PM	000003.2586	-000000.0085	000000.2040	000000.0597	000000.1636	-000000.0702	000001.0000	000002.2689	000005.4000	38039	00176	00696	00581	00103	00526	01866	00677	00140	0 0 0 1 0 1 1 1 1 1 1 1 1 1 1 1	0 0 0 0 0 0 0 0 0 0 0 0 0 0 0 0
2023-10-18T02-42-56.170 PM	000003.2586	000000.0287	000000.2298	000000.0511	000000.1573	-000000.0351	000001.0006	000002.0798	000005.4000	38039	00246	00755	00522	00100	00526	01867	00680	00140	0 0 0 1 0 1 1 1 1 1 1 1 1 1 1 1	0 0 0 0 0 0 0 0 0 0 0 0 0 0 0 0
2023-10-18T02-42-58.712 PM	000003.2604	-000000.0027	000000.2001	000000.0508	000000.1552	-000000.0351	000001.0000	000002.2689	000005.4000	38036	00187	00687	00520	00099	00526	01866	00677	00140	0 0 0 1 0 1 1 1 1 1 1 1 1 1 1 1	0 0 0 0 0 0 0 0 0 0 0 0 0 0 0 0
2023-10-18T02-43-01.600 PM	000003.2586	-000000.0048	000000.2058	000000.0495	000000.1594	-000000.0351	000000.9994	000002.2059	000004.9200	38039	00183	00700	00511	00101	00526	01865	00678	00132	0 0 0 1 0 1 1 1 1 1 1 1 1 1 1 1	0 0 0 0 0 0 0 0 0 0 0 0 0 0 0 0
2023-10-18T02-43-04.235 PM	000003.2580	000000.0282	000000.2333	000000.0505	000000.1615	-000000.0351	000000.9994	000002.1429	000005.1600	38040	00245	00763	00518	00102	00526	01865	00679	00136	0 0 0 1 0 1 1 1 1 1 1 1 1 1 1 1	0 0 0 0 0 0 0 0 0 0 0 0 0 0 0 0
2023-10-18T02-43-06.966 PM	000003.2592	-000000.0048	000000.2031	000000.0514	000000.1531	-000000.0351	000001.0006	000002.1429	000005.4000	38038	00183	00694	00524	00098	00526	01867	00679	00140	0 0 0 1 0 1 1 1 1 1 1 1 1 1 1 1	0 0 0 0 0 0 0 0 0 0 0 0 0 0 0 0
2023-10-18T02-43-09.805 PM	000003.2586	-000000.0032	000000.2009	000000.0513	000000.1552	-000000.0351	000000.9988	000002.1429	000004.6800	38039	00186	00689	00523	00099	00526	01864	00679	00128	0 0 0 1 0 1 1 1 1 1 1 1 1 1 1 1	0 0 0 0 0 0 0 0 0 0 0 0 0 0 0 0
2023-10-18T02-43-12.535 PM	000003.2586	000000.0303	000000.2307	000000.0534	000000.1594	-000000.0351	000001.0006	000002.1429	000004.9200	38039	00249	00757	00538	00101	00526	01867	00679	00132	0 0 0 1 0 1 1 1 1 1 1 1 1 1 1 1	0 0 0 0 0 0 0 0 0 0 0 0 0 0 0 0
2023-10-18T02-43-14.906 PM	000003.2586	000000.0282	000000.2333	000000.0527	000000.1615	-000000.0351	000000.9988	000002.2059	000005.1600	38039	00245	00763	00533	00102	00526	01864	00678	00136	0 0 0 1 0 1 1 1 1 1 1 1 1 1 1 1	0 0 0 0 0 0 0 0 0 0 0 0 0 0 0 0
2023-10-18T02-43-18.969 PM	000003.2575	000000.0287	000000.2316	000000.0607	000000.1594	-000000.0351	000000.9994	000002.1429	000004.9200	38041	00246	00759	00588	00101	00526	01865	00679	00132	0 0 0 1 0 1 1 1 1 1 1 1 1 1 1 1	0 0 0 0 0 0 0 0 0 0 0 0 0 0 0 0
2023-10-18T02-43-21.763 PM	000003.2551	000000.0260	000000.2316	000000.0603	000000.1594	-000000.0351	000001.0006	000002.1429	000005.1600	38045	00241	00759	00585	00101	00526	01867	00679	00136	0 0 0 1 0 1 1 1 1 1 1 1 1 1 1 1	0 0 0 0 0 0 0 0 0 0 0 0 0 0 0 0
2023-10-18T02-43-24.463 PM	000003.2515	-000000.0048	000000.2036	000000.0533	000000.1657	-000000.0702	000001.0000	000002.1429	000005.4000	38051	00183	00695	00537	00104	00526	01866	00679	00140	0 0 0 1 0 1 1 1 1 1 1 1 1 1 1 1	0 0 0 0 0 0 0 0 0 0 0 0 0 0 0 0
2023-10-18T02-43-27.129 PM	000003.2510	-000000.0053	000000.2044	000000.0527	000000.1678	-000000.0702	000001.0006	000002.3319	000005.1600	38052	00182	00697	00533	00105	00526	01867	00676	00136	0 0 0 1 0 1 1 1 1 1 1 1 1 1 1 1	0 0 0 0 0 0 0 0 0 0 0 0 0 0 0 0
2023-10-18T02-43-30.016 PM	000003.2486	000000.0021	000000.2005	000000.0502	000000.1573	-000000.0351	000001.0006	000002.2059	000004.9200	38056	00196	00688	00516	00100	00526	01867	00678	00132	0 0 0 1 0 1 1 1 1 1 1 1 1 1 1 1	0 0 0 0 0 0 0 0 0 0 0 0 0 0 0 0
2023-10-18T02-43-32.716 PM	000003.2480	-000000.0074	000000.2044	000000.0542	000000.1636	-000000.0702	000000.9988	000002.2689	000004.9200	38057	00178	00697	00543	00103	00526	01864	00677	00132	0 0 0 1 0 1 1 1 1 1 1 1 1 1 1 1	0 0 0 0 0 0 0 0 0 0 0 0 0 0 0 0
2023-10-18T02-43-35.430 PM	000003.2474	-000000.0085	000000.2036	000000.0550	000000.1594	-000000.0702	000001.0000	000002.2689	000005.1600	38058	00176	00695	00549	00101	00526	01866	00677	00136	0 0 0 1 0 1 1 1 1 1 1 1 1 1 1 1	0 0 0 0 0 0 0 0 0 0 0 0 0 0 0 0
2023-10-18T02-43-38.144 PM	000003.2474	-000000.0021	000000.1996	000000.0508	000000.1573	-000000.0351	000001.0000	000002.1429	000004.9200	38058	00188	00686	00520	00100	00526	01866	00679	00132	0 0 0 1 0 1 1 1 1 1 1 1 1 1 1 1	0 0 0 0 0 0 0 0 0 0 0 0 0 0 0 0
2023-10-18T02-43-41.783 PM	000003.2480	-000000.0037	000000.2005	000000.0556	000000.1594	-000000.0702	000001.0000	000002.1429	000005.1600	38057	00185	00688	00553	00101	00526	01866	00679	00136	0 0 0 1 0 1 1 1 1 1 1 1 1 1 1 1	0 0 0 0 0 0 0 0 0 0 0 0 0 0 0 0
2023-10-18T02-43-44.216 PM	000003.2480	000000.0292	000000.2333	000000.0558	000000.1636	-000000.0351	000001.0012	000002.2689	000005.1600	38057	00247	00763	00554	00103	00526	01868	00677	00136	0 0 0 1 0 1 1 1 1 1 1 1 1 1 1 1	0 0 0 0 0 0 0 0 0 0 0 0 0 0 0 0
2023-10-18T02-43-47.446 PM	000003.2492	000000.0250	000000.2320	000000.0584	000000.1531	-000000.0351	000001.0006	000002.0798	000005.1600	38055	00239	00760	00572	00098	00526	01867	00680	00136	0 0 0 1 0 1 1 1 1 1 1 1 1 1 1 1	0 0 0 0 0 0 0 0 0 0 0 0 0 0 0 0
2023-10-18T02-43-50.127 PM	000003.2521	000000.0303	000000.2281	000000.0601	000000.1594	-000000.0351	000000.9994	000002.1429	000004.9200	38050	00249	00751	00584	00101	00526	01865	00679	00132	0 0 0 1 0 1 1 1 1 1 1 1 1 1 1 1	0 0 0 0 0 0 0 0 0 0 0 0 0 0 0 0
2023-10-18T02-43-52.955 PM	000003.2533	000000.0297	000000.2303	000000.0604	000000.1531	-000000.0351	000000.9994	000002.2059	000005.1600	38048	00248	00756	00586	00098	00526	01865	00678	00136	0 0 0 1 0 1 1 1 1 1 1 1 1 1 1 1	0 0 0 0 0 0 0 0 0 0 0 0 0 0 0 0
2023-10-18T02-43-55.806 PM	000003.2557	000000.0319	000000.2290	000000.0615	000000.1594	-000000.0351	000001.0000	000002.1429	000004.6800	38044	00252	00753	00593	00101	00526	01866	00679	00128	0 0 0 1 0 1 1 1 1 1 1 1 1 1 1 1	0 0 0 0 0 0 0 0 0 0 0 0 0 0 0 0
2023-10-18T02-43-58.207 PM	000003.2545	000000.0244	000000.2347	000000.0631	000000.1657	-000000.0702	000000.9994	000002.2689	000005.1600	38046	00238	00766	00604	00104	00526	01865	00677	00136	0 0 0 1 0 1 1 1 1 1 1 1 1 1 1 1	0 0 0 0 0 0 0 0 0 0 0 0 0 0 0 0
2023-10-18T02-44-01.485 PM	000003.2533	000000.0319	000000.2285	000000.0635	000000.1636	-000000.0702	000001.0012	000002.1429	000004.6800	38048	00252	00752	00607	00103	00526	01868	00679	00128	0 0 0 1 0 1 1 1 1 1 1 1 1 1 1 1	0 0 0 0 0 0 0 0 0 0 0 0 0 0 0 0
2023-10-18T02-44-04.089 PM	000003.2504	-000000.0080	000000.2044	000000.0561	000000.1594	-000000.0702	000000.9994	000002.2689	000005.1600	38053	00177	00697	00556	00101	00526	01865	00677	00136	0 0 0 1 0 1 1 1 1 1 1 1 1 1 1 1	0 0 0 0 0 0 0 0 0 0 0 0 0 0 0 0
2023-10-18T02-44-07.774 PM	000003.2504	-000000.0042	000000.2014	000000.0564	000000.1594	-000000.0702	000001.0006	000002.1429	000005.1600	38053	00184	00690	00558	00101	00526	01867	00679	00136	0 0 0 1 0 1 1 1 1 1 1 1 1 1 1 1	0 0 0 0 0 0 0 0 0 0 0 0 0 0 0 0
2023-10-18T02-44-10.192 PM	000003.2492	000000.0096	000000.2040	000000.0550	000000.1531	-000000.0351	000001.0006	000002.1429	000004.6800	38055	00210	00696	00549	00098	00526	01867	00679	00128	0 0 0 1 0 1 1 1 1 1 1 1 1 1 1 1	0 0 0 0 0 0 0 0 0 0 0 0 0 0 0 0
2023-10-18T02-44-13.376 PM	000003.2486	-000000.0021	000000.2009	000000.0540	000000.1573	-000000.0351	000000.9994	000002.1429	000004.6800	38056	00188	00689	00542	00100	00526	01865	00679	00128	0 0 0 1 0 1 1 1 1 1 1 1 1 1 1 1	0 0 0 0 0 0 0 0 0 0 0 0 0 0 0 0
2023-10-18T02-44-16.168 PM	000003.2504	000000.0250	000000.2312	000000.0634	000000.1531	-000000.0351	000001.0006	000002.2689	000005.1600	38053	00239	00758	00606	00098	00526	01867	00677	00136	0 0 0 1 0 1 1 1 1 1 1 1 1 1 1 1	0 0 0 0 0 0 0 0 0 0 0 0 0 0 0 0
2023-10-18T02-44-18.427 PM	000003.2504	000000.0143	000000.2018	000000.0540	000000.1573	-000000.0351	000000.9988	000002.2059	000005.1600	38053	00219	00691	00542	00100	00526	01864	00678	00136	0 0 0 1 0 1 1 1 1 1 1 1 1 1 1 1	0 0 0 0 0 0 0 0 0 0 0 0 0 0 0 0
2023-10-18T02-44-21.722 PM	000003.2498	000000.0112	000000.2036	000000.0532	000000.1594	-000000.0351	000001.0000	000002.2689	000005.1600	38054	00213	00695	00536	00101	00526	01866	00677	00136	0 0 0 1 0 1 1 1 1 1 1 1 1 1 1 1	0 0 0 0 0 0 0 0 0 0 0 0 0 0 0 0
2023-10-18T02-44-24.467 PM	000003.2462	000000.0255	000000.2347	000000.0632	000000.1636	-000000.0351	000001.0000	000002.2059	000005.1600	38060	00240	00766	00605	00103	00526	01866	00678	00136	0 0 0 1 0 1 1 1 1 1 1 1 1 1 1 1	0 0 0 0 0 0 0 0 0 0 0 0 0 0 0 0
2023-10-18T02-44-27.008 PM	000003.2468	000000.0276	000000.2307	000000.0607	000000.1552	-000000.0351	000001.0006	000002.1429	000004.6800	38059	00244	00757	00588	00099	00526	01867	00679	00128	0 0 0 1 0 1 1 1 1 1 1 1 1 1 1 1	0 0 0 0 0 0 0 0 0 0 0 0 0 0 0 0
2023-10-18T02-44-30.553 PM	000003.2468	000000.0005	000000.2053	000000.0497	000000.1615	-000000.0351	000000.9994	000002.2059	000005.4000	38059	00193	00699	00512	00102	00526	01865	00678	00140	0 0 0 1 0 1 1 1 1 1 1 1 1 1 1 1	0 0 0 0 0 0 0 0 0 0 0 0 0 0 0 0
2023-10-18T02-44-33.393 PM	000003.2445	000000.0154	000000.2307	000000.0610	000000.1552	-000000.0351	000001.0006	000002.2689	000005.1600	38063	00221	00757	00590	00099	00526	01867	00677	00136	0 0 0 1 0 1 1 1 1 1 1 1 1 1 1 1	0 0 0 0 0 0 0 0 0 0 0 0 0 0 0 0
2023-10-18T02-44-36.153 PM	000003.2445	-000000.0016	000000.2005	000000.0513	000000.1552	-000000.0351	000001.0012	000002.2689	000004.9200	38063	00189	00688	00523	00099	00526	01868	00677	00132	0 0 0 1 0 1 1 1 1 1 1 1 1 1 1 1	0 0 0 0 0 0 0 0 0 0 0 0 0 0 0 0
2023-10-18T02-44-38.913 PM	000003.2439	000000.0096	000000.2338	000000.0584	000000.1657	-000000.0351	000001.0006	000002.2059	000005.1600	38064	00210	00764	00572	00104	00526	01867	00678	00136	0 0 0 1 0 1 1 1 1 1 1 1 1 1 1 1	0 0 0 0 0 0 0 0 0 0 0 0 0 0 0 0
2023-10-18T02-44-41.736 PM	000003.2421	000000.0266	000000.2303	000000.0648	000000.1594	-000000.0351	000001.0012	000002.1429	000004.9200	38067	00242	00756	00616	00101	00526	01868	00679	00132	0 0 0 1 0 1 1 1 1 1 1 1 1 1 1 1	0 0 0 0 0 0 0 0 0 0 0 0 0 0 0 0
2023-10-18T02-44-44.169 PM	000003.2456	-000000.0085	000000.2018	000000.0549	000000.1552	-000000.0351	000001.0006	000002.1429	000005.1600	38061	00176	00691	00548	00099	00526	01867	00679	00136	0 0 0 1 0 1 1 1 1 1 1 1 1 1 1 1	0 0 0 0 0 0 0 0 0 0 0 0 0 0 0 0
2023-10-18T02-44-47.415 PM	000003.2433	-000000.0080	000000.2027	000000.0548	000000.1573	-000000.0351	000000.9994	000002.1429	000005.1600	38065	00177	00693	00547	00100	00526	01865	00679	00136	0 0 0 1 0 1 1 1 1 1 1 1 1 1 1 1	0 0 0 0 0 0 0 0 0 0 0 0 0 0 0 0
2023-10-18T02-44-50.145 PM	000003.2445	000000.0292	000000.2066	000000.0517	000000.1552	-000000.0351	000000.9994	000002.0798	000005.1600	38063	00247	00702	00526	00099	00526	01865	00680	00136	0 0 0 1 0 1 1 1 1 1 1 1 1 1 1 1	0 0 0 0 0 0 0 0 0 0 0 0 0 0 0 0
2023-10-18T02-44-52.937 PM	000003.2456	-000000.0042	000000.2040	000000.0492	000000.1636	-000000.0351	000000.9988	000002.2689	000005.1600	38061	00184	00696	00509	00103	00526	01864	00677	00136	0 0 0 1 0 1 1 1 1 1 1 1 1 1 1 1	0 0 0 0 0 0 0 0 0 0 0 0 0 0 0 0
2023-10-18T02-44-56.152 PM	000003.2450	000000.0271	000000.2307	000000.0607	000000.1573	-000000.0351	000001.0006	000002.1429	000005.1600	38062	00243	00757	00588	00100	00526	01867	00679	00136	0 0 0 1 0 1 1 1 1 1 1 1 1 1 1 1	0 0 0 0 0 0 0 0 0 0 0 0 0 0 0 0
2023-10-18T02-44-59.392 PM	000003.2439	000000.0292	000000.2285	000000.0610	000000.1594	-000000.0351	000001.0006	000002.2059	000005.1600	38064	00247	00752	00590	00101	00526	01867	00678	00136	0 0 0 1 0 1 1 1 1 1 1 1 1 1 1 1	0 0 0 0 0 0 0 0 0 0 0 0 0 0 0 0
2023-10-18T02-45-01.986 PM	000003.2421	000000.0021	000000.2303	000000.0596	000000.1615	-000000.0351	000001.0006	000002.2059	000005.1600	38067	00196	00756	00580	00102	00526	01867	00678	00136	0 0 0 1 0 1 1 1 1 1 1 1 1 1 1 1	0 0 0 0 0 0 0 0 0 0 0 0 0 0 0 0
2023-10-18T02-45-04.668 PM	000003.2433	000000.0276	000000.2347	000000.0585	000000.1657	-000000.0351	000001.0000	000002.2059	000005.1600	38065	00244	00766	00573	00104	00526	01866	00678	00136	0 0 0 1 0 1 1 1 1 1 1 1 1 1 1 1	0 0 0 0 0 0 0 0 0 0 0 0 0 0 0 0
2023-10-18T02-45-07.726 PM	000003.2421	000000.0260	000000.2347	000000.0593	000000.1657	-000000.0351	000001.0000	000002.2059	000005.1600	38067	00241	00766	00578	00104	00526	01866	00678	00136	0 0 0 1 0 1 1 1 1 1 1 1 1 1 1 1	0 0 0 0 0 0 0 0 0 0 0 0 0 0 0 0
2023-10-18T02-45-10.472 PM	000003.2427	000000.0000	000000.2211	000000.0596	000000.1636	-000000.0702	000001.0006	000002.2059	000005.1600	38066	00192	00735	00580	00103	00526	01867	00678	00136	0 0 0 1 0 1 1 1 1 1 1 1 1 1 1 1	0 0 0 0 0 0 0 0 0 0 0 0 0 0 0 0
2023-10-18T02-45-12.980 PM	000003.2427	-000000.0005	000000.2364	000000.0590	000000.1657	-000000.0351	000001.0006	000002.2059	000005.1600	38066	00191	00770	00576	00104	00526	01867	00678	00136	0 0 0 1 0 1 1 1 1 1 1 1 1 1 1 1	0 0 0 0 0 0 0 0 0 0 0 0 0 0 0 0
2023-10-18T02-45-15.694 PM	000003.2450	000000.0292	000000.2333	000000.0584	000000.1678	-000000.0351	000001.0012	000002.1429	000005.1600	38062	00247	00763	00572	00105	00526	01868	00679	00136	0 0 0 1 0 1 1 1 1 1 1 1 1 1 1 1	0 0 0 0 0 0 0 0 0 0 0 0 0 0 0 0
2023-10-18T02-45-18.158 PM	000003.2427	000000.0074	000000.2364	000000.0588	000000.1678	-000000.0351	000001.0006	000002.1429	000005.1600	38066	00206	00770	00575	00105	00526	01867	00679	00136	0 0 0 1 0 1 1 1 1 1 1 1 1 1 1 1	0 0 0 0 0 0 0 0 0 0 0 0 0 0 0 0
2023-10-18T02-45-22.142 PM	000003.2427	000000.0308	000000.2123	000000.0517	000000.1573	-000000.0351	000001.0000	000002.0798	000004.4400	38066	00250	00715	00526	00100	00526	01866	00680	00124	0 0 0 1 0 1 1 1 1 1 1 1 1 1 1 1	0 0 0 0 0 0 0 0 0 0 0 0 0 0 0 0
2023-10-18T02-45-24.872 PM	000003.2450	-000000.0021	000000.1996	000000.0511	000000.1552	-000000.0351	000001.0006	000002.2689	000004.9200	38062	00188	00686	00522	00099	00526	01867	00677	00132	0 0 0 1 0 1 1 1 1 1 1 1 1 1 1 1	0 0 0 0 0 0 0 0 0 0 0 0 0 0 0 0
2023-10-18T02-45-27.696 PM	000003.2445	000000.0000	000000.2018	000000.0502	000000.1573	-000000.0351	000001.0000	000002.2689	000004.9200	38063	00192	00691	00516	00100	00526	01866	00677	00132	0 0 0 1 0 1 1 1 1 1 1 1 1 1 1 1	0 0 0 0 0 0 0 0 0 0 0 0 0 0 0 0
2023-10-18T02-45-30.441 PM	000003.2480	000000.0335	000000.2255	000000.0510	000000.1573	-000000.0351	000001.0006	000002.2059	000005.1600	38057	00255	00745	00521	00100	00526	01867	00678	00136	0 0 0 1 0 1 1 1 1 1 1 1 1 1 1 1	0 0 0 0 0 0 0 0 0 0 0 0 0 0 0 0
2023-10-18T02-45-33.060 PM	000003.2515	000000.0266	000000.2171	000000.0494	000000.1636	-000000.0351	000000.9994	000002.2059	000004.9200	38051	00242	00726	00510	00103	00526	01865	00678	00132	0 0 0 1 0 1 1 1 1 1 1 1 1 1 1 1	0 0 0 0 0 0 0 0 0 0 0 0 0 0 0 0
2023-10-18T02-45-35.490 PM	000003.2521	-000000.0090	000000.2062	000000.0497	000000.1615	-000000.0351	000001.0006	000002.2059	000005.4000	38050	00175	00701	00512	00102	00526	01867	00678	00140	0 0 0 1 0 1 1 1 1 1 1 1 1 1 1 1	0 0 0 0 0 0 0 0 0 0 0 0 0 0 0 0
2023-10-18T02-45-38.785 PM	000003.2521	000000.0345	000000.2185	000000.0501	000000.1594	-000000.0351	000001.0000	000002.2689	000005.4000	38050	00257	00729	00515	00101	00526	01866	00677	00140	0 0 0 1 0 1 1 1 1 1 1 1 1 1 1 1	0 0 0 0 0 0 0 0 0 0 0 0 0 0 0 0
2023-10-18T02-45-41.515 PM	000003.2527	000000.0266	000000.2101	000000.0516	000000.1552	-000000.0351	000001.0000	000002.0798	000005.4000	38049	00242	00710	00525	00099	00526	01866	00680	00140	0 0 0 1 0 1 1 1 1 1 1 1 1 1 1 1	0 0 0 0 0 0 0 0 0 0 0 0 0 0 0 0
2023-10-18T02-45-44.998 PM	000003.2563	-000000.0080	000000.2185	000000.0588	000000.1657	-000000.0702	000000.9994	000002.2689	000004.4400	38043	00177	00729	00575	00104	00526	01865	00677	00124	0 0 0 1 0 1 1 1 1 1 1 1 1 1 1 1	0 0 0 0 0 0 0 0 0 0 0 0 0 0 0 0
2023-10-18T02-45-47.682 PM	000003.2575	000000.0340	000000.2294	000000.0603	000000.1615	-000000.0351	000001.0012	000002.1429	000005.1600	38041	00256	00754	00585	00102	00526	01868	00679	00136	0 0 0 1 0 1 1 1 1 1 1 1 1 1 1 1	0 0 0 0 0 0 0 0 0 0 0 0 0 0 0 0
2023-10-18T02-45-50.334 PM	000003.2557	-000000.0016	000000.2023	000000.0591	000000.1657	-000000.0702	000000.9994	000002.1429	000004.9200	38044	00189	00692	00577	00104	00526	01865	00679	00132	0 0 0 1 0 1 1 1 1 1 1 1 1 1 1 1	0 0 0 0 0 0 0 0 0 0 0 0 0 0 0 0
2023-10-18T02-45-52.971 PM	000003.2539	-000000.0074	000000.2154	000000.0650	000000.1594	-000000.0702	000001.0012	000002.1429	000005.4000	38047	00178	00722	00617	00101	00526	01868	00679	00140	0 0 0 1 0 1 1 1 1 1 1 1 1 1 1 1	0 0 0 0 0 0 0 0 0 0 0 0 0 0 0 0
2023-10-18T02-45-55.717 PM	000003.2533	000000.0260	000000.2316	000000.0603	000000.1594	-000000.0351	000001.0000	000002.1429	000004.9200	38048	00241	00759	00585	00101	00526	01866	00679	00132	0 0 0 1 0 1 1 1 1 1 1 1 1 1 1 1	0 0 0 0 0 0 0 0 0 0 0 0 0 0 0 0
2023-10-18T02-45-58.133 PM	000003.2545	-000000.0037	000000.2128	000000.0590	000000.1678	-000000.0702	000001.0000	000002.3319	000004.9200	38046	00185	00716	00576	00105	00526	01866	00676	00132	0 0 0 1 0 1 1 1 1 1 1 1 1 1 1 1	0 0 0 0 0 0 0 0 0 0 0 0 0 0 0 0
2023-10-18T02-46-01.398 PM	000003.2569	-000000.0058	000000.2158	000000.0585	000000.1657	-000000.0702	000001.0000	000002.2059	000005.4000	38042	00181	00723	00573	00104	00526	01866	00678	00140	0 0 0 1 0 1 1 1 1 1 1 1 1 1 1 1	0 0 0 0 0 0 0 0 0 0 0 0 0 0 0 0
2023-10-18T02-46-04.035 PM	000003.2580	-000000.0090	000000.2062	000000.0505	000000.1573	-000000.0351	000001.0006	000002.2059	000004.9200	38040	00175	00701	00518	00100	00526	01867	00678	00132	0 0 0 1 0 1 1 1 1 1 1 1 1 1 1 1	0 0 0 0 0 0 0 0 0 0 0 0 0 0 0 0
2023-10-18T02-46-06.811 PM	000003.2580	-000000.0053	000000.2066	000000.0574	000000.1678	-000000.0702	000000.9994	000002.2689	000005.1600	38040	00182	00702	00565	00105	00526	01865	00677	00136	0 0 0 1 0 1 1 1 1 1 1 1 1 1 1 1	0 0 0 0 0 0 0 0 0 0 0 0 0 0 0 0
2023-10-18T02-46-10.106 PM	000003.2604	000000.0244	000000.2338	000000.0523	000000.1531	-000000.0351	000001.0006	000002.1429	000005.4000	38036	00238	00764	00530	00098	00526	01867	00679	00140	0 0 0 1 0 1 1 1 1 1 1 1 1 1 1 1	0 0 0 0 0 0 0 0 0 0 0 0 0 0 0 0
2023-10-18T02-46-13.356 PM	000003.2610	000000.0319	000000.2255	000000.0494	000000.1615	-000000.0351	000001.0000	000002.3319	000005.4000	38035	00252	00745	00510	00102	00526	01866	00676	00140	0 0 0 1 0 1 1 1 1 1 1 1 1 1 1 1	0 0 0 0 0 0 0 0 0 0 0 0 0 0 0 0
2023-10-18T02-46-16.103 PM	000003.2651	000000.0292	000000.2316	000000.0584	000000.1699	-000000.0702	000001.0000	000002.1429	000005.4000	38028	00247	00759	00572	00106	00526	01866	00679	00140	0 0 0 1 0 1 1 1 1 1 1 1 1 1 1 1	0 0 0 0 0 0 0 0 0 0 0 0 0 0 0 0
2023-10-18T02-46-18.847 PM	000003.2675	000000.0287	000000.2290	000000.0524	000000.1552	-000000.0351	000001.0000	000002.1429	000005.4000	38024	00246	00753	00531	00099	00526	01866	00679	00140	0 0 0 1 0 1 1 1 1 1 1 1 1 1 1 1	0 0 0 0 0 0 0 0 0 0 0 0 0 0 0 0
2023-10-18T02-46-21.671 PM	000003.2681	000000.0287	000000.2268	000000.0518	000000.1552	-000000.0351	000000.9994	000002.2059	000004.9200	38023	00246	00748	00527	00099	00526	01865	00678	00132	0 0 0 1 0 1 1 1 1 1 1 1 1 1 1 1	0 0 0 0 0 0 0 0 0 0 0 0 0 0 0 0
2023-10-18T02-46-24.118 PM	000003.2657	000000.0308	000000.2338	000000.0588	000000.1699	-000000.0702	000000.9982	000002.2059	000005.1600	38027	00250	00764	00575	00106	00526	01863	00678	00136	0 0 0 1 0 1 1 1 1 1 1 1 1 1 1 1	0 0 0 0 0 0 0 0 0 0 0 0 0 0 0 0
2023-10-18T02-46-27.335 PM	000003.2628	000000.0276	000000.2312	000000.0607	000000.1594	-000000.0351	000000.9994	000002.1429	000004.9200	38032	00244	00758	00588	00101	00526	01865	00679	00132	0 0 0 1 0 1 1 1 1 1 1 1 1 1 1 1	0 0 0 0 0 0 0 0 0 0 0 0 0 0 0 0
2023-10-18T02-46-30.083 PM	000003.2634	-000000.0011	000000.2014	000000.0540	000000.1657	-000000.0702	000000.9994	000002.0798	000004.6800	38031	00190	00690	00542	00104	00526	01865	00680	00128	0 0 0 1 0 1 1 1 1 1 1 1 1 1 1 1	0 0 0 0 0 0 0 0 0 0 0 0 0 0 0 0
2023-10-18T02-46-33.674 PM	000003.2628	-000000.0048	000000.2009	000000.0597	000000.1573	-000000.0702	000000.9988	000002.2059	000005.4000	38032	00183	00689	00581	00100	00526	01864	00678	00140	0 0 0 1 0 1 1 1 1 1 1 1 1 1 1 1	0 0 0 0 0 0 0 0 0 0 0 0 0 0 0 0
2023-10-18T02-46-36.108 PM	000003.2622	-000000.0069	000000.2053	000000.0494	000000.1636	-000000.0351	000000.9982	000002.1429	000005.1600	38033	00179	00699	00510	00103	00526	01863	00679	00136	0 0 0 1 0 1 1 1 1 1 1 1 1 1 1 1	0 0 0 0 0 0 0 0 0 0 0 0 0 0 0 0
2023-10-18T02-46-39.307 PM	000003.2622	-000000.0074	000000.2071	000000.0533	000000.1615	-000000.0702	000000.9988	000002.1429	000005.1600	38033	00178	00703	00537	00102	00526	01864	00679	00136	0 0 0 1 0 1 1 1 1 1 1 1 1 1 1 1	0 0 0 0 0 0 0 0 0 0 0 0 0 0 0 0
2023-10-18T02-46-42.051 PM	000003.2628	000000.0271	000000.2298	000000.0606	000000.1552	-000000.0351	000000.9988	000002.1429	000004.9200	38032	00243	00755	00587	00099	00526	01864	00679	00132	0 0 0 1 0 1 1 1 1 1 1 1 1 1 1 1	0 0 0 0 0 0 0 0 0 0 0 0 0 0 0 0
2023-10-18T02-46-44.844 PM	000003.2616	-000000.0090	000000.2079	000000.0532	000000.1615	-000000.0351	000000.9988	000002.3950	000004.9200	38034	00175	00705	00536	00102	00526	01864	00675	00132	0 0 0 1 0 1 1 1 1 1 1 1 1 1 1 1	0 0 0 0 0 0 0 0 0 0 0 0 0 0 0 0
2023-10-18T02-46-47.682 PM	000003.2592	-000000.0096	000000.2049	000000.0542	000000.1531	-000000.0351	000001.0006	000002.0798	000004.9200	38038	00174	00698	00543	00098	00526	01867	00680	00132	0 0 0 1 0 1 1 1 1 1 1 1 1 1 1 1	0 0 0 0 0 0 0 0 0 0 0 0 0 0 0 0
2023-10-18T02-46-50.081 PM	000003.2533	000000.0250	000000.2347	000000.0604	000000.1594	-000000.0351	000000.9988	000002.1429	000004.6800	38048	00239	00766	00586	00101	00526	01864	00679	00128	0 0 0 1 0 1 1 1 1 1 1 1 1 1 1 1	0 0 0 0 0 0 0 0 0 0 0 0 0 0 0 0
2023-10-18T02-46-53.343 PM	000003.2510	000000.0329	000000.2272	000000.0564	000000.1573	-000000.0351	000001.0000	000002.1429	000004.6800	38052	00254	00749	00558	00100	00526	01866	00679	00128	0 0 0 1 0 1 1 1 1 1 1 1 1 1 1 1	0 0 0 0 0 0 0 0 0 0 0 0 0 0 0 0
2023-10-18T02-46-56.009 PM	000003.2480	000000.0260	000000.2355	000000.0622	000000.1678	-000000.0702	000001.0006	000002.2689	000005.1600	38057	00241	00768	00598	00105	00526	01867	00677	00136	0 0 0 1 0 1 1 1 1 1 1 1 1 1 1 1	0 0 0 0 0 0 0 0 0 0 0 0 0 0 0 0
2023-10-18T02-46-59.616 PM	000003.2474	000000.0250	000000.2360	000000.0625	000000.1678	-000000.0702	000001.0006	000002.1429	000004.6800	38058	00239	00769	00600	00105	00526	01867	00679	00128	0 0 0 1 0 1 1 1 1 1 1 1 1 1 1 1	0 0 0 0 0 0 0 0 0 0 0 0 0 0 0 0
2023-10-18T02-47-02.079 PM	000003.2480	-000000.0027	000000.2001	000000.0594	000000.1615	-000000.0702	000001.0006	000002.2059	000004.9200	38057	00187	00687	00579	00102	00526	01867	00678	00132	0 0 0 1 0 1 1 1 1 1 1 1 1 1 1 1	0 0 0 0 0 0 0 0 0 0 0 0 0 0 0 0
2023-10-18T02-47-05.280 PM	000003.2480	-000000.0048	000000.1992	000000.0607	000000.1594	-000000.0702	000001.0000	000002.1429	000004.4400	38057	00183	00685	00588	00101	00526	01866	00679	00124	0 0 0 1 0 1 1 1 1 1 1 1 1 1 1 1	0 0 0 0 0 0 0 0 0 0 0 0 0 0 0 0
2023-10-18T02-47-08.119 PM	000003.2515	-000000.0064	000000.2062	000000.0532	000000.1615	-000000.0702	000001.0000	000002.1429	000004.4400	38051	00180	00701	00536	00102	00526	01866	00679	00124	0 0 0 1 0 1 1 1 1 1 1 1 1 1 1 1	0 0 0 0 0 0 0 0 0 0 0 0 0 0 0 0
2023-10-18T02-47-10.801 PM	000003.2515	-000000.0096	000000.2014	000000.0564	000000.1594	-000000.0702	000001.0006	000002.2059	000004.9200	38051	00174	00690	00558	00101	00526	01867	00678	00132	0 0 0 1 0 1 1 1 1 1 1 1 1 1 1 1	0 0 0 0 0 0 0 0 0 0 0 0 0 0 0 0
2023-10-18T02-47-13.655 PM	000003.2468	-000000.0069	000000.2066	000000.0581	000000.1657	-000000.0702	000001.0012	000002.3319	000004.9200	38059	00179	00702	00570	00104	00526	01868	00676	00132	0 0 0 1 0 1 1 1 1 1 1 1 1 1 1 1	0 0 0 0 0 0 0 0 0 0 0 0 0 0 0 0
2023-10-18T02-47-16.056 PM	000003.2486	-000000.0005	000000.2001	000000.0540	000000.1594	-000000.0702	000000.9994	000002.2689	000004.9200	38056	00191	00687	00542	00101	00526	01865	00677	00132	0 0 0 1 0 1 1 1 1 1 1 1 1 1 1 1	0 0 0 0 0 0 0 0 0 0 0 0 0 0 0 0
2023-10-18T02-47-19.271 PM	000003.2504	-000000.0016	000000.2001	000000.0514	000000.1531	-000000.0351	000001.0006	000002.1429	000005.1600	38053	00189	00687	00524	00098	00526	01867	00679	00136	0 0 0 1 0 1 1 1 1 1 1 1 1 1 1 1	0 0 0 0 0 0 0 0 0 0 0 0 0 0 0 0
2023-10-18T02-47-22.862 PM	000003.2492	000000.0260	000000.2364	000000.0613	000000.1636	-000000.0351	000000.9994	000002.2059	000005.1600	38055	00241	00770	00592	00103	00526	01865	00678	00136	0 0 0 1 0 1 1 1 1 1 1 1 1 1 1 1	0 0 0 0 0 0 0 0 0 0 0 0 0 0 0 0
2023-10-18T02-47-25.608 PM	000003.2468	000000.0308	000000.2316	000000.0588	000000.1657	-000000.0351	000001.0006	000002.2059	000004.6800	38059	00250	00759	00575	00104	00526	01867	00678	00128	0 0 0 1 0 1 1 1 1 1 1 1 1 1 1 1	0 0 0 0 0 0 0 0 0 0 0 0 0 0 0 0
2023-10-18T02-47-28.298 PM	000003.2427	000000.0276	000000.2290	000000.0644	000000.1615	-000000.0351	000001.0000	000002.1429	000004.6800	38066	00244	00753	00613	00102	00526	01866	00679	00128	0 0 0 1 0 1 1 1 1 1 1 1 1 1 1 1	0 0 0 0 0 0 0 0 0 0 0 0 0 0 0 0
2023-10-18T02-47-30.893 PM	000003.2439	000000.0308	000000.2290	000000.0651	000000.1615	-000000.0351	000001.0012	000002.2689	000004.2000	38064	00250	00753	00618	00102	00526	01868	00677	00120	0 0 0 1 0 1 1 1 1 1 1 1 1 1 1 1	0 0 0 0 0 0 0 0 0 0 0 0 0 0 0 0
2023-10-18T02-47-33.607 PM	000003.2433	000000.0244	000000.2364	000000.0625	000000.1636	-000000.0351	000000.9994	000002.3319	000004.9200	38065	00238	00770	00600	00103	00526	01865	00676	00132	0 0 0 1 0 1 1 1 1 1 1 1 1 1 1 1	0 0 0 0 0 0 0 0 0 0 0 0 0 0 0 0
2023-10-18T02-47-36.273 PM	000003.2450	000000.0122	000000.2285	000000.0654	000000.1573	-000000.0351	000001.0000	000002.2059	000005.1600	38062	00215	00752	00620	00100	00526	01866	00678	00136	0 0 0 1 0 1 1 1 1 1 1 1 1 1 1 1	0 0 0 0 0 0 0 0 0 0 0 0 0 0 0 0
2023-10-18T02-47-38.719 PM	000003.2456	000000.0170	000000.2290	000000.0650	000000.1573	-000000.0351	000001.0012	000002.1429	000005.1600	38061	00224	00753	00617	00100	00526	01868	00679	00136	0 0 0 1 0 1 1 1 1 1 1 1 1 1 1 1	0 0 0 0 0 0 0 0 0 0 0 0 0 0 0 0
2023-10-18T02-47-41.871 PM	000003.2456	-000000.0064	000000.2049	000000.0532	000000.1636	-000000.0702	000000.9988	000002.2689	000005.1600	38061	00180	00698	00536	00103	00526	01864	00677	00136	0 0 0 1 0 1 1 1 1 1 1 1 1 1 1 1	0 0 0 0 0 0 0 0 0 0 0 0 0 0 0 0
2023-10-18T02-47-44.584 PM	000003.2462	000000.0239	000000.2290	000000.0657	000000.1594	-000000.0351	000001.0000	000002.1429	000004.4400	38060	00237	00753	00622	00101	00526	01866	00679	00124	0 0 0 1 0 1 1 1 1 1 1 1 1 1 1 1	0 0 0 0 0 0 0 0 0 0 0 0 0 0 0 0
2023-10-18T02-47-48.175 PM	000003.2480	000000.0080	000000.2066	000000.0537	000000.1552	-000000.0351	000001.0000	000002.1429	000005.1600	38057	00207	00702	00540	00099	00526	01866	00679	00136	0 0 0 1 0 1 1 1 1 1 1 1 1 1 1 1	0 0 0 0 0 0 0 0 0 0 0 0 0 0 0 0
2023-10-18T02-47-50.919 PM	000003.2486	000000.0016	000000.2079	000000.0532	000000.1594	-000000.0351	000001.0006	000002.1429	000004.6800	38056	00195	00705	00536	00101	00526	01867	00679	00128	0 0 0 1 0 1 1 1 1 1 1 1 1 1 1 1	0 0 0 0 0 0 0 0 0 0 0 0 0 0 0 0
2023-10-18T02-47-53.334 PM	000003.2474	-000000.0080	000000.1996	000000.0556	000000.1552	-000000.0351	000000.9994	000002.2059	000005.1600	38058	00177	00686	00553	00099	00526	01865	00678	00136	0 0 0 1 0 1 1 1 1 1 1 1 1 1 1 1	0 0 0 0 0 0 0 0 0 0 0 0 0 0 0 0
2023-10-18T02-47-56.502 PM	000003.2468	000000.0133	000000.2001	000000.0552	000000.1552	-000000.0351	000001.0006	000002.1429	000004.4400	38059	00217	00687	00550	00099	00526	01867	00679	00124	0 0 0 1 0 1 1 1 1 1 1 1 1 1 1 1	0 0 0 0 0 0 0 0 0 0 0 0 0 0 0 0
2023-10-18T02-47-59.216 PM	000003.2492	000000.0165	000000.2005	000000.0546	000000.1552	-000000.0351	000001.0006	000002.1429	000004.9200	38055	00223	00688	00546	00099	00526	01867	00679	00132	0 0 0 1 0 1 1 1 1 1 1 1 1 1 1 1	0 0 0 0 0 0 0 0 0 0 0 0 0 0 0 0
2023-10-18T02-48-01.976 PM	000003.2492	000000.0287	000000.2333	000000.0622	000000.1678	-000000.0702	000000.9988	000002.2689	000005.1600	38055	00246	00763	00598	00105	00526	01864	00677	00136	0 0 0 1 0 1 1 1 1 1 1 1 1 1 1 1	0 0 0 0 0 0 0 0 0 0 0 0 0 0 0 0
2023-10-18T02-48-04.266 PM	000003.2504	000000.0101	000000.2084	000000.0530	000000.1615	-000000.0351	000001.0006	000002.2059	000004.6800	38053	00211	00706	00535	00102	00526	01867	00678	00128	0 0 0 1 0 1 1 1 1 1 1 1 1 1 1 1	0 0 0 0 0 0 0 0 0 0 0 0 0 0 0 0
2023-10-18T02-48-07.622 PM	000003.2492	000000.0101	000000.2031	000000.0546	000000.1552	-000000.0351	000001.0000	000002.2689	000004.9200	38055	00211	00694	00546	00099	00526	01866	00677	00132	0 0 0 1 0 1 1 1 1 1 1 1 1 1 1 1	0 0 0 0 0 0 0 0 0 0 0 0 0 0 0 0
2023-10-18T02-48-10.021 PM	000003.2462	000000.0255	000000.2360	000000.0622	000000.1636	-000000.0351	000001.0000	000002.2059	000004.9200	38060	00240	00769	00598	00103	00526	01866	00678	00132	0 0 0 1 0 1 1 1 1 1 1 1 1 1 1 1	0 0 0 0 0 0 0 0 0 0 0 0 0 0 0 0
2023-10-18T02-48-14.023 PM	000003.2474	-000000.0011	000000.2027	000000.0533	000000.1594	-000000.0351	000001.0000	000002.2689	000004.9200	38058	00190	00693	00537	00101	00526	01866	00677	00132	0 0 0 1 0 1 1 1 1 1 1 1 1 1 1 1	0 0 0 0 0 0 0 0 0 0 0 0 0 0 0 0
2023-10-18T02-48-16.721 PM	000003.2486	000000.0197	000000.2294	000000.0635	000000.1615	-000000.0351	000001.0000	000002.1429	000005.1600	38056	00229	00754	00607	00102	00526	01866	00679	00136	0 0 0 1 0 1 1 1 1 1 1 1 1 1 1 1	0 0 0 0 0 0 0 0 0 0 0 0 0 0 0 0
2023-10-18T02-48-19.607 PM	000003.2492	000000.0011	000000.2368	000000.0629	000000.1615	-000000.0351	000001.0012	000002.2689	000005.1600	38055	00194	00771	00603	00102	00526	01868	00677	00136	0 0 0 1 0 1 1 1 1 1 1 1 1 1 1 1	0 0 0 0 0 0 0 0 0 0 0 0 0 0 0 0
2023-10-18T02-48-22.288 PM	000003.2498	-000000.0064	000000.1996	000000.0520	000000.1531	-000000.0351	000001.0006	000002.1429	000004.9200	38054	00180	00686	00528	00098	00526	01867	00679	00132	0 0 0 1 0 1 1 1 1 1 1 1 1 1 1 1	0 0 0 0 0 0 0 0 0 0 0 0 0 0 0 0
2023-10-18T02-48-24.688 PM	000003.2515	-000000.0042	000000.2001	000000.0517	000000.1552	-000000.0351	000001.0000	000002.3319	000004.6800	38051	00184	00687	00526	00099	00526	01866	00676	00128	0 0 0 1 0 1 1 1 1 1 1 1 1 1 1 1	0 0 0 0 0 0 0 0 0 0 0 0 0 0 0 0
2023-10-18T02-48-27.827 PM	000003.2486	000000.0260	000000.2036	000000.0491	000000.1615	-000000.0351	000001.0000	000002.2059	000005.1600	38056	00241	00695	00508	00102	00526	01866	00678	00136	0 0 0 1 0 1 1 1 1 1 1 1 1 1 1 1	0 0 0 0 0 0 0 0 0 0 0 0 0 0 0 0
2023-10-18T02-48-30.555 PM	000003.2474	000000.0005	000000.2005	000000.0514	000000.1552	-000000.0351	000001.0012	000002.2059	000004.6800	38058	00193	00688	00524	00099	00526	01868	00678	00128	0 0 0 1 0 1 1 1 1 1 1 1 1 1 1 1	0 0 0 0 0 0 0 0 0 0 0 0 0 0 0 0
2023-10-18T02-48-33.222 PM	000003.2492	-000000.0090	000000.2023	000000.0508	000000.1552	-000000.0351	000000.9994	000002.1429	000004.9200	38055	00175	00692	00520	00099	00526	01865	00679	00132	0 0 0 1 0 1 1 1 1 1 1 1 1 1 1 1	0 0 0 0 0 0 0 0 0 0 0 0 0 0 0 0
2023-10-18T02-48-36.765 PM	000003.2498	000000.0303	000000.2119	000000.0495	000000.1657	-000000.0351	000001.0006	000002.2059	000004.6800	38054	00249	00714	00511	00104	00526	01867	00678	00128	0 0 0 1 0 1 1 1 1 1 1 1 1 1 1 1	0 0 0 0 0 0 0 0 0 0 0 0 0 0 0 0
2023-10-18T02-48-39.543 PM	000003.2498	000000.0271	000000.2154	000000.0494	000000.1615	-000000.0351	000000.9994	000002.2689	000005.4000	38054	00243	00722	00510	00102	00526	01865	00677	00140	0 0 0 1 0 1 1 1 1 1 1 1 1 1 1 1	0 0 0 0 0 0 0 0 0 0 0 0 0 0 0 0
2023-10-18T02-48-42.445 PM	000003.2498	000000.0250	000000.2333	000000.0593	000000.1552	-000000.0351	000001.0012	000002.1429	000005.4000	38054	00239	00763	00578	00099	00526	01868	00679	00140	0 0 0 1 0 1 1 1 1 1 1 1 1 1 1 1	0 0 0 0 0 0 0 0 0 0 0 0 0 0 0 0
2023-10-18T02-48-45.174 PM	000003.2462	000000.0255	000000.2364	000000.0587	000000.1636	-000000.0351	000001.0006	000002.1429	000005.1600	38060	00240	00770	00574	00103	00526	01867	00679	00136	0 0 0 1 0 1 1 1 1 1 1 1 1 1 1 1	0 0 0 0 0 0 0 0 0 0 0 0 0 0 0 0
2023-10-18T02-48-47.952 PM	000003.2486	-000000.0005	000000.2158	000000.0587	000000.1636	-000000.0702	000001.0006	000002.2059	000004.9200	38056	00191	00723	00574	00103	00526	01867	00678	00132	0 0 0 1 0 1 1 1 1 1 1 1 1 1 1 1	0 0 0 0 0 0 0 0 0 0 0 0 0 0 0 0
2023-10-18T02-48-50.523 PM	000003.2468	000000.0260	000000.2373	000000.0590	000000.1636	-000000.0351	000001.0006	000002.2059	000005.1600	38059	00241	00772	00576	00103	00526	01867	00678	00136	0 0 0 1 0 1 1 1 1 1 1 1 1 1 1 1	0 0 0 0 0 0 0 0 0 0 0 0 0 0 0 0
2023-10-18T02-48-53.174 PM	000003.2474	000000.0356	000000.2290	000000.0597	000000.1615	-000000.0351	000001.0006	000002.2059	000004.9200	38058	00259	00753	00581	00102	00526	01867	00678	00132	0 0 0 1 0 1 1 1 1 1 1 1 1 1 1 1	0 0 0 0 0 0 0 0 0 0 0 0 0 0 0 0
2023-10-18T02-48-55.888 PM	000003.2486	-000000.0090	000000.2272	000000.0591	000000.1636	-000000.0351	000001.0000	000002.2689	000004.9200	38056	00175	00749	00577	00103	00526	01866	00677	00132	0 0 0 1 0 1 1 1 1 1 1 1 1 1 1 1	0 0 0 0 0 0 0 0 0 0 0 0 0 0 0 0
2023-10-18T02-48-59.672 PM	000003.2504	000000.0266	000000.2347	000000.0593	000000.1573	-000000.0351	000001.0006	000002.0798	000005.4000	38053	00242	00766	00578	00100	00526	01867	00680	00140	0 0 0 1 0 1 1 1 1 1 1 1 1 1 1 1	0 0 0 0 0 0 0 0 0 0 0 0 0 0 0 0
2023-10-18T02-49-02.504 PM	000003.2492	000000.0005	000000.2009	000000.0514	000000.1573	-000000.0351	000001.0006	000002.1429	000004.9200	38055	00193	00689	00524	00100	00526	01867	00679	00132	0 0 0 1 0 1 1 1 1 1 1 1 1 1 1 1	0 0 0 0 0 0 0 0 0 0 0 0 0 0 0 0
2023-10-18T02-49-05.369 PM	000003.2539	-000000.0042	000000.2009	000000.0521	000000.1552	-000000.0351	000001.0025	000002.1429	000005.4000	38047	00184	00689	00529	00099	00526	01870	00679	00140	0 0 0 1 0 1 1 1 1 1 1 1 1 1 1 1	0 0 0 0 0 0 0 0 0 0 0 0 0 0 0 0
2023-10-18T02-49-08.298 PM	000003.2580	000000.0345	000000.2132	000000.0497	000000.1636	-000000.0351	000000.9994	000002.2059	000005.1600	38040	00257	00717	00512	00103	00526	01865	00678	00136	0 0 0 1 0 1 1 1 1 1 1 1 1 1 1 1	0 0 0 0 0 0 0 0 0 0 0 0 0 0 0 0
2023-10-18T02-49-10.643 PM	000003.2592	000000.0255	000000.2241	000000.0497	000000.1531	-000000.0351	000001.0000	000002.2059	000005.4000	38038	00240	00742	00512	00098	00526	01866	00678	00140	0 0 0 1 0 1 1 1 1 1 1 1 1 1 1 1	0 0 0 0 0 0 0 0 0 0 0 0 0 0 0 0
2023-10-18T02-49-13.923 PM	000003.2598	000000.0260	000000.2329	000000.0597	000000.1594	-000000.0351	000000.9994	000002.0798	000005.1600	38037	00241	00762	00581	00101	00526	01865	00680	00136	0 0 0 1 0 1 1 1 1 1 1 1 1 1 1 1	0 0 0 0 0 0 0 0 0 0 0 0 0 0 0 0
2023-10-18T02-49-16.230 PM	000003.2622	000000.0271	000000.2167	000000.0517	000000.1552	-000000.0351	000000.9994	000002.0798	000005.4000	38033	00243	00725	00526	00099	00526	01865	00680	00140	0 0 0 1 0 1 1 1 1 1 1 1 1 1 1 1	0 0 0 0 0 0 0 0 0 0 0 0 0 0 0 0
2023-10-18T02-49-19.540 PM	000003.2634	000000.0250	000000.2136	000000.0502	000000.1552	-000000.0351	000001.0006	000002.1429	000004.9200	38031	00239	00718	00516	00099	00526	01867	00679	00132	0 0 0 1 0 1 1 1 1 1 1 1 1 1 1 1	0 0 0 0 0 0 0 0 0 0 0 0 0 0 0 0
2023-10-18T02-49-22.521 PM	000003.2646	000000.0255	000000.2338	000000.0596	000000.1594	-000000.0351	000000.9994	000002.0798	000005.1600	38029	00240	00764	00580	00101	00526	01865	00680	00136	0 0 0 1 0 1 1 1 1 1 1 1 1 1 1 1	0 0 0 0 0 0 0 0 0 0 0 0 0 0 0 0
2023-10-18T02-49-25.975 PM	000003.2646	-000000.0085	000000.2023	000000.0513	000000.1531	-000000.0351	000001.0000	000002.2689	000004.9200	38029	00176	00692	00523	00098	00526	01866	00677	00132	0 0 0 1 0 1 1 1 1 1 1 1 1 1 1 1	0 0 0 0 0 0 0 0 0 0 0 0 0 0 0 0
2023-10-18T02-49-28.722 PM	000003.2628	-000000.0080	000000.2066	000000.0613	000000.1594	-000000.0702	000001.0000	000002.1429	000004.4400	38032	00177	00702	00592	00101	00526	01866	00679	00124	0 0 0 1 0 1 1 1 1 1 1 1 1 1 1 1	0 0 0 0 0 0 0 0 0 0 0 0 0 0 0 0
2023-10-18T02-49-31.514 PM	000003.2628	-000000.0005	000000.2036	000000.0601	000000.1636	-000000.0702	000000.9994	000002.0798	000004.6800	38032	00191	00695	00584	00103	00526	01865	00680	00128	0 0 0 1 0 1 1 1 1 1 1 1 1 1 1 1	0 0 0 0 0 0 0 0 0 0 0 0 0 0 0 0
2023-10-18T02-49-33.962 PM	000003.2610	-000000.0069	000000.2001	000000.0520	000000.1552	-000000.0351	000001.0000	000002.2689	000005.1600	38035	00179	00687	00528	00099	00526	01866	00677	00136	0 0 0 1 0 1 1 1 1 1 1 1 1 1 1 1	0 0 0 0 0 0 0 0 0 0 0 0 0 0 0 0
2023-10-18T02-49-37.225 PM	000003.2610	-000000.0096	000000.2079	000000.0498	000000.1552	-000000.0351	000001.0000	000002.2059	000005.1600	38035	00174	00705	00513	00099	00526	01866	00678	00136	0 0 0 1 0 1 1 1 1 1 1 1 1 1 1 1	0 0 0 0 0 0 0 0 0 0 0 0 0 0 0 0
2023-10-18T02-49-39.830 PM	000003.2610	000000.0271	000000.2298	000000.0523	000000.1531	-000000.0351	000001.0000	000002.2059	000005.1600	38035	00243	00755	00530	00098	00526	01866	00678	00136	0 0 0 1 0 1 1 1 1 1 1 1 1 1 1 1	0 0 0 0 0 0 0 0 0 0 0 0 0 0 0 0
2023-10-18T02-49-42.686 PM	000003.2622	-000000.0016	000000.2005	000000.0514	000000.1552	-000000.0351	000001.0006	000002.2059	000004.9200	38033	00189	00688	00524	00099	00526	01867	00678	00132	0 0 0 1 0 1 1 1 1 1 1 1 1 1 1 1	0 0 0 0 0 0 0 0 0 0 0 0 0 0 0 0
2023-10-18T02-49-45.542 PM	000003.2610	-000000.0016	000000.2005	000000.0516	000000.1552	-000000.0351	000001.0006	000002.1429	000004.9200	38035	00189	00688	00525	00099	00526	01867	00679	00132	0 0 0 1 0 1 1 1 1 1 1 1 1 1 1 1	0 0 0 0 0 0 0 0 0 0 0 0 0 0 0 0
2023-10-18T02-49-47.974 PM	000003.2616	000000.0303	000000.2316	000000.0502	000000.1636	-000000.0351	000000.9994	000002.3319	000004.9200	38034	00249	00759	00516	00103	00526	01865	00676	00132	0 0 0 1 0 1 1 1 1 1 1 1 1 1 1 1	0 0 0 0 0 0 0 0 0 0 0 0 0 0 0 0
2023-10-18T02-49-51.880 PM	000003.2651	-000000.0096	000000.2040	000000.0578	000000.1594	-000000.0702	000001.0000	000002.1429	000005.4000	38028	00174	00696	00568	00101	00526	01866	00679	00140	0 0 0 1 0 1 1 1 1 1 1 1 1 1 1 1	0 0 0 0 0 0 0 0 0 0 0 0 0 0 0 0
2023-10-18T02-49-54.188 PM	000003.2681	000000.0303	000000.2285	000000.0610	000000.1615	-000000.0351	000001.0000	000002.1429	000004.6800	38023	00249	00752	00590	00102	00526	01866	00679	00128	0 0 0 1 0 1 1 1 1 1 1 1 1 1 1 1	0 0 0 0 0 0 0 0 0 0 0 0 0 0 0 0
2023-10-18T02-49-57.514 PM	000003.2669	000000.0356	000000.2294	000000.0601	000000.1615	-000000.0351	000001.0000	000002.2689	000005.4000	38025	00259	00754	00584	00102	00526	01866	00677	00140	0 0 0 1 0 1 1 1 1 1 1 1 1 1 1 1	0 0 0 0 0 0 0 0 0 0 0 0 0 0 0 0
2023-10-18T02-49-59.961 PM	000003.2687	-000000.0080	000000.2071	000000.0548	000000.1678	-000000.0702	000000.9994	000002.2059	000004.6800	38022	00177	00703	00547	00105	00526	01865	00678	00128	0 0 0 1 0 1 1 1 1 1 1 1 1 1 1 1	0 0 0 0 0 0 0 0 0 0 0 0 0 0 0 0
2023-10-18T02-50-03.210 PM	000003.2657	-000000.0085	000000.2044	000000.0549	000000.1594	-000000.0702	000001.0000	000002.1429	000004.9200	38027	00176	00697	00548	00101	00526	01866	00679	00132	0 0 0 1 0 1 1 1 1 1 1 1 1 1 1 1	0 0 0 0 0 0 0 0 0 0 0 0 0 0 0 0
2023-10-18T02-50-05.956 PM	000003.2675	-000000.0011	000000.2009	000000.0504	000000.1615	-000000.0702	000000.9994	000002.2689	000004.9200	38024	00190	00689	00517	00102	00526	01865	00677	00132	0 0 0 1 0 1 1 1 1 1 1 1 1 1 1 1	0 0 0 0 0 0 0 0 0 0 0 0 0 0 0 0
2023-10-18T02-50-08.686 PM	000003.2663	-000000.0080	000000.2049	000000.0571	000000.1573	-000000.0702	000000.9994	000002.2689	000004.9200	38026	00177	00698	00563	00100	00526	01865	00677	00132	0 0 0 1 0 1 1 1 1 1 1 1 1 1 1 1	0 0 0 0 0 0 0 0 0 0 0 0 0 0 0 0
2023-10-18T02-50-11.510 PM	000003.2705	-000000.0058	000000.1992	000000.0575	000000.1594	-000000.0702	000000.9994	000002.3319	000004.9200	38019	00181	00685	00566	00101	00526	01865	00676	00132	0 0 0 1 0 1 1 1 1 1 1 1 1 1 1 1	0 0 0 0 0 0 0 0 0 0 0 0 0 0 0 0
2023-10-18T02-50-15.196 PM	000003.2693	000000.0255	000000.2360	000000.0558	000000.1552	-000000.0351	000000.9994	000002.1429	000004.6800	38021	00240	00769	00554	00099	00526	01865	00679	00128	0 0 0 1 0 1 1 1 1 1 1 1 1 1 1 1	0 0 0 0 0 0 0 0 0 0 0 0 0 0 0 0
2023-10-18T02-50-17.835 PM	000003.2705	000000.0271	000000.2294	000000.0610	000000.1594	-000000.0351	000000.9982	000002.1429	000005.1600	38019	00243	00754	00590	00101	00526	01863	00679	00136	0 0 0 1 0 1 1 1 1 1 1 1 1 1 1 1	0 0 0 0 0 0 0 0 0 0 0 0 0 0 0 0
2023-10-18T02-50-20.687 PM	000003.2717	000000.0255	000000.2351	000000.0545	000000.1552	-000000.0351	000000.9982	000002.2689	000005.1600	38017	00240	00767	00545	00099	00526	01863	00677	00136	0 0 0 1 0 1 1 1 1 1 1 1 1 1 1 1	0 0 0 0 0 0 0 0 0 0 0 0 0 0 0 0
2023-10-18T02-50-23.464 PM	000003.2705	000000.0255	000000.2298	000000.0561	000000.1552	-000000.0351	000000.9982	000002.1429	000004.9200	38019	00240	00755	00556	00099	00526	01863	00679	00132	0 0 0 1 0 1 1 1 1 1 1 1 1 1 1 1	0 0 0 0 0 0 0 0 0 0 0 0 0 0 0 0
2023-10-18T02-50-26.446 PM	000003.2687	000000.0303	000000.2290	000000.0612	000000.1594	-000000.0351	000000.9982	000002.2689	000005.1600	38022	00249	00753	00591	00101	00526	01863	00677	00136	0 0 0 1 0 1 1 1 1 1 1 1 1 1 1 1	0 0 0 0 0 0 0 0 0 0 0 0 0 0 0 0
2023-10-18T02-50-29.223 PM	000003.2663	000000.0313	000000.2307	000000.0587	000000.1678	-000000.0702	000000.9994	000002.1429	000004.6800	38026	00251	00757	00574	00105	00526	01865	00679	00128	0 0 0 1 0 1 1 1 1 1 1 1 1 1 1 1	0 0 0 0 0 0 0 0 0 0 0 0 0 0 0 0
2023-10-18T02-50-31.827 PM	000003.2616	-000000.0074	000000.2079	000000.0529	000000.1657	-000000.0702	000001.0006	000002.2689	000005.1600	38034	00178	00705	00534	00104	00526	01867	00677	00136	0 0 0 1 0 1 1 1 1 1 1 1 1 1 1 1	0 0 0 0 0 0 0 0 0 0 0 0 0 0 0 0
2023-10-18T02-50-34.666 PM	000003.2616	000000.0255	000000.2355	000000.0590	000000.1573	-000000.0351	000000.9994	000002.2059	000004.9200	38034	00240	00768	00576	00100	00526	01865	00678	00132	0 0 0 1 0 1 1 1 1 1 1 1 1 1 1 1	0 0 0 0 0 0 0 0 0 0 0 0 0 0 0 0
2023-10-18T02-50-37.522 PM	000003.2575	000000.0260	000000.2351	000000.0587	000000.1594	-000000.0351	000000.9994	000002.2059	000005.1600	38041	00241	00767	00574	00101	00526	01865	00678	00136	0 0 0 1 0 1 1 1 1 1 1 1 1 1 1 1	0 0 0 0 0 0 0 0 0 0 0 0 0 0 0 0
2023-10-18T02-50-41.162 PM	000003.2545	-000000.0037	000000.1992	000000.0516	000000.1573	-000000.0351	000001.0006	000002.1429	000005.1600	38046	00185	00685	00525	00100	00526	01867	00679	00136	0 0 0 1 0 1 1 1 1 1 1 1 1 1 1 1	0 0 0 0 0 0 0 0 0 0 0 0 0 0 0 0
2023-10-18T02-50-43.876 PM	000003.2545	000000.0287	000000.2333	000000.0569	000000.1636	-000000.0351	000001.0000	000002.1429	000005.1600	38046	00246	00763	00562	00103	00526	01866	00679	00136	0 0 0 1 0 1 1 1 1 1 1 1 1 1 1 1	0 0 0 0 0 0 0 0 0 0 0 0 0 0 0 0
2023-10-18T02-50-46.154 PM	000003.2539	-000000.0069	000000.2062	000000.0500	000000.1552	-000000.0351	000001.0012	000002.2059	000004.6800	38047	00179	00701	00514	00099	00526	01868	00678	00128	0 0 0 1 0 1 1 1 1 1 1 1 1 1 1 1	0 0 0 0 0 0 0 0 0 0 0 0 0 0 0 0
2023-10-18T02-50-49.512 PM	000003.2545	-000000.0069	000000.2071	000000.0495	000000.1636	-000000.0351	000000.9994	000002.2059	000004.9200	38046	00179	00703	00511	00103	00526	01865	00678	00132	0 0 0 1 0 1 1 1 1 1 1 1 1 1 1 1	0 0 0 0 0 0 0 0 0 0 0 0 0 0 0 0
2023-10-18T02-50-52.132 PM	000003.2515	000000.0335	000000.2285	000000.0606	000000.1594	-000000.0351	000000.9994	000002.2059	000005.1600	38051	00255	00752	00587	00101	00526	01865	00678	00136	0 0 0 1 0 1 1 1 1 1 1 1 1 1 1 1	0 0 0 0 0 0 0 0 0 0 0 0 0 0 0 0
2023-10-18T02-50-55.117 PM	000003.2504	000000.0335	000000.2285	000000.0594	000000.1615	-000000.0351	000000.9988	000002.0168	000004.6800	38053	00255	00752	00579	00102	00526	01864	00681	00128	0 0 0 1 0 1 1 1 1 1 1 1 1 1 1 1	0 0 0 0 0 0 0 0 0 0 0 0 0 0 0 0
2023-10-18T02-50-57.796 PM	000003.2504	000000.0207	000000.2355	000000.0591	000000.1636	-000000.0351	000001.0000	000002.2689	000004.6800	38053	00231	00768	00577	00103	00526	01866	00677	00128	0 0 0 1 0 1 1 1 1 1 1 1 1 1 1 1	0 0 0 0 0 0 0 0 0 0 0 0 0 0 0 0
2023-10-18T02-51-00.637 PM	000003.2498	000000.0266	000000.2290	000000.0606	000000.1594	-000000.0351	000001.0000	000002.1429	000005.1600	38054	00242	00753	00587	00101	00526	01866	00679	00136	0 0 0 1 0 1 1 1 1 1 1 1 1 1 1 1	0 0 0 0 0 0 0 0 0 0 0 0 0 0 0 0
2023-10-18T02-51-04.168 PM	000003.2480	-000000.0080	000000.2018	000000.0508	000000.1594	-000000.0351	000001.0000	000002.0798	000005.1600	38057	00177	00691	00520	00101	00526	01866	00680	00136	0 0 0 1 0 1 1 1 1 1 1 1 1 1 1 1	0 0 0 0 0 0 0 0 0 0 0 0 0 0 0 0
2023-10-18T02-51-06.567 PM	000003.2492	-000000.0021	000000.2005	000000.0516	000000.1594	-000000.0351	000001.0006	000002.2689	000005.1600	38055	00188	00688	00525	00101	00526	01867	00677	00136	0 0 0 1 0 1 1 1 1 1 1 1 1 1 1 1	0 0 0 0 0 0 0 0 0 0 0 0 0 0 0 0
2023-10-18T02-51-09.720 PM	000003.2468	000000.0127	000000.2031	000000.0505	000000.1531	-000000.0351	000001.0012	000002.2059	000004.6800	38059	00216	00694	00518	00098	00526	01868	00678	00128	0 0 0 1 0 1 1 1 1 1 1 1 1 1 1 1	0 0 0 0 0 0 0 0 0 0 0 0 0 0 0 0
2023-10-18T02-51-12.357 PM	000003.2474	-000000.0080	000000.2044	000000.0508	000000.1531	-000000.0351	000001.0006	000002.1429	000004.9200	38058	00177	00697	00520	00098	00526	01867	00679	00132	0 0 0 1 0 1 1 1 1 1 1 1 1 1 1 1	0 0 0 0 0 0 0 0 0 0 0 0 0 0 0 0
2023-10-18T02-51-14.858 PM	000003.2456	-000000.0032	000000.1996	000000.0510	000000.1573	-000000.0351	000001.0006	000002.0798	000004.9200	38061	00186	00686	00521	00100	00526	01867	00680	00132	0 0 0 1 0 1 1 1 1 1 1 1 1 1 1 1	0 0 0 0 0 0 0 0 0 0 0 0 0 0 0 0
2023-10-18T02-51-18.083 PM	000003.2415	000000.0212	000000.2018	000000.0501	000000.1615	-000000.0351	000001.0000	000002.2059	000005.1600	38068	00232	00691	00515	00102	00526	01866	00678	00136	0 0 0 1 0 1 1 1 1 1 1 1 1 1 1 1	0 0 0 0 0 0 0 0 0 0 0 0 0 0 0 0
2023-10-18T02-51-20.829 PM	000003.2409	000000.0149	000000.2005	000000.0504	000000.1615	-000000.0351	000001.0012	000002.2059	000005.1600	38069	00220	00688	00517	00102	00526	01868	00678	00136	0 0 0 1 0 1 1 1 1 1 1 1 1 1 1 1	0 0 0 0 0 0 0 0 0 0 0 0 0 0 0 0
2023-10-18T02-51-23.182 PM	000003.2409	-000000.0037	000000.2040	000000.0492	000000.1615	-000000.0351	000001.0000	000002.2689	000004.6800	38069	00185	00696	00509	00102	00526	01866	00677	00128	0 0 0 1 0 1 1 1 1 1 1 1 1 1 1 1	0 0 0 0 0 0 0 0 0 0 0 0 0 0 0 0
2023-10-18T02-51-26.430 PM	000003.2415	000000.0106	000000.2062	000000.0495	000000.1573	-000000.0351	000001.0000	000002.1429	000005.1600	38068	00212	00701	00511	00100	00526	01866	00679	00136	0 0 0 1 0 1 1 1 1 1 1 1 1 1 1 1	0 0 0 0 0 0 0 0 0 0 0 0 0 0 0 0
2023-10-18T02-51-30.102 PM	000003.2427	-000000.0080	000000.2241	000000.0603	000000.1594	-000000.0351	000001.0012	000002.1429	000004.9200	38066	00177	00742	00585	00101	00526	01868	00679	00132	0 0 0 1 0 1 1 1 1 1 1 1 1 1 1 1	0 0 0 0 0 0 0 0 0 0 0 0 0 0 0 0
2023-10-18T02-51-32.832 PM	000003.2462	000000.0064	000000.2298	000000.0597	000000.1678	-000000.0702	000001.0000	000002.1429	000004.9200	38060	00204	00755	00581	00105	00526	01866	00679	00132	0 0 0 1 0 1 1 1 1 1 1 1 1 1 1 1	0 0 0 0 0 0 0 0 0 0 0 0 0 0 0 0
2023-10-18T02-51-35.186 PM	000003.2462	000000.0329	000000.2285	000000.0593	000000.1678	-000000.0702	000000.9994	000002.2689	000004.9200	38060	00254	00752	00578	00105	00526	01865	00677	00132	0 0 0 1 0 1 1 1 1 1 1 1 1 1 1 1	0 0 0 0 0 0 0 0 0 0 0 0 0 0 0 0
2023-10-18T02-51-38.387 PM	000003.2492	000000.0027	000000.2342	000000.0588	000000.1678	-000000.0351	000001.0000	000002.2059	000005.4000	38055	00197	00765	00575	00105	00526	01866	00678	00140	0 0 0 1 0 1 1 1 1 1 1 1 1 1 1 1	0 0 0 0 0 0 0 0 0 0 0 0 0 0 0 0
2023-10-18T02-51-41.086 PM	000003.2504	000000.0154	000000.2307	000000.0587	000000.1678	-000000.0702	000000.9994	000002.2059	000004.9200	38053	00221	00757	00574	00105	00526	01865	00678	00132	0 0 0 1 0 1 1 1 1 1 1 1 1 1 1 1	0 0 0 0 0 0 0 0 0 0 0 0 0 0 0 0
2023-10-18T02-51-43.863 PM	000003.2504	-000000.0074	000000.2023	000000.0510	000000.1552	-000000.0351	000001.0000	000002.2059	000005.1600	38053	00178	00692	00521	00099	00526	01866	00678	00136	0 0 0 1 0 1 1 1 1 1 1 1 1 1 1 1	0 0 0 0 0 0 0 0 0 0 0 0 0 0 0 0
2023-10-18T02-51-46.592 PM	000003.2521	-000000.0011	000000.2298	000000.0591	000000.1678	-000000.0702	000001.0006	000002.2689	000004.6800	38050	00190	00755	00577	00105	00526	01867	00677	00128	0 0 0 1 0 1 1 1 1 1 1 1 1 1 1 1	0 0 0 0 0 0 0 0 0 0 0 0 0 0 0 0
2023-10-18T02-51-49.417 PM	000003.2521	000000.0064	000000.2298	000000.0647	000000.1594	-000000.0351	000001.0000	000002.1429	000005.1600	38050	00204	00755	00615	00101	00526	01866	00679	00136	0 0 0 1 0 1 1 1 1 1 1 1 1 1 1 1	0 0 0 0 0 0 0 0 0 0 0 0 0 0 0 0
2023-10-18T02-51-53.089 PM	000003.2533	000000.0255	000000.2075	000000.0540	000000.1531	-000000.0351	000001.0018	000002.2059	000005.1600	38048	00240	00704	00542	00098	00526	01869	00678	00136	0 0 0 1 0 1 1 1 1 1 1 1 1 1 1 1	0 0 0 0 0 0 0 0 0 0 0 0 0 0 0 0
2023-10-18T02-51-55.804 PM	000003.2510	000000.0271	000000.2325	000000.0644	000000.1594	-000000.0351	000001.0012	000002.0798	000004.9200	38052	00243	00761	00613	00101	00526	01868	00680	00132	0 0 0 1 0 1 1 1 1 1 1 1 1 1 1 1	0 0 0 0 0 0 0 0 0 0 0 0 0 0 0 0
2023-10-18T02-51-58.604 PM	000003.2515	000000.0260	000000.2018	000000.0548	000000.1552	-000000.0351	000001.0000	000002.0798	000005.1600	38051	00241	00691	00547	00099	00526	01866	00680	00136	0 0 0 1 0 1 1 1 1 1 1 1 1 1 1 1	0 0 0 0 0 0 0 0 0 0 0 0 0 0 0 0
2023-10-18T02-52-01.427 PM	000003.2504	000000.0255	000000.2005	000000.0553	000000.1573	-000000.0702	000001.0012	000002.1429	000005.1600	38053	00240	00688	00551	00100	00526	01868	00679	00136	0 0 0 1 0 1 1 1 1 1 1 1 1 1 1 1	0 0 0 0 0 0 0 0 0 0 0 0 0 0 0 0
2023-10-18T02-52-03.875 PM	000003.2504	000000.0292	000000.2285	000000.0644	000000.1636	-000000.0702	000001.0006	000002.2689	000004.9200	38053	00247	00752	00613	00103	00526	01867	00677	00132	0 0 0 1 0 1 1 1 1 1 1 1 1 1 1 1	0 0 0 0 0 0 0 0 0 0 0 0 0 0 0 0
2023-10-18T02-52-07.091 PM	000003.2492	000000.0255	000000.2342	000000.0628	000000.1615	-000000.0351	000001.0006	000002.1429	000005.1600	38055	00240	00765	00602	00102	00526	01867	00679	00136	0 0 0 1 0 1 1 1 1 1 1 1 1 1 1 1	0 0 0 0 0 0 0 0 0 0 0 0 0 0 0 0
2023-10-18T02-52-09.774 PM	000003.2486	-000000.0032	000000.2154	000000.0631	000000.1678	-000000.0702	000001.0006	000002.2059	000005.1600	38056	00186	00722	00604	00105	00526	01867	00678	00136	0 0 0 1 0 1 1 1 1 1 1 1 1 1 1 1	0 0 0 0 0 0 0 0 0 0 0 0 0 0 0 0
2023-10-18T02-52-12.504 PM	000003.2492	000000.0324	000000.2298	000000.0642	000000.1636	-000000.0702	000001.0000	000002.2059	000004.9200	38055	00253	00755	00612	00103	00526	01866	00678	00132	0 0 0 1 0 1 1 1 1 1 1 1 1 1 1 1	0 0 0 0 0 0 0 0 0 0 0 0 0 0 0 0
2023-10-18T02-52-15.140 PM	000003.2527	000000.0303	000000.2329	000000.0625	000000.1678	-000000.0702	000001.0000	000002.1429	000004.6800	38049	00249	00762	00600	00105	00526	01866	00679	00128	0 0 0 1 0 1 1 1 1 1 1 1 1 1 1 1	0 0 0 0 0 0 0 0 0 0 0 0 0 0 0 0
2023-10-18T02-52-18.513 PM	000003.2539	-000000.0048	000000.2053	000000.0534	000000.1636	-000000.0702	000000.9994	000002.2689	000005.1600	38047	00183	00699	00538	00103	00526	01865	00677	00136	0 0 0 1 0 1 1 1 1 1 1 1 1 1 1 1	0 0 0 0 0 0 0 0 0 0 0 0 0 0 0 0
2023-10-18T02-52-21.636 PM	000003.2539	000000.0271	000000.2167	000000.0550	000000.1573	-000000.0351	000001.0006	000002.0798	000005.1600	38047	00243	00725	00549	00100	00526	01867	00680	00136	0 0 0 1 0 1 1 1 1 1 1 1 1 1 1 1	0 0 0 0 0 0 0 0 0 0 0 0 0 0 0 0
2023-10-18T02-52-24.337 PM	000003.2521	-000000.0058	000000.2049	000000.0494	000000.1615	-000000.0351	000001.0000	000002.2059	000005.1600	38050	00181	00698	00510	00102	00526	01866	00678	00136	0 0 0 1 0 1 1 1 1 1 1 1 1 1 1 1	0 0 0 0 0 0 0 0 0 0 0 0 0 0 0 0
2023-10-18T02-52-27.003 PM	000003.2539	-000000.0064	000000.2058	000000.0494	000000.1594	-000000.0351	000000.9994	000002.2689	000004.9200	38047	00180	00700	00510	00101	00526	01865	00677	00132	0 0 0 1 0 1 1 1 1 1 1 1 1 1 1 1	0 0 0 0 0 0 0 0 0 0 0 0 0 0 0 0
2023-10-18T02-52-29.810 PM	000003.2563	000000.0266	000000.2272	000000.0505	000000.1531	-000000.0351	000001.0012	000002.1429	000005.4000	38043	00242	00749	00518	00098	00526	01868	00679	00140	0 0 0 1 0 1 1 1 1 1 1 1 1 1 1 1	0 0 0 0 0 0 0 0 0 0 0 0 0 0 0 0
2023-10-18T02-52-32.492 PM	000003.2575	-000000.0085	000000.2062	000000.0498	000000.1552	-000000.0351	000001.0012	000002.1429	000005.4000	38041	00176	00701	00513	00099	00526	01868	00679	00140	0 0 0 1 0 1 1 1 1 1 1 1 1 1 1 1	0 0 0 0 0 0 0 0 0 0 0 0 0 0 0 0
2023-10-18T02-52-35.127 PM	000003.2604	-000000.0080	000000.2058	000000.0497	000000.1552	-000000.0351	000001.0006	000002.1429	000004.4400	38036	00177	00700	00512	00099	00526	01867	00679	00124	0 0 0 1 0 1 1 1 1 1 1 1 1 1 1 1	0 0 0 0 0 0 0 0 0 0 0 0 0 0 0 0
2023-10-18T02-52-37.794 PM	000003.2640	000000.0303	000000.2206	000000.0511	000000.1615	-000000.0351	000001.0012	000002.2059	000005.4000	38030	00249	00734	00522	00102	00526	01868	00678	00140	0 0 0 1 0 1 1 1 1 1 1 1 1 1 1 1	0 0 0 0 0 0 0 0 0 0 0 0 0 0 0 0
2023-10-18T02-52-41.480 PM	000003.2640	000000.0260	000000.2150	000000.0507	000000.1531	-000000.0351	000000.9988	000002.0798	000005.4000	38030	00241	00721	00519	00098	00526	01864	00680	00140	0 0 0 1 0 1 1 1 1 1 1 1 1 1 1 1	0 0 0 0 0 0 0 0 0 0 0 0 0 0 0 0
2023-10-18T02-52-44.115 PM	000003.2681	000000.0319	000000.2325	000000.0594	000000.1657	-000000.0351	000000.9994	000002.2059	000004.6800	38023	00252	00761	00579	00104	00526	01865	00678	00128	0 0 0 1 0 1 1 1 1 1 1 1 1 1 1 1	0 0 0 0 0 0 0 0 0 0 0 0 0 0 0 0
2023-10-18T02-52-47.018 PM	000003.2669	000000.0324	000000.2298	000000.0593	000000.1657	-000000.0351	000000.9994	000002.2689	000005.4000	38025	00253	00755	00578	00104	00526	01865	00677	00140	0 0 0 1 0 1 1 1 1 1 1 1 1 1 1 1	0 0 0 0 0 0 0 0 0 0 0 0 0 0 0 0
2023-10-18T02-52-49.794 PM	000003.2675	-000000.0064	000000.2053	000000.0564	000000.1615	-000000.0702	000000.9994	000002.1429	000004.6800	38024	00180	00699	00558	00102	00526	01865	00679	00128	0 0 0 1 0 1 1 1 1 1 1 1 1 1 1 1	0 0 0 0 0 0 0 0 0 0 0 0 0 0 0 0
2023-10-18T02-52-52.602 PM	000003.2681	000000.0292	000000.2290	000000.0606	000000.1594	-000000.0351	000000.9988	000002.1429	000005.4000	38023	00247	00753	00587	00101	00526	01864	00679	00140	0 0 0 1 0 1 1 1 1 1 1 1 1 1 1 1	0 0 0 0 0 0 0 0 0 0 0 0 0 0 0 0
2023-10-18T02-52-55.377 PM	000003.2687	000000.0287	000000.2316	000000.0603	000000.1594	-000000.0351	000000.9994	000002.2059	000004.6800	38022	00246	00759	00585	00101	00526	01865	00678	00128	0 0 0 1 0 1 1 1 1 1 1 1 1 1 1 1	0 0 0 0 0 0 0 0 0 0 0 0 0 0 0 0
2023-10-18T02-52-58.124 PM	000003.2705	-000000.0021	000000.2075	000000.0591	000000.1678	-000000.0702	000000.9994	000002.2689	000005.1600	38019	00188	00704	00577	00105	00526	01865	00677	00136	0 0 0 1 0 1 1 1 1 1 1 1 1 1 1 1	0 0 0 0 0 0 0 0 0 0 0 0 0 0 0 0
2023-10-18T02-53-00.729 PM	000003.2693	-000000.0037	000000.2132	000000.0606	000000.1636	-000000.0702	000001.0006	000002.2059	000005.4000	38021	00185	00717	00587	00103	00526	01867	00678	00140	0 0 0 1 0 1 1 1 1 1 1 1 1 1 1 1	0 0 0 0 0 0 0 0 0 0 0 0 0 0 0 0
2023-10-18T02-53-03.366 PM	000003.2705	000000.0271	000000.2320	000000.0599	000000.1594	-000000.0351	000000.9994	000002.1429	000005.1600	38019	00243	00760	00582	00101	00526	01865	00679	00136	0 0 0 1 0 1 1 1 1 1 1 1 1 1 1 1	0 0 0 0 0 0 0 0 0 0 0 0 0 0 0 0
2023-10-18T02-53-07.037 PM	000003.2675	-000000.0090	000000.2044	000000.0542	000000.1552	-000000.0351	000001.0012	000002.2059	000005.4000	38024	00175	00697	00543	00099	00526	01868	00678	00140	0 0 0 1 0 1 1 1 1 1 1 1 1 1 1 1	0 0 0 0 0 0 0 0 0 0 0 0 0 0 0 0
2023-10-18T02-53-09.767 PM	000003.2663	000000.0260	000000.2329	000000.0561	000000.1573	-000000.0351	000001.0006	000002.2059	000005.1600	38026	00241	00762	00556	00100	00526	01867	00678	00136	0 0 0 1 0 1 1 1 1 1 1 1 1 1 1 1	0 0 0 0 0 0 0 0 0 0 0 0 0 0 0 0
2023-10-18T02-53-12.560 PM	000003.2663	-000000.0085	000000.2058	000000.0540	000000.1573	-000000.0351	000000.9994	000002.1429	000004.6800	38026	00176	00700	00542	00100	00526	01865	00679	00128	0 0 0 1 0 1 1 1 1 1 1 1 1 1 1 1	0 0 0 0 0 0 0 0 0 0 0 0 0 0 0 0
2023-10-18T02-53-15.353 PM	000003.2681	-000000.0048	000000.2023	000000.0546	000000.1552	-000000.0351	000001.0006	000002.1429	000004.6800	38023	00183	00692	00546	00099	00526	01867	00679	00128	0 0 0 1 0 1 1 1 1 1 1 1 1 1 1 1	0 0 0 0 0 0 0 0 0 0 0 0 0 0 0 0
2023-10-18T02-53-18.113 PM	000003.2669	000000.0255	000000.2342	000000.0610	000000.1573	-000000.0351	000001.0000	000002.1429	000005.1600	38025	00240	00765	00590	00100	00526	01866	00679	00136	0 0 0 1 0 1 1 1 1 1 1 1 1 1 1 1	0 0 0 0 0 0 0 0 0 0 0 0 0 0 0 0
2023-10-18T02-53-20.466 PM	000003.2681	000000.0303	000000.2290	000000.0555	000000.1594	-000000.0351	000001.0000	000002.1429	000005.1600	38023	00249	00753	00552	00101	00526	01866	00679	00136	0 0 0 1 0 1 1 1 1 1 1 1 1 1 1 1	0 0 0 0 0 0 0 0 0 0 0 0 0 0 0 0
2023-10-18T02-53-23.635 PM	000003.2669	000000.0266	000000.2329	000000.0601	000000.1594	-000000.0351	000001.0006	000002.2059	000004.9200	38025	00242	00762	00584	00101	00526	01867	00678	00132	0 0 0 1 0 1 1 1 1 1 1 1 1 1 1 1	0 0 0 0 0 0 0 0 0 0 0 0 0 0 0 0
2023-10-18T02-53-26.334 PM	000003.2693	000000.0271	000000.2333	000000.0527	000000.1573	-000000.0351	000001.0006	000002.1429	000005.1600	38021	00243	00763	00533	00100	00526	01867	00679	00136	0 0 0 1 0 1 1 1 1 1 1 1 1 1 1 1	0 0 0 0 0 0 0 0 0 0 0 0 0 0 0 0
2023-10-18T02-53-29.958 PM	000003.2705	-000000.0048	000000.2040	000000.0513	000000.1678	-000000.0702	000000.9988	000002.2059	000005.4000	38019	00183	00696	00523	00105	00526	01864	00678	00140	0 0 0 1 0 1 1 1 1 1 1 1 1 1 1 1	0 0 0 0 0 0 0 0 0 0 0 0 0 0 0 0
2023-10-18T02-53-32.703 PM	000003.2746	-000000.0048	000000.2014	000000.0568	000000.1594	-000000.0702	000000.9994	000002.2059	000004.9200	38012	00183	00690	00561	00101	00526	01865	00678	00132	0 0 0 1 0 1 1 1 1 1 1 1 1 1 1 1	0 0 0 0 0 0 0 0 0 0 0 0 0 0 0 0
2023-10-18T02-53-35.386 PM	000003.2734	000000.0266	000000.2325	000000.0600	000000.1615	-000000.0351	000000.9988	000002.2059	000005.4000	38014	00242	00761	00583	00102	00526	01864	00678	00140	0 0 0 1 0 1 1 1 1 1 1 1 1 1 1 1	0 0 0 0 0 0 0 0 0 0 0 0 0 0 0 0
2023-10-18T02-53-38.288 PM	000003.2734	-000000.0032	000000.2049	000000.0542	000000.1657	-000000.0702	000000.9988	000002.2689	000005.1600	38014	00186	00698	00543	00104	00526	01864	00677	00136	0 0 0 1 0 1 1 1 1 1 1 1 1 1 1 1	0 0 0 0 0 0 0 0 0 0 0 0 0 0 0 0
2023-10-18T02-53-41.050 PM	000003.2722	-000000.0037	000000.2044	000000.0556	000000.1678	-000000.0702	000000.9988	000002.2059	000005.1600	38016	00185	00697	00553	00105	00526	01864	00678	00136	0 0 0 1 0 1 1 1 1 1 1 1 1 1 1 1	0 0 0 0 0 0 0 0 0 0 0 0 0 0 0 0
2023-10-18T02-53-43.718 PM	000003.2728	-000000.0085	000000.2040	000000.0502	000000.1552	-000000.0351	000000.9988	000002.2689	000005.1600	38015	00176	00696	00516	00099	00526	01864	00677	00136	0 0 0 1 0 1 1 1 1 1 1 1 1 1 1 1	0 0 0 0 0 0 0 0 0 0 0 0 0 0 0 0
2023-10-18T02-53-46.023 PM	000003.2717	-000000.0027	000000.2014	000000.0532	000000.1636	-000000.0702	000000.9988	000002.3319	000005.4000	38017	00187	00690	00536	00103	00526	01864	00676	00140	0 0 0 1 0 1 1 1 1 1 1 1 1 1 1 1	0 0 0 0 0 0 0 0 0 0 0 0 0 0 0 0
2023-10-18T02-53-49.144 PM	000003.2717	-000000.0074	000000.2044	000000.0609	000000.1615	-000000.0702	000001.0000	000002.1429	000005.1600	38017	00178	00697	00589	00102	00526	01866	00679	00136	0 0 0 1 0 1 1 1 1 1 1 1 1 1 1 1	0 0 0 0 0 0 0 0 0 0 0 0 0 0 0 0
2023-10-18T02-53-51.449 PM	000003.2711	-000000.0037	000000.2049	000000.0536	000000.1594	-000000.0702	000000.9994	000002.2059	000004.9200	38018	00185	00698	00539	00101	00526	01865	00678	00132	0 0 0 1 0 1 1 1 1 1 1 1 1 1 1 1	0 0 0 0 0 0 0 0 0 0 0 0 0 0 0 0
2023-10-18T02-53-55.385 PM	000003.2717	-000000.0042	000000.2040	000000.0539	000000.1615	-000000.0702	000001.0000	000002.2059	000004.9200	38017	00184	00696	00541	00102	00526	01866	00678	00132	0 0 0 1 0 1 1 1 1 1 1 1 1 1 1 1	0 0 0 0 0 0 0 0 0 0 0 0 0 0 0 0
2023-10-18T02-53-57.784 PM	000003.2728	000000.0266	000000.2333	000000.0600	000000.1573	-000000.0351	000000.9988	000002.0798	000005.1600	38015	00242	00763	00583	00100	00526	01864	00680	00136	0 0 0 1 0 1 1 1 1 1 1 1 1 1 1 1	0 0 0 0 0 0 0 0 0 0 0 0 0 0 0 0
2023-10-18T02-54-00.434 PM	000003.2699	000000.0266	000000.2329	000000.0587	000000.1573	-000000.0351	000000.9988	000002.2059	000005.1600	38020	00242	00762	00574	00100	00526	01864	00678	00136	0 0 0 1 0 1 1 1 1 1 1 1 1 1 1 1	0 0 0 0 0 0 0 0 0 0 0 0 0 0 0 0
2023-10-18T02-54-03.069 PM	000003.2669	-000000.0032	000000.2027	000000.0542	000000.1615	-000000.0702	000000.9982	000002.2059	000005.1600	38025	00186	00693	00543	00102	00526	01863	00678	00136	0 0 0 1 0 1 1 1 1 1 1 1 1 1 1 1	0 0 0 0 0 0 0 0 0 0 0 0 0 0 0 0
2023-10-18T02-54-05.782 PM	000003.2634	000000.0260	000000.2333	000000.0631	000000.1573	-000000.0351	000001.0000	000002.2059	000004.9200	38031	00241	00763	00604	00100	00526	01866	00678	00132	0 0 0 1 0 1 1 1 1 1 1 1 1 1 1 1	0 0 0 0 0 0 0 0 0 0 0 0 0 0 0 0
2023-10-18T02-54-08.434 PM	000003.2598	000000.0303	000000.2320	000000.0601	000000.1615	-000000.0351	000000.9994	000002.1429	000005.4000	38037	00249	00760	00584	00102	00526	01865	00679	00140	0 0 0 1 0 1 1 1 1 1 1 1 1 1 1 1	0 0 0 0 0 0 0 0 0 0 0 0 0 0 0 0
2023-10-18T02-54-11.556 PM	000003.2575	000000.0266	000000.2312	000000.0642	000000.1594	-000000.0351	000001.0000	000002.2059	000005.4000	38041	00242	00758	00612	00101	00526	01866	00678	00140	0 0 0 1 0 1 1 1 1 1 1 1 1 1 1 1	0 0 0 0 0 0 0 0 0 0 0 0 0 0 0 0
2023-10-18T02-54-14.366 PM	000003.2569	000000.0308	000000.2298	000000.0638	000000.1636	-000000.0702	000001.0000	000002.2059	000005.1600	38042	00250	00755	00609	00103	00526	01866	00678	00136	0 0 0 1 0 1 1 1 1 1 1 1 1 1 1 1	0 0 0 0 0 0 0 0 0 0 0 0 0 0 0 0
2023-10-18T02-54-18.005 PM	000003.2569	-000000.0080	000000.2049	000000.0542	000000.1552	-000000.0351	000001.0000	000002.1429	000004.6800	38042	00177	00698	00543	00099	00526	01866	00679	00128	0 0 0 1 0 1 1 1 1 1 1 1 1 1 1 1	0 0 0 0 0 0 0 0 0 0 0 0 0 0 0 0
2023-10-18T02-54-20.435 PM	000003.2539	-000000.0069	000000.2044	000000.0545	000000.1552	-000000.0351	000001.0000	000002.2059	000004.6800	38047	00179	00697	00545	00099	00526	01866	00678	00128	0 0 0 1 0 1 1 1 1 1 1 1 1 1 1 1	0 0 0 0 0 0 0 0 0 0 0 0 0 0 0 0
2023-10-18T02-54-23.666 PM	000003.2533	000000.0207	000000.2044	000000.0533	000000.1573	-000000.0351	000001.0000	000002.1429	000004.9200	38048	00231	00697	00537	00100	00526	01866	00679	00132	0 0 0 1 0 1 1 1 1 1 1 1 1 1 1 1	0 0 0 0 0 0 0 0 0 0 0 0 0 0 0 0
2023-10-18T02-54-26.379 PM	000003.2510	-000000.0037	000000.2040	000000.0635	000000.1636	-000000.0702	000001.0000	000002.3319	000005.1600	38052	00185	00696	00607	00103	00526	01866	00676	00136	0 0 0 1 0 1 1 1 1 1 1 1 1 1 1 1	0 0 0 0 0 0 0 0 0 0 0 0 0 0 0 0
2023-10-18T02-54-29.061 PM	000003.2480	-000000.0037	000000.2071	000000.0628	000000.1657	-000000.0702	000001.0006	000002.2689	000005.1600	38057	00185	00703	00602	00104	00526	01867	00677	00136	0 0 0 1 0 1 1 1 1 1 1 1 1 1 1 1	0 0 0 0 0 0 0 0 0 0 0 0 0 0 0 0
2023-10-18T02-54-31.413 PM	000003.2480	-000000.0074	000000.2053	000000.0539	000000.1573	-000000.0351	000001.0006	000002.1429	000004.9200	38057	00178	00699	00541	00100	00526	01867	00679	00132	0 0 0 1 0 1 1 1 1 1 1 1 1 1 1 1	0 0 0 0 0 0 0 0 0 0 0 0 0 0 0 0
2023-10-18T02-54-34.174 PM	000003.2480	-000000.0042	000000.2014	000000.0620	000000.1615	-000000.0702	000001.0000	000002.2059	000005.1600	38057	00184	00690	00597	00102	00526	01866	00678	00136	0 0 0 1 0 1 1 1 1 1 1 1 1 1 1 1	0 0 0 0 0 0 0 0 0 0 0 0 0 0 0 0
2023-10-18T02-54-37.344 PM	000003.2474	-000000.0042	000000.2141	000000.0591	000000.1636	-000000.0702	000000.9994	000002.1429	000005.1600	38058	00184	00719	00577	00103	00526	01865	00679	00136	0 0 0 1 0 1 1 1 1 1 1 1 1 1 1 1	0 0 0 0 0 0 0 0 0 0 0 0 0 0 0 0
2023-10-18T02-54-39.760 PM	000003.2480	000000.0212	000000.2044	000000.0501	000000.1636	-000000.0702	000001.0012	000002.2059	000004.9200	38057	00232	00697	00515	00103	00526	01868	00678	00132	0 0 0 1 0 1 1 1 1 1 1 1 1 1 1 1	0 0 0 0 0 0 0 0 0 0 0 0 0 0 0 0
2023-10-18T02-54-43.666 PM	000003.2450	000000.0143	000000.2294	000000.0599	000000.1699	-000000.0702	000001.0006	000002.2059	000005.1600	38062	00219	00754	00582	00106	00526	01867	00678	00136	0 0 0 1 0 1 1 1 1 1 1 1 1 1 1 1	0 0 0 0 0 0 0 0 0 0 0 0 0 0 0 0
2023-10-18T02-54-46.367 PM	000003.2462	000000.0297	000000.2316	000000.0590	000000.1594	-000000.0351	000001.0006	000002.2689	000005.1600	38060	00248	00759	00576	00101	00526	01867	00677	00136	0 0 0 1 0 1 1 1 1 1 1 1 1 1 1 1	0 0 0 0 0 0 0 0 0 0 0 0 0 0 0 0
2023-10-18T02-54-49.283 PM	000003.2433	000000.0303	000000.2329	000000.0597	000000.1657	-000000.0351	000001.0018	000002.2059	000004.9200	38065	00249	00762	00581	00104	00526	01869	00678	00132	0 0 0 1 0 1 1 1 1 1 1 1 1 1 1 1	0 0 0 0 0 0 0 0 0 0 0 0 0 0 0 0
2023-10-18T02-54-52.012 PM	000003.2421	000000.0074	000000.2325	000000.0600	000000.1636	-000000.0351	000001.0000	000002.2689	000004.9200	38067	00206	00761	00583	00103	00526	01866	00677	00132	0 0 0 1 0 1 1 1 1 1 1 1 1 1 1 1	0 0 0 0 0 0 0 0 0 0 0 0 0 0 0 0
2023-10-18T02-54-54.631 PM	000003.2462	000000.0101	000000.2316	000000.0600	000000.1615	-000000.0351	000000.9994	000002.2059	000004.6800	38060	00211	00759	00583	00102	00526	01865	00678	00128	0 0 0 1 0 1 1 1 1 1 1 1 1 1 1 1	0 0 0 0 0 0 0 0 0 0 0 0 0 0 0 0
2023-10-18T02-54-56.931 PM	000003.2486	000000.0292	000000.2312	000000.0596	000000.1678	-000000.0702	000001.0000	000002.0798	000005.1600	38056	00247	00758	00580	00105	00526	01866	00680	00136	0 0 0 1 0 1 1 1 1 1 1 1 1 1 1 1	0 0 0 0 0 0 0 0 0 0 0 0 0 0 0 0
2023-10-18T02-54-59.937 PM	000003.2492	-000000.0053	000000.2298	000000.0638	000000.1594	-000000.0351	000001.0006	000002.3950	000004.9200	38055	00182	00755	00609	00101	00526	01867	00675	00132	0 0 0 1 0 1 1 1 1 1 1 1 1 1 1 1	0 0 0 0 0 0 0 0 0 0 0 0 0 0 0 0
2023-10-18T02-55-02.598 PM	000003.2527	-000000.0032	000000.2312	000000.0638	000000.1615	-000000.0351	000001.0012	000002.2689	000004.9200	38049	00186	00758	00609	00102	00526	01868	00677	00132	0 0 0 1 0 1 1 1 1 1 1 1 1 1 1 1	0 0 0 0 0 0 0 0 0 0 0 0 0 0 0 0
2023-10-18T02-55-05.735 PM	000003.2527	-000000.0042	000000.2027	000000.0545	000000.1615	-000000.0702	000001.0006	000002.2059	000004.6800	38049	00184	00693	00545	00102	00526	01867	00678	00128	0 0 0 1 0 1 1 1 1 1 1 1 1 1 1 1	0 0 0 0 0 0 0 0 0 0 0 0 0 0 0 0
2023-10-18T02-55-08.403 PM	000003.2539	-000000.0058	000000.2009	000000.0545	000000.1636	-000000.0702	000001.0000	000002.1429	000005.1600	38047	00181	00689	00545	00103	00526	01866	00679	00136	0 0 0 1 0 1 1 1 1 1 1 1 1 1 1 1	0 0 0 0 0 0 0 0 0 0 0 0 0 0 0 0
2023-10-18T02-55-11.666 PM	000003.2557	000000.0292	000000.2053	000000.0539	000000.1552	-000000.0351	000001.0000	000002.3319	000005.1600	38044	00247	00699	00541	00099	00526	01866	00676	00136	0 0 0 1 0 1 1 1 1 1 1 1 1 1 1 1	0 0 0 0 0 0 0 0 0 0 0 0 0 0 0 0
2023-10-18T02-55-14.489 PM	000003.2551	-000000.0064	000000.2044	000000.0537	000000.1573	-000000.0351	000001.0000	000002.1429	000004.6800	38045	00180	00697	00540	00100	00526	01866	00679	00128	0 0 0 1 0 1 1 1 1 1 1 1 1 1 1 1	0 0 0 0 0 0 0 0 0 0 0 0 0 0 0 0
2023-10-18T02-55-17.344 PM	000003.2551	-000000.0069	000000.2044	000000.0539	000000.1552	-000000.0351	000001.0000	000002.2689	000005.1600	38045	00179	00697	00541	00099	00526	01866	00677	00136	0 0 0 1 0 1 1 1 1 1 1 1 1 1 1 1	0 0 0 0 0 0 0 0 0 0 0 0 0 0 0 0
2023-10-18T02-55-19.712 PM	000003.2539	000000.0271	000000.2040	000000.0540	000000.1552	-000000.0351	000001.0000	000002.1429	000005.1600	38047	00243	00696	00542	00099	00526	01866	00679	00136	0 0 0 1 0 1 1 1 1 1 1 1 1 1 1 1	0 0 0 0 0 0 0 0 0 0 0 0 0 0 0 0
2023-10-18T02-55-22.973 PM	000003.2515	000000.0234	000000.2036	000000.0542	000000.1552	-000000.0351	000001.0018	000002.1429	000004.9200	38051	00236	00695	00543	00099	00526	01869	00679	00132	0 0 0 1 0 1 1 1 1 1 1 1 1 1 1 1	0 0 0 0 0 0 0 0 0 0 0 0 0 0 0 0
2023-10-18T02-55-25.627 PM	000003.2510	000000.0303	000000.2316	000000.0632	000000.1594	-000000.0351	000000.9994	000002.1429	000004.9200	38052	00249	00759	00605	00101	00526	01865	00679	00132	0 0 0 1 0 1 1 1 1 1 1 1 1 1 1 1	0 0 0 0 0 0 0 0 0 0 0 0 0 0 0 0
2023-10-18T02-55-28.435 PM	000003.2510	000000.0297	000000.2058	000000.0539	000000.1531	-000000.0351	000001.0006	000002.1429	000005.4000	38052	00248	00700	00541	00098	00526	01867	00679	00140	0 0 0 1 0 1 1 1 1 1 1 1 1 1 1 1	0 0 0 0 0 0 0 0 0 0 0 0 0 0 0 0
2023-10-18T02-55-31.895 PM	000003.2504	-000000.0053	000000.2259	000000.0635	000000.1636	-000000.0702	000001.0012	000002.2059	000005.1600	38053	00182	00746	00607	00103	00526	01868	00678	00136	0 0 0 1 0 1 1 1 1 1 1 1 1 1 1 1	0 0 0 0 0 0 0 0 0 0 0 0 0 0 0 0
2023-10-18T02-55-34.583 PM	000003.2539	-000000.0048	000000.2206	000000.0636	000000.1657	-000000.0702	000001.0018	000002.2059	000005.1600	38047	00183	00734	00608	00104	00526	01869	00678	00136	0 0 0 1 0 1 1 1 1 1 1 1 1 1 1 1	0 0 0 0 0 0 0 0 0 0 0 0 0 0 0 0
2023-10-18T02-55-37.282 PM	000003.2533	000000.0282	000000.2325	000000.0629	000000.1594	-000000.0351	000001.0018	000002.1429	000004.9200	38048	00245	00761	00603	00101	00526	01869	00679	00132	0 0 0 1 0 1 1 1 1 1 1 1 1 1 1 1	0 0 0 0 0 0 0 0 0 0 0 0 0 0 0 0
2023-10-18T02-55-39.713 PM	000003.2515	-000000.0048	000000.2259	000000.0638	000000.1657	-000000.0702	000001.0006	000002.1429	000005.1600	38051	00183	00746	00609	00104	00526	01867	00679	00136	0 0 0 1 0 1 1 1 1 1 1 1 1 1 1 1	0 0 0 0 0 0 0 0 0 0 0 0 0 0 0 0
2023-10-18T02-55-42.975 PM	000003.2545	-000000.0037	000000.2263	000000.0634	000000.1594	-000000.0351	000001.0000	000002.1429	000005.1600	38046	00185	00747	00606	00101	00526	01866	00679	00136	0 0 0 1 0 1 1 1 1 1 1 1 1 1 1 1	0 0 0 0 0 0 0 0 0 0 0 0 0 0 0 0
2023-10-18T02-55-45.594 PM	000003.2551	-000000.0058	000000.2044	000000.0543	000000.1552	-000000.0351	000001.0006	000002.2059	000005.1600	38045	00181	00697	00544	00099	00526	01867	00678	00136	0 0 0 1 0 1 1 1 1 1 1 1 1 1 1 1	0 0 0 0 0 0 0 0 0 0 0 0 0 0 0 0
2023-10-18T02-55-48.432 PM	000003.2586	-000000.0074	000000.2062	000000.0632	000000.1615	-000000.0702	000000.9994	000002.2059	000005.1600	38039	00178	00701	00605	00102	00526	01865	00678	00136	0 0 0 1 0 1 1 1 1 1 1 1 1 1 1 1	0 0 0 0 0 0 0 0 0 0 0 0 0 0 0 0
2023-10-18T02-55-51.241 PM	000003.2586	-000000.0053	000000.2023	000000.0625	000000.1678	-000000.0702	000001.0000	000002.1429	000005.4000	38039	00182	00692	00600	00105	00526	01866	00679	00140	0 0 0 1 0 1 1 1 1 1 1 1 1 1 1 1	0 0 0 0 0 0 0 0 0 0 0 0 0 0 0 0
2023-10-18T02-55-54.927 PM	000003.2586	000000.0276	000000.2079	000000.0542	000000.1615	-000000.0702	000001.0000	000002.2059	000004.6800	38039	00244	00705	00543	00102	00526	01866	00678	00128	0 0 0 1 0 1 1 1 1 1 1 1 1 1 1 1	0 0 0 0 0 0 0 0 0 0 0 0 0 0 0 0
2023-10-18T02-55-57.594 PM	000003.2598	000000.0292	000000.2320	000000.0634	000000.1636	-000000.0351	000001.0006	000002.1429	000005.1600	38037	00247	00760	00606	00103	00526	01867	00679	00136	0 0 0 1 0 1 1 1 1 1 1 1 1 1 1 1	0 0 0 0 0 0 0 0 0 0 0 0 0 0 0 0
2023-10-18T02-56-00.309 PM	000003.2592	000000.0303	000000.2312	000000.0543	000000.1615	-000000.0351	000001.0012	000002.1429	000005.1600	38038	00249	00758	00544	00102	00526	01868	00679	00136	0 0 0 1 0 1 1 1 1 1 1 1 1 1 1 1	0 0 0 0 0 0 0 0 0 0 0 0 0 0 0 0
2023-10-18T02-56-02.992 PM	000003.2604	000000.0287	000000.2263	000000.0542	000000.1615	-000000.0351	000001.0000	000002.1429	000005.1600	38036	00246	00747	00543	00102	00526	01866	00679	00136	0 0 0 1 0 1 1 1 1 1 1 1 1 1 1 1	0 0 0 0 0 0 0 0 0 0 0 0 0 0 0 0
2023-10-18T02-56-05.664 PM	000003.2610	000000.0276	000000.2325	000000.0641	000000.1615	-000000.0351	000001.0018	000002.2689	000004.9200	38035	00244	00761	00611	00102	00526	01869	00677	00132	0 0 0 1 0 1 1 1 1 1 1 1 1 1 1 1	0 0 0 0 0 0 0 0 0 0 0 0 0 0 0 0
2023-10-18T02-56-08.326 PM	000003.2610	000000.0297	000000.2228	000000.0540	000000.1594	-000000.0351	000001.0006	000002.3319	000005.4000	38035	00248	00739	00542	00101	00526	01867	00676	00140	0 0 0 1 0 1 1 1 1 1 1 1 1 1 1 1	0 0 0 0 0 0 0 0 0 0 0 0 0 0 0 0
2023-10-18T02-56-10.994 PM	000003.2622	000000.0297	000000.2294	000000.0542	000000.1594	-000000.0351	000001.0006	000002.0798	000004.9200	38033	00248	00754	00543	00101	00526	01867	00680	00132	0 0 0 1 0 1 1 1 1 1 1 1 1 1 1 1	0 0 0 0 0 0 0 0 0 0 0 0 0 0 0 0
2023-10-18T02-56-13.614 PM	000003.2622	000000.0292	000000.2312	000000.0638	000000.1657	-000000.0702	000001.0000	000002.2059	000005.1600	38033	00247	00758	00609	00104	00526	01866	00678	00136	0 0 0 1 0 1 1 1 1 1 1 1 1 1 1 1	0 0 0 0 0 0 0 0 0 0 0 0 0 0 0 0
2023-10-18T02-56-16.297 PM	000003.2640	000000.0287	000000.2325	000000.0539	000000.1615	-000000.0351	000001.0000	000002.2059	000004.9200	38030	00246	00761	00541	00102	00526	01866	00678	00132	0 0 0 1 0 1 1 1 1 1 1 1 1 1 1 1	0 0 0 0 0 0 0 0 0 0 0 0 0 0 0 0
2023-10-18T02-56-19.341 PM	000003.2657	-000000.0048	000000.2031	000000.0634	000000.1615	-000000.0702	000001.0000	000002.2689	000004.9200	38027	00183	00694	00606	00102	00526	01866	00677	00132	0 0 0 1 0 1 1 1 1 1 1 1 1 1 1 1	0 0 0 0 0 0 0 0 0 0 0 0 0 0 0 0
2023-10-18T02-56-22.573 PM	000003.2675	-000000.0064	000000.2036	000000.0634	000000.1615	-000000.0702	000000.9994	000002.1429	000005.1600	38024	00180	00695	00606	00102	00526	01865	00679	00136	0 0 0 1 0 1 1 1 1 1 1 1 1 1 1 1	0 0 0 0 0 0 0 0 0 0 0 0 0 0 0 0
2023-10-18T02-56-25.256 PM	000003.2675	000000.0313	000000.2320	000000.0632	000000.1615	-000000.0351	000001.0000	000002.1429	000005.6400	38024	00251	00760	00605	00102	00526	01866	00679	00144	0 0 0 1 0 1 1 1 1 1 1 1 1 1 1 1	0 0 0 0 0 0 0 0 0 0 0 0 0 0 0 0
2023-10-18T02-56-27.687 PM	000003.2687	-000000.0042	000000.2044	000000.0635	000000.1636	-000000.0702	000001.0000	000002.2689	000005.4000	38022	00184	00697	00607	00103	00526	01866	00677	00140	0 0 0 1 0 1 1 1 1 1 1 1 1 1 1 1	0 0 0 0 0 0 0 0 0 0 0 0 0 0 0 0
2023-10-18T02-56-30.966 PM	000003.2681	-000000.0058	000000.2036	000000.0591	000000.1657	-000000.0702	000000.9994	000002.1429	000004.9200	38023	00181	00695	00577	00104	00526	01865	00679	00132	0 0 0 1 0 1 1 1 1 1 1 1 1 1 1 1	0 0 0 0 0 0 0 0 0 0 0 0 0 0 0 0
2023-10-18T02-56-33.854 PM	000003.2699	-000000.0064	000000.2023	000000.0507	000000.1636	-000000.0702	000000.9994	000002.2059	000004.9200	38020	00180	00692	00519	00103	00526	01865	00678	00132	0 0 0 1 0 1 1 1 1 1 1 1 1 1 1 1	0 0 0 0 0 0 0 0 0 0 0 0 0 0 0 0
2023-10-18T02-56-36.647 PM	000003.2699	-000000.0058	000000.2023	000000.0504	000000.1615	-000000.0702	000000.9994	000002.2059	000004.6800	38020	00181	00692	00517	00102	00526	01865	00678	00128	0 0 0 1 0 1 1 1 1 1 1 1 1 1 1 1	0 0 0 0 0 0 0 0 0 0 0 0 0 0 0 0
2023-10-18T02-56-38.954 PM	000003.2699	-000000.0053	000000.2031	000000.0561	000000.1657	-000000.0702	000001.0000	000002.1429	000005.1600	38020	00182	00694	00556	00104	00526	01866	00679	00136	0 0 0 1 0 1 1 1 1 1 1 1 1 1 1 1	0 0 0 0 0 0 0 0 0 0 0 0 0 0 0 0
2023-10-18T02-56-43.114 PM	000003.2675	-000000.0058	000000.2031	000000.0507	000000.1552	-000000.0351	000001.0000	000002.1429	000005.1600	38024	00181	00694	00519	00099	00526	01866	00679	00136	0 0 0 1 0 1 1 1 1 1 1 1 1 1 1 1	0 0 0 0 0 0 0 0 0 0 0 0 0 0 0 0
2023-10-18T02-56-45.939 PM	000003.2663	000000.0297	000000.2312	000000.0596	000000.1594	-000000.0351	000001.0000	000002.2689	000004.9200	38026	00248	00758	00580	00101	00526	01866	00677	00132	0 0 0 1 0 1 1 1 1 1 1 1 1 1 1 1	0 0 0 0 0 0 0 0 0 0 0 0 0 0 0 0
2023-10-18T02-56-48.324 PM	000003.2651	000000.0297	000000.2320	000000.0596	000000.1657	-000000.0351	000001.0000	000002.1429	000005.1600	38028	00248	00760	00580	00104	00526	01866	00679	00136	0 0 0 1 0 1 1 1 1 1 1 1 1 1 1 1	0 0 0 0 0 0 0 0 0 0 0 0 0 0 0 0
2023-10-18T02-56-51.587 PM	000003.2699	-000000.0064	000000.2040	000000.0568	000000.1594	-000000.0702	000000.9994	000002.2059	000005.1600	38020	00180	00696	00561	00101	00526	01865	00678	00136	0 0 0 1 0 1 1 1 1 1 1 1 1 1 1 1	0 0 0 0 0 0 0 0 0 0 0 0 0 0 0 0
2023-10-18T02-56-54.398 PM	000003.2699	000000.0282	000000.2312	000000.0599	000000.1636	-000000.0351	000000.9988	000002.2689	000005.1600	38020	00245	00758	00582	00103	00526	01864	00677	00136	0 0 0 1 0 1 1 1 1 1 1 1 1 1 1 1	0 0 0 0 0 0 0 0 0 0 0 0 0 0 0 0
2023-10-18T02-56-57.254 PM	000003.2728	000000.0287	000000.2312	000000.0593	000000.1657	-000000.0351	000000.9994	000002.2059	000004.9200	38015	00246	00758	00578	00104	00526	01865	00678	00132	0 0 0 1 0 1 1 1 1 1 1 1 1 1 1 1	0 0 0 0 0 0 0 0 0 0 0 0 0 0 0 0
2023-10-18T02-56-59.653 PM	000003.2752	-000000.0064	000000.2044	000000.0526	000000.1594	-000000.0351	000000.9994	000002.1429	000004.6800	38011	00180	00697	00532	00101	00526	01865	00679	00128	0 0 0 1 0 1 1 1 1 1 1 1 1 1 1 1	0 0 0 0 0 0 0 0 0 0 0 0 0 0 0 0
2023-10-18T02-57-02.889 PM	000003.2752	-000000.0037	000000.2027	000000.0591	000000.1615	-000000.0702	000000.9994	000002.1429	000005.4000	38011	00185	00693	00577	00102	00526	01865	00679	00140	0 0 0 1 0 1 1 1 1 1 1 1 1 1 1 1	0 0 0 0 0 0 0 0 0 0 0 0 0 0 0 0
2023-10-18T02-57-05.647 PM	000003.2734	-000000.0058	000000.2027	000000.0542	000000.1615	-000000.0702	000000.9994	000002.1429	000005.1600	38014	00181	00693	00543	00102	00526	01865	00679	00136	0 0 0 1 0 1 1 1 1 1 1 1 1 1 1 1	0 0 0 0 0 0 0 0 0 0 0 0 0 0 0 0
2023-10-18T02-57-08.816 PM	000003.2728	-000000.0058	000000.2044	000000.0548	000000.1615	-000000.0702	000000.9988	000002.1429	000004.4400	38015	00181	00697	00547	00102	00526	01864	00679	00124	0 0 0 1 0 1 1 1 1 1 1 1 1 1 1 1	0 0 0 0 0 0 0 0 0 0 0 0 0 0 0 0
2023-10-18T02-57-11.639 PM	000003.2711	000000.0282	000000.2298	000000.0632	000000.1573	-000000.0351	000000.9988	000002.2689	000005.1600	38018	00245	00755	00605	00100	00526	01864	00677	00136	0 0 0 1 0 1 1 1 1 1 1 1 1 1 1 1	0 0 0 0 0 0 0 0 0 0 0 0 0 0 0 0
2023-10-18T02-57-14.980 PM	000003.2705	000000.0292	000000.2303	000000.0615	000000.1552	-000000.0351	000000.9988	000002.1429	000004.6800	38019	00247	00756	00593	00099	00526	01864	00679	00128	0 0 0 1 0 1 1 1 1 1 1 1 1 1 1 1	0 0 0 0 0 0 0 0 0 0 0 0 0 0 0 0
2023-10-18T02-57-17.805 PM	000003.2717	000000.0191	000000.2333	000000.0644	000000.1657	-000000.0702	000000.9982	000002.2689	000005.1600	38017	00228	00763	00613	00104	00526	01863	00677	00136	0 0 0 1 0 1 1 1 1 1 1 1 1 1 1 1	0 0 0 0 0 0 0 0 0 0 0 0 0 0 0 0
2023-10-18T02-57-20.299 PM	000003.2764	000000.0255	000000.2325	000000.0639	000000.1657	-000000.0702	000000.9975	000002.2689	000004.9200	38009	00240	00761	00610	00104	00526	01862	00677	00132	0 0 0 1 0 1 1 1 1 1 1 1 1 1 1 1	0 0 0 0 0 0 0 0 0 0 0 0 0 0 0 0
2023-10-18T02-57-23.593 PM	000003.2787	-000000.0042	000000.2036	000000.0545	000000.1594	-000000.0702	000000.9994	000002.1429	000005.1600	38005	00184	00695	00545	00101	00526	01865	00679	00136	0 0 0 1 0 1 1 1 1 1 1 1 1 1 1 1	0 0 0 0 0 0 0 0 0 0 0 0 0 0 0 0
2023-10-18T02-57-26.403 PM	000003.2799	000000.0271	000000.2320	000000.0635	000000.1657	-000000.0702	000000.9982	000002.2059	000005.1600	38003	00243	00760	00607	00104	00526	01863	00678	00136	0 0 0 1 0 1 1 1 1 1 1 1 1 1 1 1	0 0 0 0 0 0 0 0 0 0 0 0 0 0 0 0
2023-10-18T02-57-29.273 PM	000003.2770	000000.0287	000000.2320	000000.0639	000000.1657	-000000.0702	000000.9994	000002.2059	000005.4000	38008	00246	00760	00610	00104	00526	01865	00678	00140	0 0 0 1 0 1 1 1 1 1 1 1 1 1 1 1	0 0 0 0 0 0 0 0 0 0 0 0 0 0 0 0
2023-10-18T02-57-31.625 PM	000003.2711	-000000.0048	000000.2018	000000.0553	000000.1594	-000000.0702	000000.9988	000002.1429	000005.1600	38018	00183	00691	00551	00101	00526	01864	00679	00136	0 0 0 1 0 1 1 1 1 1 1 1 1 1 1 1	0 0 0 0 0 0 0 0 0 0 0 0 0 0 0 0
2023-10-18T02-57-35.798 PM	000003.2675	000000.0260	000000.2307	000000.0636	000000.1615	-000000.0351	000001.0006	000002.2059	000004.9200	38024	00241	00757	00608	00102	00526	01867	00678	00132	0 0 0 1 0 1 1 1 1 1 1 1 1 1 1 1	0 0 0 0 0 0 0 0 0 0 0 0 0 0 0 0
2023-10-18T02-57-38.604 PM	000003.2634	000000.0308	000000.2312	000000.0635	000000.1594	-000000.0351	000000.9994	000002.0798	000005.4000	38031	00250	00758	00607	00101	00526	01865	00680	00140	0 0 0 1 0 1 1 1 1 1 1 1 1 1 1 1	0 0 0 0 0 0 0 0 0 0 0 0 0 0 0 0
2023-10-18T02-57-41.414 PM	000003.2604	000000.0159	000000.2316	000000.0635	000000.1615	-000000.0351	000000.9988	000002.3319	000005.1600	38036	00222	00759	00607	00102	00526	01864	00676	00136	0 0 0 1 0 1 1 1 1 1 1 1 1 1 1 1	0 0 0 0 0 0 0 0 0 0 0 0 0 0 0 0
2023-10-18T02-57-43.845 PM	000003.2616	000000.0308	000000.2307	000000.0634	000000.1573	-000000.0351	000000.9994	000002.2059	000004.9200	38034	00250	00757	00606	00100	00526	01865	00678	00132	0 0 0 1 0 1 1 1 1 1 1 1 1 1 1 1	0 0 0 0 0 0 0 0 0 0 0 0 0 0 0 0
2023-10-18T02-57-47.248 PM	000003.2580	000000.0297	000000.2320	000000.0629	000000.1594	-000000.0351	000001.0000	000002.2689	000005.1600	38040	00248	00760	00603	00101	00526	01866	00677	00136	0 0 0 1 0 1 1 1 1 1 1 1 1 1 1 1	0 0 0 0 0 0 0 0 0 0 0 0 0 0 0 0
2023-10-18T02-57-50.183 PM	000003.2545	000000.0149	000000.2320	000000.0636	000000.1678	-000000.0702	000001.0000	000002.1429	000005.1600	38046	00220	00760	00608	00105	00526	01866	00679	00136	0 0 0 1 0 1 1 1 1 1 1 1 1 1 1 1	0 0 0 0 0 0 0 0 0 0 0 0 0 0 0 0
2023-10-18T02-57-53.191 PM	000003.2533	000000.0266	000000.2333	000000.0632	000000.1615	-000000.0351	000001.0000	000002.2059	000005.1600	38048	00242	00763	00605	00102	00526	01866	00678	00136	0 0 0 1 0 1 1 1 1 1 1 1 1 1 1 1	0 0 0 0 0 0 0 0 0 0 0 0 0 0 0 0
2023-10-18T02-57-55.606 PM	000003.2486	-000000.0069	000000.2040	000000.0545	000000.1636	-000000.0702	000001.0006	000002.1429	000005.1600	38056	00179	00696	00545	00103	00526	01867	00679	00136	0 0 0 1 0 1 1 1 1 1 1 1 1 1 1 1	0 0 0 0 0 0 0 0 0 0 0 0 0 0 0 0
2023-10-18T02-57-59.855 PM	000003.2445	000000.0292	000000.2329	000000.0631	000000.1636	-000000.0351	000001.0006	000002.1429	000004.9200	38063	00247	00762	00604	00103	00526	01867	00679	00132	0 0 0 1 0 1 1 1 1 1 1 1 1 1 1 1	0 0 0 0 0 0 0 0 0 0 0 0 0 0 0 0
2023-10-18T02-58-02.271 PM	000003.2415	000000.0271	000000.2320	000000.0638	000000.1657	-000000.0702	000001.0000	000002.2689	000004.6800	38068	00243	00760	00609	00104	00526	01866	00677	00128	0 0 0 1 0 1 1 1 1 1 1 1 1 1 1 1	0 0 0 0 0 0 0 0 0 0 0 0 0 0 0 0
2023-10-18T02-58-05.534 PM	000003.2409	000000.0308	000000.2333	000000.0634	000000.1615	-000000.0351	000001.0012	000002.0798	000005.1600	38069	00250	00763	00606	00102	00526	01868	00680	00136	0 0 0 1 0 1 1 1 1 1 1 1 1 1 1 1	0 0 0 0 0 0 0 0 0 0 0 0 0 0 0 0
2023-10-18T02-58-07.839 PM	000003.2415	000000.0266	000000.2320	000000.0639	000000.1657	-000000.0702	000001.0006	000002.2689	000005.1600	38068	00242	00760	00610	00104	00526	01867	00677	00136	0 0 0 1 0 1 1 1 1 1 1 1 1 1 1 1	0 0 0 0 0 0 0 0 0 0 0 0 0 0 0 0
2023-10-18T02-58-11.212 PM	000003.2391	000000.0282	000000.2320	000000.0629	000000.1678	-000000.0702	000001.0006	000002.0798	000005.1600	38072	00245	00760	00603	00105	00526	01867	00680	00136	0 0 0 1 0 1 1 1 1 1 1 1 1 1 1 1	0 0 0 0 0 0 0 0 0 0 0 0 0 0 0 0
2023-10-18T02-58-13.580 PM	000003.2391	000000.0069	000000.2320	000000.0631	000000.1615	-000000.0351	000001.0012	000002.2689	000004.4400	38072	00205	00760	00604	00102	00526	01868	00677	00124	0 0 0 1 0 1 1 1 1 1 1 1 1 1 1 1	0 0 0 0 0 0 0 0 0 0 0 0 0 0 0 0
2023-10-18T02-58-16.905 PM	000003.2379	000000.0117	000000.2333	000000.0629	000000.1636	-000000.0351	000001.0012	000002.1429	000005.1600	38074	00214	00763	00603	00103	00526	01868	00679	00136	0 0 0 1 0 1 1 1 1 1 1 1 1 1 1 1	0 0 0 0 0 0 0 0 0 0 0 0 0 0 0 0
2023-10-18T02-58-19.839 PM	000003.2433	-000000.0080	000000.2040	000000.0542	000000.1615	-000000.0702	000001.0000	000002.2689	000005.1600	38065	00177	00696	00543	00102	00526	01866	00677	00136	0 0 0 1 0 1 1 1 1 1 1 1 1 1 1 1	0 0 0 0 0 0 0 0 0 0 0 0 0 0 0 0
2023-10-18T02-58-22.255 PM	000003.2462	-000000.0048	000000.2027	000000.0540	000000.1594	-000000.0702	000001.0006	000002.2059	000005.1600	38060	00183	00693	00542	00101	00526	01867	00678	00136	0 0 0 1 0 1 1 1 1 1 1 1 1 1 1 1	0 0 0 0 0 0 0 0 0 0 0 0 0 0 0 0
2023-10-18T02-58-26.304 PM	000003.2474	000000.0197	000000.2005	000000.0542	000000.1573	-000000.0351	000001.0000	000002.1429	000004.9200	38058	00229	00688	00543	00100	00526	01866	00679	00132	0 0 0 1 0 1 1 1 1 1 1 1 1 1 1 1	0 0 0 0 0 0 0 0 0 0 0 0 0 0 0 0
2023-10-18T02-58-29.222 PM	000003.2480	000000.0064	000000.2031	000000.0540	000000.1573	-000000.0351	000001.0018	000002.2689	000004.9200	38057	00204	00694	00542	00100	00526	01869	00677	00132	0 0 0 1 0 1 1 1 1 1 1 1 1 1 1 1	0 0 0 0 0 0 0 0 0 0 0 0 0 0 0 0
2023-10-18T02-58-31.591 PM	000003.2474	000000.0276	000000.2320	000000.0641	000000.1636	-000000.0351	000001.0000	000002.2689	000005.1600	38058	00244	00760	00611	00103	00526	01866	00677	00136	0 0 0 1 0 1 1 1 1 1 1 1 1 1 1 1	0 0 0 0 0 0 0 0 0 0 0 0 0 0 0 0
2023-10-18T02-58-34.888 PM	000003.2498	000000.0271	000000.2325	000000.0641	000000.1657	-000000.0702	000001.0000	000002.2059	000005.1600	38054	00243	00761	00611	00104	00526	01866	00678	00136	0 0 0 1 0 1 1 1 1 1 1 1 1 1 1 1	0 0 0 0 0 0 0 0 0 0 0 0 0 0 0 0
2023-10-18T02-58-37.745 PM	000003.2492	-000000.0027	000000.2298	000000.0639	000000.1615	-000000.0351	000001.0000	000002.2689	000005.1600	38055	00187	00755	00610	00102	00526	01866	00677	00136	0 0 0 1 0 1 1 1 1 1 1 1 1 1 1 1	0 0 0 0 0 0 0 0 0 0 0 0 0 0 0 0
2023-10-18T02-58-40.567 PM	000003.2498	-000000.0027	000000.2298	000000.0632	000000.1636	-000000.0702	000001.0006	000002.2059	000005.1600	38054	00187	00755	00605	00103	00526	01867	00678	00136	0 0 0 1 0 1 1 1 1 1 1 1 1 1 1 1	0 0 0 0 0 0 0 0 0 0 0 0 0 0 0 0
2023-10-18T02-58-42.935 PM	000003.2533	000000.0292	000000.2303	000000.0636	000000.1636	-000000.0702	000001.0006	000002.2689	000005.1600	38048	00247	00756	00608	00103	00526	01867	00677	00136	0 0 0 1 0 1 1 1 1 1 1 1 1 1 1 1	0 0 0 0 0 0 0 0 0 0 0 0 0 0 0 0
2023-10-18T02-58-46.260 PM	000003.2527	-000000.0085	000000.2307	000000.0636	000000.1657	-000000.0702	000001.0006	000002.2059	000005.1600	38049	00176	00757	00608	00104	00526	01867	00678	00136	0 0 0 1 0 1 1 1 1 1 1 1 1 1 1 1	0 0 0 0 0 0 0 0 0 0 0 0 0 0 0 0
2023-10-18T02-58-49.852 PM	000003.2510	000000.0276	000000.2044	000000.0543	000000.1573	-000000.0351	000001.0012	000002.2689	000004.2000	38052	00244	00697	00544	00100	00526	01868	00677	00120	0 0 0 1 0 1 1 1 1 1 1 1 1 1 1 1	0 0 0 0 0 0 0 0 0 0 0 0 0 0 0 0
2023-10-18T02-58-52.236 PM	000003.2498	000000.0297	000000.2036	000000.0548	000000.1552	-000000.0351	000001.0006	000002.1429	000005.4000	38054	00248	00695	00547	00099	00526	01867	00679	00140	0 0 0 1 0 1 1 1 1 1 1 1 1 1 1 1	0 0 0 0 0 0 0 0 0 0 0 0 0 0 0 0
2023-10-18T02-58-55.499 PM	000003.2498	000000.0303	000000.2320	000000.0629	000000.1615	-000000.0351	000001.0012	000002.2689	000004.4400	38054	00249	00760	00603	00102	00526	01868	00677	00124	0 0 0 1 0 1 1 1 1 1 1 1 1 1 1 1	0 0 0 0 0 0 0 0 0 0 0 0 0 0 0 0
2023-10-18T02-58-58.339 PM	000003.2492	000000.0292	000000.2106	000000.0536	000000.1594	-000000.0351	000001.0012	000002.1429	000005.1600	38055	00247	00711	00539	00101	00526	01868	00679	00136	0 0 0 1 0 1 1 1 1 1 1 1 1 1 1 1	0 0 0 0 0 0 0 0 0 0 0 0 0 0 0 0
2023-10-18T02-59-01.178 PM	000003.2498	000000.0297	000000.2040	000000.0536	000000.1594	-000000.0351	000001.0006	000002.2689	000004.9200	38054	00248	00696	00539	00101	00526	01867	00677	00132	0 0 0 1 0 1 1 1 1 1 1 1 1 1 1 1	0 0 0 0 0 0 0 0 0 0 0 0 0 0 0 0
2023-10-18T02-59-03.563 PM	000003.2510	000000.0308	000000.2312	000000.0636	000000.1636	-000000.0351	000001.0012	000002.0798	000004.9200	38052	00250	00758	00608	00103	00526	01868	00680	00132	0 0 0 1 0 1 1 1 1 1 1 1 1 1 1 1	0 0 0 0 0 0 0 0 0 0 0 0 0 0 0 0
2023-10-18T02-59-06.826 PM	000003.2551	000000.0313	000000.2316	000000.0628	000000.1636	-000000.0351	000001.0006	000002.1429	000004.9200	38045	00251	00759	00602	00103	00526	01867	00679	00132	0 0 0 1 0 1 1 1 1 1 1 1 1 1 1 1	0 0 0 0 0 0 0 0 0 0 0 0 0 0 0 0
2023-10-18T02-59-09.226 PM	000003.2592	-000000.0085	000000.2163	000000.0634	000000.1678	-000000.0702	000000.9988	000002.2059	000004.9200	38038	00176	00724	00606	00105	00526	01864	00678	00132	0 0 0 1 0 1 1 1 1 1 1 1 1 1 1 1	0 0 0 0 0 0 0 0 0 0 0 0 0 0 0 0
2023-10-18T02-59-13.335 PM	000003.2598	-000000.0058	000000.2233	000000.0625	000000.1657	-000000.0702	000000.9988	000002.2059	000004.9200	38037	00181	00740	00600	00104	00526	01864	00678	00132	0 0 0 1 0 1 1 1 1 1 1 1 1 1 1 1	0 0 0 0 0 0 0 0 0 0 0 0 0 0 0 0
2023-10-18T02-59-16.098 PM	000003.2634	-000000.0074	000000.2049	000000.0545	000000.1615	-000000.0702	000001.0000	000002.2059	000005.1600	38031	00178	00698	00545	00102	00526	01866	00678	00136	0 0 0 1 0 1 1 1 1 1 1 1 1 1 1 1	0 0 0 0 0 0 0 0 0 0 0 0 0 0 0 0
2023-10-18T02-59-18.906 PM	000003.2610	-000000.0058	000000.2036	000000.0550	000000.1552	-000000.0351	000001.0006	000002.1429	000005.1600	38035	00181	00695	00549	00099	00526	01867	00679	00136	0 0 0 1 0 1 1 1 1 1 1 1 1 1 1 1	0 0 0 0 0 0 0 0 0 0 0 0 0 0 0 0
[truncated: 84,761 more rows]
