# Supplementary material for: Predicting multiphase flow and tracer transport for an underground chemical explosive test
Source: Sci Rep. 2026 Feb 17;16:9431. doi: 10.1038/s41598-026-35868-w (PMC13002974; doi:10.1038/s41598-026-35868-w)
Supplement: Supplementary file 5 — Supplementary Information 5. [file 41598_2026_35868_MOESM5_ESM.csv]

2023-10-18T01-45-11.619 PM	O2 _%	CO _%	CO2 _%	CH4 _%	NH3 _%	H2 _%	FLOW_LPM	VAC _I HG	TEMP_C	O2 _RawCount	CO _RawCount	CO2 _RawCount	CH4 _RawCount	NH3 _RawCount	H2 _RawCount	FLOW_RawCount	VAC _RawCount	TEMP_RawCount	SSR1_16	ALM1_16
2023-10-18T01-45-12.341 PM	000028.8845	-000000.0038	000000.0911	-000000.0058	000000.0818	000000.4444	000000.9265	000003.4664	000004.2000	54098	00288	00485	00342	00064	00560	01746	00658	00120	0 0 0 1 0 1 1 1 1 1 1 1 1 1 1 1	0 0 0 0 0 0 0 0 0 0 0 0 0 0 0 0
2023-10-18T01-45-15.054 PM	000028.8871	-000000.0034	000000.0849	-000000.0061	000000.0818	000000.4444	000000.9252	000003.4034	000003.7200	54102	00289	00470	00340	00064	00560	01744	00659	00112	0 0 0 1 0 1 1 1 1 1 1 1 1 1 1 1	0 0 0 0 0 0 0 0 0 0 0 0 0 0 0 0
2023-10-18T01-45-17.956 PM	000028.8884	-000000.0374	000000.0820	-000000.0059	000000.0818	000000.4444	000000.9246	000003.4664	000003.9600	54104	00218	00463	00341	00064	00560	01743	00658	00116	0 0 0 1 0 1 1 1 1 1 1 1 1 1 1 1	0 0 0 0 0 0 0 0 0 0 0 0 0 0 0 0
2023-10-18T01-45-21.548 PM	000028.8897	-000000.0365	000000.0833	-000000.0058	000000.0857	000000.4444	000000.9246	000003.4664	000003.7200	54106	00220	00466	00342	00066	00560	01743	00658	00112	0 0 0 1 0 1 1 1 1 1 1 1 1 1 1 1	0 0 0 0 0 0 0 0 0 0 0 0 0 0 0 0
2023-10-18T01-45-26.364 PM	000028.8786	-000000.0058	000000.1139	000000.0034	000000.0857	000000.4444	000000.9228	000003.4664	000004.4400	54089	00284	00540	00410	00066	00560	01740	00658	00124	0 0 0 1 0 1 1 1 1 1 1 1 1 1 1 1	0 0 0 0 0 0 0 0 0 0 0 0 0 0 0 0
2023-10-18T01-45-28.812 PM	000028.8695	-000000.0053	000000.1139	000000.0035	000000.0857	000000.4444	000000.9240	000003.4034	000004.4400	54075	00285	00540	00411	00066	00560	01742	00659	00124	0 0 0 1 0 1 1 1 1 1 1 1 1 1 1 1	0 0 0 0 0 0 0 0 0 0 0 0 0 0 0 0
2023-10-18T01-45-32.545 PM	000028.8604	-000000.0374	000000.0820	-000000.0059	000000.0857	000000.4444	000000.9246	000003.4664	000004.2000	54061	00218	00463	00341	00066	00560	01743	00658	00120	0 0 0 1 0 1 1 1 1 1 1 1 1 1 1 1	0 0 0 0 0 0 0 0 0 0 0 0 0 0 0 0
2023-10-18T01-45-37.298 PM	000028.8546	-000000.0062	000000.0982	-000000.0065	000000.0818	000000.4444	000000.9240	000003.4034	000004.2000	54052	00283	00502	00337	00064	00560	01742	00659	00120	0 0 0 1 0 1 1 1 1 1 1 1 1 1 1 1	0 0 0 0 0 0 0 0 0 0 0 0 0 0 0 0
2023-10-18T01-45-39.541 PM	000028.8468	-000000.0034	000000.0899	-000000.0069	000000.0838	000000.4444	000000.9246	000003.4664	000004.4400	54040	00289	00482	00334	00065	00560	01743	00658	00124	0 0 0 1 0 1 1 1 1 1 1 1 1 1 1 1	0 0 0 0 0 0 0 0 0 0 0 0 0 0 0 0
2023-10-18T01-45-44.265 PM	000028.8474	-000000.0029	000000.0957	-000000.0057	000000.0818	000000.4444	000000.9259	000003.4664	000004.4400	54041	00290	00496	00343	00064	00560	01745	00658	00124	0 0 0 1 0 1 1 1 1 1 1 1 1 1 1 1	0 0 0 0 0 0 0 0 0 0 0 0 0 0 0 0
2023-10-18T01-45-46.543 PM	000028.8468	-000000.0048	000000.0899	-000000.0061	000000.0799	000000.4444	000000.9252	000003.4664	000003.9600	54040	00286	00482	00340	00063	00560	01744	00658	00116	0 0 0 1 0 1 1 1 1 1 1 1 1 1 1 1	0 0 0 0 0 0 0 0 0 0 0 0 0 0 0 0
2023-10-18T01-45-51.323 PM	000028.8435	-000000.0379	000000.0973	000000.0028	000000.0838	000000.4444	000000.9259	000003.4034	000004.2000	54035	00217	00500	00406	00065	00560	01745	00659	00120	0 0 0 1 0 1 1 1 1 1 1 1 1 1 1 1	0 0 0 0 0 0 0 0 0 0 0 0 0 0 0 0
2023-10-18T01-45-54.303 PM	000028.8526	-000000.0384	000000.0833	-000000.0062	000000.0818	000000.4444	000000.9246	000003.4034	000004.2000	54049	00216	00466	00339	00064	00560	01743	00659	00120	0 0 0 1 0 1 1 1 1 1 1 1 1 1 1 1	0 0 0 0 0 0 0 0 0 0 0 0 0 0 0 0
2023-10-18T01-45-58.336 PM	000028.8630	-000000.0043	000000.1139	000000.0035	000000.0877	000000.4103	000000.9259	000003.4034	000004.4400	54065	00287	00540	00411	00067	00559	01745	00659	00124	0 0 0 1 0 1 1 1 1 1 1 1 1 1 1 1	0 0 0 0 0 0 0 0 0 0 0 0 0 0 0 0
2023-10-18T01-46-00.828 PM	000028.8695	-000000.0034	000000.1118	000000.0036	000000.0857	000000.4103	000000.9259	000003.4034	000004.2000	54075	00289	00535	00412	00066	00559	01745	00659	00120	0 0 0 1 0 1 1 1 1 1 1 1 1 1 1 1	0 0 0 0 0 0 0 0 0 0 0 0 0 0 0 0
2023-10-18T01-46-04.814 PM	000028.8747	-000000.0370	000000.0820	-000000.0059	000000.0857	000000.4103	000000.9234	000003.4664	000004.2000	54083	00219	00463	00341	00066	00559	01741	00658	00120	0 0 0 1 0 1 1 1 1 1 1 1 1 1 1 1	0 0 0 0 0 0 0 0 0 0 0 0 0 0 0 0
2023-10-18T01-46-09.318 PM	000028.8676	-000000.0029	000000.1110	000000.0039	000000.0877	000000.4103	000000.9240	000003.4034	000004.6800	54072	00290	00533	00414	00067	00559	01742	00659	00128	0 0 0 1 0 1 1 1 1 1 1 1 1 1 1 1	0 0 0 0 0 0 0 0 0 0 0 0 0 0 0 0
2023-10-18T01-46-12.252 PM	000028.8754	-000000.0360	000000.0841	000000.0016	000000.0877	000000.4103	000000.9252	000003.4664	000004.2000	54084	00221	00468	00397	00067	00559	01744	00658	00120	0 0 0 1 0 1 1 1 1 1 1 1 1 1 1 1	0 0 0 0 0 0 0 0 0 0 0 0 0 0 0 0
2023-10-18T01-46-15.532 PM	000028.8780	-000000.0029	000000.1106	-000000.0066	000000.0838	000000.4444	000000.9252	000003.5294	000004.2000	54088	00290	00532	00336	00065	00560	01744	00657	00120	0 0 0 1 0 1 1 1 1 1 1 1 1 1 1 1	0 0 0 0 0 0 0 0 0 0 0 0 0 0 0 0
2023-10-18T01-46-18.952 PM	000028.8832	-000000.0029	000000.1093	-000000.0067	000000.0799	000000.4103	000000.9240	000003.4664	000004.2000	54096	00290	00529	00335	00063	00559	01742	00658	00120	0 0 0 1 0 1 1 1 1 1 1 1 1 1 1 1	0 0 0 0 0 0 0 0 0 0 0 0 0 0 0 0
2023-10-18T01-46-22.937 PM	000028.8825	-000000.0370	000000.0944	000000.0031	000000.0857	000000.4103	000000.9240	000003.4664	000004.4400	54095	00219	00493	00408	00066	00559	01742	00658	00124	0 0 0 1 0 1 1 1 1 1 1 1 1 1 1 1	0 0 0 0 0 0 0 0 0 0 0 0 0 0 0 0
2023-10-18T01-46-24.789 PM	000028.8825	-000000.0034	000000.1110	000000.0036	000000.0857	000000.4103	000000.9259	000003.5294	000003.9600	54095	00289	00533	00412	00066	00559	01745	00657	00116	0 0 0 1 0 1 1 1 1 1 1 1 1 1 1 1	0 0 0 0 0 0 0 0 0 0 0 0 0 0 0 0
2023-10-18T01-46-28.148 PM	000028.8799	-000000.0029	000000.1106	-000000.0054	000000.0838	000000.4103	000000.9240	000003.4034	000004.2000	54091	00290	00532	00345	00065	00559	01742	00659	00120	0 0 0 1 0 1 1 1 1 1 1 1 1 1 1 1	0 0 0 0 0 0 0 0 0 0 0 0 0 0 0 0
2023-10-18T01-46-31.474 PM	000028.8689	-000000.0360	000000.0837	000000.0020	000000.0857	000000.4103	000000.9234	000003.4664	000004.2000	54074	00221	00467	00400	00066	00559	01741	00658	00120	0 0 0 1 0 1 1 1 1 1 1 1 1 1 1 1	0 0 0 0 0 0 0 0 0 0 0 0 0 0 0 0
2023-10-18T01-46-34.784 PM	000028.8539	-000000.0019	000000.1089	-000000.0065	000000.0838	000000.4103	000000.9252	000003.3403	000004.4400	54051	00292	00528	00337	00065	00559	01744	00660	00124	0 0 0 1 0 1 1 1 1 1 1 1 1 1 1 1	0 0 0 0 0 0 0 0 0 0 0 0 0 0 0 0
2023-10-18T01-46-37.844 PM	000028.8572	-000000.0058	000000.1139	000000.0032	000000.0838	000000.4444	000000.9259	000003.5294	000004.4400	54056	00284	00540	00409	00065	00560	01745	00657	00124	0 0 0 1 0 1 1 1 1 1 1 1 1 1 1 1	0 0 0 0 0 0 0 0 0 0 0 0 0 0 0 0
2023-10-18T01-46-41.845 PM	000028.8708	-000000.0398	000000.0845	-000000.0063	000000.0799	000000.4444	000000.9259	000003.4664	000004.4400	54077	00213	00469	00338	00063	00560	01745	00658	00124	0 0 0 1 0 1 1 1 1 1 1 1 1 1 1 1	0 0 0 0 0 0 0 0 0 0 0 0 0 0 0 0
2023-10-18T01-46-45.460 PM	000028.8689	-000000.0394	000000.0841	-000000.0020	000000.0818	000000.4444	000000.9259	000003.4034	000004.2000	54074	00214	00468	00370	00064	00560	01745	00659	00120	0 0 0 1 0 1 1 1 1 1 1 1 1 1 1 1	0 0 0 0 0 0 0 0 0 0 0 0 0 0 0 0
2023-10-18T01-46-48.498 PM	000028.8747	-000000.0019	000000.1131	000000.0028	000000.0877	000000.4444	000000.9271	000003.5294	000004.4400	54083	00292	00538	00406	00067	00560	01747	00657	00124	0 0 0 1 0 1 1 1 1 1 1 1 1 1 1 1	0 0 0 0 0 0 0 0 0 0 0 0 0 0 0 0
2023-10-18T01-46-52.498 PM	000028.8838	-000000.0370	000000.0828	-000000.0063	000000.0838	000000.4444	000000.9265	000003.4034	000004.4400	54097	00219	00465	00338	00065	00560	01746	00659	00124	0 0 0 1 0 1 1 1 1 1 1 1 1 1 1 1	0 0 0 0 0 0 0 0 0 0 0 0 0 0 0 0
2023-10-18T01-46-55.966 PM	000028.8975	-000000.0048	000000.1139	000000.0003	000000.0799	000000.4444	000000.9265	000003.4664	000003.9600	54118	00286	00540	00387	00063	00560	01746	00658	00116	0 0 0 1 0 1 1 1 1 1 1 1 1 1 1 1	0 0 0 0 0 0 0 0 0 0 0 0 0 0 0 0
2023-10-18T01-46-59.952 PM	000028.9046	-000000.0365	000000.0820	-000000.0051	000000.0857	000000.4444	000000.9252	000003.5294	000004.4400	54129	00220	00463	00347	00066	00560	01744	00657	00124	0 0 0 1 0 1 1 1 1 1 1 1 1 1 1 1	0 0 0 0 0 0 0 0 0 0 0 0 0 0 0 0
2023-10-18T01-47-01.820 PM	000028.9033	-000000.0019	000000.1127	000000.0036	000000.0838	000000.4444	000000.9252	000003.4664	000004.2000	54127	00292	00537	00412	00065	00560	01744	00658	00120	0 0 0 1 0 1 1 1 1 1 1 1 1 1 1 1	0 0 0 0 0 0 0 0 0 0 0 0 0 0 0 0
2023-10-18T01-47-05.882 PM	000028.9001	-000000.0355	000000.0828	-000000.0061	000000.0857	000000.4444	000000.9259	000003.4034	000004.2000	54122	00222	00465	00340	00066	00560	01745	00659	00120	0 0 0 1 0 1 1 1 1 1 1 1 1 1 1 1	0 0 0 0 0 0 0 0 0 0 0 0 0 0 0 0
2023-10-18T01-47-08.502 PM	000028.8981	-000000.0365	000000.0824	-000000.0027	000000.0896	000000.4444	000000.9265	000003.4034	000004.4400	54119	00220	00464	00365	00068	00560	01746	00659	00124	0 0 0 1 0 1 1 1 1 1 1 1 1 1 1 1	0 0 0 0 0 0 0 0 0 0 0 0 0 0 0 0
2023-10-18T01-47-12.425 PM	000028.8981	-000000.0053	000000.1139	000000.0026	000000.0779	000000.4444	000000.9271	000003.4664	000004.4400	54119	00285	00540	00404	00062	00560	01747	00658	00124	0 0 0 1 0 1 1 1 1 1 1 1 1 1 1 1	0 0 0 0 0 0 0 0 0 0 0 0 0 0 0 0
2023-10-18T01-47-14.998 PM	000028.9014	-000000.0048	000000.1143	000000.0003	000000.0799	000000.4444	000000.9271	000003.4034	000004.4400	54124	00286	00541	00387	00063	00560	01747	00659	00124	0 0 0 1 0 1 1 1 1 1 1 1 1 1 1 1	0 0 0 0 0 0 0 0 0 0 0 0 0 0 0 0
2023-10-18T01-47-19.000 PM	000028.9053	-000000.0389	000000.0841	-000000.0027	000000.0838	000000.4444	000000.9265	000003.4664	000004.4400	54130	00215	00468	00365	00065	00560	01746	00658	00124	0 0 0 1 0 1 1 1 1 1 1 1 1 1 1 1	0 0 0 0 0 0 0 0 0 0 0 0 0 0 0 0
2023-10-18T01-47-22.029 PM	000028.9020	-000000.0370	000000.0820	-000000.0058	000000.0818	000000.4444	000000.9265	000003.4034	000003.9600	54125	00219	00463	00342	00064	00560	01746	00659	00116	0 0 0 1 0 1 1 1 1 1 1 1 1 1 1 1	0 0 0 0 0 0 0 0 0 0 0 0 0 0 0 0
2023-10-18T01-47-25.918 PM	000028.8936	-000000.0134	000000.1135	000000.0035	000000.0818	000000.4444	000000.9265	000003.5294	000003.9600	54112	00268	00539	00411	00064	00560	01746	00657	00116	0 0 0 1 0 1 1 1 1 1 1 1 1 1 1 1	0 0 0 0 0 0 0 0 0 0 0 0 0 0 0 0
2023-10-18T01-47-27.722 PM	000028.8903	-000000.0043	000000.1135	000000.0034	000000.0779	000000.4444	000000.9246	000003.4664	000004.4400	54107	00287	00539	00410	00062	00560	01743	00658	00124	0 0 0 1 0 1 1 1 1 1 1 1 1 1 1 1	0 0 0 0 0 0 0 0 0 0 0 0 0 0 0 0
2023-10-18T01-47-32.476 PM	000028.8890	-000000.0312	000000.0808	-000000.0059	000000.0818	000000.4444	000000.9259	000003.4034	000004.2000	54105	00231	00460	00341	00064	00560	01745	00659	00120	0 0 0 1 0 1 1 1 1 1 1 1 1 1 1 1	0 0 0 0 0 0 0 0 0 0 0 0 0 0 0 0
2023-10-18T01-47-34.719 PM	000028.8903	-000000.0370	000000.0824	-000000.0047	000000.0818	000000.4444	000000.9265	000003.5294	000004.2000	54107	00219	00464	00350	00064	00560	01746	00657	00120	0 0 0 1 0 1 1 1 1 1 1 1 1 1 1 1	0 0 0 0 0 0 0 0 0 0 0 0 0 0 0 0
2023-10-18T01-47-39.833 PM	000028.9001	-000000.0394	000000.0849	-000000.0059	000000.0799	000000.4444	000000.9252	000003.4034	000004.4400	54122	00214	00470	00341	00063	00560	01744	00659	00124	0 0 0 1 0 1 1 1 1 1 1 1 1 1 1 1	0 0 0 0 0 0 0 0 0 0 0 0 0 0 0 0
2023-10-18T01-47-42.157 PM	000028.9040	-000000.0245	000000.1122	000000.0038	000000.0896	000000.4444	000000.9259	000003.4034	000003.9600	54128	00245	00536	00413	00068	00560	01745	00659	00116	0 0 0 1 0 1 1 1 1 1 1 1 1 1 1 1	0 0 0 0 0 0 0 0 0 0 0 0 0 0 0 0
2023-10-18T01-47-46.032 PM	000028.9099	-000000.0370	000000.0849	-000000.0063	000000.0799	000000.4444	000000.9259	000003.4664	000004.2000	54137	00219	00470	00338	00063	00560	01745	00658	00120	0 0 0 1 0 1 1 1 1 1 1 1 1 1 1 1	0 0 0 0 0 0 0 0 0 0 0 0 0 0 0 0
2023-10-18T01-47-50.018 PM	000028.9268	-000000.0211	000000.1135	000000.0028	000000.0857	000000.4444	000000.9252	000003.4664	000003.7200	54163	00252	00539	00406	00066	00560	01744	00658	00112	0 0 0 1 0 1 1 1 1 1 1 1 1 1 1 1	0 0 0 0 0 0 0 0 0 0 0 0 0 0 0 0
2023-10-18T01-47-53.077 PM	000028.9203	-000000.0202	000000.1143	000000.0032	000000.0857	000000.4444	000000.9240	000003.4664	000003.9600	54153	00254	00541	00409	00066	00560	01742	00658	00116	0 0 0 1 0 1 1 1 1 1 1 1 1 1 1 1	0 0 0 0 0 0 0 0 0 0 0 0 0 0 0 0
2023-10-18T01-47-56.858 PM	000028.9339	-000000.0144	000000.0812	-000000.0058	000000.0799	000000.4444	000000.9252	000003.4034	000004.4400	54174	00266	00461	00342	00063	00560	01744	00659	00124	0 0 0 1 0 1 1 1 1 1 1 1 1 1 1 1	0 0 0 0 0 0 0 0 0 0 0 0 0 0 0 0
2023-10-18T01-47-59.887 PM	000028.9352	-000000.0048	000000.1143	000000.0030	000000.0877	000000.4444	000000.9252	000003.4034	000004.4400	54176	00286	00541	00407	00067	00560	01744	00659	00124	0 0 0 1 0 1 1 1 1 1 1 1 1 1 1 1	0 0 0 0 0 0 0 0 0 0 0 0 0 0 0 0
2023-10-18T01-48-02.196 PM	000028.9424	-000000.0187	000000.0808	-000000.0061	000000.0818	000000.4444	000000.9240	000003.4034	000003.7200	54187	00257	00460	00340	00064	00560	01742	00659	00112	0 0 0 1 0 1 1 1 1 1 1 1 1 1 1 1	0 0 0 0 0 0 0 0 0 0 0 0 0 0 0 0
2023-10-18T01-48-06.133 PM	000028.8968	-000000.0499	000000.1135	000000.0032	000000.0857	000000.4444	000000.9252	000003.5294	000003.9600	54117	00192	00539	00409	00066	00560	01744	00657	00116	0 0 0 1 0 1 1 1 1 1 1 1 1 1 1 1	0 0 0 0 0 0 0 0 0 0 0 0 0 0 0 0
2023-10-18T01-48-08.724 PM	000028.8864	-000000.0466	000000.1143	000000.0036	000000.0838	000000.4444	000000.9240	000003.4664	000004.2000	54101	00199	00541	00412	00065	00560	01742	00658	00120	0 0 0 1 0 1 1 1 1 1 1 1 1 1 1 1	0 0 0 0 0 0 0 0 0 0 0 0 0 0 0 0
2023-10-18T01-48-12.162 PM	000028.8773	-000000.0537	000000.0837	-000000.0070	000000.0838	000000.4444	000000.9246	000003.4664	000003.9600	54087	00184	00467	00333	00065	00560	01743	00658	00116	0 0 0 1 0 1 1 1 1 1 1 1 1 1 1 1	0 0 0 0 0 0 0 0 0 0 0 0 0 0 0 0
2023-10-18T01-48-15.629 PM	000028.8773	-000000.0192	000000.1122	000000.0030	000000.0896	000000.4444	000000.9252	000003.4664	000004.4400	54087	00256	00536	00407	00068	00560	01744	00658	00124	0 0 0 1 0 1 1 1 1 1 1 1 1 1 1 1	0 0 0 0 0 0 0 0 0 0 0 0 0 0 0 0
2023-10-18T01-48-19.066 PM	000028.8682	-000000.0192	000000.1106	000000.0038	000000.0877	000000.4444	000000.9252	000003.4034	000004.2000	54073	00256	00532	00413	00067	00560	01744	00659	00120	0 0 0 1 0 1 1 1 1 1 1 1 1 1 1 1	0 0 0 0 0 0 0 0 0 0 0 0 0 0 0 0
2023-10-18T01-48-22.001 PM	000028.8637	-000000.0499	000000.1143	000000.0031	000000.0877	000000.4444	000000.9252	000003.4664	000004.2000	54066	00192	00541	00408	00067	00560	01744	00658	00120	0 0 0 1 0 1 1 1 1 1 1 1 1 1 1 1	0 0 0 0 0 0 0 0 0 0 0 0 0 0 0 0
2023-10-18T01-48-25.987 PM	000028.8656	-000000.0182	000000.0874	-000000.0062	000000.0857	000000.4444	000000.9246	000003.4664	000004.4400	54069	00258	00476	00339	00066	00560	01743	00658	00124	0 0 0 1 0 1 1 1 1 1 1 1 1 1 1 1	0 0 0 0 0 0 0 0 0 0 0 0 0 0 0 0
2023-10-18T01-48-30.003 PM	000028.8617	-000000.0542	000000.1085	000000.0026	000000.0896	000000.4444	000000.9259	000003.4664	000004.2000	54063	00183	00527	00404	00068	00560	01745	00658	00120	0 0 0 1 0 1 1 1 1 1 1 1 1 1 1 1	0 0 0 0 0 0 0 0 0 0 0 0 0 0 0 0
2023-10-18T01-48-32.953 PM	000028.8624	-000000.0557	000000.1064	000000.0036	000000.0838	000000.4444	000000.9259	000003.5294	000004.2000	54064	00180	00522	00412	00065	00560	01745	00657	00120	0 0 0 1 0 1 1 1 1 1 1 1 1 1 1 1	0 0 0 0 0 0 0 0 0 0 0 0 0 0 0 0
2023-10-18T01-48-37.047 PM	000028.8663	-000000.0230	000000.0849	-000000.0065	000000.0818	000000.4444	000000.9259	000003.4664	000003.9600	54070	00248	00470	00337	00064	00560	01745	00658	00116	0 0 0 1 0 1 1 1 1 1 1 1 1 1 1 1	0 0 0 0 0 0 0 0 0 0 0 0 0 0 0 0
2023-10-18T01-48-40.938 PM	000028.9144	-000000.0374	000000.1085	000000.0042	000000.0857	000000.4444	000000.9271	000003.4664	000004.2000	54144	00218	00527	00416	00066	00560	01747	00658	00120	0 0 0 1 0 1 1 1 1 1 1 1 1 1 1 1	0 0 0 0 0 0 0 0 0 0 0 0 0 0 0 0
2023-10-18T01-48-43.715 PM	000028.9125	-000000.0398	000000.0849	-000000.0066	000000.0818	000000.4444	000000.9240	000003.4034	000004.2000	54141	00213	00470	00336	00064	00560	01742	00659	00120	0 0 0 1 0 1 1 1 1 1 1 1 1 1 1 1	0 0 0 0 0 0 0 0 0 0 0 0 0 0 0 0
2023-10-18T01-48-46.745 PM	000028.8962	-000000.0379	000000.0808	-000000.0057	000000.0838	000000.4444	000000.9252	000003.4664	000004.4400	54116	00217	00460	00343	00065	00560	01744	00658	00124	0 0 0 1 0 1 1 1 1 1 1 1 1 1 1 1	0 0 0 0 0 0 0 0 0 0 0 0 0 0 0 0
2023-10-18T01-48-51.861 PM	000028.8858	-000000.0365	000000.0820	-000000.0058	000000.0838	000000.4444	000000.9259	000003.4664	000003.7200	54100	00220	00463	00342	00065	00560	01745	00658	00112	0 0 0 1 0 1 1 1 1 1 1 1 1 1 1 1	0 0 0 0 0 0 0 0 0 0 0 0 0 0 0 0
2023-10-18T01-48-55.407 PM	000028.8819	-000000.0014	000000.1122	000000.0028	000000.0916	000000.4444	000000.9240	000003.4034	000004.4400	54094	00293	00536	00406	00069	00560	01742	00659	00124	0 0 0 1 0 1 1 1 1 1 1 1 1 1 1 1	0 0 0 0 0 0 0 0 0 0 0 0 0 0 0 0
2023-10-18T01-48-58.687 PM	000028.8682	-000000.0024	000000.1122	000000.0030	000000.0896	000000.4444	000000.9240	000003.4664	000004.4400	54073	00291	00536	00407	00068	00560	01742	00658	00124	0 0 0 1 0 1 1 1 1 1 1 1 1 1 1 1	0 0 0 0 0 0 0 0 0 0 0 0 0 0 0 0
2023-10-18T01-49-02.672 PM	000028.8630	-000000.0394	000000.0841	-000000.0059	000000.0799	000000.4444	000000.9246	000003.4664	000004.4400	54065	00214	00468	00341	00063	00560	01743	00658	00124	0 0 0 1 0 1 1 1 1 1 1 1 1 1 1 1	0 0 0 0 0 0 0 0 0 0 0 0 0 0 0 0
2023-10-18T01-49-06.109 PM	000028.8624	-000000.0048	000000.0965	-000000.0061	000000.0818	000000.4444	000000.9259	000003.3403	000003.9600	54064	00286	00498	00340	00064	00560	01745	00660	00116	0 0 0 1 0 1 1 1 1 1 1 1 1 1 1 1	0 0 0 0 0 0 0 0 0 0 0 0 0 0 0 0
2023-10-18T01-49-10.156 PM	000028.8637	-000000.0370	000000.0961	000000.0039	000000.0877	000000.4444	000000.9252	000003.5294	000003.9600	54066	00219	00497	00414	00067	00560	01744	00657	00116	0 0 0 1 0 1 1 1 1 1 1 1 1 1 1 1	0 0 0 0 0 0 0 0 0 0 0 0 0 0 0 0
2023-10-18T01-49-12.682 PM	000028.8689	-000000.0374	000000.0948	000000.0028	000000.0896	000000.4444	000000.9265	000003.4664	000004.2000	54074	00218	00494	00406	00068	00560	01746	00658	00120	0 0 0 1 0 1 1 1 1 1 1 1 1 1 1 1	0 0 0 0 0 0 0 0 0 0 0 0 0 0 0 0
2023-10-18T01-49-16.385 PM	000028.8786	-000000.0038	000000.0990	-000000.0069	000000.0818	000000.4444	000000.9265	000003.4664	000004.4400	54089	00288	00504	00334	00064	00560	01746	00658	00124	0 0 0 1 0 1 1 1 1 1 1 1 1 1 1 1	0 0 0 0 0 0 0 0 0 0 0 0 0 0 0 0
2023-10-18T01-49-20.404 PM	000028.8754	-000000.0374	000000.0837	000000.0028	000000.0877	000000.4444	000000.9252	000003.4664	000003.4800	54084	00218	00467	00406	00067	00560	01744	00658	00108	0 0 0 1 0 1 1 1 1 1 1 1 1 1 1 1	0 0 0 0 0 0 0 0 0 0 0 0 0 0 0 0
2023-10-18T01-49-23.389 PM	000028.8780	-000000.0413	000000.0849	-000000.0065	000000.0818	000000.4444	000000.9252	000003.5294	000004.2000	54088	00210	00470	00337	00064	00560	01744	00657	00120	0 0 0 1 0 1 1 1 1 1 1 1 1 1 1 1	0 0 0 0 0 0 0 0 0 0 0 0 0 0 0 0
2023-10-18T01-49-27.799 PM	000028.8650	-000000.0024	000000.1127	000000.0027	000000.0877	000000.4444	000000.9259	000003.4664	000003.7200	54068	00291	00537	00405	00067	00560	01745	00658	00112	0 0 0 1 0 1 1 1 1 1 1 1 1 1 1 1	0 0 0 0 0 0 0 0 0 0 0 0 0 0 0 0
2023-10-18T01-49-30.372 PM	000028.8676	-000000.0024	000000.1131	000000.0028	000000.0877	000000.4444	000000.9246	000003.4034	000004.2000	54072	00291	00538	00406	00067	00560	01743	00659	00120	0 0 0 1 0 1 1 1 1 1 1 1 1 1 1 1	0 0 0 0 0 0 0 0 0 0 0 0 0 0 0 0
2023-10-18T01-49-34.389 PM	000028.8708	-000000.0403	000000.0841	-000000.0063	000000.0818	000000.4444	000000.9246	000003.5294	000004.2000	54077	00212	00468	00338	00064	00560	01743	00657	00120	0 0 0 1 0 1 1 1 1 1 1 1 1 1 1 1	0 0 0 0 0 0 0 0 0 0 0 0 0 0 0 0
2023-10-18T01-49-39.113 PM	000028.8767	-000000.0058	000000.1147	-000000.0038	000000.0799	000000.4444	000000.9246	000003.4034	000004.4400	54086	00284	00542	00357	00063	00560	01743	00659	00124	0 0 0 1 0 1 1 1 1 1 1 1 1 1 1 1	0 0 0 0 0 0 0 0 0 0 0 0 0 0 0 0
2023-10-18T01-49-41.373 PM	000028.8825	-000000.0355	000000.0824	-000000.0022	000000.0896	000000.4444	000000.9259	000003.5294	000004.6800	54095	00222	00464	00369	00068	00560	01745	00657	00128	0 0 0 1 0 1 1 1 1 1 1 1 1 1 1 1	0 0 0 0 0 0 0 0 0 0 0 0 0 0 0 0
2023-10-18T01-49-45.366 PM	000028.8864	-000000.0053	000000.1135	-000000.0058	000000.0799	000000.4444	000000.9259	000003.4034	000003.9600	54101	00285	00539	00342	00063	00560	01745	00659	00116	0 0 0 1 0 1 1 1 1 1 1 1 1 1 1 1	0 0 0 0 0 0 0 0 0 0 0 0 0 0 0 0
2023-10-18T01-49-48.654 PM	000028.8851	-000000.0034	000000.1102	-000000.0047	000000.0818	000000.4444	000000.9259	000003.4664	000004.2000	54099	00289	00531	00350	00064	00560	01745	00658	00120	0 0 0 1 0 1 1 1 1 1 1 1 1 1 1 1	0 0 0 0 0 0 0 0 0 0 0 0 0 0 0 0
2023-10-18T01-49-52.655 PM	000028.8910	-000000.0394	000000.0845	000000.0001	000000.0896	000000.4444	000000.9246	000003.4664	000003.9600	54108	00214	00469	00386	00068	00560	01743	00658	00116	0 0 0 1 0 1 1 1 1 1 1 1 1 1 1 1	0 0 0 0 0 0 0 0 0 0 0 0 0 0 0 0
2023-10-18T01-49-56.076 PM	000028.8871	-000000.0398	000000.0845	-000000.0067	000000.0838	000000.4103	000000.9259	000003.4034	000004.4400	54102	00213	00469	00335	00065	00559	01745	00659	00124	0 0 0 1 0 1 1 1 1 1 1 1 1 1 1 1	0 0 0 0 0 0 0 0 0 0 0 0 0 0 0 0
2023-10-18T01-49-59.794 PM	000028.8916	-000000.0014	000000.1122	000000.0030	000000.0896	000000.4103	000000.9252	000003.5294	000004.4400	54109	00293	00536	00407	00068	00559	01744	00657	00124	0 0 0 1 0 1 1 1 1 1 1 1 1 1 1 1	0 0 0 0 0 0 0 0 0 0 0 0 0 0 0 0
2023-10-18T01-50-01.627 PM	000028.8910	-000000.0005	000000.1114	-000000.0019	000000.0877	000000.4103	000000.9252	000003.4034	000004.2000	54108	00295	00534	00371	00067	00559	01744	00659	00120	0 0 0 1 0 1 1 1 1 1 1 1 1 1 1 1	0 0 0 0 0 0 0 0 0 0 0 0 0 0 0 0
2023-10-18T01-50-06.652 PM	000028.8936	-000000.0360	000000.0820	-000000.0066	000000.0877	000000.4103	000000.9252	000003.4664	000004.2000	54112	00221	00463	00336	00067	00559	01744	00658	00120	0 0 0 1 0 1 1 1 1 1 1 1 1 1 1 1	0 0 0 0 0 0 0 0 0 0 0 0 0 0 0 0
2023-10-18T01-50-11.107 PM	000028.8929	-000000.0024	000000.1131	000000.0026	000000.0877	000000.4444	000000.9265	000003.5294	000003.7200	54111	00291	00538	00404	00067	00560	01746	00657	00112	0 0 0 1 0 1 1 1 1 1 1 1 1 1 1 1	0 0 0 0 0 0 0 0 0 0 0 0 0 0 0 0
2023-10-18T01-50-13.350 PM	000028.9001	-000000.0355	000000.0820	-000000.0023	000000.0857	000000.4444	000000.9259	000003.4664	000004.4400	54122	00222	00463	00368	00066	00560	01745	00658	00124	0 0 0 1 0 1 1 1 1 1 1 1 1 1 1 1	0 0 0 0 0 0 0 0 0 0 0 0 0 0 0 0
2023-10-18T01-50-17.758 PM	000028.8988	-000000.0043	000000.1143	000000.0005	000000.0799	000000.4444	000000.9259	000003.4034	000004.2000	54120	00287	00541	00389	00063	00560	01745	00659	00120	0 0 0 1 0 1 1 1 1 1 1 1 1 1 1 1	0 0 0 0 0 0 0 0 0 0 0 0 0 0 0 0
2023-10-18T01-50-19.657 PM	000028.8936	-000000.0403	000000.0845	-000000.0065	000000.0779	000000.4444	000000.9252	000003.4664	000003.9600	54112	00212	00469	00337	00062	00560	01744	00658	00116	0 0 0 1 0 1 1 1 1 1 1 1 1 1 1 1	0 0 0 0 0 0 0 0 0 0 0 0 0 0 0 0
2023-10-18T01-50-24.645 PM	000028.8994	-000000.0360	000000.0828	-000000.0063	000000.0857	000000.4444	000000.9259	000003.4664	000004.2000	54121	00221	00465	00338	00066	00560	01745	00658	00120	0 0 0 1 0 1 1 1 1 1 1 1 1 1 1 1	0 0 0 0 0 0 0 0 0 0 0 0 0 0 0 0
2023-10-18T01-50-28.348 PM	000028.9046	-000000.0043	000000.1122	000000.0001	000000.0799	000000.4444	000000.9277	000003.4664	000003.9600	54129	00287	00536	00386	00063	00560	01748	00658	00116	0 0 0 1 0 1 1 1 1 1 1 1 1 1 1 1	0 0 0 0 0 0 0 0 0 0 0 0 0 0 0 0
2023-10-18T01-50-31.344 PM	000028.9085	-000000.0038	000000.1139	000000.0027	000000.0857	000000.4444	000000.9246	000003.4664	000003.9600	54135	00288	00540	00405	00066	00560	01743	00658	00116	0 0 0 1 0 1 1 1 1 1 1 1 1 1 1 1	0 0 0 0 0 0 0 0 0 0 0 0 0 0 0 0
2023-10-18T01-50-36.035 PM	000028.8955	-000000.0264	000000.0812	-000000.0054	000000.0818	000000.4444	000000.9265	000003.4664	000003.9600	54115	00241	00461	00345	00064	00560	01746	00658	00116	0 0 0 1 0 1 1 1 1 1 1 1 1 1 1 1	0 0 0 0 0 0 0 0 0 0 0 0 0 0 0 0
2023-10-18T01-50-38.340 PM	000028.8955	-000000.0322	000000.0812	-000000.0055	000000.0779	000000.4444	000000.9252	000003.4034	000004.2000	54115	00229	00461	00344	00062	00560	01744	00659	00120	0 0 0 1 0 1 1 1 1 1 1 1 1 1 1 1	0 0 0 0 0 0 0 0 0 0 0 0 0 0 0 0
2023-10-18T01-50-42.610 PM	000028.8981	-000000.0038	000000.1143	000000.0036	000000.0818	000000.4444	000000.9252	000003.5294	000003.7200	54119	00288	00541	00412	00064	00560	01744	00657	00112	0 0 0 1 0 1 1 1 1 1 1 1 1 1 1 1	0 0 0 0 0 0 0 0 0 0 0 0 0 0 0 0
2023-10-18T01-50-46.767 PM	000028.8942	-000000.0398	000000.0849	-000000.0066	000000.0818	000000.4444	000000.9265	000003.4034	000004.4400	54113	00213	00470	00336	00064	00560	01746	00659	00124	0 0 0 1 0 1 1 1 1 1 1 1 1 1 1 1	0 0 0 0 0 0 0 0 0 0 0 0 0 0 0 0
2023-10-18T01-50-49.780 PM	000028.8916	-000000.0053	000000.1131	000000.0034	000000.0818	000000.4444	000000.9259	000003.4034	000003.9600	54109	00285	00538	00410	00064	00560	01745	00659	00116	0 0 0 1 0 1 1 1 1 1 1 1 1 1 1 1	0 0 0 0 0 0 0 0 0 0 0 0 0 0 0 0
2023-10-18T01-50-53.781 PM	000028.8929	-000000.0370	000000.0833	-000000.0070	000000.0838	000000.4444	000000.9259	000003.5294	000004.4400	54111	00219	00466	00333	00065	00560	01745	00657	00124	0 0 0 1 0 1 1 1 1 1 1 1 1 1 1 1	0 0 0 0 0 0 0 0 0 0 0 0 0 0 0 0
2023-10-18T01-50-56.071 PM	000028.9001	-000000.0048	000000.1118	000000.0036	000000.0799	000000.4444	000000.9265	000003.4664	000003.9600	54122	00286	00535	00412	00063	00560	01746	00658	00116	0 0 0 1 0 1 1 1 1 1 1 1 1 1 1 1	0 0 0 0 0 0 0 0 0 0 0 0 0 0 0 0
2023-10-18T01-50-59.886 PM	000028.9112	-000000.0110	000000.0804	-000000.0057	000000.0799	000000.4444	000000.9265	000003.4034	000004.4400	54139	00273	00459	00343	00063	00560	01746	00659	00124	0 0 0 1 0 1 1 1 1 1 1 1 1 1 1 1	0 0 0 0 0 0 0 0 0 0 0 0 0 0 0 0
2023-10-18T01-51-02.688 PM	000028.9242	-000000.0278	000000.0853	-000000.0067	000000.0818	000000.4444	000000.9265	000003.5294	000003.9600	54159	00238	00471	00335	00064	00560	01746	00657	00116	0 0 0 1 0 1 1 1 1 1 1 1 1 1 1 1	0 0 0 0 0 0 0 0 0 0 0 0 0 0 0 0
2023-10-18T01-51-06.942 PM	000028.9190	-000000.0106	000000.1147	000000.0030	000000.0857	000000.4444	000000.9271	000003.4664	000003.9600	54151	00274	00542	00407	00066	00560	01747	00658	00116	0 0 0 1 0 1 1 1 1 1 1 1 1 1 1 1	0 0 0 0 0 0 0 0 0 0 0 0 0 0 0 0
2023-10-18T01-51-09.654 PM	000028.9307	-000000.0365	000000.0808	-000000.0055	000000.0818	000000.4444	000000.9265	000003.4034	000004.4400	54169	00220	00460	00344	00064	00560	01746	00659	00124	0 0 0 1 0 1 1 1 1 1 1 1 1 1 1 1	0 0 0 0 0 0 0 0 0 0 0 0 0 0 0 0
2023-10-18T01-51-13.657 PM	000028.9294	-000000.0024	000000.1135	000000.0027	000000.0857	000000.4444	000000.9265	000003.5294	000004.2000	54167	00291	00539	00405	00066	00560	01746	00657	00120	0 0 0 1 0 1 1 1 1 1 1 1 1 1 1 1	0 0 0 0 0 0 0 0 0 0 0 0 0 0 0 0
2023-10-18T01-51-17.656 PM	000028.9391	-000000.0370	000000.0812	-000000.0053	000000.0779	000000.4444	000000.9259	000003.4034	000003.9600	54182	00219	00461	00346	00062	00560	01745	00659	00116	0 0 0 1 0 1 1 1 1 1 1 1 1 1 1 1	0 0 0 0 0 0 0 0 0 0 0 0 0 0 0 0
2023-10-18T01-51-21.071 PM	000028.9417	-000000.0355	000000.0820	-000000.0063	000000.0857	000000.4444	000000.9252	000003.4034	000004.2000	54186	00222	00463	00338	00066	00560	01744	00659	00120	0 0 0 1 0 1 1 1 1 1 1 1 1 1 1 1	0 0 0 0 0 0 0 0 0 0 0 0 0 0 0 0
2023-10-18T01-51-24.811 PM	000028.9398	-000000.0062	000000.1139	000000.0032	000000.0838	000000.4444	000000.9252	000003.4034	000003.9600	54183	00283	00540	00409	00065	00560	01744	00659	00116	0 0 0 1 0 1 1 1 1 1 1 1 1 1 1 1	0 0 0 0 0 0 0 0 0 0 0 0 0 0 0 0
2023-10-18T01-51-27.637 PM	000028.9300	-000000.0341	000000.1147	000000.0030	000000.0838	000000.4444	000000.9246	000003.5294	000003.4800	54168	00225	00542	00407	00065	00560	01743	00657	00108	0 0 0 1 0 1 1 1 1 1 1 1 1 1 1 1	0 0 0 0 0 0 0 0 0 0 0 0 0 0 0 0
2023-10-18T01-51-31.623 PM	000028.9118	-000000.0038	000000.0816	-000000.0055	000000.0818	000000.4444	000000.9259	000003.4664	000003.9600	54140	00288	00462	00344	00064	00560	01745	00658	00116	0 0 0 1 0 1 1 1 1 1 1 1 1 1 1 1	0 0 0 0 0 0 0 0 0 0 0 0 0 0 0 0
2023-10-18T01-51-34.808 PM	000028.9072	-000000.0091	000000.0820	-000000.0054	000000.0818	000000.4444	000000.9265	000003.4664	000004.2000	54133	00277	00463	00345	00064	00560	01746	00658	00120	0 0 0 1 0 1 1 1 1 1 1 1 1 1 1 1	0 0 0 0 0 0 0 0 0 0 0 0 0 0 0 0
2023-10-18T01-51-38.573 PM	000028.9112	-000000.0355	000000.1135	000000.0028	000000.0877	000000.4444	000000.9259	000003.4034	000003.7200	54139	00222	00539	00406	00067	00560	01745	00659	00112	0 0 0 1 0 1 1 1 1 1 1 1 1 1 1 1	0 0 0 0 0 0 0 0 0 0 0 0 0 0 0 0
2023-10-18T01-51-42.575 PM	000028.9079	-000000.0211	000000.0820	-000000.0055	000000.0818	000000.4444	000000.9259	000003.4034	000004.2000	54134	00252	00463	00344	00064	00560	01745	00659	00120	0 0 0 1 0 1 1 1 1 1 1 1 1 1 1 1	0 0 0 0 0 0 0 0 0 0 0 0 0 0 0 0
2023-10-18T01-51-45.745 PM	000028.9059	-000000.0048	000000.1131	000000.0038	000000.0818	000000.4444	000000.9259	000003.4034	000004.2000	54131	00286	00538	00413	00064	00560	01745	00659	00120	0 0 0 1 0 1 1 1 1 1 1 1 1 1 1 1	0 0 0 0 0 0 0 0 0 0 0 0 0 0 0 0
2023-10-18T01-51-49.291 PM	000028.9001	-000000.0379	000000.0804	-000000.0054	000000.0818	000000.4444	000000.9252	000003.3403	000004.4400	54122	00217	00459	00345	00064	00560	01744	00660	00124	0 0 0 1 0 1 1 1 1 1 1 1 1 1 1 1	0 0 0 0 0 0 0 0 0 0 0 0 0 0 0 0
2023-10-18T01-51-52.287 PM	000028.8923	-000000.0365	000000.0808	-000000.0058	000000.0838	000000.4444	000000.9240	000003.4034	000003.9600	54110	00220	00460	00342	00065	00560	01742	00659	00116	0 0 0 1 0 1 1 1 1 1 1 1 1 1 1 1	0 0 0 0 0 0 0 0 0 0 0 0 0 0 0 0
2023-10-18T01-51-56.288 PM	000028.8786	-000000.0029	000000.1114	000000.0042	000000.0838	000000.4444	000000.9234	000003.4034	000003.4800	54089	00290	00534	00416	00065	00560	01741	00659	00108	0 0 0 1 0 1 1 1 1 1 1 1 1 1 1 1	0 0 0 0 0 0 0 0 0 0 0 0 0 0 0 0
2023-10-18T01-51-59.268 PM	000028.8760	-000000.0355	000000.0969	000000.0036	000000.0896	000000.4444	000000.9234	000003.4664	000003.7200	54085	00222	00499	00412	00068	00560	01741	00658	00112	0 0 0 1 0 1 1 1 1 1 1 1 1 1 1 1	0 0 0 0 0 0 0 0 0 0 0 0 0 0 0 0
2023-10-18T01-52-03.693 PM	000028.8598	-000000.0010	000000.0895	-000000.0058	000000.0818	000000.4444	000000.9265	000003.5294	000004.4400	54060	00294	00481	00342	00064	00560	01746	00657	00124	0 0 0 1 0 1 1 1 1 1 1 1 1 1 1 1	0 0 0 0 0 0 0 0 0 0 0 0 0 0 0 0
2023-10-18T01-52-05.623 PM	000028.8617	-000000.0394	000000.0837	-000000.0061	000000.0779	000000.4444	000000.9265	000003.4034	000003.9600	54063	00214	00467	00340	00062	00560	01746	00659	00116	0 0 0 1 0 1 1 1 1 1 1 1 1 1 1 1	0 0 0 0 0 0 0 0 0 0 0 0 0 0 0 0
2023-10-18T01-52-08.949 PM	000028.8689	-000000.0379	000000.0820	-000000.0054	000000.0799	000000.4444	000000.9246	000003.4034	000004.4400	54074	00217	00463	00345	00063	00560	01743	00659	00124	0 0 0 1 0 1 1 1 1 1 1 1 1 1 1 1	0 0 0 0 0 0 0 0 0 0 0 0 0 0 0 0
2023-10-18T01-52-11.964 PM	000028.8682	-000000.0010	000000.1044	-000000.0058	000000.0818	000000.4444	000000.9259	000003.4034	000004.4400	54073	00294	00517	00342	00064	00560	01745	00659	00124	0 0 0 1 0 1 1 1 1 1 1 1 1 1 1 1	0 0 0 0 0 0 0 0 0 0 0 0 0 0 0 0
2023-10-18T01-52-16.027 PM	000028.8643	-000000.0374	000000.0973	000000.0043	000000.0877	000000.4444	000000.9259	000003.4664	000004.2000	54067	00218	00500	00417	00067	00560	01745	00658	00120	0 0 0 1 0 1 1 1 1 1 1 1 1 1 1 1	0 0 0 0 0 0 0 0 0 0 0 0 0 0 0 0
2023-10-18T01-52-18.067 PM	000028.8637	-000000.0062	000000.1143	000000.0028	000000.0877	000000.4444	000000.9265	000003.4034	000004.6800	54066	00283	00541	00406	00067	00560	01746	00659	00128	0 0 0 1 0 1 1 1 1 1 1 1 1 1 1 1	0 0 0 0 0 0 0 0 0 0 0 0 0 0 0 0
2023-10-18T01-52-21.598 PM	000028.8520	-000000.0370	000000.0837	-000000.0067	000000.0838	000000.4444	000000.9265	000003.4664	000004.4400	54048	00219	00467	00335	00065	00560	01746	00658	00124	0 0 0 1 0 1 1 1 1 1 1 1 1 1 1 1	0 0 0 0 0 0 0 0 0 0 0 0 0 0 0 0
2023-10-18T01-52-24.689 PM	000028.8494	-000000.0355	000000.0816	-000000.0059	000000.0838	000000.4444	000000.9259	000003.4664	000004.4400	54044	00222	00462	00341	00065	00560	01745	00658	00124	0 0 0 1 0 1 1 1 1 1 1 1 1 1 1 1	0 0 0 0 0 0 0 0 0 0 0 0 0 0 0 0
2023-10-18T01-52-27.829 PM	000028.8494	-000000.0029	000000.1006	-000000.0055	000000.0799	000000.4444	000000.9265	000003.4034	000004.4400	54044	00290	00508	00344	00063	00560	01746	00659	00124	0 0 0 1 0 1 1 1 1 1 1 1 1 1 1 1	0 0 0 0 0 0 0 0 0 0 0 0 0 0 0 0
2023-10-18T01-52-31.026 PM	000028.8598	-000000.0053	000000.0969	-000000.0059	000000.0799	000000.4444	000000.9259	000003.4664	000003.4800	54060	00285	00499	00341	00063	00560	01745	00658	00108	0 0 0 1 0 1 1 1 1 1 1 1 1 1 1 1	0 0 0 0 0 0 0 0 0 0 0 0 0 0 0 0
2023-10-18T01-52-34.534 PM	000028.8559	-000000.0360	000000.0940	000000.0036	000000.0916	000000.4444	000000.9246	000003.4664	000004.6800	54054	00221	00492	00412	00069	00560	01743	00658	00128	0 0 0 1 0 1 1 1 1 1 1 1 1 1 1 1	0 0 0 0 0 0 0 0 0 0 0 0 0 0 0 0
2023-10-18T01-52-38.955 PM	000028.8565	-000000.0379	000000.0812	-000000.0053	000000.0818	000000.4444	000000.9259	000003.4664	000004.4400	54055	00217	00461	00346	00064	00560	01745	00658	00124	0 0 0 1 0 1 1 1 1 1 1 1 1 1 1 1	0 0 0 0 0 0 0 0 0 0 0 0 0 0 0 0
2023-10-18T01-52-41.982 PM	000028.8689	-000000.0005	000000.1114	000000.0034	000000.0916	000000.4444	000000.9265	000003.4034	000004.4400	54074	00295	00534	00410	00069	00560	01746	00659	00124	0 0 0 1 0 1 1 1 1 1 1 1 1 1 1 1	0 0 0 0 0 0 0 0 0 0 0 0 0 0 0 0
2023-10-18T01-52-45.246 PM	000028.8767	-000000.0403	000000.0845	-000000.0062	000000.0779	000000.4444	000000.9252	000003.4034	000003.7200	54086	00212	00469	00339	00062	00560	01744	00659	00112	0 0 0 1 0 1 1 1 1 1 1 1 1 1 1 1	0 0 0 0 0 0 0 0 0 0 0 0 0 0 0 0
2023-10-18T01-52-49.074 PM	000028.8741	-000000.0398	000000.0849	-000000.0067	000000.0818	000000.4444	000000.9222	000003.4664	000004.2000	54082	00213	00470	00335	00064	00560	01739	00658	00120	0 0 0 1 0 1 1 1 1 1 1 1 1 1 1 1	0 0 0 0 0 0 0 0 0 0 0 0 0 0 0 0
2023-10-18T01-52-52.682 PM	000028.8611	-000000.0043	000000.1135	000000.0036	000000.0818	000000.4444	000000.9240	000003.4664	000003.9600	54062	00287	00539	00412	00064	00560	01742	00658	00116	0 0 0 1 0 1 1 1 1 1 1 1 1 1 1 1	0 0 0 0 0 0 0 0 0 0 0 0 0 0 0 0
2023-10-18T01-52-55.225 PM	000028.8572	-000000.0374	000000.0808	000000.0036	000000.0877	000000.4444	000000.9252	000003.4034	000004.4400	54056	00218	00460	00412	00067	00560	01744	00659	00124	0 0 0 1 0 1 1 1 1 1 1 1 1 1 1 1	0 0 0 0 0 0 0 0 0 0 0 0 0 0 0 0
2023-10-18T01-52-59.713 PM	000028.8598	-000000.0034	000000.1098	000000.0001	000000.0799	000000.4103	000000.9246	000003.4664	000004.2000	54060	00289	00530	00386	00063	00559	01743	00658	00120	0 0 0 1 0 1 1 1 1 1 1 1 1 1 1 1	0 0 0 0 0 0 0 0 0 0 0 0 0 0 0 0
2023-10-18T01-53-03.227 PM	000028.8630	-000000.0403	000000.0853	000000.0018	000000.0877	000000.4103	000000.9259	000003.4664	000004.4400	54065	00212	00471	00398	00067	00559	01745	00658	00124	0 0 0 1 0 1 1 1 1 1 1 1 1 1 1 1	0 0 0 0 0 0 0 0 0 0 0 0 0 0 0 0
2023-10-18T01-53-06.677 PM	000028.8611	-000000.0408	000000.0841	000000.0022	000000.0838	000000.4103	000000.9246	000003.4664	000004.2000	54062	00211	00468	00401	00065	00559	01743	00658	00120	0 0 0 1 0 1 1 1 1 1 1 1 1 1 1 1	0 0 0 0 0 0 0 0 0 0 0 0 0 0 0 0
2023-10-18T01-53-10.221 PM	000028.8682	-000000.0038	000000.1110	-000000.0038	000000.0799	000000.4103	000000.9259	000003.5294	000004.2000	54073	00288	00533	00357	00063	00559	01745	00657	00120	0 0 0 1 0 1 1 1 1 1 1 1 1 1 1 1	0 0 0 0 0 0 0 0 0 0 0 0 0 0 0 0
2023-10-18T01-53-13.232 PM	000028.8754	-000000.0034	000000.1127	000000.0027	000000.0896	000000.4103	000000.9265	000003.5294	000004.2000	54084	00289	00537	00405	00068	00559	01746	00657	00120	0 0 0 1 0 1 1 1 1 1 1 1 1 1 1 1	0 0 0 0 0 0 0 0 0 0 0 0 0 0 0 0
2023-10-18T01-53-17.219 PM	000028.8871	-000000.0394	000000.0820	-000000.0058	000000.0838	000000.4103	000000.9252	000003.3403	000004.6800	54102	00214	00463	00342	00065	00559	01744	00660	00128	0 0 0 1 0 1 1 1 1 1 1 1 1 1 1 1	0 0 0 0 0 0 0 0 0 0 0 0 0 0 0 0
2023-10-18T01-53-20.217 PM	000028.8916	-000000.0355	000000.0828	-000000.0065	000000.0857	000000.4103	000000.9246	000003.4664	000004.6800	54109	00222	00465	00337	00066	00559	01743	00658	00128	0 0 0 1 0 1 1 1 1 1 1 1 1 1 1 1	0 0 0 0 0 0 0 0 0 0 0 0 0 0 0 0
2023-10-18T01-53-23.479 PM	000028.8962	-000000.0048	000000.1143	000000.0007	000000.0838	000000.4103	000000.9246	000003.4034	000004.2000	54116	00286	00541	00390	00065	00559	01743	00659	00120	0 0 0 1 0 1 1 1 1 1 1 1 1 1 1 1	0 0 0 0 0 0 0 0 0 0 0 0 0 0 0 0
2023-10-18T01-53-28.312 PM	000028.8936	000000.0000	000000.1110	000000.0035	000000.0916	000000.4444	000000.9259	000003.4034	000004.2000	54112	00296	00533	00411	00069	00560	01745	00659	00120	0 0 0 1 0 1 1 1 1 1 1 1 1 1 1 1	0 0 0 0 0 0 0 0 0 0 0 0 0 0 0 0
2023-10-18T01-53-30.493 PM	000028.8916	-000000.0014	000000.0973	-000000.0059	000000.0857	000000.4444	000000.9240	000003.4664	000003.7200	54109	00293	00500	00341	00066	00560	01742	00658	00112	0 0 0 1 0 1 1 1 1 1 1 1 1 1 1 1	0 0 0 0 0 0 0 0 0 0 0 0 0 0 0 0
2023-10-18T01-53-34.495 PM	000028.8968	-000000.0062	000000.1143	000000.0028	000000.0857	000000.4444	000000.9271	000003.4034	000004.6800	54117	00283	00541	00406	00066	00560	01747	00659	00128	0 0 0 1 0 1 1 1 1 1 1 1 1 1 1 1	0 0 0 0 0 0 0 0 0 0 0 0 0 0 0 0
2023-10-18T01-53-38.340 PM	000028.9059	-000000.0019	000000.1118	-000000.0062	000000.0857	000000.4444	000000.9246	000003.4034	000004.2000	54131	00292	00535	00339	00066	00560	01743	00659	00120	0 0 0 1 0 1 1 1 1 1 1 1 1 1 1 1	0 0 0 0 0 0 0 0 0 0 0 0 0 0 0 0
2023-10-18T01-53-42.326 PM	000028.8981	-000000.0379	000000.0911	000000.0045	000000.0877	000000.4444	000000.9265	000003.4664	000004.4400	54119	00217	00485	00418	00067	00560	01746	00658	00124	0 0 0 1 0 1 1 1 1 1 1 1 1 1 1 1	0 0 0 0 0 0 0 0 0 0 0 0 0 0 0 0
2023-10-18T01-53-45.386 PM	000028.8923	-000000.0403	000000.0841	-000000.0059	000000.0779	000000.4444	000000.9271	000003.4034	000004.4400	54110	00212	00468	00341	00062	00560	01747	00659	00124	0 0 0 1 0 1 1 1 1 1 1 1 1 1 1 1	0 0 0 0 0 0 0 0 0 0 0 0 0 0 0 0
2023-10-18T01-53-49.372 PM	000028.8994	-000000.0034	000000.1106	000000.0040	000000.0857	000000.4103	000000.9277	000003.5294	000004.4400	54121	00289	00532	00415	00066	00559	01748	00657	00124	0 0 0 1 0 1 1 1 1 1 1 1 1 1 1 1	0 0 0 0 0 0 0 0 0 0 0 0 0 0 0 0
2023-10-18T01-53-53.373 PM	000028.9131	-000000.0370	000000.0837	-000000.0069	000000.0838	000000.4444	000000.9259	000003.4034	000003.9600	54142	00219	00467	00334	00065	00560	01745	00659	00116	0 0 0 1 0 1 1 1 1 1 1 1 1 1 1 1	0 0 0 0 0 0 0 0 0 0 0 0 0 0 0 0
2023-10-18T01-53-56.322 PM	000028.9099	-000000.0398	000000.0857	-000000.0067	000000.0818	000000.4444	000000.9277	000003.4664	000004.2000	54137	00213	00472	00335	00064	00560	01748	00658	00120	0 0 0 1 0 1 1 1 1 1 1 1 1 1 1 1	0 0 0 0 0 0 0 0 0 0 0 0 0 0 0 0
2023-10-18T01-54-00.323 PM	000028.9105	-000000.0010	000000.1114	000000.0032	000000.0916	000000.4444	000000.9259	000003.4034	000004.4400	54138	00294	00534	00409	00069	00560	01745	00659	00124	0 0 0 1 0 1 1 1 1 1 1 1 1 1 1 1	0 0 0 0 0 0 0 0 0 0 0 0 0 0 0 0
2023-10-18T01-54-03.351 PM	000028.9066	-000000.0384	000000.0812	000000.0018	000000.0838	000000.4444	000000.9265	000003.4664	000004.4400	54132	00216	00461	00398	00065	00560	01746	00658	00124	0 0 0 1 0 1 1 1 1 1 1 1 1 1 1 1	0 0 0 0 0 0 0 0 0 0 0 0 0 0 0 0
2023-10-18T01-54-07.352 PM	000028.9170	-000000.0034	000000.1127	-000000.0023	000000.0838	000000.4444	000000.9259	000003.5294	000003.9600	54148	00289	00537	00368	00065	00560	01745	00657	00116	0 0 0 1 0 1 1 1 1 1 1 1 1 1 1 1	0 0 0 0 0 0 0 0 0 0 0 0 0 0 0 0
2023-10-18T01-54-10.300 PM	000028.9164	-000000.0019	000000.1102	-000000.0047	000000.0818	000000.4444	000000.9277	000003.4664	000004.2000	54147	00292	00531	00350	00064	00560	01748	00658	00120	0 0 0 1 0 1 1 1 1 1 1 1 1 1 1 1	0 0 0 0 0 0 0 0 0 0 0 0 0 0 0 0
2023-10-18T01-54-14.302 PM	000028.9190	-000000.0408	000000.0849	-000000.0004	000000.0838	000000.4444	000000.9259	000003.4034	000004.2000	54151	00211	00470	00382	00065	00560	01745	00659	00120	0 0 0 1 0 1 1 1 1 1 1 1 1 1 1 1	0 0 0 0 0 0 0 0 0 0 0 0 0 0 0 0
2023-10-18T01-54-16.467 PM	000028.9170	-000000.0043	000000.1118	000000.0039	000000.0838	000000.4444	000000.9271	000003.4664	000004.2000	54148	00287	00535	00414	00065	00560	01747	00658	00120	0 0 0 1 0 1 1 1 1 1 1 1 1 1 1 1	0 0 0 0 0 0 0 0 0 0 0 0 0 0 0 0
2023-10-18T01-54-20.531 PM	000028.9222	-000000.0360	000000.0824	-000000.0067	000000.0838	000000.4444	000000.9277	000003.4664	000003.9600	54156	00221	00464	00335	00065	00560	01748	00658	00116	0 0 0 1 0 1 1 1 1 1 1 1 1 1 1 1	0 0 0 0 0 0 0 0 0 0 0 0 0 0 0 0
2023-10-18T01-54-24.124 PM	000028.9287	-000000.0053	000000.1139	000000.0009	000000.0779	000000.4444	000000.9271	000003.5294	000004.4400	54166	00285	00540	00392	00062	00560	01747	00657	00124	0 0 0 1 0 1 1 1 1 1 1 1 1 1 1 1	0 0 0 0 0 0 0 0 0 0 0 0 0 0 0 0
2023-10-18T01-54-27.593 PM	000028.9365	-000000.0403	000000.0845	-000000.0026	000000.0838	000000.4444	000000.9271	000003.4664	000003.7200	54178	00212	00469	00366	00065	00560	01747	00658	00112	0 0 0 1 0 1 1 1 1 1 1 1 1 1 1 1	0 0 0 0 0 0 0 0 0 0 0 0 0 0 0 0
2023-10-18T01-54-30.528 PM	000028.9417	-000000.0394	000000.0828	-000000.0018	000000.0818	000000.4444	000000.9271	000003.4034	000004.4400	54186	00214	00465	00372	00064	00560	01747	00659	00124	0 0 0 1 0 1 1 1 1 1 1 1 1 1 1 1	0 0 0 0 0 0 0 0 0 0 0 0 0 0 0 0
2023-10-18T01-54-34.967 PM	000028.9430	-000000.0053	000000.1127	-000000.0022	000000.0779	000000.4444	000000.9246	000003.4664	000003.9600	54188	00285	00537	00369	00062	00560	01743	00658	00116	0 0 0 1 0 1 1 1 1 1 1 1 1 1 1 1	0 0 0 0 0 0 0 0 0 0 0 0 0 0 0 0
2023-10-18T01-54-37.572 PM	000028.9300	-000000.0067	000000.1151	000000.0032	000000.0838	000000.4444	000000.9259	000003.4664	000004.2000	54168	00282	00543	00409	00065	00560	01745	00658	00120	0 0 0 1 0 1 1 1 1 1 1 1 1 1 1 1	0 0 0 0 0 0 0 0 0 0 0 0 0 0 0 0
2023-10-18T01-54-41.871 PM	000028.9190	-000000.0245	000000.0816	-000000.0062	000000.0838	000000.4444	000000.9252	000003.4664	000004.4400	54151	00245	00462	00339	00065	00560	01744	00658	00124	0 0 0 1 0 1 1 1 1 1 1 1 1 1 1 1	0 0 0 0 0 0 0 0 0 0 0 0 0 0 0 0
2023-10-18T01-54-45.338 PM	000028.9190	-000000.0043	000000.1106	000000.0031	000000.0896	000000.4444	000000.9265	000003.4034	000004.4400	54151	00287	00532	00408	00068	00560	01746	00659	00124	0 0 0 1 0 1 1 1 1 1 1 1 1 1 1 1	0 0 0 0 0 0 0 0 0 0 0 0 0 0 0 0
2023-10-18T01-54-48.933 PM	000028.9281	000000.0000	000000.1106	000000.0039	000000.0857	000000.4444	000000.9252	000003.4664	000003.9600	54165	00296	00532	00414	00066	00560	01744	00658	00116	0 0 0 1 0 1 1 1 1 1 1 1 1 1 1 1	0 0 0 0 0 0 0 0 0 0 0 0 0 0 0 0
2023-10-18T01-54-52.995 PM	000028.9131	-000000.0374	000000.0841	-000000.0070	000000.0818	000000.4444	000000.9252	000003.4664	000003.9600	54142	00218	00468	00333	00064	00560	01744	00658	00116	0 0 0 1 0 1 1 1 1 1 1 1 1 1 1 1	0 0 0 0 0 0 0 0 0 0 0 0 0 0 0 0
2023-10-18T01-54-55.318 PM	000028.9072	-000000.0067	000000.1135	000000.0034	000000.0779	000000.4444	000000.9252	000003.4664	000004.2000	54133	00282	00539	00410	00062	00560	01744	00658	00120	0 0 0 1 0 1 1 1 1 1 1 1 1 1 1 1	0 0 0 0 0 0 0 0 0 0 0 0 0 0 0 0
2023-10-18T01-54-59.319 PM	000028.9046	-000000.0408	000000.0849	-000000.0065	000000.0799	000000.4444	000000.9265	000003.4664	000003.9600	54129	00211	00470	00337	00063	00560	01746	00658	00116	0 0 0 1 0 1 1 1 1 1 1 1 1 1 1 1	0 0 0 0 0 0 0 0 0 0 0 0 0 0 0 0
2023-10-18T01-55-02.260 PM	000028.9014	-000000.0350	000000.0824	-000000.0065	000000.0877	000000.4444	000000.9252	000003.4034	000004.2000	54124	00223	00464	00337	00067	00560	01744	00659	00120	0 0 0 1 0 1 1 1 1 1 1 1 1 1 1 1	0 0 0 0 0 0 0 0 0 0 0 0 0 0 0 0
2023-10-18T01-55-06.270 PM	000028.8994	-000000.0005	000000.1102	000000.0026	000000.0799	000000.4444	000000.9259	000003.4664	000004.2000	54121	00295	00531	00404	00063	00560	01745	00658	00120	0 0 0 1 0 1 1 1 1 1 1 1 1 1 1 1	0 0 0 0 0 0 0 0 0 0 0 0 0 0 0 0
2023-10-18T01-55-10.381 PM	000028.8962	-000000.0408	000000.0853	-000000.0065	000000.0838	000000.4444	000000.9246	000003.4664	000004.4400	54116	00211	00471	00337	00065	00560	01743	00658	00124	0 0 0 1 0 1 1 1 1 1 1 1 1 1 1 1	0 0 0 0 0 0 0 0 0 0 0 0 0 0 0 0
2023-10-18T01-55-13.315 PM	000028.8942	-000000.0158	000000.0828	-000000.0066	000000.0857	000000.4444	000000.9259	000003.5294	000004.4400	54113	00263	00465	00336	00066	00560	01745	00657	00124	0 0 0 1 0 1 1 1 1 1 1 1 1 1 1 1	0 0 0 0 0 0 0 0 0 0 0 0 0 0 0 0
2023-10-18T01-55-17.317 PM	000028.8962	-000000.0350	000000.1098	000000.0039	000000.0838	000000.4444	000000.9252	000003.4664	000004.4400	54116	00223	00530	00414	00065	00560	01744	00658	00124	0 0 0 1 0 1 1 1 1 1 1 1 1 1 1 1	0 0 0 0 0 0 0 0 0 0 0 0 0 0 0 0
2023-10-18T01-55-20.251 PM	000028.8994	-000000.0278	000000.1114	000000.0040	000000.0857	000000.4444	000000.9259	000003.4034	000004.6800	54121	00238	00534	00415	00066	00560	01745	00659	00128	0 0 0 1 0 1 1 1 1 1 1 1 1 1 1 1	0 0 0 0 0 0 0 0 0 0 0 0 0 0 0 0
2023-10-18T01-55-23.404 PM	000028.9007	-000000.0346	000000.0812	-000000.0054	000000.0799	000000.4444	000000.9252	000003.5294	000003.9600	54123	00224	00461	00345	00063	00560	01744	00657	00116	0 0 0 1 0 1 1 1 1 1 1 1 1 1 1 1	0 0 0 0 0 0 0 0 0 0 0 0 0 0 0 0
2023-10-18T01-55-28.255 PM	000028.8994	-000000.0254	000000.1122	000000.0030	000000.0916	000000.4444	000000.9228	000003.5294	000003.9600	54121	00243	00536	00407	00069	00560	01740	00657	00116	0 0 0 1 0 1 1 1 1 1 1 1 1 1 1 1	0 0 0 0 0 0 0 0 0 0 0 0 0 0 0 0
2023-10-18T01-55-31.283 PM	000028.8877	-000000.0374	000000.0837	-000000.0069	000000.0838	000000.4444	000000.9234	000003.4034	000004.4400	54103	00218	00467	00334	00065	00560	01741	00659	00124	0 0 0 1 0 1 1 1 1 1 1 1 1 1 1 1	0 0 0 0 0 0 0 0 0 0 0 0 0 0 0 0
2023-10-18T01-55-35.300 PM	000028.8858	-000000.0014	000000.1122	000000.0028	000000.0877	000000.4444	000000.9259	000003.4034	000004.2000	54100	00293	00536	00406	00067	00560	01745	00659	00120	0 0 0 1 0 1 1 1 1 1 1 1 1 1 1 1	0 0 0 0 0 0 0 0 0 0 0 0 0 0 0 0
2023-10-18T01-55-38.252 PM	000028.8864	-000000.0043	000000.1102	000000.0045	000000.0857	000000.4444	000000.9259	000003.4664	000004.2000	54101	00287	00531	00418	00066	00560	01745	00658	00120	0 0 0 1 0 1 1 1 1 1 1 1 1 1 1 1	0 0 0 0 0 0 0 0 0 0 0 0 0 0 0 0
2023-10-18T01-55-42.554 PM	000028.8838	-000000.0398	000000.0820	-000000.0058	000000.0799	000000.4444	000000.9252	000003.4664	000004.2000	54097	00213	00463	00342	00063	00560	01744	00658	00120	0 0 0 1 0 1 1 1 1 1 1 1 1 1 1 1	0 0 0 0 0 0 0 0 0 0 0 0 0 0 0 0
2023-10-18T01-55-45.297 PM	000028.8793	-000000.0053	000000.0866	-000000.0061	000000.0779	000000.4444	000000.9246	000003.4034	000004.2000	54090	00285	00474	00340	00062	00560	01743	00659	00120	0 0 0 1 0 1 1 1 1 1 1 1 1 1 1 1	0 0 0 0 0 0 0 0 0 0 0 0 0 0 0 0
2023-10-18T01-55-48.937 PM	000028.8858	-000000.0360	000000.1147	000000.0032	000000.0838	000000.4444	000000.9259	000003.4034	000004.2000	54100	00221	00542	00409	00065	00560	01745	00659	00120	0 0 0 1 0 1 1 1 1 1 1 1 1 1 1 1	0 0 0 0 0 0 0 0 0 0 0 0 0 0 0 0
2023-10-18T01-55-51.401 PM	000028.8910	-000000.0043	000000.1122	000000.0040	000000.0818	000000.4444	000000.9259	000003.5294	000004.4400	54108	00287	00536	00415	00064	00560	01745	00657	00124	0 0 0 1 0 1 1 1 1 1 1 1 1 1 1 1	0 0 0 0 0 0 0 0 0 0 0 0 0 0 0 0
2023-10-18T01-55-55.386 PM	000028.8988	-000000.0346	000000.0808	-000000.0058	000000.0838	000000.4444	000000.9259	000003.4034	000003.9600	54120	00224	00460	00342	00065	00560	01745	00659	00116	0 0 0 1 0 1 1 1 1 1 1 1 1 1 1 1	0 0 0 0 0 0 0 0 0 0 0 0 0 0 0 0
2023-10-18T01-55-59.389 PM	000028.9020	-000000.0394	000000.0812	-000000.0054	000000.0779	000000.4444	000000.9252	000003.5294	000004.4400	54125	00214	00461	00345	00062	00560	01744	00657	00124	0 0 0 1 0 1 1 1 1 1 1 1 1 1 1 1	0 0 0 0 0 0 0 0 0 0 0 0 0 0 0 0
2023-10-18T01-56-02.444 PM	000028.9033	-000000.0048	000000.1122	000000.0040	000000.0838	000000.4444	000000.9246	000003.4664	000004.4400	54127	00286	00536	00415	00065	00560	01743	00658	00124	0 0 0 1 0 1 1 1 1 1 1 1 1 1 1 1	0 0 0 0 0 0 0 0 0 0 0 0 0 0 0 0
2023-10-18T01-56-06.430 PM	000028.9033	-000000.0379	000000.0808	-000000.0051	000000.0799	000000.4444	000000.9252	000003.4664	000004.2000	54127	00217	00460	00347	00063	00560	01744	00658	00120	0 0 0 1 0 1 1 1 1 1 1 1 1 1 1 1	0 0 0 0 0 0 0 0 0 0 0 0 0 0 0 0
2023-10-18T01-56-10.213 PM	000028.9040	-000000.0034	000000.1102	000000.0043	000000.0838	000000.4444	000000.9246	000003.4664	000004.4400	54128	00289	00531	00417	00065	00560	01743	00658	00124	0 0 0 1 0 1 1 1 1 1 1 1 1 1 1 1	0 0 0 0 0 0 0 0 0 0 0 0 0 0 0 0
2023-10-18T01-56-14.212 PM	000028.8975	-000000.0394	000000.0853	-000000.0069	000000.0818	000000.4103	000000.9252	000003.4664	000004.4400	54118	00214	00471	00334	00064	00559	01744	00658	00124	0 0 0 1 0 1 1 1 1 1 1 1 1 1 1 1	0 0 0 0 0 0 0 0 0 0 0 0 0 0 0 0
2023-10-18T01-56-18.903 PM	000028.8981	-000000.0062	000000.1156	000000.0030	000000.0838	000000.4103	000000.9216	000003.4664	000004.2000	54119	00283	00544	00407	00065	00559	01738	00658	00120	0 0 0 1 0 1 1 1 1 1 1 1 1 1 1 1	0 0 0 0 0 0 0 0 0 0 0 0 0 0 0 0
2023-10-18T01-56-21.273 PM	000028.8812	-000000.0341	000000.0977	000000.0039	000000.0877	000000.4103	000000.9234	000003.5294	000003.9600	54093	00225	00501	00414	00067	00559	01741	00657	00116	0 0 0 1 0 1 1 1 1 1 1 1 1 1 1 1	0 0 0 0 0 0 0 0 0 0 0 0 0 0 0 0
2023-10-18T01-56-25.276 PM	000028.8741	000000.0000	000000.1106	-000000.0058	000000.0857	000000.4103	000000.9252	000003.4664	000004.6800	54082	00296	00532	00342	00066	00559	01744	00658	00128	0 0 0 1 0 1 1 1 1 1 1 1 1 1 1 1	0 0 0 0 0 0 0 0 0 0 0 0 0 0 0 0
2023-10-18T01-56-28.856 PM	000028.8786	-000000.0062	000000.0986	-000000.0067	000000.0838	000000.4103	000000.9265	000003.4034	000004.2000	54089	00283	00503	00335	00065	00559	01746	00659	00120	0 0 0 1 0 1 1 1 1 1 1 1 1 1 1 1	0 0 0 0 0 0 0 0 0 0 0 0 0 0 0 0
2023-10-18T01-56-32.207 PM	000028.8890	-000000.0360	000000.0874	000000.0031	000000.0916	000000.4103	000000.9240	000003.5924	000004.2000	54105	00221	00476	00408	00069	00559	01742	00656	00120	0 0 0 1 0 1 1 1 1 1 1 1 1 1 1 1	0 0 0 0 0 0 0 0 0 0 0 0 0 0 0 0
2023-10-18T01-56-35.251 PM	000028.8832	-000000.0360	000000.0824	-000000.0069	000000.0877	000000.4103	000000.9246	000003.4664	000004.4400	54096	00221	00464	00334	00067	00559	01743	00658	00124	0 0 0 1 0 1 1 1 1 1 1 1 1 1 1 1	0 0 0 0 0 0 0 0 0 0 0 0 0 0 0 0
2023-10-18T01-56-39.252 PM	000028.8825	-000000.0058	000000.1156	000000.0030	000000.0857	000000.4103	000000.9259	000003.4664	000004.2000	54095	00284	00544	00407	00066	00559	01745	00658	00120	0 0 0 1 0 1 1 1 1 1 1 1 1 1 1 1	0 0 0 0 0 0 0 0 0 0 0 0 0 0 0 0
2023-10-18T01-56-43.002 PM	000028.8877	-000000.0024	000000.1127	000000.0027	000000.0916	000000.4103	000000.9240	000003.4664	000004.2000	54103	00291	00537	00405	00069	00559	01742	00658	00120	0 0 0 1 0 1 1 1 1 1 1 1 1 1 1 1	0 0 0 0 0 0 0 0 0 0 0 0 0 0 0 0
2023-10-18T01-56-46.046 PM	000028.8884	-000000.0384	000000.0849	000000.0015	000000.0896	000000.4103	000000.9240	000003.5294	000003.9600	54104	00216	00470	00396	00068	00559	01742	00657	00116	0 0 0 1 0 1 1 1 1 1 1 1 1 1 1 1	0 0 0 0 0 0 0 0 0 0 0 0 0 0 0 0
2023-10-18T01-56-48.543 PM	000028.8916	-000000.0389	000000.0915	000000.0043	000000.0838	000000.4103	000000.9240	000003.5294	000003.7200	54109	00215	00486	00417	00065	00559	01742	00657	00112	0 0 0 1 0 1 1 1 1 1 1 1 1 1 1 1	0 0 0 0 0 0 0 0 0 0 0 0 0 0 0 0
2023-10-18T01-56-53.219 PM	000028.8994	-000000.0360	000000.0808	000000.0016	000000.0838	000000.4103	000000.9246	000003.4664	000004.4400	54121	00221	00460	00397	00065	00559	01743	00658	00124	0 0 0 1 0 1 1 1 1 1 1 1 1 1 1 1	0 0 0 0 0 0 0 0 0 0 0 0 0 0 0 0
2023-10-18T01-56-55.431 PM	000028.9046	-000000.0062	000000.1156	000000.0028	000000.0857	000000.4103	000000.9240	000003.4664	000004.4400	54129	00283	00544	00406	00066	00559	01742	00658	00124	0 0 0 1 0 1 1 1 1 1 1 1 1 1 1 1	0 0 0 0 0 0 0 0 0 0 0 0 0 0 0 0
2023-10-18T01-56-59.435 PM	000028.9112	-000000.0350	000000.0808	-000000.0057	000000.0818	000000.4103	000000.9246	000003.4034	000004.4400	54139	00223	00460	00343	00064	00559	01743	00659	00124	0 0 0 1 0 1 1 1 1 1 1 1 1 1 1 1	0 0 0 0 0 0 0 0 0 0 0 0 0 0 0 0
2023-10-18T01-57-02.385 PM	000028.9203	-000000.0360	000000.0824	-000000.0067	000000.0838	000000.4103	000000.9240	000003.5294	000003.7200	54153	00221	00464	00335	00065	00559	01742	00657	00112	0 0 0 1 0 1 1 1 1 1 1 1 1 1 1 1	0 0 0 0 0 0 0 0 0 0 0 0 0 0 0 0
2023-10-18T01-57-06.419 PM	000028.9320	000000.0000	000000.1102	000000.0039	000000.0877	000000.4103	000000.9246	000003.4034	000004.2000	54171	00296	00531	00414	00067	00559	01743	00659	00120	0 0 0 1 0 1 1 1 1 1 1 1 1 1 1 1	0 0 0 0 0 0 0 0 0 0 0 0 0 0 0 0
2023-10-18T01-57-10.502 PM	000028.9326	-000000.0384	000000.0857	-000000.0069	000000.0818	000000.4103	000000.9234	000003.4664	000004.4400	54172	00216	00472	00334	00064	00559	01741	00658	00124	0 0 0 1 0 1 1 1 1 1 1 1 1 1 1 1	0 0 0 0 0 0 0 0 0 0 0 0 0 0 0 0
2023-10-18T01-57-13.404 PM	000028.9313	-000000.0038	000000.1102	-000000.0040	000000.0779	000000.4103	000000.9252	000003.4664	000003.9600	54170	00288	00531	00355	00062	00559	01744	00658	00116	0 0 0 1 0 1 1 1 1 1 1 1 1 1 1 1	0 0 0 0 0 0 0 0 0 0 0 0 0 0 0 0
2023-10-18T01-57-15.884 PM	000028.9391	-000000.0005	000000.1098	-000000.0042	000000.0799	000000.4103	000000.9252	000003.4664	000004.2000	54182	00295	00530	00354	00063	00559	01744	00658	00120	0 0 0 1 0 1 1 1 1 1 1 1 1 1 1 1	0 0 0 0 0 0 0 0 0 0 0 0 0 0 0 0
2023-10-18T01-57-20.403 PM	000028.9385	-000000.0403	000000.0841	-000000.0009	000000.0818	000000.4444	000000.9252	000003.4034	000004.6800	54181	00212	00468	00378	00064	00560	01744	00659	00128	0 0 0 1 0 1 1 1 1 1 1 1 1 1 1 1	0 0 0 0 0 0 0 0 0 0 0 0 0 0 0 0
2023-10-18T01-57-24.404 PM	000028.9326	-000000.0029	000000.1098	-000000.0005	000000.0818	000000.4444	000000.9265	000003.4034	000004.2000	54172	00290	00530	00381	00064	00560	01746	00659	00120	0 0 0 1 0 1 1 1 1 1 1 1 1 1 1 1	0 0 0 0 0 0 0 0 0 0 0 0 0 0 0 0
2023-10-18T01-57-26.977 PM	000028.9333	-000000.0384	000000.0812	-000000.0051	000000.0799	000000.4444	000000.9265	000003.4034	000004.4400	54173	00216	00461	00347	00063	00560	01746	00659	00124	0 0 0 1 0 1 1 1 1 1 1 1 1 1 1 1	0 0 0 0 0 0 0 0 0 0 0 0 0 0 0 0
2023-10-18T01-57-31.200 PM	000028.9346	-000000.0379	000000.0837	-000000.0069	000000.0838	000000.4444	000000.9265	000003.5924	000004.2000	54175	00217	00467	00334	00065	00560	01746	00656	00120	0 0 0 1 0 1 1 1 1 1 1 1 1 1 1 1	0 0 0 0 0 0 0 0 0 0 0 0 0 0 0 0
2023-10-18T01-57-34.147 PM	000028.9326	-000000.0341	000000.0812	-000000.0059	000000.0799	000000.4444	000000.9265	000003.3403	000003.9600	54172	00225	00461	00341	00063	00560	01746	00660	00116	0 0 0 1 0 1 1 1 1 1 1 1 1 1 1 1	0 0 0 0 0 0 0 0 0 0 0 0 0 0 0 0
2023-10-18T01-57-38.149 PM	000028.9268	-000000.0038	000000.1098	000000.0045	000000.0818	000000.4444	000000.9252	000003.5294	000004.2000	54163	00288	00530	00418	00064	00560	01744	00657	00120	0 0 0 1 0 1 1 1 1 1 1 1 1 1 1 1	0 0 0 0 0 0 0 0 0 0 0 0 0 0 0 0
2023-10-18T01-57-42.151 PM	000028.9268	-000000.0398	000000.0866	-000000.0066	000000.0799	000000.4444	000000.9289	000003.4034	000004.4400	54163	00213	00474	00336	00063	00560	01750	00659	00124	0 0 0 1 0 1 1 1 1 1 1 1 1 1 1 1	0 0 0 0 0 0 0 0 0 0 0 0 0 0 0 0
2023-10-18T01-57-45.226 PM	000028.9313	-000000.0058	000000.1160	000000.0012	000000.0799	000000.4444	000000.9252	000003.5294	000003.9600	54170	00284	00545	00394	00063	00560	01744	00657	00116	0 0 0 1 0 1 1 1 1 1 1 1 1 1 1 1	0 0 0 0 0 0 0 0 0 0 0 0 0 0 0 0
2023-10-18T01-57-49.185 PM	000028.9196	-000000.0403	000000.0841	-000000.0039	000000.0838	000000.4444	000000.9259	000003.4034	000004.4400	54152	00212	00468	00356	00065	00560	01745	00659	00124	0 0 0 1 0 1 1 1 1 1 1 1 1 1 1 1	0 0 0 0 0 0 0 0 0 0 0 0 0 0 0 0
2023-10-18T01-57-52.149 PM	000028.9092	-000000.0408	000000.0849	-000000.0026	000000.0838	000000.4444	000000.9259	000003.4664	000003.9600	54136	00211	00470	00366	00065	00560	01745	00658	00116	0 0 0 1 0 1 1 1 1 1 1 1 1 1 1 1	0 0 0 0 0 0 0 0 0 0 0 0 0 0 0 0
2023-10-18T01-57-56.152 PM	000028.9046	-000000.0038	000000.1139	000000.0026	000000.0877	000000.4444	000000.9259	000003.5294	000004.4400	54129	00288	00540	00404	00067	00560	01745	00657	00124	0 0 0 1 0 1 1 1 1 1 1 1 1 1 1 1	0 0 0 0 0 0 0 0 0 0 0 0 0 0 0 0
2023-10-18T01-57-59.211 PM	000028.9040	-000000.0163	000000.1106	000000.0047	000000.0838	000000.4444	000000.9265	000003.4664	000004.4400	54128	00262	00532	00420	00065	00560	01746	00658	00124	0 0 0 1 0 1 1 1 1 1 1 1 1 1 1 1	0 0 0 0 0 0 0 0 0 0 0 0 0 0 0 0
2023-10-18T01-58-03.182 PM	000028.9105	-000000.0336	000000.0812	-000000.0054	000000.0799	000000.4444	000000.9271	000003.3403	000003.9600	54138	00226	00461	00345	00063	00560	01747	00660	00116	0 0 0 1 0 1 1 1 1 1 1 1 1 1 1 1	0 0 0 0 0 0 0 0 0 0 0 0 0 0 0 0
2023-10-18T01-58-07.196 PM	000028.9014	-000000.0130	000000.1122	000000.0027	000000.0877	000000.4444	000000.9259	000003.4664	000004.2000	54124	00269	00536	00405	00067	00560	01745	00658	00120	0 0 0 1 0 1 1 1 1 1 1 1 1 1 1 1	0 0 0 0 0 0 0 0 0 0 0 0 0 0 0 0
2023-10-18T01-58-09.297 PM	000028.8981	-000000.0029	000000.1106	000000.0036	000000.0838	000000.4444	000000.9259	000003.3403	000004.4400	54119	00290	00532	00412	00065	00560	01745	00660	00124	0 0 0 1 0 1 1 1 1 1 1 1 1 1 1 1	0 0 0 0 0 0 0 0 0 0 0 0 0 0 0 0
2023-10-18T01-58-14.127 PM	000028.9014	-000000.0326	000000.0862	-000000.0070	000000.0818	000000.4444	000000.9246	000003.4664	000004.2000	54124	00228	00473	00333	00064	00560	01743	00658	00120	0 0 0 1 0 1 1 1 1 1 1 1 1 1 1 1	0 0 0 0 0 0 0 0 0 0 0 0 0 0 0 0
2023-10-18T01-58-17.188 PM	000028.8975	000000.0000	000000.1098	000000.0039	000000.0857	000000.4444	000000.9265	000003.4664	000004.4400	54118	00296	00530	00414	00066	00560	01746	00658	00124	0 0 0 1 0 1 1 1 1 1 1 1 1 1 1 1	0 0 0 0 0 0 0 0 0 0 0 0 0 0 0 0
2023-10-18T01-58-21.174 PM	000028.8994	-000000.0389	000000.0824	-000000.0053	000000.0818	000000.4444	000000.9265	000003.4664	000004.4400	54121	00215	00464	00346	00064	00560	01746	00658	00124	0 0 0 1 0 1 1 1 1 1 1 1 1 1 1 1	0 0 0 0 0 0 0 0 0 0 0 0 0 0 0 0
2023-10-18T01-58-25.802 PM	000028.9033	-000000.0346	000000.0812	-000000.0063	000000.0877	000000.4444	000000.9259	000003.5294	000003.9600	54127	00224	00461	00338	00067	00560	01745	00657	00116	0 0 0 1 0 1 1 1 1 1 1 1 1 1 1 1	0 0 0 0 0 0 0 0 0 0 0 0 0 0 0 0
2023-10-18T01-58-28.847 PM	000028.9138	-000000.0048	000000.1156	000000.0027	000000.0877	000000.4444	000000.9246	000003.5294	000004.2000	54143	00286	00544	00405	00067	00560	01743	00657	00120	0 0 0 1 0 1 1 1 1 1 1 1 1 1 1 1	0 0 0 0 0 0 0 0 0 0 0 0 0 0 0 0
2023-10-18T01-58-32.768 PM	000028.9112	-000000.0374	000000.0804	-000000.0053	000000.0818	000000.4444	000000.9265	000003.4034	000003.9600	54139	00218	00459	00346	00064	00560	01746	00659	00116	0 0 0 1 0 1 1 1 1 1 1 1 1 1 1 1	0 0 0 0 0 0 0 0 0 0 0 0 0 0 0 0
2023-10-18T01-58-34.996 PM	000028.9092	-000000.0144	000000.0804	-000000.0058	000000.0818	000000.4444	000000.9252	000003.5294	000004.4400	54136	00266	00459	00342	00064	00560	01744	00657	00124	0 0 0 1 0 1 1 1 1 1 1 1 1 1 1 1	0 0 0 0 0 0 0 0 0 0 0 0 0 0 0 0
2023-10-18T01-58-39.171 PM	000028.9085	-000000.0365	000000.1114	000000.0040	000000.0818	000000.4444	000000.9259	000003.4664	000003.9600	54135	00220	00534	00415	00064	00560	01745	00658	00116	0 0 0 1 0 1 1 1 1 1 1 1 1 1 1 1	0 0 0 0 0 0 0 0 0 0 0 0 0 0 0 0
2023-10-18T01-58-42.088 PM	000028.9157	-000000.0091	000000.1102	000000.0045	000000.0838	000000.4444	000000.9259	000003.4034	000003.9600	54146	00277	00531	00418	00065	00560	01745	00659	00116	0 0 0 1 0 1 1 1 1 1 1 1 1 1 1 1	0 0 0 0 0 0 0 0 0 0 0 0 0 0 0 0
2023-10-18T01-58-46.105 PM	000028.9261	-000000.0254	000000.0862	-000000.0067	000000.0799	000000.4444	000000.9271	000003.4664	000004.4400	54162	00243	00473	00335	00063	00560	01747	00658	00124	0 0 0 1 0 1 1 1 1 1 1 1 1 1 1 1	0 0 0 0 0 0 0 0 0 0 0 0 0 0 0 0
2023-10-18T01-58-49.151 PM	000028.9268	-000000.0010	000000.1114	000000.0027	000000.0896	000000.4444	000000.9246	000003.4034	000003.7200	54163	00294	00534	00405	00068	00560	01743	00659	00112	0 0 0 1 0 1 1 1 1 1 1 1 1 1 1 1	0 0 0 0 0 0 0 0 0 0 0 0 0 0 0 0
2023-10-18T01-58-53.168 PM	000028.9164	-000000.0398	000000.0862	-000000.0069	000000.0838	000000.4444	000000.9259	000003.4664	000003.9600	54147	00213	00473	00334	00065	00560	01745	00658	00116	0 0 0 1 0 1 1 1 1 1 1 1 1 1 1 1	0 0 0 0 0 0 0 0 0 0 0 0 0 0 0 0
2023-10-18T01-58-57.171 PM	000028.9151	-000000.0062	000000.1127	000000.0034	000000.0857	000000.4444	000000.9246	000003.4034	000004.4400	54145	00283	00537	00410	00066	00560	01743	00659	00124	0 0 0 1 0 1 1 1 1 1 1 1 1 1 1 1	0 0 0 0 0 0 0 0 0 0 0 0 0 0 0 0
2023-10-18T01-59-00.098 PM	000028.9157	000000.0005	000000.1102	000000.0035	000000.0877	000000.4444	000000.9240	000003.5294	000004.2000	54146	00297	00531	00411	00067	00560	01742	00657	00120	0 0 0 1 0 1 1 1 1 1 1 1 1 1 1 1	0 0 0 0 0 0 0 0 0 0 0 0 0 0 0 0
2023-10-18T01-59-04.072 PM	000028.9020	-000000.0350	000000.0820	-000000.0067	000000.0877	000000.4444	000000.9246	000003.4664	000004.2000	54125	00223	00463	00335	00067	00560	01743	00658	00120	0 0 0 1 0 1 1 1 1 1 1 1 1 1 1 1	0 0 0 0 0 0 0 0 0 0 0 0 0 0 0 0
2023-10-18T01-59-07.131 PM	000028.8955	-000000.0067	000000.0812	-000000.0058	000000.0838	000000.4444	000000.9259	000003.4034	000004.2000	54115	00282	00461	00342	00065	00560	01745	00659	00120	0 0 0 1 0 1 1 1 1 1 1 1 1 1 1 1	0 0 0 0 0 0 0 0 0 0 0 0 0 0 0 0
2023-10-18T01-59-11.131 PM	000028.8975	-000000.0346	000000.0994	000000.0032	000000.0896	000000.4444	000000.9240	000003.4664	000004.2000	54118	00224	00505	00409	00068	00560	01742	00658	00120	0 0 0 1 0 1 1 1 1 1 1 1 1 1 1 1	0 0 0 0 0 0 0 0 0 0 0 0 0 0 0 0
2023-10-18T01-59-14.079 PM	000028.8994	-000000.0394	000000.1118	000000.0042	000000.0857	000000.4444	000000.9234	000003.4664	000004.4400	54121	00214	00535	00416	00066	00560	01741	00658	00124	0 0 0 1 0 1 1 1 1 1 1 1 1 1 1 1	0 0 0 0 0 0 0 0 0 0 0 0 0 0 0 0
2023-10-18T01-59-18.439 PM	000028.8929	-000000.0029	000000.0808	-000000.0053	000000.0818	000000.4444	000000.9246	000003.4034	000004.4400	54111	00290	00460	00346	00064	00560	01743	00659	00124	0 0 0 1 0 1 1 1 1 1 1 1 1 1 1 1	0 0 0 0 0 0 0 0 0 0 0 0 0 0 0 0
2023-10-18T01-59-21.151 PM	000028.8955	-000000.0014	000000.1114	000000.0027	000000.0916	000000.4444	000000.9234	000003.4034	000004.4400	54115	00293	00534	00405	00069	00560	01741	00659	00124	0 0 0 1 0 1 1 1 1 1 1 1 1 1 1 1	0 0 0 0 0 0 0 0 0 0 0 0 0 0 0 0
2023-10-18T01-59-25.134 PM	000028.9020	-000000.0341	000000.0808	-000000.0065	000000.0838	000000.4444	000000.9246	000003.4034	000003.9600	54125	00225	00460	00337	00065	00560	01743	00659	00116	0 0 0 1 0 1 1 1 1 1 1 1 1 1 1 1	0 0 0 0 0 0 0 0 0 0 0 0 0 0 0 0
2023-10-18T01-59-29.135 PM	000028.9040	-000000.0014	000000.1118	000000.0027	000000.0896	000000.4444	000000.9259	000003.4034	000003.9600	54128	00293	00535	00405	00068	00560	01745	00659	00116	0 0 0 1 0 1 1 1 1 1 1 1 1 1 1 1	0 0 0 0 0 0 0 0 0 0 0 0 0 0 0 0
2023-10-18T01-59-32.069 PM	000028.9112	-000000.0048	000000.1147	000000.0026	000000.0877	000000.4444	000000.9252	000003.4034	000004.2000	54139	00286	00542	00404	00067	00560	01744	00659	00120	0 0 0 1 0 1 1 1 1 1 1 1 1 1 1 1	0 0 0 0 0 0 0 0 0 0 0 0 0 0 0 0
2023-10-18T01-59-36.384 PM	000028.9125	-000000.0389	000000.0857	-000000.0070	000000.0818	000000.4444	000000.9234	000003.4034	000004.2000	54141	00215	00472	00333	00064	00560	01741	00659	00120	0 0 0 1 0 1 1 1 1 1 1 1 1 1 1 1	0 0 0 0 0 0 0 0 0 0 0 0 0 0 0 0
2023-10-18T01-59-39.397 PM	000028.8949	-000000.0067	000000.0953	-000000.0058	000000.0779	000000.4444	000000.9246	000003.3403	000003.9600	54114	00282	00495	00342	00062	00560	01743	00660	00116	0 0 0 1 0 1 1 1 1 1 1 1 1 1 1 1	0 0 0 0 0 0 0 0 0 0 0 0 0 0 0 0
2023-10-18T01-59-43.087 PM	000028.8923	-000000.0341	000000.0936	000000.0036	000000.0877	000000.4444	000000.9240	000003.5294	000004.2000	54110	00225	00491	00412	00067	00560	01742	00657	00120	0 0 0 1 0 1 1 1 1 1 1 1 1 1 1 1	0 0 0 0 0 0 0 0 0 0 0 0 0 0 0 0
2023-10-18T01-59-45.343 PM	000028.8910	-000000.0058	000000.1156	000000.0028	000000.0818	000000.4444	000000.9246	000003.4664	000004.4400	54108	00284	00544	00406	00064	00560	01743	00658	00124	0 0 0 1 0 1 1 1 1 1 1 1 1 1 1 1	0 0 0 0 0 0 0 0 0 0 0 0 0 0 0 0
2023-10-18T01-59-49.923 PM	000028.8884	-000000.0403	000000.0853	-000000.0066	000000.0760	000000.4444	000000.9246	000003.4664	000004.4400	54104	00212	00471	00336	00061	00560	01743	00658	00124	0 0 0 1 0 1 1 1 1 1 1 1 1 1 1 1	0 0 0 0 0 0 0 0 0 0 0 0 0 0 0 0
2023-10-18T01-59-53.358 PM	000028.8773	-000000.0024	000000.1098	000000.0045	000000.0857	000000.4103	000000.9252	000003.4664	000004.4400	54087	00291	00530	00418	00066	00559	01744	00658	00124	0 0 0 1 0 1 1 1 1 1 1 1 1 1 1 1	0 0 0 0 0 0 0 0 0 0 0 0 0 0 0 0
2023-10-18T01-59-56.745 PM	000028.8669	-000000.0043	000000.1147	000000.0026	000000.0896	000000.4103	000000.9234	000003.4034	000004.4400	54071	00287	00542	00404	00068	00559	01741	00659	00124	0 0 0 1 0 1 1 1 1 1 1 1 1 1 1 1	0 0 0 0 0 0 0 0 0 0 0 0 0 0 0 0
2023-10-18T02-00-00.055 PM	000028.8669	-000000.0341	000000.0808	-000000.0057	000000.0799	000000.4103	000000.9259	000003.4034	000004.6800	54071	00225	00460	00343	00063	00559	01745	00659	00128	0 0 0 1 0 1 1 1 1 1 1 1 1 1 1 1	0 0 0 0 0 0 0 0 0 0 0 0 0 0 0 0
2023-10-18T02-00-03.097 PM	000028.8689	-000000.0048	000000.1064	-000000.0069	000000.0857	000000.4103	000000.9259	000003.5294	000004.2000	54074	00286	00522	00334	00066	00559	01745	00657	00120	0 0 0 1 0 1 1 1 1 1 1 1 1 1 1 1	0 0 0 0 0 0 0 0 0 0 0 0 0 0 0 0
2023-10-18T02-00-07.080 PM	000028.8695	-000000.0346	000000.0808	000000.0022	000000.0877	000000.4103	000000.9252	000003.3403	000003.9600	54075	00224	00460	00401	00067	00559	01744	00660	00116	0 0 0 1 0 1 1 1 1 1 1 1 1 1 1 1	0 0 0 0 0 0 0 0 0 0 0 0 0 0 0 0
2023-10-18T02-00-11.376 PM	000028.8806	-000000.0379	000000.0857	000000.0046	000000.0838	000000.4103	000000.9259	000003.4664	000004.6800	54092	00217	00472	00419	00065	00559	01745	00658	00128	0 0 0 1 0 1 1 1 1 1 1 1 1 1 1 1	0 0 0 0 0 0 0 0 0 0 0 0 0 0 0 0
2023-10-18T02-00-14.044 PM	000028.8903	000000.0000	000000.1040	-000000.0059	000000.0818	000000.4444	000000.9246	000003.4664	000004.4400	54107	00296	00516	00341	00064	00560	01743	00658	00124	0 0 0 1 0 1 1 1 1 1 1 1 1 1 1 1	0 0 0 0 0 0 0 0 0 0 0 0 0 0 0 0
2023-10-18T02-00-17.103 PM	000028.8942	000000.0014	000000.1110	000000.0042	000000.0838	000000.4444	000000.9240	000003.4664	000004.4400	54113	00299	00533	00416	00065	00560	01742	00658	00124	0 0 0 1 0 1 1 1 1 1 1 1 1 1 1 1	0 0 0 0 0 0 0 0 0 0 0 0 0 0 0 0
2023-10-18T02-00-20.037 PM	000028.8942	-000000.0048	000000.1106	000000.0046	000000.0838	000000.4444	000000.9252	000003.4664	000003.9600	54113	00286	00532	00419	00065	00560	01744	00658	00116	0 0 0 1 0 1 1 1 1 1 1 1 1 1 1 1	0 0 0 0 0 0 0 0 0 0 0 0 0 0 0 0
2023-10-18T02-00-23.081 PM	000028.8994	-000000.0408	000000.0853	-000000.0022	000000.0818	000000.4444	000000.9265	000003.4034	000004.4400	54121	00211	00471	00369	00064	00560	01746	00659	00124	0 0 0 1 0 1 1 1 1 1 1 1 1 1 1 1	0 0 0 0 0 0 0 0 0 0 0 0 0 0 0 0
2023-10-18T02-00-27.081 PM	000028.9138	-000000.0005	000000.1102	-000000.0059	000000.0857	000000.4444	000000.9246	000003.4664	000004.2000	54143	00295	00531	00341	00066	00560	01743	00658	00120	0 0 0 1 0 1 1 1 1 1 1 1 1 1 1 1	0 0 0 0 0 0 0 0 0 0 0 0 0 0 0 0
2023-10-18T02-00-30.031 PM	000028.9112	-000000.0014	000000.1118	-000000.0066	000000.0877	000000.4444	000000.9259	000003.4034	000004.2000	54139	00293	00535	00336	00067	00560	01745	00659	00120	0 0 0 1 0 1 1 1 1 1 1 1 1 1 1 1	0 0 0 0 0 0 0 0 0 0 0 0 0 0 0 0
2023-10-18T02-00-34.690 PM	000028.9229	-000000.0394	000000.0804	000000.0018	000000.0838	000000.4444	000000.9252	000003.4664	000003.9600	54157	00214	00459	00398	00065	00560	01744	00658	00116	0 0 0 1 0 1 1 1 1 1 1 1 1 1 1 1	0 0 0 0 0 0 0 0 0 0 0 0 0 0 0 0
2023-10-18T02-00-37.075 PM	000028.9268	-000000.0350	000000.0808	-000000.0055	000000.0799	000000.4103	000000.9259	000003.4034	000003.9600	54163	00223	00460	00344	00063	00559	01745	00659	00116	0 0 0 1 0 1 1 1 1 1 1 1 1 1 1 1	0 0 0 0 0 0 0 0 0 0 0 0 0 0 0 0
2023-10-18T02-00-41.687 PM	000028.9365	-000000.0058	000000.1147	000000.0032	000000.0838	000000.4103	000000.9252	000003.5294	000004.4400	54178	00284	00542	00409	00065	00559	01744	00657	00124	0 0 0 1 0 1 1 1 1 1 1 1 1 1 1 1	0 0 0 0 0 0 0 0 0 0 0 0 0 0 0 0
2023-10-18T02-00-45.076 PM	000028.9372	-000000.0398	000000.0812	-000000.0057	000000.0760	000000.4444	000000.9259	000003.4664	000004.4400	54179	00213	00461	00343	00061	00560	01745	00658	00124	0 0 0 1 0 1 1 1 1 1 1 1 1 1 1 1	0 0 0 0 0 0 0 0 0 0 0 0 0 0 0 0
2023-10-18T02-00-48.670 PM	000028.9391	-000000.0408	000000.0862	-000000.0069	000000.0799	000000.4444	000000.9259	000003.4664	000004.4400	54182	00211	00473	00334	00063	00560	01745	00658	00124	0 0 0 1 0 1 1 1 1 1 1 1 1 1 1 1	0 0 0 0 0 0 0 0 0 0 0 0 0 0 0 0
2023-10-18T02-00-51.997 PM	000028.9398	-000000.0038	000000.1114	000000.0046	000000.0818	000000.4444	000000.9271	000003.4034	000004.2000	54183	00288	00534	00419	00064	00560	01747	00659	00120	0 0 0 1 0 1 1 1 1 1 1 1 1 1 1 1	0 0 0 0 0 0 0 0 0 0 0 0 0 0 0 0
2023-10-18T02-00-55.057 PM	000028.9398	-000000.0360	000000.0820	-000000.0020	000000.0916	000000.4444	000000.9252	000003.5294	000004.2000	54183	00221	00463	00370	00069	00560	01744	00657	00120	0 0 0 1 0 1 1 1 1 1 1 1 1 1 1 1	0 0 0 0 0 0 0 0 0 0 0 0 0 0 0 0
2023-10-18T02-00-59.060 PM	000028.9482	000000.0005	000000.1102	000000.0031	000000.0799	000000.4444	000000.9252	000003.4664	000004.4400	54196	00297	00531	00408	00063	00560	01744	00658	00124	0 0 0 1 0 1 1 1 1 1 1 1 1 1 1 1	0 0 0 0 0 0 0 0 0 0 0 0 0 0 0 0
2023-10-18T02-01-02.009 PM	000028.9547	-000000.0029	000000.1098	000000.0016	000000.0799	000000.4444	000000.9265	000003.4664	000004.4400	54206	00290	00530	00397	00063	00560	01746	00658	00124	0 0 0 1 0 1 1 1 1 1 1 1 1 1 1 1	0 0 0 0 0 0 0 0 0 0 0 0 0 0 0 0
2023-10-18T02-01-06.011 PM	000028.9645	-000000.0403	000000.0862	000000.0003	000000.0838	000000.4444	000000.9265	000003.4664	000004.2000	54221	00212	00473	00387	00065	00560	01746	00658	00120	0 0 0 1 0 1 1 1 1 1 1 1 1 1 1 1	0 0 0 0 0 0 0 0 0 0 0 0 0 0 0 0
2023-10-18T02-01-09.055 PM	000028.9723	-000000.0403	000000.0862	-000000.0069	000000.0838	000000.4444	000000.9252	000003.4034	000004.4400	54233	00212	00473	00334	00065	00560	01744	00659	00124	0 0 0 1 0 1 1 1 1 1 1 1 1 1 1 1	0 0 0 0 0 0 0 0 0 0 0 0 0 0 0 0
2023-10-18T02-01-12.727 PM	000028.9710	-000000.0058	000000.1151	000000.0027	000000.0838	000000.4444	000000.9277	000003.4664	000004.4400	54231	00284	00543	00405	00065	00560	01748	00658	00124	0 0 0 1 0 1 1 1 1 1 1 1 1 1 1 1	0 0 0 0 0 0 0 0 0 0 0 0 0 0 0 0
2023-10-18T02-01-16.712 PM	000028.9762	-000000.0283	000000.0870	-000000.0067	000000.0818	000000.4444	000000.9252	000003.4664	000004.4400	54239	00237	00475	00335	00064	00560	01744	00658	00124	0 0 0 1 0 1 1 1 1 1 1 1 1 1 1 1	0 0 0 0 0 0 0 0 0 0 0 0 0 0 0 0
2023-10-18T02-01-19.602 PM	000028.9742	-000000.0346	000000.0820	-000000.0067	000000.0877	000000.4444	000000.9246	000003.5294	000004.4400	54236	00224	00463	00335	00067	00560	01743	00657	00124	0 0 0 1 0 1 1 1 1 1 1 1 1 1 1 1	0 0 0 0 0 0 0 0 0 0 0 0 0 0 0 0
2023-10-18T02-01-22.647 PM	000028.9632	-000000.0125	000000.1164	000000.0027	000000.0857	000000.4444	000000.9252	000003.4034	000004.4400	54219	00270	00546	00405	00066	00560	01744	00659	00124	0 0 0 1 0 1 1 1 1 1 1 1 1 1 1 1	0 0 0 0 0 0 0 0 0 0 0 0 0 0 0 0
2023-10-18T02-01-25.706 PM	000028.9346	-000000.0062	000000.1147	000000.0028	000000.0799	000000.4444	000000.9259	000003.4664	000004.4400	54175	00283	00542	00406	00063	00560	01745	00658	00124	0 0 0 1 0 1 1 1 1 1 1 1 1 1 1 1	0 0 0 0 0 0 0 0 0 0 0 0 0 0 0 0
2023-10-18T02-01-29.299 PM	000028.9216	-000000.0182	000000.1114	000000.0026	000000.0916	000000.4444	000000.9240	000003.5294	000004.4400	54155	00258	00534	00404	00069	00560	01742	00657	00124	0 0 0 1 0 1 1 1 1 1 1 1 1 1 1 1	0 0 0 0 0 0 0 0 0 0 0 0 0 0 0 0
2023-10-18T02-01-31.616 PM	000028.9138	000000.0000	000000.1110	000000.0028	000000.0877	000000.4444	000000.9246	000003.5294	000004.4400	54143	00296	00533	00406	00067	00560	01743	00657	00124	0 0 0 1 0 1 1 1 1 1 1 1 1 1 1 1	0 0 0 0 0 0 0 0 0 0 0 0 0 0 0 0
2023-10-18T02-01-35.669 PM	000028.9131	-000000.0010	000000.1102	000000.0039	000000.0799	000000.4444	000000.9265	000003.4034	000004.4400	54142	00294	00531	00414	00063	00560	01746	00659	00124	0 0 0 1 0 1 1 1 1 1 1 1 1 1 1 1	0 0 0 0 0 0 0 0 0 0 0 0 0 0 0 0
2023-10-18T02-01-37.601 PM	000028.9112	-000000.0202	000000.1151	000000.0034	000000.0838	000000.4444	000000.9252	000003.4664	000004.2000	54139	00254	00543	00410	00065	00560	01744	00658	00120	0 0 0 1 0 1 1 1 1 1 1 1 1 1 1 1	0 0 0 0 0 0 0 0 0 0 0 0 0 0 0 0
2023-10-18T02-01-40.692 PM	000028.9125	-000000.0110	000000.0824	-000000.0069	000000.0838	000000.4444	000000.9271	000003.4034	000004.4400	54141	00273	00464	00334	00065	00560	01747	00659	00124	0 0 0 1 0 1 1 1 1 1 1 1 1 1 1 1	0 0 0 0 0 0 0 0 0 0 0 0 0 0 0 0
2023-10-18T02-01-44.693 PM	000028.9203	-000000.0302	000000.1164	000000.0027	000000.0877	000000.4444	000000.9252	000003.4664	000004.4400	54153	00233	00546	00405	00067	00560	01744	00658	00124	0 0 0 1 0 1 1 1 1 1 1 1 1 1 1 1	0 0 0 0 0 0 0 0 0 0 0 0 0 0 0 0
2023-10-18T02-01-47.172 PM	000028.9203	-000000.0048	000000.1106	000000.0046	000000.0818	000000.4444	000000.9271	000003.4664	000004.4400	54153	00286	00532	00419	00064	00560	01747	00658	00124	0 0 0 1 0 1 1 1 1 1 1 1 1 1 1 1	0 0 0 0 0 0 0 0 0 0 0 0 0 0 0 0
2023-10-18T02-01-51.960 PM	000028.9235	-000000.0226	000000.0862	-000000.0066	000000.0779	000000.4444	000000.9259	000003.4664	000004.4400	54158	00249	00473	00336	00062	00560	01745	00658	00124	0 0 0 1 0 1 1 1 1 1 1 1 1 1 1 1	0 0 0 0 0 0 0 0 0 0 0 0 0 0 0 0
2023-10-18T02-01-55.979 PM	000028.9203	-000000.0360	000000.1147	000000.0028	000000.0877	000000.4444	000000.9252	000003.4664	000003.9600	54153	00221	00542	00406	00067	00560	01744	00658	00116	0 0 0 1 0 1 1 1 1 1 1 1 1 1 1 1	0 0 0 0 0 0 0 0 0 0 0 0 0 0 0 0
2023-10-18T02-01-59.023 PM	000028.9281	-000000.0408	000000.0870	-000000.0069	000000.0818	000000.4444	000000.9246	000003.3403	000004.4400	54165	00211	00475	00334	00064	00560	01743	00660	00124	0 0 0 1 0 1 1 1 1 1 1 1 1 1 1 1	0 0 0 0 0 0 0 0 0 0 0 0 0 0 0 0
2023-10-18T02-02-03.023 PM	000028.9294	000000.0000	000000.1114	000000.0027	000000.0896	000000.4444	000000.9246	000003.5294	000004.2000	54167	00296	00534	00405	00068	00560	01743	00657	00120	0 0 0 1 0 1 1 1 1 1 1 1 1 1 1 1	0 0 0 0 0 0 0 0 0 0 0 0 0 0 0 0
2023-10-18T02-02-05.973 PM	000028.9183	000000.0010	000000.1110	000000.0031	000000.0877	000000.4444	000000.9246	000003.4034	000004.2000	54150	00298	00533	00408	00067	00560	01743	00659	00120	0 0 0 1 0 1 1 1 1 1 1 1 1 1 1 1	0 0 0 0 0 0 0 0 0 0 0 0 0 0 0 0
2023-10-18T02-02-09.942 PM	000028.9151	-000000.0408	000000.0841	-000000.0061	000000.0779	000000.4444	000000.9259	000003.5294	000004.4400	54145	00211	00468	00340	00062	00560	01745	00657	00124	0 0 0 1 0 1 1 1 1 1 1 1 1 1 1 1	0 0 0 0 0 0 0 0 0 0 0 0 0 0 0 0
2023-10-18T02-02-13.005 PM	000028.9222	-000000.0043	000000.0845	-000000.0069	000000.0877	000000.4444	000000.9234	000003.4034	000004.4400	54156	00287	00469	00334	00067	00560	01741	00659	00124	0 0 0 1 0 1 1 1 1 1 1 1 1 1 1 1	0 0 0 0 0 0 0 0 0 0 0 0 0 0 0 0
2023-10-18T02-02-17.018 PM	000028.9170	-000000.0374	000000.1035	000000.0047	000000.0877	000000.4444	000000.9252	000003.5294	000004.2000	54148	00218	00515	00420	00067	00560	01744	00657	00120	0 0 0 1 0 1 1 1 1 1 1 1 1 1 1 1	0 0 0 0 0 0 0 0 0 0 0 0 0 0 0 0
2023-10-18T02-02-21.553 PM	000028.9190	-000000.0014	000000.0837	-000000.0053	000000.0838	000000.4444	000000.9246	000003.4664	000004.4400	54151	00293	00467	00346	00065	00560	01743	00658	00124	0 0 0 1 0 1 1 1 1 1 1 1 1 1 1 1	0 0 0 0 0 0 0 0 0 0 0 0 0 0 0 0
2023-10-18T02-02-24.630 PM	000028.9170	000000.0005	000000.0824	-000000.0058	000000.0818	000000.4444	000000.9240	000003.4664	000004.4400	54148	00297	00464	00342	00064	00560	01742	00658	00124	0 0 0 1 0 1 1 1 1 1 1 1 1 1 1 1	0 0 0 0 0 0 0 0 0 0 0 0 0 0 0 0
2023-10-18T02-02-27.954 PM	000028.9112	-000000.0331	000000.1114	000000.0031	000000.0877	000000.4444	000000.9252	000003.5294	000004.2000	54139	00227	00534	00408	00067	00560	01744	00657	00120	0 0 0 1 0 1 1 1 1 1 1 1 1 1 1 1	0 0 0 0 0 0 0 0 0 0 0 0 0 0 0 0
2023-10-18T02-02-30.985 PM	000028.9020	-000000.0403	000000.0857	-000000.0065	000000.0818	000000.4444	000000.9240	000003.4664	000004.4400	54125	00212	00472	00337	00064	00560	01742	00658	00124	0 0 0 1 0 1 1 1 1 1 1 1 1 1 1 1	0 0 0 0 0 0 0 0 0 0 0 0 0 0 0 0
2023-10-18T02-02-34.986 PM	000028.8858	000000.0000	000000.1114	000000.0026	000000.0916	000000.4444	000000.9228	000003.4664	000004.4400	54100	00296	00534	00404	00069	00560	01740	00658	00124	0 0 0 1 0 1 1 1 1 1 1 1 1 1 1 1	0 0 0 0 0 0 0 0 0 0 0 0 0 0 0 0
2023-10-18T02-02-39.615 PM	000028.8832	000000.0014	000000.1102	000000.0036	000000.0877	000000.4444	000000.9246	000003.4034	000004.4400	54096	00299	00531	00412	00067	00560	01743	00659	00124	0 0 0 1 0 1 1 1 1 1 1 1 1 1 1 1	0 0 0 0 0 0 0 0 0 0 0 0 0 0 0 0
2023-10-18T02-02-42.627 PM	000028.8968	-000000.0336	000000.0808	-000000.0057	000000.0838	000000.4444	000000.9246	000003.4034	000004.2000	54117	00226	00460	00343	00065	00560	01743	00659	00120	0 0 0 1 0 1 1 1 1 1 1 1 1 1 1 1	0 0 0 0 0 0 0 0 0 0 0 0 0 0 0 0
2023-10-18T02-02-44.997 PM	000028.9033	-000000.0043	000000.0977	-000000.0050	000000.0799	000000.4444	000000.9265	000003.4664	000004.2000	54127	00287	00501	00348	00063	00560	01746	00658	00120	0 0 0 1 0 1 1 1 1 1 1 1 1 1 1 1	0 0 0 0 0 0 0 0 0 0 0 0 0 0 0 0
2023-10-18T02-02-49.287 PM	000028.9144	-000000.0398	000000.0998	000000.0047	000000.0857	000000.4444	000000.9246	000003.4664	000003.9600	54144	00213	00506	00420	00066	00560	01743	00658	00116	0 0 0 1 0 1 1 1 1 1 1 1 1 1 1 1	0 0 0 0 0 0 0 0 0 0 0 0 0 0 0 0
2023-10-18T02-02-52.982 PM	000028.9118	-000000.0062	000000.1081	-000000.0055	000000.0779	000000.4444	000000.9240	000003.5294	000004.2000	54140	00283	00526	00344	00062	00560	01742	00657	00120	0 0 0 1 0 1 1 1 1 1 1 1 1 1 1 1	0 0 0 0 0 0 0 0 0 0 0 0 0 0 0 0
2023-10-18T02-02-55.948 PM	000028.9112	-000000.0062	000000.1048	-000000.0069	000000.0818	000000.4444	000000.9240	000003.4034	000004.4400	54139	00283	00518	00334	00064	00560	01742	00659	00124	0 0 0 1 0 1 1 1 1 1 1 1 1 1 1 1	0 0 0 0 0 0 0 0 0 0 0 0 0 0 0 0
2023-10-18T02-02-59.934 PM	000028.9222	-000000.0346	000000.1048	000000.0030	000000.0896	000000.4444	000000.9228	000003.5294	000004.4400	54156	00224	00518	00407	00068	00560	01740	00657	00124	0 0 0 1 0 1 1 1 1 1 1 1 1 1 1 1	0 0 0 0 0 0 0 0 0 0 0 0 0 0 0 0
2023-10-18T02-03-02.962 PM	000028.9209	-000000.0370	000000.0812	-000000.0050	000000.0818	000000.4444	000000.9240	000003.4664	000004.4400	54154	00219	00461	00348	00064	00560	01742	00658	00124	0 0 0 1 0 1 1 1 1 1 1 1 1 1 1 1	0 0 0 0 0 0 0 0 0 0 0 0 0 0 0 0
2023-10-18T02-03-06.978 PM	000028.9092	000000.0000	000000.1110	000000.0030	000000.0877	000000.4444	000000.9228	000003.4664	000003.7200	54136	00296	00533	00407	00067	00560	01740	00658	00112	0 0 0 1 0 1 1 1 1 1 1 1 1 1 1 1	0 0 0 0 0 0 0 0 0 0 0 0 0 0 0 0
2023-10-18T02-03-11.558 PM	000028.9059	-000000.0408	000000.0853	-000000.0067	000000.0818	000000.4444	000000.9234	000003.4664	000004.6800	54131	00211	00471	00335	00064	00560	01741	00658	00128	0 0 0 1 0 1 1 1 1 1 1 1 1 1 1 1	0 0 0 0 0 0 0 0 0 0 0 0 0 0 0 0
2023-10-18T02-03-14.602 PM	000028.8955	-000000.0403	000000.0824	-000000.0059	000000.0799	000000.4444	000000.9259	000003.4664	000004.4400	54115	00212	00464	00341	00063	00560	01745	00658	00124	0 0 0 1 0 1 1 1 1 1 1 1 1 1 1 1	0 0 0 0 0 0 0 0 0 0 0 0 0 0 0 0
2023-10-18T02-03-18.603 PM	000028.8942	-000000.0062	000000.1151	000000.0030	000000.0857	000000.4444	000000.9252	000003.4034	000004.4400	54113	00283	00543	00407	00066	00560	01744	00659	00124	0 0 0 1 0 1 1 1 1 1 1 1 1 1 1 1	0 0 0 0 0 0 0 0 0 0 0 0 0 0 0 0
2023-10-18T02-03-20.957 PM	000028.8942	-000000.0370	000000.0849	000000.0028	000000.0935	000000.4444	000000.9246	000003.5294	000004.4400	54113	00219	00470	00406	00070	00560	01743	00657	00124	0 0 0 1 0 1 1 1 1 1 1 1 1 1 1 1	0 0 0 0 0 0 0 0 0 0 0 0 0 0 0 0
2023-10-18T02-03-24.956 PM	000028.8884	-000000.0005	000000.1098	-000000.0027	000000.0799	000000.4444	000000.9240	000003.4664	000004.4400	54104	00295	00530	00365	00063	00560	01742	00658	00124	0 0 0 1 0 1 1 1 1 1 1 1 1 1 1 1	0 0 0 0 0 0 0 0 0 0 0 0 0 0 0 0
2023-10-18T02-03-27.889 PM	000028.8877	-000000.0062	000000.1114	-000000.0065	000000.0799	000000.4444	000000.9259	000003.4664	000004.4400	54103	00283	00534	00337	00063	00560	01745	00658	00124	0 0 0 1 0 1 1 1 1 1 1 1 1 1 1 1	0 0 0 0 0 0 0 0 0 0 0 0 0 0 0 0
2023-10-18T02-03-31.905 PM	000028.8981	-000000.0336	000000.0808	000000.0028	000000.0877	000000.4103	000000.9228	000003.4664	000004.4400	54119	00226	00460	00406	00067	00559	01740	00658	00124	0 0 0 1 0 1 1 1 1 1 1 1 1 1 1 1	0 0 0 0 0 0 0 0 0 0 0 0 0 0 0 0
2023-10-18T02-03-35.607 PM	000028.9053	-000000.0048	000000.1143	-000000.0058	000000.0896	000000.4103	000000.9252	000003.5294	000004.2000	54130	00286	00541	00342	00068	00559	01744	00657	00120	0 0 0 1 0 1 1 1 1 1 1 1 1 1 1 1	0 0 0 0 0 0 0 0 0 0 0 0 0 0 0 0
2023-10-18T02-03-39.343 PM	000028.9066	-000000.0067	000000.1164	000000.0027	000000.0877	000000.4103	000000.9252	000003.4034	000004.6800	54132	00282	00546	00405	00067	00559	01744	00659	00128	0 0 0 1 0 1 1 1 1 1 1 1 1 1 1 1	0 0 0 0 0 0 0 0 0 0 0 0 0 0 0 0
2023-10-18T02-03-43.100 PM	000028.9125	-000000.0058	000000.1156	000000.0028	000000.0838	000000.4103	000000.9246	000003.4034	000004.6800	54141	00284	00544	00406	00065	00559	01743	00659	00128	0 0 0 1 0 1 1 1 1 1 1 1 1 1 1 1	0 0 0 0 0 0 0 0 0 0 0 0 0 0 0 0
2023-10-18T02-03-46.939 PM	000028.9190	-000000.0038	000000.1143	000000.0027	000000.0896	000000.4103	000000.9246	000003.5294	000004.6800	54151	00288	00541	00405	00068	00559	01743	00657	00128	0 0 0 1 0 1 1 1 1 1 1 1 1 1 1 1	0 0 0 0 0 0 0 0 0 0 0 0 0 0 0 0
2023-10-18T02-03-50.938 PM	000028.9203	-000000.0398	000000.0857	-000000.0069	000000.0857	000000.4103	000000.9240	000003.5294	000004.2000	54153	00213	00472	00334	00066	00559	01742	00657	00120	0 0 0 1 0 1 1 1 1 1 1 1 1 1 1 1	0 0 0 0 0 0 0 0 0 0 0 0 0 0 0 0
2023-10-18T02-03-55.532 PM	000028.9372	-000000.0053	000000.1114	000000.0043	000000.0838	000000.4103	000000.9252	000003.5294	000003.9600	54179	00285	00534	00417	00065	00559	01744	00657	00116	0 0 0 1 0 1 1 1 1 1 1 1 1 1 1 1	0 0 0 0 0 0 0 0 0 0 0 0 0 0 0 0
2023-10-18T02-03-58.589 PM	000028.9365	-000000.0058	000000.1139	000000.0035	000000.0857	000000.4103	000000.9271	000003.4034	000003.9600	54178	00284	00540	00411	00066	00559	01747	00659	00116	0 0 0 1 0 1 1 1 1 1 1 1 1 1 1 1	0 0 0 0 0 0 0 0 0 0 0 0 0 0 0 0
2023-10-18T02-04-02.907 PM	000028.9482	-000000.0014	000000.1122	000000.0027	000000.0916	000000.4103	000000.9252	000003.5294	000003.9600	54196	00293	00536	00405	00069	00559	01744	00657	00116	0 0 0 1 0 1 1 1 1 1 1 1 1 1 1 1	0 0 0 0 0 0 0 0 0 0 0 0 0 0 0 0
2023-10-18T02-04-05.575 PM	000028.9476	-000000.0010	000000.1110	000000.0027	000000.0857	000000.4103	000000.9240	000003.4664	000004.4400	54195	00294	00533	00405	00066	00559	01742	00658	00124	0 0 0 1 0 1 1 1 1 1 1 1 1 1 1 1	0 0 0 0 0 0 0 0 0 0 0 0 0 0 0 0
2023-10-18T02-04-09.169 PM	000028.9502	-000000.0403	000000.0845	-000000.0013	000000.0818	000000.4103	000000.9259	000003.4034	000004.4400	54199	00212	00469	00375	00064	00559	01745	00659	00124	0 0 0 1 0 1 1 1 1 1 1 1 1 1 1 1	0 0 0 0 0 0 0 0 0 0 0 0 0 0 0 0
2023-10-18T02-04-11.868 PM	000028.9528	-000000.0360	000000.0804	-000000.0013	000000.0838	000000.4103	000000.9234	000003.4664	000003.9600	54203	00221	00459	00375	00065	00559	01741	00658	00116	0 0 0 1 0 1 1 1 1 1 1 1 1 1 1 1	0 0 0 0 0 0 0 0 0 0 0 0 0 0 0 0
2023-10-18T02-04-16.559 PM	000028.9424	000000.0000	000000.1114	-000000.0007	000000.0818	000000.4103	000000.9252	000003.4664	000004.2000	54187	00296	00534	00380	00064	00559	01744	00658	00120	0 0 0 1 0 1 1 1 1 1 1 1 1 1 1 1	0 0 0 0 0 0 0 0 0 0 0 0 0 0 0 0
2023-10-18T02-04-19.147 PM	000028.9495	-000000.0053	000000.1151	000000.0034	000000.0838	000000.4103	000000.9265	000003.4664	000004.2000	54198	00285	00543	00410	00065	00559	01746	00658	00120	0 0 0 1 0 1 1 1 1 1 1 1 1 1 1 1	0 0 0 0 0 0 0 0 0 0 0 0 0 0 0 0
2023-10-18T02-04-23.148 PM	000028.9547	-000000.0278	000000.0820	-000000.0069	000000.0877	000000.4103	000000.9271	000003.4664	000004.2000	54206	00238	00463	00334	00067	00559	01747	00658	00120	0 0 0 1 0 1 1 1 1 1 1 1 1 1 1 1	0 0 0 0 0 0 0 0 0 0 0 0 0 0 0 0
2023-10-18T02-04-27.824 PM	000028.9469	000000.0005	000000.1102	000000.0040	000000.0838	000000.4103	000000.9240	000003.4034	000004.2000	54194	00297	00531	00415	00065	00559	01742	00659	00120	0 0 0 1 0 1 1 1 1 1 1 1 1 1 1 1	0 0 0 0 0 0 0 0 0 0 0 0 0 0 0 0
2023-10-18T02-04-30.903 PM	000028.9430	-000000.0379	000000.0870	-000000.0070	000000.0818	000000.4103	000000.9252	000003.3403	000003.9600	54188	00217	00475	00333	00064	00559	01744	00660	00116	0 0 0 1 0 1 1 1 1 1 1 1 1 1 1 1	0 0 0 0 0 0 0 0 0 0 0 0 0 0 0 0
2023-10-18T02-04-34.776 PM	000028.9417	-000000.0096	000000.1102	000000.0043	000000.0818	000000.4444	000000.9252	000003.4034	000004.2000	54186	00276	00531	00417	00064	00560	01744	00659	00120	0 0 0 1 0 1 1 1 1 1 1 1 1 1 1 1	0 0 0 0 0 0 0 0 0 0 0 0 0 0 0 0
2023-10-18T02-04-37.710 PM	000028.9469	000000.0014	000000.1102	000000.0038	000000.0818	000000.4444	000000.9259	000003.5294	000004.2000	54194	00299	00531	00413	00064	00560	01745	00657	00120	0 0 0 1 0 1 1 1 1 1 1 1 1 1 1 1	0 0 0 0 0 0 0 0 0 0 0 0 0 0 0 0
2023-10-18T02-04-41.697 PM	000028.9469	-000000.0403	000000.0833	-000000.0057	000000.0760	000000.4444	000000.9259	000003.4664	000004.4400	54194	00212	00466	00343	00061	00560	01745	00658	00124	0 0 0 1 0 1 1 1 1 1 1 1 1 1 1 1	0 0 0 0 0 0 0 0 0 0 0 0 0 0 0 0
2023-10-18T02-04-44.240 PM	000028.9534	-000000.0394	000000.0804	-000000.0050	000000.0799	000000.4444	000000.9252	000003.5294	000004.6800	54204	00214	00459	00348	00063	00560	01744	00657	00128	0 0 0 1 0 1 1 1 1 1 1 1 1 1 1 1	0 0 0 0 0 0 0 0 0 0 0 0 0 0 0 0
2023-10-18T02-04-48.836 PM	000028.9554	-000000.0389	000000.0808	-000000.0047	000000.0818	000000.4444	000000.9259	000003.4034	000004.4400	54207	00215	00460	00350	00064	00560	01745	00659	00124	0 0 0 1 0 1 1 1 1 1 1 1 1 1 1 1	0 0 0 0 0 0 0 0 0 0 0 0 0 0 0 0
2023-10-18T02-04-51.079 PM	000028.9508	-000000.0115	000000.1131	000000.0039	000000.0838	000000.4444	000000.9271	000003.4034	000004.4400	54200	00272	00538	00414	00065	00560	01747	00659	00124	0 0 0 1 0 1 1 1 1 1 1 1 1 1 1 1	0 0 0 0 0 0 0 0 0 0 0 0 0 0 0 0
2023-10-18T02-04-55.126 PM	000028.9463	-000000.0216	000000.0853	-000000.0067	000000.0838	000000.4444	000000.9271	000003.4664	000004.4400	54193	00251	00471	00335	00065	00560	01747	00658	00124	0 0 0 1 0 1 1 1 1 1 1 1 1 1 1 1	0 0 0 0 0 0 0 0 0 0 0 0 0 0 0 0
2023-10-18T02-04-59.141 PM	000028.9456	-000000.0283	000000.1110	000000.0039	000000.0838	000000.4444	000000.9240	000003.4664	000004.2000	54192	00237	00533	00414	00065	00560	01742	00658	00120	0 0 0 1 0 1 1 1 1 1 1 1 1 1 1 1	0 0 0 0 0 0 0 0 0 0 0 0 0 0 0 0
2023-10-18T02-05-02.529 PM	000028.9287	-000000.0221	000000.1131	000000.0038	000000.0838	000000.4444	000000.9265	000003.4664	000004.4400	54166	00250	00538	00413	00065	00560	01746	00658	00124	0 0 0 1 0 1 1 1 1 1 1 1 1 1 1 1	0 0 0 0 0 0 0 0 0 0 0 0 0 0 0 0
2023-10-18T02-05-05.839 PM	000028.9235	-000000.0360	000000.0857	-000000.0069	000000.0857	000000.4444	000000.9259	000003.4664	000003.9600	54158	00221	00472	00334	00066	00560	01745	00658	00116	0 0 0 1 0 1 1 1 1 1 1 1 1 1 1 1	0 0 0 0 0 0 0 0 0 0 0 0 0 0 0 0
2023-10-18T02-05-08.887 PM	000028.9209	-000000.0043	000000.1143	000000.0027	000000.0896	000000.4444	000000.9271	000003.5294	000004.2000	54154	00287	00541	00405	00068	00560	01747	00657	00120	0 0 0 1 0 1 1 1 1 1 1 1 1 1 1 1	0 0 0 0 0 0 0 0 0 0 0 0 0 0 0 0
2023-10-18T02-05-13.465 PM	000028.9307	-000000.0389	000000.0804	-000000.0049	000000.0799	000000.4444	000000.9259	000003.3403	000004.4400	54169	00215	00459	00349	00063	00560	01745	00660	00124	0 0 0 1 0 1 1 1 1 1 1 1 1 1 1 1	0 0 0 0 0 0 0 0 0 0 0 0 0 0 0 0
2023-10-18T02-05-17.534 PM	000028.9268	-000000.0398	000000.0874	-000000.0069	000000.0818	000000.4444	000000.9265	000003.4664	000004.2000	54163	00213	00476	00334	00064	00560	01746	00658	00120	0 0 0 1 0 1 1 1 1 1 1 1 1 1 1 1	0 0 0 0 0 0 0 0 0 0 0 0 0 0 0 0
2023-10-18T02-05-19.824 PM	000028.9183	000000.0005	000000.1102	000000.0032	000000.0857	000000.4444	000000.9252	000003.4664	000004.4400	54150	00297	00531	00409	00066	00560	01744	00658	00124	0 0 0 1 0 1 1 1 1 1 1 1 1 1 1 1	0 0 0 0 0 0 0 0 0 0 0 0 0 0 0 0
2023-10-18T02-05-22.883 PM	000028.9079	-000000.0403	000000.1131	000000.0035	000000.0818	000000.4444	000000.9277	000003.4664	000004.2000	54134	00212	00538	00411	00064	00560	01748	00658	00120	0 0 0 1 0 1 1 1 1 1 1 1 1 1 1 1	0 0 0 0 0 0 0 0 0 0 0 0 0 0 0 0
2023-10-18T02-05-27.479 PM	000028.9033	-000000.0130	000000.0870	-000000.0067	000000.0818	000000.4444	000000.9240	000003.4664	000004.2000	54127	00269	00475	00335	00064	00560	01742	00658	00120	0 0 0 1 0 1 1 1 1 1 1 1 1 1 1 1	0 0 0 0 0 0 0 0 0 0 0 0 0 0 0 0
2023-10-18T02-05-30.854 PM	000028.8955	-000000.0341	000000.1093	000000.0039	000000.0857	000000.4444	000000.9265	000003.4034	000004.4400	54115	00225	00529	00414	00066	00560	01746	00659	00124	0 0 0 1 0 1 1 1 1 1 1 1 1 1 1 1	0 0 0 0 0 0 0 0 0 0 0 0 0 0 0 0
2023-10-18T02-05-34.528 PM	000028.9014	-000000.0230	000000.1164	000000.0028	000000.0877	000000.4444	000000.9259	000003.4034	000004.4400	54124	00248	00546	00406	00067	00560	01745	00659	00124	0 0 0 1 0 1 1 1 1 1 1 1 1 1 1 1	0 0 0 0 0 0 0 0 0 0 0 0 0 0 0 0
2023-10-18T02-05-37.823 PM	000028.9099	-000000.0053	000000.0874	-000000.0066	000000.0857	000000.4444	000000.9265	000003.5294	000004.4400	54137	00285	00476	00336	00066	00560	01746	00657	00124	0 0 0 1 0 1 1 1 1 1 1 1 1 1 1 1	0 0 0 0 0 0 0 0 0 0 0 0 0 0 0 0
2023-10-18T02-05-40.857 PM	000028.9118	000000.0014	000000.1106	000000.0040	000000.0838	000000.4444	000000.9271	000003.4034	000004.4400	54140	00299	00532	00415	00065	00560	01747	00659	00124	0 0 0 1 0 1 1 1 1 1 1 1 1 1 1 1	0 0 0 0 0 0 0 0 0 0 0 0 0 0 0 0
2023-10-18T02-05-44.868 PM	000028.9164	-000000.0336	000000.0812	-000000.0065	000000.0818	000000.4444	000000.9259	000003.4034	000004.4400	54147	00226	00461	00337	00064	00560	01745	00659	00124	0 0 0 1 0 1 1 1 1 1 1 1 1 1 1 1	0 0 0 0 0 0 0 0 0 0 0 0 0 0 0 0
2023-10-18T02-05-48.854 PM	000028.9190	000000.0010	000000.1106	000000.0042	000000.0838	000000.4444	000000.9240	000003.4034	000004.4400	54151	00298	00532	00416	00065	00560	01742	00659	00124	0 0 0 1 0 1 1 1 1 1 1 1 1 1 1 1	0 0 0 0 0 0 0 0 0 0 0 0 0 0 0 0
2023-10-18T02-05-52.484 PM	000028.9196	000000.0000	000000.1110	000000.0027	000000.0896	000000.4444	000000.9252	000003.4664	000003.9600	54152	00296	00533	00405	00068	00560	01744	00658	00116	0 0 0 1 0 1 1 1 1 1 1 1 1 1 1 1	0 0 0 0 0 0 0 0 0 0 0 0 0 0 0 0
2023-10-18T02-05-56.559 PM	000028.9112	-000000.0374	000000.0808	-000000.0049	000000.0799	000000.4444	000000.9246	000003.5294	000003.9600	54139	00218	00460	00349	00063	00560	01743	00657	00116	0 0 0 1 0 1 1 1 1 1 1 1 1 1 1 1	0 0 0 0 0 0 0 0 0 0 0 0 0 0 0 0
2023-10-18T02-05-58.865 PM	000028.9046	-000000.0029	000000.0998	-000000.0070	000000.0857	000000.4444	000000.9259	000003.5294	000004.4400	54129	00290	00506	00333	00066	00560	01745	00657	00124	0 0 0 1 0 1 1 1 1 1 1 1 1 1 1 1	0 0 0 0 0 0 0 0 0 0 0 0 0 0 0 0
2023-10-18T02-06-01.925 PM	000028.9092	000000.0005	000000.0899	-000000.0065	000000.0799	000000.4444	000000.9252	000003.4034	000004.4400	54136	00297	00482	00337	00063	00560	01744	00659	00124	0 0 0 1 0 1 1 1 1 1 1 1 1 1 1 1	0 0 0 0 0 0 0 0 0 0 0 0 0 0 0 0
2023-10-18T02-06-05.786 PM	000028.9092	-000000.0370	000000.1127	000000.0040	000000.0838	000000.4444	000000.9259	000003.4664	000004.2000	54136	00219	00537	00415	00065	00560	01745	00658	00120	0 0 0 1 0 1 1 1 1 1 1 1 1 1 1 1	0 0 0 0 0 0 0 0 0 0 0 0 0 0 0 0
2023-10-18T02-06-08.941 PM	000028.9092	-000000.0408	000000.0857	-000000.0069	000000.0799	000000.4444	000000.9246	000003.4664	000004.2000	54136	00211	00472	00334	00063	00560	01743	00658	00120	0 0 0 1 0 1 1 1 1 1 1 1 1 1 1 1	0 0 0 0 0 0 0 0 0 0 0 0 0 0 0 0
2023-10-18T02-06-13.788 PM	000028.9164	-000000.0379	000000.0919	000000.0026	000000.0896	000000.4444	000000.9246	000003.5294	000003.9600	54147	00217	00487	00404	00068	00560	01743	00657	00116	0 0 0 1 0 1 1 1 1 1 1 1 1 1 1 1	0 0 0 0 0 0 0 0 0 0 0 0 0 0 0 0
2023-10-18T02-06-15.984 PM	000028.9177	-000000.0019	000000.1106	000000.0047	000000.0877	000000.4444	000000.9234	000003.4034	000004.4400	54149	00292	00532	00420	00067	00560	01741	00659	00124	0 0 0 1 0 1 1 1 1 1 1 1 1 1 1 1	0 0 0 0 0 0 0 0 0 0 0 0 0 0 0 0
2023-10-18T02-06-19.923 PM	000028.9144	-000000.0398	000000.0936	000000.0028	000000.0857	000000.4444	000000.9246	000003.4664	000004.4400	54144	00213	00491	00406	00066	00560	01743	00658	00124	0 0 0 1 0 1 1 1 1 1 1 1 1 1 1 1	0 0 0 0 0 0 0 0 0 0 0 0 0 0 0 0
2023-10-18T02-06-22.981 PM	000028.9177	-000000.0005	000000.1064	-000000.0053	000000.0779	000000.4444	000000.9246	000003.4034	000004.4400	54149	00295	00522	00346	00062	00560	01743	00659	00124	0 0 0 1 0 1 1 1 1 1 1 1 1 1 1 1	0 0 0 0 0 0 0 0 0 0 0 0 0 0 0 0
2023-10-18T02-06-26.920 PM	000028.9222	000000.0005	000000.1060	-000000.0063	000000.0838	000000.4444	000000.9246	000003.4034	000004.2000	54156	00297	00521	00338	00065	00560	01743	00659	00120	0 0 0 1 0 1 1 1 1 1 1 1 1 1 1 1	0 0 0 0 0 0 0 0 0 0 0 0 0 0 0 0
2023-10-18T02-06-30.828 PM	000028.9235	000000.0000	000000.0994	-000000.0063	000000.0818	000000.4444	000000.9246	000003.4034	000004.4400	54158	00296	00505	00338	00064	00560	01743	00659	00124	0 0 0 1 0 1 1 1 1 1 1 1 1 1 1 1	0 0 0 0 0 0 0 0 0 0 0 0 0 0 0 0
2023-10-18T02-06-34.814 PM	000028.9287	-000000.0379	000000.0808	000000.0043	000000.0877	000000.4444	000000.9234	000003.4034	000004.2000	54166	00217	00460	00417	00067	00560	01741	00659	00120	0 0 0 1 0 1 1 1 1 1 1 1 1 1 1 1	0 0 0 0 0 0 0 0 0 0 0 0 0 0 0 0
2023-10-18T02-06-37.779 PM	000028.9313	-000000.0408	000000.0911	000000.0034	000000.0838	000000.4444	000000.9234	000003.4034	000004.6800	54170	00211	00485	00410	00065	00560	01741	00659	00128	0 0 0 1 0 1 1 1 1 1 1 1 1 1 1 1	0 0 0 0 0 0 0 0 0 0 0 0 0 0 0 0
2023-10-18T02-06-42.496 PM	000028.9339	-000000.0062	000000.1023	-000000.0051	000000.0799	000000.4444	000000.9246	000003.4034	000004.4400	54174	00283	00512	00347	00063	00560	01743	00659	00124	0 0 0 1 0 1 1 1 1 1 1 1 1 1 1 1	0 0 0 0 0 0 0 0 0 0 0 0 0 0 0 0
2023-10-18T02-06-45.985 PM	000028.9326	-000000.0336	000000.0866	000000.0035	000000.0877	000000.4444	000000.9252	000003.4034	000004.4400	54172	00226	00474	00411	00067	00560	01744	00659	00124	0 0 0 1 0 1 1 1 1 1 1 1 1 1 1 1	0 0 0 0 0 0 0 0 0 0 0 0 0 0 0 0
2023-10-18T02-06-49.029 PM	000028.9307	-000000.0403	000000.0866	-000000.0067	000000.0818	000000.4444	000000.9234	000003.4034	000004.4400	54169	00212	00474	00335	00064	00560	01741	00659	00124	0 0 0 1 0 1 1 1 1 1 1 1 1 1 1 1	0 0 0 0 0 0 0 0 0 0 0 0 0 0 0 0
2023-10-18T02-06-53.047 PM	000028.9287	-000000.0062	000000.1164	000000.0028	000000.0896	000000.4444	000000.9252	000003.4034	000004.4400	54166	00283	00546	00406	00068	00560	01744	00659	00124	0 0 0 1 0 1 1 1 1 1 1 1 1 1 1 1	0 0 0 0 0 0 0 0 0 0 0 0 0 0 0 0
2023-10-18T02-06-55.479 PM	000028.9294	000000.0000	000000.1098	000000.0030	000000.0896	000000.4444	000000.9246	000003.4664	000003.9600	54167	00296	00530	00407	00068	00560	01743	00658	00116	0 0 0 1 0 1 1 1 1 1 1 1 1 1 1 1	0 0 0 0 0 0 0 0 0 0 0 0 0 0 0 0
2023-10-18T02-06-59.999 PM	000028.9378	-000000.0331	000000.0812	-000000.0062	000000.0838	000000.4444	000000.9246	000003.4034	000003.9600	54180	00227	00461	00339	00065	00560	01743	00659	00116	0 0 0 1 0 1 1 1 1 1 1 1 1 1 1 1	0 0 0 0 0 0 0 0 0 0 0 0 0 0 0 0
2023-10-18T02-07-04.078 PM	000028.9430	-000000.0058	000000.1135	000000.0034	000000.0857	000000.4444	000000.9240	000003.3403	000004.4400	54188	00284	00539	00410	00066	00560	01742	00660	00124	0 0 0 1 0 1 1 1 1 1 1 1 1 1 1 1	0 0 0 0 0 0 0 0 0 0 0 0 0 0 0 0
2023-10-18T02-07-07.043 PM	000028.9417	-000000.0408	000000.0808	000000.0026	000000.0857	000000.4103	000000.9252	000003.4664	000003.9600	54186	00211	00460	00404	00066	00559	01744	00658	00116	0 0 0 1 0 1 1 1 1 1 1 1 1 1 1 1	0 0 0 0 0 0 0 0 0 0 0 0 0 0 0 0
2023-10-18T02-07-11.059 PM	000028.9567	-000000.0062	000000.1110	000000.0016	000000.0779	000000.4103	000000.9252	000003.4664	000004.4400	54209	00283	00533	00397	00062	00559	01744	00658	00124	0 0 0 1 0 1 1 1 1 1 1 1 1 1 1 1	0 0 0 0 0 0 0 0 0 0 0 0 0 0 0 0
2023-10-18T02-07-14.668 PM	000028.9515	-000000.0058	000000.1156	-000000.0023	000000.0799	000000.4444	000000.9252	000003.4034	000004.2000	54201	00284	00544	00368	00063	00560	01744	00659	00120	0 0 0 1 0 1 1 1 1 1 1 1 1 1 1 1	0 0 0 0 0 0 0 0 0 0 0 0 0 0 0 0
2023-10-18T02-07-17.978 PM	000028.9437	-000000.0403	000000.0853	000000.0008	000000.0896	000000.4444	000000.9228	000003.5294	000004.2000	54189	00212	00471	00391	00068	00560	01740	00657	00120	0 0 0 1 0 1 1 1 1 1 1 1 1 1 1 1	0 0 0 0 0 0 0 0 0 0 0 0 0 0 0 0
2023-10-18T02-07-21.037 PM	000028.9404	-000000.0408	000000.0824	-000000.0057	000000.0779	000000.4444	000000.9246	000003.4034	000003.9600	54184	00211	00464	00343	00062	00560	01743	00659	00116	0 0 0 1 0 1 1 1 1 1 1 1 1 1 1 1	0 0 0 0 0 0 0 0 0 0 0 0 0 0 0 0
2023-10-18T02-07-25.132 PM	000028.9372	-000000.0062	000000.1110	000000.0039	000000.0838	000000.4444	000000.9240	000003.3403	000003.9600	54179	00283	00533	00414	00065	00560	01742	00660	00116	0 0 0 1 0 1 1 1 1 1 1 1 1 1 1 1	0 0 0 0 0 0 0 0 0 0 0 0 0 0 0 0
2023-10-18T02-07-28.083 PM	000028.9333	-000000.0038	000000.1143	000000.0027	000000.0896	000000.4444	000000.9240	000003.5294	000004.2000	54173	00288	00541	00405	00068	00560	01742	00657	00120	0 0 0 1 0 1 1 1 1 1 1 1 1 1 1 1	0 0 0 0 0 0 0 0 0 0 0 0 0 0 0 0
2023-10-18T02-07-31.017 PM	000028.9326	-000000.0379	000000.0808	-000000.0028	000000.0838	000000.4444	000000.9271	000003.4664	000004.2000	54172	00217	00460	00364	00065	00560	01747	00658	00120	0 0 0 1 0 1 1 1 1 1 1 1 1 1 1 1	0 0 0 0 0 0 0 0 0 0 0 0 0 0 0 0
2023-10-18T02-07-34.140 PM	000028.9352	-000000.0398	000000.0853	-000000.0001	000000.0896	000000.4444	000000.9265	000003.4664	000004.4400	54176	00213	00471	00384	00068	00560	01746	00658	00124	0 0 0 1 0 1 1 1 1 1 1 1 1 1 1 1	0 0 0 0 0 0 0 0 0 0 0 0 0 0 0 0
2023-10-18T02-07-37.435 PM	000028.9333	-000000.0053	000000.1151	000000.0012	000000.0857	000000.4444	000000.9252	000003.3403	000004.2000	54173	00285	00543	00394	00066	00560	01744	00660	00120	0 0 0 1 0 1 1 1 1 1 1 1 1 1 1 1	0 0 0 0 0 0 0 0 0 0 0 0 0 0 0 0
2023-10-18T02-07-40.981 PM	000028.9359	-000000.0110	000000.1106	000000.0047	000000.0857	000000.4444	000000.9265	000003.4664	000004.4400	54177	00273	00532	00420	00066	00560	01746	00658	00124	0 0 0 1 0 1 1 1 1 1 1 1 1 1 1 1	0 0 0 0 0 0 0 0 0 0 0 0 0 0 0 0
2023-10-18T02-07-45.203 PM	000028.9365	-000000.0245	000000.0841	-000000.0067	000000.0857	000000.4444	000000.9246	000003.4034	000004.4400	54178	00245	00468	00335	00066	00560	01743	00659	00124	0 0 0 1 0 1 1 1 1 1 1 1 1 1 1 1	0 0 0 0 0 0 0 0 0 0 0 0 0 0 0 0
2023-10-18T02-07-48.138 PM	000028.9313	-000000.0403	000000.0804	-000000.0050	000000.0779	000000.4444	000000.9271	000003.4034	000004.2000	54170	00212	00459	00348	00062	00560	01747	00659	00120	0 0 0 1 0 1 1 1 1 1 1 1 1 1 1 1	0 0 0 0 0 0 0 0 0 0 0 0 0 0 0 0
2023-10-18T02-07-52.767 PM	000028.9339	-000000.0317	000000.0870	-000000.0066	000000.0799	000000.4444	000000.9271	000003.4034	000004.4400	54174	00230	00475	00336	00063	00560	01747	00659	00124	0 0 0 1 0 1 1 1 1 1 1 1 1 1 1 1	0 0 0 0 0 0 0 0 0 0 0 0 0 0 0 0
2023-10-18T02-07-55.967 PM	000028.9359	-000000.0403	000000.0853	-000000.0063	000000.0799	000000.4444	000000.9259	000003.4034	000003.9600	54177	00212	00471	00338	00063	00560	01745	00659	00116	0 0 0 1 0 1 1 1 1 1 1 1 1 1 1 1	0 0 0 0 0 0 0 0 0 0 0 0 0 0 0 0
2023-10-18T02-07-58.966 PM	000028.9450	-000000.0408	000000.0857	-000000.0067	000000.0779	000000.4444	000000.9246	000003.4034	000004.2000	54191	00211	00472	00335	00062	00560	01743	00659	00120	0 0 0 1 0 1 1 1 1 1 1 1 1 1 1 1	0 0 0 0 0 0 0 0 0 0 0 0 0 0 0 0
2023-10-18T02-08-02.979 PM	000028.9560	-000000.0360	000000.0812	-000000.0069	000000.0857	000000.4444	000000.9259	000003.5294	000003.9600	54208	00221	00461	00334	00066	00560	01745	00657	00116	0 0 0 1 0 1 1 1 1 1 1 1 1 1 1 1	0 0 0 0 0 0 0 0 0 0 0 0 0 0 0 0
2023-10-18T02-08-05.959 PM	000028.9560	-000000.0403	000000.0812	-000000.0032	000000.0838	000000.4444	000000.9246	000003.4034	000003.9600	54208	00212	00461	00361	00065	00560	01743	00659	00116	0 0 0 1 0 1 1 1 1 1 1 1 1 1 1 1	0 0 0 0 0 0 0 0 0 0 0 0 0 0 0 0
2023-10-18T02-08-10.007 PM	000028.9391	-000000.0067	000000.1156	000000.0028	000000.0857	000000.4444	000000.9259	000003.5294	000004.4400	54182	00282	00544	00406	00066	00560	01745	00657	00124	0 0 0 1 0 1 1 1 1 1 1 1 1 1 1 1	0 0 0 0 0 0 0 0 0 0 0 0 0 0 0 0
2023-10-18T02-08-13.099 PM	000028.9313	-000000.0173	000000.1106	000000.0047	000000.0838	000000.4444	000000.9271	000003.4664	000004.4400	54170	00260	00532	00420	00065	00560	01747	00658	00124	0 0 0 1 0 1 1 1 1 1 1 1 1 1 1 1	0 0 0 0 0 0 0 0 0 0 0 0 0 0 0 0
2023-10-18T02-08-17.554 PM	000028.9411	-000000.0173	000000.0849	-000000.0069	000000.0857	000000.4444	000000.9277	000003.5294	000004.4400	54185	00260	00470	00334	00066	00560	01748	00657	00124	0 0 0 1 0 1 1 1 1 1 1 1 1 1 1 1	0 0 0 0 0 0 0 0 0 0 0 0 0 0 0 0
2023-10-18T02-08-20.817 PM	000028.9372	-000000.0144	000000.1118	000000.0028	000000.0896	000000.4444	000000.9271	000003.4034	000003.9600	54179	00266	00535	00406	00068	00560	01747	00659	00116	0 0 0 1 0 1 1 1 1 1 1 1 1 1 1 1	0 0 0 0 0 0 0 0 0 0 0 0 0 0 0 0
2023-10-18T02-08-23.422 PM	000028.9456	-000000.0182	000000.1147	000000.0028	000000.0896	000000.4444	000000.9271	000003.5294	000004.4400	54192	00258	00542	00406	00068	00560	01747	00657	00124	0 0 0 1 0 1 1 1 1 1 1 1 1 1 1 1	0 0 0 0 0 0 0 0 0 0 0 0 0 0 0 0
2023-10-18T02-08-26.412 PM	000028.9541	-000000.0398	000000.0816	-000000.0053	000000.0799	000000.4444	000000.9265	000003.4034	000003.7200	54205	00213	00462	00346	00063	00560	01746	00659	00112	0 0 0 1 0 1 1 1 1 1 1 1 1 1 1 1	0 0 0 0 0 0 0 0 0 0 0 0 0 0 0 0
2023-10-18T02-08-29.849 PM	000028.9515	-000000.0398	000000.0812	-000000.0049	000000.0799	000000.4444	000000.9265	000003.4034	000004.2000	54201	00213	00461	00349	00063	00560	01746	00659	00120	0 0 0 1 0 1 1 1 1 1 1 1 1 1 1 1	0 0 0 0 0 0 0 0 0 0 0 0 0 0 0 0
2023-10-18T02-08-33.695 PM	000028.9528	000000.0000	000000.1102	000000.0045	000000.0838	000000.4444	000000.9277	000003.4034	000004.4400	54203	00296	00531	00418	00065	00560	01748	00659	00124	0 0 0 1 0 1 1 1 1 1 1 1 1 1 1 1	0 0 0 0 0 0 0 0 0 0 0 0 0 0 0 0
2023-10-18T02-08-37.680 PM	000028.9424	-000000.0403	000000.0866	-000000.0069	000000.0818	000000.4444	000000.9252	000003.4664	000004.6800	54187	00212	00474	00334	00064	00560	01744	00658	00128	0 0 0 1 0 1 1 1 1 1 1 1 1 1 1 1	0 0 0 0 0 0 0 0 0 0 0 0 0 0 0 0
2023-10-18T02-08-41.681 PM	000028.9190	-000000.0058	000000.1139	000000.0032	000000.0818	000000.4444	000000.9246	000003.4034	000004.6800	54151	00284	00540	00409	00064	00560	01743	00659	00128	0 0 0 1 0 1 1 1 1 1 1 1 1 1 1 1	0 0 0 0 0 0 0 0 0 0 0 0 0 0 0 0
2023-10-18T02-08-44.740 PM	000028.9112	-000000.0403	000000.1052	000000.0042	000000.0857	000000.4444	000000.9252	000003.4034	000004.2000	54139	00212	00519	00416	00066	00560	01744	00659	00120	0 0 0 1 0 1 1 1 1 1 1 1 1 1 1 1	0 0 0 0 0 0 0 0 0 0 0 0 0 0 0 0
2023-10-18T02-08-48.726 PM	000028.9020	-000000.0062	000000.0853	-000000.0063	000000.0779	000000.4444	000000.9265	000003.4664	000004.4400	54125	00283	00471	00338	00062	00560	01746	00658	00124	0 0 0 1 0 1 1 1 1 1 1 1 1 1 1 1	0 0 0 0 0 0 0 0 0 0 0 0 0 0 0 0
2023-10-18T02-08-51.675 PM	000028.8981	-000000.0043	000000.0828	-000000.0047	000000.0799	000000.4444	000000.9265	000003.4664	000004.2000	54119	00287	00465	00350	00063	00560	01746	00658	00120	0 0 0 1 0 1 1 1 1 1 1 1 1 1 1 1	0 0 0 0 0 0 0 0 0 0 0 0 0 0 0 0
2023-10-18T02-08-55.675 PM	000028.8968	-000000.0394	000000.1064	000000.0026	000000.0896	000000.4444	000000.9259	000003.4664	000004.6800	54117	00214	00522	00404	00068	00560	01745	00658	00128	0 0 0 1 0 1 1 1 1 1 1 1 1 1 1 1	0 0 0 0 0 0 0 0 0 0 0 0 0 0 0 0
2023-10-18T02-08-58.720 PM	000028.9007	-000000.0394	000000.0849	-000000.0067	000000.0857	000000.4444	000000.9259	000003.4664	000004.2000	54123	00214	00470	00335	00066	00560	01745	00658	00120	0 0 0 1 0 1 1 1 1 1 1 1 1 1 1 1	0 0 0 0 0 0 0 0 0 0 0 0 0 0 0 0
2023-10-18T02-09-02.706 PM	000028.9059	-000000.0053	000000.1160	000000.0028	000000.0896	000000.4444	000000.9259	000003.4664	000004.4400	54131	00285	00545	00406	00068	00560	01745	00658	00124	0 0 0 1 0 1 1 1 1 1 1 1 1 1 1 1	0 0 0 0 0 0 0 0 0 0 0 0 0 0 0 0
2023-10-18T02-09-06.723 PM	000028.9170	-000000.0336	000000.0804	-000000.0061	000000.0799	000000.4444	000000.9283	000003.4664	000004.4400	54148	00226	00459	00340	00063	00560	01749	00658	00124	0 0 0 1 0 1 1 1 1 1 1 1 1 1 1 1	0 0 0 0 0 0 0 0 0 0 0 0 0 0 0 0
2023-10-18T02-09-09.642 PM	000028.9255	-000000.0408	000000.0833	-000000.0059	000000.0779	000000.4444	000000.9265	000003.4034	000004.4400	54161	00211	00466	00341	00062	00560	01746	00659	00124	0 0 0 1 0 1 1 1 1 1 1 1 1 1 1 1	0 0 0 0 0 0 0 0 0 0 0 0 0 0 0 0
2023-10-18T02-09-13.660 PM	000028.9287	-000000.0043	000000.1160	000000.0030	000000.0896	000000.4444	000000.9259	000003.5294	000003.9600	54166	00287	00545	00407	00068	00560	01745	00657	00116	0 0 0 1 0 1 1 1 1 1 1 1 1 1 1 1	0 0 0 0 0 0 0 0 0 0 0 0 0 0 0 0
2023-10-18T02-09-16.717 PM	000028.9216	-000000.0341	000000.0899	000000.0039	000000.0857	000000.4444	000000.9271	000003.4034	000004.4400	54155	00225	00482	00414	00066	00560	01747	00659	00124	0 0 0 1 0 1 1 1 1 1 1 1 1 1 1 1	0 0 0 0 0 0 0 0 0 0 0 0 0 0 0 0
2023-10-18T02-09-20.718 PM	000028.9307	-000000.0034	000000.0932	-000000.0047	000000.0779	000000.4444	000000.9265	000003.4664	000004.4400	54169	00289	00490	00350	00062	00560	01746	00658	00124	0 0 0 1 0 1 1 1 1 1 1 1 1 1 1 1	0 0 0 0 0 0 0 0 0 0 0 0 0 0 0 0
2023-10-18T02-09-23.636 PM	000028.9203	-000000.0053	000000.0878	-000000.0050	000000.0760	000000.4444	000000.9283	000003.4664	000004.2000	54153	00285	00477	00348	00061	00560	01749	00658	00120	0 0 0 1 0 1 1 1 1 1 1 1 1 1 1 1	0 0 0 0 0 0 0 0 0 0 0 0 0 0 0 0
2023-10-18T02-09-27.639 PM	000028.9007	-000000.0403	000000.0994	000000.0030	000000.0857	000000.4444	000000.9246	000003.4664	000004.4400	54123	00212	00505	00407	00066	00560	01743	00658	00124	0 0 0 1 0 1 1 1 1 1 1 1 1 1 1 1	0 0 0 0 0 0 0 0 0 0 0 0 0 0 0 0
2023-10-18T02-09-31.640 PM	000028.8916	-000000.0029	000000.1019	-000000.0050	000000.0779	000000.4444	000000.9246	000003.4034	000004.4400	54109	00290	00511	00348	00062	00560	01743	00659	00124	0 0 0 1 0 1 1 1 1 1 1 1 1 1 1 1	0 0 0 0 0 0 0 0 0 0 0 0 0 0 0 0
2023-10-18T02-09-34.715 PM	000028.8793	-000000.0053	000000.1139	000000.0032	000000.0799	000000.4444	000000.9246	000003.4034	000004.2000	54090	00285	00540	00409	00063	00560	01743	00659	00120	0 0 0 1 0 1 1 1 1 1 1 1 1 1 1 1	0 0 0 0 0 0 0 0 0 0 0 0 0 0 0 0
2023-10-18T02-09-38.685 PM	000028.8812	-000000.0331	000000.0808	-000000.0059	000000.0799	000000.4444	000000.9246	000003.5294	000003.9600	54093	00227	00460	00341	00063	00560	01743	00657	00116	0 0 0 1 0 1 1 1 1 1 1 1 1 1 1 1	0 0 0 0 0 0 0 0 0 0 0 0 0 0 0 0
2023-10-18T02-09-41.652 PM	000028.8793	-000000.0336	000000.0808	-000000.0065	000000.0818	000000.4444	000000.9252	000003.4034	000004.2000	54090	00226	00460	00337	00064	00560	01744	00659	00120	0 0 0 1 0 1 1 1 1 1 1 1 1 1 1 1	0 0 0 0 0 0 0 0 0 0 0 0 0 0 0 0
2023-10-18T02-09-45.637 PM	000028.8793	-000000.0019	000000.1114	000000.0026	000000.0896	000000.4444	000000.9240	000003.4034	000004.4400	54090	00292	00534	00404	00068	00560	01742	00659	00124	0 0 0 1 0 1 1 1 1 1 1 1 1 1 1 1	0 0 0 0 0 0 0 0 0 0 0 0 0 0 0 0
2023-10-18T02-09-48.681 PM	000028.8721	-000000.0350	000000.0853	000000.0047	000000.0857	000000.4444	000000.9246	000003.4664	000004.2000	54079	00223	00471	00420	00066	00560	01743	00658	00120	0 0 0 1 0 1 1 1 1 1 1 1 1 1 1 1	0 0 0 0 0 0 0 0 0 0 0 0 0 0 0 0
2023-10-18T02-09-52.682 PM	000028.8773	-000000.0058	000000.1147	-000000.0053	000000.0799	000000.4444	000000.9252	000003.3403	000004.4400	54087	00284	00542	00346	00063	00560	01744	00660	00124	0 0 0 1 0 1 1 1 1 1 1 1 1 1 1 1	0 0 0 0 0 0 0 0 0 0 0 0 0 0 0 0
2023-10-18T02-09-56.684 PM	000028.8832	-000000.0408	000000.0882	000000.0028	000000.0877	000000.4444	000000.9259	000003.4034	000004.4400	54096	00211	00478	00406	00067	00560	01745	00659	00124	0 0 0 1 0 1 1 1 1 1 1 1 1 1 1 1	0 0 0 0 0 0 0 0 0 0 0 0 0 0 0 0
2023-10-18T02-10-00.309 PM	000028.8858	-000000.0398	000000.0833	000000.0043	000000.0838	000000.4444	000000.9259	000003.4034	000004.2000	54100	00213	00466	00417	00065	00560	01745	00659	00120	0 0 0 1 0 1 1 1 1 1 1 1 1 1 1 1	0 0 0 0 0 0 0 0 0 0 0 0 0 0 0 0
2023-10-18T02-10-04.340 PM	000028.8955	000000.0000	000000.1098	-000000.0057	000000.0799	000000.4444	000000.9259	000003.4664	000003.9600	54115	00296	00530	00343	00063	00560	01745	00658	00116	0 0 0 1 0 1 1 1 1 1 1 1 1 1 1 1	0 0 0 0 0 0 0 0 0 0 0 0 0 0 0 0
2023-10-18T02-10-07.243 PM	000028.9027	000000.0010	000000.1098	000000.0030	000000.0877	000000.4444	000000.9240	000003.4034	000004.4400	54126	00298	00530	00407	00067	00560	01742	00659	00124	0 0 0 1 0 1 1 1 1 1 1 1 1 1 1 1	0 0 0 0 0 0 0 0 0 0 0 0 0 0 0 0
2023-10-18T02-10-10.664 PM	000028.9053	-000000.0331	000000.0808	-000000.0063	000000.0799	000000.4444	000000.9234	000003.4034	000004.4400	54130	00227	00460	00338	00063	00560	01741	00659	00124	0 0 0 1 0 1 1 1 1 1 1 1 1 1 1 1	0 0 0 0 0 0 0 0 0 0 0 0 0 0 0 0
2023-10-18T02-10-15.247 PM	000028.9085	-000000.0403	000000.0824	-000000.0054	000000.0779	000000.4444	000000.9234	000003.4664	000004.4400	54135	00212	00464	00345	00062	00560	01741	00658	00124	0 0 0 1 0 1 1 1 1 1 1 1 1 1 1 1	0 0 0 0 0 0 0 0 0 0 0 0 0 0 0 0
2023-10-18T02-10-17.602 PM	000028.9105	-000000.0058	000000.1110	000000.0045	000000.0838	000000.4444	000000.9246	000003.4664	000004.6800	54138	00284	00533	00418	00065	00560	01743	00658	00128	0 0 0 1 0 1 1 1 1 1 1 1 1 1 1 1	0 0 0 0 0 0 0 0 0 0 0 0 0 0 0 0
2023-10-18T02-10-22.310 PM	000028.9092	-000000.0346	000000.0808	-000000.0053	000000.0779	000000.4444	000000.9252	000003.4664	000004.4400	54136	00224	00460	00346	00062	00560	01744	00658	00124	0 0 0 1 0 1 1 1 1 1 1 1 1 1 1 1	0 0 0 0 0 0 0 0 0 0 0 0 0 0 0 0
2023-10-18T02-10-25.207 PM	000028.9118	000000.0010	000000.1098	000000.0005	000000.0838	000000.4444	000000.9259	000003.4664	000003.9600	54140	00298	00530	00389	00065	00560	01745	00658	00116	0 0 0 1 0 1 1 1 1 1 1 1 1 1 1 1	0 0 0 0 0 0 0 0 0 0 0 0 0 0 0 0
2023-10-18T02-10-28.660 PM	000028.9261	-000000.0331	000000.0804	-000000.0022	000000.0857	000000.4444	000000.9240	000003.5294	000004.4400	54162	00227	00459	00369	00066	00560	01742	00657	00124	0 0 0 1 0 1 1 1 1 1 1 1 1 1 1 1	0 0 0 0 0 0 0 0 0 0 0 0 0 0 0 0
2023-10-18T02-10-32.285 PM	000028.9255	-000000.0384	000000.0849	-000000.0030	000000.0896	000000.4444	000000.9246	000003.5294	000004.4400	54161	00216	00470	00363	00068	00560	01743	00657	00124	0 0 0 1 0 1 1 1 1 1 1 1 1 1 1 1	0 0 0 0 0 0 0 0 0 0 0 0 0 0 0 0
2023-10-18T02-10-36.333 PM	000028.9157	000000.0000	000000.1093	-000000.0036	000000.0799	000000.4444	000000.9246	000003.4034	000004.4400	54146	00296	00529	00358	00063	00560	01743	00659	00124	0 0 0 1 0 1 1 1 1 1 1 1 1 1 1 1	0 0 0 0 0 0 0 0 0 0 0 0 0 0 0 0
2023-10-18T02-10-38.655 PM	000028.9118	-000000.0053	000000.1151	000000.0028	000000.0896	000000.4444	000000.9246	000003.5294	000004.4400	54140	00285	00543	00406	00068	00560	01743	00657	00124	0 0 0 1 0 1 1 1 1 1 1 1 1 1 1 1	0 0 0 0 0 0 0 0 0 0 0 0 0 0 0 0
2023-10-18T02-10-43.226 PM	000028.9059	-000000.0365	000000.0804	-000000.0050	000000.0779	000000.4103	000000.9259	000003.4034	000003.9600	54131	00220	00459	00348	00062	00559	01745	00659	00116	0 0 0 1 0 1 1 1 1 1 1 1 1 1 1 1	0 0 0 0 0 0 0 0 0 0 0 0 0 0 0 0
2023-10-18T02-10-46.646 PM	000028.9072	-000000.0062	000000.1164	000000.0028	000000.0838	000000.4103	000000.9265	000003.5294	000003.9600	54133	00283	00546	00406	00065	00559	01746	00657	00116	0 0 0 1 0 1 1 1 1 1 1 1 1 1 1 1	0 0 0 0 0 0 0 0 0 0 0 0 0 0 0 0
2023-10-18T02-10-49.580 PM	000028.9151	-000000.0058	000000.1164	000000.0028	000000.0857	000000.4103	000000.9259	000003.4664	000004.4400	54145	00284	00546	00406	00066	00559	01745	00658	00124	0 0 0 1 0 1 1 1 1 1 1 1 1 1 1 1	0 0 0 0 0 0 0 0 0 0 0 0 0 0 0 0
2023-10-18T02-10-54.268 PM	000028.9177	-000000.0403	000000.0866	-000000.0067	000000.0799	000000.4103	000000.9259	000003.4664	000004.4400	54149	00212	00474	00335	00063	00559	01745	00658	00124	0 0 0 1 0 1 1 1 1 1 1 1 1 1 1 1	0 0 0 0 0 0 0 0 0 0 0 0 0 0 0 0
2023-10-18T02-10-56.652 PM	000028.9196	-000000.0053	000000.1098	000000.0016	000000.0799	000000.4103	000000.9252	000003.4664	000003.9600	54152	00285	00530	00397	00063	00559	01744	00658	00116	0 0 0 1 0 1 1 1 1 1 1 1 1 1 1 1	0 0 0 0 0 0 0 0 0 0 0 0 0 0 0 0
2023-10-18T02-11-00.622 PM	000028.9216	-000000.0379	000000.0845	-000000.0062	000000.0916	000000.4103	000000.9246	000003.4034	000004.4400	54155	00217	00469	00339	00069	00559	01743	00659	00124	0 0 0 1 0 1 1 1 1 1 1 1 1 1 1 1	0 0 0 0 0 0 0 0 0 0 0 0 0 0 0 0
2023-10-18T02-11-03.556 PM	000028.9235	-000000.0408	000000.0841	-000000.0062	000000.0818	000000.4103	000000.9246	000003.3403	000004.4400	54158	00211	00468	00339	00064	00559	01743	00660	00124	0 0 0 1 0 1 1 1 1 1 1 1 1 1 1 1	0 0 0 0 0 0 0 0 0 0 0 0 0 0 0 0
2023-10-18T02-11-07.572 PM	000028.9235	-000000.0010	000000.1093	000000.0046	000000.0799	000000.4103	000000.9246	000003.3403	000004.4400	54158	00294	00529	00419	00063	00559	01743	00660	00124	0 0 0 1 0 1 1 1 1 1 1 1 1 1 1 1	0 0 0 0 0 0 0 0 0 0 0 0 0 0 0 0
2023-10-18T02-11-11.589 PM	000028.9164	-000000.0403	000000.0816	-000000.0035	000000.0818	000000.4444	000000.9252	000003.4664	000003.9600	54147	00212	00462	00359	00064	00560	01744	00658	00116	0 0 0 1 0 1 1 1 1 1 1 1 1 1 1 1	0 0 0 0 0 0 0 0 0 0 0 0 0 0 0 0
2023-10-18T02-11-14.633 PM	000028.9151	-000000.0283	000000.0866	-000000.0069	000000.0818	000000.4444	000000.9271	000003.4664	000004.4400	54145	00237	00474	00334	00064	00560	01747	00658	00124	0 0 0 1 0 1 1 1 1 1 1 1 1 1 1 1	0 0 0 0 0 0 0 0 0 0 0 0 0 0 0 0
2023-10-18T02-11-18.617 PM	000028.9287	-000000.0192	000000.1110	000000.0046	000000.0838	000000.4444	000000.9265	000003.5294	000003.9600	54166	00256	00533	00419	00065	00560	01746	00657	00116	0 0 0 1 0 1 1 1 1 1 1 1 1 1 1 1	0 0 0 0 0 0 0 0 0 0 0 0 0 0 0 0
2023-10-18T02-11-21.566 PM	000028.9235	-000000.0034	000000.1131	000000.0028	000000.0896	000000.4444	000000.9259	000003.5924	000004.2000	54158	00289	00538	00406	00068	00560	01745	00656	00120	0 0 0 1 0 1 1 1 1 1 1 1 1 1 1 1	0 0 0 0 0 0 0 0 0 0 0 0 0 0 0 0
2023-10-18T02-11-25.568 PM	000028.9333	-000000.0202	000000.0833	-000000.0070	000000.0857	000000.4444	000000.9252	000003.5294	000004.4400	54173	00254	00466	00333	00066	00560	01744	00657	00124	0 0 0 1 0 1 1 1 1 1 1 1 1 1 1 1	0 0 0 0 0 0 0 0 0 0 0 0 0 0 0 0
2023-10-18T02-11-28.612 PM	000028.9404	-000000.0024	000000.1102	000000.0047	000000.0857	000000.4444	000000.9277	000003.4664	000004.2000	54184	00291	00531	00420	00066	00560	01748	00658	00120	0 0 0 1 0 1 1 1 1 1 1 1 1 1 1 1	0 0 0 0 0 0 0 0 0 0 0 0 0 0 0 0
2023-10-18T02-11-32.619 PM	000028.9424	-000000.0398	000000.0833	-000000.0059	000000.0760	000000.4444	000000.9265	000003.4664	000003.7200	54187	00213	00466	00341	00061	00560	01746	00658	00112	0 0 0 1 0 1 1 1 1 1 1 1 1 1 1 1	0 0 0 0 0 0 0 0 0 0 0 0 0 0 0 0
2023-10-18T02-11-36.598 PM	000028.9437	-000000.0058	000000.1114	000000.0045	000000.0838	000000.4444	000000.9271	000003.4034	000003.9600	54189	00284	00534	00418	00065	00560	01747	00659	00116	0 0 0 1 0 1 1 1 1 1 1 1 1 1 1 1	0 0 0 0 0 0 0 0 0 0 0 0 0 0 0 0
2023-10-18T02-11-40.238 PM	000028.9437	000000.0014	000000.1102	000000.0032	000000.0857	000000.4444	000000.9277	000003.4034	000003.9600	54189	00299	00531	00409	00066	00560	01748	00659	00116	0 0 0 1 0 1 1 1 1 1 1 1 1 1 1 1	0 0 0 0 0 0 0 0 0 0 0 0 0 0 0 0
2023-10-18T02-11-43.549 PM	000028.9476	-000000.0408	000000.0816	-000000.0051	000000.0779	000000.4444	000000.9265	000003.4664	000003.7200	54195	00211	00462	00347	00062	00560	01746	00658	00112	0 0 0 1 0 1 1 1 1 1 1 1 1 1 1 1	0 0 0 0 0 0 0 0 0 0 0 0 0 0 0 0
2023-10-18T02-11-46.594 PM	000028.9463	-000000.0034	000000.0874	-000000.0069	000000.0857	000000.4444	000000.9252	000003.4664	000004.2000	54193	00289	00476	00334	00066	00560	01744	00658	00120	0 0 0 1 0 1 1 1 1 1 1 1 1 1 1 1	0 0 0 0 0 0 0 0 0 0 0 0 0 0 0 0
2023-10-18T02-11-50.611 PM	000028.9417	-000000.0264	000000.1110	000000.0047	000000.0818	000000.4444	000000.9259	000003.4664	000004.2000	54186	00241	00533	00420	00064	00560	01745	00658	00120	0 0 0 1 0 1 1 1 1 1 1 1 1 1 1 1	0 0 0 0 0 0 0 0 0 0 0 0 0 0 0 0
2023-10-18T02-11-53.545 PM	000028.9346	-000000.0221	000000.1106	000000.0050	000000.0818	000000.4444	000000.9246	000003.4034	000004.4400	54175	00250	00532	00422	00064	00560	01743	00659	00124	0 0 0 1 0 1 1 1 1 1 1 1 1 1 1 1	0 0 0 0 0 0 0 0 0 0 0 0 0 0 0 0
2023-10-18T02-11-57.420 PM	000028.9255	-000000.0370	000000.0833	-000000.0069	000000.0857	000000.4444	000000.9240	000003.4664	000004.2000	54161	00219	00466	00334	00066	00560	01742	00658	00120	0 0 0 1 0 1 1 1 1 1 1 1 1 1 1 1	0 0 0 0 0 0 0 0 0 0 0 0 0 0 0 0
2023-10-18T02-12-02.239 PM	000028.9287	-000000.0346	000000.1122	000000.0039	000000.0838	000000.4444	000000.9265	000003.4664	000004.2000	54166	00224	00536	00414	00065	00560	01746	00658	00120	0 0 0 1 0 1 1 1 1 1 1 1 1 1 1 1	0 0 0 0 0 0 0 0 0 0 0 0 0 0 0 0
2023-10-18T02-12-05.194 PM	000028.9352	-000000.0403	000000.0820	-000000.0054	000000.0760	000000.4444	000000.9271	000003.4664	000004.2000	54176	00212	00463	00345	00061	00560	01747	00658	00120	0 0 0 1 0 1 1 1 1 1 1 1 1 1 1 1	0 0 0 0 0 0 0 0 0 0 0 0 0 0 0 0
2023-10-18T02-12-08.593 PM	000028.9268	-000000.0034	000000.1135	000000.0028	000000.0916	000000.4444	000000.9252	000003.4664	000004.4400	54163	00289	00539	00406	00069	00560	01744	00658	00124	0 0 0 1 0 1 1 1 1 1 1 1 1 1 1 1	0 0 0 0 0 0 0 0 0 0 0 0 0 0 0 0
2023-10-18T02-12-12.201 PM	000028.9177	-000000.0048	000000.1151	000000.0028	000000.0916	000000.4444	000000.9265	000003.4664	000003.9600	54149	00286	00543	00406	00069	00560	01746	00658	00116	0 0 0 1 0 1 1 1 1 1 1 1 1 1 1 1	0 0 0 0 0 0 0 0 0 0 0 0 0 0 0 0
2023-10-18T02-12-16.281 PM	000028.9125	-000000.0403	000000.0866	-000000.0069	000000.0838	000000.4444	000000.9271	000003.4034	000004.4400	54141	00212	00474	00334	00065	00560	01747	00659	00124	0 0 0 1 0 1 1 1 1 1 1 1 1 1 1 1	0 0 0 0 0 0 0 0 0 0 0 0 0 0 0 0
2023-10-18T02-12-18.807 PM	000028.9151	000000.0000	000000.0890	-000000.0067	000000.0818	000000.4444	000000.9259	000003.4664	000004.4400	54145	00296	00480	00335	00064	00560	01745	00658	00124	0 0 0 1 0 1 1 1 1 1 1 1 1 1 1 1	0 0 0 0 0 0 0 0 0 0 0 0 0 0 0 0
2023-10-18T02-12-22.808 PM	000028.9151	-000000.0384	000000.0944	000000.0049	000000.0838	000000.4444	000000.9271	000003.5294	000004.2000	54145	00216	00493	00421	00065	00560	01747	00657	00120	0 0 0 1 0 1 1 1 1 1 1 1 1 1 1 1	0 0 0 0 0 0 0 0 0 0 0 0 0 0 0 0
2023-10-18T02-12-27.390 PM	000028.9164	-000000.0062	000000.0915	-000000.0069	000000.0818	000000.4444	000000.9283	000003.4034	000003.7200	54147	00283	00486	00334	00064	00560	01749	00659	00112	0 0 0 1 0 1 1 1 1 1 1 1 1 1 1 1	0 0 0 0 0 0 0 0 0 0 0 0 0 0 0 0
2023-10-18T02-12-29.932 PM	000028.9164	-000000.0062	000000.0878	-000000.0069	000000.0838	000000.4444	000000.9265	000003.5294	000003.9600	54147	00283	00477	00334	00065	00560	01746	00657	00116	0 0 0 1 0 1 1 1 1 1 1 1 1 1 1 1	0 0 0 0 0 0 0 0 0 0 0 0 0 0 0 0
2023-10-18T02-12-34.590 PM	000028.9007	-000000.0053	000000.1048	-000000.0050	000000.0799	000000.4444	000000.9252	000003.3403	000004.4400	54123	00285	00518	00348	00063	00560	01744	00660	00124	0 0 0 1 0 1 1 1 1 1 1 1 1 1 1 1	0 0 0 0 0 0 0 0 0 0 0 0 0 0 0 0
2023-10-18T02-12-36.567 PM	000028.9020	-000000.0394	000000.0857	-000000.0066	000000.0857	000000.4444	000000.9252	000003.4664	000004.2000	54125	00214	00472	00336	00066	00560	01744	00658	00120	0 0 0 1 0 1 1 1 1 1 1 1 1 1 1 1	0 0 0 0 0 0 0 0 0 0 0 0 0 0 0 0
2023-10-18T02-12-38.920 PM	000028.9001	-000000.0389	000000.1056	000000.0028	000000.0916	000000.4444	000000.9265	000003.4664	000004.2000	54122	00215	00520	00406	00069	00560	01746	00658	00120	0 0 0 1 0 1 1 1 1 1 1 1 1 1 1 1	0 0 0 0 0 0 0 0 0 0 0 0 0 0 0 0
2023-10-18T02-12-41.509 PM	000028.8949	-000000.0379	000000.1098	000000.0027	000000.0916	000000.4444	000000.9259	000003.4664	000004.4400	54114	00217	00530	00405	00069	00560	01745	00658	00124	0 0 0 1 0 1 1 1 1 1 1 1 1 1 1 1	0 0 0 0 0 0 0 0 0 0 0 0 0 0 0 0
2023-10-18T02-12-43.500 PM	000028.8988	-000000.0005	000000.1102	000000.0047	000000.0857	000000.4444	000000.9259	000003.3403	000004.4400	54120	00295	00531	00420	00066	00560	01745	00660	00124	0 0 0 1 0 1 1 1 1 1 1 1 1 1 1 1	0 0 0 0 0 0 0 0 0 0 0 0 0 0 0 0
2023-10-18T02-12-44.788 PM	000028.8994	-000000.0374	000000.0816	-000000.0065	000000.0818	000000.4444	000000.9246	000003.5294	000004.4400	54121	00218	00462	00337	00064	00560	01743	00657	00124	0 0 0 1 0 1 1 1 1 1 1 1 1 1 1 1	0 0 0 0 0 0 0 0 0 0 0 0 0 0 0 0
2023-10-18T02-12-46.215 PM	000028.8962	-000000.0403	000000.0915	000000.0030	000000.0896	000000.4444	000000.9252	000003.4664	000004.2000	54116	00212	00486	00407	00068	00560	01744	00658	00120	0 0 0 1 0 1 1 1 1 1 1 1 1 1 1 1	0 0 0 0 0 0 0 0 0 0 0 0 0 0 0 0
2023-10-18T02-12-47.847 PM	000028.8955	-000000.0346	000000.0804	-000000.0059	000000.0779	000000.4444	000000.9259	000003.4034	000004.2000	54115	00224	00459	00341	00062	00560	01745	00659	00120	0 0 0 1 0 1 1 1 1 1 1 1 1 1 1 1	0 0 0 0 0 0 0 0 0 0 0 0 0 0 0 0
2023-10-18T02-12-49.495 PM	000028.8910	-000000.0379	000000.0969	000000.0030	000000.0916	000000.4444	000000.9246	000003.4664	000004.2000	54108	00217	00499	00407	00069	00560	01743	00658	00120	0 0 0 1 0 1 1 1 1 1 1 1 1 1 1 1	0 0 0 0 0 0 0 0 0 0 0 0 0 0 0 0
2023-10-18T02-12-50.781 PM	000028.8871	-000000.0067	000000.1069	-000000.0066	000000.0799	000000.4444	000000.9246	000003.4034	000003.9600	54102	00282	00523	00336	00063	00560	01743	00659	00116	0 0 0 1 0 1 1 1 1 1 1 1 1 1 1 1	0 0 0 0 0 0 0 0 0 0 0 0 0 0 0 0
2023-10-18T02-12-56.630 PM	000028.8845	-000000.0024	000000.1102	000000.0046	000000.0818	000000.4444	000000.9252	000003.4034	000004.2000	54098	00291	00531	00419	00064	00560	01744	00659	00120	0 0 0 1 0 1 1 1 1 1 1 1 1 1 1 1	0 0 0 0 0 0 0 0 0 0 0 0 0 0 0 0
2023-10-18T02-12-59.829 PM	000028.8819	-000000.0038	000000.1102	000000.0047	000000.0838	000000.4444	000000.9283	000003.5294	000004.4400	54094	00288	00531	00420	00065	00560	01749	00657	00124	0 0 0 1 0 1 1 1 1 1 1 1 1 1 1 1	0 0 0 0 0 0 0 0 0 0 0 0 0 0 0 0
2023-10-18T02-13-02.841 PM	000028.8845	-000000.0403	000000.0870	000000.0028	000000.0877	000000.4444	000000.9259	000003.4664	000003.9600	54098	00212	00475	00406	00067	00560	01745	00658	00116	0 0 0 1 0 1 1 1 1 1 1 1 1 1 1 1	0 0 0 0 0 0 0 0 0 0 0 0 0 0 0 0
2023-10-18T02-13-06.528 PM	000028.8812	-000000.0058	000000.1102	-000000.0055	000000.0799	000000.4444	000000.9265	000003.4034	000004.4400	54093	00284	00531	00344	00063	00560	01746	00659	00124	0 0 0 1 0 1 1 1 1 1 1 1 1 1 1 1	0 0 0 0 0 0 0 0 0 0 0 0 0 0 0 0
2023-10-18T02-13-10.181 PM	000028.8780	-000000.0062	000000.1056	-000000.0069	000000.0799	000000.4444	000000.9265	000003.4034	000003.9600	54088	00283	00520	00334	00063	00560	01746	00659	00116	0 0 0 1 0 1 1 1 1 1 1 1 1 1 1 1	0 0 0 0 0 0 0 0 0 0 0 0 0 0 0 0
2023-10-18T02-13-14.183 PM	000028.8819	-000000.0350	000000.0845	000000.0045	000000.0838	000000.4444	000000.9259	000003.4034	000004.2000	54094	00223	00469	00418	00065	00560	01745	00659	00120	0 0 0 1 0 1 1 1 1 1 1 1 1 1 1 1	0 0 0 0 0 0 0 0 0 0 0 0 0 0 0 0
2023-10-18T02-13-16.770 PM	000028.8851	-000000.0389	000000.0808	-000000.0050	000000.0799	000000.4444	000000.9259	000003.4664	000004.4400	54099	00215	00460	00348	00063	00560	01745	00658	00124	0 0 0 1 0 1 1 1 1 1 1 1 1 1 1 1	0 0 0 0 0 0 0 0 0 0 0 0 0 0 0 0
2023-10-18T02-13-20.753 PM	000028.8864	-000000.0062	000000.1135	000000.0035	000000.0818	000000.4444	000000.9259	000003.4664	000004.2000	54101	00283	00539	00411	00064	00560	01745	00658	00120	0 0 0 1 0 1 1 1 1 1 1 1 1 1 1 1	0 0 0 0 0 0 0 0 0 0 0 0 0 0 0 0
2023-10-18T02-13-23.873 PM	000028.8864	-000000.0058	000000.1110	000000.0045	000000.0838	000000.4444	000000.9259	000003.4664	000003.9600	54101	00284	00533	00418	00065	00560	01745	00658	00116	0 0 0 1 0 1 1 1 1 1 1 1 1 1 1 1	0 0 0 0 0 0 0 0 0 0 0 0 0 0 0 0
2023-10-18T02-13-28.579 PM	000028.8754	-000000.0034	000000.1110	000000.0045	000000.0818	000000.4444	000000.9259	000003.4664	000004.2000	54084	00289	00533	00418	00064	00560	01745	00658	00120	0 0 0 1 0 1 1 1 1 1 1 1 1 1 1 1	0 0 0 0 0 0 0 0 0 0 0 0 0 0 0 0
2023-10-18T02-13-30.524 PM	000028.8754	-000000.0053	000000.1151	-000000.0046	000000.0838	000000.4444	000000.9252	000003.5294	000004.2000	54084	00285	00543	00351	00065	00560	01744	00657	00120	0 0 0 1 0 1 1 1 1 1 1 1 1 1 1 1	0 0 0 0 0 0 0 0 0 0 0 0 0 0 0 0
2023-10-18T02-13-33.473 PM	000028.8812	-000000.0053	000000.1147	-000000.0057	000000.0877	000000.4444	000000.9246	000003.5294	000004.4400	54093	00285	00542	00343	00067	00560	01743	00657	00124	0 0 0 1 0 1 1 1 1 1 1 1 1 1 1 1	0 0 0 0 0 0 0 0 0 0 0 0 0 0 0 0
2023-10-18T02-13-36.721 PM	000028.8825	-000000.0010	000000.1110	000000.0047	000000.0818	000000.4444	000000.9246	000003.4664	000004.2000	54095	00294	00533	00420	00064	00560	01743	00658	00120	0 0 0 1 0 1 1 1 1 1 1 1 1 1 1 1	0 0 0 0 0 0 0 0 0 0 0 0 0 0 0 0
2023-10-18T02-13-40.173 PM	000028.8754	-000000.0398	000000.0862	-000000.0067	000000.0838	000000.4444	000000.9259	000003.4664	000003.9600	54084	00213	00473	00335	00065	00560	01745	00658	00116	0 0 0 1 0 1 1 1 1 1 1 1 1 1 1 1	0 0 0 0 0 0 0 0 0 0 0 0 0 0 0 0
2023-10-18T02-13-44.755 PM	000028.8871	-000000.0005	000000.1106	000000.0047	000000.0838	000000.4444	000000.9246	000003.4664	000004.4400	54102	00295	00532	00420	00065	00560	01743	00658	00124	0 0 0 1 0 1 1 1 1 1 1 1 1 1 1 1	0 0 0 0 0 0 0 0 0 0 0 0 0 0 0 0
2023-10-18T02-13-47.689 PM	000028.8871	-000000.0038	000000.1139	000000.0027	000000.0896	000000.4444	000000.9252	000003.5924	000003.9600	54102	00288	00540	00405	00068	00560	01744	00656	00116	0 0 0 1 0 1 1 1 1 1 1 1 1 1 1 1	0 0 0 0 0 0 0 0 0 0 0 0 0 0 0 0
2023-10-18T02-13-51.791 PM	000028.8923	-000000.0331	000000.0808	-000000.0063	000000.0799	000000.4444	000000.9252	000003.4664	000004.4400	54110	00227	00460	00338	00063	00560	01744	00658	00124	0 0 0 1 0 1 1 1 1 1 1 1 1 1 1 1	0 0 0 0 0 0 0 0 0 0 0 0 0 0 0 0
2023-10-18T02-13-54.687 PM	000028.8929	-000000.0053	000000.1147	000000.0003	000000.0857	000000.4444	000000.9271	000003.4664	000004.2000	54111	00285	00542	00387	00066	00560	01747	00658	00120	0 0 0 1 0 1 1 1 1 1 1 1 1 1 1 1	0 0 0 0 0 0 0 0 0 0 0 0 0 0 0 0
2023-10-18T02-13-58.734 PM	000028.8910	-000000.0379	000000.0812	-000000.0039	000000.0818	000000.4444	000000.9259	000003.5294	000003.7200	54108	00217	00461	00356	00064	00560	01745	00657	00112	0 0 0 1 0 1 1 1 1 1 1 1 1 1 1 1	0 0 0 0 0 0 0 0 0 0 0 0 0 0 0 0
2023-10-18T02-14-02.750 PM	000028.9079	-000000.0058	000000.1106	000000.0012	000000.0779	000000.4444	000000.9252	000003.4034	000004.4400	54134	00284	00532	00394	00062	00560	01744	00659	00124	0 0 0 1 0 1 1 1 1 1 1 1 1 1 1 1	0 0 0 0 0 0 0 0 0 0 0 0 0 0 0 0
2023-10-18T02-14-05.684 PM	000028.9131	-000000.0062	000000.1151	-000000.0024	000000.0779	000000.4444	000000.9265	000003.4034	000004.6800	54142	00283	00543	00367	00062	00560	01746	00659	00128	0 0 0 1 0 1 1 1 1 1 1 1 1 1 1 1	0 0 0 0 0 0 0 0 0 0 0 0 0 0 0 0
2023-10-18T02-14-09.669 PM	000028.9144	-000000.0331	000000.0812	-000000.0030	000000.0857	000000.4444	000000.9252	000003.4034	000004.2000	54144	00227	00461	00363	00066	00560	01744	00659	00120	0 0 0 1 0 1 1 1 1 1 1 1 1 1 1 1	0 0 0 0 0 0 0 0 0 0 0 0 0 0 0 0
2023-10-18T02-14-12.729 PM	000028.9203	-000000.0355	000000.0812	-000000.0053	000000.0779	000000.4444	000000.9246	000003.5294	000004.2000	54153	00222	00461	00346	00062	00560	01743	00657	00120	0 0 0 1 0 1 1 1 1 1 1 1 1 1 1 1	0 0 0 0 0 0 0 0 0 0 0 0 0 0 0 0
2023-10-18T02-14-16.746 PM	000028.9170	-000000.0130	000000.1114	000000.0030	000000.0877	000000.4444	000000.9246	000003.5924	000004.4400	54148	00269	00534	00407	00067	00560	01743	00656	00124	0 0 0 1 0 1 1 1 1 1 1 1 1 1 1 1	0 0 0 0 0 0 0 0 0 0 0 0 0 0 0 0
2023-10-18T02-14-19.681 PM	000028.9112	-000000.0077	000000.1122	000000.0028	000000.0896	000000.4444	000000.9289	000003.5294	000003.9600	54139	00280	00536	00406	00068	00560	01750	00657	00116	0 0 0 1 0 1 1 1 1 1 1 1 1 1 1 1	0 0 0 0 0 0 0 0 0 0 0 0 0 0 0 0
2023-10-18T02-14-23.775 PM	000028.9164	-000000.0374	000000.0808	-000000.0050	000000.0779	000000.4444	000000.9252	000003.4664	000003.9600	54147	00218	00460	00348	00062	00560	01744	00658	00116	0 0 0 1 0 1 1 1 1 1 1 1 1 1 1 1	0 0 0 0 0 0 0 0 0 0 0 0 0 0 0 0
2023-10-18T02-14-26.709 PM	000028.9151	-000000.0062	000000.1127	000000.0036	000000.0799	000000.4444	000000.9265	000003.4034	000003.9600	54145	00283	00537	00412	00063	00560	01746	00659	00116	0 0 0 1 0 1 1 1 1 1 1 1 1 1 1 1	0 0 0 0 0 0 0 0 0 0 0 0 0 0 0 0
2023-10-18T02-14-31.260 PM	000028.9092	-000000.0389	000000.0808	-000000.0051	000000.0838	000000.4444	000000.9259	000003.5294	000003.9600	54136	00215	00460	00347	00065	00560	01745	00657	00116	0 0 0 1 0 1 1 1 1 1 1 1 1 1 1 1	0 0 0 0 0 0 0 0 0 0 0 0 0 0 0 0
2023-10-18T02-14-34.492 PM	000028.9125	-000000.0062	000000.1156	000000.0028	000000.0896	000000.4444	000000.9271	000003.4034	000003.4800	54141	00283	00544	00406	00068	00560	01747	00659	00108	0 0 0 1 0 1 1 1 1 1 1 1 1 1 1 1	0 0 0 0 0 0 0 0 0 0 0 0 0 0 0 0
2023-10-18T02-14-37.443 PM	000028.9177	-000000.0048	000000.1151	000000.0027	000000.0896	000000.4444	000000.9252	000003.4664	000004.2000	54149	00286	00543	00405	00068	00560	01744	00658	00120	0 0 0 1 0 1 1 1 1 1 1 1 1 1 1 1	0 0 0 0 0 0 0 0 0 0 0 0 0 0 0 0
2023-10-18T02-14-41.304 PM	000028.9183	-000000.0230	000000.1098	000000.0045	000000.0857	000000.4444	000000.9259	000003.4034	000003.9600	54150	00248	00530	00418	00066	00560	01745	00659	00116	0 0 0 1 0 1 1 1 1 1 1 1 1 1 1 1	0 0 0 0 0 0 0 0 0 0 0 0 0 0 0 0
2023-10-18T02-14-44.315 PM	000028.9151	-000000.0125	000000.0812	-000000.0063	000000.0818	000000.4444	000000.9252	000003.4664	000003.9600	54145	00270	00461	00338	00064	00560	01744	00658	00116	0 0 0 1 0 1 1 1 1 1 1 1 1 1 1 1	0 0 0 0 0 0 0 0 0 0 0 0 0 0 0 0
2023-10-18T02-14-48.458 PM	000028.9151	-000000.0182	000000.1118	000000.0031	000000.0877	000000.4444	000000.9265	000003.5294	000004.4400	54145	00258	00535	00408	00067	00560	01746	00657	00124	0 0 0 1 0 1 1 1 1 1 1 1 1 1 1 1	0 0 0 0 0 0 0 0 0 0 0 0 0 0 0 0
2023-10-18T02-14-52.491 PM	000028.9229	-000000.0082	000000.0812	-000000.0050	000000.0779	000000.4444	000000.9289	000003.4664	000003.9600	54157	00279	00461	00348	00062	00560	01750	00658	00116	0 0 0 1 0 1 1 1 1 1 1 1 1 1 1 1	0 0 0 0 0 0 0 0 0 0 0 0 0 0 0 0
2023-10-18T02-14-55.409 PM	000028.9307	-000000.0019	000000.0812	-000000.0065	000000.0818	000000.4444	000000.9277	000003.4664	000004.2000	54169	00292	00461	00337	00064	00560	01748	00658	00120	0 0 0 1 0 1 1 1 1 1 1 1 1 1 1 1	0 0 0 0 0 0 0 0 0 0 0 0 0 0 0 0
2023-10-18T02-14-59.769 PM	000028.9391	-000000.0230	000000.1102	000000.0036	000000.0838	000000.4444	000000.9259	000003.4664	000003.9600	54182	00248	00531	00412	00065	00560	01745	00658	00116	0 0 0 1 0 1 1 1 1 1 1 1 1 1 1 1	0 0 0 0 0 0 0 0 0 0 0 0 0 0 0 0
2023-10-18T02-15-01.596 PM	000028.9320	000000.0005	000000.1098	000000.0031	000000.0857	000000.4444	000000.9259	000003.4664	000003.9600	54171	00297	00530	00408	00066	00560	01745	00658	00116	0 0 0 1 0 1 1 1 1 1 1 1 1 1 1 1	0 0 0 0 0 0 0 0 0 0 0 0 0 0 0 0
2023-10-18T02-15-06.458 PM	000028.9164	-000000.0048	000000.1147	000000.0026	000000.0896	000000.4444	000000.9259	000003.5294	000004.2000	54147	00286	00542	00404	00068	00560	01745	00657	00120	0 0 0 1 0 1 1 1 1 1 1 1 1 1 1 1	0 0 0 0 0 0 0 0 0 0 0 0 0 0 0 0
2023-10-18T02-15-09.394 PM	000028.9099	-000000.0038	000000.1139	000000.0026	000000.0916	000000.4444	000000.9259	000003.4664	000003.9600	54137	00288	00540	00404	00069	00560	01745	00658	00116	0 0 0 1 0 1 1 1 1 1 1 1 1 1 1 1	0 0 0 0 0 0 0 0 0 0 0 0 0 0 0 0
2023-10-18T02-15-13.398 PM	000028.9020	-000000.0413	000000.0820	-000000.0055	000000.0799	000000.4444	000000.9277	000003.4664	000003.9600	54125	00210	00463	00344	00063	00560	01748	00658	00116	0 0 0 1 0 1 1 1 1 1 1 1 1 1 1 1	0 0 0 0 0 0 0 0 0 0 0 0 0 0 0 0
2023-10-18T02-15-18.053 PM	000028.9001	-000000.0038	000000.1098	000000.0043	000000.0838	000000.4444	000000.9271	000003.3403	000004.4400	54122	00288	00530	00417	00065	00560	01747	00660	00124	0 0 0 1 0 1 1 1 1 1 1 1 1 1 1 1	0 0 0 0 0 0 0 0 0 0 0 0 0 0 0 0
2023-10-18T02-15-21.082 PM	000028.9027	-000000.0394	000000.1156	000000.0030	000000.0857	000000.4444	000000.9252	000003.4664	000004.2000	54126	00214	00544	00407	00066	00560	01744	00658	00120	0 0 0 1 0 1 1 1 1 1 1 1 1 1 1 1	0 0 0 0 0 0 0 0 0 0 0 0 0 0 0 0
2023-10-18T02-15-24.659 PM	000028.9059	-000000.0077	000000.0824	-000000.0053	000000.0760	000000.4444	000000.9271	000003.4034	000003.9600	54131	00280	00464	00346	00061	00560	01747	00659	00116	0 0 0 1 0 1 1 1 1 1 1 1 1 1 1 1	0 0 0 0 0 0 0 0 0 0 0 0 0 0 0 0
2023-10-18T02-15-27.735 PM	000028.9099	000000.0010	000000.0833	-000000.0062	000000.0818	000000.4444	000000.9265	000003.4034	000004.2000	54137	00298	00466	00339	00064	00560	01746	00659	00120	0 0 0 1 0 1 1 1 1 1 1 1 1 1 1 1	0 0 0 0 0 0 0 0 0 0 0 0 0 0 0 0
2023-10-18T02-15-31.799 PM	000028.9099	-000000.0403	000000.1048	000000.0035	000000.0857	000000.4444	000000.9265	000003.5294	000004.2000	54137	00212	00518	00411	00066	00560	01746	00657	00120	0 0 0 1 0 1 1 1 1 1 1 1 1 1 1 1	0 0 0 0 0 0 0 0 0 0 0 0 0 0 0 0
2023-10-18T02-15-34.860 PM	000028.9040	-000000.0346	000000.0804	-000000.0058	000000.0799	000000.4444	000000.9277	000003.4034	000004.2000	54128	00224	00459	00342	00063	00560	01748	00659	00120	0 0 0 1 0 1 1 1 1 1 1 1 1 1 1 1	0 0 0 0 0 0 0 0 0 0 0 0 0 0 0 0
2023-10-18T02-15-38.782 PM	000028.9059	-000000.0058	000000.1118	000000.0042	000000.0838	000000.4444	000000.9265	000003.4034	000004.2000	54131	00284	00535	00416	00065	00560	01746	00659	00120	0 0 0 1 0 1 1 1 1 1 1 1 1 1 1 1	0 0 0 0 0 0 0 0 0 0 0 0 0 0 0 0
2023-10-18T02-15-41.747 PM	000028.9053	-000000.0034	000000.1106	000000.0046	000000.0818	000000.4444	000000.9277	000003.4034	000003.9600	54130	00289	00532	00419	00064	00560	01748	00659	00116	0 0 0 1 0 1 1 1 1 1 1 1 1 1 1 1	0 0 0 0 0 0 0 0 0 0 0 0 0 0 0 0
2023-10-18T02-15-45.719 PM	000028.9001	-000000.0370	000000.0837	-000000.0069	000000.0857	000000.4444	000000.9277	000003.4664	000004.4400	54122	00219	00467	00334	00066	00560	01748	00658	00124	0 0 0 1 0 1 1 1 1 1 1 1 1 1 1 1	0 0 0 0 0 0 0 0 0 0 0 0 0 0 0 0
2023-10-18T02-15-49.735 PM	000028.9157	-000000.0058	000000.1122	000000.0042	000000.0818	000000.4444	000000.9277	000003.4664	000003.7200	54146	00284	00536	00416	00064	00560	01748	00658	00112	0 0 0 1 0 1 1 1 1 1 1 1 1 1 1 1	0 0 0 0 0 0 0 0 0 0 0 0 0 0 0 0
2023-10-18T02-15-53.280 PM	000028.9216	-000000.0370	000000.0928	000000.0030	000000.0877	000000.4444	000000.9259	000003.5294	000004.2000	54155	00219	00489	00407	00067	00560	01745	00657	00120	0 0 0 1 0 1 1 1 1 1 1 1 1 1 1 1	0 0 0 0 0 0 0 0 0 0 0 0 0 0 0 0
2023-10-18T02-15-56.654 PM	000028.9190	-000000.0038	000000.1002	-000000.0069	000000.0838	000000.4444	000000.9265	000003.4664	000003.9600	54151	00288	00507	00334	00065	00560	01746	00658	00116	0 0 0 1 0 1 1 1 1 1 1 1 1 1 1 1	0 0 0 0 0 0 0 0 0 0 0 0 0 0 0 0
2023-10-18T02-15-59.729 PM	000028.9209	-000000.0005	000000.0915	-000000.0065	000000.0799	000000.4444	000000.9265	000003.4034	000004.2000	54154	00295	00486	00337	00063	00560	01746	00659	00120	0 0 0 1 0 1 1 1 1 1 1 1 1 1 1 1	0 0 0 0 0 0 0 0 0 0 0 0 0 0 0 0
2023-10-18T02-16-03.761 PM	000028.9112	-000000.0403	000000.0969	000000.0038	000000.0818	000000.4444	000000.9265	000003.4034	000004.2000	54139	00212	00499	00413	00064	00560	01746	00659	00120	0 0 0 1 0 1 1 1 1 1 1 1 1 1 1 1	0 0 0 0 0 0 0 0 0 0 0 0 0 0 0 0
2023-10-18T02-16-06.586 PM	000028.9099	-000000.0350	000000.0812	-000000.0066	000000.0838	000000.4444	000000.9277	000003.4664	000003.9600	54137	00223	00461	00336	00065	00560	01748	00658	00116	0 0 0 1 0 1 1 1 1 1 1 1 1 1 1 1	0 0 0 0 0 0 0 0 0 0 0 0 0 0 0 0
2023-10-18T02-16-10.650 PM	000028.9079	-000000.0067	000000.1127	000000.0036	000000.0838	000000.4444	000000.9277	000003.4664	000004.4400	54134	00282	00537	00412	00065	00560	01748	00658	00124	0 0 0 1 0 1 1 1 1 1 1 1 1 1 1 1	0 0 0 0 0 0 0 0 0 0 0 0 0 0 0 0
2023-10-18T02-16-14.776 PM	000028.9183	-000000.0394	000000.0862	-000000.0067	000000.0818	000000.4444	000000.9265	000003.5294	000004.2000	54150	00214	00473	00335	00064	00560	01746	00657	00120	0 0 0 1 0 1 1 1 1 1 1 1 1 1 1 1	0 0 0 0 0 0 0 0 0 0 0 0 0 0 0 0
2023-10-18T02-16-17.068 PM	000028.9170	-000000.0398	000000.0862	-000000.0069	000000.0818	000000.4444	000000.9265	000003.4664	000004.4400	54148	00213	00473	00334	00064	00560	01746	00658	00124	0 0 0 1 0 1 1 1 1 1 1 1 1 1 1 1	0 0 0 0 0 0 0 0 0 0 0 0 0 0 0 0
2023-10-18T02-16-21.070 PM	000028.9118	-000000.0024	000000.1106	000000.0046	000000.0838	000000.4444	000000.9252	000003.4034	000004.4400	54140	00291	00532	00419	00065	00560	01744	00659	00124	0 0 0 1 0 1 1 1 1 1 1 1 1 1 1 1	0 0 0 0 0 0 0 0 0 0 0 0 0 0 0 0
2023-10-18T02-16-24.034 PM	000028.9046	-000000.0010	000000.1011	-000000.0053	000000.0799	000000.4444	000000.9259	000003.4034	000004.4400	54129	00294	00509	00346	00063	00560	01745	00659	00124	0 0 0 1 0 1 1 1 1 1 1 1 1 1 1 1	0 0 0 0 0 0 0 0 0 0 0 0 0 0 0 0
2023-10-18T02-16-25.919 PM	000028.8962	-000000.0408	000000.0824	-000000.0057	000000.0779	000000.4444	000000.9246	000003.4034	000004.2000	54116	00211	00464	00343	00062	00560	01743	00659	00120	0 0 0 1 0 1 1 1 1 1 1 1 1 1 1 1	0 0 0 0 0 0 0 0 0 0 0 0 0 0 0 0
2023-10-18T02-16-28.398 PM	000028.8871	-000000.0034	000000.1135	-000000.0022	000000.0838	000000.4444	000000.9265	000003.5294	000004.2000	54102	00289	00539	00369	00065	00560	01746	00657	00120	0 0 0 1 0 1 1 1 1 1 1 1 1 1 1 1	0 0 0 0 0 0 0 0 0 0 0 0 0 0 0 0
2023-10-18T02-16-31.882 PM	000028.8897	-000000.0005	000000.1114	-000000.0039	000000.0818	000000.4444	000000.9271	000003.4664	000004.2000	54106	00295	00534	00356	00064	00560	01747	00658	00120	0 0 0 1 0 1 1 1 1 1 1 1 1 1 1 1	0 0 0 0 0 0 0 0 0 0 0 0 0 0 0 0
2023-10-18T02-16-34.047 PM	000028.8916	-000000.0053	000000.1151	000000.0026	000000.0877	000000.4444	000000.9265	000003.4034	000004.2000	54109	00285	00543	00404	00067	00560	01746	00659	00120	0 0 0 1 0 1 1 1 1 1 1 1 1 1 1 1	0 0 0 0 0 0 0 0 0 0 0 0 0 0 0 0
2023-10-18T02-16-39.335 PM	000028.8884	000000.0005	000000.1089	-000000.0065	000000.0799	000000.4444	000000.9265	000003.3403	000004.2000	54104	00297	00528	00337	00063	00560	01746	00660	00120	0 0 0 1 0 1 1 1 1 1 1 1 1 1 1 1	0 0 0 0 0 0 0 0 0 0 0 0 0 0 0 0
2023-10-18T02-16-43.340 PM	000028.8864	-000000.0346	000000.0816	-000000.0018	000000.0877	000000.4444	000000.9252	000003.4664	000003.9600	54101	00224	00462	00372	00067	00560	01744	00658	00116	0 0 0 1 0 1 1 1 1 1 1 1 1 1 1 1	0 0 0 0 0 0 0 0 0 0 0 0 0 0 0 0
2023-10-18T02-16-46.399 PM	000028.8832	-000000.0346	000000.0820	-000000.0066	000000.0838	000000.4444	000000.9265	000003.5924	000004.4400	54096	00224	00463	00336	00065	00560	01746	00656	00124	0 0 0 1 0 1 1 1 1 1 1 1 1 1 1 1	0 0 0 0 0 0 0 0 0 0 0 0 0 0 0 0
2023-10-18T02-16-50.965 PM	000028.8877	-000000.0010	000000.1102	000000.0045	000000.0838	000000.4444	000000.9259	000003.4034	000003.7200	54103	00294	00531	00418	00065	00560	01745	00659	00112	0 0 0 1 0 1 1 1 1 1 1 1 1 1 1 1	0 0 0 0 0 0 0 0 0 0 0 0 0 0 0 0
2023-10-18T02-16-54.009 PM	000028.8942	000000.0000	000000.1102	000000.0032	000000.0896	000000.4444	000000.9259	000003.4664	000004.4400	54113	00296	00531	00409	00068	00560	01745	00658	00124	0 0 0 1 0 1 1 1 1 1 1 1 1 1 1 1	0 0 0 0 0 0 0 0 0 0 0 0 0 0 0 0
2023-10-18T02-16-57.554 PM	000028.8942	-000000.0365	000000.0824	-000000.0066	000000.0838	000000.4444	000000.9259	000003.4664	000004.2000	54113	00220	00464	00336	00065	00560	01745	00658	00120	0 0 0 1 0 1 1 1 1 1 1 1 1 1 1 1	0 0 0 0 0 0 0 0 0 0 0 0 0 0 0 0
2023-10-18T02-17-00.598 PM	000028.8903	000000.0000	000000.1102	-000000.0011	000000.0799	000000.4444	000000.9252	000003.4034	000003.9600	54107	00296	00531	00377	00063	00560	01744	00659	00116	0 0 0 1 0 1 1 1 1 1 1 1 1 1 1 1	0 0 0 0 0 0 0 0 0 0 0 0 0 0 0 0
2023-10-18T02-17-04.364 PM	000028.8929	-000000.0398	000000.0833	-000000.0038	000000.0818	000000.4444	000000.9265	000003.5294	000004.2000	54111	00213	00466	00357	00064	00560	01746	00657	00120	0 0 0 1 0 1 1 1 1 1 1 1 1 1 1 1	0 0 0 0 0 0 0 0 0 0 0 0 0 0 0 0
2023-10-18T02-17-08.976 PM	000028.8942	-000000.0374	000000.0837	-000000.0009	000000.0896	000000.4444	000000.9265	000003.4034	000004.4400	54113	00218	00467	00378	00068	00560	01746	00659	00124	0 0 0 1 0 1 1 1 1 1 1 1 1 1 1 1	0 0 0 0 0 0 0 0 0 0 0 0 0 0 0 0
2023-10-18T02-17-11.313 PM	000028.8988	-000000.0062	000000.1131	-000000.0009	000000.0799	000000.4444	000000.9277	000003.4034	000004.2000	54120	00283	00538	00378	00063	00560	01748	00659	00120	0 0 0 1 0 1 1 1 1 1 1 1 1 1 1 1	0 0 0 0 0 0 0 0 0 0 0 0 0 0 0 0
2023-10-18T02-17-15.990 PM	000028.9040	-000000.0346	000000.0808	-000000.0019	000000.0857	000000.4444	000000.9265	000003.4664	000004.4400	54128	00224	00460	00371	00066	00560	01746	00658	00124	0 0 0 1 0 1 1 1 1 1 1 1 1 1 1 1	0 0 0 0 0 0 0 0 0 0 0 0 0 0 0 0
2023-10-18T02-17-18.360 PM	000028.9144	-000000.0384	000000.0837	-000000.0065	000000.0799	000000.4444	000000.9271	000003.5294	000004.4400	54144	00216	00467	00337	00063	00560	01747	00657	00124	0 0 0 1 0 1 1 1 1 1 1 1 1 1 1 1	0 0 0 0 0 0 0 0 0 0 0 0 0 0 0 0
2023-10-18T02-17-22.361 PM	000028.9118	-000000.0048	000000.1106	000000.0046	000000.0838	000000.4444	000000.9265	000003.4664	000004.4400	54140	00286	00532	00419	00065	00560	01746	00658	00124	0 0 0 1 0 1 1 1 1 1 1 1 1 1 1 1	0 0 0 0 0 0 0 0 0 0 0 0 0 0 0 0
2023-10-18T02-17-26.041 PM	000028.9190	-000000.0086	000000.1118	000000.0030	000000.0896	000000.4444	000000.9246	000003.4034	000004.4400	54151	00278	00535	00407	00068	00560	01743	00659	00124	0 0 0 1 0 1 1 1 1 1 1 1 1 1 1 1	0 0 0 0 0 0 0 0 0 0 0 0 0 0 0 0
2023-10-18T02-17-29.994 PM	000028.9118	-000000.0394	000000.0849	-000000.0069	000000.0857	000000.4444	000000.9246	000003.4664	000003.9600	54140	00214	00470	00334	00066	00560	01743	00658	00116	0 0 0 1 0 1 1 1 1 1 1 1 1 1 1 1	0 0 0 0 0 0 0 0 0 0 0 0 0 0 0 0
2023-10-18T02-17-32.976 PM	000028.9085	-000000.0014	000000.1102	000000.0011	000000.0838	000000.4444	000000.9259	000003.4034	000004.4400	54135	00293	00531	00393	00065	00560	01745	00659	00124	0 0 0 1 0 1 1 1 1 1 1 1 1 1 1 1	0 0 0 0 0 0 0 0 0 0 0 0 0 0 0 0
2023-10-18T02-17-36.349 PM	000028.9033	-000000.0394	000000.0820	-000000.0051	000000.0818	000000.4444	000000.9252	000003.4664	000004.4400	54127	00214	00463	00347	00064	00560	01744	00658	00124	0 0 0 1 0 1 1 1 1 1 1 1 1 1 1 1	0 0 0 0 0 0 0 0 0 0 0 0 0 0 0 0
2023-10-18T02-17-40.900 PM	000028.9046	000000.0000	000000.1110	000000.0032	000000.0838	000000.4444	000000.9259	000003.4664	000004.2000	54129	00296	00533	00409	00065	00560	01745	00658	00120	0 0 0 1 0 1 1 1 1 1 1 1 1 1 1 1	0 0 0 0 0 0 0 0 0 0 0 0 0 0 0 0
2023-10-18T02-17-43.994 PM	000028.9066	-000000.0053	000000.1139	000000.0027	000000.0896	000000.4444	000000.9252	000003.4664	000004.4400	54132	00285	00540	00405	00068	00560	01744	00658	00124	0 0 0 1 0 1 1 1 1 1 1 1 1 1 1 1	0 0 0 0 0 0 0 0 0 0 0 0 0 0 0 0
2023-10-18T02-17-47.289 PM	000028.9033	-000000.0365	000000.0841	-000000.0066	000000.0877	000000.4444	000000.9240	000003.5294	000004.4400	54127	00220	00468	00336	00067	00560	01742	00657	00124	0 0 0 1 0 1 1 1 1 1 1 1 1 1 1 1	0 0 0 0 0 0 0 0 0 0 0 0 0 0 0 0
2023-10-18T02-17-50.333 PM	000028.9033	-000000.0346	000000.0862	-000000.0069	000000.0857	000000.4444	000000.9240	000003.4034	000003.9600	54127	00224	00473	00334	00066	00560	01742	00659	00116	0 0 0 1 0 1 1 1 1 1 1 1 1 1 1 1	0 0 0 0 0 0 0 0 0 0 0 0 0 0 0 0
2023-10-18T02-17-54.336 PM	000028.9072	-000000.0139	000000.1102	000000.0039	000000.0838	000000.4444	000000.9252	000003.3403	000004.4400	54133	00267	00531	00414	00065	00560	01744	00660	00124	0 0 0 1 0 1 1 1 1 1 1 1 1 1 1 1	0 0 0 0 0 0 0 0 0 0 0 0 0 0 0 0
2023-10-18T02-17-58.996 PM	000028.9072	-000000.0101	000000.1102	000000.0038	000000.0857	000000.4444	000000.9252	000003.4034	000003.7200	54133	00275	00531	00413	00066	00560	01744	00659	00112	0 0 0 1 0 1 1 1 1 1 1 1 1 1 1 1	0 0 0 0 0 0 0 0 0 0 0 0 0 0 0 0
2023-10-18T02-18-01.961 PM	000028.9151	-000000.0278	000000.0808	-000000.0063	000000.0818	000000.4444	000000.9259	000003.4664	000003.9600	54145	00238	00460	00338	00064	00560	01745	00658	00116	0 0 0 1 0 1 1 1 1 1 1 1 1 1 1 1	0 0 0 0 0 0 0 0 0 0 0 0 0 0 0 0
2023-10-18T02-18-05.161 PM	000028.9229	-000000.0014	000000.1110	000000.0031	000000.0857	000000.4444	000000.9265	000003.4034	000004.4400	54157	00293	00533	00408	00066	00560	01746	00659	00124	0 0 0 1 0 1 1 1 1 1 1 1 1 1 1 1	0 0 0 0 0 0 0 0 0 0 0 0 0 0 0 0
2023-10-18T02-18-07.610 PM	000028.9274	-000000.0010	000000.1102	000000.0045	000000.0818	000000.4444	000000.9277	000003.4034	000003.9600	54164	00294	00531	00418	00064	00560	01748	00659	00116	0 0 0 1 0 1 1 1 1 1 1 1 1 1 1 1	0 0 0 0 0 0 0 0 0 0 0 0 0 0 0 0
2023-10-18T02-18-10.559 PM	000028.9339	-000000.0302	000000.1147	000000.0026	000000.0896	000000.4444	000000.9259	000003.5294	000004.4400	54174	00233	00542	00404	00068	00560	01745	00657	00124	0 0 0 1 0 1 1 1 1 1 1 1 1 1 1 1	0 0 0 0 0 0 0 0 0 0 0 0 0 0 0 0
2023-10-18T02-18-14.551 PM	000028.9339	-000000.0168	000000.0853	-000000.0070	000000.0838	000000.4444	000000.9277	000003.4034	000004.4400	54174	00261	00471	00333	00065	00560	01748	00659	00124	0 0 0 1 0 1 1 1 1 1 1 1 1 1 1 1	0 0 0 0 0 0 0 0 0 0 0 0 0 0 0 0
2023-10-18T02-18-16.983 PM	000028.9404	-000000.0254	000000.0808	-000000.0059	000000.0779	000000.4103	000000.9265	000003.4664	000004.2000	54184	00243	00460	00341	00062	00559	01746	00658	00120	0 0 0 1 0 1 1 1 1 1 1 1 1 1 1 1	0 0 0 0 0 0 0 0 0 0 0 0 0 0 0 0
2023-10-18T02-18-22.004 PM	000028.9320	-000000.0230	000000.1139	000000.0036	000000.0857	000000.4103	000000.9271	000003.5294	000003.9600	54171	00248	00540	00412	00066	00559	01747	00657	00116	0 0 0 1 0 1 1 1 1 1 1 1 1 1 1 1	0 0 0 0 0 0 0 0 0 0 0 0 0 0 0 0
2023-10-18T02-18-24.545 PM	000028.9359	-000000.0389	000000.0845	-000000.0069	000000.0857	000000.4444	000000.9271	000003.5294	000004.2000	54177	00215	00469	00334	00066	00560	01747	00657	00120	0 0 0 1 0 1 1 1 1 1 1 1 1 1 1 1	0 0 0 0 0 0 0 0 0 0 0 0 0 0 0 0
2023-10-18T02-18-28.547 PM	000028.9352	-000000.0034	000000.1106	000000.0045	000000.0818	000000.4444	000000.9265	000003.4034	000004.2000	54176	00289	00532	00418	00064	00560	01746	00659	00120	0 0 0 1 0 1 1 1 1 1 1 1 1 1 1 1	0 0 0 0 0 0 0 0 0 0 0 0 0 0 0 0
2023-10-18T02-18-30.979 PM	000028.9346	000000.0000	000000.1102	000000.0038	000000.0838	000000.4444	000000.9259	000003.4664	000004.2000	54175	00296	00531	00413	00065	00560	01745	00658	00120	0 0 0 1 0 1 1 1 1 1 1 1 1 1 1 1	0 0 0 0 0 0 0 0 0 0 0 0 0 0 0 0
2023-10-18T02-18-35.974 PM	000028.9333	-000000.0360	000000.0812	-000000.0053	000000.0779	000000.4444	000000.9259	000003.3403	000004.2000	54173	00221	00461	00346	00062	00560	01745	00660	00120	0 0 0 1 0 1 1 1 1 1 1 1 1 1 1 1	0 0 0 0 0 0 0 0 0 0 0 0 0 0 0 0
2023-10-18T02-18-38.960 PM	000028.9352	-000000.0019	000000.1122	000000.0031	000000.0896	000000.4444	000000.9277	000003.4034	000004.4400	54176	00292	00536	00408	00068	00560	01748	00659	00124	0 0 0 1 0 1 1 1 1 1 1 1 1 1 1 1	0 0 0 0 0 0 0 0 0 0 0 0 0 0 0 0
2023-10-18T02-18-42.286 PM	000028.9372	-000000.0408	000000.1085	000000.0038	000000.0857	000000.4444	000000.9277	000003.5294	000004.4400	54179	00211	00527	00413	00066	00560	01748	00657	00124	0 0 0 1 0 1 1 1 1 1 1 1 1 1 1 1	0 0 0 0 0 0 0 0 0 0 0 0 0 0 0 0
2023-10-18T02-18-45.252 PM	000028.9424	-000000.0398	000000.1077	000000.0043	000000.0838	000000.4444	000000.9265	000003.4664	000003.9600	54187	00213	00525	00417	00065	00560	01746	00658	00116	0 0 0 1 0 1 1 1 1 1 1 1 1 1 1 1	0 0 0 0 0 0 0 0 0 0 0 0 0 0 0 0
2023-10-18T02-18-49.082 PM	000028.9320	-000000.0360	000000.0812	-000000.0053	000000.0799	000000.4444	000000.9252	000003.4034	000003.9600	54171	00221	00461	00346	00063	00560	01744	00659	00116	0 0 0 1 0 1 1 1 1 1 1 1 1 1 1 1	0 0 0 0 0 0 0 0 0 0 0 0 0 0 0 0
2023-10-18T02-18-52.156 PM	000028.9294	-000000.0062	000000.1151	000000.0027	000000.0877	000000.4444	000000.9271	000003.4034	000004.4400	54167	00283	00543	00405	00067	00560	01747	00659	00124	0 0 0 1 0 1 1 1 1 1 1 1 1 1 1 1	0 0 0 0 0 0 0 0 0 0 0 0 0 0 0 0
2023-10-18T02-18-56.157 PM	000028.9333	-000000.0398	000000.0857	-000000.0067	000000.0818	000000.4444	000000.9271	000003.4664	000004.4400	54173	00213	00472	00335	00064	00560	01747	00658	00124	0 0 0 1 0 1 1 1 1 1 1 1 1 1 1 1	0 0 0 0 0 0 0 0 0 0 0 0 0 0 0 0
2023-10-18T02-19-00.284 PM	000028.9307	-000000.0014	000000.1102	000000.0042	000000.0857	000000.4444	000000.9271	000003.4664	000004.4400	54169	00293	00531	00416	00066	00560	01747	00658	00124	0 0 0 1 0 1 1 1 1 1 1 1 1 1 1 1	0 0 0 0 0 0 0 0 0 0 0 0 0 0 0 0
2023-10-18T02-19-03.233 PM	000028.9307	-000000.0038	000000.1106	000000.0042	000000.0838	000000.4444	000000.9277	000003.4034	000004.4400	54169	00288	00532	00416	00065	00560	01748	00659	00124	0 0 0 1 0 1 1 1 1 1 1 1 1 1 1 1	0 0 0 0 0 0 0 0 0 0 0 0 0 0 0 0
2023-10-18T02-19-07.249 PM	000028.9307	-000000.0379	000000.0857	-000000.0067	000000.0838	000000.4444	000000.9271	000003.4664	000004.2000	54169	00217	00472	00335	00065	00560	01747	00658	00120	0 0 0 1 0 1 1 1 1 1 1 1 1 1 1 1	0 0 0 0 0 0 0 0 0 0 0 0 0 0 0 0
2023-10-18T02-19-10.276 PM	000028.9242	-000000.0005	000000.1035	-000000.0055	000000.0779	000000.4444	000000.9259	000003.4034	000004.2000	54159	00295	00515	00344	00062	00560	01745	00659	00120	0 0 0 1 0 1 1 1 1 1 1 1 1 1 1 1	0 0 0 0 0 0 0 0 0 0 0 0 0 0 0 0
2023-10-18T02-19-14.278 PM	000028.8936	-000000.0398	000000.0994	000000.0043	000000.0838	000000.4444	000000.9252	000003.4034	000004.4400	54112	00213	00505	00417	00065	00560	01744	00659	00124	0 0 0 1 0 1 1 1 1 1 1 1 1 1 1 1	0 0 0 0 0 0 0 0 0 0 0 0 0 0 0 0
2023-10-18T02-19-17.243 PM	000028.8936	-000000.0355	000000.0961	000000.0040	000000.0838	000000.4444	000000.9271	000003.4034	000004.4400	54112	00222	00497	00415	00065	00560	01747	00659	00124	0 0 0 1 0 1 1 1 1 1 1 1 1 1 1 1	0 0 0 0 0 0 0 0 0 0 0 0 0 0 0 0
2023-10-18T02-19-21.228 PM	000028.9092	000000.0005	000000.0924	-000000.0059	000000.0799	000000.4444	000000.9271	000003.5294	000004.2000	54136	00297	00488	00341	00063	00560	01747	00657	00120	0 0 0 1 0 1 1 1 1 1 1 1 1 1 1 1	0 0 0 0 0 0 0 0 0 0 0 0 0 0 0 0
2023-10-18T02-19-24.260 PM	000028.9072	000000.0005	000000.1110	000000.0035	000000.0838	000000.4444	000000.9252	000003.4664	000004.4400	54133	00297	00533	00411	00065	00560	01744	00658	00124	0 0 0 1 0 1 1 1 1 1 1 1 1 1 1 1	0 0 0 0 0 0 0 0 0 0 0 0 0 0 0 0
2023-10-18T02-19-28.273 PM	000028.9131	-000000.0379	000000.0849	-000000.0069	000000.0857	000000.4444	000000.9259	000003.5294	000004.4400	54142	00217	00470	00334	00066	00560	01745	00657	00124	0 0 0 1 0 1 1 1 1 1 1 1 1 1 1 1	0 0 0 0 0 0 0 0 0 0 0 0 0 0 0 0
2023-10-18T02-19-32.258 PM	000028.9157	000000.0000	000000.1106	000000.0040	000000.0838	000000.4444	000000.9265	000003.4034	000004.4400	54146	00296	00532	00415	00065	00560	01746	00659	00124	0 0 0 1 0 1 1 1 1 1 1 1 1 1 1 1	0 0 0 0 0 0 0 0 0 0 0 0 0 0 0 0
2023-10-18T02-19-35.219 PM	000028.9196	-000000.0029	000000.1131	000000.0030	000000.0877	000000.4444	000000.9252	000003.4034	000004.4400	54152	00290	00538	00407	00067	00560	01744	00659	00124	0 0 0 1 0 1 1 1 1 1 1 1 1 1 1 1	0 0 0 0 0 0 0 0 0 0 0 0 0 0 0 0
2023-10-18T02-19-39.204 PM	000028.9099	-000000.0384	000000.0820	-000000.0053	000000.0779	000000.4444	000000.9277	000003.4664	000003.9600	54137	00216	00463	00346	00062	00560	01748	00658	00116	0 0 0 1 0 1 1 1 1 1 1 1 1 1 1 1	0 0 0 0 0 0 0 0 0 0 0 0 0 0 0 0
2023-10-18T02-19-42.247 PM	000028.9118	-000000.0010	000000.1085	-000000.0053	000000.0799	000000.4444	000000.9265	000003.3403	000003.4800	54140	00294	00527	00346	00063	00560	01746	00660	00108	0 0 0 1 0 1 1 1 1 1 1 1 1 1 1 1	0 0 0 0 0 0 0 0 0 0 0 0 0 0 0 0
2023-10-18T02-19-46.250 PM	000028.9118	-000000.0403	000000.0841	000000.0009	000000.0838	000000.4444	000000.9252	000003.4034	000004.4400	54140	00212	00468	00392	00065	00560	01744	00659	00124	0 0 0 1 0 1 1 1 1 1 1 1 1 1 1 1	0 0 0 0 0 0 0 0 0 0 0 0 0 0 0 0
2023-10-18T02-19-49.216 PM	000028.9072	-000000.0413	000000.0837	000000.0022	000000.0857	000000.4444	000000.9265	000003.4034	000004.2000	54133	00210	00467	00401	00066	00560	01746	00659	00120	0 0 0 1 0 1 1 1 1 1 1 1 1 1 1 1	0 0 0 0 0 0 0 0 0 0 0 0 0 0 0 0
2023-10-18T02-19-53.216 PM	000028.9072	-000000.0062	000000.1131	-000000.0057	000000.0799	000000.4444	000000.9252	000003.4664	000003.9600	54133	00283	00538	00343	00063	00560	01744	00658	00116	0 0 0 1 0 1 1 1 1 1 1 1 1 1 1 1	0 0 0 0 0 0 0 0 0 0 0 0 0 0 0 0
2023-10-18T02-19-57.203 PM	000028.9046	-000000.0394	000000.0837	000000.0043	000000.0838	000000.4444	000000.9259	000003.4034	000003.9600	54129	00214	00467	00417	00065	00560	01745	00659	00116	0 0 0 1 0 1 1 1 1 1 1 1 1 1 1 1	0 0 0 0 0 0 0 0 0 0 0 0 0 0 0 0
2023-10-18T02-20-00.248 PM	000028.9092	-000000.0384	000000.0845	-000000.0069	000000.0857	000000.4444	000000.9252	000003.4034	000004.2000	54136	00216	00469	00334	00066	00560	01744	00659	00120	0 0 0 1 0 1 1 1 1 1 1 1 1 1 1 1	0 0 0 0 0 0 0 0 0 0 0 0 0 0 0 0
2023-10-18T02-20-04.248 PM	000028.8968	000000.0005	000000.1106	000000.0035	000000.0838	000000.4444	000000.9252	000003.4664	000004.2000	54117	00297	00532	00411	00065	00560	01744	00658	00120	0 0 0 1 0 1 1 1 1 1 1 1 1 1 1 1	0 0 0 0 0 0 0 0 0 0 0 0 0 0 0 0
2023-10-18T02-20-07.858 PM	000028.8910	000000.0005	000000.1102	000000.0032	000000.0838	000000.4444	000000.9246	000003.5294	000003.9600	54108	00297	00531	00409	00065	00560	01743	00657	00116	0 0 0 1 0 1 1 1 1 1 1 1 1 1 1 1	0 0 0 0 0 0 0 0 0 0 0 0 0 0 0 0
2023-10-18T02-20-11.936 PM	000028.8884	-000000.0350	000000.0812	-000000.0055	000000.0799	000000.4444	000000.9246	000003.4664	000004.4400	54104	00223	00461	00344	00063	00560	01743	00658	00124	0 0 0 1 0 1 1 1 1 1 1 1 1 1 1 1	0 0 0 0 0 0 0 0 0 0 0 0 0 0 0 0
2023-10-18T02-20-14.227 PM	000028.8858	-000000.0019	000000.1122	-000000.0034	000000.0818	000000.4444	000000.9271	000003.4664	000004.2000	54100	00292	00536	00360	00064	00560	01747	00658	00120	0 0 0 1 0 1 1 1 1 1 1 1 1 1 1 1	0 0 0 0 0 0 0 0 0 0 0 0 0 0 0 0
2023-10-18T02-20-18.213 PM	000028.8884	-000000.0379	000000.0824	-000000.0015	000000.0838	000000.4444	000000.9271	000003.4034	000003.9600	54104	00217	00464	00374	00065	00560	01747	00659	00116	0 0 0 1 0 1 1 1 1 1 1 1 1 1 1 1	0 0 0 0 0 0 0 0 0 0 0 0 0 0 0 0
2023-10-18T02-20-22.230 PM	000028.8903	-000000.0038	000000.1147	000000.0013	000000.0838	000000.4444	000000.9246	000003.4664	000004.4400	54107	00288	00542	00395	00065	00560	01743	00658	00124	0 0 0 1 0 1 1 1 1 1 1 1 1 1 1 1	0 0 0 0 0 0 0 0 0 0 0 0 0 0 0 0
2023-10-18T02-20-25.854 PM	000028.8845	-000000.0058	000000.1118	000000.0039	000000.0818	000000.4444	000000.9265	000003.3403	000003.9600	54098	00284	00535	00414	00064	00560	01746	00660	00116	0 0 0 1 0 1 1 1 1 1 1 1 1 1 1 1	0 0 0 0 0 0 0 0 0 0 0 0 0 0 0 0
2023-10-18T02-20-29.934 PM	000028.8799	-000000.0360	000000.0820	-000000.0008	000000.0877	000000.4444	000000.9252	000003.4034	000004.2000	54091	00221	00463	00379	00067	00560	01744	00659	00120	0 0 0 1 0 1 1 1 1 1 1 1 1 1 1 1	0 0 0 0 0 0 0 0 0 0 0 0 0 0 0 0
2023-10-18T02-20-32.475 PM	000028.8721	-000000.0408	000000.0837	-000000.0058	000000.0818	000000.4444	000000.9259	000003.4034	000004.2000	54079	00211	00467	00342	00064	00560	01745	00659	00120	0 0 0 1 0 1 1 1 1 1 1 1 1 1 1 1	0 0 0 0 0 0 0 0 0 0 0 0 0 0 0 0
2023-10-18T02-20-36.227 PM	000028.8760	-000000.0038	000000.1122	000000.0045	000000.0818	000000.4444	000000.9252	000003.4034	000004.4400	54085	00288	00536	00418	00064	00560	01744	00659	00124	0 0 0 1 0 1 1 1 1 1 1 1 1 1 1 1	0 0 0 0 0 0 0 0 0 0 0 0 0 0 0 0
2023-10-18T02-20-39.163 PM	000028.8708	-000000.0005	000000.1102	000000.0038	000000.0818	000000.4444	000000.9252	000003.4664	000004.2000	54077	00295	00531	00413	00064	00560	01744	00658	00120	0 0 0 1 0 1 1 1 1 1 1 1 1 1 1 1	0 0 0 0 0 0 0 0 0 0 0 0 0 0 0 0
2023-10-18T02-20-43.854 PM	000028.8741	-000000.0398	000000.0849	-000000.0065	000000.0799	000000.4444	000000.9259	000003.3403	000004.4400	54082	00213	00470	00337	00063	00560	01745	00660	00124	0 0 0 1 0 1 1 1 1 1 1 1 1 1 1 1	0 0 0 0 0 0 0 0 0 0 0 0 0 0 0 0
2023-10-18T02-20-47.164 PM	000028.8630	-000000.0053	000000.1122	000000.0039	000000.0818	000000.4444	000000.9240	000003.4664	000004.4400	54065	00285	00536	00414	00064	00560	01742	00658	00124	0 0 0 1 0 1 1 1 1 1 1 1 1 1 1 1	0 0 0 0 0 0 0 0 0 0 0 0 0 0 0 0
2023-10-18T02-20-50.207 PM	000028.8494	-000000.0370	000000.0808	-000000.0043	000000.0857	000000.4444	000000.9265	000003.4034	000004.6800	54044	00219	00460	00353	00066	00560	01746	00659	00128	0 0 0 1 0 1 1 1 1 1 1 1 1 1 1 1	0 0 0 0 0 0 0 0 0 0 0 0 0 0 0 0
2023-10-18T02-20-54.193 PM	000028.8442	-000000.0043	000000.1147	000000.0027	000000.0838	000000.4444	000000.9252	000003.4664	000004.2000	54036	00287	00542	00405	00065	00560	01744	00658	00120	0 0 0 1 0 1 1 1 1 1 1 1 1 1 1 1	0 0 0 0 0 0 0 0 0 0 0 0 0 0 0 0
2023-10-18T02-20-57.832 PM	000028.8461	-000000.0024	000000.1131	000000.0016	000000.0818	000000.4444	000000.9252	000003.4034	000004.2000	54039	00291	00538	00397	00064	00560	01744	00659	00120	0 0 0 1 0 1 1 1 1 1 1 1 1 1 1 1	0 0 0 0 0 0 0 0 0 0 0 0 0 0 0 0
2023-10-18T02-21-01.158 PM	000028.8422	-000000.0355	000000.0824	-000000.0063	000000.0838	000000.4444	000000.9265	000003.4034	000004.2000	54033	00222	00464	00338	00065	00560	01746	00659	00120	0 0 0 1 0 1 1 1 1 1 1 1 1 1 1 1	0 0 0 0 0 0 0 0 0 0 0 0 0 0 0 0
2023-10-18T02-21-05.505 PM	000028.8481	-000000.0192	000000.0857	-000000.0066	000000.0838	000000.4444	000000.9259	000003.4034	000003.9600	54042	00256	00472	00336	00065	00560	01745	00659	00116	0 0 0 1 0 1 1 1 1 1 1 1 1 1 1 1	0 0 0 0 0 0 0 0 0 0 0 0 0 0 0 0
2023-10-18T02-21-07.859 PM	000028.8422	-000000.0259	000000.1131	000000.0040	000000.0838	000000.4444	000000.9252	000003.4034	000004.6800	54033	00242	00538	00415	00065	00560	01744	00659	00128	0 0 0 1 0 1 1 1 1 1 1 1 1 1 1 1	0 0 0 0 0 0 0 0 0 0 0 0 0 0 0 0
2023-10-18T02-21-11.155 PM	000028.8442	-000000.0197	000000.1143	000000.0035	000000.0857	000000.4444	000000.9265	000003.4664	000004.4400	54036	00255	00541	00411	00066	00560	01746	00658	00124	0 0 0 1 0 1 1 1 1 1 1 1 1 1 1 1	0 0 0 0 0 0 0 0 0 0 0 0 0 0 0 0
2023-10-18T02-21-14.814 PM	000028.8487	-000000.0398	000000.0857	-000000.0066	000000.0857	000000.4444	000000.9246	000003.4664	000004.2000	54043	00213	00472	00336	00066	00560	01743	00658	00120	0 0 0 1 0 1 1 1 1 1 1 1 1 1 1 1	0 0 0 0 0 0 0 0 0 0 0 0 0 0 0 0
2023-10-18T02-21-17.838 PM	000028.8507	-000000.0403	000000.0853	-000000.0065	000000.0838	000000.4444	000000.9259	000003.5294	000004.6800	54046	00212	00471	00337	00065	00560	01745	00657	00128	0 0 0 1 0 1 1 1 1 1 1 1 1 1 1 1	0 0 0 0 0 0 0 0 0 0 0 0 0 0 0 0
2023-10-18T02-21-21.855 PM	000028.8526	-000000.0019	000000.1127	000000.0032	000000.0877	000000.4103	000000.9252	000003.4664	000004.2000	54049	00292	00537	00409	00067	00559	01744	00658	00120	0 0 0 1 0 1 1 1 1 1 1 1 1 1 1 1	0 0 0 0 0 0 0 0 0 0 0 0 0 0 0 0
2023-10-18T02-21-24.178 PM	000028.8507	-000000.0182	000000.1143	000000.0028	000000.0896	000000.4103	000000.9265	000003.5294	000004.2000	54046	00258	00541	00406	00068	00559	01746	00657	00120	0 0 0 1 0 1 1 1 1 1 1 1 1 1 1 1	0 0 0 0 0 0 0 0 0 0 0 0 0 0 0 0
2023-10-18T02-21-28.805 PM	000028.8520	-000000.0053	000000.0824	-000000.0065	000000.0818	000000.4444	000000.9252	000003.4664	000003.7200	54048	00285	00464	00337	00064	00560	01744	00658	00112	0 0 0 1 0 1 1 1 1 1 1 1 1 1 1 1	0 0 0 0 0 0 0 0 0 0 0 0 0 0 0 0
2023-10-18T02-21-32.807 PM	000028.8604	-000000.0101	000000.0816	-000000.0062	000000.0818	000000.4444	000000.9259	000003.3403	000004.4400	54061	00275	00462	00339	00064	00560	01745	00660	00124	0 0 0 1 0 1 1 1 1 1 1 1 1 1 1 1	0 0 0 0 0 0 0 0 0 0 0 0 0 0 0 0
2023-10-18T02-21-35.835 PM	000028.8708	-000000.0173	000000.1102	000000.0038	000000.0857	000000.4444	000000.9259	000003.4664	000004.4400	54077	00260	00531	00413	00066	00560	01745	00658	00124	0 0 0 1 0 1 1 1 1 1 1 1 1 1 1 1	0 0 0 0 0 0 0 0 0 0 0 0 0 0 0 0
2023-10-18T02-21-39.114 PM	000028.8832	-000000.0163	000000.0853	-000000.0066	000000.0838	000000.4444	000000.9252	000003.4034	000004.4400	54096	00262	00471	00336	00065	00560	01744	00659	00124	0 0 0 1 0 1 1 1 1 1 1 1 1 1 1 1	0 0 0 0 0 0 0 0 0 0 0 0 0 0 0 0
2023-10-18T02-21-42.176 PM	000028.8819	-000000.0019	000000.1106	000000.0043	000000.0799	000000.4444	000000.9271	000003.4664	000003.9600	54094	00292	00532	00417	00063	00560	01747	00658	00116	0 0 0 1 0 1 1 1 1 1 1 1 1 1 1 1	0 0 0 0 0 0 0 0 0 0 0 0 0 0 0 0
2023-10-18T02-21-46.177 PM	000028.8903	-000000.0389	000000.0849	-000000.0070	000000.0838	000000.4444	000000.9265	000003.4034	000004.4400	54107	00215	00470	00333	00065	00560	01746	00659	00124	0 0 0 1 0 1 1 1 1 1 1 1 1 1 1 1	0 0 0 0 0 0 0 0 0 0 0 0 0 0 0 0
2023-10-18T02-21-49.111 PM	000028.8916	-000000.0394	000000.0849	-000000.0069	000000.0838	000000.4444	000000.9271	000003.4664	000004.2000	54109	00214	00470	00334	00065	00560	01747	00658	00120	0 0 0 1 0 1 1 1 1 1 1 1 1 1 1 1	0 0 0 0 0 0 0 0 0 0 0 0 0 0 0 0
2023-10-18T02-21-53.834 PM	000028.8910	-000000.0024	000000.1127	000000.0030	000000.0896	000000.4444	000000.9271	000003.4034	000004.2000	54108	00291	00537	00407	00068	00560	01747	00659	00120	0 0 0 1 0 1 1 1 1 1 1 1 1 1 1 1	0 0 0 0 0 0 0 0 0 0 0 0 0 0 0 0
2023-10-18T02-21-57.882 PM	000028.9001	-000000.0398	000000.0857	-000000.0065	000000.0818	000000.4444	000000.9265	000003.4034	000004.4400	54122	00213	00472	00337	00064	00560	01746	00659	00124	0 0 0 1 0 1 1 1 1 1 1 1 1 1 1 1	0 0 0 0 0 0 0 0 0 0 0 0 0 0 0 0
2023-10-18T02-22-00.990 PM	000028.9092	-000000.0005	000000.0820	-000000.0061	000000.0779	000000.4444	000000.9271	000003.4034	000004.2000	54136	00295	00463	00340	00062	00560	01747	00659	00120	0 0 0 1 0 1 1 1 1 1 1 1 1 1 1 1	0 0 0 0 0 0 0 0 0 0 0 0 0 0 0 0
2023-10-18T02-22-04.519 PM	000028.9059	-000000.0389	000000.1019	000000.0042	000000.0818	000000.4444	000000.9265	000003.4034	000004.2000	54131	00215	00511	00416	00064	00560	01746	00659	00120	0 0 0 1 0 1 1 1 1 1 1 1 1 1 1 1	0 0 0 0 0 0 0 0 0 0 0 0 0 0 0 0
2023-10-18T02-22-07.357 PM	000028.9046	-000000.0398	000000.1060	000000.0042	000000.0818	000000.4444	000000.9265	000003.4664	000004.4400	54129	00213	00521	00416	00064	00560	01746	00658	00124	0 0 0 1 0 1 1 1 1 1 1 1 1 1 1 1	0 0 0 0 0 0 0 0 0 0 0 0 0 0 0 0
2023-10-18T02-22-11.402 PM	000028.8988	-000000.0048	000000.0853	-000000.0054	000000.0760	000000.4444	000000.9265	000003.4034	000004.4400	54120	00286	00471	00345	00061	00560	01746	00659	00124	0 0 0 1 0 1 1 1 1 1 1 1 1 1 1 1	0 0 0 0 0 0 0 0 0 0 0 0 0 0 0 0
2023-10-18T02-22-14.368 PM	000028.8955	-000000.0010	000000.1098	000000.0034	000000.0857	000000.4444	000000.9259	000003.3403	000004.2000	54115	00294	00530	00410	00066	00560	01745	00660	00120	0 0 0 1 0 1 1 1 1 1 1 1 1 1 1 1	0 0 0 0 0 0 0 0 0 0 0 0 0 0 0 0
2023-10-18T02-22-18.495 PM	000028.8767	-000000.0408	000000.0845	-000000.0063	000000.0838	000000.4444	000000.9265	000003.4664	000004.2000	54086	00211	00469	00338	00065	00560	01746	00658	00120	0 0 0 1 0 1 1 1 1 1 1 1 1 1 1 1	0 0 0 0 0 0 0 0 0 0 0 0 0 0 0 0
2023-10-18T02-22-22.982 PM	000028.8819	-000000.0014	000000.1114	000000.0034	000000.0857	000000.4444	000000.9283	000003.4034	000004.4400	54094	00293	00534	00410	00066	00560	01749	00659	00124	0 0 0 1 0 1 1 1 1 1 1 1 1 1 1 1	0 0 0 0 0 0 0 0 0 0 0 0 0 0 0 0
2023-10-18T02-22-25.460 PM	000028.8832	-000000.0048	000000.1151	000000.0031	000000.0877	000000.4444	000000.9265	000003.4034	000004.4400	54096	00286	00543	00408	00067	00560	01746	00659	00124	0 0 0 1 0 1 1 1 1 1 1 1 1 1 1 1	0 0 0 0 0 0 0 0 0 0 0 0 0 0 0 0
2023-10-18T02-22-29.430 PM	000028.8780	-000000.0360	000000.0808	-000000.0057	000000.0779	000000.4444	000000.9271	000003.4034	000004.4400	54088	00221	00460	00343	00062	00560	01747	00659	00124	0 0 0 1 0 1 1 1 1 1 1 1 1 1 1 1	0 0 0 0 0 0 0 0 0 0 0 0 0 0 0 0
2023-10-18T02-22-33.007 PM	000028.8786	-000000.0062	000000.1023	-000000.0061	000000.0799	000000.4444	000000.9265	000003.4034	000004.6800	54089	00283	00512	00340	00063	00560	01746	00659	00128	0 0 0 1 0 1 1 1 1 1 1 1 1 1 1 1	0 0 0 0 0 0 0 0 0 0 0 0 0 0 0 0
2023-10-18T02-22-35.800 PM	000028.8786	-000000.0379	000000.0936	000000.0043	000000.0838	000000.4444	000000.9259	000003.4664	000003.9600	54089	00217	00491	00417	00065	00560	01745	00658	00116	0 0 0 1 0 1 1 1 1 1 1 1 1 1 1 1	0 0 0 0 0 0 0 0 0 0 0 0 0 0 0 0
2023-10-18T02-22-39.299 PM	000028.8754	-000000.0360	000000.0903	000000.0036	000000.0838	000000.4444	000000.9259	000003.4664	000003.7200	54084	00221	00483	00412	00065	00560	01745	00658	00112	0 0 0 1 0 1 1 1 1 1 1 1 1 1 1 1	0 0 0 0 0 0 0 0 0 0 0 0 0 0 0 0
2023-10-18T02-22-43.428 PM	000028.8721	-000000.0058	000000.1114	-000000.0057	000000.0799	000000.4444	000000.9277	000003.4034	000004.4400	54079	00284	00534	00343	00063	00560	01748	00659	00124	0 0 0 1 0 1 1 1 1 1 1 1 1 1 1 1	0 0 0 0 0 0 0 0 0 0 0 0 0 0 0 0
2023-10-18T02-22-47.318 PM	000028.8786	-000000.0029	000000.1114	000000.0043	000000.0818	000000.4444	000000.9277	000003.4034	000003.9600	54089	00290	00534	00417	00064	00560	01748	00659	00116	0 0 0 1 0 1 1 1 1 1 1 1 1 1 1 1	0 0 0 0 0 0 0 0 0 0 0 0 0 0 0 0
2023-10-18T02-22-50.331 PM	000028.8819	-000000.0365	000000.0824	-000000.0063	000000.0838	000000.4444	000000.9246	000003.4664	000004.2000	54094	00220	00464	00338	00065	00560	01743	00658	00120	0 0 0 1 0 1 1 1 1 1 1 1 1 1 1 1	0 0 0 0 0 0 0 0 0 0 0 0 0 0 0 0
2023-10-18T02-22-54.458 PM	000028.8702	-000000.0014	000000.1118	000000.0034	000000.0857	000000.4444	000000.9252	000003.4034	000004.2000	54076	00293	00535	00410	00066	00560	01744	00659	00120	0 0 0 1 0 1 1 1 1 1 1 1 1 1 1 1	0 0 0 0 0 0 0 0 0 0 0 0 0 0 0 0
2023-10-18T02-22-57.331 PM	000028.8656	-000000.0014	000000.1127	000000.0032	000000.0877	000000.4444	000000.9246	000003.3403	000003.4800	54069	00293	00537	00409	00067	00560	01743	00660	00108	0 0 0 1 0 1 1 1 1 1 1 1 1 1 1 1	0 0 0 0 0 0 0 0 0 0 0 0 0 0 0 0
2023-10-18T02-23-01.332 PM	000028.8227	-000000.0518	000000.0808	-000000.0058	000000.0779	000000.4444	000000.9265	000003.4664	000003.9600	54003	00188	00460	00342	00062	00560	01746	00658	00116	0 0 0 1 0 1 1 1 1 1 1 1 1 1 1 1	0 0 0 0 0 0 0 0 0 0 0 0 0 0 0 0
2023-10-18T02-23-04.281 PM	000028.8279	-000000.0187	000000.1118	-000000.0040	000000.0818	000000.4444	000000.9259	000003.4034	000003.9600	54011	00257	00535	00355	00064	00560	01745	00659	00116	0 0 0 1 0 1 1 1 1 1 1 1 1 1 1 1	0 0 0 0 0 0 0 0 0 0 0 0 0 0 0 0
2023-10-18T02-23-08.314 PM	000028.8611	-000000.0360	000000.0833	000000.0028	000000.0857	000000.4444	000000.9271	000003.4664	000003.9600	54062	00221	00466	00406	00066	00560	01747	00658	00116	0 0 0 1 0 1 1 1 1 1 1 1 1 1 1 1	0 0 0 0 0 0 0 0 0 0 0 0 0 0 0 0
2023-10-18T02-23-12.362 PM	000028.8598	-000000.0398	000000.0849	000000.0012	000000.0857	000000.4444	000000.9246	000003.4664	000004.2000	54060	00213	00470	00394	00066	00560	01743	00658	00120	0 0 0 1 0 1 1 1 1 1 1 1 1 1 1 1	0 0 0 0 0 0 0 0 0 0 0 0 0 0 0 0
2023-10-18T02-23-15.312 PM	000028.8513	-000000.0024	000000.1114	-000000.0028	000000.0779	000000.4444	000000.9265	000003.4664	000004.2000	54047	00291	00534	00364	00062	00560	01746	00658	00120	0 0 0 1 0 1 1 1 1 1 1 1 1 1 1 1	0 0 0 0 0 0 0 0 0 0 0 0 0 0 0 0
2023-10-18T02-23-17.775 PM	000028.8494	-000000.0005	000000.1106	000000.0035	000000.0857	000000.4444	000000.9271	000003.5294	000004.2000	54044	00295	00532	00411	00066	00560	01747	00657	00120	0 0 0 1 0 1 1 1 1 1 1 1 1 1 1 1	0 0 0 0 0 0 0 0 0 0 0 0 0 0 0 0
2023-10-18T02-23-22.341 PM	000028.8513	-000000.0398	000000.0849	-000000.0061	000000.0838	000000.4444	000000.9252	000003.3403	000004.4400	54047	00213	00470	00340	00065	00560	01744	00660	00124	0 0 0 1 0 1 1 1 1 1 1 1 1 1 1 1	0 0 0 0 0 0 0 0 0 0 0 0 0 0 0 0
2023-10-18T02-23-26.348 PM	000028.8435	-000000.0034	000000.1147	000000.0031	000000.0877	000000.4444	000000.9252	000003.4664	000004.4400	54035	00289	00542	00408	00067	00560	01744	00658	00124	0 0 0 1 0 1 1 1 1 1 1 1 1 1 1 1	0 0 0 0 0 0 0 0 0 0 0 0 0 0 0 0
2023-10-18T02-23-30.803 PM	000028.8481	-000000.0024	000000.1143	000000.0032	000000.0857	000000.4444	000000.9259	000003.4664	000004.2000	54042	00291	00541	00409	00066	00560	01745	00658	00120	0 0 0 1 0 1 1 1 1 1 1 1 1 1 1 1	0 0 0 0 0 0 0 0 0 0 0 0 0 0 0 0
2023-10-18T02-23-33.390 PM	000028.8546	-000000.0365	000000.0812	-000000.0055	000000.0760	000000.4444	000000.9265	000003.4034	000004.4400	54052	00220	00461	00344	00061	00560	01746	00659	00124	0 0 0 1 0 1 1 1 1 1 1 1 1 1 1 1	0 0 0 0 0 0 0 0 0 0 0 0 0 0 0 0
2023-10-18T02-23-37.768 PM	000028.8617	-000000.0034	000000.1135	000000.0028	000000.0877	000000.4444	000000.9234	000003.4664	000004.4400	54063	00289	00539	00406	00067	00560	01741	00658	00124	0 0 0 1 0 1 1 1 1 1 1 1 1 1 1 1	0 0 0 0 0 0 0 0 0 0 0 0 0 0 0 0
2023-10-18T02-23-40.340 PM	000028.8526	-000000.0355	000000.0808	-000000.0057	000000.0818	000000.4444	000000.9252	000003.4664	000004.4400	54049	00222	00460	00343	00064	00560	01744	00658	00124	0 0 0 1 0 1 1 1 1 1 1 1 1 1 1 1	0 0 0 0 0 0 0 0 0 0 0 0 0 0 0 0
2023-10-18T02-23-44.300 PM	000028.8565	-000000.0019	000000.1122	000000.0016	000000.0818	000000.4444	000000.9240	000003.4664	000004.4400	54055	00292	00536	00397	00064	00560	01742	00658	00124	0 0 0 1 0 1 1 1 1 1 1 1 1 1 1 1	0 0 0 0 0 0 0 0 0 0 0 0 0 0 0 0
2023-10-18T02-23-47.720 PM	000028.8487	-000000.0024	000000.1110	-000000.0005	000000.0779	000000.4444	000000.9240	000003.3403	000003.9600	54043	00291	00533	00381	00062	00560	01742	00660	00116	0 0 0 1 0 1 1 1 1 1 1 1 1 1 1 1	0 0 0 0 0 0 0 0 0 0 0 0 0 0 0 0
2023-10-18T02-23-51.360 PM	000028.8390	-000000.0379	000000.0853	-000000.0042	000000.0916	000000.4444	000000.9228	000003.4664	000004.4400	54028	00217	00471	00354	00069	00560	01740	00658	00124	0 0 0 1 0 1 1 1 1 1 1 1 1 1 1 1	0 0 0 0 0 0 0 0 0 0 0 0 0 0 0 0
2023-10-18T02-23-55.925 PM	000028.8286	-000000.0408	000000.0837	-000000.0058	000000.0799	000000.4444	000000.9265	000003.4664	000003.9600	54012	00211	00467	00342	00063	00560	01746	00658	00116	0 0 0 1 0 1 1 1 1 1 1 1 1 1 1 1	0 0 0 0 0 0 0 0 0 0 0 0 0 0 0 0
2023-10-18T02-23-58.294 PM	000028.8299	-000000.0139	000000.1143	000000.0027	000000.0877	000000.4444	000000.9252	000003.5294	000004.4400	54014	00267	00541	00405	00067	00560	01744	00657	00124	0 0 0 1 0 1 1 1 1 1 1 1 1 1 1 1	0 0 0 0 0 0 0 0 0 0 0 0 0 0 0 0
2023-10-18T02-24-02.936 PM	000028.8344	-000000.0355	000000.0808	-000000.0059	000000.0818	000000.4444	000000.9259	000003.4034	000004.2000	54021	00222	00460	00341	00064	00560	01745	00659	00120	0 0 0 1 0 1 1 1 1 1 1 1 1 1 1 1	0 0 0 0 0 0 0 0 0 0 0 0 0 0 0 0
2023-10-18T02-24-05.367 PM	000028.8351	-000000.0312	000000.0828	-000000.0057	000000.0799	000000.4444	000000.9265	000003.4664	000004.2000	54022	00231	00465	00343	00063	00560	01746	00658	00120	0 0 0 1 0 1 1 1 1 1 1 1 1 1 1 1	0 0 0 0 0 0 0 0 0 0 0 0 0 0 0 0
2023-10-18T02-24-09.431 PM	000028.8325	-000000.0010	000000.1127	000000.0034	000000.0877	000000.4103	000000.9252	000003.4034	000003.9600	54018	00294	00537	00410	00067	00559	01744	00659	00116	0 0 0 1 0 1 1 1 1 1 1 1 1 1 1 1	0 0 0 0 0 0 0 0 0 0 0 0 0 0 0 0
2023-10-18T02-24-12.298 PM	000028.8331	-000000.0355	000000.0808	-000000.0057	000000.0838	000000.4444	000000.9265	000003.5294	000003.9600	54019	00222	00460	00343	00065	00560	01746	00657	00116	0 0 0 1 0 1 1 1 1 1 1 1 1 1 1 1	0 0 0 0 0 0 0 0 0 0 0 0 0 0 0 0
2023-10-18T02-24-16.413 PM	000028.8325	-000000.0043	000000.1114	000000.0038	000000.0838	000000.4103	000000.9265	000003.4034	000004.4400	54018	00287	00534	00413	00065	00559	01746	00659	00124	0 0 0 1 0 1 1 1 1 1 1 1 1 1 1 1	0 0 0 0 0 0 0 0 0 0 0 0 0 0 0 0
2023-10-18T02-24-20.304 PM	000028.8286	-000000.0394	000000.0853	-000000.0063	000000.0857	000000.4103	000000.9240	000003.4034	000004.2000	54012	00214	00471	00338	00066	00559	01742	00659	00120	0 0 0 1 0 1 1 1 1 1 1 1 1 1 1 1	0 0 0 0 0 0 0 0 0 0 0 0 0 0 0 0
2023-10-18T02-24-23.709 PM	000028.8221	-000000.0398	000000.0845	-000000.0066	000000.0877	000000.4103	000000.9252	000003.4664	000004.4400	54002	00213	00469	00336	00067	00559	01744	00658	00124	0 0 0 1 0 1 1 1 1 1 1 1 1 1 1 1	0 0 0 0 0 0 0 0 0 0 0 0 0 0 0 0
2023-10-18T02-24-25.734 PM	000028.8221	-000000.0187	000000.0837	-000000.0062	000000.0818	000000.4103	000000.9271	000003.4034	000004.4400	54002	00257	00467	00339	00064	00559	01747	00659	00124	0 0 0 1 0 1 1 1 1 1 1 1 1 1 1 1	0 0 0 0 0 0 0 0 0 0 0 0 0 0 0 0
2023-10-18T02-24-30.080 PM	000028.8357	-000000.0216	000000.1151	000000.0028	000000.0916	000000.4103	000000.9240	000003.4664	000003.4800	54023	00251	00543	00406	00069	00559	01742	00658	00108	0 0 0 1 0 1 1 1 1 1 1 1 1 1 1 1	0 0 0 0 0 0 0 0 0 0 0 0 0 0 0 0
2023-10-18T02-24-33.265 PM	000028.8370	-000000.0048	000000.1139	000000.0027	000000.0916	000000.4103	000000.9246	000003.4664	000003.9600	54025	00286	00540	00405	00069	00559	01743	00658	00116	0 0 0 1 0 1 1 1 1 1 1 1 1 1 1 1	0 0 0 0 0 0 0 0 0 0 0 0 0 0 0 0
2023-10-18T02-24-36.403 PM	000028.8455	-000000.0389	000000.0824	-000000.0055	000000.0779	000000.4103	000000.9265	000003.4034	000004.2000	54038	00215	00464	00344	00062	00559	01746	00659	00120	0 0 0 1 0 1 1 1 1 1 1 1 1 1 1 1	0 0 0 0 0 0 0 0 0 0 0 0 0 0 0 0
2023-10-18T02-24-40.294 PM	000028.8435	-000000.0024	000000.1127	000000.0027	000000.0877	000000.4103	000000.9240	000003.4664	000004.2000	54035	00291	00537	00405	00067	00559	01742	00658	00120	0 0 0 1 0 1 1 1 1 1 1 1 1 1 1 1	0 0 0 0 0 0 0 0 0 0 0 0 0 0 0 0
2023-10-18T02-24-43.353 PM	000028.8429	-000000.0038	000000.1143	000000.0026	000000.0877	000000.4103	000000.9265	000003.5294	000004.2000	54034	00288	00541	00404	00067	00559	01746	00657	00120	0 0 0 1 0 1 1 1 1 1 1 1 1 1 1 1	0 0 0 0 0 0 0 0 0 0 0 0 0 0 0 0
2023-10-18T02-24-47.355 PM	000028.8513	-000000.0379	000000.0841	-000000.0069	000000.0818	000000.4103	000000.9246	000003.5294	000004.4400	54047	00217	00468	00334	00064	00559	01743	00657	00124	0 0 0 1 0 1 1 1 1 1 1 1 1 1 1 1	0 0 0 0 0 0 0 0 0 0 0 0 0 0 0 0
2023-10-18T02-24-50.399 PM	000028.8572	-000000.0216	000000.0841	-000000.0063	000000.0838	000000.4103	000000.9252	000003.4034	000004.4400	54056	00251	00468	00338	00065	00559	01744	00659	00124	0 0 0 1 0 1 1 1 1 1 1 1 1 1 1 1	0 0 0 0 0 0 0 0 0 0 0 0 0 0 0 0
2023-10-18T02-24-54.896 PM	000028.8663	-000000.0278	000000.1106	000000.0038	000000.0838	000000.4103	000000.9259	000003.4664	000004.2000	54070	00238	00532	00413	00065	00559	01745	00658	00120	0 0 0 1 0 1 1 1 1 1 1 1 1 1 1 1	0 0 0 0 0 0 0 0 0 0 0 0 0 0 0 0
2023-10-18T02-24-57.882 PM	000028.8617	-000000.0038	000000.0870	-000000.0055	000000.0779	000000.4103	000000.9289	000003.3403	000004.4400	54063	00288	00475	00344	00062	00559	01750	00660	00124	0 0 0 1 0 1 1 1 1 1 1 1 1 1 1 1	0 0 0 0 0 0 0 0 0 0 0 0 0 0 0 0
2023-10-18T02-25-01.255 PM	000028.8676	-000000.0139	000000.0841	-000000.0069	000000.0857	000000.4103	000000.9252	000003.4034	000004.4400	54072	00267	00468	00334	00066	00559	01744	00659	00124	0 0 0 1 0 1 1 1 1 1 1 1 1 1 1 1	0 0 0 0 0 0 0 0 0 0 0 0 0 0 0 0
2023-10-18T02-25-05.316 PM	000028.8773	-000000.0355	000000.1085	000000.0036	000000.0857	000000.4103	000000.9265	000003.4034	000004.2000	54087	00222	00527	00412	00066	00559	01746	00659	00120	0 0 0 1 0 1 1 1 1 1 1 1 1 1 1 1	0 0 0 0 0 0 0 0 0 0 0 0 0 0 0 0
2023-10-18T02-25-08.392 PM	000028.8916	-000000.0370	000000.0808	-000000.0058	000000.0799	000000.4103	000000.9265	000003.4664	000004.4400	54109	00219	00460	00342	00063	00559	01746	00658	00124	0 0 0 1 0 1 1 1 1 1 1 1 1 1 1 1	0 0 0 0 0 0 0 0 0 0 0 0 0 0 0 0
2023-10-18T02-25-13.253 PM	000028.9099	-000000.0336	000000.1139	000000.0034	000000.0857	000000.4444	000000.9265	000003.5924	000004.2000	54137	00226	00540	00410	00066	00560	01746	00656	00120	0 0 0 1 0 1 1 1 1 1 1 1 1 1 1 1	0 0 0 0 0 0 0 0 0 0 0 0 0 0 0 0
2023-10-18T02-25-18.038 PM	000028.9138	-000000.0365	000000.1052	000000.0039	000000.0818	000000.4444	000000.9265	000003.4664	000004.2000	54143	00220	00519	00414	00064	00560	01746	00658	00120	0 0 0 1 0 1 1 1 1 1 1 1 1 1 1 1	0 0 0 0 0 0 0 0 0 0 0 0 0 0 0 0
2023-10-18T02-25-20.030 PM	000028.9151	-000000.0014	000000.1102	000000.0036	000000.0857	000000.4444	000000.9271	000003.4034	000004.2000	54145	00293	00531	00412	00066	00560	01747	00659	00120	0 0 0 1 0 1 1 1 1 1 1 1 1 1 1 1	0 0 0 0 0 0 0 0 0 0 0 0 0 0 0 0
2023-10-18T02-25-23.513 PM	000028.9118	-000000.0019	000000.1114	000000.0034	000000.0877	000000.4444	000000.9246	000003.4034	000004.2000	54140	00292	00534	00410	00067	00560	01743	00659	00120	0 0 0 1 0 1 1 1 1 1 1 1 1 1 1 1	0 0 0 0 0 0 0 0 0 0 0 0 0 0 0 0
2023-10-18T02-25-26.666 PM	000028.9125	-000000.0384	000000.0849	-000000.0067	000000.0818	000000.4444	000000.9246	000003.5294	000004.2000	54141	00216	00470	00335	00064	00560	01743	00657	00120	0 0 0 1 0 1 1 1 1 1 1 1 1 1 1 1	0 0 0 0 0 0 0 0 0 0 0 0 0 0 0 0
2023-10-18T02-25-30.148 PM	000028.9085	-000000.0024	000000.0936	-000000.0055	000000.0799	000000.4444	000000.9252	000003.4034	000004.2000	54135	00291	00491	00344	00063	00560	01744	00659	00120	0 0 0 1 0 1 1 1 1 1 1 1 1 1 1 1	0 0 0 0 0 0 0 0 0 0 0 0 0 0 0 0
2023-10-18T02-25-34.023 PM	000028.9046	-000000.0379	000000.0965	000000.0030	000000.0877	000000.4444	000000.9265	000003.5294	000004.4400	54129	00217	00498	00407	00067	00560	01746	00657	00124	0 0 0 1 0 1 1 1 1 1 1 1 1 1 1 1	0 0 0 0 0 0 0 0 0 0 0 0 0 0 0 0
2023-10-18T02-25-38.310 PM	000028.9085	-000000.0053	000000.1040	-000000.0057	000000.0779	000000.4444	000000.9265	000003.4664	000003.4800	54135	00285	00516	00343	00062	00560	01746	00658	00108	0 0 0 1 0 1 1 1 1 1 1 1 1 1 1 1	0 0 0 0 0 0 0 0 0 0 0 0 0 0 0 0
2023-10-18T02-25-42.014 PM	000028.9079	-000000.0360	000000.0899	000000.0042	000000.0838	000000.4444	000000.9277	000003.4664	000004.4400	54134	00221	00482	00416	00065	00560	01748	00658	00124	0 0 0 1 0 1 1 1 1 1 1 1 1 1 1 1	0 0 0 0 0 0 0 0 0 0 0 0 0 0 0 0
2023-10-18T02-25-44.948 PM	000028.9131	-000000.0379	000000.0870	000000.0030	000000.0857	000000.4444	000000.9283	000003.4664	000003.9600	54142	00217	00475	00407	00066	00560	01749	00658	00116	0 0 0 1 0 1 1 1 1 1 1 1 1 1 1 1	0 0 0 0 0 0 0 0 0 0 0 0 0 0 0 0
2023-10-18T02-25-48.405 PM	000028.9085	-000000.0384	000000.0845	-000000.0067	000000.0818	000000.4444	000000.9234	000003.4664	000004.4400	54135	00216	00469	00335	00064	00560	01741	00658	00124	0 0 0 1 0 1 1 1 1 1 1 1 1 1 1 1	0 0 0 0 0 0 0 0 0 0 0 0 0 0 0 0
2023-10-18T02-25-51.211 PM	000028.9033	-000000.0370	000000.0808	-000000.0058	000000.0799	000000.4444	000000.9271	000003.4664	000004.4400	54127	00219	00460	00342	00063	00560	01747	00658	00124	0 0 0 1 0 1 1 1 1 1 1 1 1 1 1 1	0 0 0 0 0 0 0 0 0 0 0 0 0 0 0 0
2023-10-18T02-25-54.221 PM	000028.9085	-000000.0053	000000.1069	-000000.0057	000000.0799	000000.4444	000000.9265	000003.4034	000004.2000	54135	00285	00523	00343	00063	00560	01746	00659	00120	0 0 0 1 0 1 1 1 1 1 1 1 1 1 1 1	0 0 0 0 0 0 0 0 0 0 0 0 0 0 0 0
2023-10-18T02-25-58.227 PM	000028.9131	-000000.0403	000000.0961	000000.0039	000000.0877	000000.4444	000000.9265	000003.4664	000004.4400	54142	00212	00497	00414	00067	00560	01746	00658	00124	0 0 0 1 0 1 1 1 1 1 1 1 1 1 1 1	0 0 0 0 0 0 0 0 0 0 0 0 0 0 0 0
2023-10-18T02-26-01.173 PM	000028.9125	-000000.0374	000000.0866	000000.0035	000000.0877	000000.4444	000000.9259	000003.5294	000003.4800	54141	00218	00474	00411	00067	00560	01745	00657	00108	0 0 0 1 0 1 1 1 1 1 1 1 1 1 1 1	0 0 0 0 0 0 0 0 0 0 0 0 0 0 0 0
2023-10-18T02-26-04.938 PM	000028.9014	-000000.0058	000000.1135	-000000.0058	000000.0818	000000.4444	000000.9271	000003.3403	000004.2000	54124	00284	00539	00342	00064	00560	01747	00660	00120	0 0 0 1 0 1 1 1 1 1 1 1 1 1 1 1	0 0 0 0 0 0 0 0 0 0 0 0 0 0 0 0
2023-10-18T02-26-08.924 PM	000028.8981	-000000.0394	000000.0911	000000.0032	000000.0857	000000.4444	000000.9265	000003.5294	000003.9600	54119	00214	00485	00409	00066	00560	01746	00657	00116	0 0 0 1 0 1 1 1 1 1 1 1 1 1 1 1	0 0 0 0 0 0 0 0 0 0 0 0 0 0 0 0
2023-10-18T02-26-11.984 PM	000028.8988	-000000.0374	000000.0816	-000000.0055	000000.0799	000000.4444	000000.9259	000003.4664	000004.2000	54120	00218	00462	00344	00063	00560	01745	00658	00120	0 0 0 1 0 1 1 1 1 1 1 1 1 1 1 1	0 0 0 0 0 0 0 0 0 0 0 0 0 0 0 0
2023-10-18T02-26-16.331 PM	000028.9040	-000000.0024	000000.1131	000000.0030	000000.0857	000000.4444	000000.9271	000003.4664	000004.4400	54128	00291	00538	00407	00066	00560	01747	00658	00124	0 0 0 1 0 1 1 1 1 1 1 1 1 1 1 1	0 0 0 0 0 0 0 0 0 0 0 0 0 0 0 0
2023-10-18T02-26-18.922 PM	000028.9007	-000000.0048	000000.1143	000000.0030	000000.0916	000000.4444	000000.9265	000003.5294	000004.2000	54123	00286	00541	00407	00069	00560	01746	00657	00120	0 0 0 1 0 1 1 1 1 1 1 1 1 1 1 1	0 0 0 0 0 0 0 0 0 0 0 0 0 0 0 0
2023-10-18T02-26-22.925 PM	000028.8975	-000000.0403	000000.0833	-000000.0061	000000.0818	000000.4444	000000.9265	000003.5294	000003.9600	54118	00212	00466	00340	00064	00560	01746	00657	00116	0 0 0 1 0 1 1 1 1 1 1 1 1 1 1 1	0 0 0 0 0 0 0 0 0 0 0 0 0 0 0 0
2023-10-18T02-26-25.829 PM	000028.8962	-000000.0029	000000.1118	-000000.0047	000000.0760	000000.4444	000000.9265	000003.4034	000003.9600	54116	00290	00535	00350	00061	00560	01746	00659	00116	0 0 0 1 0 1 1 1 1 1 1 1 1 1 1 1	0 0 0 0 0 0 0 0 0 0 0 0 0 0 0 0
2023-10-18T02-26-29.955 PM	000028.9066	-000000.0370	000000.0845	000000.0007	000000.0857	000000.4444	000000.9283	000003.4664	000003.9600	54132	00219	00469	00390	00066	00560	01749	00658	00116	0 0 0 1 0 1 1 1 1 1 1 1 1 1 1 1	0 0 0 0 0 0 0 0 0 0 0 0 0 0 0 0
2023-10-18T02-26-33.986 PM	000028.9190	-000000.0024	000000.1110	-000000.0005	000000.0779	000000.4444	000000.9265	000003.4034	000004.2000	54151	00291	00533	00381	00062	00560	01746	00659	00120	0 0 0 1 0 1 1 1 1 1 1 1 1 1 1 1	0 0 0 0 0 0 0 0 0 0 0 0 0 0 0 0
2023-10-18T02-26-36.088 PM	000028.9229	-000000.0370	000000.0824	-000000.0055	000000.0779	000000.4444	000000.9265	000003.4034	000004.2000	54157	00219	00464	00344	00062	00560	01746	00659	00120	0 0 0 1 0 1 1 1 1 1 1 1 1 1 1 1	0 0 0 0 0 0 0 0 0 0 0 0 0 0 0 0
2023-10-18T02-26-41.251 PM	000028.9222	-000000.0389	000000.0833	000000.0026	000000.0857	000000.4444	000000.9283	000003.4034	000004.2000	54156	00215	00466	00404	00066	00560	01749	00659	00120	0 0 0 1 0 1 1 1 1 1 1 1 1 1 1 1	0 0 0 0 0 0 0 0 0 0 0 0 0 0 0 0
2023-10-18T02-26-44.264 PM	000028.9307	-000000.0379	000000.0845	-000000.0070	000000.0838	000000.4444	000000.9246	000003.5294	000004.4400	54169	00217	00469	00333	00065	00560	01743	00657	00124	0 0 0 1 0 1 1 1 1 1 1 1 1 1 1 1	0 0 0 0 0 0 0 0 0 0 0 0 0 0 0 0
2023-10-18T02-26-47.951 PM	000028.9255	-000000.0048	000000.1135	000000.0032	000000.0877	000000.4444	000000.9234	000003.4664	000004.4400	54161	00286	00539	00409	00067	00560	01741	00658	00124	0 0 0 1 0 1 1 1 1 1 1 1 1 1 1 1	0 0 0 0 0 0 0 0 0 0 0 0 0 0 0 0
2023-10-18T02-26-52.659 PM	000028.9105	-000000.0029	000000.1122	000000.0040	000000.0818	000000.4444	000000.9252	000003.4664	000004.6800	54138	00290	00536	00415	00064	00560	01744	00658	00128	0 0 0 1 0 1 1 1 1 1 1 1 1 1 1 1	0 0 0 0 0 0 0 0 0 0 0 0 0 0 0 0
2023-10-18T02-26-55.251 PM	000028.8910	-000000.0374	000000.0837	-000000.0065	000000.0799	000000.4444	000000.9259	000003.4034	000004.2000	54108	00218	00467	00337	00063	00560	01745	00659	00120	0 0 0 1 0 1 1 1 1 1 1 1 1 1 1 1	0 0 0 0 0 0 0 0 0 0 0 0 0 0 0 0
2023-10-18T02-26-59.940 PM	000028.8910	-000000.0379	000000.0845	-000000.0067	000000.0838	000000.4444	000000.9240	000003.4664	000004.2000	54108	00217	00469	00335	00065	00560	01742	00658	00120	0 0 0 1 0 1 1 1 1 1 1 1 1 1 1 1	0 0 0 0 0 0 0 0 0 0 0 0 0 0 0 0
2023-10-18T02-27-02.134 PM	000028.8936	-000000.0389	000000.0849	-000000.0027	000000.0896	000000.4444	000000.9246	000003.4034	000004.4400	54112	00215	00470	00365	00068	00560	01743	00659	00124	0 0 0 1 0 1 1 1 1 1 1 1 1 1 1 1	0 0 0 0 0 0 0 0 0 0 0 0 0 0 0 0
2023-10-18T02-27-06.165 PM	000028.8949	-000000.0014	000000.1102	000000.0018	000000.0799	000000.4444	000000.9252	000003.4034	000003.7200	54114	00293	00531	00398	00063	00560	01744	00659	00112	0 0 0 1 0 1 1 1 1 1 1 1 1 1 1 1	0 0 0 0 0 0 0 0 0 0 0 0 0 0 0 0
2023-10-18T02-27-08.895 PM	000028.8903	-000000.0038	000000.1127	-000000.0004	000000.0779	000000.4444	000000.9240	000003.4664	000004.2000	54107	00288	00537	00382	00062	00560	01742	00658	00120	0 0 0 1 0 1 1 1 1 1 1 1 1 1 1 1	0 0 0 0 0 0 0 0 0 0 0 0 0 0 0 0
2023-10-18T02-27-12.894 PM	000028.8819	-000000.0394	000000.0837	-000000.0058	000000.0877	000000.4444	000000.9234	000003.4664	000004.2000	54094	00214	00467	00342	00067	00560	01741	00658	00120	0 0 0 1 0 1 1 1 1 1 1 1 1 1 1 1	0 0 0 0 0 0 0 0 0 0 0 0 0 0 0 0
2023-10-18T02-27-15.953 PM	000028.8780	-000000.0245	000000.0816	-000000.0061	000000.0799	000000.4444	000000.9252	000003.4664	000004.2000	54088	00245	00462	00340	00063	00560	01744	00658	00120	0 0 0 1 0 1 1 1 1 1 1 1 1 1 1 1	0 0 0 0 0 0 0 0 0 0 0 0 0 0 0 0
2023-10-18T02-27-19.953 PM	000028.8903	-000000.0053	000000.1131	000000.0039	000000.0877	000000.4444	000000.9246	000003.4664	000004.2000	54107	00285	00538	00414	00067	00560	01743	00658	00120	0 0 0 1 0 1 1 1 1 1 1 1 1 1 1 1	0 0 0 0 0 0 0 0 0 0 0 0 0 0 0 0
2023-10-18T02-27-22.887 PM	000028.8988	-000000.0010	000000.1110	000000.0036	000000.0818	000000.4444	000000.9240	000003.5294	000004.4400	54120	00294	00533	00412	00064	00560	01742	00657	00124	0 0 0 1 0 1 1 1 1 1 1 1 1 1 1 1	0 0 0 0 0 0 0 0 0 0 0 0 0 0 0 0
2023-10-18T02-27-26.872 PM	000028.8851	-000000.0331	000000.0841	-000000.0070	000000.0818	000000.4444	000000.9252	000003.4034	000004.2000	54099	00227	00468	00333	00064	00560	01744	00659	00120	0 0 0 1 0 1 1 1 1 1 1 1 1 1 1 1	0 0 0 0 0 0 0 0 0 0 0 0 0 0 0 0
2023-10-18T02-27-30.875 PM	000028.8754	-000000.0202	000000.1118	000000.0036	000000.0857	000000.4444	000000.9246	000003.4034	000004.2000	54084	00254	00535	00412	00066	00560	01743	00659	00120	0 0 0 1 0 1 1 1 1 1 1 1 1 1 1 1	0 0 0 0 0 0 0 0 0 0 0 0 0 0 0 0
2023-10-18T02-27-33.935 PM	000028.8708	-000000.0370	000000.0837	-000000.0067	000000.0799	000000.4444	000000.9240	000003.4664	000003.7200	54077	00219	00467	00335	00063	00560	01742	00658	00112	0 0 0 1 0 1 1 1 1 1 1 1 1 1 1 1	0 0 0 0 0 0 0 0 0 0 0 0 0 0 0 0
2023-10-18T02-27-37.936 PM	000028.8656	-000000.0019	000000.1110	000000.0036	000000.0818	000000.4444	000000.9259	000003.3403	000003.9600	54069	00292	00533	00412	00064	00560	01745	00660	00116	0 0 0 1 0 1 1 1 1 1 1 1 1 1 1 1	0 0 0 0 0 0 0 0 0 0 0 0 0 0 0 0
2023-10-18T02-27-40.870 PM	000028.8747	-000000.0024	000000.1131	000000.0034	000000.0838	000000.4444	000000.9246	000003.3403	000004.2000	54083	00291	00538	00410	00065	00560	01743	00660	00120	0 0 0 1 0 1 1 1 1 1 1 1 1 1 1 1	0 0 0 0 0 0 0 0 0 0 0 0 0 0 0 0
2023-10-18T02-27-44.858 PM	000028.8838	-000000.0374	000000.0841	-000000.0066	000000.0818	000000.4444	000000.9259	000003.4664	000004.2000	54097	00218	00468	00336	00064	00560	01745	00658	00120	0 0 0 1 0 1 1 1 1 1 1 1 1 1 1 1	0 0 0 0 0 0 0 0 0 0 0 0 0 0 0 0
2023-10-18T02-27-48.860 PM	000028.8851	-000000.0014	000000.1110	000000.0038	000000.0838	000000.4444	000000.9252	000003.3403	000004.2000	54099	00293	00533	00413	00065	00560	01744	00660	00120	0 0 0 1 0 1 1 1 1 1 1 1 1 1 1 1	0 0 0 0 0 0 0 0 0 0 0 0 0 0 0 0
2023-10-18T02-27-51.919 PM	000028.8884	-000000.0274	000000.1143	000000.0032	000000.0877	000000.4444	000000.9252	000003.4664	000004.4400	54104	00239	00541	00409	00067	00560	01744	00658	00124	0 0 0 1 0 1 1 1 1 1 1 1 1 1 1 1	0 0 0 0 0 0 0 0 0 0 0 0 0 0 0 0
2023-10-18T02-27-55.920 PM	000028.8767	-000000.0187	000000.0833	-000000.0059	000000.0838	000000.4444	000000.9283	000003.3403	000004.2000	54086	00257	00466	00341	00065	00560	01749	00660	00120	0 0 0 1 0 1 1 1 1 1 1 1 1 1 1 1	0 0 0 0 0 0 0 0 0 0 0 0 0 0 0 0
2023-10-18T02-27-58.872 PM	000028.8650	-000000.0240	000000.0837	-000000.0061	000000.0838	000000.4444	000000.9240	000003.3403	000004.2000	54068	00246	00467	00340	00065	00560	01742	00660	00120	0 0 0 1 0 1 1 1 1 1 1 1 1 1 1 1	0 0 0 0 0 0 0 0 0 0 0 0 0 0 0 0
2023-10-18T02-28-02.833 PM	000028.8526	-000000.0259	000000.1118	000000.0035	000000.0838	000000.4444	000000.9259	000003.5294	000004.4400	54049	00242	00535	00411	00065	00560	01745	00657	00124	0 0 0 1 0 1 1 1 1 1 1 1 1 1 1 1	0 0 0 0 0 0 0 0 0 0 0 0 0 0 0 0
2023-10-18T02-28-05.893 PM	000028.8520	-000000.0374	000000.0841	-000000.0069	000000.0838	000000.4444	000000.9265	000003.4664	000004.2000	54048	00218	00468	00334	00065	00560	01746	00658	00120	0 0 0 1 0 1 1 1 1 1 1 1 1 1 1 1	0 0 0 0 0 0 0 0 0 0 0 0 0 0 0 0
2023-10-18T02-28-09.910 PM	000028.8656	-000000.0034	000000.1131	000000.0031	000000.0857	000000.4444	000000.9265	000003.3403	000003.9600	54069	00289	00538	00408	00066	00560	01746	00660	00116	0 0 0 1 0 1 1 1 1 1 1 1 1 1 1 1	0 0 0 0 0 0 0 0 0 0 0 0 0 0 0 0
2023-10-18T02-28-13.893 PM	000028.8656	-000000.0370	000000.0816	-000000.0059	000000.0779	000000.4444	000000.9277	000003.4034	000003.9600	54069	00219	00462	00341	00062	00560	01748	00659	00116	0 0 0 1 0 1 1 1 1 1 1 1 1 1 1 1	0 0 0 0 0 0 0 0 0 0 0 0 0 0 0 0
2023-10-18T02-28-16.843 PM	000028.8695	-000000.0374	000000.0824	-000000.0057	000000.0779	000000.4444	000000.9252	000003.4664	000003.9600	54075	00218	00464	00343	00062	00560	01744	00658	00116	0 0 0 1 0 1 1 1 1 1 1 1 1 1 1 1	0 0 0 0 0 0 0 0 0 0 0 0 0 0 0 0
2023-10-18T02-28-20.138 PM	000028.8767	-000000.0053	000000.0841	-000000.0067	000000.0799	000000.4444	000000.9271	000003.4664	000004.6800	54086	00285	00468	00335	00063	00560	01747	00658	00128	0 0 0 1 0 1 1 1 1 1 1 1 1 1 1 1	0 0 0 0 0 0 0 0 0 0 0 0 0 0 0 0
2023-10-18T02-28-23.087 PM	000028.8793	-000000.0082	000000.0837	-000000.0069	000000.0818	000000.4444	000000.9265	000003.5294	000004.2000	54090	00279	00467	00334	00064	00560	01746	00657	00120	0 0 0 1 0 1 1 1 1 1 1 1 1 1 1 1	0 0 0 0 0 0 0 0 0 0 0 0 0 0 0 0
2023-10-18T02-28-26.114 PM	000028.8858	-000000.0048	000000.1118	000000.0036	000000.0857	000000.4444	000000.9252	000003.4664	000004.2000	54100	00286	00535	00412	00066	00560	01744	00658	00120	0 0 0 1 0 1 1 1 1 1 1 1 1 1 1 1	0 0 0 0 0 0 0 0 0 0 0 0 0 0 0 0
2023-10-18T02-28-30.117 PM	000028.8981	-000000.0365	000000.0816	-000000.0059	000000.0799	000000.4444	000000.9271	000003.4664	000004.2000	54119	00220	00462	00341	00063	00560	01747	00658	00120	0 0 0 1 0 1 1 1 1 1 1 1 1 1 1 1	0 0 0 0 0 0 0 0 0 0 0 0 0 0 0 0
2023-10-18T02-28-33.067 PM	000028.8975	-000000.0370	000000.0808	-000000.0062	000000.0779	000000.4444	000000.9252	000003.4664	000004.4400	54118	00219	00460	00339	00062	00560	01744	00658	00124	0 0 0 1 0 1 1 1 1 1 1 1 1 1 1 1	0 0 0 0 0 0 0 0 0 0 0 0 0 0 0 0
2023-10-18T02-28-37.051 PM	000028.8949	-000000.0048	000000.1122	000000.0036	000000.0838	000000.4444	000000.9252	000003.4034	000004.4400	54114	00286	00536	00412	00065	00560	01744	00659	00124	0 0 0 1 0 1 1 1 1 1 1 1 1 1 1 1	0 0 0 0 0 0 0 0 0 0 0 0 0 0 0 0
2023-10-18T02-28-40.125 PM	000028.9085	-000000.0403	000000.0890	000000.0039	000000.0877	000000.4444	000000.9259	000003.4664	000004.4400	54135	00212	00480	00414	00067	00560	01745	00658	00124	0 0 0 1 0 1 1 1 1 1 1 1 1 1 1 1	0 0 0 0 0 0 0 0 0 0 0 0 0 0 0 0
2023-10-18T02-28-43.875 PM	000028.9183	-000000.0034	000000.0973	-000000.0066	000000.0799	000000.4444	000000.9246	000003.3403	000004.4400	54150	00289	00500	00336	00063	00560	01743	00660	00124	0 0 0 1 0 1 1 1 1 1 1 1 1 1 1 1	0 0 0 0 0 0 0 0 0 0 0 0 0 0 0 0
2023-10-18T02-28-47.875 PM	000028.9157	-000000.0384	000000.1031	000000.0028	000000.0877	000000.4444	000000.9259	000003.4664	000004.2000	54146	00216	00514	00406	00067	00560	01745	00658	00120	0 0 0 1 0 1 1 1 1 1 1 1 1 1 1 1	0 0 0 0 0 0 0 0 0 0 0 0 0 0 0 0
2023-10-18T02-28-50.826 PM	000028.9112	-000000.0398	000000.1035	000000.0035	000000.0877	000000.4444	000000.9246	000003.5924	000004.4400	54139	00213	00515	00411	00067	00560	01743	00656	00124	0 0 0 1 0 1 1 1 1 1 1 1 1 1 1 1	0 0 0 0 0 0 0 0 0 0 0 0 0 0 0 0
2023-10-18T02-28-54.686 PM	000028.9092	-000000.0374	000000.0808	-000000.0061	000000.0779	000000.4444	000000.9240	000003.4664	000004.4400	54136	00218	00460	00340	00062	00560	01742	00658	00124	0 0 0 1 0 1 1 1 1 1 1 1 1 1 1 1	0 0 0 0 0 0 0 0 0 0 0 0 0 0 0 0
2023-10-18T02-28-57.872 PM	000028.9059	-000000.0053	000000.1131	000000.0038	000000.0857	000000.4444	000000.9252	000003.4664	000004.2000	54131	00285	00538	00413	00066	00560	01744	00658	00120	0 0 0 1 0 1 1 1 1 1 1 1 1 1 1 1	0 0 0 0 0 0 0 0 0 0 0 0 0 0 0 0
2023-10-18T02-29-01.732 PM	000028.8975	-000000.0394	000000.0837	-000000.0063	000000.0838	000000.4444	000000.9265	000003.4664	000004.4400	54118	00214	00467	00338	00065	00560	01746	00658	00124	0 0 0 1 0 1 1 1 1 1 1 1 1 1 1 1	0 0 0 0 0 0 0 0 0 0 0 0 0 0 0 0
2023-10-18T02-29-05.782 PM	000028.9072	-000000.0374	000000.0820	-000000.0061	000000.0799	000000.4444	000000.9265	000003.4034	000003.9600	54133	00218	00463	00340	00063	00560	01746	00659	00116	0 0 0 1 0 1 1 1 1 1 1 1 1 1 1 1	0 0 0 0 0 0 0 0 0 0 0 0 0 0 0 0
2023-10-18T02-29-08.621 PM	000028.9144	-000000.0024	000000.1011	-000000.0061	000000.0799	000000.4444	000000.9277	000003.4034	000004.2000	54144	00291	00509	00340	00063	00560	01748	00659	00120	0 0 0 1 0 1 1 1 1 1 1 1 1 1 1 1	0 0 0 0 0 0 0 0 0 0 0 0 0 0 0 0
2023-10-18T02-29-12.809 PM	000028.9274	-000000.0374	000000.0837	-000000.0061	000000.0818	000000.4444	000000.9252	000003.4664	000004.4400	54164	00218	00467	00340	00064	00560	01744	00658	00124	0 0 0 1 0 1 1 1 1 1 1 1 1 1 1 1	0 0 0 0 0 0 0 0 0 0 0 0 0 0 0 0
2023-10-18T02-29-15.869 PM	000028.9359	-000000.0024	000000.1118	-000000.0054	000000.0799	000000.4444	000000.9265	000003.4034	000003.7200	54177	00291	00535	00345	00063	00560	01746	00659	00112	0 0 0 1 0 1 1 1 1 1 1 1 1 1 1 1	0 0 0 0 0 0 0 0 0 0 0 0 0 0 0 0
2023-10-18T02-29-19.870 PM	000028.9456	-000000.0398	000000.0928	000000.0039	000000.0877	000000.4444	000000.9259	000003.4664	000003.7200	54192	00213	00489	00414	00067	00560	01745	00658	00112	0 0 0 1 0 1 1 1 1 1 1 1 1 1 1 1	0 0 0 0 0 0 0 0 0 0 0 0 0 0 0 0
2023-10-18T02-29-22.788 PM	000028.9443	-000000.0370	000000.0911	000000.0043	000000.0838	000000.4444	000000.9259	000003.4034	000003.9600	54190	00219	00485	00417	00065	00560	01745	00659	00116	0 0 0 1 0 1 1 1 1 1 1 1 1 1 1 1	0 0 0 0 0 0 0 0 0 0 0 0 0 0 0 0
2023-10-18T02-29-27.478 PM	000028.9307	-000000.0024	000000.1060	-000000.0061	000000.0799	000000.4444	000000.9252	000003.3403	000004.2000	54169	00291	00521	00340	00063	00560	01744	00660	00120	0 0 0 1 0 1 1 1 1 1 1 1 1 1 1 1	0 0 0 0 0 0 0 0 0 0 0 0 0 0 0 0
2023-10-18T02-29-30.792 PM	000028.9274	-000000.0379	000000.0833	000000.0031	000000.0818	000000.4444	000000.9271	000003.4664	000003.9600	54164	00217	00466	00408	00064	00560	01747	00658	00116	0 0 0 1 0 1 1 1 1 1 1 1 1 1 1 1	0 0 0 0 0 0 0 0 0 0 0 0 0 0 0 0
2023-10-18T02-29-33.852 PM	000028.9333	-000000.0374	000000.0841	-000000.0065	000000.0818	000000.4444	000000.9265	000003.3403	000004.4400	54173	00218	00468	00337	00064	00560	01746	00660	00124	0 0 0 1 0 1 1 1 1 1 1 1 1 1 1 1	0 0 0 0 0 0 0 0 0 0 0 0 0 0 0 0
2023-10-18T02-29-36.094 PM	000028.9339	-000000.0370	000000.0812	000000.0024	000000.0857	000000.4444	000000.9252	000003.4034	000004.2000	54174	00219	00461	00403	00066	00560	01744	00659	00120	0 0 0 1 0 1 1 1 1 1 1 1 1 1 1 1	0 0 0 0 0 0 0 0 0 0 0 0 0 0 0 0
2023-10-18T02-29-40.077 PM	000028.9378	-000000.0024	000000.1114	-000000.0008	000000.0799	000000.4444	000000.9259	000003.3403	000004.2000	54180	00291	00534	00379	00063	00560	01745	00660	00120	0 0 0 1 0 1 1 1 1 1 1 1 1 1 1 1	0 0 0 0 0 0 0 0 0 0 0 0 0 0 0 0
2023-10-18T02-29-42.774 PM	000028.9372	-000000.0024	000000.1110	-000000.0013	000000.0799	000000.4444	000000.9271	000003.4664	000004.2000	54179	00291	00533	00375	00063	00560	01747	00658	00120	0 0 0 1 0 1 1 1 1 1 1 1 1 1 1 1	0 0 0 0 0 0 0 0 0 0 0 0 0 0 0 0
2023-10-18T02-29-46.663 PM	000028.9326	-000000.0034	000000.1135	000000.0034	000000.0857	000000.4444	000000.9277	000003.5294	000004.4400	54172	00289	00539	00410	00066	00560	01748	00657	00124	0 0 0 1 0 1 1 1 1 1 1 1 1 1 1 1	0 0 0 0 0 0 0 0 0 0 0 0 0 0 0 0
2023-10-18T02-29-49.831 PM	000028.9333	-000000.0365	000000.0812	-000000.0062	000000.0779	000000.4444	000000.9277	000003.4034	000004.4400	54173	00220	00461	00339	00062	00560	01748	00659	00124	0 0 0 1 0 1 1 1 1 1 1 1 1 1 1 1	0 0 0 0 0 0 0 0 0 0 0 0 0 0 0 0
2023-10-18T02-29-53.816 PM	000028.9203	-000000.0024	000000.1135	000000.0031	000000.0877	000000.4444	000000.9246	000003.4664	000004.4400	54153	00291	00539	00408	00067	00560	01743	00658	00124	0 0 0 1 0 1 1 1 1 1 1 1 1 1 1 1	0 0 0 0 0 0 0 0 0 0 0 0 0 0 0 0
2023-10-18T02-29-56.766 PM	000028.9040	-000000.0019	000000.1110	000000.0036	000000.0838	000000.4444	000000.9246	000003.3403	000003.7200	54128	00292	00533	00412	00065	00560	01743	00660	00112	0 0 0 1 0 1 1 1 1 1 1 1 1 1 1 1	0 0 0 0 0 0 0 0 0 0 0 0 0 0 0 0
2023-10-18T02-30-00.767 PM	000028.9001	-000000.0365	000000.0820	-000000.0058	000000.0799	000000.4444	000000.9271	000003.4034	000004.4400	54122	00220	00463	00342	00063	00560	01747	00659	00124	0 0 0 1 0 1 1 1 1 1 1 1 1 1 1 1	0 0 0 0 0 0 0 0 0 0 0 0 0 0 0 0
2023-10-18T02-30-04.769 PM	000028.9105	-000000.0034	000000.1135	000000.0032	000000.0896	000000.4444	000000.9252	000003.5294	000004.4400	54138	00289	00539	00409	00068	00560	01744	00657	00124	0 0 0 1 0 1 1 1 1 1 1 1 1 1 1 1	0 0 0 0 0 0 0 0 0 0 0 0 0 0 0 0
2023-10-18T02-30-07.828 PM	000028.9099	-000000.0384	000000.0833	-000000.0005	000000.0857	000000.4444	000000.9271	000003.5294	000003.4800	54137	00216	00466	00381	00066	00560	01747	00657	00108	0 0 0 1 0 1 1 1 1 1 1 1 1 1 1 1	0 0 0 0 0 0 0 0 0 0 0 0 0 0 0 0
2023-10-18T02-30-11.828 PM	000028.9151	-000000.0029	000000.1135	-000000.0031	000000.0799	000000.4444	000000.9271	000003.4034	000004.2000	54145	00290	00539	00362	00063	00560	01747	00659	00120	0 0 0 1 0 1 1 1 1 1 1 1 1 1 1 1	0 0 0 0 0 0 0 0 0 0 0 0 0 0 0 0
2023-10-18T02-30-14.748 PM	000028.9170	-000000.0034	000000.1118	-000000.0003	000000.0779	000000.4444	000000.9265	000003.3403	000003.7200	54148	00289	00535	00383	00062	00560	01746	00660	00112	0 0 0 1 0 1 1 1 1 1 1 1 1 1 1 1	0 0 0 0 0 0 0 0 0 0 0 0 0 0 0 0
2023-10-18T02-30-18.765 PM	000028.9209	-000000.0379	000000.0837	-000000.0055	000000.0857	000000.4444	000000.9259	000003.3403	000003.9600	54154	00217	00467	00344	00066	00560	01745	00660	00116	0 0 0 1 0 1 1 1 1 1 1 1 1 1 1 1	0 0 0 0 0 0 0 0 0 0 0 0 0 0 0 0
2023-10-18T02-30-22.767 PM	000028.9190	-000000.0038	000000.1127	000000.0007	000000.0818	000000.4444	000000.9252	000003.4034	000003.7200	54151	00288	00537	00390	00064	00560	01744	00659	00112	0 0 0 1 0 1 1 1 1 1 1 1 1 1 1 1	0 0 0 0 0 0 0 0 0 0 0 0 0 0 0 0
2023-10-18T02-30-25.811 PM	000028.9131	-000000.0048	000000.1131	000000.0036	000000.0877	000000.4444	000000.9259	000003.5294	000004.4400	54142	00286	00538	00412	00067	00560	01745	00657	00124	0 0 0 1 0 1 1 1 1 1 1 1 1 1 1 1	0 0 0 0 0 0 0 0 0 0 0 0 0 0 0 0
2023-10-18T02-30-28.950 PM	000028.9112	-000000.0034	000000.1131	000000.0034	000000.0799	000000.4444	000000.9265	000003.4034	000004.6800	54139	00289	00538	00410	00063	00560	01746	00659	00128	0 0 0 1 0 1 1 1 1 1 1 1 1 1 1 1	0 0 0 0 0 0 0 0 0 0 0 0 0 0 0 0
2023-10-18T02-30-32.732 PM	000028.9144	-000000.0365	000000.0812	-000000.0062	000000.0799	000000.4444	000000.9271	000003.4034	000003.9600	54144	00220	00461	00339	00063	00560	01747	00659	00116	0 0 0 1 0 1 1 1 1 1 1 1 1 1 1 1	0 0 0 0 0 0 0 0 0 0 0 0 0 0 0 0
2023-10-18T02-30-36.748 PM	000028.9209	-000000.0077	000000.1122	000000.0034	000000.0896	000000.4444	000000.9234	000003.4034	000003.9600	54154	00280	00536	00410	00068	00560	01741	00659	00116	0 0 0 1 0 1 1 1 1 1 1 1 1 1 1 1	0 0 0 0 0 0 0 0 0 0 0 0 0 0 0 0
2023-10-18T02-30-41.094 PM	000028.9196	-000000.0374	000000.0820	-000000.0059	000000.0818	000000.4444	000000.9252	000003.5294	000003.7200	54152	00218	00463	00341	00064	00560	01744	00657	00112	0 0 0 1 0 1 1 1 1 1 1 1 1 1 1 1	0 0 0 0 0 0 0 0 0 0 0 0 0 0 0 0
2023-10-18T02-30-42.883 PM	000028.9216	-000000.0379	000000.0820	-000000.0061	000000.0838	000000.4444	000000.9240	000003.5294	000004.2000	54155	00217	00463	00340	00065	00560	01742	00657	00120	0 0 0 1 0 1 1 1 1 1 1 1 1 1 1 1	0 0 0 0 0 0 0 0 0 0 0 0 0 0 0 0
2023-10-18T02-30-45.880 PM	000028.9196	-000000.0240	000000.0837	-000000.0066	000000.0838	000000.4444	000000.9246	000003.4664	000004.2000	54152	00246	00467	00336	00065	00560	01743	00658	00120	0 0 0 1 0 1 1 1 1 1 1 1 1 1 1 1	0 0 0 0 0 0 0 0 0 0 0 0 0 0 0 0
2023-10-18T02-30-49.442 PM	000028.9203	-000000.0101	000000.1139	000000.0030	000000.0838	000000.4444	000000.9240	000003.4034	000003.9600	54153	00275	00540	00407	00065	00560	01742	00659	00116	0 0 0 1 0 1 1 1 1 1 1 1 1 1 1 1	0 0 0 0 0 0 0 0 0 0 0 0 0 0 0 0
2023-10-18T02-30-53.772 PM	000028.9157	-000000.0187	000000.0816	-000000.0061	000000.0779	000000.4444	000000.9265	000003.4034	000004.4400	54146	00257	00462	00340	00062	00560	01746	00659	00124	0 0 0 1 0 1 1 1 1 1 1 1 1 1 1 1	0 0 0 0 0 0 0 0 0 0 0 0 0 0 0 0
2023-10-18T02-30-57.065 PM	000028.9125	-000000.0360	000000.0828	-000000.0059	000000.0857	000000.4444	000000.9234	000003.4664	000004.4400	54141	00221	00465	00341	00066	00560	01741	00658	00124	0 0 0 1 0 1 1 1 1 1 1 1 1 1 1 1	0 0 0 0 0 0 0 0 0 0 0 0 0 0 0 0
2023-10-18T02-30-59.451 PM	000028.9027	-000000.0038	000000.1135	000000.0028	000000.0857	000000.4444	000000.9246	000003.3403	000003.9600	54126	00288	00539	00406	00066	00560	01743	00660	00116	0 0 0 1 0 1 1 1 1 1 1 1 1 1 1 1	0 0 0 0 0 0 0 0 0 0 0 0 0 0 0 0
2023-10-18T02-31-04.001 PM	000028.9027	-000000.0365	000000.0820	-000000.0059	000000.0799	000000.4444	000000.9246	000003.4664	000003.9600	54126	00220	00463	00341	00063	00560	01743	00658	00116	0 0 0 1 0 1 1 1 1 1 1 1 1 1 1 1	0 0 0 0 0 0 0 0 0 0 0 0 0 0 0 0
2023-10-18T02-31-07.058 PM	000028.9007	-000000.0365	000000.0820	-000000.0061	000000.0799	000000.4444	000000.9246	000003.5294	000003.7200	54123	00220	00463	00340	00063	00560	01743	00657	00112	0 0 0 1 0 1 1 1 1 1 1 1 1 1 1 1	0 0 0 0 0 0 0 0 0 0 0 0 0 0 0 0
2023-10-18T02-31-10.950 PM	000028.8988	-000000.0048	000000.1131	000000.0038	000000.0838	000000.4444	000000.9246	000003.4034	000003.7200	54120	00286	00538	00413	00065	00560	01743	00659	00112	0 0 0 1 0 1 1 1 1 1 1 1 1 1 1 1	0 0 0 0 0 0 0 0 0 0 0 0 0 0 0 0
2023-10-18T02-31-14.005 PM	000028.8955	-000000.0216	000000.1118	000000.0035	000000.0838	000000.4444	000000.9234	000003.5294	000003.9600	54115	00251	00535	00411	00065	00560	01741	00657	00116	0 0 0 1 0 1 1 1 1 1 1 1 1 1 1 1	0 0 0 0 0 0 0 0 0 0 0 0 0 0 0 0
2023-10-18T02-31-17.596 PM	000028.8871	-000000.0144	000000.0833	-000000.0058	000000.0818	000000.4444	000000.9246	000003.4034	000004.2000	54102	00266	00466	00342	00064	00560	01743	00659	00120	0 0 0 1 0 1 1 1 1 1 1 1 1 1 1 1	0 0 0 0 0 0 0 0 0 0 0 0 0 0 0 0
2023-10-18T02-31-21.769 PM	000028.8838	-000000.0336	000000.1118	000000.0038	000000.0857	000000.4444	000000.9259	000003.4664	000004.4400	54097	00226	00535	00413	00066	00560	01745	00658	00124	0 0 0 1 0 1 1 1 1 1 1 1 1 1 1 1	0 0 0 0 0 0 0 0 0 0 0 0 0 0 0 0
2023-10-18T02-31-24.705 PM	000028.8786	-000000.0398	000000.1064	000000.0040	000000.0857	000000.4444	000000.9259	000003.4664	000004.2000	54089	00213	00522	00415	00066	00560	01745	00658	00120	0 0 0 1 0 1 1 1 1 1 1 1 1 1 1 1	0 0 0 0 0 0 0 0 0 0 0 0 0 0 0 0
2023-10-18T02-31-28.704 PM	000028.8851	-000000.0197	000000.0824	-000000.0059	000000.0779	000000.4444	000000.9252	000003.4034	000004.4400	54099	00255	00464	00341	00062	00560	01744	00659	00124	0 0 0 1 0 1 1 1 1 1 1 1 1 1 1 1	0 0 0 0 0 0 0 0 0 0 0 0 0 0 0 0
2023-10-18T02-31-31.763 PM	000028.8799	-000000.0024	000000.1131	000000.0030	000000.0857	000000.4444	000000.9240	000003.4664	000004.2000	54091	00291	00538	00407	00066	00560	01742	00658	00120	0 0 0 1 0 1 1 1 1 1 1 1 1 1 1 1	0 0 0 0 0 0 0 0 0 0 0 0 0 0 0 0
2023-10-18T02-31-35.748 PM	000028.8786	-000000.0360	000000.0820	-000000.0062	000000.0799	000000.4444	000000.9252	000003.4664	000004.4400	54089	00221	00463	00339	00063	00560	01744	00658	00124	0 0 0 1 0 1 1 1 1 1 1 1 1 1 1 1	0 0 0 0 0 0 0 0 0 0 0 0 0 0 0 0
2023-10-18T02-31-38.698 PM	000028.8884	-000000.0360	000000.0828	-000000.0061	000000.0779	000000.4444	000000.9265	000003.4034	000004.4400	54104	00221	00465	00340	00062	00560	01746	00659	00124	0 0 0 1 0 1 1 1 1 1 1 1 1 1 1 1	0 0 0 0 0 0 0 0 0 0 0 0 0 0 0 0
2023-10-18T02-31-42.699 PM	000028.8929	-000000.0048	000000.1122	000000.0036	000000.0877	000000.4444	000000.9240	000003.4034	000004.4400	54111	00286	00536	00412	00067	00560	01742	00659	00124	0 0 0 1 0 1 1 1 1 1 1 1 1 1 1 1	0 0 0 0 0 0 0 0 0 0 0 0 0 0 0 0
2023-10-18T02-31-45.742 PM	000028.8858	-000000.0374	000000.0986	000000.0038	000000.0857	000000.4444	000000.9259	000003.4034	000004.4400	54100	00218	00503	00413	00066	00560	01745	00659	00124	0 0 0 1 0 1 1 1 1 1 1 1 1 1 1 1	0 0 0 0 0 0 0 0 0 0 0 0 0 0 0 0
2023-10-18T02-31-49.745 PM	000028.8968	-000000.0038	000000.0928	-000000.0063	000000.0799	000000.4444	000000.9271	000003.4034	000004.4400	54117	00288	00489	00338	00063	00560	01747	00659	00124	0 0 0 1 0 1 1 1 1 1 1 1 1 1 1 1	0 0 0 0 0 0 0 0 0 0 0 0 0 0 0 0
2023-10-18T02-31-53.527 PM	000028.9040	-000000.0389	000000.0833	-000000.0065	000000.0838	000000.4444	000000.9252	000003.4034	000003.7200	54128	00215	00466	00337	00065	00560	01744	00659	00112	0 0 0 1 0 1 1 1 1 1 1 1 1 1 1 1	0 0 0 0 0 0 0 0 0 0 0 0 0 0 0 0
2023-10-18T02-31-56.680 PM	000028.9170	-000000.0379	000000.1110	000000.0036	000000.0857	000000.4444	000000.9265	000003.4034	000003.7200	54148	00217	00533	00412	00066	00560	01746	00659	00112	0 0 0 1 0 1 1 1 1 1 1 1 1 1 1 1	0 0 0 0 0 0 0 0 0 0 0 0 0 0 0 0
2023-10-18T02-32-00.666 PM	000028.9229	-000000.0024	000000.0944	-000000.0059	000000.0760	000000.4444	000000.9259	000003.4034	000004.4400	54157	00291	00493	00341	00061	00560	01745	00659	00124	0 0 0 1 0 1 1 1 1 1 1 1 1 1 1 1	0 0 0 0 0 0 0 0 0 0 0 0 0 0 0 0
2023-10-18T02-32-03.538 PM	000028.9268	-000000.0038	000000.1131	000000.0034	000000.0877	000000.4444	000000.9265	000003.4664	000004.4400	54163	00288	00538	00410	00067	00560	01746	00658	00124	0 0 0 1 0 1 1 1 1 1 1 1 1 1 1 1	0 0 0 0 0 0 0 0 0 0 0 0 0 0 0 0
2023-10-18T02-32-07.727 PM	000028.9365	-000000.0374	000000.0837	-000000.0062	000000.0799	000000.4444	000000.9265	000003.4664	000004.2000	54178	00218	00467	00339	00063	00560	01746	00658	00120	0 0 0 1 0 1 1 1 1 1 1 1 1 1 1 1	0 0 0 0 0 0 0 0 0 0 0 0 0 0 0 0
2023-10-18T02-32-10.676 PM	000028.9463	-000000.0394	000000.0824	-000000.0061	000000.0838	000000.4444	000000.9271	000003.4664	000004.2000	54193	00214	00464	00340	00065	00560	01747	00658	00120	0 0 0 1 0 1 1 1 1 1 1 1 1 1 1 1	0 0 0 0 0 0 0 0 0 0 0 0 0 0 0 0
2023-10-18T02-32-14.677 PM	000028.9606	-000000.0034	000000.1127	000000.0032	000000.0877	000000.4444	000000.9252	000003.4034	000003.9600	54215	00289	00537	00409	00067	00560	01744	00659	00116	0 0 0 1 0 1 1 1 1 1 1 1 1 1 1 1	0 0 0 0 0 0 0 0 0 0 0 0 0 0 0 0
2023-10-18T02-32-18.679 PM	000028.9690	-000000.0379	000000.0816	-000000.0061	000000.0799	000000.4444	000000.9277	000003.4664	000004.4400	54228	00217	00462	00340	00063	00560	01748	00658	00124	0 0 0 1 0 1 1 1 1 1 1 1 1 1 1 1	0 0 0 0 0 0 0 0 0 0 0 0 0 0 0 0
2023-10-18T02-32-21.709 PM	000028.9619	-000000.0038	000000.1106	-000000.0059	000000.0799	000000.4444	000000.9259	000003.5294	000004.2000	54217	00288	00532	00341	00063	00560	01745	00657	00120	0 0 0 1 0 1 1 1 1 1 1 1 1 1 1 1	0 0 0 0 0 0 0 0 0 0 0 0 0 0 0 0
2023-10-18T02-32-25.710 PM	000028.9463	-000000.0384	000000.0895	000000.0042	000000.0857	000000.4444	000000.9252	000003.4664	000003.4800	54193	00216	00481	00416	00066	00560	01744	00658	00108	0 0 0 1 0 1 1 1 1 1 1 1 1 1 1 1	0 0 0 0 0 0 0 0 0 0 0 0 0 0 0 0
2023-10-18T02-32-28.661 PM	000028.9424	-000000.0370	000000.1027	000000.0031	000000.0857	000000.4444	000000.9252	000003.4664	000004.2000	54187	00219	00513	00408	00066	00560	01744	00658	00120	0 0 0 1 0 1 1 1 1 1 1 1 1 1 1 1	0 0 0 0 0 0 0 0 0 0 0 0 0 0 0 0
2023-10-18T02-32-32.648 PM	000028.9437	-000000.0019	000000.1015	-000000.0062	000000.0779	000000.4444	000000.9271	000003.3403	000004.2000	54189	00292	00510	00339	00062	00560	01747	00660	00120	0 0 0 1 0 1 1 1 1 1 1 1 1 1 1 1	0 0 0 0 0 0 0 0 0 0 0 0 0 0 0 0
2023-10-18T02-32-35.708 PM	000028.9463	-000000.0034	000000.1127	000000.0030	000000.0857	000000.4444	000000.9252	000003.3403	000004.2000	54193	00289	00537	00407	00066	00560	01744	00660	00120	0 0 0 1 0 1 1 1 1 1 1 1 1 1 1 1	0 0 0 0 0 0 0 0 0 0 0 0 0 0 0 0
2023-10-18T02-32-40.278 PM	000028.9398	-000000.0379	000000.0833	-000000.0058	000000.0818	000000.4444	000000.9252	000003.4664	000003.9600	54183	00217	00466	00342	00064	00560	01744	00658	00116	0 0 0 1 0 1 1 1 1 1 1 1 1 1 1 1	0 0 0 0 0 0 0 0 0 0 0 0 0 0 0 0
2023-10-18T02-32-42.662 PM	000028.9287	-000000.0365	000000.0820	-000000.0061	000000.0779	000000.4444	000000.9265	000003.4034	000004.4400	54166	00220	00463	00340	00062	00560	01746	00659	00124	0 0 0 1 0 1 1 1 1 1 1 1 1 1 1 1	0 0 0 0 0 0 0 0 0 0 0 0 0 0 0 0
2023-10-18T02-32-46.648 PM	000028.9313	-000000.0053	000000.1118	000000.0039	000000.0896	000000.4444	000000.9259	000003.4034	000004.4400	54170	00285	00535	00414	00068	00560	01745	00659	00124	0 0 0 1 0 1 1 1 1 1 1 1 1 1 1 1	0 0 0 0 0 0 0 0 0 0 0 0 0 0 0 0
2023-10-18T02-32-50.633 PM	000028.9339	-000000.0394	000000.0837	-000000.0057	000000.0799	000000.4444	000000.9271	000003.4034	000003.9600	54174	00214	00467	00343	00063	00560	01747	00659	00116	0 0 0 1 0 1 1 1 1 1 1 1 1 1 1 1	0 0 0 0 0 0 0 0 0 0 0 0 0 0 0 0
2023-10-18T02-32-54.022 PM	000028.9346	-000000.0048	000000.1122	-000000.0054	000000.0838	000000.4444	000000.9259	000003.4664	000004.2000	54175	00286	00536	00345	00065	00560	01745	00658	00120	0 0 0 1 0 1 1 1 1 1 1 1 1 1 1 1	0 0 0 0 0 0 0 0 0 0 0 0 0 0 0 0
2023-10-18T02-32-58.022 PM	000028.9313	-000000.0379	000000.0837	-000000.0018	000000.0857	000000.4444	000000.9259	000003.4034	000004.2000	54170	00217	00467	00372	00066	00560	01745	00659	00120	0 0 0 1 0 1 1 1 1 1 1 1 1 1 1 1	0 0 0 0 0 0 0 0 0 0 0 0 0 0 0 0
2023-10-18T02-33-00.642 PM	000028.9352	-000000.0379	000000.0837	000000.0020	000000.0857	000000.4444	000000.9259	000003.5294	000004.2000	54176	00217	00467	00400	00066	00560	01745	00657	00120	0 0 0 1 0 1 1 1 1 1 1 1 1 1 1 1	0 0 0 0 0 0 0 0 0 0 0 0 0 0 0 0
2023-10-18T02-33-04.644 PM	000028.9378	-000000.0038	000000.1131	-000000.0015	000000.0818	000000.4444	000000.9259	000003.4034	000004.2000	54180	00288	00538	00374	00064	00560	01745	00659	00120	0 0 0 1 0 1 1 1 1 1 1 1 1 1 1 1	0 0 0 0 0 0 0 0 0 0 0 0 0 0 0 0
2023-10-18T02-33-09.007 PM	000028.9333	-000000.0048	000000.1127	000000.0039	000000.0877	000000.4444	000000.9259	000003.4664	000003.9600	54173	00286	00537	00414	00067	00560	01745	00658	00116	0 0 0 1 0 1 1 1 1 1 1 1 1 1 1 1	0 0 0 0 0 0 0 0 0 0 0 0 0 0 0 0
2023-10-18T02-33-11.692 PM	000028.9216	-000000.0370	000000.0816	-000000.0062	000000.0779	000000.4444	000000.9277	000003.4034	000004.4400	54155	00219	00462	00339	00062	00560	01748	00659	00124	0 0 0 1 0 1 1 1 1 1 1 1 1 1 1 1	0 0 0 0 0 0 0 0 0 0 0 0 0 0 0 0
2023-10-18T02-33-15.991 PM	000028.9196	-000000.0365	000000.0820	-000000.0062	000000.0799	000000.4444	000000.9271	000003.4664	000004.2000	54152	00220	00463	00339	00063	00560	01747	00658	00120	0 0 0 1 0 1 1 1 1 1 1 1 1 1 1 1	0 0 0 0 0 0 0 0 0 0 0 0 0 0 0 0
2023-10-18T02-33-18.643 PM	000028.9313	-000000.0048	000000.1127	000000.0039	000000.0877	000000.4444	000000.9252	000003.4034	000004.2000	54170	00286	00537	00414	00067	00560	01744	00659	00120	0 0 0 1 0 1 1 1 1 1 1 1 1 1 1 1	0 0 0 0 0 0 0 0 0 0 0 0 0 0 0 0
2023-10-18T02-33-22.615 PM	000028.9248	-000000.0394	000000.0833	-000000.0058	000000.0877	000000.4444	000000.9265	000003.4034	000004.2000	54160	00214	00466	00342	00067	00560	01746	00659	00120	0 0 0 1 0 1 1 1 1 1 1 1 1 1 1 1	0 0 0 0 0 0 0 0 0 0 0 0 0 0 0 0
2023-10-18T02-33-25.676 PM	000028.9242	-000000.0034	000000.1118	-000000.0001	000000.0799	000000.4444	000000.9265	000003.3403	000004.2000	54159	00289	00535	00384	00063	00560	01746	00660	00120	0 0 0 1 0 1 1 1 1 1 1 1 1 1 1 1	0 0 0 0 0 0 0 0 0 0 0 0 0 0 0 0
2023-10-18T02-33-30.007 PM	000028.9326	-000000.0370	000000.0837	-000000.0038	000000.0877	000000.4444	000000.9259	000003.4664	000004.2000	54172	00219	00467	00357	00067	00560	01745	00658	00120	0 0 0 1 0 1 1 1 1 1 1 1 1 1 1 1	0 0 0 0 0 0 0 0 0 0 0 0 0 0 0 0
2023-10-18T02-33-31.842 PM	000028.9346	-000000.0043	000000.1122	000000.0038	000000.0877	000000.4444	000000.9259	000003.4664	000004.2000	54175	00287	00536	00413	00067	00560	01745	00658	00120	0 0 0 1 0 1 1 1 1 1 1 1 1 1 1 1	0 0 0 0 0 0 0 0 0 0 0 0 0 0 0 0
2023-10-18T02-33-36.629 PM	000028.9333	-000000.0038	000000.1135	000000.0004	000000.0838	000000.4444	000000.9259	000003.5294	000004.4400	54173	00288	00539	00388	00065	00560	01745	00657	00124	0 0 0 1 0 1 1 1 1 1 1 1 1 1 1 1	0 0 0 0 0 0 0 0 0 0 0 0 0 0 0 0
2023-10-18T02-33-40.269 PM	000028.9216	-000000.0096	000000.1131	000000.0031	000000.0896	000000.4444	000000.9252	000003.4664	000004.4400	54155	00276	00538	00408	00068	00560	01744	00658	00124	0 0 0 1 0 1 1 1 1 1 1 1 1 1 1 1	0 0 0 0 0 0 0 0 0 0 0 0 0 0 0 0
2023-10-18T02-33-43.659 PM	000028.9170	-000000.0379	000000.0841	-000000.0066	000000.0818	000000.4444	000000.9271	000003.4034	000004.4400	54148	00217	00468	00336	00064	00560	01747	00659	00124	0 0 0 1 0 1 1 1 1 1 1 1 1 1 1 1	0 0 0 0 0 0 0 0 0 0 0 0 0 0 0 0
2023-10-18T02-33-46.622 PM	000028.9203	-000000.0389	000000.0824	-000000.0062	000000.0877	000000.4444	000000.9259	000003.4034	000004.2000	54153	00215	00464	00339	00067	00560	01745	00659	00120	0 0 0 1 0 1 1 1 1 1 1 1 1 1 1 1	0 0 0 0 0 0 0 0 0 0 0 0 0 0 0 0
2023-10-18T02-33-50.605 PM	000028.9248	-000000.0019	000000.1131	000000.0038	000000.0857	000000.4444	000000.9271	000003.4664	000004.4400	54160	00292	00538	00413	00066	00560	01747	00658	00124	0 0 0 1 0 1 1 1 1 1 1 1 1 1 1 1	0 0 0 0 0 0 0 0 0 0 0 0 0 0 0 0
2023-10-18T02-33-54.606 PM	000028.9216	-000000.0269	000000.0828	-000000.0065	000000.0818	000000.4444	000000.9259	000003.4664	000004.4400	54155	00240	00465	00337	00064	00560	01745	00658	00124	0 0 0 1 0 1 1 1 1 1 1 1 1 1 1 1	0 0 0 0 0 0 0 0 0 0 0 0 0 0 0 0
2023-10-18T02-33-57.653 PM	000028.9177	-000000.0048	000000.1122	000000.0036	000000.0877	000000.4444	000000.9259	000003.4664	000004.4400	54149	00286	00536	00412	00067	00560	01745	00658	00124	0 0 0 1 0 1 1 1 1 1 1 1 1 1 1 1	0 0 0 0 0 0 0 0 0 0 0 0 0 0 0 0
2023-10-18T02-34-01.652 PM	000028.9216	-000000.0370	000000.0816	-000000.0063	000000.0818	000000.4444	000000.9277	000003.4034	000003.9600	54155	00219	00462	00338	00064	00560	01748	00659	00116	0 0 0 1 0 1 1 1 1 1 1 1 1 1 1 1	0 0 0 0 0 0 0 0 0 0 0 0 0 0 0 0
2023-10-18T02-34-04.585 PM	000028.9235	-000000.0374	000000.0841	-000000.0063	000000.0818	000000.4444	000000.9240	000003.4034	000004.4400	54158	00218	00468	00338	00064	00560	01742	00659	00124	0 0 0 1 0 1 1 1 1 1 1 1 1 1 1 1	0 0 0 0 0 0 0 0 0 0 0 0 0 0 0 0
2023-10-18T02-34-07.800 PM	000028.9112	-000000.0274	000000.0837	-000000.0059	000000.0818	000000.4444	000000.9252	000003.4034	000004.4400	54139	00239	00467	00341	00064	00560	01744	00659	00124	0 0 0 1 0 1 1 1 1 1 1 1 1 1 1 1	0 0 0 0 0 0 0 0 0 0 0 0 0 0 0 0
2023-10-18T02-34-10.752 PM	000028.9112	-000000.0259	000000.0841	-000000.0063	000000.0818	000000.4444	000000.9246	000003.3403	000003.9600	54139	00242	00468	00338	00064	00560	01743	00660	00116	0 0 0 1 0 1 1 1 1 1 1 1 1 1 1 1	0 0 0 0 0 0 0 0 0 0 0 0 0 0 0 0
2023-10-18T02-34-15.287 PM	000028.9125	-000000.0144	000000.0820	-000000.0062	000000.0838	000000.4444	000000.9265	000003.3403	000004.4400	54141	00266	00463	00339	00065	00560	01746	00660	00124	0 0 0 1 0 1 1 1 1 1 1 1 1 1 1 1	0 0 0 0 0 0 0 0 0 0 0 0 0 0 0 0
2023-10-18T02-34-19.297 PM	000028.9099	-000000.0134	000000.1131	000000.0038	000000.0857	000000.4444	000000.9259	000003.4034	000004.6800	54137	00268	00538	00413	00066	00560	01745	00659	00128	0 0 0 1 0 1 1 1 1 1 1 1 1 1 1 1	0 0 0 0 0 0 0 0 0 0 0 0 0 0 0 0
2023-10-18T02-34-21.650 PM	000028.9085	-000000.0024	000000.1135	000000.0032	000000.0857	000000.4444	000000.9246	000003.4034	000004.4400	54135	00291	00539	00409	00066	00560	01743	00659	00124	0 0 0 1 0 1 1 1 1 1 1 1 1 1 1 1	0 0 0 0 0 0 0 0 0 0 0 0 0 0 0 0
2023-10-18T02-34-25.227 PM	000028.9040	-000000.0278	000000.0816	-000000.0066	000000.0818	000000.4444	000000.9246	000003.3403	000004.2000	54128	00238	00462	00336	00064	00560	01743	00660	00120	0 0 0 1 0 1 1 1 1 1 1 1 1 1 1 1	0 0 0 0 0 0 0 0 0 0 0 0 0 0 0 0
2023-10-18T02-34-27.784 PM	000028.9040	-000000.0278	000000.1131	000000.0036	000000.0838	000000.4444	000000.9246	000003.4034	000004.2000	54128	00238	00538	00412	00065	00560	01743	00659	00120	0 0 0 1 0 1 1 1 1 1 1 1 1 1 1 1	0 0 0 0 0 0 0 0 0 0 0 0 0 0 0 0
2023-10-18T02-34-32.931 PM	000028.9092	-000000.0043	000000.1131	000000.0039	000000.0916	000000.4444	000000.9259	000003.4664	000004.2000	54136	00287	00538	00414	00069	00560	01745	00658	00120	0 0 0 1 0 1 1 1 1 1 1 1 1 1 1 1	0 0 0 0 0 0 0 0 0 0 0 0 0 0 0 0
2023-10-18T02-34-35.629 PM	000028.9112	-000000.0317	000000.1135	000000.0031	000000.0877	000000.4444	000000.9265	000003.4664	000004.4400	54139	00230	00539	00408	00067	00560	01746	00658	00124	0 0 0 1 0 1 1 1 1 1 1 1 1 1 1 1	0 0 0 0 0 0 0 0 0 0 0 0 0 0 0 0
2023-10-18T02-34-39.630 PM	000028.9040	-000000.0043	000000.0874	-000000.0062	000000.0799	000000.4444	000000.9246	000003.3403	000004.2000	54128	00287	00476	00339	00063	00560	01743	00660	00120	0 0 0 1 0 1 1 1 1 1 1 1 1 1 1 1	0 0 0 0 0 0 0 0 0 0 0 0 0 0 0 0
2023-10-18T02-34-43.944 PM	000028.9027	-000000.0067	000000.0828	-000000.0062	000000.0838	000000.4444	000000.9246	000003.3403	000004.2000	54126	00282	00465	00339	00065	00560	01743	00660	00120	0 0 0 1 0 1 1 1 1 1 1 1 1 1 1 1	0 0 0 0 0 0 0 0 0 0 0 0 0 0 0 0
2023-10-18T02-34-46.564 PM	000028.9014	-000000.0298	000000.1122	000000.0032	000000.0857	000000.4444	000000.9234	000003.4034	000003.9600	54124	00234	00536	00409	00066	00560	01741	00659	00116	0 0 0 1 0 1 1 1 1 1 1 1 1 1 1 1	0 0 0 0 0 0 0 0 0 0 0 0 0 0 0 0
2023-10-18T02-34-49.606 PM	000028.8949	-000000.0389	000000.0828	-000000.0061	000000.0799	000000.4444	000000.9259	000003.4034	000004.2000	54114	00215	00465	00340	00063	00560	01745	00659	00120	0 0 0 1 0 1 1 1 1 1 1 1 1 1 1 1	0 0 0 0 0 0 0 0 0 0 0 0 0 0 0 0
2023-10-18T02-34-52.538 PM	000028.8929	-000000.0370	000000.0841	-000000.0065	000000.0799	000000.4444	000000.9259	000003.4034	000003.9600	54111	00219	00468	00337	00063	00560	01745	00659	00116	0 0 0 1 0 1 1 1 1 1 1 1 1 1 1 1	0 0 0 0 0 0 0 0 0 0 0 0 0 0 0 0
2023-10-18T02-34-55.455 PM	000028.8988	-000000.0029	000000.0857	-000000.0057	000000.0799	000000.4444	000000.9246	000003.4664	000004.2000	54120	00290	00472	00343	00063	00560	01743	00658	00120	0 0 0 1 0 1 1 1 1 1 1 1 1 1 1 1	0 0 0 0 0 0 0 0 0 0 0 0 0 0 0 0
2023-10-18T02-34-59.614 PM	000028.8929	-000000.0374	000000.1052	000000.0032	000000.0838	000000.4444	000000.9240	000003.4664	000004.4400	54111	00218	00519	00409	00065	00560	01742	00658	00124	0 0 0 1 0 1 1 1 1 1 1 1 1 1 1 1	0 0 0 0 0 0 0 0 0 0 0 0 0 0 0 0
2023-10-18T02-35-03.239 PM	000028.8936	-000000.0379	000000.1093	000000.0034	000000.0838	000000.4444	000000.9265	000003.4034	000003.9600	54112	00217	00529	00410	00065	00560	01746	00659	00116	0 0 0 1 0 1 1 1 1 1 1 1 1 1 1 1	0 0 0 0 0 0 0 0 0 0 0 0 0 0 0 0
2023-10-18T02-35-07.316 PM	000028.8884	-000000.0048	000000.0919	-000000.0058	000000.0838	000000.4444	000000.9234	000003.4664	000003.9600	54104	00286	00487	00342	00065	00560	01741	00658	00116	0 0 0 1 0 1 1 1 1 1 1 1 1 1 1 1	0 0 0 0 0 0 0 0 0 0 0 0 0 0 0 0
2023-10-18T02-35-09.607 PM	000028.8825	-000000.0034	000000.1114	000000.0034	000000.0838	000000.4444	000000.9246	000003.4034	000004.2000	54095	00289	00534	00410	00065	00560	01743	00659	00120	0 0 0 1 0 1 1 1 1 1 1 1 1 1 1 1	0 0 0 0 0 0 0 0 0 0 0 0 0 0 0 0
2023-10-18T02-35-14.187 PM	000028.8806	-000000.0389	000000.0828	-000000.0059	000000.0799	000000.4444	000000.9246	000003.3403	000003.4800	54092	00215	00465	00341	00063	00560	01743	00660	00108	0 0 0 1 0 1 1 1 1 1 1 1 1 1 1 1	0 0 0 0 0 0 0 0 0 0 0 0 0 0 0 0
2023-10-18T02-35-18.333 PM	000028.8812	-000000.0370	000000.0833	-000000.0058	000000.0838	000000.4444	000000.9240	000003.4664	000004.6800	54093	00219	00466	00342	00065	00560	01742	00658	00128	0 0 0 1 0 1 1 1 1 1 1 1 1 1 1 1	0 0 0 0 0 0 0 0 0 0 0 0 0 0 0 0
2023-10-18T02-35-21.267 PM	000028.8825	-000000.0029	000000.1131	000000.0030	000000.0857	000000.4444	000000.9246	000003.4034	000004.4400	54095	00290	00538	00407	00066	00560	01743	00659	00124	0 0 0 1 0 1 1 1 1 1 1 1 1 1 1 1	0 0 0 0 0 0 0 0 0 0 0 0 0 0 0 0
2023-10-18T02-35-25.241 PM	000028.8864	-000000.0379	000000.0833	-000000.0058	000000.0818	000000.4444	000000.9252	000003.5294	000004.4400	54101	00217	00466	00342	00064	00560	01744	00657	00124	0 0 0 1 0 1 1 1 1 1 1 1 1 1 1 1	0 0 0 0 0 0 0 0 0 0 0 0 0 0 0 0
2023-10-18T02-35-27.827 PM	000028.8845	-000000.0034	000000.1056	-000000.0063	000000.0818	000000.4444	000000.9259	000003.4034	000004.4400	54098	00289	00520	00338	00064	00560	01745	00659	00124	0 0 0 1 0 1 1 1 1 1 1 1 1 1 1 1	0 0 0 0 0 0 0 0 0 0 0 0 0 0 0 0
2023-10-18T02-35-31.593 PM	000028.8825	-000000.0374	000000.0969	000000.0032	000000.0857	000000.4444	000000.9265	000003.5294	000004.4400	54095	00218	00499	00409	00066	00560	01746	00657	00124	0 0 0 1 0 1 1 1 1 1 1 1 1 1 1 1	0 0 0 0 0 0 0 0 0 0 0 0 0 0 0 0
2023-10-18T02-35-34.527 PM	000028.8845	-000000.0394	000000.0940	000000.0039	000000.0896	000000.4444	000000.9283	000003.4664	000004.2000	54098	00214	00492	00414	00068	00560	01749	00658	00120	0 0 0 1 0 1 1 1 1 1 1 1 1 1 1 1	0 0 0 0 0 0 0 0 0 0 0 0 0 0 0 0
2023-10-18T02-35-38.512 PM	000028.8871	-000000.0038	000000.1073	-000000.0061	000000.0818	000000.4444	000000.9259	000003.4034	000004.4400	54102	00288	00524	00340	00064	00560	01745	00659	00124	0 0 0 1 0 1 1 1 1 1 1 1 1 1 1 1	0 0 0 0 0 0 0 0 0 0 0 0 0 0 0 0
2023-10-18T02-35-41.587 PM	000028.8897	-000000.0043	000000.1131	000000.0035	000000.0877	000000.4444	000000.9259	000003.3403	000004.2000	54106	00287	00538	00411	00067	00560	01745	00660	00120	0 0 0 1 0 1 1 1 1 1 1 1 1 1 1 1	0 0 0 0 0 0 0 0 0 0 0 0 0 0 0 0
2023-10-18T02-35-45.588 PM	000028.9046	-000000.0365	000000.0820	-000000.0063	000000.0779	000000.4444	000000.9277	000003.5294	000004.4400	54129	00220	00463	00338	00062	00560	01748	00657	00124	0 0 0 1 0 1 1 1 1 1 1 1 1 1 1 1	0 0 0 0 0 0 0 0 0 0 0 0 0 0 0 0
2023-10-18T02-35-49.574 PM	000028.9203	-000000.0043	000000.1114	000000.0036	000000.0896	000000.4444	000000.9259	000003.4034	000004.4400	54153	00287	00534	00412	00068	00560	01745	00659	00124	0 0 0 1 0 1 1 1 1 1 1 1 1 1 1 1	0 0 0 0 0 0 0 0 0 0 0 0 0 0 0 0
2023-10-18T02-35-52.867 PM	000028.9307	-000000.0034	000000.1122	000000.0032	000000.0857	000000.4444	000000.9283	000003.3403	000004.2000	54169	00289	00536	00409	00066	00560	01749	00660	00120	0 0 0 1 0 1 1 1 1 1 1 1 1 1 1 1	0 0 0 0 0 0 0 0 0 0 0 0 0 0 0 0
2023-10-18T02-35-56.511 PM	000028.9385	-000000.0374	000000.0837	-000000.0063	000000.0818	000000.4444	000000.9271	000003.5294	000003.9600	54181	00218	00467	00338	00064	00560	01747	00657	00116	0 0 0 1 0 1 1 1 1 1 1 1 1 1 1 1	0 0 0 0 0 0 0 0 0 0 0 0 0 0 0 0
2023-10-18T02-35-59.896 PM	000028.9346	-000000.0038	000000.1127	-000000.0045	000000.0818	000000.4444	000000.9271	000003.4664	000004.2000	54175	00288	00537	00352	00064	00560	01747	00658	00120	0 0 0 1 0 1 1 1 1 1 1 1 1 1 1 1	0 0 0 0 0 0 0 0 0 0 0 0 0 0 0 0
2023-10-18T02-36-03.897 PM	000028.9385	-000000.0384	000000.0841	-000000.0001	000000.0838	000000.4444	000000.9271	000003.4034	000004.2000	54181	00216	00468	00384	00065	00560	01747	00659	00120	0 0 0 1 0 1 1 1 1 1 1 1 1 1 1 1	0 0 0 0 0 0 0 0 0 0 0 0 0 0 0 0
2023-10-18T02-36-06.518 PM	000028.9404	-000000.0379	000000.0837	000000.0005	000000.0838	000000.4444	000000.9259	000003.4034	000003.9600	54184	00217	00467	00389	00065	00560	01745	00659	00116	0 0 0 1 0 1 1 1 1 1 1 1 1 1 1 1	0 0 0 0 0 0 0 0 0 0 0 0 0 0 0 0
2023-10-18T02-36-10.502 PM	000028.9287	-000000.0029	000000.1131	-000000.0043	000000.0779	000000.4444	000000.9295	000003.4034	000003.7200	54166	00290	00538	00353	00062	00560	01751	00659	00112	0 0 0 1 0 1 1 1 1 1 1 1 1 1 1 1	0 0 0 0 0 0 0 0 0 0 0 0 0 0 0 0
2023-10-18T02-36-14.865 PM	000028.9274	-000000.0038	000000.1114	000000.0034	000000.0857	000000.4444	000000.9259	000003.4664	000004.4400	54164	00288	00534	00410	00066	00560	01745	00658	00124	0 0 0 1 0 1 1 1 1 1 1 1 1 1 1 1	0 0 0 0 0 0 0 0 0 0 0 0 0 0 0 0
2023-10-18T02-36-17.535 PM	000028.9190	-000000.0384	000000.0824	-000000.0059	000000.0799	000000.4444	000000.9265	000003.4664	000004.2000	54151	00216	00464	00341	00063	00560	01746	00658	00120	0 0 0 1 0 1 1 1 1 1 1 1 1 1 1 1	0 0 0 0 0 0 0 0 0 0 0 0 0 0 0 0
2023-10-18T02-36-21.535 PM	000028.9222	-000000.0019	000000.1127	000000.0034	000000.0857	000000.4444	000000.9259	000003.4034	000003.7200	54156	00292	00537	00410	00066	00560	01745	00659	00112	0 0 0 1 0 1 1 1 1 1 1 1 1 1 1 1	0 0 0 0 0 0 0 0 0 0 0 0 0 0 0 0
2023-10-18T02-36-24.485 PM	000028.9196	-000000.0014	000000.1110	000000.0030	000000.0857	000000.4444	000000.9265	000003.4034	000003.9600	54152	00293	00533	00407	00066	00560	01746	00659	00116	0 0 0 1 0 1 1 1 1 1 1 1 1 1 1 1	0 0 0 0 0 0 0 0 0 0 0 0 0 0 0 0
2023-10-18T02-36-28.487 PM	000028.9196	-000000.0389	000000.0833	-000000.0061	000000.0818	000000.4444	000000.9271	000003.4034	000004.4400	54152	00215	00466	00340	00064	00560	01747	00659	00124	0 0 0 1 0 1 1 1 1 1 1 1 1 1 1 1	0 0 0 0 0 0 0 0 0 0 0 0 0 0 0 0
2023-10-18T02-36-31.829 PM	000028.9307	-000000.0029	000000.1118	-000000.0023	000000.0838	000000.4444	000000.9277	000003.3403	000003.9600	54169	00290	00535	00368	00065	00560	01748	00660	00116	0 0 0 1 0 1 1 1 1 1 1 1 1 1 1 1	0 0 0 0 0 0 0 0 0 0 0 0 0 0 0 0
2023-10-18T02-36-35.203 PM	000028.9365	-000000.0374	000000.0824	-000000.0036	000000.0857	000000.4444	000000.9277	000003.4034	000003.9600	54178	00218	00464	00358	00066	00560	01748	00659	00116	0 0 0 1 0 1 1 1 1 1 1 1 1 1 1 1	0 0 0 0 0 0 0 0 0 0 0 0 0 0 0 0
2023-10-18T02-36-37.681 PM	000028.9365	-000000.0029	000000.1135	000000.0032	000000.0857	000000.4444	000000.9277	000003.4664	000004.4400	54178	00290	00539	00409	00066	00560	01748	00658	00124	0 0 0 1 0 1 1 1 1 1 1 1 1 1 1 1	0 0 0 0 0 0 0 0 0 0 0 0 0 0 0 0
2023-10-18T02-36-42.483 PM	000028.9391	-000000.0024	000000.1127	000000.0009	000000.0799	000000.4444	000000.9271	000003.3403	000003.9600	54182	00291	00537	00392	00063	00560	01747	00660	00116	0 0 0 1 0 1 1 1 1 1 1 1 1 1 1 1	0 0 0 0 0 0 0 0 0 0 0 0 0 0 0 0
2023-10-18T02-36-46.859 PM	000028.9287	-000000.0370	000000.0820	-000000.0031	000000.0838	000000.4444	000000.9271	000003.3403	000003.4800	54166	00219	00463	00362	00065	00560	01747	00660	00108	0 0 0 1 0 1 1 1 1 1 1 1 1 1 1 1	0 0 0 0 0 0 0 0 0 0 0 0 0 0 0 0
2023-10-18T02-36-49.840 PM	000028.9287	-000000.0379	000000.0828	-000000.0062	000000.0799	000000.4444	000000.9265	000003.4034	000004.4400	54166	00217	00465	00339	00063	00560	01746	00659	00124	0 0 0 1 0 1 1 1 1 1 1 1 1 1 1 1	0 0 0 0 0 0 0 0 0 0 0 0 0 0 0 0
2023-10-18T02-36-53.527 PM	000028.9320	-000000.0024	000000.1122	000000.0032	000000.0838	000000.4444	000000.9265	000003.4664	000004.4400	54171	00291	00536	00409	00065	00560	01746	00658	00124	0 0 0 1 0 1 1 1 1 1 1 1 1 1 1 1	0 0 0 0 0 0 0 0 0 0 0 0 0 0 0 0
2023-10-18T02-36-57.875 PM	000028.9281	-000000.0024	000000.1139	000000.0034	000000.0838	000000.4444	000000.9259	000003.3403	000004.4400	54165	00291	00540	00410	00065	00560	01745	00660	00124	0 0 0 1 0 1 1 1 1 1 1 1 1 1 1 1	0 0 0 0 0 0 0 0 0 0 0 0 0 0 0 0
2023-10-18T02-37-00.481 PM	000028.9300	-000000.0355	000000.0837	-000000.0058	000000.0818	000000.4444	000000.9265	000003.3403	000004.4400	54168	00222	00467	00342	00064	00560	01746	00660	00124	0 0 0 1 0 1 1 1 1 1 1 1 1 1 1 1	0 0 0 0 0 0 0 0 0 0 0 0 0 0 0 0
2023-10-18T02-37-04.827 PM	000028.9385	-000000.0043	000000.1110	000000.0036	000000.0838	000000.4444	000000.9271	000003.3403	000004.2000	54181	00287	00533	00412	00065	00560	01747	00660	00120	0 0 0 1 0 1 1 1 1 1 1 1 1 1 1 1	0 0 0 0 0 0 0 0 0 0 0 0 0 0 0 0
2023-10-18T02-37-07.525 PM	000028.9391	-000000.0389	000000.0820	-000000.0057	000000.0877	000000.4444	000000.9265	000003.4034	000004.2000	54182	00215	00463	00343	00067	00560	01746	00659	00120	0 0 0 1 0 1 1 1 1 1 1 1 1 1 1 1	0 0 0 0 0 0 0 0 0 0 0 0 0 0 0 0
2023-10-18T02-37-11.856 PM	000028.9463	-000000.0024	000000.1122	000000.0035	000000.0838	000000.4444	000000.9265	000003.4034	000004.2000	54193	00291	00536	00411	00065	00560	01746	00659	00120	0 0 0 1 0 1 1 1 1 1 1 1 1 1 1 1	0 0 0 0 0 0 0 0 0 0 0 0 0 0 0 0
2023-10-18T02-37-14.460 PM	000028.9456	-000000.0019	000000.1127	000000.0027	000000.0838	000000.4444	000000.9271	000003.4664	000004.4400	54192	00292	00537	00405	00065	00560	01747	00658	00124	0 0 0 1 0 1 1 1 1 1 1 1 1 1 1 1	0 0 0 0 0 0 0 0 0 0 0 0 0 0 0 0
2023-10-18T02-37-18.459 PM	000028.9313	-000000.0379	000000.0849	-000000.0059	000000.0838	000000.4444	000000.9252	000003.4034	000004.2000	54170	00217	00470	00341	00065	00560	01744	00659	00120	0 0 0 1 0 1 1 1 1 1 1 1 1 1 1 1	0 0 0 0 0 0 0 0 0 0 0 0 0 0 0 0
2023-10-18T02-37-21.519 PM	000028.9235	-000000.0202	000000.0841	-000000.0059	000000.0818	000000.4444	000000.9246	000003.4034	000004.4400	54158	00254	00468	00341	00064	00560	01743	00659	00124	0 0 0 1 0 1 1 1 1 1 1 1 1 1 1 1	0 0 0 0 0 0 0 0 0 0 0 0 0 0 0 0
2023-10-18T02-37-25.819 PM	000028.9099	-000000.0096	000000.1118	000000.0036	000000.0916	000000.4444	000000.9240	000003.4034	000003.9600	54137	00276	00535	00412	00069	00560	01742	00659	00116	0 0 0 1 0 1 1 1 1 1 1 1 1 1 1 1	0 0 0 0 0 0 0 0 0 0 0 0 0 0 0 0
2023-10-18T02-37-29.804 PM	000028.9020	-000000.0043	000000.1118	000000.0036	000000.0896	000000.4444	000000.9259	000003.4664	000004.4400	54125	00287	00535	00412	00068	00560	01745	00658	00124	0 0 0 1 0 1 1 1 1 1 1 1 1 1 1 1	0 0 0 0 0 0 0 0 0 0 0 0 0 0 0 0
2023-10-18T02-37-32.441 PM	000028.8981	-000000.0322	000000.0828	-000000.0065	000000.0818	000000.4444	000000.9259	000003.3403	000003.4800	54119	00229	00465	00337	00064	00560	01745	00660	00108	0 0 0 1 0 1 1 1 1 1 1 1 1 1 1 1	0 0 0 0 0 0 0 0 0 0 0 0 0 0 0 0
2023-10-18T02-37-36.849 PM	000028.8981	-000000.0254	000000.1131	000000.0034	000000.0857	000000.4444	000000.9252	000003.4664	000004.2000	54119	00243	00538	00410	00066	00560	01744	00658	00120	0 0 0 1 0 1 1 1 1 1 1 1 1 1 1 1	0 0 0 0 0 0 0 0 0 0 0 0 0 0 0 0
2023-10-18T02-37-39.783 PM	000028.8955	-000000.0384	000000.0841	-000000.0059	000000.0838	000000.4444	000000.9246	000003.4664	000003.4800	54115	00216	00468	00341	00065	00560	01743	00658	00108	0 0 0 1 0 1 1 1 1 1 1 1 1 1 1 1	0 0 0 0 0 0 0 0 0 0 0 0 0 0 0 0
2023-10-18T02-37-43.487 PM	000028.8916	-000000.0038	000000.1131	000000.0035	000000.0877	000000.4444	000000.9271	000003.3403	000004.2000	54109	00288	00538	00411	00067	00560	01747	00660	00120	0 0 0 1 0 1 1 1 1 1 1 1 1 1 1 1	0 0 0 0 0 0 0 0 0 0 0 0 0 0 0 0
2023-10-18T02-37-46.452 PM	000028.8929	-000000.0038	000000.1131	000000.0034	000000.0896	000000.4444	000000.9271	000003.4034	000004.6800	54111	00288	00538	00410	00068	00560	01747	00659	00128	0 0 0 1 0 1 1 1 1 1 1 1 1 1 1 1	0 0 0 0 0 0 0 0 0 0 0 0 0 0 0 0
2023-10-18T02-37-50.422 PM	000028.8988	-000000.0379	000000.0833	-000000.0058	000000.0838	000000.4444	000000.9246	000003.4664	000004.4400	54120	00217	00466	00342	00065	00560	01743	00658	00124	0 0 0 1 0 1 1 1 1 1 1 1 1 1 1 1	0 0 0 0 0 0 0 0 0 0 0 0 0 0 0 0
2023-10-18T02-37-54.424 PM	000028.9079	-000000.0043	000000.1127	000000.0034	000000.0857	000000.4444	000000.9246	000003.3403	000003.9600	54134	00287	00537	00410	00066	00560	01743	00660	00116	0 0 0 1 0 1 1 1 1 1 1 1 1 1 1 1	0 0 0 0 0 0 0 0 0 0 0 0 0 0 0 0
2023-10-18T02-37-57.782 PM	000028.9040	-000000.0374	000000.1122	000000.0034	000000.0877	000000.4444	000000.9252	000003.4664	000003.9600	54128	00218	00536	00410	00067	00560	01744	00658	00116	0 0 0 1 0 1 1 1 1 1 1 1 1 1 1 1	0 0 0 0 0 0 0 0 0 0 0 0 0 0 0 0
2023-10-18T02-38-01.798 PM	000028.9118	-000000.0034	000000.0837	-000000.0058	000000.0857	000000.4444	000000.9252	000003.4664	000003.9600	54140	00289	00467	00342	00066	00560	01744	00658	00116	0 0 0 1 0 1 1 1 1 1 1 1 1 1 1 1	0 0 0 0 0 0 0 0 0 0 0 0 0 0 0 0
2023-10-18T02-38-04.418 PM	000028.9112	-000000.0024	000000.0845	-000000.0065	000000.0779	000000.4444	000000.9252	000003.3403	000004.2000	54139	00291	00469	00337	00062	00560	01744	00660	00120	0 0 0 1 0 1 1 1 1 1 1 1 1 1 1 1	0 0 0 0 0 0 0 0 0 0 0 0 0 0 0 0
2023-10-18T02-38-08.404 PM	000028.9014	-000000.0269	000000.1118	000000.0038	000000.0916	000000.4444	000000.9246	000003.4664	000004.2000	54124	00240	00535	00413	00069	00560	01743	00658	00120	0 0 0 1 0 1 1 1 1 1 1 1 1 1 1 1	0 0 0 0 0 0 0 0 0 0 0 0 0 0 0 0
2023-10-18T02-38-11.478 PM	000028.9085	-000000.0374	000000.0837	-000000.0065	000000.0818	000000.4444	000000.9246	000003.4664	000003.9600	54135	00218	00467	00337	00064	00560	01743	00658	00116	0 0 0 1 0 1 1 1 1 1 1 1 1 1 1 1	0 0 0 0 0 0 0 0 0 0 0 0 0 0 0 0
2023-10-18T02-38-14.758 PM	000028.9072	-000000.0389	000000.0820	-000000.0058	000000.0857	000000.4444	000000.9240	000003.4034	000004.2000	54133	00215	00463	00342	00066	00560	01742	00659	00120	0 0 0 1 0 1 1 1 1 1 1 1 1 1 1 1	0 0 0 0 0 0 0 0 0 0 0 0 0 0 0 0
2023-10-18T02-38-17.645 PM	000028.9099	-000000.0029	000000.0886	-000000.0061	000000.0857	000000.4444	000000.9246	000003.4034	000004.2000	54137	00290	00479	00340	00066	00560	01743	00659	00120	0 0 0 1 0 1 1 1 1 1 1 1 1 1 1 1	0 0 0 0 0 0 0 0 0 0 0 0 0 0 0 0
2023-10-18T02-38-21.679 PM	000028.9190	-000000.0389	000000.1040	000000.0036	000000.0877	000000.4444	000000.9240	000003.5294	000004.2000	54151	00215	00516	00412	00067	00560	01742	00657	00120	0 0 0 1 0 1 1 1 1 1 1 1 1 1 1 1	0 0 0 0 0 0 0 0 0 0 0 0 0 0 0 0
2023-10-18T02-38-24.628 PM	000028.9170	-000000.0379	000000.0944	000000.0039	000000.0877	000000.4444	000000.9246	000003.4664	000004.6800	54148	00217	00493	00414	00067	00560	01743	00658	00128	0 0 0 1 0 1 1 1 1 1 1 1 1 1 1 1	0 0 0 0 0 0 0 0 0 0 0 0 0 0 0 0
2023-10-18T02-38-28.751 PM	000028.9268	-000000.0058	000000.0853	-000000.0061	000000.0818	000000.4444	000000.9228	000003.4034	000004.2000	54163	00284	00471	00340	00064	00560	01740	00659	00120	0 0 0 1 0 1 1 1 1 1 1 1 1 1 1 1	0 0 0 0 0 0 0 0 0 0 0 0 0 0 0 0
2023-10-18T02-38-31.108 PM	000028.9229	-000000.0043	000000.1118	000000.0038	000000.0896	000000.4444	000000.9252	000003.3403	000004.2000	54157	00287	00535	00413	00068	00560	01744	00660	00120	0 0 0 1 0 1 1 1 1 1 1 1 1 1 1 1	0 0 0 0 0 0 0 0 0 0 0 0 0 0 0 0
2023-10-18T02-38-36.268 PM	000028.9287	-000000.0384	000000.0828	-000000.0063	000000.0818	000000.4444	000000.9246	000003.4664	000004.4400	54166	00216	00465	00338	00064	00560	01743	00658	00124	0 0 0 1 0 1 1 1 1 1 1 1 1 1 1 1	0 0 0 0 0 0 0 0 0 0 0 0 0 0 0 0
2023-10-18T02-38-38.730 PM	000028.9229	-000000.0374	000000.0820	-000000.0065	000000.0838	000000.4444	000000.9246	000003.5294	000004.4400	54157	00218	00463	00337	00065	00560	01743	00657	00124	0 0 0 1 0 1 1 1 1 1 1 1 1 1 1 1	0 0 0 0 0 0 0 0 0 0 0 0 0 0 0 0
2023-10-18T02-38-42.762 PM	000028.9196	-000000.0014	000000.1122	000000.0031	000000.0838	000000.4444	000000.9259	000003.4034	000004.4400	54152	00293	00536	00408	00065	00560	01745	00659	00124	0 0 0 1 0 1 1 1 1 1 1 1 1 1 1 1	0 0 0 0 0 0 0 0 0 0 0 0 0 0 0 0
2023-10-18T02-38-45.679 PM	000028.9248	-000000.0389	000000.0816	000000.0030	000000.0877	000000.4444	000000.9252	000003.4034	000004.4400	54160	00215	00462	00407	00067	00560	01744	00659	00124	0 0 0 1 0 1 1 1 1 1 1 1 1 1 1 1	0 0 0 0 0 0 0 0 0 0 0 0 0 0 0 0
2023-10-18T02-38-49.287 PM	000028.9203	-000000.0029	000000.0977	-000000.0066	000000.0799	000000.4444	000000.9252	000003.5294	000003.7200	54153	00290	00501	00336	00063	00560	01744	00657	00112	0 0 0 1 0 1 1 1 1 1 1 1 1 1 1 1	0 0 0 0 0 0 0 0 0 0 0 0 0 0 0 0
2023-10-18T02-38-53.445 PM	000028.9138	-000000.0384	000000.0878	000000.0038	000000.0877	000000.4444	000000.9240	000003.4664	000004.4400	54143	00216	00477	00413	00067	00560	01742	00658	00124	0 0 0 1 0 1 1 1 1 1 1 1 1 1 1 1	0 0 0 0 0 0 0 0 0 0 0 0 0 0 0 0
2023-10-18T02-38-56.381 PM	000028.9046	-000000.0398	000000.1019	000000.0036	000000.0877	000000.4444	000000.9240	000003.4664	000003.9600	54129	00213	00511	00412	00067	00560	01742	00658	00116	0 0 0 1 0 1 1 1 1 1 1 1 1 1 1 1	0 0 0 0 0 0 0 0 0 0 0 0 0 0 0 0
2023-10-18T02-39-00.397 PM	000028.9014	-000000.0038	000000.1006	-000000.0058	000000.0857	000000.4444	000000.9246	000003.4034	000003.9600	54124	00288	00508	00342	00066	00560	01743	00659	00116	0 0 0 1 0 1 1 1 1 1 1 1 1 1 1 1	0 0 0 0 0 0 0 0 0 0 0 0 0 0 0 0
2023-10-18T02-39-03.285 PM	000028.8968	-000000.0379	000000.0837	-000000.0058	000000.0857	000000.4444	000000.9240	000003.4034	000004.2000	54117	00217	00467	00342	00066	00560	01742	00659	00120	0 0 0 1 0 1 1 1 1 1 1 1 1 1 1 1	0 0 0 0 0 0 0 0 0 0 0 0 0 0 0 0
2023-10-18T02-39-07.432 PM	000028.9033	-000000.0394	000000.0841	-000000.0061	000000.0779	000000.4444	000000.9252	000003.4664	000003.9600	54127	00214	00468	00340	00062	00560	01744	00658	00116	0 0 0 1 0 1 1 1 1 1 1 1 1 1 1 1	0 0 0 0 0 0 0 0 0 0 0 0 0 0 0 0
2023-10-18T02-39-11.440 PM	000028.8949	-000000.0019	000000.1135	000000.0032	000000.0857	000000.4444	000000.9246	000003.4034	000004.4400	54114	00292	00539	00409	00066	00560	01743	00659	00124	0 0 0 1 0 1 1 1 1 1 1 1 1 1 1 1	0 0 0 0 0 0 0 0 0 0 0 0 0 0 0 0
2023-10-18T02-39-14.376 PM	000028.8949	-000000.0024	000000.1118	000000.0028	000000.0838	000000.4444	000000.9259	000003.4034	000003.9600	54114	00291	00535	00406	00065	00560	01745	00659	00116	0 0 0 1 0 1 1 1 1 1 1 1 1 1 1 1	0 0 0 0 0 0 0 0 0 0 0 0 0 0 0 0
2023-10-18T02-39-18.381 PM	000028.9157	-000000.0384	000000.0816	-000000.0061	000000.0818	000000.4444	000000.9259	000003.4034	000003.9600	54146	00216	00462	00340	00064	00560	01745	00659	00116	0 0 0 1 0 1 1 1 1 1 1 1 1 1 1 1	0 0 0 0 0 0 0 0 0 0 0 0 0 0 0 0
2023-10-18T02-39-21.426 PM	000028.9209	-000000.0038	000000.1122	-000000.0034	000000.0838	000000.4444	000000.9265	000003.4034	000004.4400	54154	00288	00536	00360	00065	00560	01746	00659	00124	0 0 0 1 0 1 1 1 1 1 1 1 1 1 1 1	0 0 0 0 0 0 0 0 0 0 0 0 0 0 0 0
2023-10-18T02-39-25.412 PM	000028.9229	-000000.0394	000000.0845	-000000.0007	000000.0857	000000.4103	000000.9277	000003.4034	000004.2000	54157	00214	00469	00380	00066	00559	01748	00659	00120	0 0 0 1 0 1 1 1 1 1 1 1 1 1 1 1	0 0 0 0 0 0 0 0 0 0 0 0 0 0 0 0
2023-10-18T02-39-28.360 PM	000028.9105	-000000.0379	000000.0857	000000.0039	000000.0896	000000.4103	000000.9252	000003.4664	000004.2000	54138	00217	00472	00414	00068	00559	01744	00658	00120	0 0 0 1 0 1 1 1 1 1 1 1 1 1 1 1	0 0 0 0 0 0 0 0 0 0 0 0 0 0 0 0
2023-10-18T02-39-32.349 PM	000028.9085	-000000.0043	000000.1127	-000000.0054	000000.0779	000000.4444	000000.9277	000003.5294	000004.2000	54135	00287	00537	00345	00062	00560	01748	00657	00120	0 0 0 1 0 1 1 1 1 1 1 1 1 1 1 1	0 0 0 0 0 0 0 0 0 0 0 0 0 0 0 0
2023-10-18T02-39-35.360 PM	000028.9183	-000000.0029	000000.1139	000000.0034	000000.0838	000000.4444	000000.9265	000003.4664	000003.4800	54150	00290	00540	00410	00065	00560	01746	00658	00108	0 0 0 1 0 1 1 1 1 1 1 1 1 1 1 1	0 0 0 0 0 0 0 0 0 0 0 0 0 0 0 0
2023-10-18T02-39-38.358 PM	000028.9268	-000000.0029	000000.1118	000000.0038	000000.0838	000000.4444	000000.9277	000003.4664	000004.2000	54163	00290	00535	00413	00065	00560	01748	00658	00120	0 0 0 1 0 1 1 1 1 1 1 1 1 1 1 1	0 0 0 0 0 0 0 0 0 0 0 0 0 0 0 0
2023-10-18T02-39-41.635 PM	000028.9385	-000000.0365	000000.0828	-000000.0007	000000.0857	000000.4444	000000.9259	000003.4664	000004.4400	54181	00220	00465	00380	00066	00560	01745	00658	00124	0 0 0 1 0 1 1 1 1 1 1 1 1 1 1 1	0 0 0 0 0 0 0 0 0 0 0 0 0 0 0 0
2023-10-18T02-39-45.747 PM	000028.9469	-000000.0024	000000.1131	000000.0018	000000.0818	000000.4444	000000.9265	000003.5294	000004.4400	54194	00291	00538	00398	00064	00560	01746	00657	00124	0 0 0 1 0 1 1 1 1 1 1 1 1 1 1 1	0 0 0 0 0 0 0 0 0 0 0 0 0 0 0 0
2023-10-18T02-39-48.586 PM	000028.9547	-000000.0034	000000.1131	-000000.0030	000000.0779	000000.4444	000000.9265	000003.4034	000004.4400	54206	00289	00538	00363	00062	00560	01746	00659	00124	0 0 0 1 0 1 1 1 1 1 1 1 1 1 1 1	0 0 0 0 0 0 0 0 0 0 0 0 0 0 0 0
2023-10-18T02-39-52.054 PM	000028.9534	-000000.0389	000000.0841	000000.0023	000000.0838	000000.4444	000000.9259	000003.4664	000004.4400	54204	00215	00468	00402	00065	00560	01745	00658	00124	0 0 0 1 0 1 1 1 1 1 1 1 1 1 1 1	0 0 0 0 0 0 0 0 0 0 0 0 0 0 0 0
2023-10-18T02-39-55.647 PM	000028.9554	-000000.0379	000000.0828	-000000.0066	000000.0818	000000.4444	000000.9271	000003.3403	000004.4400	54207	00217	00465	00336	00064	00560	01747	00660	00124	0 0 0 1 0 1 1 1 1 1 1 1 1 1 1 1	0 0 0 0 0 0 0 0 0 0 0 0 0 0 0 0
2023-10-18T02-39-59.726 PM	000028.9736	-000000.0038	000000.1135	000000.0034	000000.0838	000000.4444	000000.9259	000003.4034	000004.2000	54235	00288	00539	00410	00065	00560	01745	00659	00120	0 0 0 1 0 1 1 1 1 1 1 1 1 1 1 1	0 0 0 0 0 0 0 0 0 0 0 0 0 0 0 0
2023-10-18T02-40-04.199 PM	000028.9684	-000000.0374	000000.0833	-000000.0059	000000.0838	000000.4444	000000.9259	000003.4034	000003.9600	54227	00218	00466	00341	00065	00560	01745	00659	00116	0 0 0 1 0 1 1 1 1 1 1 1 1 1 1 1	0 0 0 0 0 0 0 0 0 0 0 0 0 0 0 0
2023-10-18T02-40-06.680 PM	000028.9664	-000000.0370	000000.0828	-000000.0065	000000.0779	000000.4444	000000.9265	000003.3403	000004.4400	54224	00219	00465	00337	00062	00560	01746	00660	00124	0 0 0 1 0 1 1 1 1 1 1 1 1 1 1 1	0 0 0 0 0 0 0 0 0 0 0 0 0 0 0 0
2023-10-18T02-40-10.681 PM	000028.9508	-000000.0019	000000.1131	000000.0035	000000.0877	000000.4444	000000.9252	000003.4664	000004.2000	54200	00292	00538	00411	00067	00560	01744	00658	00120	0 0 0 1 0 1 1 1 1 1 1 1 1 1 1 1	0 0 0 0 0 0 0 0 0 0 0 0 0 0 0 0
2023-10-18T02-40-14.257 PM	000028.9294	-000000.0394	000000.0837	-000000.0038	000000.0838	000000.4444	000000.9246	000003.4664	000004.4400	54167	00214	00467	00357	00065	00560	01743	00658	00124	0 0 0 1 0 1 1 1 1 1 1 1 1 1 1 1	0 0 0 0 0 0 0 0 0 0 0 0 0 0 0 0
2023-10-18T02-40-17.725 PM	000028.9164	-000000.0043	000000.1114	000000.0027	000000.0838	000000.4444	000000.9265	000003.4034	000004.2000	54147	00287	00534	00405	00065	00560	01746	00659	00120	0 0 0 1 0 1 1 1 1 1 1 1 1 1 1 1	0 0 0 0 0 0 0 0 0 0 0 0 0 0 0 0
2023-10-18T02-40-20.675 PM	000028.9144	-000000.0048	000000.1131	-000000.0008	000000.0818	000000.4444	000000.9265	000003.4034	000004.2000	54144	00286	00538	00379	00064	00560	01746	00659	00120	0 0 0 1 0 1 1 1 1 1 1 1 1 1 1 1	0 0 0 0 0 0 0 0 0 0 0 0 0 0 0 0
2023-10-18T02-40-25.022 PM	000028.9157	-000000.0374	000000.0820	-000000.0059	000000.0857	000000.4444	000000.9265	000003.4664	000004.4400	54146	00218	00463	00341	00066	00560	01746	00658	00124	0 0 0 1 0 1 1 1 1 1 1 1 1 1 1 1	0 0 0 0 0 0 0 0 0 0 0 0 0 0 0 0
2023-10-18T02-40-28.664 PM	000028.8994	-000000.0029	000000.1118	000000.0007	000000.0799	000000.4444	000000.9265	000003.4034	000003.9600	54121	00290	00535	00390	00063	00560	01746	00659	00116	0 0 0 1 0 1 1 1 1 1 1 1 1 1 1 1	0 0 0 0 0 0 0 0 0 0 0 0 0 0 0 0
2023-10-18T02-40-31.597 PM	000028.8877	-000000.0101	000000.1118	000000.0039	000000.0896	000000.4444	000000.9259	000003.4034	000004.2000	54103	00275	00535	00414	00068	00560	01745	00659	00120	0 0 0 1 0 1 1 1 1 1 1 1 1 1 1 1	0 0 0 0 0 0 0 0 0 0 0 0 0 0 0 0
2023-10-18T02-40-35.599 PM	000028.9001	-000000.0254	000000.0833	-000000.0065	000000.0799	000000.4444	000000.9259	000003.4664	000004.4400	54122	00243	00466	00337	00063	00560	01745	00658	00124	0 0 0 1 0 1 1 1 1 1 1 1 1 1 1 1	0 0 0 0 0 0 0 0 0 0 0 0 0 0 0 0
2023-10-18T02-40-38.644 PM	000028.9053	-000000.0302	000000.0833	-000000.0066	000000.0779	000000.4444	000000.9265	000003.4034	000004.2000	54130	00233	00466	00336	00062	00560	01746	00659	00120	0 0 0 1 0 1 1 1 1 1 1 1 1 1 1 1	0 0 0 0 0 0 0 0 0 0 0 0 0 0 0 0
2023-10-18T02-40-42.723 PM	000028.9079	-000000.0254	000000.1135	000000.0031	000000.0877	000000.4444	000000.9265	000003.4664	000004.2000	54134	00243	00539	00408	00067	00560	01746	00658	00120	0 0 0 1 0 1 1 1 1 1 1 1 1 1 1 1	0 0 0 0 0 0 0 0 0 0 0 0 0 0 0 0
2023-10-18T02-40-45.767 PM	000028.9157	-000000.0398	000000.0841	-000000.0062	000000.0799	000000.4444	000000.9265	000003.5294	000004.2000	54146	00213	00468	00339	00063	00560	01746	00657	00120	0 0 0 1 0 1 1 1 1 1 1 1 1 1 1 1	0 0 0 0 0 0 0 0 0 0 0 0 0 0 0 0
2023-10-18T02-40-50.302 PM	000028.9190	-000000.0259	000000.1135	000000.0035	000000.0838	000000.4444	000000.9271	000003.4034	000004.2000	54151	00242	00539	00411	00065	00560	01747	00659	00120	0 0 0 1 0 1 1 1 1 1 1 1 1 1 1 1	0 0 0 0 0 0 0 0 0 0 0 0 0 0 0 0
2023-10-18T02-40-54.382 PM	000028.9209	-000000.0379	000000.0833	-000000.0063	000000.0818	000000.4444	000000.9259	000003.4034	000003.9600	54154	00217	00466	00338	00064	00560	01745	00659	00116	0 0 0 1 0 1 1 1 1 1 1 1 1 1 1 1	0 0 0 0 0 0 0 0 0 0 0 0 0 0 0 0
2023-10-18T02-40-56.689 PM	000028.9183	-000000.0379	000000.0837	-000000.0062	000000.0818	000000.4444	000000.9259	000003.4034	000003.9600	54150	00217	00467	00339	00064	00560	01745	00659	00116	0 0 0 1 0 1 1 1 1 1 1 1 1 1 1 1	0 0 0 0 0 0 0 0 0 0 0 0 0 0 0 0
2023-10-18T02-40-59.582 PM	000028.9177	-000000.0307	000000.0837	-000000.0061	000000.0799	000000.4444	000000.9271	000003.3403	000003.9600	54149	00232	00467	00340	00063	00560	01747	00660	00116	0 0 0 1 0 1 1 1 1 1 1 1 1 1 1 1	0 0 0 0 0 0 0 0 0 0 0 0 0 0 0 0
2023-10-18T02-41-03.688 PM	000028.9216	-000000.0355	000000.1135	000000.0032	000000.0838	000000.4444	000000.9259	000003.4664	000004.2000	54155	00222	00539	00409	00065	00560	01745	00658	00120	0 0 0 1 0 1 1 1 1 1 1 1 1 1 1 1	0 0 0 0 0 0 0 0 0 0 0 0 0 0 0 0
2023-10-18T02-41-07.766 PM	000028.9131	-000000.0110	000000.0837	-000000.0065	000000.0779	000000.4444	000000.9259	000003.4034	000004.2000	54142	00273	00467	00337	00062	00560	01745	00659	00120	0 0 0 1 0 1 1 1 1 1 1 1 1 1 1 1	0 0 0 0 0 0 0 0 0 0 0 0 0 0 0 0
2023-10-18T02-41-11.312 PM	000028.9125	-000000.0307	000000.1106	000000.0036	000000.0877	000000.4444	000000.9252	000003.4664	000004.2000	54141	00232	00532	00412	00067	00560	01744	00658	00120	0 0 0 1 0 1 1 1 1 1 1 1 1 1 1 1	0 0 0 0 0 0 0 0 0 0 0 0 0 0 0 0
2023-10-18T02-41-15.345 PM	000028.9196	-000000.0034	000000.0907	-000000.0059	000000.0818	000000.4444	000000.9259	000003.2773	000004.2000	54152	00289	00484	00341	00064	00560	01745	00661	00120	0 0 0 1 0 1 1 1 1 1 1 1 1 1 1 1	0 0 0 0 0 0 0 0 0 0 0 0 0 0 0 0
2023-10-18T02-41-17.965 PM	000028.9229	-000000.0384	000000.0841	-000000.0059	000000.0838	000000.4444	000000.9259	000003.4664	000004.4400	54157	00216	00468	00341	00065	00560	01745	00658	00124	0 0 0 1 0 1 1 1 1 1 1 1 1 1 1 1	0 0 0 0 0 0 0 0 0 0 0 0 0 0 0 0
2023-10-18T02-41-20.867 PM	000028.9255	-000000.0288	000000.1127	000000.0031	000000.0857	000000.4444	000000.9246	000003.5924	000004.4400	54161	00236	00537	00408	00066	00560	01743	00656	00124	0 0 0 1 0 1 1 1 1 1 1 1 1 1 1 1	0 0 0 0 0 0 0 0 0 0 0 0 0 0 0 0
2023-10-18T02-41-23.440 PM	000028.9209	-000000.0038	000000.0845	-000000.0057	000000.0877	000000.4444	000000.9265	000003.4664	000004.4400	54154	00288	00469	00343	00067	00560	01746	00658	00124	0 0 0 1 0 1 1 1 1 1 1 1 1 1 1 1	0 0 0 0 0 0 0 0 0 0 0 0 0 0 0 0
2023-10-18T02-41-28.273 PM	000028.9313	-000000.0370	000000.0816	-000000.0061	000000.0799	000000.4444	000000.9234	000003.4034	000004.4400	54170	00219	00462	00340	00063	00560	01741	00659	00124	0 0 0 1 0 1 1 1 1 1 1 1 1 1 1 1	0 0 0 0 0 0 0 0 0 0 0 0 0 0 0 0
2023-10-18T02-41-31.630 PM	000028.9339	-000000.0038	000000.0924	-000000.0063	000000.0818	000000.4444	000000.9252	000003.4034	000004.4400	54174	00288	00488	00338	00064	00560	01744	00659	00124	0 0 0 1 0 1 1 1 1 1 1 1 1 1 1 1	0 0 0 0 0 0 0 0 0 0 0 0 0 0 0 0
2023-10-18T02-41-35.664 PM	000028.9359	-000000.0374	000000.1056	000000.0036	000000.0896	000000.4444	000000.9252	000003.4034	000004.4400	54177	00218	00520	00412	00068	00560	01744	00659	00124	0 0 0 1 0 1 1 1 1 1 1 1 1 1 1 1	0 0 0 0 0 0 0 0 0 0 0 0 0 0 0 0
2023-10-18T02-41-37.422 PM	000028.9346	-000000.0019	000000.1127	000000.0034	000000.0877	000000.4444	000000.9252	000003.4034	000004.4400	54175	00292	00537	00410	00067	00560	01744	00659	00124	0 0 0 1 0 1 1 1 1 1 1 1 1 1 1 1	0 0 0 0 0 0 0 0 0 0 0 0 0 0 0 0
2023-10-18T02-41-42.268 PM	000028.9365	-000000.0053	000000.0990	-000000.0061	000000.0818	000000.4444	000000.9240	000003.4034	000004.4400	54178	00285	00504	00340	00064	00560	01742	00659	00124	0 0 0 1 0 1 1 1 1 1 1 1 1 1 1 1	0 0 0 0 0 0 0 0 0 0 0 0 0 0 0 0
2023-10-18T02-41-46.267 PM	000028.9456	-000000.0360	000000.1102	000000.0030	000000.0857	000000.4444	000000.9240	000003.4664	000004.4400	54192	00221	00531	00407	00066	00560	01742	00658	00124	0 0 0 1 0 1 1 1 1 1 1 1 1 1 1 1	0 0 0 0 0 0 0 0 0 0 0 0 0 0 0 0
2023-10-18T02-41-48.463 PM	000028.9515	-000000.0034	000000.1122	000000.0034	000000.0838	000000.4444	000000.9234	000003.4034	000003.9600	54201	00289	00536	00410	00065	00560	01741	00659	00116	0 0 0 1 0 1 1 1 1 1 1 1 1 1 1 1	0 0 0 0 0 0 0 0 0 0 0 0 0 0 0 0
2023-10-18T02-41-53.624 PM	000028.9463	-000000.0024	000000.1122	000000.0030	000000.0838	000000.4444	000000.9240	000003.4664	000004.2000	54193	00291	00536	00407	00065	00560	01742	00658	00120	0 0 0 1 0 1 1 1 1 1 1 1 1 1 1 1	0 0 0 0 0 0 0 0 0 0 0 0 0 0 0 0
2023-10-18T02-41-56.653 PM	000028.9255	-000000.0019	000000.1118	000000.0035	000000.0857	000000.4444	000000.9228	000003.4034	000004.6800	54161	00292	00535	00411	00066	00560	01740	00659	00128	0 0 0 1 0 1 1 1 1 1 1 1 1 1 1 1	0 0 0 0 0 0 0 0 0 0 0 0 0 0 0 0
2023-10-18T02-41-59.305 PM	000028.9092	-000000.0379	000000.0911	000000.0035	000000.0877	000000.4444	000000.9222	000003.4034	000003.9600	54136	00217	00485	00411	00067	00560	01739	00659	00116	0 0 0 1 0 1 1 1 1 1 1 1 1 1 1 1	0 0 0 0 0 0 0 0 0 0 0 0 0 0 0 0
2023-10-18T02-42-02.238 PM	000028.8916	-000000.0379	000000.0969	000000.0034	000000.0877	000000.4444	000000.9240	000003.4034	000004.2000	54109	00217	00499	00410	00067	00560	01742	00659	00120	0 0 0 1 0 1 1 1 1 1 1 1 1 1 1 1	0 0 0 0 0 0 0 0 0 0 0 0 0 0 0 0
2023-10-18T02-42-06.632 PM	000028.8923	-000000.0024	000000.1064	-000000.0065	000000.0838	000000.4444	000000.9246	000003.4034	000004.4400	54110	00291	00522	00337	00065	00560	01743	00659	00124	0 0 0 1 0 1 1 1 1 1 1 1 1 1 1 1	0 0 0 0 0 0 0 0 0 0 0 0 0 0 0 0
2023-10-18T02-42-10.632 PM	000028.9007	-000000.0048	000000.1135	000000.0034	000000.0838	000000.4444	000000.9222	000003.4034	000004.2000	54123	00286	00539	00410	00065	00560	01739	00659	00120	0 0 0 1 0 1 1 1 1 1 1 1 1 1 1 1	0 0 0 0 0 0 0 0 0 0 0 0 0 0 0 0
2023-10-18T02-42-13.299 PM	000028.8910	-000000.0384	000000.0828	-000000.0067	000000.0818	000000.4444	000000.9228	000003.4034	000004.4400	54108	00216	00465	00335	00064	00560	01740	00659	00124	0 0 0 1 0 1 1 1 1 1 1 1 1 1 1 1	0 0 0 0 0 0 0 0 0 0 0 0 0 0 0 0
2023-10-18T02-42-17.284 PM	000028.8799	-000000.0014	000000.1122	000000.0036	000000.0896	000000.4444	000000.9240	000003.3403	000003.7200	54091	00293	00536	00412	00068	00560	01742	00660	00112	0 0 0 1 0 1 1 1 1 1 1 1 1 1 1 1	0 0 0 0 0 0 0 0 0 0 0 0 0 0 0 0
2023-10-18T02-42-20.235 PM	000028.8897	-000000.0043	000000.1135	000000.0034	000000.0838	000000.4444	000000.9252	000003.4664	000004.2000	54106	00287	00539	00410	00065	00560	01744	00658	00120	0 0 0 1 0 1 1 1 1 1 1 1 1 1 1 1	0 0 0 0 0 0 0 0 0 0 0 0 0 0 0 0
2023-10-18T02-42-23.514 PM	000028.8897	-000000.0365	000000.0886	000000.0032	000000.0857	000000.4444	000000.9240	000003.4664	000004.4400	54106	00220	00479	00409	00066	00560	01742	00658	00124	0 0 0 1 0 1 1 1 1 1 1 1 1 1 1 1	0 0 0 0 0 0 0 0 0 0 0 0 0 0 0 0
2023-10-18T02-42-26.510 PM	000028.8929	-000000.0403	000000.0866	000000.0034	000000.0877	000000.4444	000000.9246	000003.4034	000004.2000	54111	00212	00474	00410	00067	00560	01743	00659	00120	0 0 0 1 0 1 1 1 1 1 1 1 1 1 1 1	0 0 0 0 0 0 0 0 0 0 0 0 0 0 0 0
2023-10-18T02-42-29.478 PM	000028.8975	-000000.0379	000000.0808	-000000.0058	000000.0818	000000.4444	000000.9234	000003.4664	000004.2000	54118	00217	00460	00342	00064	00560	01741	00658	00120	0 0 0 1 0 1 1 1 1 1 1 1 1 1 1 1	0 0 0 0 0 0 0 0 0 0 0 0 0 0 0 0
2023-10-18T02-42-32.945 PM	000028.9059	-000000.0024	000000.1127	000000.0031	000000.0896	000000.4444	000000.9265	000003.4034	000004.2000	54131	00291	00537	00408	00068	00560	01746	00659	00120	0 0 0 1 0 1 1 1 1 1 1 1 1 1 1 1	0 0 0 0 0 0 0 0 0 0 0 0 0 0 0 0
2023-10-18T02-42-35.440 PM	000028.9099	-000000.0029	000000.1127	-000000.0059	000000.0838	000000.4444	000000.9228	000003.5294	000004.4400	54137	00290	00537	00341	00065	00560	01740	00657	00124	0 0 0 1 0 1 1 1 1 1 1 1 1 1 1 1	0 0 0 0 0 0 0 0 0 0 0 0 0 0 0 0
2023-10-18T02-42-40.226 PM	000028.9209	-000000.0374	000000.0820	-000000.0058	000000.0877	000000.4444	000000.9246	000003.4664	000003.9600	54154	00218	00463	00342	00067	00560	01743	00658	00116	0 0 0 1 0 1 1 1 1 1 1 1 1 1 1 1	0 0 0 0 0 0 0 0 0 0 0 0 0 0 0 0
2023-10-18T02-42-43.270 PM	000028.9229	-000000.0034	000000.1106	-000000.0038	000000.0838	000000.4444	000000.9265	000003.4034	000003.9600	54157	00289	00532	00357	00065	00560	01746	00659	00116	0 0 0 1 0 1 1 1 1 1 1 1 1 1 1 1	0 0 0 0 0 0 0 0 0 0 0 0 0 0 0 0
2023-10-18T02-42-47.262 PM	000028.9131	-000000.0398	000000.0833	-000000.0016	000000.0877	000000.4444	000000.9246	000003.4034	000004.2000	54142	00213	00466	00373	00067	00560	01743	00659	00120	0 0 0 1 0 1 1 1 1 1 1 1 1 1 1 1	0 0 0 0 0 0 0 0 0 0 0 0 0 0 0 0
2023-10-18T02-42-50.214 PM	000028.9157	-000000.0374	000000.0828	000000.0003	000000.0877	000000.4444	000000.9265	000003.4034	000004.2000	54146	00218	00465	00387	00067	00560	01746	00659	00120	0 0 0 1 0 1 1 1 1 1 1 1 1 1 1 1	0 0 0 0 0 0 0 0 0 0 0 0 0 0 0 0
2023-10-18T02-42-54.608 PM	000028.9255	-000000.0038	000000.1135	-000000.0026	000000.0799	000000.4444	000000.9252	000003.4034	000004.2000	54161	00288	00539	00366	00063	00560	01744	00659	00120	0 0 0 1 0 1 1 1 1 1 1 1 1 1 1 1	0 0 0 0 0 0 0 0 0 0 0 0 0 0 0 0
2023-10-18T02-42-58.623 PM	000028.9287	-000000.0019	000000.1118	000000.0036	000000.0916	000000.4444	000000.9259	000003.4664	000003.7200	54166	00292	00535	00412	00069	00560	01745	00658	00112	0 0 0 1 0 1 1 1 1 1 1 1 1 1 1 1	0 0 0 0 0 0 0 0 0 0 0 0 0 0 0 0
2023-10-18T02-43-01.275 PM	000028.9372	-000000.0384	000000.0812	-000000.0059	000000.0838	000000.4444	000000.9252	000003.5294	000003.4800	54179	00216	00461	00341	00065	00560	01744	00657	00108	0 0 0 1 0 1 1 1 1 1 1 1 1 1 1 1	0 0 0 0 0 0 0 0 0 0 0 0 0 0 0 0
2023-10-18T02-43-05.261 PM	000028.9404	-000000.0029	000000.1106	000000.0038	000000.0857	000000.4444	000000.9252	000003.4664	000003.7200	54184	00290	00532	00413	00066	00560	01744	00658	00112	0 0 0 1 0 1 1 1 1 1 1 1 1 1 1 1	0 0 0 0 0 0 0 0 0 0 0 0 0 0 0 0
2023-10-18T02-43-08.184 PM	000028.9450	-000000.0029	000000.1122	000000.0030	000000.0857	000000.4444	000000.9252	000003.4664	000003.9600	54191	00290	00536	00407	00066	00560	01744	00658	00116	0 0 0 1 0 1 1 1 1 1 1 1 1 1 1 1	0 0 0 0 0 0 0 0 0 0 0 0 0 0 0 0
2023-10-18T02-43-12.592 PM	000028.9411	-000000.0370	000000.0816	-000000.0058	000000.0838	000000.4444	000000.9246	000003.5294	000003.9600	54185	00219	00462	00342	00065	00560	01743	00657	00116	0 0 0 1 0 1 1 1 1 1 1 1 1 1 1 1	0 0 0 0 0 0 0 0 0 0 0 0 0 0 0 0
2023-10-18T02-43-15.258 PM	000028.9333	-000000.0043	000000.1127	000000.0018	000000.0818	000000.4444	000000.9246	000003.4664	000004.4400	54173	00287	00537	00398	00064	00560	01743	00658	00124	0 0 0 1 0 1 1 1 1 1 1 1 1 1 1 1	0 0 0 0 0 0 0 0 0 0 0 0 0 0 0 0
2023-10-18T02-43-19.260 PM	000028.9229	-000000.0398	000000.0841	-000000.0034	000000.0838	000000.4444	000000.9252	000003.4664	000003.9600	54157	00213	00468	00360	00065	00560	01744	00658	00116	0 0 0 1 0 1 1 1 1 1 1 1 1 1 1 1	0 0 0 0 0 0 0 0 0 0 0 0 0 0 0 0
2023-10-18T02-43-22.209 PM	000028.9235	-000000.0379	000000.0833	-000000.0019	000000.0838	000000.4444	000000.9252	000003.4034	000003.9600	54158	00217	00466	00371	00065	00560	01744	00659	00116	0 0 0 1 0 1 1 1 1 1 1 1 1 1 1 1	0 0 0 0 0 0 0 0 0 0 0 0 0 0 0 0
2023-10-18T02-43-26.870 PM	000028.9294	-000000.0043	000000.1131	-000000.0003	000000.0799	000000.4444	000000.9271	000003.4034	000004.4400	54167	00287	00538	00383	00063	00560	01747	00659	00124	0 0 0 1 0 1 1 1 1 1 1 1 1 1 1 1	0 0 0 0 0 0 0 0 0 0 0 0 0 0 0 0
2023-10-18T02-43-30.196 PM	000028.9255	-000000.0365	000000.0833	-000000.0038	000000.0877	000000.4444	000000.9240	000003.4664	000004.2000	54161	00220	00466	00357	00067	00560	01742	00658	00120	0 0 0 1 0 1 1 1 1 1 1 1 1 1 1 1	0 0 0 0 0 0 0 0 0 0 0 0 0 0 0 0
2023-10-18T02-43-33.240 PM	000028.9222	-000000.0274	000000.0820	-000000.0058	000000.0799	000000.4444	000000.9259	000003.4664	000004.6800	54156	00239	00463	00342	00063	00560	01745	00658	00128	0 0 0 1 0 1 1 1 1 1 1 1 1 1 1 1	0 0 0 0 0 0 0 0 0 0 0 0 0 0 0 0
2023-10-18T02-43-37.587 PM	000028.9183	-000000.0043	000000.1135	000000.0036	000000.0818	000000.4444	000000.9259	000003.4664	000003.9600	54150	00287	00539	00412	00064	00560	01745	00658	00116	0 0 0 1 0 1 1 1 1 1 1 1 1 1 1 1	0 0 0 0 0 0 0 0 0 0 0 0 0 0 0 0
2023-10-18T02-43-39.423 PM	000028.9151	-000000.0034	000000.1127	000000.0030	000000.0818	000000.4444	000000.9259	000003.3403	000004.4400	54145	00289	00537	00407	00064	00560	01745	00660	00124	0 0 0 1 0 1 1 1 1 1 1 1 1 1 1 1	0 0 0 0 0 0 0 0 0 0 0 0 0 0 0 0
2023-10-18T02-43-44.177 PM	000028.9118	-000000.0293	000000.0841	-000000.0062	000000.0799	000000.4444	000000.9277	000003.4664	000004.2000	54140	00235	00468	00339	00063	00560	01748	00658	00120	0 0 0 1 0 1 1 1 1 1 1 1 1 1 1 1	0 0 0 0 0 0 0 0 0 0 0 0 0 0 0 0
2023-10-18T02-43-48.589 PM	000028.9170	-000000.0053	000000.1135	000000.0035	000000.0838	000000.4444	000000.9265	000003.4034	000003.9600	54148	00285	00539	00411	00065	00560	01746	00659	00116	0 0 0 1 0 1 1 1 1 1 1 1 1 1 1 1	0 0 0 0 0 0 0 0 0 0 0 0 0 0 0 0
2023-10-18T02-43-51.225 PM	000028.9294	-000000.0370	000000.0833	-000000.0065	000000.0818	000000.4444	000000.9265	000003.3403	000003.9600	54167	00219	00466	00337	00064	00560	01746	00660	00116	0 0 0 1 0 1 1 1 1 1 1 1 1 1 1 1	0 0 0 0 0 0 0 0 0 0 0 0 0 0 0 0
2023-10-18T02-43-55.242 PM	000028.9339	-000000.0019	000000.1118	000000.0039	000000.0877	000000.4444	000000.9265	000003.3403	000004.2000	54174	00292	00535	00414	00067	00560	01746	00660	00120	0 0 0 1 0 1 1 1 1 1 1 1 1 1 1 1	0 0 0 0 0 0 0 0 0 0 0 0 0 0 0 0
2023-10-18T02-43-58.192 PM	000028.9339	-000000.0019	000000.1122	000000.0036	000000.0877	000000.4444	000000.9252	000003.3403	000004.2000	54174	00292	00536	00412	00067	00560	01744	00660	00120	0 0 0 1 0 1 1 1 1 1 1 1 1 1 1 1	0 0 0 0 0 0 0 0 0 0 0 0 0 0 0 0
2023-10-18T02-44-02.162 PM	000028.9307	-000000.0389	000000.0837	-000000.0063	000000.0818	000000.4444	000000.9283	000003.5294	000003.4800	54169	00215	00467	00338	00064	00560	01749	00657	00108	0 0 0 1 0 1 1 1 1 1 1 1 1 1 1 1	0 0 0 0 0 0 0 0 0 0 0 0 0 0 0 0
2023-10-18T02-44-05.214 PM	000028.9307	-000000.0096	000000.0833	-000000.0067	000000.0799	000000.4444	000000.9252	000003.4664	000004.2000	54169	00276	00466	00335	00063	00560	01744	00658	00120	0 0 0 1 0 1 1 1 1 1 1 1 1 1 1 1	0 0 0 0 0 0 0 0 0 0 0 0 0 0 0 0
2023-10-18T02-44-09.230 PM	000028.9346	-000000.0374	000000.1073	000000.0039	000000.0877	000000.4444	000000.9265	000003.4664	000004.4400	54175	00218	00524	00414	00067	00560	01746	00658	00124	0 0 0 1 0 1 1 1 1 1 1 1 1 1 1 1	0 0 0 0 0 0 0 0 0 0 0 0 0 0 0 0
2023-10-18T02-44-13.562 PM	000028.9007	-000000.0341	000000.1127	000000.0035	000000.0877	000000.4444	000000.9252	000003.4664	000004.4400	54123	00225	00537	00411	00067	00560	01744	00658	00124	0 0 0 1 0 1 1 1 1 1 1 1 1 1 1 1	0 0 0 0 0 0 0 0 0 0 0 0 0 0 0 0
2023-10-18T02-44-16.150 PM	000028.9326	-000000.0235	000000.0828	-000000.0070	000000.0799	000000.4444	000000.9252	000003.4664	000004.2000	54172	00247	00465	00333	00063	00560	01744	00658	00120	0 0 0 1 0 1 1 1 1 1 1 1 1 1 1 1	0 0 0 0 0 0 0 0 0 0 0 0 0 0 0 0
2023-10-18T02-44-20.167 PM	000028.9313	-000000.0197	000000.1143	000000.0036	000000.0857	000000.4444	000000.9259	000003.4664	000004.2000	54170	00255	00541	00412	00066	00560	01745	00658	00120	0 0 0 1 0 1 1 1 1 1 1 1 1 1 1 1	0 0 0 0 0 0 0 0 0 0 0 0 0 0 0 0
2023-10-18T02-44-23.541 PM	000028.9320	-000000.0379	000000.0816	-000000.0059	000000.0857	000000.4444	000000.9234	000003.4664	000004.2000	54171	00217	00462	00341	00066	00560	01741	00658	00120	0 0 0 1 0 1 1 1 1 1 1 1 1 1 1 1	0 0 0 0 0 0 0 0 0 0 0 0 0 0 0 0
2023-10-18T02-44-25.361 PM	000028.9216	-000000.0379	000000.1122	000000.0036	000000.0857	000000.4444	000000.9246	000003.3403	000004.2000	54155	00217	00536	00412	00066	00560	01743	00660	00120	0 0 0 1 0 1 1 1 1 1 1 1 1 1 1 1	0 0 0 0 0 0 0 0 0 0 0 0 0 0 0 0
2023-10-18T02-44-30.146 PM	000028.8923	-000000.0034	000000.1118	000000.0035	000000.0857	000000.4444	000000.9252	000003.3403	000003.9600	54110	00289	00535	00411	00066	00560	01744	00660	00116	0 0 0 1 0 1 1 1 1 1 1 1 1 1 1 1	0 0 0 0 0 0 0 0 0 0 0 0 0 0 0 0
2023-10-18T02-44-34.832 PM	000028.8955	-000000.0374	000000.0816	-000000.0059	000000.0818	000000.4444	000000.9259	000003.5294	000004.2000	54115	00218	00462	00341	00064	00560	01745	00657	00120	0 0 0 1 0 1 1 1 1 1 1 1 1 1 1 1	0 0 0 0 0 0 0 0 0 0 0 0 0 0 0 0
2023-10-18T02-44-37.209 PM	000028.8968	-000000.0062	000000.0820	-000000.0061	000000.0857	000000.4444	000000.9246	000003.4664	000004.2000	54117	00283	00463	00340	00066	00560	01743	00658	00120	0 0 0 1 0 1 1 1 1 1 1 1 1 1 1 1	0 0 0 0 0 0 0 0 0 0 0 0 0 0 0 0
2023-10-18T02-44-41.178 PM	000028.8942	-000000.0398	000000.1110	000000.0036	000000.0857	000000.4444	000000.9246	000003.4664	000004.2000	54113	00213	00533	00412	00066	00560	01743	00658	00120	0 0 0 1 0 1 1 1 1 1 1 1 1 1 1 1	0 0 0 0 0 0 0 0 0 0 0 0 0 0 0 0
2023-10-18T02-44-45.540 PM	000028.8858	-000000.0370	000000.1060	000000.0038	000000.0896	000000.4444	000000.9240	000003.4664	000003.7200	54100	00219	00521	00413	00068	00560	01742	00658	00112	0 0 0 1 0 1 1 1 1 1 1 1 1 1 1 1	0 0 0 0 0 0 0 0 0 0 0 0 0 0 0 0
2023-10-18T02-44-47.314 PM	000028.8760	-000000.0374	000000.0808	-000000.0058	000000.0857	000000.4444	000000.9265	000003.3403	000003.4800	54085	00218	00460	00342	00066	00560	01746	00660	00108	0 0 0 1 0 1 1 1 1 1 1 1 1 1 1 1	0 0 0 0 0 0 0 0 0 0 0 0 0 0 0 0
2023-10-18T02-44-52.131 PM	000028.8929	-000000.0355	000000.1118	000000.0039	000000.0916	000000.4444	000000.9252	000003.4664	000004.6800	54111	00222	00535	00414	00069	00560	01744	00658	00128	0 0 0 1 0 1 1 1 1 1 1 1 1 1 1 1	0 0 0 0 0 0 0 0 0 0 0 0 0 0 0 0
2023-10-18T02-44-55.194 PM	000028.8942	-000000.0374	000000.0824	-000000.0059	000000.0818	000000.4444	000000.9259	000003.4664	000003.9600	54113	00218	00464	00341	00064	00560	01745	00658	00116	0 0 0 1 0 1 1 1 1 1 1 1 1 1 1 1	0 0 0 0 0 0 0 0 0 0 0 0 0 0 0 0
2023-10-18T02-44-59.178 PM	000028.9020	-000000.0024	000000.1110	000000.0038	000000.0896	000000.4444	000000.9246	000003.4034	000004.2000	54125	00291	00533	00413	00068	00560	01743	00659	00120	0 0 0 1 0 1 1 1 1 1 1 1 1 1 1 1	0 0 0 0 0 0 0 0 0 0 0 0 0 0 0 0
2023-10-18T02-45-02.112 PM	000028.8962	-000000.0024	000000.1127	000000.0032	000000.0896	000000.4444	000000.9252	000003.4034	000004.2000	54116	00291	00537	00409	00068	00560	01744	00659	00120	0 0 0 1 0 1 1 1 1 1 1 1 1 1 1 1	0 0 0 0 0 0 0 0 0 0 0 0 0 0 0 0
2023-10-18T02-45-06.127 PM	000028.9040	-000000.0403	000000.0841	-000000.0063	000000.0799	000000.4444	000000.9240	000003.4034	000004.4400	54128	00212	00468	00338	00063	00560	01742	00659	00124	0 0 0 1 0 1 1 1 1 1 1 1 1 1 1 1	0 0 0 0 0 0 0 0 0 0 0 0 0 0 0 0
2023-10-18T02-45-10.834 PM	000028.9040	-000000.0029	000000.1093	-000000.0067	000000.0838	000000.4444	000000.9246	000003.3403	000004.2000	54128	00290	00529	00335	00065	00560	01743	00660	00120	0 0 0 1 0 1 1 1 1 1 1 1 1 1 1 1	0 0 0 0 0 0 0 0 0 0 0 0 0 0 0 0
2023-10-18T02-45-13.157 PM	000028.9105	-000000.0370	000000.0936	000000.0036	000000.0896	000000.4444	000000.9240	000003.3403	000003.9600	54138	00219	00491	00412	00068	00560	01742	00660	00116	0 0 0 1 0 1 1 1 1 1 1 1 1 1 1 1	0 0 0 0 0 0 0 0 0 0 0 0 0 0 0 0
2023-10-18T02-45-16.122 PM	000028.9144	-000000.0374	000000.0977	000000.0038	000000.0896	000000.4444	000000.9240	000003.4034	000004.2000	54144	00218	00501	00413	00068	00560	01742	00659	00120	0 0 0 1 0 1 1 1 1 1 1 1 1 1 1 1	0 0 0 0 0 0 0 0 0 0 0 0 0 0 0 0
2023-10-18T02-45-20.343 PM	000028.9216	-000000.0019	000000.0944	-000000.0062	000000.0857	000000.4444	000000.9246	000003.4664	000003.9600	54155	00292	00493	00339	00066	00560	01743	00658	00116	0 0 0 1 0 1 1 1 1 1 1 1 1 1 1 1	0 0 0 0 0 0 0 0 0 0 0 0 0 0 0 0
2023-10-18T02-45-24.831 PM	000028.9229	-000000.0379	000000.0882	000000.0040	000000.0877	000000.4444	000000.9246	000003.4034	000004.4400	54157	00217	00478	00415	00067	00560	01743	00659	00124	0 0 0 1 0 1 1 1 1 1 1 1 1 1 1 1	0 0 0 0 0 0 0 0 0 0 0 0 0 0 0 0
2023-10-18T02-45-27.169 PM	000028.9131	-000000.0365	000000.0833	-000000.0069	000000.0799	000000.4444	000000.9216	000003.4664	000004.2000	54142	00220	00466	00334	00063	00560	01738	00658	00120	0 0 0 1 0 1 1 1 1 1 1 1 1 1 1 1	0 0 0 0 0 0 0 0 0 0 0 0 0 0 0 0
2023-10-18T02-45-31.784 PM	000028.9085	-000000.0019	000000.1122	000000.0034	000000.0896	000000.4444	000000.9234	000003.4034	000004.6800	54135	00292	00536	00410	00068	00560	01741	00659	00128	0 0 0 1 0 1 1 1 1 1 1 1 1 1 1 1	0 0 0 0 0 0 0 0 0 0 0 0 0 0 0 0
2023-10-18T02-45-34.452 PM	000028.9157	-000000.0043	000000.1135	000000.0030	000000.0857	000000.4444	000000.9252	000003.3403	000004.2000	54146	00287	00539	00407	00066	00560	01744	00660	00120	0 0 0 1 0 1 1 1 1 1 1 1 1 1 1 1	0 0 0 0 0 0 0 0 0 0 0 0 0 0 0 0
2023-10-18T02-45-38.814 PM	000028.9151	-000000.0394	000000.0837	-000000.0059	000000.0818	000000.4444	000000.9240	000003.4664	000004.2000	54145	00214	00467	00341	00064	00560	01742	00658	00120	0 0 0 1 0 1 1 1 1 1 1 1 1 1 1 1	0 0 0 0 0 0 0 0 0 0 0 0 0 0 0 0
2023-10-18T02-45-40.965 PM	000028.9099	-000000.0029	000000.1098	-000000.0058	000000.0857	000000.4444	000000.9234	000003.4664	000004.2000	54137	00290	00530	00342	00066	00560	01741	00658	00120	0 0 0 1 0 1 1 1 1 1 1 1 1 1 1 1	0 0 0 0 0 0 0 0 0 0 0 0 0 0 0 0
2023-10-18T02-45-45.154 PM	000028.9177	-000000.0374	000000.0820	000000.0005	000000.0877	000000.4444	000000.9240	000003.4034	000004.4400	54149	00218	00463	00389	00067	00560	01742	00659	00124	0 0 0 1 0 1 1 1 1 1 1 1 1 1 1 1	0 0 0 0 0 0 0 0 0 0 0 0 0 0 0 0
2023-10-18T02-45-49.154 PM	000028.9203	-000000.0058	000000.1139	-000000.0058	000000.0799	000000.4444	000000.9246	000003.3403	000004.4400	54153	00284	00540	00342	00063	00560	01743	00660	00124	0 0 0 1 0 1 1 1 1 1 1 1 1 1 1 1	0 0 0 0 0 0 0 0 0 0 0 0 0 0 0 0
2023-10-18T02-45-52.103 PM	000028.9170	-000000.0038	000000.1064	-000000.0069	000000.0799	000000.4444	000000.9246	000003.4034	000003.9600	54148	00288	00522	00334	00063	00560	01743	00659	00116	0 0 0 1 0 1 1 1 1 1 1 1 1 1 1 1	0 0 0 0 0 0 0 0 0 0 0 0 0 0 0 0
2023-10-18T02-45-56.450 PM	000028.9229	-000000.0370	000000.0833	000000.0008	000000.0896	000000.4444	000000.9234	000003.4034	000004.4400	54157	00219	00466	00391	00068	00560	01741	00659	00124	0 0 0 1 0 1 1 1 1 1 1 1 1 1 1 1	0 0 0 0 0 0 0 0 0 0 0 0 0 0 0 0
2023-10-18T02-45-59.117 PM	000028.9229	-000000.0403	000000.0841	-000000.0065	000000.0818	000000.4444	000000.9234	000003.4034	000004.4400	54157	00212	00468	00337	00064	00560	01741	00659	00124	0 0 0 1 0 1 1 1 1 1 1 1 1 1 1 1	0 0 0 0 0 0 0 0 0 0 0 0 0 0 0 0
2023-10-18T02-46-03.134 PM	000028.9177	-000000.0019	000000.1114	000000.0036	000000.0935	000000.4444	000000.9246	000003.4034	000004.4400	54149	00292	00534	00412	00070	00560	01743	00659	00124	0 0 0 1 0 1 1 1 1 1 1 1 1 1 1 1	0 0 0 0 0 0 0 0 0 0 0 0 0 0 0 0
2023-10-18T02-46-06.086 PM	000028.9235	-000000.0024	000000.1106	000000.0038	000000.0877	000000.4444	000000.9240	000003.3403	000004.4400	54158	00291	00532	00413	00067	00560	01742	00660	00124	0 0 0 1 0 1 1 1 1 1 1 1 1 1 1 1	0 0 0 0 0 0 0 0 0 0 0 0 0 0 0 0
2023-10-18T02-46-10.072 PM	000028.9151	-000000.0360	000000.0820	-000000.0062	000000.0877	000000.4444	000000.9234	000003.4034	000004.4400	54145	00221	00463	00339	00067	00560	01741	00659	00124	0 0 0 1 0 1 1 1 1 1 1 1 1 1 1 1	0 0 0 0 0 0 0 0 0 0 0 0 0 0 0 0
2023-10-18T02-46-14.058 PM	000028.9014	-000000.0024	000000.1098	000000.0036	000000.0877	000000.4444	000000.9234	000003.4034	000004.4400	54124	00291	00530	00412	00067	00560	01741	00659	00124	0 0 0 1 0 1 1 1 1 1 1 1 1 1 1 1	0 0 0 0 0 0 0 0 0 0 0 0 0 0 0 0
2023-10-18T02-46-17.133 PM	000028.8994	-000000.0389	000000.0841	-000000.0007	000000.0877	000000.4444	000000.9252	000003.4664	000004.4400	54121	00215	00468	00380	00067	00560	01744	00658	00124	0 0 0 1 0 1 1 1 1 1 1 1 1 1 1 1	0 0 0 0 0 0 0 0 0 0 0 0 0 0 0 0
2023-10-18T02-46-21.119 PM	000028.8949	-000000.0408	000000.0841	-000000.0062	000000.0799	000000.4444	000000.9228	000003.5294	000004.2000	54114	00211	00468	00339	00063	00560	01740	00657	00120	0 0 0 1 0 1 1 1 1 1 1 1 1 1 1 1	0 0 0 0 0 0 0 0 0 0 0 0 0 0 0 0
2023-10-18T02-46-24.053 PM	000028.8884	-000000.0029	000000.1118	-000000.0013	000000.0857	000000.4444	000000.9259	000003.5294	000003.9600	54104	00290	00535	00375	00066	00560	01745	00657	00116	0 0 0 1 0 1 1 1 1 1 1 1 1 1 1 1	0 0 0 0 0 0 0 0 0 0 0 0 0 0 0 0
2023-10-18T02-46-28.070 PM	000028.8890	-000000.0379	000000.0812	000000.0028	000000.0857	000000.4444	000000.9265	000003.4034	000003.9600	54105	00217	00461	00406	00066	00560	01746	00659	00116	0 0 0 1 0 1 1 1 1 1 1 1 1 1 1 1	0 0 0 0 0 0 0 0 0 0 0 0 0 0 0 0
2023-10-18T02-46-31.115 PM	000028.8936	-000000.0403	000000.0841	-000000.0063	000000.0799	000000.4444	000000.9234	000003.4664	000003.9600	54112	00212	00468	00338	00063	00560	01741	00658	00116	0 0 0 1 0 1 1 1 1 1 1 1 1 1 1 1	0 0 0 0 0 0 0 0 0 0 0 0 0 0 0 0
2023-10-18T02-46-35.117 PM	000028.8760	-000000.0010	000000.1122	000000.0031	000000.0896	000000.4444	000000.9252	000003.4664	000004.4400	54085	00294	00536	00408	00068	00560	01744	00658	00124	0 0 0 1 0 1 1 1 1 1 1 1 1 1 1 1	0 0 0 0 0 0 0 0 0 0 0 0 0 0 0 0
2023-10-18T02-46-38.066 PM	000028.8871	-000000.0024	000000.1102	000000.0038	000000.0896	000000.4444	000000.9295	000003.4034	000004.4400	54102	00291	00531	00413	00068	00560	01751	00659	00124	0 0 0 1 0 1 1 1 1 1 1 1 1 1 1 1	0 0 0 0 0 0 0 0 0 0 0 0 0 0 0 0
2023-10-18T02-46-42.052 PM	000028.9072	-000000.0408	000000.0845	-000000.0065	000000.0838	000000.4444	000000.9259	000003.4664	000004.6800	54133	00211	00469	00337	00065	00560	01745	00658	00128	0 0 0 1 0 1 1 1 1 1 1 1 1 1 1 1	0 0 0 0 0 0 0 0 0 0 0 0 0 0 0 0
2023-10-18T02-46-45.109 PM	000028.9118	-000000.0024	000000.1131	000000.0027	000000.0877	000000.4444	000000.9259	000003.4034	000003.7200	54140	00291	00538	00405	00067	00560	01745	00659	00112	0 0 0 1 0 1 1 1 1 1 1 1 1 1 1 1	0 0 0 0 0 0 0 0 0 0 0 0 0 0 0 0
2023-10-18T02-46-49.092 PM	000028.9183	-000000.0360	000000.0820	-000000.0054	000000.0916	000000.4444	000000.9277	000003.4034	000004.2000	54150	00221	00463	00345	00069	00560	01748	00659	00120	0 0 0 1 0 1 1 1 1 1 1 1 1 1 1 1	0 0 0 0 0 0 0 0 0 0 0 0 0 0 0 0
2023-10-18T02-46-53.077 PM	000028.9144	-000000.0019	000000.1127	000000.0024	000000.0818	000000.4444	000000.9252	000003.4034	000004.2000	54144	00292	00537	00403	00064	00560	01744	00659	00120	0 0 0 1 0 1 1 1 1 1 1 1 1 1 1 1	0 0 0 0 0 0 0 0 0 0 0 0 0 0 0 0
2023-10-18T02-46-56.026 PM	000028.9177	-000000.0019	000000.1122	000000.0008	000000.0877	000000.4444	000000.9234	000003.4034	000003.9600	54149	00292	00536	00391	00067	00560	01741	00659	00116	0 0 0 1 0 1 1 1 1 1 1 1 1 1 1 1	0 0 0 0 0 0 0 0 0 0 0 0 0 0 0 0
2023-10-18T02-46-59.903 PM	000028.9170	-000000.0067	000000.1143	000000.0036	000000.0838	000000.4444	000000.9252	000003.4034	000004.4400	54148	00282	00541	00412	00065	00560	01744	00659	00124	0 0 0 1 0 1 1 1 1 1 1 1 1 1 1 1	0 0 0 0 0 0 0 0 0 0 0 0 0 0 0 0
2023-10-18T02-47-03.450 PM	000028.9112	-000000.0230	000000.0833	-000000.0069	000000.0838	000000.4444	000000.9259	000003.3403	000004.2000	54139	00248	00466	00334	00065	00560	01745	00660	00120	0 0 0 1 0 1 1 1 1 1 1 1 1 1 1 1	0 0 0 0 0 0 0 0 0 0 0 0 0 0 0 0
2023-10-18T02-47-07.091 PM	000028.9216	-000000.0067	000000.1118	000000.0031	000000.0896	000000.4444	000000.9246	000003.4664	000004.4400	54155	00282	00535	00408	00068	00560	01743	00658	00124	0 0 0 1 0 1 1 1 1 1 1 1 1 1 1 1	0 0 0 0 0 0 0 0 0 0 0 0 0 0 0 0
2023-10-18T02-47-10.025 PM	000028.9235	-000000.0110	000000.1143	000000.0031	000000.0877	000000.4444	000000.9259	000003.4034	000004.4400	54158	00273	00541	00408	00067	00560	01745	00659	00124	0 0 0 1 0 1 1 1 1 1 1 1 1 1 1 1	0 0 0 0 0 0 0 0 0 0 0 0 0 0 0 0
2023-10-18T02-47-14.013 PM	000028.9177	-000000.0250	000000.0816	-000000.0055	000000.0818	000000.4444	000000.9259	000003.4034	000004.4400	54149	00244	00462	00344	00064	00560	01745	00659	00124	0 0 0 1 0 1 1 1 1 1 1 1 1 1 1 1	0 0 0 0 0 0 0 0 0 0 0 0 0 0 0 0
2023-10-18T02-47-17.086 PM	000028.9183	-000000.0024	000000.1106	000000.0039	000000.0896	000000.4444	000000.9265	000003.4664	000004.4400	54150	00291	00532	00414	00068	00560	01746	00658	00124	0 0 0 1 0 1 1 1 1 1 1 1 1 1 1 1	0 0 0 0 0 0 0 0 0 0 0 0 0 0 0 0
2023-10-18T02-47-21.086 PM	000028.8981	-000000.0379	000000.0816	-000000.0057	000000.0799	000000.4444	000000.9252	000003.4664	000004.4400	54119	00217	00462	00343	00063	00560	01744	00658	00124	0 0 0 1 0 1 1 1 1 1 1 1 1 1 1 1	0 0 0 0 0 0 0 0 0 0 0 0 0 0 0 0
2023-10-18T02-47-24.004 PM	000028.8923	-000000.0374	000000.0804	-000000.0051	000000.0896	000000.4444	000000.9265	000003.4664	000003.9600	54110	00218	00459	00347	00068	00560	01746	00658	00116	0 0 0 1 0 1 1 1 1 1 1 1 1 1 1 1	0 0 0 0 0 0 0 0 0 0 0 0 0 0 0 0
2023-10-18T02-47-28.036 PM	000028.8981	-000000.0053	000000.1143	000000.0032	000000.0857	000000.4444	000000.9240	000003.4034	000004.4400	54119	00285	00541	00409	00066	00560	01742	00659	00124	0 0 0 1 0 1 1 1 1 1 1 1 1 1 1 1	0 0 0 0 0 0 0 0 0 0 0 0 0 0 0 0
2023-10-18T02-47-32.007 PM	000028.8955	-000000.0370	000000.0808	-000000.0055	000000.0818	000000.4444	000000.9252	000003.4034	000004.6800	54115	00219	00460	00344	00064	00560	01744	00659	00128	0 0 0 1 0 1 1 1 1 1 1 1 1 1 1 1	0 0 0 0 0 0 0 0 0 0 0 0 0 0 0 0
2023-10-18T02-47-34.786 PM	000028.8923	-000000.0197	000000.1118	000000.0036	000000.0935	000000.4444	000000.9265	000003.4034	000004.2000	54110	00255	00535	00412	00070	00560	01746	00659	00120	0 0 0 1 0 1 1 1 1 1 1 1 1 1 1 1	0 0 0 0 0 0 0 0 0 0 0 0 0 0 0 0
2023-10-18T02-47-36.716 PM	000028.8975	-000000.0394	000000.0833	-000000.0059	000000.0818	000000.4444	000000.9246	000003.4664	000004.2000	54118	00214	00466	00341	00064	00560	01743	00658	00120	0 0 0 1 0 1 1 1 1 1 1 1 1 1 1 1	0 0 0 0 0 0 0 0 0 0 0 0 0 0 0 0
2023-10-18T02-47-41.219 PM	000028.8981	-000000.0024	000000.1102	000000.0039	000000.0877	000000.4444	000000.9271	000003.3403	000003.9600	54119	00291	00531	00414	00067	00560	01747	00660	00116	0 0 0 1 0 1 1 1 1 1 1 1 1 1 1 1	0 0 0 0 0 0 0 0 0 0 0 0 0 0 0 0
2023-10-18T02-47-46.413 PM	000028.8676	-000000.0331	000000.0799	-000000.0055	000000.0838	000000.4444	000000.9265	000003.4034	000004.2000	54072	00227	00458	00344	00065	00560	01746	00659	00120	0 0 0 1 0 1 1 1 1 1 1 1 1 1 1 1	0 0 0 0 0 0 0 0 0 0 0 0 0 0 0 0
2023-10-18T02-47-49.066 PM	000028.8747	-000000.0211	000000.1127	000000.0027	000000.0877	000000.4444	000000.9246	000003.3403	000004.4400	54083	00252	00537	00405	00067	00560	01743	00660	00124	0 0 0 1 0 1 1 1 1 1 1 1 1 1 1 1	0 0 0 0 0 0 0 0 0 0 0 0 0 0 0 0
2023-10-18T02-47-53.647 PM	000028.8806	-000000.0547	000000.0828	-000000.0058	000000.0779	000000.4444	000000.9271	000003.3403	000004.2000	54092	00182	00465	00342	00062	00560	01747	00660	00120	0 0 0 1 0 1 1 1 1 1 1 1 1 1 1 1	0 0 0 0 0 0 0 0 0 0 0 0 0 0 0 0
2023-10-18T02-47-57.713 PM	000028.8819	-000000.0542	000000.0804	-000000.0057	000000.0838	000000.4444	000000.9246	000003.4664	000004.2000	54094	00183	00459	00343	00065	00560	01743	00658	00120	0 0 0 1 0 1 1 1 1 1 1 1 1 1 1 1	0 0 0 0 0 0 0 0 0 0 0 0 0 0 0 0
2023-10-18T02-48-00.003 PM	000028.8793	-000000.0182	000000.1110	000000.0038	000000.0896	000000.4444	000000.9271	000003.3403	000004.2000	54090	00258	00533	00413	00068	00560	01747	00660	00120	0 0 0 1 0 1 1 1 1 1 1 1 1 1 1 1	0 0 0 0 0 0 0 0 0 0 0 0 0 0 0 0
2023-10-18T02-48-04.207 PM	000028.8923	-000000.0533	000000.0808	-000000.0058	000000.0857	000000.4444	000000.9252	000003.4034	000003.7200	54110	00185	00460	00342	00066	00560	01744	00659	00112	0 0 0 1 0 1 1 1 1 1 1 1 1 1 1 1	0 0 0 0 0 0 0 0 0 0 0 0 0 0 0 0
2023-10-18T02-48-07.064 PM	000028.8962	-000000.0226	000000.0845	-000000.0063	000000.0818	000000.4444	000000.9289	000003.4664	000004.4400	54116	00249	00469	00338	00064	00560	01750	00658	00124	0 0 0 1 0 1 1 1 1 1 1 1 1 1 1 1	0 0 0 0 0 0 0 0 0 0 0 0 0 0 0 0
2023-10-18T02-48-11.647 PM	000028.8988	-000000.0537	000000.1015	000000.0027	000000.0896	000000.4444	000000.9259	000003.4664	000003.9600	54120	00184	00510	00405	00068	00560	01745	00658	00116	0 0 0 1 0 1 1 1 1 1 1 1 1 1 1 1	0 0 0 0 0 0 0 0 0 0 0 0 0 0 0 0
2023-10-18T02-48-14.329 PM	000028.9001	-000000.0528	000000.1064	000000.0030	000000.0916	000000.4444	000000.9252	000003.4034	000003.4800	54122	00186	00522	00407	00069	00560	01744	00659	00108	0 0 0 1 0 1 1 1 1 1 1 1 1 1 1 1	0 0 0 0 0 0 0 0 0 0 0 0 0 0 0 0
2023-10-18T02-48-18.345 PM	000028.9365	-000000.0010	000000.1035	-000000.0061	000000.0857	000000.4444	000000.9252	000003.4034	000004.4400	54178	00294	00515	00340	00066	00560	01744	00659	00124	0 0 0 1 0 1 1 1 1 1 1 1 1 1 1 1	0 0 0 0 0 0 0 0 0 0 0 0 0 0 0 0
2023-10-18T02-48-21.280 PM	000028.9372	-000000.0014	000000.1127	000000.0028	000000.0877	000000.4444	000000.9234	000003.3403	000003.7200	54179	00293	00537	00406	00067	00560	01741	00660	00112	0 0 0 1 0 1 1 1 1 1 1 1 1 1 1 1	0 0 0 0 0 0 0 0 0 0 0 0 0 0 0 0
2023-10-18T02-48-25.281 PM	000028.9190	-000000.0389	000000.0849	-000000.0066	000000.0818	000000.4444	000000.9259	000003.4034	000004.2000	54151	00215	00470	00336	00064	00560	01745	00659	00120	0 0 0 1 0 1 1 1 1 1 1 1 1 1 1 1	0 0 0 0 0 0 0 0 0 0 0 0 0 0 0 0
2023-10-18T02-48-29.266 PM	000028.9079	-000000.0062	000000.1143	000000.0031	000000.0877	000000.4444	000000.9240	000003.4034	000003.9600	54134	00283	00541	00408	00067	00560	01742	00659	00116	0 0 0 1 0 1 1 1 1 1 1 1 1 1 1 1	0 0 0 0 0 0 0 0 0 0 0 0 0 0 0 0
2023-10-18T02-48-32.248 PM	000028.9085	-000000.0014	000000.1127	000000.0032	000000.0896	000000.4444	000000.9234	000003.4034	000004.6800	54135	00293	00537	00409	00068	00560	01741	00659	00128	0 0 0 1 0 1 1 1 1 1 1 1 1 1 1 1	0 0 0 0 0 0 0 0 0 0 0 0 0 0 0 0
2023-10-18T02-48-35.463 PM	000028.9014	-000000.0384	000000.0982	000000.0039	000000.0838	000000.4444	000000.9246	000003.4034	000004.2000	54124	00216	00502	00414	00065	00560	01743	00659	00120	0 0 0 1 0 1 1 1 1 1 1 1 1 1 1 1	0 0 0 0 0 0 0 0 0 0 0 0 0 0 0 0
2023-10-18T02-48-39.302 PM	000028.8897	-000000.0048	000000.1102	-000000.0066	000000.0799	000000.4444	000000.9240	000003.4034	000004.4400	54106	00286	00531	00336	00063	00560	01742	00659	00124	0 0 0 1 0 1 1 1 1 1 1 1 1 1 1 1	0 0 0 0 0 0 0 0 0 0 0 0 0 0 0 0
2023-10-18T02-48-41.960 PM	000028.8942	-000000.0043	000000.1106	-000000.0059	000000.0818	000000.4444	000000.9259	000003.4664	000004.4400	54113	00287	00532	00341	00064	00560	01745	00658	00124	0 0 0 1 0 1 1 1 1 1 1 1 1 1 1 1	0 0 0 0 0 0 0 0 0 0 0 0 0 0 0 0
2023-10-18T02-48-45.976 PM	000028.9040	-000000.0384	000000.0986	000000.0031	000000.0838	000000.4444	000000.9252	000003.4664	000003.9600	54128	00216	00503	00408	00065	00560	01744	00658	00116	0 0 0 1 0 1 1 1 1 1 1 1 1 1 1 1	0 0 0 0 0 0 0 0 0 0 0 0 0 0 0 0
2023-10-18T02-48-50.668 PM	000028.9046	-000000.0038	000000.0961	-000000.0065	000000.0799	000000.4444	000000.9259	000003.4034	000003.7200	54129	00288	00497	00337	00063	00560	01745	00659	00112	0 0 0 1 0 1 1 1 1 1 1 1 1 1 1 1	0 0 0 0 0 0 0 0 0 0 0 0 0 0 0 0
2023-10-18T02-48-52.991 PM	000028.9092	-000000.0038	000000.1135	000000.0027	000000.0896	000000.4444	000000.9252	000003.4034	000004.4400	54136	00288	00539	00405	00068	00560	01744	00659	00124	0 0 0 1 0 1 1 1 1 1 1 1 1 1 1 1	0 0 0 0 0 0 0 0 0 0 0 0 0 0 0 0
2023-10-18T02-48-57.008 PM	000028.9196	-000000.0365	000000.0812	-000000.0059	000000.0857	000000.4444	000000.9234	000003.4034	000004.4400	54152	00220	00461	00341	00066	00560	01741	00659	00124	0 0 0 1 0 1 1 1 1 1 1 1 1 1 1 1	0 0 0 0 0 0 0 0 0 0 0 0 0 0 0 0
2023-10-18T02-48-59.958 PM	000028.9235	-000000.0374	000000.0804	-000000.0057	000000.0838	000000.4444	000000.9252	000003.4034	000003.7200	54158	00218	00459	00343	00065	00560	01744	00659	00112	0 0 0 1 0 1 1 1 1 1 1 1 1 1 1 1	0 0 0 0 0 0 0 0 0 0 0 0 0 0 0 0
2023-10-18T02-49-03.943 PM	000028.9313	-000000.0058	000000.1139	000000.0034	000000.0838	000000.4444	000000.9252	000003.4034	000003.9600	54170	00284	00540	00410	00065	00560	01744	00659	00116	0 0 0 1 0 1 1 1 1 1 1 1 1 1 1 1	0 0 0 0 0 0 0 0 0 0 0 0 0 0 0 0
2023-10-18T02-49-07.018 PM	000028.9378	-000000.0408	000000.0845	000000.0008	000000.0877	000000.4444	000000.9240	000003.4034	000004.4400	54180	00211	00469	00391	00067	00560	01742	00659	00124	0 0 0 1 0 1 1 1 1 1 1 1 1 1 1 1	0 0 0 0 0 0 0 0 0 0 0 0 0 0 0 0
2023-10-18T02-49-11.369 PM	000028.9378	-000000.0034	000000.1110	-000000.0024	000000.0799	000000.4444	000000.9240	000003.3403	000004.6800	54180	00289	00533	00367	00063	00560	01742	00660	00128	0 0 0 1 0 1 1 1 1 1 1 1 1 1 1 1	0 0 0 0 0 0 0 0 0 0 0 0 0 0 0 0
2023-10-18T02-49-15.005 PM	000028.9294	-000000.0403	000000.0853	-000000.0032	000000.0838	000000.4444	000000.9259	000003.4664	000004.2000	54167	00212	00471	00361	00065	00560	01745	00658	00120	0 0 0 1 0 1 1 1 1 1 1 1 1 1 1 1	0 0 0 0 0 0 0 0 0 0 0 0 0 0 0 0
2023-10-18T02-49-17.955 PM	000028.9274	-000000.0355	000000.0816	000000.0020	000000.0877	000000.4444	000000.9246	000003.4664	000004.2000	54164	00222	00462	00400	00067	00560	01743	00658	00120	0 0 0 1 0 1 1 1 1 1 1 1 1 1 1 1	0 0 0 0 0 0 0 0 0 0 0 0 0 0 0 0
2023-10-18T02-49-21.956 PM	000028.9294	-000000.0019	000000.1093	-000000.0057	000000.0818	000000.4444	000000.9246	000003.3403	000004.4400	54167	00292	00529	00343	00064	00560	01743	00660	00124	0 0 0 1 0 1 1 1 1 1 1 1 1 1 1 1	0 0 0 0 0 0 0 0 0 0 0 0 0 0 0 0
2023-10-18T02-49-24.983 PM	000028.9352	-000000.0029	000000.1114	000000.0043	000000.0877	000000.4444	000000.9252	000003.4034	000004.6800	54176	00290	00534	00417	00067	00560	01744	00659	00128	0 0 0 1 0 1 1 1 1 1 1 1 1 1 1 1	0 0 0 0 0 0 0 0 0 0 0 0 0 0 0 0
2023-10-18T02-49-29.564 PM	000028.9443	-000000.0346	000000.0820	-000000.0061	000000.0838	000000.4444	000000.9246	000003.4664	000003.9600	54190	00224	00463	00340	00065	00560	01743	00658	00116	0 0 0 1 0 1 1 1 1 1 1 1 1 1 1 1	0 0 0 0 0 0 0 0 0 0 0 0 0 0 0 0
2023-10-18T02-49-31.918 PM	000028.9502	-000000.0360	000000.0812	-000000.0055	000000.0818	000000.4444	000000.9246	000003.4034	000003.4800	54199	00221	00461	00344	00064	00560	01743	00659	00108	0 0 0 1 0 1 1 1 1 1 1 1 1 1 1 1	0 0 0 0 0 0 0 0 0 0 0 0 0 0 0 0
2023-10-18T02-49-35.921 PM	000028.9476	-000000.0053	000000.1147	000000.0031	000000.0877	000000.4444	000000.9234	000003.4034	000004.2000	54195	00285	00542	00408	00067	00560	01741	00659	00120	0 0 0 1 0 1 1 1 1 1 1 1 1 1 1 1	0 0 0 0 0 0 0 0 0 0 0 0 0 0 0 0
2023-10-18T02-49-40.594 PM	000028.9411	-000000.0365	000000.0828	-000000.0063	000000.0857	000000.4444	000000.9234	000003.4034	000004.4400	54185	00220	00465	00338	00066	00560	01741	00659	00124	0 0 0 1 0 1 1 1 1 1 1 1 1 1 1 1	0 0 0 0 0 0 0 0 0 0 0 0 0 0 0 0
2023-10-18T02-49-42.993 PM	000028.9372	-000000.0014	000000.1102	000000.0003	000000.0857	000000.4444	000000.9246	000003.4664	000004.2000	54179	00293	00531	00387	00066	00560	01743	00658	00120	0 0 0 1 0 1 1 1 1 1 1 1 1 1 1 1	0 0 0 0 0 0 0 0 0 0 0 0 0 0 0 0
2023-10-18T02-49-46.962 PM	000028.9476	-000000.0379	000000.0845	-000000.0046	000000.0857	000000.4444	000000.9240	000003.4664	000004.2000	54195	00217	00469	00351	00066	00560	01742	00658	00120	0 0 0 1 0 1 1 1 1 1 1 1 1 1 1 1	0 0 0 0 0 0 0 0 0 0 0 0 0 0 0 0
2023-10-18T02-49-49.896 PM	000028.9476	-000000.0370	000000.0837	-000000.0031	000000.0877	000000.4444	000000.9259	000003.4034	000004.2000	54195	00219	00467	00362	00067	00560	01745	00659	00120	0 0 0 1 0 1 1 1 1 1 1 1 1 1 1 1	0 0 0 0 0 0 0 0 0 0 0 0 0 0 0 0
2023-10-18T02-49-53.914 PM	000028.9424	-000000.0019	000000.1110	000000.0035	000000.0857	000000.4444	000000.9240	000003.4664	000004.2000	54187	00292	00533	00411	00066	00560	01742	00658	00120	0 0 0 1 0 1 1 1 1 1 1 1 1 1 1 1	0 0 0 0 0 0 0 0 0 0 0 0 0 0 0 0
2023-10-18T02-49-56.832 PM	000028.9404	-000000.0130	000000.1151	000000.0030	000000.0877	000000.4444	000000.9265	000003.4664	000004.2000	54184	00269	00543	00407	00067	00560	01746	00658	00120	0 0 0 1 0 1 1 1 1 1 1 1 1 1 1 1	0 0 0 0 0 0 0 0 0 0 0 0 0 0 0 0
2023-10-18T02-50-00.958 PM	000028.9469	-000000.0360	000000.0833	-000000.0067	000000.0877	000000.4444	000000.9234	000003.4034	000004.4400	54194	00221	00466	00335	00067	00560	01741	00659	00124	0 0 0 1 0 1 1 1 1 1 1 1 1 1 1 1	0 0 0 0 0 0 0 0 0 0 0 0 0 0 0 0
2023-10-18T02-50-04.143 PM	000028.9365	-000000.0360	000000.0812	-000000.0058	000000.0838	000000.4444	000000.9234	000003.3403	000004.4400	54178	00221	00461	00342	00065	00560	01741	00660	00124	0 0 0 1 0 1 1 1 1 1 1 1 1 1 1 1	0 0 0 0 0 0 0 0 0 0 0 0 0 0 0 0
2023-10-18T02-50-07.192 PM	000028.9209	-000000.0062	000000.1135	000000.0023	000000.0799	000000.4444	000000.9252	000003.4034	000004.4400	54154	00283	00539	00402	00063	00560	01744	00659	00124	0 0 0 1 0 1 1 1 1 1 1 1 1 1 1 1	0 0 0 0 0 0 0 0 0 0 0 0 0 0 0 0
2023-10-18T02-50-10.279 PM	000028.9183	-000000.0058	000000.1147	-000000.0001	000000.0818	000000.4444	000000.9246	000003.4664	000004.2000	54150	00284	00542	00384	00064	00560	01743	00658	00120	0 0 0 1 0 1 1 1 1 1 1 1 1 1 1 1	0 0 0 0 0 0 0 0 0 0 0 0 0 0 0 0
2023-10-18T02-50-14.233 PM	000028.9170	-000000.0350	000000.0816	-000000.0055	000000.0877	000000.4444	000000.9246	000003.4664	000004.2000	54148	00223	00462	00344	00067	00560	01743	00658	00120	0 0 0 1 0 1 1 1 1 1 1 1 1 1 1 1	0 0 0 0 0 0 0 0 0 0 0 0 0 0 0 0
2023-10-18T02-50-17.293 PM	000028.9151	-000000.0278	000000.0841	-000000.0061	000000.0799	000000.4444	000000.9259	000003.4664	000004.2000	54145	00238	00468	00340	00063	00560	01745	00658	00120	0 0 0 1 0 1 1 1 1 1 1 1 1 1 1 1	0 0 0 0 0 0 0 0 0 0 0 0 0 0 0 0
2023-10-18T02-50-21.357 PM	000028.8871	-000000.0341	000000.1102	000000.0042	000000.0877	000000.4444	000000.9259	000003.4034	000004.4400	54102	00225	00531	00416	00067	00560	01745	00659	00124	0 0 0 1 0 1 1 1 1 1 1 1 1 1 1 1	0 0 0 0 0 0 0 0 0 0 0 0 0 0 0 0
2023-10-18T02-50-24.306 PM	000028.8916	-000000.0341	000000.1127	000000.0032	000000.0916	000000.4444	000000.9240	000003.4034	000004.4400	54109	00225	00537	00409	00069	00560	01742	00659	00124	0 0 0 1 0 1 1 1 1 1 1 1 1 1 1 1	0 0 0 0 0 0 0 0 0 0 0 0 0 0 0 0
2023-10-18T02-50-28.888 PM	000028.8897	-000000.0384	000000.1147	000000.0031	000000.0857	000000.4444	000000.9252	000003.4664	000003.9600	54106	00216	00542	00408	00066	00560	01744	00658	00116	0 0 0 1 0 1 1 1 1 1 1 1 1 1 1 1	0 0 0 0 0 0 0 0 0 0 0 0 0 0 0 0
2023-10-18T02-50-31.308 PM	000028.9268	-000000.0038	000000.1143	000000.0027	000000.0857	000000.4444	000000.9259	000003.4664	000004.4400	54163	00288	00541	00405	00066	00560	01745	00658	00124	0 0 0 1 0 1 1 1 1 1 1 1 1 1 1 1	0 0 0 0 0 0 0 0 0 0 0 0 0 0 0 0
2023-10-18T02-50-35.290 PM	000028.9346	-000000.0355	000000.0812	-000000.0059	000000.0838	000000.4444	000000.9271	000003.4034	000003.9600	54175	00222	00461	00341	00065	00560	01747	00659	00116	0 0 0 1 0 1 1 1 1 1 1 1 1 1 1 1	0 0 0 0 0 0 0 0 0 0 0 0 0 0 0 0
2023-10-18T02-50-38.128 PM	000028.9300	-000000.0379	000000.0816	-000000.0054	000000.0799	000000.4444	000000.9252	000003.4034	000004.4400	54168	00217	00462	00345	00063	00560	01744	00659	00124	0 0 0 1 0 1 1 1 1 1 1 1 1 1 1 1	0 0 0 0 0 0 0 0 0 0 0 0 0 0 0 0
2023-10-18T02-50-42.174 PM	000028.9339	-000000.0048	000000.1135	000000.0036	000000.0838	000000.4444	000000.9252	000003.3403	000004.6800	54174	00286	00539	00412	00065	00560	01744	00660	00128	0 0 0 1 0 1 1 1 1 1 1 1 1 1 1 1	0 0 0 0 0 0 0 0 0 0 0 0 0 0 0 0
2023-10-18T02-50-46.285 PM	000028.9359	-000000.0394	000000.0853	-000000.0067	000000.0799	000000.4444	000000.9259	000003.4034	000004.2000	54177	00214	00471	00335	00063	00560	01745	00659	00120	0 0 0 1 0 1 1 1 1 1 1 1 1 1 1 1	0 0 0 0 0 0 0 0 0 0 0 0 0 0 0 0
2023-10-18T02-50-49.124 PM	000028.9261	-000000.0178	000000.0833	-000000.0059	000000.0779	000000.4444	000000.9265	000003.4034	000004.2000	54162	00259	00466	00341	00062	00560	01746	00659	00120	0 0 0 1 0 1 1 1 1 1 1 1 1 1 1 1	0 0 0 0 0 0 0 0 0 0 0 0 0 0 0 0
2023-10-18T02-50-53.156 PM	000028.9118	-000000.0259	000000.1114	000000.0036	000000.0877	000000.4444	000000.9228	000003.4664	000004.6800	54140	00242	00534	00412	00067	00560	01740	00658	00128	0 0 0 1 0 1 1 1 1 1 1 1 1 1 1 1	0 0 0 0 0 0 0 0 0 0 0 0 0 0 0 0
2023-10-18T02-50-56.169 PM	000028.8988	-000000.0206	000000.1114	000000.0039	000000.0896	000000.4444	000000.9246	000003.4664	000003.4800	54120	00253	00534	00414	00068	00560	01743	00658	00108	0 0 0 1 0 1 1 1 1 1 1 1 1 1 1 1	0 0 0 0 0 0 0 0 0 0 0 0 0 0 0 0
2023-10-18T02-51-00.219 PM	000028.8845	-000000.0125	000000.0841	-000000.0062	000000.0838	000000.4444	000000.9252	000003.3403	000004.4400	54098	00270	00468	00339	00065	00560	01744	00660	00124	0 0 0 1 0 1 1 1 1 1 1 1 1 1 1 1	0 0 0 0 0 0 0 0 0 0 0 0 0 0 0 0
2023-10-18T02-51-04.770 PM	000028.8890	-000000.0038	000000.1139	000000.0028	000000.0877	000000.4444	000000.9259	000003.4034	000003.7200	54105	00288	00540	00406	00067	00560	01745	00659	00112	0 0 0 1 0 1 1 1 1 1 1 1 1 1 1 1	0 0 0 0 0 0 0 0 0 0 0 0 0 0 0 0
2023-10-18T02-51-07.281 PM	000028.8929	-000000.0398	000000.0853	-000000.0067	000000.0799	000000.4444	000000.9265	000003.4034	000003.9600	54111	00213	00471	00335	00063	00560	01746	00659	00116	0 0 0 1 0 1 1 1 1 1 1 1 1 1 1 1	0 0 0 0 0 0 0 0 0 0 0 0 0 0 0 0
2023-10-18T02-51-11.158 PM	000028.8942	-000000.0350	000000.0808	-000000.0061	000000.0857	000000.4444	000000.9277	000003.5294	000003.9600	54113	00223	00460	00340	00066	00560	01748	00657	00116	0 0 0 1 0 1 1 1 1 1 1 1 1 1 1 1	0 0 0 0 0 0 0 0 0 0 0 0 0 0 0 0
2023-10-18T02-51-14.092 PM	000028.9001	-000000.0053	000000.1131	000000.0036	000000.0857	000000.4444	000000.9240	000003.4034	000004.2000	54122	00285	00538	00412	00066	00560	01742	00659	00120	0 0 0 1 0 1 1 1 1 1 1 1 1 1 1 1	0 0 0 0 0 0 0 0 0 0 0 0 0 0 0 0
2023-10-18T02-51-18.108 PM	000028.8949	-000000.0360	000000.1064	000000.0042	000000.0857	000000.4444	000000.9259	000003.4034	000004.2000	54114	00221	00522	00416	00066	00560	01745	00659	00120	0 0 0 1 0 1 1 1 1 1 1 1 1 1 1 1	0 0 0 0 0 0 0 0 0 0 0 0 0 0 0 0
2023-10-18T02-51-21.247 PM	000028.9020	-000000.0048	000000.0982	-000000.0059	000000.0779	000000.4444	000000.9265	000003.4034	000004.4400	54125	00286	00502	00341	00062	00560	01746	00659	00124	0 0 0 1 0 1 1 1 1 1 1 1 1 1 1 1	0 0 0 0 0 0 0 0 0 0 0 0 0 0 0 0
2023-10-18T02-51-23.836 PM	000028.9040	-000000.0062	000000.0936	-000000.0065	000000.0818	000000.4444	000000.9271	000003.3403	000004.2000	54128	00283	00491	00337	00064	00560	01747	00660	00120	0 0 0 1 0 1 1 1 1 1 1 1 1 1 1 1	0 0 0 0 0 0 0 0 0 0 0 0 0 0 0 0
2023-10-18T02-51-27.743 PM	000028.9085	-000000.0043	000000.1135	000000.0039	000000.0838	000000.4444	000000.9252	000003.3403	000004.4400	54135	00287	00539	00414	00065	00560	01744	00660	00124	0 0 0 1 0 1 1 1 1 1 1 1 1 1 1 1	0 0 0 0 0 0 0 0 0 0 0 0 0 0 0 0
2023-10-18T02-51-31.743 PM	000028.9027	-000000.0384	000000.0808	-000000.0054	000000.0818	000000.4444	000000.9259	000003.4664	000004.4400	54126	00216	00460	00345	00064	00560	01745	00658	00124	0 0 0 1 0 1 1 1 1 1 1 1 1 1 1 1	0 0 0 0 0 0 0 0 0 0 0 0 0 0 0 0
2023-10-18T02-51-35.115 PM	000028.9092	-000000.0384	000000.0808	-000000.0054	000000.0818	000000.4444	000000.9265	000003.4034	000004.4400	54136	00216	00460	00345	00064	00560	01746	00659	00124	0 0 0 1 0 1 1 1 1 1 1 1 1 1 1 1	0 0 0 0 0 0 0 0 0 0 0 0 0 0 0 0
2023-10-18T02-51-38.793 PM	000028.9053	-000000.0384	000000.0812	-000000.0054	000000.0799	000000.4444	000000.9252	000003.4664	000004.2000	54130	00216	00461	00345	00063	00560	01744	00658	00120	0 0 0 1 0 1 1 1 1 1 1 1 1 1 1 1	0 0 0 0 0 0 0 0 0 0 0 0 0 0 0 0
2023-10-18T02-51-42.069 PM	000028.9014	-000000.0360	000000.0824	-000000.0067	000000.0877	000000.4444	000000.9240	000003.4664	000004.4400	54124	00221	00464	00335	00067	00560	01742	00658	00124	0 0 0 1 0 1 1 1 1 1 1 1 1 1 1 1	0 0 0 0 0 0 0 0 0 0 0 0 0 0 0 0
2023-10-18T02-51-45.774 PM	000028.9040	-000000.0005	000000.1106	-000000.0030	000000.0838	000000.4444	000000.9252	000003.4034	000004.4400	54128	00295	00532	00363	00065	00560	01744	00659	00124	0 0 0 1 0 1 1 1 1 1 1 1 1 1 1 1	0 0 0 0 0 0 0 0 0 0 0 0 0 0 0 0
2023-10-18T02-51-49.101 PM	000028.9092	-000000.0355	000000.0969	000000.0032	000000.0916	000000.4444	000000.9240	000003.4664	000003.9600	54136	00222	00499	00409	00069	00560	01742	00658	00116	0 0 0 1 0 1 1 1 1 1 1 1 1 1 1 1	0 0 0 0 0 0 0 0 0 0 0 0 0 0 0 0
2023-10-18T02-51-52.772 PM	000028.9138	-000000.0043	000000.1052	-000000.0055	000000.0818	000000.4444	000000.9259	000003.4034	000004.2000	54143	00287	00519	00344	00064	00560	01745	00659	00120	0 0 0 1 0 1 1 1 1 1 1 1 1 1 1 1	0 0 0 0 0 0 0 0 0 0 0 0 0 0 0 0
2023-10-18T02-51-56.913 PM	000028.9203	-000000.0398	000000.0862	000000.0019	000000.0896	000000.4444	000000.9252	000003.4034	000004.4400	54153	00213	00473	00399	00068	00560	01744	00659	00124	0 0 0 1 0 1 1 1 1 1 1 1 1 1 1 1	0 0 0 0 0 0 0 0 0 0 0 0 0 0 0 0
2023-10-18T02-52-00.554 PM	000028.9326	000000.0000	000000.1035	-000000.0062	000000.0857	000000.4444	000000.9252	000003.4034	000004.2000	54172	00296	00515	00339	00066	00560	01744	00659	00120	0 0 0 1 0 1 1 1 1 1 1 1 1 1 1 1	0 0 0 0 0 0 0 0 0 0 0 0 0 0 0 0
2023-10-18T02-52-03.537 PM	000028.9385	-000000.0038	000000.0932	-000000.0053	000000.0818	000000.4444	000000.9277	000003.4034	000004.2000	54181	00288	00490	00346	00064	00560	01748	00659	00120	0 0 0 1 0 1 1 1 1 1 1 1 1 1 1 1	0 0 0 0 0 0 0 0 0 0 0 0 0 0 0 0
2023-10-18T02-52-07.522 PM	000028.9437	-000000.0360	000000.0973	000000.0032	000000.0896	000000.4444	000000.9252	000003.4664	000004.4400	54189	00221	00500	00409	00068	00560	01744	00658	00124	0 0 0 1 0 1 1 1 1 1 1 1 1 1 1 1	0 0 0 0 0 0 0 0 0 0 0 0 0 0 0 0
2023-10-18T02-52-10.535 PM	000028.9424	-000000.0365	000000.0808	-000000.0057	000000.0838	000000.4444	000000.9240	000003.4664	000004.4400	54187	00220	00460	00343	00065	00560	01742	00658	00124	0 0 0 1 0 1 1 1 1 1 1 1 1 1 1 1	0 0 0 0 0 0 0 0 0 0 0 0 0 0 0 0
2023-10-18T02-52-14.537 PM	000028.9430	-000000.0019	000000.1131	000000.0028	000000.0877	000000.4444	000000.9246	000003.4034	000004.4400	54188	00292	00538	00406	00067	00560	01743	00659	00124	0 0 0 1 0 1 1 1 1 1 1 1 1 1 1 1	0 0 0 0 0 0 0 0 0 0 0 0 0 0 0 0
2023-10-18T02-52-17.518 PM	000028.9391	-000000.0019	000000.1093	-000000.0067	000000.0857	000000.4444	000000.9240	000003.4034	000004.4400	54182	00292	00529	00335	00066	00560	01742	00659	00124	0 0 0 1 0 1 1 1 1 1 1 1 1 1 1 1	0 0 0 0 0 0 0 0 0 0 0 0 0 0 0 0
2023-10-18T02-52-20.932 PM	000028.9352	-000000.0370	000000.0828	-000000.0019	000000.0916	000000.4444	000000.9228	000003.4034	000004.2000	54176	00219	00465	00371	00069	00560	01740	00659	00120	0 0 0 1 0 1 1 1 1 1 1 1 1 1 1 1	0 0 0 0 0 0 0 0 0 0 0 0 0 0 0 0
2023-10-18T02-52-23.255 PM	000028.9313	-000000.0029	000000.1106	000000.0043	000000.0857	000000.4444	000000.9246	000003.3403	000004.4400	54170	00290	00532	00417	00066	00560	01743	00660	00124	0 0 0 1 0 1 1 1 1 1 1 1 1 1 1 1	0 0 0 0 0 0 0 0 0 0 0 0 0 0 0 0
2023-10-18T02-52-27.083 PM	000028.9294	-000000.0394	000000.0857	-000000.0067	000000.0818	000000.4444	000000.9252	000003.4034	000003.9600	54167	00214	00472	00335	00064	00560	01744	00659	00116	0 0 0 1 0 1 1 1 1 1 1 1 1 1 1 1	0 0 0 0 0 0 0 0 0 0 0 0 0 0 0 0
2023-10-18T02-52-30.159 PM	000028.9430	-000000.0398	000000.0853	-000000.0065	000000.0799	000000.4444	000000.9252	000003.4664	000004.2000	54188	00213	00471	00337	00063	00560	01744	00658	00120	0 0 0 1 0 1 1 1 1 1 1 1 1 1 1 1	0 0 0 0 0 0 0 0 0 0 0 0 0 0 0 0
2023-10-18T02-52-34.222 PM	000028.9437	-000000.0034	000000.1135	000000.0026	000000.0896	000000.4444	000000.9240	000003.4034	000004.4400	54189	00289	00539	00404	00068	00560	01742	00659	00124	0 0 0 1 0 1 1 1 1 1 1 1 1 1 1 1	0 0 0 0 0 0 0 0 0 0 0 0 0 0 0 0
2023-10-18T02-52-38.191 PM	000028.9456	-000000.0408	000000.0841	-000000.0061	000000.0779	000000.4444	000000.9246	000003.4034	000004.2000	54192	00211	00468	00340	00062	00560	01743	00659	00120	0 0 0 1 0 1 1 1 1 1 1 1 1 1 1 1	0 0 0 0 0 0 0 0 0 0 0 0 0 0 0 0
2023-10-18T02-52-41.188 PM	000028.9515	-000000.0048	000000.1143	-000000.0018	000000.0838	000000.4444	000000.9240	000003.4664	000004.2000	54201	00286	00541	00372	00065	00560	01742	00658	00120	0 0 0 1 0 1 1 1 1 1 1 1 1 1 1 1	0 0 0 0 0 0 0 0 0 0 0 0 0 0 0 0
2023-10-18T02-52-45.191 PM	000028.9482	-000000.0355	000000.0828	-000000.0066	000000.0916	000000.4444	000000.9228	000003.4034	000004.2000	54196	00222	00465	00336	00069	00560	01740	00659	00120	0 0 0 1 0 1 1 1 1 1 1 1 1 1 1 1	0 0 0 0 0 0 0 0 0 0 0 0 0 0 0 0
2023-10-18T02-52-48.141 PM	000028.9450	-000000.0379	000000.0816	-000000.0012	000000.0838	000000.4444	000000.9240	000003.4664	000003.9600	54191	00217	00462	00376	00065	00560	01742	00658	00116	0 0 0 1 0 1 1 1 1 1 1 1 1 1 1 1	0 0 0 0 0 0 0 0 0 0 0 0 0 0 0 0
2023-10-18T02-52-52.173 PM	000028.9411	-000000.0043	000000.0816	-000000.0051	000000.0779	000000.4444	000000.9234	000003.4034	000004.4400	54185	00287	00462	00347	00062	00560	01741	00659	00124	0 0 0 1 0 1 1 1 1 1 1 1 1 1 1 1	0 0 0 0 0 0 0 0 0 0 0 0 0 0 0 0
2023-10-18T02-52-55.121 PM	000028.9424	-000000.0053	000000.1118	000000.0038	000000.0857	000000.4444	000000.9240	000003.4034	000004.4400	54187	00285	00535	00413	00066	00560	01742	00659	00124	0 0 0 1 0 1 1 1 1 1 1 1 1 1 1 1	0 0 0 0 0 0 0 0 0 0 0 0 0 0 0 0
2023-10-18T02-52-59.671 PM	000028.9313	-000000.0398	000000.0837	-000000.0058	000000.0779	000000.4444	000000.9246	000003.4034	000004.2000	54170	00213	00467	00342	00062	00560	01743	00659	00120	0 0 0 1 0 1 1 1 1 1 1 1 1 1 1 1	0 0 0 0 0 0 0 0 0 0 0 0 0 0 0 0
2023-10-18T02-53-02.119 PM	000028.9157	-000000.0346	000000.0816	-000000.0057	000000.0818	000000.4444	000000.9222	000003.5294	000004.4400	54146	00224	00462	00343	00064	00560	01739	00657	00124	0 0 0 1 0 1 1 1 1 1 1 1 1 1 1 1	0 0 0 0 0 0 0 0 0 0 0 0 0 0 0 0
2023-10-18T02-53-06.120 PM	000028.9014	-000000.0058	000000.1139	000000.0030	000000.0916	000000.4444	000000.9240	000003.4664	000004.2000	54124	00284	00540	00407	00069	00560	01742	00658	00120	0 0 0 1 0 1 1 1 1 1 1 1 1 1 1 1	0 0 0 0 0 0 0 0 0 0 0 0 0 0 0 0
2023-10-18T02-53-10.107 PM	000028.8981	-000000.0350	000000.0816	-000000.0061	000000.0838	000000.4444	000000.9234	000003.4664	000003.9600	54119	00223	00462	00340	00065	00560	01741	00658	00116	0 0 0 1 0 1 1 1 1 1 1 1 1 1 1 1	0 0 0 0 0 0 0 0 0 0 0 0 0 0 0 0
2023-10-18T02-53-13.166 PM	000028.8962	-000000.0019	000000.1114	-000000.0009	000000.0857	000000.4444	000000.9246	000003.4664	000004.4400	54116	00292	00534	00378	00066	00560	01743	00658	00124	0 0 0 1 0 1 1 1 1 1 1 1 1 1 1 1	0 0 0 0 0 0 0 0 0 0 0 0 0 0 0 0
2023-10-18T02-53-17.813 PM	000028.9053	-000000.0293	000000.0812	-000000.0061	000000.0857	000000.4444	000000.9240	000003.4034	000004.4400	54130	00235	00461	00340	00066	00560	01742	00659	00124	0 0 0 1 0 1 1 1 1 1 1 1 1 1 1 1	0 0 0 0 0 0 0 0 0 0 0 0 0 0 0 0
2023-10-18T02-53-20.779 PM	000028.9014	-000000.0038	000000.1147	000000.0028	000000.0857	000000.4444	000000.9240	000003.3403	000004.4400	54124	00288	00542	00406	00066	00560	01742	00660	00124	0 0 0 1 0 1 1 1 1 1 1 1 1 1 1 1	0 0 0 0 0 0 0 0 0 0 0 0 0 0 0 0
2023-10-18T02-53-24.905 PM	000028.8975	-000000.0389	000000.0820	-000000.0055	000000.0818	000000.4444	000000.9252	000003.4664	000004.2000	54118	00215	00463	00344	00064	00560	01744	00658	00120	0 0 0 1 0 1 1 1 1 1 1 1 1 1 1 1	0 0 0 0 0 0 0 0 0 0 0 0 0 0 0 0
2023-10-18T02-53-27.448 PM	000028.9020	-000000.0149	000000.1118	000000.0046	000000.0838	000000.4444	000000.9252	000003.4664	000003.9600	54125	00265	00535	00419	00065	00560	01744	00658	00116	0 0 0 1 0 1 1 1 1 1 1 1 1 1 1 1	0 0 0 0 0 0 0 0 0 0 0 0 0 0 0 0
2023-10-18T02-53-30.428 PM	000028.9053	-000000.0010	000000.1106	000000.0040	000000.0877	000000.4444	000000.9259	000003.4034	000004.4400	54130	00294	00532	00415	00067	00560	01745	00659	00124	0 0 0 1 0 1 1 1 1 1 1 1 1 1 1 1	0 0 0 0 0 0 0 0 0 0 0 0 0 0 0 0
2023-10-18T02-53-33.033 PM	000028.9105	-000000.0365	000000.0833	-000000.0070	000000.0857	000000.4444	000000.9246	000003.4034	000004.2000	54138	00220	00466	00333	00066	00560	01743	00659	00120	0 0 0 1 0 1 1 1 1 1 1 1 1 1 1 1	0 0 0 0 0 0 0 0 0 0 0 0 0 0 0 0
2023-10-18T02-53-37.755 PM	000028.9014	-000000.0019	000000.1110	000000.0042	000000.0877	000000.4444	000000.9252	000003.3403	000004.2000	54124	00292	00533	00416	00067	00560	01744	00660	00120	0 0 0 1 0 1 1 1 1 1 1 1 1 1 1 1	0 0 0 0 0 0 0 0 0 0 0 0 0 0 0 0
2023-10-18T02-53-40.799 PM	000028.8988	-000000.0403	000000.0857	-000000.0065	000000.0838	000000.4444	000000.9259	000003.4664	000004.4400	54120	00212	00472	00337	00065	00560	01745	00658	00124	0 0 0 1 0 1 1 1 1 1 1 1 1 1 1 1	0 0 0 0 0 0 0 0 0 0 0 0 0 0 0 0
2023-10-18T02-53-44.800 PM	000028.9079	-000000.0053	000000.1118	000000.0039	000000.0838	000000.4444	000000.9246	000003.3403	000004.2000	54134	00285	00535	00414	00065	00560	01743	00660	00120	0 0 0 1 0 1 1 1 1 1 1 1 1 1 1 1	0 0 0 0 0 0 0 0 0 0 0 0 0 0 0 0
2023-10-18T02-53-47.767 PM	000028.9059	000000.0000	000000.1110	000000.0036	000000.0877	000000.4444	000000.9252	000003.3403	000003.9600	54131	00296	00533	00412	00067	00560	01744	00660	00116	0 0 0 1 0 1 1 1 1 1 1 1 1 1 1 1	0 0 0 0 0 0 0 0 0 0 0 0 0 0 0 0
2023-10-18T02-53-51.752 PM	000028.9099	-000000.0360	000000.0816	-000000.0065	000000.0877	000000.4444	000000.9252	000003.5294	000003.9600	54137	00221	00462	00337	00067	00560	01744	00657	00116	0 0 0 1 0 1 1 1 1 1 1 1 1 1 1 1	0 0 0 0 0 0 0 0 0 0 0 0 0 0 0 0
2023-10-18T02-53-54.811 PM	000028.9072	-000000.0240	000000.0849	-000000.0065	000000.0818	000000.4444	000000.9259	000003.4664	000003.9600	54133	00246	00470	00337	00064	00560	01745	00658	00116	0 0 0 1 0 1 1 1 1 1 1 1 1 1 1 1	0 0 0 0 0 0 0 0 0 0 0 0 0 0 0 0
2023-10-18T02-53-58.782 PM	000028.9164	-000000.0288	000000.1122	000000.0031	000000.0916	000000.4444	000000.9252	000003.5294	000004.4400	54147	00236	00536	00408	00069	00560	01744	00657	00124	0 0 0 1 0 1 1 1 1 1 1 1 1 1 1 1	0 0 0 0 0 0 0 0 0 0 0 0 0 0 0 0
2023-10-18T02-54-02.798 PM	000028.9222	-000000.0072	000000.0849	-000000.0063	000000.0818	000000.4444	000000.9259	000003.3403	000003.9600	54156	00281	00470	00338	00064	00560	01745	00660	00116	0 0 0 1 0 1 1 1 1 1 1 1 1 1 1 1	0 0 0 0 0 0 0 0 0 0 0 0 0 0 0 0
2023-10-18T02-54-05.576 PM	000028.9203	-000000.0350	000000.0808	-000000.0055	000000.0799	000000.4444	000000.9240	000003.4664	000004.4400	54153	00223	00460	00344	00063	00560	01742	00658	00124	0 0 0 1 0 1 1 1 1 1 1 1 1 1 1 1	0 0 0 0 0 0 0 0 0 0 0 0 0 0 0 0
2023-10-18T02-54-07.867 PM	000028.9196	-000000.0384	000000.0845	-000000.0067	000000.0838	000000.4444	000000.9246	000003.5294	000003.9600	54152	00216	00469	00335	00065	00560	01743	00657	00116	0 0 0 1 0 1 1 1 1 1 1 1 1 1 1 1	0 0 0 0 0 0 0 0 0 0 0 0 0 0 0 0
2023-10-18T02-54-11.883 PM	000028.9125	-000000.0058	000000.1139	000000.0032	000000.0857	000000.4444	000000.9246	000003.4034	000004.2000	54141	00284	00540	00409	00066	00560	01743	00659	00120	0 0 0 1 0 1 1 1 1 1 1 1 1 1 1 1	0 0 0 0 0 0 0 0 0 0 0 0 0 0 0 0
2023-10-18T02-54-17.156 PM	000028.9046	-000000.0014	000000.1114	000000.0028	000000.0916	000000.4444	000000.9252	000003.3403	000004.2000	54129	00293	00534	00406	00069	00560	01744	00660	00120	0 0 0 1 0 1 1 1 1 1 1 1 1 1 1 1	0 0 0 0 0 0 0 0 0 0 0 0 0 0 0 0
2023-10-18T02-54-19.714 PM	000028.8975	-000000.0005	000000.1106	000000.0036	000000.0896	000000.4444	000000.9240	000003.3403	000003.9600	54118	00295	00532	00412	00068	00560	01742	00660	00116	0 0 0 1 0 1 1 1 1 1 1 1 1 1 1 1	0 0 0 0 0 0 0 0 0 0 0 0 0 0 0 0
2023-10-18T02-54-23.729 PM	000028.8832	-000000.0341	000000.0804	-000000.0059	000000.0838	000000.4444	000000.9265	000003.5294	000003.7200	54096	00225	00459	00341	00065	00560	01746	00657	00112	0 0 0 1 0 1 1 1 1 1 1 1 1 1 1 1	0 0 0 0 0 0 0 0 0 0 0 0 0 0 0 0
2023-10-18T02-54-27.732 PM	000028.8936	-000000.0053	000000.1118	000000.0040	000000.0857	000000.4444	000000.9246	000003.4034	000004.2000	54112	00285	00535	00415	00066	00560	01743	00659	00120	0 0 0 1 0 1 1 1 1 1 1 1 1 1 1 1	0 0 0 0 0 0 0 0 0 0 0 0 0 0 0 0
2023-10-18T02-54-31.107 PM	000028.8845	-000000.0370	000000.1102	000000.0027	000000.0916	000000.4444	000000.9252	000003.4664	000003.7200	54098	00219	00531	00405	00069	00560	01744	00658	00112	0 0 0 1 0 1 1 1 1 1 1 1 1 1 1 1	0 0 0 0 0 0 0 0 0 0 0 0 0 0 0 0
2023-10-18T02-54-35.139 PM	000028.8838	-000000.0062	000000.0882	-000000.0065	000000.0838	000000.4444	000000.9259	000003.3403	000003.9600	54097	00283	00478	00337	00065	00560	01745	00660	00116	0 0 0 1 0 1 1 1 1 1 1 1 1 1 1 1	0 0 0 0 0 0 0 0 0 0 0 0 0 0 0 0
2023-10-18T02-54-37.713 PM	000028.8884	-000000.0062	000000.0853	-000000.0065	000000.0818	000000.4444	000000.9246	000003.4034	000003.7200	54104	00283	00471	00337	00064	00560	01743	00659	00112	0 0 0 1 0 1 1 1 1 1 1 1 1 1 1 1	0 0 0 0 0 0 0 0 0 0 0 0 0 0 0 0
2023-10-18T02-54-41.704 PM	000028.8819	-000000.0384	000000.1019	000000.0030	000000.0877	000000.4444	000000.9252	000003.5294	000003.9600	54094	00216	00511	00407	00067	00560	01744	00657	00116	0 0 0 1 0 1 1 1 1 1 1 1 1 1 1 1	0 0 0 0 0 0 0 0 0 0 0 0 0 0 0 0
2023-10-18T02-54-44.758 PM	000028.8825	-000000.0346	000000.0808	-000000.0058	000000.0818	000000.4444	000000.9295	000003.4664	000003.7200	54095	00224	00460	00342	00064	00560	01751	00658	00112	0 0 0 1 0 1 1 1 1 1 1 1 1 1 1 1	0 0 0 0 0 0 0 0 0 0 0 0 0 0 0 0
2023-10-18T02-54-49.504 PM	000028.8858	000000.0010	000000.1106	000000.0038	000000.0877	000000.4444	000000.9240	000003.4034	000004.2000	54100	00298	00532	00413	00067	00560	01742	00659	00120	0 0 0 1 0 1 1 1 1 1 1 1 1 1 1 1	0 0 0 0 0 0 0 0 0 0 0 0 0 0 0 0
2023-10-18T02-54-53.089 PM	000028.8838	-000000.0403	000000.0845	-000000.0061	000000.0779	000000.4444	000000.9246	000003.4034	000004.2000	54097	00212	00469	00340	00062	00560	01743	00659	00120	0 0 0 1 0 1 1 1 1 1 1 1 1 1 1 1	0 0 0 0 0 0 0 0 0 0 0 0 0 0 0 0
2023-10-18T02-54-56.105 PM	000028.8819	-000000.0360	000000.0808	-000000.0053	000000.0799	000000.4444	000000.9252	000003.4034	000003.9600	54094	00221	00460	00346	00063	00560	01744	00659	00116	0 0 0 1 0 1 1 1 1 1 1 1 1 1 1 1	0 0 0 0 0 0 0 0 0 0 0 0 0 0 0 0
2023-10-18T02-54-58.756 PM	000028.8832	-000000.0058	000000.1048	-000000.0061	000000.0779	000000.4444	000000.9246	000003.4664	000004.6800	54096	00284	00518	00340	00062	00560	01743	00658	00128	0 0 0 1 0 1 1 1 1 1 1 1 1 1 1 1	0 0 0 0 0 0 0 0 0 0 0 0 0 0 0 0
2023-10-18T02-55-03.137 PM	000028.8864	-000000.0346	000000.0853	000000.0040	000000.0896	000000.4444	000000.9246	000003.4664	000004.2000	54101	00224	00471	00415	00068	00560	01743	00658	00120	0 0 0 1 0 1 1 1 1 1 1 1 1 1 1 1	0 0 0 0 0 0 0 0 0 0 0 0 0 0 0 0
2023-10-18T02-55-06.558 PM	000028.8819	-000000.0355	000000.0899	000000.0043	000000.0877	000000.4444	000000.9240	000003.4664	000004.2000	54094	00222	00482	00417	00067	00560	01742	00658	00120	0 0 0 1 0 1 1 1 1 1 1 1 1 1 1 1	0 0 0 0 0 0 0 0 0 0 0 0 0 0 0 0
2023-10-18T02-55-08.992 PM	000028.8734	-000000.0408	000000.0849	-000000.0066	000000.0818	000000.4444	000000.9252	000003.4664	000004.4400	54081	00211	00470	00336	00064	00560	01744	00658	00124	0 0 0 1 0 1 1 1 1 1 1 1 1 1 1 1	0 0 0 0 0 0 0 0 0 0 0 0 0 0 0 0
2023-10-18T02-55-11.940 PM	000028.8741	-000000.0398	000000.0853	-000000.0069	000000.0838	000000.4444	000000.9252	000003.4664	000004.4400	54082	00213	00471	00334	00065	00560	01744	00658	00124	0 0 0 1 0 1 1 1 1 1 1 1 1 1 1 1	0 0 0 0 0 0 0 0 0 0 0 0 0 0 0 0
2023-10-18T02-55-16.661 PM	000028.8819	-000000.0403	000000.0837	-000000.0061	000000.0779	000000.4444	000000.9246	000003.4034	000004.4400	54094	00212	00467	00340	00062	00560	01743	00659	00124	0 0 0 1 0 1 1 1 1 1 1 1 1 1 1 1	0 0 0 0 0 0 0 0 0 0 0 0 0 0 0 0
2023-10-18T02-55-18.968 PM	000028.8871	-000000.0389	000000.0899	000000.0042	000000.0838	000000.4444	000000.9252	000003.3403	000003.9600	54102	00215	00482	00416	00065	00560	01744	00660	00116	0 0 0 1 0 1 1 1 1 1 1 1 1 1 1 1	0 0 0 0 0 0 0 0 0 0 0 0 0 0 0 0
2023-10-18T02-55-22.389 PM	000028.8975	-000000.0029	000000.1127	-000000.0069	000000.0857	000000.4444	000000.9259	000003.4034	000004.2000	54118	00290	00537	00334	00066	00560	01745	00659	00120	0 0 0 1 0 1 1 1 1 1 1 1 1 1 1 1	0 0 0 0 0 0 0 0 0 0 0 0 0 0 0 0
2023-10-18T02-55-25.902 PM	000028.9001	-000000.0034	000000.1102	-000000.0066	000000.0838	000000.4444	000000.9271	000003.4664	000004.4400	54122	00289	00531	00336	00065	00560	01747	00658	00124	0 0 0 1 0 1 1 1 1 1 1 1 1 1 1 1	0 0 0 0 0 0 0 0 0 0 0 0 0 0 0 0
2023-10-18T02-55-30.028 PM	000028.9157	-000000.0403	000000.0820	000000.0040	000000.0877	000000.4444	000000.9228	000003.3403	000003.9600	54146	00212	00463	00415	00067	00560	01740	00660	00116	0 0 0 1 0 1 1 1 1 1 1 1 1 1 1 1	0 0 0 0 0 0 0 0 0 0 0 0 0 0 0 0
2023-10-18T02-55-33.133 PM	000028.9099	-000000.0403	000000.0857	-000000.0069	000000.0857	000000.4444	000000.9240	000003.4034	000003.9600	54137	00212	00472	00334	00066	00560	01742	00659	00116	0 0 0 1 0 1 1 1 1 1 1 1 1 1 1 1	0 0 0 0 0 0 0 0 0 0 0 0 0 0 0 0
2023-10-18T02-55-36.711 PM	000028.8994	-000000.0043	000000.1147	000000.0026	000000.0896	000000.4444	000000.9228	000003.4664	000004.4400	54121	00287	00542	00404	00068	00560	01740	00658	00124	0 0 0 1 0 1 1 1 1 1 1 1 1 1 1 1	0 0 0 0 0 0 0 0 0 0 0 0 0 0 0 0
2023-10-18T02-55-41.385 PM	000028.8981	-000000.0058	000000.1122	-000000.0032	000000.0799	000000.4444	000000.9252	000003.3403	000003.9600	54119	00284	00536	00361	00063	00560	01744	00660	00116	0 0 0 1 0 1 1 1 1 1 1 1 1 1 1 1	0 0 0 0 0 0 0 0 0 0 0 0 0 0 0 0
2023-10-18T02-55-43.914 PM	000028.9007	-000000.0384	000000.0837	-000000.0070	000000.0896	000000.4444	000000.9252	000003.4034	000004.6800	54123	00216	00467	00333	00068	00560	01744	00659	00128	0 0 0 1 0 1 1 1 1 1 1 1 1 1 1 1	0 0 0 0 0 0 0 0 0 0 0 0 0 0 0 0
2023-10-18T02-55-49.353 PM	000028.9072	-000000.0379	000000.0833	-000000.0069	000000.0857	000000.4444	000000.9228	000003.4034	000003.9600	54133	00217	00466	00334	00066	00560	01740	00659	00116	0 0 0 1 0 1 1 1 1 1 1 1 1 1 1 1	0 0 0 0 0 0 0 0 0 0 0 0 0 0 0 0
2023-10-18T02-55-51.904 PM	000028.9014	-000000.0398	000000.0820	-000000.0055	000000.0818	000000.4444	000000.9246	000003.4664	000003.9600	54124	00213	00463	00344	00064	00560	01743	00658	00116	0 0 0 1 0 1 1 1 1 1 1 1 1 1 1 1	0 0 0 0 0 0 0 0 0 0 0 0 0 0 0 0
2023-10-18T02-55-56.093 PM	000028.9033	-000000.0034	000000.1139	000000.0027	000000.0916	000000.4444	000000.9246	000003.4034	000004.2000	54127	00289	00540	00405	00069	00560	01743	00659	00120	0 0 0 1 0 1 1 1 1 1 1 1 1 1 1 1	0 0 0 0 0 0 0 0 0 0 0 0 0 0 0 0
2023-10-18T02-55-59.373 PM	000028.9099	-000000.0403	000000.0837	000000.0011	000000.0877	000000.4444	000000.9246	000003.4034	000004.2000	54137	00212	00467	00393	00067	00560	01743	00659	00120	0 0 0 1 0 1 1 1 1 1 1 1 1 1 1 1	0 0 0 0 0 0 0 0 0 0 0 0 0 0 0 0
2023-10-18T02-56-00.721 PM	000028.9118	-000000.0034	000000.1102	000000.0046	000000.0857	000000.4444	000000.9228	000003.3403	000003.4800	54140	00289	00531	00419	00066	00560	01740	00660	00108	0 0 0 1 0 1 1 1 1 1 1 1 1 1 1 1	0 0 0 0 0 0 0 0 0 0 0 0 0 0 0 0
2023-10-18T02-56-04.925 PM	000028.9072	-000000.0398	000000.0828	-000000.0057	000000.0818	000000.4444	000000.9246	000003.4034	000004.4400	54133	00213	00465	00343	00064	00560	01743	00659	00124	0 0 0 1 0 1 1 1 1 1 1 1 1 1 1 1	0 0 0 0 0 0 0 0 0 0 0 0 0 0 0 0
2023-10-18T02-56-10.387 PM	000028.9027	-000000.0394	000000.0857	-000000.0011	000000.0896	000000.4444	000000.9240	000003.4664	000004.6800	54126	00214	00472	00377	00068	00560	01742	00658	00128	0 0 0 1 0 1 1 1 1 1 1 1 1 1 1 1	0 0 0 0 0 0 0 0 0 0 0 0 0 0 0 0
2023-10-18T02-56-13.367 PM	000028.8981	-000000.0346	000000.0804	-000000.0057	000000.0838	000000.4444	000000.9246	000003.3403	000003.7200	54119	00224	00459	00343	00065	00560	01743	00660	00112	0 0 0 1 0 1 1 1 1 1 1 1 1 1 1 1	0 0 0 0 0 0 0 0 0 0 0 0 0 0 0 0
2023-10-18T02-56-16.930 PM	000028.9131	000000.0005	000000.1114	000000.0032	000000.0896	000000.4444	000000.9240	000003.5294	000004.4400	54142	00297	00534	00409	00068	00560	01742	00657	00124	0 0 0 1 0 1 1 1 1 1 1 1 1 1 1 1	0 0 0 0 0 0 0 0 0 0 0 0 0 0 0 0
2023-10-18T02-56-19.991 PM	000028.9216	000000.0000	000000.1102	000000.0040	000000.0877	000000.4444	000000.9246	000003.4034	000003.9600	54155	00296	00531	00415	00067	00560	01743	00659	00116	0 0 0 1 0 1 1 1 1 1 1 1 1 1 1 1	0 0 0 0 0 0 0 0 0 0 0 0 0 0 0 0
2023-10-18T02-56-23.977 PM	000028.9430	-000000.0403	000000.0857	-000000.0066	000000.0818	000000.4444	000000.9240	000003.4034	000003.7200	54188	00212	00472	00336	00064	00560	01742	00659	00112	0 0 0 1 0 1 1 1 1 1 1 1 1 1 1 1	0 0 0 0 0 0 0 0 0 0 0 0 0 0 0 0
2023-10-18T02-56-28.621 PM	000028.9456	-000000.0341	000000.0808	-000000.0061	000000.0838	000000.4444	000000.9228	000003.3403	000004.4400	54192	00225	00460	00340	00065	00560	01740	00660	00124	0 0 0 1 0 1 1 1 1 1 1 1 1 1 1 1	0 0 0 0 0 0 0 0 0 0 0 0 0 0 0 0
2023-10-18T02-56-31.680 PM	000028.9463	-000000.0336	000000.0808	-000000.0058	000000.0838	000000.4444	000000.9228	000003.4664	000004.2000	54193	00226	00460	00342	00065	00560	01740	00658	00120	0 0 0 1 0 1 1 1 1 1 1 1 1 1 1 1	0 0 0 0 0 0 0 0 0 0 0 0 0 0 0 0
2023-10-18T02-56-35.085 PM	000028.9456	-000000.0067	000000.1151	000000.0019	000000.0818	000000.4444	000000.9234	000003.4034	000004.2000	54192	00282	00543	00399	00064	00560	01741	00659	00120	0 0 0 1 0 1 1 1 1 1 1 1 1 1 1 1	0 0 0 0 0 0 0 0 0 0 0 0 0 0 0 0
2023-10-18T02-56-38.708 PM	000028.9437	-000000.0360	000000.0828	-000000.0067	000000.0877	000000.4444	000000.9222	000003.4034	000004.4400	54189	00221	00465	00335	00067	00560	01739	00659	00124	0 0 0 1 0 1 1 1 1 1 1 1 1 1 1 1	0 0 0 0 0 0 0 0 0 0 0 0 0 0 0 0
2023-10-18T02-56-42.693 PM	000028.9502	-000000.0005	000000.1098	000000.0039	000000.0818	000000.4444	000000.9240	000003.3403	000004.4400	54199	00295	00530	00414	00064	00560	01742	00660	00124	0 0 0 1 0 1 1 1 1 1 1 1 1 1 1 1	0 0 0 0 0 0 0 0 0 0 0 0 0 0 0 0
2023-10-18T02-56-44.906 PM	000028.9541	-000000.0187	000000.0808	-000000.0051	000000.0818	000000.4444	000000.9246	000003.4034	000004.2000	54205	00257	00460	00347	00064	00560	01743	00659	00120	0 0 0 1 0 1 1 1 1 1 1 1 1 1 1 1	0 0 0 0 0 0 0 0 0 0 0 0 0 0 0 0
2023-10-18T02-56-48.140 PM	000028.9573	-000000.0293	000000.0853	-000000.0063	000000.0799	000000.4444	000000.9246	000003.4034	000004.2000	54210	00235	00471	00338	00063	00560	01743	00659	00120	0 0 0 1 0 1 1 1 1 1 1 1 1 1 1 1	0 0 0 0 0 0 0 0 0 0 0 0 0 0 0 0
2023-10-18T02-56-51.686 PM	000028.9625	-000000.0038	000000.1143	000000.0028	000000.0896	000000.4444	000000.9240	000003.5294	000004.4400	54218	00288	00541	00406	00068	00560	01742	00657	00124	0 0 0 1 0 1 1 1 1 1 1 1 1 1 1 1	0 0 0 0 0 0 0 0 0 0 0 0 0 0 0 0
2023-10-18T02-56-55.593 PM	000028.9593	-000000.0259	000000.0808	-000000.0054	000000.0838	000000.4444	000000.9246	000003.4034	000004.2000	54213	00242	00460	00345	00065	00560	01743	00659	00120	0 0 0 1 0 1 1 1 1 1 1 1 1 1 1 1	0 0 0 0 0 0 0 0 0 0 0 0 0 0 0 0
2023-10-18T02-56-58.794 PM	000028.9573	-000000.0014	000000.1118	000000.0028	000000.0896	000000.4444	000000.9234	000003.4664	000004.4400	54210	00293	00535	00406	00068	00560	01741	00658	00124	0 0 0 1 0 1 1 1 1 1 1 1 1 1 1 1	0 0 0 0 0 0 0 0 0 0 0 0 0 0 0 0
2023-10-18T02-57-01.602 PM	000028.9469	-000000.0058	000000.1151	000000.0027	000000.0896	000000.4444	000000.9259	000003.4664	000004.2000	54194	00284	00543	00405	00068	00560	01745	00658	00120	0 0 0 1 0 1 1 1 1 1 1 1 1 1 1 1	0 0 0 0 0 0 0 0 0 0 0 0 0 0 0 0
2023-10-18T02-57-04.661 PM	000028.9359	-000000.0331	000000.1122	000000.0028	000000.0916	000000.4444	000000.9240	000003.4664	000003.9600	54177	00227	00536	00406	00069	00560	01742	00658	00116	0 0 0 1 0 1 1 1 1 1 1 1 1 1 1 1	0 0 0 0 0 0 0 0 0 0 0 0 0 0 0 0
2023-10-18T02-57-09.307 PM	000028.9196	-000000.0120	000000.0816	-000000.0065	000000.0857	000000.4444	000000.9240	000003.4664	000003.9600	54152	00271	00462	00337	00066	00560	01742	00658	00116	0 0 0 1 0 1 1 1 1 1 1 1 1 1 1 1	0 0 0 0 0 0 0 0 0 0 0 0 0 0 0 0
2023-10-18T02-57-12.290 PM	000028.9125	-000000.0154	000000.0837	-000000.0067	000000.0838	000000.4444	000000.9240	000003.4664	000004.2000	54141	00264	00467	00335	00065	00560	01742	00658	00120	0 0 0 1 0 1 1 1 1 1 1 1 1 1 1 1	0 0 0 0 0 0 0 0 0 0 0 0 0 0 0 0
2023-10-18T02-57-15.836 PM	000028.9092	-000000.0144	000000.1118	000000.0032	000000.0916	000000.4444	000000.9234	000003.4664	000003.4800	54136	00266	00535	00409	00069	00560	01741	00658	00108	0 0 0 1 0 1 1 1 1 1 1 1 1 1 1 1	0 0 0 0 0 0 0 0 0 0 0 0 0 0 0 0
2023-10-18T02-57-18.896 PM	000028.9027	-000000.0408	000000.0845	-000000.0062	000000.0818	000000.4444	000000.9240	000003.4034	000003.9600	54126	00211	00469	00339	00064	00560	01742	00659	00116	0 0 0 1 0 1 1 1 1 1 1 1 1 1 1 1	0 0 0 0 0 0 0 0 0 0 0 0 0 0 0 0
2023-10-18T02-57-22.974 PM	000028.9020	000000.0000	000000.1110	000000.0032	000000.0896	000000.4444	000000.9246	000003.4034	000003.9600	54125	00296	00533	00409	00068	00560	01743	00659	00116	0 0 0 1 0 1 1 1 1 1 1 1 1 1 1 1	0 0 0 0 0 0 0 0 0 0 0 0 0 0 0 0
2023-10-18T02-57-25.988 PM	000028.8988	000000.0000	000000.1110	000000.0034	000000.0877	000000.4444	000000.9252	000003.4664	000004.4400	54120	00296	00533	00410	00067	00560	01744	00658	00124	0 0 0 1 0 1 1 1 1 1 1 1 1 1 1 1	0 0 0 0 0 0 0 0 0 0 0 0 0 0 0 0
2023-10-18T02-57-29.943 PM	000028.8968	-000000.0403	000000.0833	-000000.0058	000000.0760	000000.4444	000000.9259	000003.4664	000003.9600	54117	00212	00466	00342	00061	00560	01745	00658	00116	0 0 0 1 0 1 1 1 1 1 1 1 1 1 1 1	0 0 0 0 0 0 0 0 0 0 0 0 0 0 0 0
2023-10-18T02-57-32.893 PM	000028.8955	000000.0005	000000.0853	-000000.0062	000000.0838	000000.4444	000000.9246	000003.2773	000004.2000	54115	00297	00471	00339	00065	00560	01743	00661	00120	0 0 0 1 0 1 1 1 1 1 1 1 1 1 1 1	0 0 0 0 0 0 0 0 0 0 0 0 0 0 0 0
2023-10-18T02-57-36.833 PM	000028.9007	-000000.0355	000000.1114	000000.0031	000000.0877	000000.4444	000000.9259	000003.4034	000003.9600	54123	00222	00534	00408	00067	00560	01745	00659	00116	0 0 0 1 0 1 1 1 1 1 1 1 1 1 1 1	0 0 0 0 0 0 0 0 0 0 0 0 0 0 0 0
2023-10-18T02-57-40.850 PM	000028.9112	-000000.0326	000000.1118	000000.0028	000000.0877	000000.4444	000000.9277	000003.4664	000003.9600	54139	00228	00535	00406	00067	00560	01748	00658	00116	0 0 0 1 0 1 1 1 1 1 1 1 1 1 1 1	0 0 0 0 0 0 0 0 0 0 0 0 0 0 0 0
2023-10-18T02-57-43.816 PM	000028.9072	-000000.0082	000000.0824	-000000.0067	000000.0838	000000.4444	000000.9240	000003.4664	000004.4400	54133	00279	00464	00335	00065	00560	01742	00658	00124	0 0 0 1 0 1 1 1 1 1 1 1 1 1 1 1	0 0 0 0 0 0 0 0 0 0 0 0 0 0 0 0
2023-10-18T02-57-47.848 PM	000028.9085	-000000.0370	000000.1077	000000.0047	000000.0818	000000.4444	000000.9246	000003.4034	000003.9600	54135	00219	00525	00420	00064	00560	01743	00659	00116	0 0 0 1 0 1 1 1 1 1 1 1 1 1 1 1	0 0 0 0 0 0 0 0 0 0 0 0 0 0 0 0
2023-10-18T02-57-50.859 PM	000028.9092	-000000.0408	000000.0853	-000000.0063	000000.0779	000000.4444	000000.9252	000003.4664	000004.6800	54136	00211	00471	00338	00062	00560	01744	00658	00128	0 0 0 1 0 1 1 1 1 1 1 1 1 1 1 1	0 0 0 0 0 0 0 0 0 0 0 0 0 0 0 0
2023-10-18T02-57-54.812 PM	000028.9040	-000000.0014	000000.1114	000000.0027	000000.0935	000000.4444	000000.9246	000003.4034	000004.4400	54128	00293	00534	00405	00070	00560	01743	00659	00124	0 0 0 1 0 1 1 1 1 1 1 1 1 1 1 1	0 0 0 0 0 0 0 0 0 0 0 0 0 0 0 0
2023-10-18T02-57-57.981 PM	000028.8975	-000000.0005	000000.1114	000000.0030	000000.0916	000000.4444	000000.9252	000003.4034	000004.2000	54118	00295	00534	00407	00069	00560	01744	00659	00120	0 0 0 1 0 1 1 1 1 1 1 1 1 1 1 1	0 0 0 0 0 0 0 0 0 0 0 0 0 0 0 0
2023-10-18T02-58-01.815 PM	000028.8975	-000000.0389	000000.0804	-000000.0053	000000.0799	000000.4444	000000.9259	000003.4034	000004.4400	54118	00215	00459	00346	00063	00560	01745	00659	00124	0 0 0 1 0 1 1 1 1 1 1 1 1 1 1 1	0 0 0 0 0 0 0 0 0 0 0 0 0 0 0 0
2023-10-18T02-58-04.807 PM	000028.8962	-000000.0067	000000.1031	-000000.0069	000000.0838	000000.4444	000000.9265	000003.4034	000004.4400	54116	00282	00514	00334	00065	00560	01746	00659	00124	0 0 0 1 0 1 1 1 1 1 1 1 1 1 1 1	0 0 0 0 0 0 0 0 0 0 0 0 0 0 0 0
2023-10-18T02-58-08.792 PM	000028.8981	-000000.0389	000000.0915	000000.0045	000000.0838	000000.4444	000000.9259	000003.5294	000004.4400	54119	00215	00486	00418	00065	00560	01745	00657	00124	0 0 0 1 0 1 1 1 1 1 1 1 1 1 1 1	0 0 0 0 0 0 0 0 0 0 0 0 0 0 0 0
2023-10-18T02-58-12.369 PM	000028.9066	-000000.0408	000000.1023	000000.0032	000000.0838	000000.4444	000000.9271	000003.5924	000004.4400	54132	00211	00512	00409	00065	00560	01747	00656	00124	0 0 0 1 0 1 1 1 1 1 1 1 1 1 1 1	0 0 0 0 0 0 0 0 0 0 0 0 0 0 0 0
2023-10-18T02-58-15.554 PM	000028.9203	-000000.0053	000000.0890	-000000.0070	000000.0857	000000.4444	000000.9283	000003.4664	000003.9600	54153	00285	00480	00333	00066	00560	01749	00658	00116	0 0 0 1 0 1 1 1 1 1 1 1 1 1 1 1	0 0 0 0 0 0 0 0 0 0 0 0 0 0 0 0
2023-10-18T02-58-19.790 PM	000028.9222	-000000.0350	000000.0994	000000.0043	000000.0877	000000.4444	000000.9234	000003.4664	000004.2000	54156	00223	00505	00417	00067	00560	01741	00658	00120	0 0 0 1 0 1 1 1 1 1 1 1 1 1 1 1	0 0 0 0 0 0 0 0 0 0 0 0 0 0 0 0
2023-10-18T02-58-22.441 PM	000028.9190	-000000.0379	000000.0853	-000000.0069	000000.0857	000000.4444	000000.9252	000003.4664	000004.2000	54151	00217	00471	00334	00066	00560	01744	00658	00120	0 0 0 1 0 1 1 1 1 1 1 1 1 1 1 1	0 0 0 0 0 0 0 0 0 0 0 0 0 0 0 0
2023-10-18T02-58-26.598 PM	000028.9157	-000000.0034	000000.1139	000000.0030	000000.0916	000000.4444	000000.9234	000003.3403	000004.2000	54146	00289	00540	00407	00069	00560	01741	00660	00120	0 0 0 1 0 1 1 1 1 1 1 1 1 1 1 1	0 0 0 0 0 0 0 0 0 0 0 0 0 0 0 0
2023-10-18T02-58-29.437 PM	000028.9040	-000000.0010	000000.1085	-000000.0069	000000.0857	000000.4444	000000.9252	000003.4034	000004.4400	54128	00294	00527	00334	00066	00560	01744	00659	00124	0 0 0 1 0 1 1 1 1 1 1 1 1 1 1 1	0 0 0 0 0 0 0 0 0 0 0 0 0 0 0 0
2023-10-18T02-58-33.547 PM	000028.8825	-000000.0355	000000.0824	-000000.0069	000000.0877	000000.4444	000000.9240	000003.5294	000004.2000	54095	00222	00464	00334	00067	00560	01742	00657	00120	0 0 0 1 0 1 1 1 1 1 1 1 1 1 1 1	0 0 0 0 0 0 0 0 0 0 0 0 0 0 0 0
2023-10-18T02-58-37.533 PM	000028.8767	-000000.0048	000000.1151	000000.0027	000000.0896	000000.4444	000000.9240	000003.4034	000004.2000	54086	00286	00543	00405	00068	00560	01742	00659	00120	0 0 0 1 0 1 1 1 1 1 1 1 1 1 1 1	0 0 0 0 0 0 0 0 0 0 0 0 0 0 0 0
2023-10-18T02-58-40.595 PM	000028.8715	-000000.0341	000000.0812	000000.0040	000000.0857	000000.4444	000000.9252	000003.4664	000004.4400	54078	00225	00461	00415	00066	00560	01744	00658	00124	0 0 0 1 0 1 1 1 1 1 1 1 1 1 1 1	0 0 0 0 0 0 0 0 0 0 0 0 0 0 0 0
2023-10-18T02-58-44.584 PM	000028.8643	-000000.0029	000000.1098	000000.0000	000000.0799	000000.4444	000000.9246	000003.4034	000004.2000	54067	00290	00530	00385	00063	00560	01743	00659	00120	0 0 0 1 0 1 1 1 1 1 1 1 1 1 1 1	0 0 0 0 0 0 0 0 0 0 0 0 0 0 0 0
2023-10-18T02-58-47.535 PM	000028.8611	000000.0000	000000.1048	-000000.0062	000000.0838	000000.4444	000000.9259	000003.5294	000004.2000	54062	00296	00518	00339	00065	00560	01745	00657	00120	0 0 0 1 0 1 1 1 1 1 1 1 1 1 1 1	0 0 0 0 0 0 0 0 0 0 0 0 0 0 0 0
2023-10-18T02-58-51.520 PM	000028.8689	-000000.0389	000000.0886	000000.0030	000000.0916	000000.4444	000000.9259	000003.5294	000003.9600	54074	00215	00479	00407	00069	00560	01745	00657	00116	0 0 0 1 0 1 1 1 1 1 1 1 1 1 1 1	0 0 0 0 0 0 0 0 0 0 0 0 0 0 0 0
2023-10-18T02-58-54.426 PM	000028.8734	-000000.0398	000000.0853	-000000.0065	000000.0799	000000.4444	000000.9240	000003.4034	000003.9600	54081	00213	00471	00337	00063	00560	01742	00659	00116	0 0 0 1 0 1 1 1 1 1 1 1 1 1 1 1	0 0 0 0 0 0 0 0 0 0 0 0 0 0 0 0
2023-10-18T02-58-58.580 PM	000028.8650	000000.0005	000000.1106	000000.0035	000000.0896	000000.4444	000000.9252	000003.4034	000004.2000	54068	00297	00532	00411	00068	00560	01744	00659	00120	0 0 0 1 0 1 1 1 1 1 1 1 1 1 1 1	0 0 0 0 0 0 0 0 0 0 0 0 0 0 0 0
2023-10-18T02-59-01.514 PM	000028.8539	-000000.0043	000000.1143	000000.0027	000000.0896	000000.4444	000000.9234	000003.5294	000003.9600	54051	00287	00541	00405	00068	00560	01741	00657	00116	0 0 0 1 0 1 1 1 1 1 1 1 1 1 1 1	0 0 0 0 0 0 0 0 0 0 0 0 0 0 0 0
2023-10-18T02-59-06.300 PM	000028.8591	-000000.0374	000000.0804	-000000.0050	000000.0799	000000.4444	000000.9252	000003.4034	000003.9600	54059	00218	00459	00348	00063	00560	01744	00659	00116	0 0 0 1 0 1 1 1 1 1 1 1 1 1 1 1	0 0 0 0 0 0 0 0 0 0 0 0 0 0 0 0
2023-10-18T02-59-10.238 PM	000028.8702	000000.0005	000000.1102	000000.0038	000000.0857	000000.4444	000000.9228	000003.4664	000004.4400	54076	00297	00531	00413	00066	00560	01740	00658	00124	0 0 0 1 0 1 1 1 1 1 1 1 1 1 1 1	0 0 0 0 0 0 0 0 0 0 0 0 0 0 0 0
2023-10-18T02-59-13.172 PM	000028.8721	-000000.0346	000000.0808	000000.0001	000000.0916	000000.4444	000000.9252	000003.5294	000004.2000	54079	00224	00460	00386	00069	00560	01744	00657	00120	0 0 0 1 0 1 1 1 1 1 1 1 1 1 1 1	0 0 0 0 0 0 0 0 0 0 0 0 0 0 0 0
2023-10-18T02-59-17.204 PM	000028.8786	-000000.0058	000000.1156	-000000.0031	000000.0877	000000.4444	000000.9246	000003.4664	000004.2000	54089	00284	00544	00362	00067	00560	01743	00658	00120	0 0 0 1 0 1 1 1 1 1 1 1 1 1 1 1	0 0 0 0 0 0 0 0 0 0 0 0 0 0 0 0
2023-10-18T02-59-19.732 PM	000028.8845	-000000.0010	000000.1106	-000000.0061	000000.0896	000000.4444	000000.9228	000003.4664	000004.6800	54098	00294	00532	00340	00068	00560	01740	00658	00128	0 0 0 1 0 1 1 1 1 1 1 1 1 1 1 1	0 0 0 0 0 0 0 0 0 0 0 0 0 0 0 0
2023-10-18T02-59-23.732 PM	000028.8754	-000000.0350	000000.0824	-000000.0040	000000.0916	000000.4444	000000.9210	000003.4034	000004.2000	54084	00223	00464	00355	00069	00560	01737	00659	00120	0 0 0 1 0 1 1 1 1 1 1 1 1 1 1 1	0 0 0 0 0 0 0 0 0 0 0 0 0 0 0 0
2023-10-18T02-59-28.172 PM	000028.8604	-000000.0408	000000.0845	-000000.0063	000000.0818	000000.4444	000000.9246	000003.4034	000004.2000	54061	00211	00469	00338	00064	00560	01743	00659	00120	0 0 0 1 0 1 1 1 1 1 1 1 1 1 1 1	0 0 0 0 0 0 0 0 0 0 0 0 0 0 0 0
2023-10-18T02-59-30.810 PM	000028.8585	-000000.0048	000000.1151	000000.0028	000000.0935	000000.4444	000000.9240	000003.5294	000003.9600	54058	00286	00543	00406	00070	00560	01742	00657	00116	0 0 0 1 0 1 1 1 1 1 1 1 1 1 1 1	0 0 0 0 0 0 0 0 0 0 0 0 0 0 0 0
2023-10-18T02-59-34.904 PM	000028.8715	-000000.0360	000000.0804	-000000.0055	000000.0838	000000.4444	000000.9228	000003.4034	000004.4400	54078	00221	00459	00344	00065	00560	01740	00659	00124	0 0 0 1 0 1 1 1 1 1 1 1 1 1 1 1	0 0 0 0 0 0 0 0 0 0 0 0 0 0 0 0
2023-10-18T02-59-37.839 PM	000028.8682	-000000.0346	000000.0816	-000000.0066	000000.0877	000000.4444	000000.9222	000003.4034	000004.2000	54073	00224	00462	00336	00067	00560	01739	00659	00120	0 0 0 1 0 1 1 1 1 1 1 1 1 1 1 1	0 0 0 0 0 0 0 0 0 0 0 0 0 0 0 0
2023-10-18T02-59-41.919 PM	000028.8637	-000000.0125	000000.1122	000000.0039	000000.0877	000000.4444	000000.9234	000003.4034	000003.9600	54066	00270	00536	00414	00067	00560	01741	00659	00116	0 0 0 1 0 1 1 1 1 1 1 1 1 1 1 1	0 0 0 0 0 0 0 0 0 0 0 0 0 0 0 0
2023-10-18T02-59-44.980 PM	000028.8715	-000000.0365	000000.0824	-000000.0069	000000.0896	000000.4444	000000.9246	000003.4034	000004.2000	54078	00220	00464	00334	00068	00560	01743	00659	00120	0 0 0 1 0 1 1 1 1 1 1 1 1 1 1 1	0 0 0 0 0 0 0 0 0 0 0 0 0 0 0 0
2023-10-18T02-59-48.902 PM	000028.8838	-000000.0024	000000.1098	000000.0039	000000.0838	000000.4444	000000.9234	000003.2773	000004.2000	54097	00291	00530	00414	00065	00560	01741	00661	00120	0 0 0 1 0 1 1 1 1 1 1 1 1 1 1 1	0 0 0 0 0 0 0 0 0 0 0 0 0 0 0 0
2023-10-18T02-59-52.464 PM	000028.8903	-000000.0341	000000.0808	-000000.0043	000000.0877	000000.4444	000000.9240	000003.4664	000004.4400	54107	00225	00460	00353	00067	00560	01742	00658	00124	0 0 0 1 0 1 1 1 1 1 1 1 1 1 1 1	0 0 0 0 0 0 0 0 0 0 0 0 0 0 0 0
2023-10-18T02-59-55.742 PM	000028.8942	-000000.0365	000000.0804	-000000.0022	000000.0857	000000.4444	000000.9246	000003.4034	000004.6800	54113	00220	00459	00369	00066	00560	01743	00659	00128	0 0 0 1 0 1 1 1 1 1 1 1 1 1 1 1	0 0 0 0 0 0 0 0 0 0 0 0 0 0 0 0
2023-10-18T02-59-58.770 PM	000028.8942	-000000.0360	000000.0853	-000000.0065	000000.0818	000000.4444	000000.9240	000003.4034	000004.4400	54113	00221	00471	00337	00064	00560	01742	00659	00124	0 0 0 1 0 1 1 1 1 1 1 1 1 1 1 1	0 0 0 0 0 0 0 0 0 0 0 0 0 0 0 0
2023-10-18T03-00-02.788 PM	000028.8936	-000000.0202	000000.1135	000000.0030	000000.0916	000000.4444	000000.9234	000003.4664	000004.2000	54112	00254	00539	00407	00069	00560	01741	00658	00120	0 0 0 1 0 1 1 1 1 1 1 1 1 1 1 1	0 0 0 0 0 0 0 0 0 0 0 0 0 0 0 0
2023-10-18T03-00-05.832 PM	000028.8858	-000000.0106	000000.1114	000000.0030	000000.0916	000000.4444	000000.9234	000003.4664	000003.4800	54100	00274	00534	00407	00069	00560	01741	00658	00108	0 0 0 1 0 1 1 1 1 1 1 1 1 1 1 1	0 0 0 0 0 0 0 0 0 0 0 0 0 0 0 0
2023-10-18T03-00-09.755 PM	000028.8864	-000000.0302	000000.0812	-000000.0062	000000.0857	000000.4444	000000.9228	000003.4034	000004.4400	54101	00233	00461	00339	00066	00560	01740	00659	00124	0 0 0 1 0 1 1 1 1 1 1 1 1 1 1 1	0 0 0 0 0 0 0 0 0 0 0 0 0 0 0 0
2023-10-18T03-00-12.735 PM	000028.8884	-000000.0062	000000.1135	000000.0031	000000.0857	000000.4444	000000.9240	000003.4664	000004.4400	54104	00283	00539	00408	00066	00560	01742	00658	00124	0 0 0 1 0 1 1 1 1 1 1 1 1 1 1 1	0 0 0 0 0 0 0 0 0 0 0 0 0 0 0 0
2023-10-18T03-00-16.720 PM	000028.8942	-000000.0389	000000.0812	-000000.0051	000000.0799	000000.4444	000000.9246	000003.4034	000004.2000	54113	00215	00461	00347	00063	00560	01743	00659	00120	0 0 0 1 0 1 1 1 1 1 1 1 1 1 1 1	0 0 0 0 0 0 0 0 0 0 0 0 0 0 0 0
2023-10-18T03-00-20.736 PM	000028.8994	-000000.0408	000000.0824	-000000.0058	000000.0838	000000.4444	000000.9240	000003.4034	000003.9600	54121	00211	00464	00342	00065	00560	01742	00659	00116	0 0 0 1 0 1 1 1 1 1 1 1 1 1 1 1	0 0 0 0 0 0 0 0 0 0 0 0 0 0 0 0
2023-10-18T03-00-23.875 PM	000028.9059	-000000.0062	000000.1151	000000.0030	000000.0818	000000.4444	000000.9259	000003.4034	000004.4400	54131	00283	00543	00407	00064	00560	01745	00659	00124	0 0 0 1 0 1 1 1 1 1 1 1 1 1 1 1	0 0 0 0 0 0 0 0 0 0 0 0 0 0 0 0
2023-10-18T03-00-27.875 PM	000028.9125	-000000.0403	000000.0866	-000000.0069	000000.0838	000000.4444	000000.9234	000003.4664	000003.7200	54141	00212	00474	00334	00065	00560	01741	00658	00112	0 0 0 1 0 1 1 1 1 1 1 1 1 1 1 1	0 0 0 0 0 0 0 0 0 0 0 0 0 0 0 0
2023-10-18T03-00-30.684 PM	000028.9066	-000000.0125	000000.0804	-000000.0055	000000.0799	000000.4444	000000.9240	000003.4034	000004.2000	54132	00270	00459	00344	00063	00560	01742	00659	00120	0 0 0 1 0 1 1 1 1 1 1 1 1 1 1 1	0 0 0 0 0 0 0 0 0 0 0 0 0 0 0 0
2023-10-18T03-00-34.763 PM	000028.8988	-000000.0226	000000.1110	000000.0028	000000.0877	000000.4444	000000.9234	000003.5294	000004.6800	54120	00249	00533	00406	00067	00560	01741	00657	00128	0 0 0 1 0 1 1 1 1 1 1 1 1 1 1 1	0 0 0 0 0 0 0 0 0 0 0 0 0 0 0 0
2023-10-18T03-00-37.760 PM	000028.8903	-000000.0317	000000.1164	000000.0027	000000.0857	000000.4444	000000.9234	000003.4034	000004.2000	54107	00230	00546	00405	00066	00560	01741	00659	00120	0 0 0 1 0 1 1 1 1 1 1 1 1 1 1 1	0 0 0 0 0 0 0 0 0 0 0 0 0 0 0 0
2023-10-18T03-00-41.699 PM	000028.8851	000000.0000	000000.0808	-000000.0057	000000.0838	000000.4444	000000.9240	000003.4034	000004.2000	54099	00296	00460	00343	00065	00560	01742	00659	00120	0 0 0 1 0 1 1 1 1 1 1 1 1 1 1 1	0 0 0 0 0 0 0 0 0 0 0 0 0 0 0 0
2023-10-18T03-00-44.853 PM	000028.8877	-000000.0058	000000.1114	000000.0040	000000.0877	000000.4444	000000.9246	000003.3403	000004.2000	54103	00284	00534	00415	00067	00560	01743	00660	00120	0 0 0 1 0 1 1 1 1 1 1 1 1 1 1 1	0 0 0 0 0 0 0 0 0 0 0 0 0 0 0 0
2023-10-18T03-00-48.681 PM	000028.8962	-000000.0336	000000.0812	-000000.0067	000000.0857	000000.4444	000000.9246	000003.4664	000004.4400	54116	00226	00461	00335	00066	00560	01743	00658	00124	0 0 0 1 0 1 1 1 1 1 1 1 1 1 1 1	0 0 0 0 0 0 0 0 0 0 0 0 0 0 0 0
2023-10-18T03-00-51.160 PM	000028.9014	-000000.0346	000000.0808	-000000.0066	000000.0838	000000.4444	000000.9246	000003.4034	000004.4400	54124	00224	00460	00336	00065	00560	01743	00659	00124	0 0 0 1 0 1 1 1 1 1 1 1 1 1 1 1	0 0 0 0 0 0 0 0 0 0 0 0 0 0 0 0
2023-10-18T03-00-55.789 PM	000028.8884	-000000.0067	000000.1160	000000.0027	000000.0877	000000.4444	000000.9252	000003.4034	000004.4400	54104	00282	00545	00405	00067	00560	01744	00659	00124	0 0 0 1 0 1 1 1 1 1 1 1 1 1 1 1	0 0 0 0 0 0 0 0 0 0 0 0 0 0 0 0
2023-10-18T03-00-59.774 PM	000028.8845	-000000.0346	000000.0804	-000000.0069	000000.0838	000000.4444	000000.9240	000003.5294	000004.2000	54098	00224	00459	00334	00065	00560	01742	00657	00120	0 0 0 1 0 1 1 1 1 1 1 1 1 1 1 1	0 0 0 0 0 0 0 0 0 0 0 0 0 0 0 0
2023-10-18T03-01-02.692 PM	000028.8929	-000000.0062	000000.0915	-000000.0069	000000.0838	000000.4444	000000.9265	000003.5294	000004.2000	54111	00283	00486	00334	00065	00560	01746	00657	00120	0 0 0 1 0 1 1 1 1 1 1 1 1 1 1 1	0 0 0 0 0 0 0 0 0 0 0 0 0 0 0 0
2023-10-18T03-01-06.850 PM	000028.8936	-000000.0408	000000.1052	000000.0042	000000.0857	000000.4444	000000.9234	000003.4034	000004.4400	54112	00211	00519	00416	00066	00560	01741	00659	00124	0 0 0 1 0 1 1 1 1 1 1 1 1 1 1 1	0 0 0 0 0 0 0 0 0 0 0 0 0 0 0 0
2023-10-18T03-01-09.675 PM	000028.8812	-000000.0398	000000.1160	000000.0030	000000.0838	000000.4444	000000.9246	000003.4034	000004.4400	54093	00213	00545	00407	00065	00560	01743	00659	00124	0 0 0 1 0 1 1 1 1 1 1 1 1 1 1 1	0 0 0 0 0 0 0 0 0 0 0 0 0 0 0 0
2023-10-18T03-01-13.661 PM	000028.8786	-000000.0014	000000.0915	-000000.0069	000000.0857	000000.4444	000000.9246	000003.3403	000003.9600	54089	00293	00486	00334	00066	00560	01743	00660	00116	0 0 0 1 0 1 1 1 1 1 1 1 1 1 1 1	0 0 0 0 0 0 0 0 0 0 0 0 0 0 0 0
2023-10-18T03-01-17.709 PM	000028.8845	-000000.0062	000000.1156	000000.0027	000000.0857	000000.4444	000000.9240	000003.3403	000004.2000	54098	00283	00544	00405	00066	00560	01742	00660	00120	0 0 0 1 0 1 1 1 1 1 1 1 1 1 1 1	0 0 0 0 0 0 0 0 0 0 0 0 0 0 0 0
2023-10-18T03-01-20.674 PM	000028.8838	-000000.0355	000000.0816	-000000.0070	000000.0877	000000.4444	000000.9228	000003.4034	000004.4400	54097	00222	00462	00333	00067	00560	01740	00659	00124	0 0 0 1 0 1 1 1 1 1 1 1 1 1 1 1	0 0 0 0 0 0 0 0 0 0 0 0 0 0 0 0
2023-10-18T03-01-24.815 PM	000028.8799	-000000.0019	000000.1122	000000.0027	000000.0935	000000.4444	000000.9240	000003.4664	000004.2000	54091	00292	00536	00405	00070	00560	01742	00658	00120	0 0 0 1 0 1 1 1 1 1 1 1 1 1 1 1	0 0 0 0 0 0 0 0 0 0 0 0 0 0 0 0
2023-10-18T03-01-27.688 PM	000028.8845	-000000.0024	000000.1098	000000.0043	000000.0857	000000.4444	000000.9234	000003.4034	000004.6800	54098	00291	00530	00417	00066	00560	01741	00659	00128	0 0 0 1 0 1 1 1 1 1 1 1 1 1 1 1	0 0 0 0 0 0 0 0 0 0 0 0 0 0 0 0
2023-10-18T03-01-31.125 PM	000028.8786	-000000.0336	000000.0812	-000000.0058	000000.0838	000000.4444	000000.9271	000003.4034	000004.4400	54089	00226	00461	00342	00065	00560	01747	00659	00124	0 0 0 1 0 1 1 1 1 1 1 1 1 1 1 1	0 0 0 0 0 0 0 0 0 0 0 0 0 0 0 0
2023-10-18T03-01-34.702 PM	000028.8669	-000000.0043	000000.1011	-000000.0049	000000.0799	000000.4444	000000.9252	000003.4664	000003.7200	54071	00287	00509	00349	00063	00560	01744	00658	00112	0 0 0 1 0 1 1 1 1 1 1 1 1 1 1 1	0 0 0 0 0 0 0 0 0 0 0 0 0 0 0 0
2023-10-18T03-01-38.702 PM	000028.8754	-000000.0403	000000.0845	000000.0024	000000.0838	000000.4444	000000.9252	000003.4664	000004.4400	54084	00212	00469	00403	00065	00560	01744	00658	00124	0 0 0 1 0 1 1 1 1 1 1 1 1 1 1 1	0 0 0 0 0 0 0 0 0 0 0 0 0 0 0 0
2023-10-18T03-01-42.704 PM	000028.8845	-000000.0005	000000.1006	-000000.0067	000000.0877	000000.4444	000000.9252	000003.5294	000003.9600	54098	00295	00508	00335	00067	00560	01744	00657	00116	0 0 0 1 0 1 1 1 1 1 1 1 1 1 1 1	0 0 0 0 0 0 0 0 0 0 0 0 0 0 0 0
2023-10-18T03-01-45.705 PM	000028.8910	-000000.0062	000000.1085	-000000.0055	000000.0799	000000.4444	000000.9252	000003.4034	000004.2000	54108	00283	00527	00344	00063	00560	01744	00659	00120	0 0 0 1 0 1 1 1 1 1 1 1 1 1 1 1	0 0 0 0 0 0 0 0 0 0 0 0 0 0 0 0
2023-10-18T03-01-50.406 PM	000028.8903	000000.0014	000000.1093	-000000.0062	000000.0838	000000.4444	000000.9252	000003.4034	000004.2000	54107	00299	00529	00339	00065	00560	01744	00659	00120	0 0 0 1 0 1 1 1 1 1 1 1 1 1 1 1	0 0 0 0 0 0 0 0 0 0 0 0 0 0 0 0
2023-10-18T03-01-52.806 PM	000028.8955	-000000.0403	000000.0849	-000000.0063	000000.0799	000000.4444	000000.9252	000003.4664	000004.2000	54115	00212	00470	00338	00063	00560	01744	00658	00120	0 0 0 1 0 1 1 1 1 1 1 1 1 1 1 1	0 0 0 0 0 0 0 0 0 0 0 0 0 0 0 0
2023-10-18T03-01-56.790 PM	000028.8832	-000000.0019	000000.1102	000000.0045	000000.0838	000000.4444	000000.9240	000003.4034	000003.9600	54096	00292	00531	00418	00065	00560	01742	00659	00116	0 0 0 1 0 1 1 1 1 1 1 1 1 1 1 1	0 0 0 0 0 0 0 0 0 0 0 0 0 0 0 0
2023-10-18T03-01-59.662 PM	000028.8403	-000000.0221	000000.1122	000000.0039	000000.0857	000000.4444	000000.9246	000003.4034	000003.9600	54030	00250	00536	00414	00066	00560	01743	00659	00116	0 0 0 1 0 1 1 1 1 1 1 1 1 1 1 1	0 0 0 0 0 0 0 0 0 0 0 0 0 0 0 0
2023-10-18T03-02-04.370 PM	000028.8344	-000000.0211	000000.1110	000000.0046	000000.0838	000000.4444	000000.9240	000003.4034	000004.4400	54021	00252	00533	00419	00065	00560	01742	00659	00124	0 0 0 1 0 1 1 1 1 1 1 1 1 1 1 1	0 0 0 0 0 0 0 0 0 0 0 0 0 0 0 0
2023-10-18T03-02-06.817 PM	000028.8318	-000000.0182	000000.1085	-000000.0050	000000.0799	000000.4444	000000.9240	000003.5294	000004.6800	54017	00258	00527	00348	00063	00560	01742	00657	00128	0 0 0 1 0 1 1 1 1 1 1 1 1 1 1 1	0 0 0 0 0 0 0 0 0 0 0 0 0 0 0 0
2023-10-18T03-02-11.415 PM	000028.8260	-000000.0571	000000.0862	-000000.0067	000000.0818	000000.4444	000000.9246	000003.4664	000004.2000	54008	00177	00473	00335	00064	00560	01743	00658	00120	0 0 0 1 0 1 1 1 1 1 1 1 1 1 1 1	0 0 0 0 0 0 0 0 0 0 0 0 0 0 0 0
2023-10-18T03-02-14.868 PM	000028.8240	-000000.0158	000000.1106	-000000.0016	000000.0818	000000.4444	000000.9240	000003.4034	000004.4400	54005	00263	00532	00373	00064	00560	01742	00659	00124	0 0 0 1 0 1 1 1 1 1 1 1 1 1 1 1	0 0 0 0 0 0 0 0 0 0 0 0 0 0 0 0
2023-10-18T03-02-18.461 PM	000028.8292	-000000.0489	000000.0808	000000.0012	000000.0857	000000.4444	000000.9252	000003.4664	000004.4400	54013	00194	00460	00394	00066	00560	01744	00658	00124	0 0 0 1 0 1 1 1 1 1 1 1 1 1 1 1	0 0 0 0 0 0 0 0 0 0 0 0 0 0 0 0
2023-10-18T03-02-22.446 PM	000028.8338	-000000.0216	000000.1151	-000000.0034	000000.0877	000000.4444	000000.9240	000003.4664	000004.4400	54020	00251	00543	00360	00067	00560	01742	00658	00124	0 0 0 1 0 1 1 1 1 1 1 1 1 1 1 1	0 0 0 0 0 0 0 0 0 0 0 0 0 0 0 0
2023-10-18T03-02-25.443 PM	000028.8370	-000000.0216	000000.1102	000000.0007	000000.0799	000000.4444	000000.9240	000003.4034	000004.4400	54025	00251	00531	00390	00063	00560	01742	00659	00124	0 0 0 1 0 1 1 1 1 1 1 1 1 1 1 1	0 0 0 0 0 0 0 0 0 0 0 0 0 0 0 0
2023-10-18T03-02-28.832 PM	000028.8344	-000000.0221	000000.1118	000000.0043	000000.0818	000000.4444	000000.9246	000003.3403	000003.9600	54021	00250	00535	00417	00064	00560	01743	00660	00116	0 0 0 1 0 1 1 1 1 1 1 1 1 1 1 1	0 0 0 0 0 0 0 0 0 0 0 0 0 0 0 0
2023-10-18T03-02-31.767 PM	000028.8292	-000000.0221	000000.1114	000000.0043	000000.0838	000000.4444	000000.9228	000003.4034	000004.2000	54013	00250	00534	00417	00065	00560	01740	00659	00120	0 0 0 1 0 1 1 1 1 1 1 1 1 1 1 1	0 0 0 0 0 0 0 0 0 0 0 0 0 0 0 0
2023-10-18T03-02-35.713 PM	000028.8585	-000000.0360	000000.0824	-000000.0069	000000.0877	000000.4444	000000.9246	000003.5294	000003.9600	54058	00221	00464	00334	00067	00560	01743	00657	00116	0 0 0 1 0 1 1 1 1 1 1 1 1 1 1 1	0 0 0 0 0 0 0 0 0 0 0 0 0 0 0 0
2023-10-18T03-02-40.270 PM	000028.8715	-000000.0029	000000.1110	000000.0032	000000.0799	000000.4444	000000.9252	000003.4034	000004.4400	54078	00290	00533	00409	00063	00560	01744	00659	00124	0 0 0 1 0 1 1 1 1 1 1 1 1 1 1 1	0 0 0 0 0 0 0 0 0 0 0 0 0 0 0 0
2023-10-18T03-02-42.780 PM	000028.8754	-000000.0360	000000.0812	-000000.0022	000000.0838	000000.4444	000000.9240	000003.4664	000003.9600	54084	00221	00461	00369	00065	00560	01742	00658	00116	0 0 0 1 0 1 1 1 1 1 1 1 1 1 1 1	0 0 0 0 0 0 0 0 0 0 0 0 0 0 0 0
2023-10-18T03-02-46.782 PM	000028.8708	000000.0005	000000.1106	000000.0001	000000.0857	000000.4444	000000.9234	000003.4664	000004.2000	54077	00297	00532	00386	00066	00560	01741	00658	00120	0 0 0 1 0 1 1 1 1 1 1 1 1 1 1 1	0 0 0 0 0 0 0 0 0 0 0 0 0 0 0 0
2023-10-18T03-02-49.761 PM	000028.8715	-000000.0053	000000.1151	000000.0004	000000.0877	000000.4444	000000.9246	000003.4664	000003.7200	54078	00285	00543	00388	00067	00560	01743	00658	00112	0 0 0 1 0 1 1 1 1 1 1 1 1 1 1 1	0 0 0 0 0 0 0 0 0 0 0 0 0 0 0 0
2023-10-18T03-02-53.713 PM	000028.8786	-000000.0413	000000.0820	-000000.0042	000000.0838	000000.4444	000000.9240	000003.3403	000004.4400	54089	00210	00463	00354	00065	00560	01742	00660	00124	0 0 0 1 0 1 1 1 1 1 1 1 1 1 1 1	0 0 0 0 0 0 0 0 0 0 0 0 0 0 0 0
2023-10-18T03-02-56.645 PM	000028.8708	-000000.0288	000000.0849	-000000.0069	000000.0857	000000.4444	000000.9228	000003.4034	000004.4400	54077	00236	00470	00334	00066	00560	01740	00659	00124	0 0 0 1 0 1 1 1 1 1 1 1 1 1 1 1	0 0 0 0 0 0 0 0 0 0 0 0 0 0 0 0
2023-10-18T03-03-01.069 PM	000028.8624	-000000.0019	000000.1118	000000.0028	000000.0916	000000.4444	000000.9222	000003.4664	000004.4400	54064	00292	00535	00406	00069	00560	01739	00658	00124	0 0 0 1 0 1 1 1 1 1 1 1 1 1 1 1	0 0 0 0 0 0 0 0 0 0 0 0 0 0 0 0
2023-10-18T03-03-03.689 PM	000028.8617	000000.0010	000000.1106	000000.0032	000000.0877	000000.4444	000000.9246	000003.5294	000004.4400	54063	00298	00532	00409	00067	00560	01743	00657	00124	0 0 0 1 0 1 1 1 1 1 1 1 1 1 1 1	0 0 0 0 0 0 0 0 0 0 0 0 0 0 0 0
2023-10-18T03-03-07.701 PM	000028.8682	-000000.0403	000000.0870	-000000.0069	000000.0877	000000.4444	000000.9246	000003.4664	000004.2000	54073	00212	00475	00334	00067	00560	01743	00658	00120	0 0 0 1 0 1 1 1 1 1 1 1 1 1 1 1	0 0 0 0 0 0 0 0 0 0 0 0 0 0 0 0
2023-10-18T03-03-10.744 PM	000028.8741	000000.0005	000000.1102	000000.0042	000000.0838	000000.4444	000000.9246	000003.3403	000004.4400	54082	00297	00531	00416	00065	00560	01743	00660	00124	0 0 0 1 0 1 1 1 1 1 1 1 1 1 1 1	0 0 0 0 0 0 0 0 0 0 0 0 0 0 0 0
2023-10-18T03-03-14.604 PM	000028.8702	-000000.0394	000000.0857	-000000.0067	000000.0877	000000.4444	000000.9240	000003.4034	000004.4400	54076	00214	00472	00335	00067	00560	01742	00659	00124	0 0 0 1 0 1 1 1 1 1 1 1 1 1 1 1	0 0 0 0 0 0 0 0 0 0 0 0 0 0 0 0
2023-10-18T03-03-18.637 PM	000028.8793	-000000.0058	000000.1151	000000.0027	000000.0857	000000.4444	000000.9240	000003.4664	000004.2000	54090	00284	00543	00405	00066	00560	01742	00658	00120	0 0 0 1 0 1 1 1 1 1 1 1 1 1 1 1	0 0 0 0 0 0 0 0 0 0 0 0 0 0 0 0
2023-10-18T03-03-22.403 PM	000028.8838	-000000.0413	000000.0849	-000000.0065	000000.0857	000000.4444	000000.9222	000003.4034	000004.4400	54097	00210	00470	00337	00066	00560	01739	00659	00124	0 0 0 1 0 1 1 1 1 1 1 1 1 1 1 1	0 0 0 0 0 0 0 0 0 0 0 0 0 0 0 0
2023-10-18T03-03-25.636 PM	000028.8825	-000000.0403	000000.0866	-000000.0069	000000.0857	000000.4444	000000.9240	000003.5294	000004.2000	54095	00212	00474	00334	00066	00560	01742	00657	00120	0 0 0 1 0 1 1 1 1 1 1 1 1 1 1 1	0 0 0 0 0 0 0 0 0 0 0 0 0 0 0 0
2023-10-18T03-03-28.037 PM	000028.8884	-000000.0226	000000.0804	-000000.0063	000000.0818	000000.4444	000000.9240	000003.3403	000004.4400	54104	00249	00459	00338	00064	00560	01742	00660	00124	0 0 0 1 0 1 1 1 1 1 1 1 1 1 1 1	0 0 0 0 0 0 0 0 0 0 0 0 0 0 0 0
2023-10-18T03-03-32.736 PM	000028.8981	-000000.0269	000000.1135	000000.0036	000000.0838	000000.4444	000000.9246	000003.4034	000004.4400	54119	00240	00539	00412	00065	00560	01743	00659	00124	0 0 0 1 0 1 1 1 1 1 1 1 1 1 1 1	0 0 0 0 0 0 0 0 0 0 0 0 0 0 0 0
2023-10-18T03-03-36.626 PM	000028.9040	-000000.0245	000000.0828	-000000.0057	000000.0779	000000.4444	000000.9246	000003.4664	000004.4400	54128	00245	00465	00343	00062	00560	01743	00658	00124	0 0 0 1 0 1 1 1 1 1 1 1 1 1 1 1	0 0 0 0 0 0 0 0 0 0 0 0 0 0 0 0
2023-10-18T03-03-40.441 PM	000028.9118	-000000.0312	000000.1147	000000.0030	000000.0916	000000.4444	000000.9240	000003.4034	000004.2000	54140	00231	00542	00407	00069	00560	01742	00659	00120	0 0 0 1 0 1 1 1 1 1 1 1 1 1 1 1	0 0 0 0 0 0 0 0 0 0 0 0 0 0 0 0
2023-10-18T03-03-43.720 PM	000028.9125	-000000.0139	000000.1106	000000.0042	000000.0877	000000.4444	000000.9234	000003.4664	000003.9600	54141	00267	00532	00416	00067	00560	01741	00658	00116	0 0 0 1 0 1 1 1 1 1 1 1 1 1 1 1	0 0 0 0 0 0 0 0 0 0 0 0 0 0 0 0
2023-10-18T03-03-46.779 PM	000028.9131	-000000.0408	000000.0857	-000000.0066	000000.0779	000000.4444	000000.9234	000003.4034	000004.2000	54142	00211	00472	00336	00062	00560	01741	00659	00120	0 0 0 1 0 1 1 1 1 1 1 1 1 1 1 1	0 0 0 0 0 0 0 0 0 0 0 0 0 0 0 0
2023-10-18T03-03-51.251 PM	000028.9118	-000000.0005	000000.1106	000000.0026	000000.0916	000000.4444	000000.9240	000003.4664	000004.2000	54140	00295	00532	00404	00069	00560	01742	00658	00120	0 0 0 1 0 1 1 1 1 1 1 1 1 1 1 1	0 0 0 0 0 0 0 0 0 0 0 0 0 0 0 0
2023-10-18T03-03-55.299 PM	000028.9040	-000000.0350	000000.0808	-000000.0050	000000.0818	000000.4444	000000.9234	000003.4664	000004.2000	54128	00223	00460	00348	00064	00560	01741	00658	00120	0 0 0 1 0 1 1 1 1 1 1 1 1 1 1 1	0 0 0 0 0 0 0 0 0 0 0 0 0 0 0 0
2023-10-18T03-03-57.716 PM	000028.8923	-000000.0350	000000.0808	-000000.0053	000000.0818	000000.4444	000000.9246	000003.4664	000004.4400	54110	00223	00460	00346	00064	00560	01743	00658	00124	0 0 0 1 0 1 1 1 1 1 1 1 1 1 1 1	0 0 0 0 0 0 0 0 0 0 0 0 0 0 0 0
2023-10-18T03-04-02.379 PM	000028.9040	-000000.0346	000000.0812	-000000.0069	000000.0838	000000.4444	000000.9252	000003.4664	000004.4400	54128	00224	00461	00334	00065	00560	01744	00658	00124	0 0 0 1 0 1 1 1 1 1 1 1 1 1 1 1	0 0 0 0 0 0 0 0 0 0 0 0 0 0 0 0
2023-10-18T03-04-04.772 PM	000028.9072	-000000.0365	000000.1102	000000.0045	000000.0877	000000.4444	000000.9246	000003.7185	000003.9600	54133	00220	00531	00418	00067	00560	01743	00654	00116	0 0 0 1 0 1 1 1 1 1 1 1 1 1 1 1	0 0 0 0 0 0 0 0 0 0 0 0 0 0 0 0
2023-10-18T03-04-08.710 PM	000028.8279	-000000.0062	000000.0948	-000000.0063	000000.0779	000000.4444	000000.9093	000004.2857	000003.9600	54011	00283	00494	00338	00062	00560	01718	00645	00116	0 0 0 1 0 1 1 1 1 1 1 1 1 1 1 1	0 0 0 0 0 0 0 0 0 0 0 0 0 0 0 0
2023-10-18T03-04-11.644 PM	000028.5613	-000000.0043	000000.0845	-000000.0067	000000.0896	000000.4444	000000.8934	000004.6008	000003.7200	53601	00287	00469	00335	00068	00560	01692	00640	00112	0 0 0 1 0 1 1 1 1 1 1 1 1 1 1 1	0 0 0 0 0 0 0 0 0 0 0 0 0 0 0 0
2023-10-18T03-04-15.645 PM	000028.0650	-000000.0250	000000.1164	000000.0030	000000.0935	000000.4444	000000.8768	000004.9790	000004.2000	52838	00244	00546	00407	00070	00560	01665	00634	00120	0 0 0 1 0 1 1 1 1 1 1 1 1 1 1 1	0 0 0 0 0 0 0 0 0 0 0 0 0 0 0 0
2023-10-18T03-04-18.767 PM	000027.7177	-000000.0398	000000.0874	-000000.0051	000000.0838	000000.4444	000000.8536	000005.1050	000004.4400	52304	00213	00476	00347	00065	00560	01627	00632	00124	0 0 0 1 0 1 1 1 1 1 1 1 1 1 1 1	0 0 0 0 0 0 0 0 0 0 0 0 0 0 0 0
2023-10-18T03-04-23.333 PM	000027.2878	-000000.0336	000000.1135	000000.0034	000000.0916	000000.4444	000000.8352	000005.2941	000003.9600	51643	00226	00539	00410	00069	00560	01597	00629	00116	0 0 0 1 0 1 1 1 1 1 1 1 1 1 1 1	0 0 0 0 0 0 0 0 0 0 0 0 0 0 0 0
2023-10-18T03-04-27.303 PM	000027.1487	-000000.0403	000000.0890	-000000.0059	000000.0877	000000.4103	000000.8309	000005.2311	000004.2000	51429	00212	00480	00341	00067	00559	01590	00630	00120	0 0 0 1 0 1 1 1 1 1 1 1 1 1 1 1	0 0 0 0 0 0 0 0 0 0 0 0 0 0 0 0
2023-10-18T03-04-30.367 PM	000027.0362	-000000.0062	000000.1201	000000.0030	000000.0916	000000.4103	000000.8235	000005.3571	000003.9600	51256	00283	00555	00407	00069	00559	01578	00628	00116	0 0 0 1 0 1 1 1 1 1 1 1 1 1 1 1	0 0 0 0 0 0 0 0 0 0 0 0 0 0 0 0
2023-10-18T03-04-34.376 PM	000026.9438	-000000.0389	000000.0911	-000000.0067	000000.0935	000000.4103	000000.8174	000005.6092	000004.2000	51114	00215	00485	00335	00070	00559	01568	00624	00120	0 0 0 1 0 1 1 1 1 1 1 1 1 1 1 1	0 0 0 0 0 0 0 0 0 0 0 0 0 0 0 0
2023-10-18T03-04-36.971 PM	000026.9028	-000000.0331	000000.1073	000000.0036	000000.0955	000000.4103	000000.8162	000005.5462	000004.2000	51051	00227	00524	00412	00071	00559	01566	00625	00120	0 0 0 1 0 1 1 1 1 1 1 1 1 1 1 1	0 0 0 0 0 0 0 0 0 0 0 0 0 0 0 0
2023-10-18T03-04-40.721 PM	000026.8385	-000000.0355	000000.1081	000000.0026	000000.0974	000000.4103	000000.8107	000005.6723	000004.2000	50952	00222	00526	00404	00072	00559	01557	00623	00120	0 0 0 1 0 1 1 1 1 1 1 1 1 1 1 1	0 0 0 0 0 0 0 0 0 0 0 0 0 0 0 0
2023-10-18T03-04-43.279 PM	000026.7578	-000000.0067	000000.0961	-000000.0069	000000.0877	000000.4103	000000.8039	000005.7353	000003.9600	50828	00282	00497	00334	00067	00559	01546	00622	00116	0 0 0 1 0 1 1 1 1 1 1 1 1 1 1 1	0 0 0 0 0 0 0 0 0 0 0 0 0 0 0 0
2023-10-18T03-04-47.688 PM	000026.6713	-000000.0360	000000.0961	000000.0049	000000.0935	000000.4103	000000.8002	000005.9244	000003.4800	50695	00221	00497	00421	00070	00559	01540	00619	00108	0 0 0 1 0 1 1 1 1 1 1 1 1 1 1 1	0 0 0 0 0 0 0 0 0 0 0 0 0 0 0 0
2023-10-18T03-04-50.325 PM	000026.6089	-000000.0408	000000.0837	-000000.0059	000000.0857	000000.4103	000000.7960	000005.9244	000004.4400	50599	00211	00467	00341	00066	00559	01533	00619	00124	0 0 0 1 0 1 1 1 1 1 1 1 1 1 1 1	0 0 0 0 0 0 0 0 0 0 0 0 0 0 0 0
2023-10-18T03-04-54.326 PM	000026.5185	-000000.0053	000000.1147	000000.0027	000000.0994	000000.4103	000000.7874	000005.9874	000003.7200	50460	00285	00542	00405	00073	00559	01519	00618	00112	0 0 0 1 0 1 1 1 1 1 1 1 1 1 1 1	0 0 0 0 0 0 0 0 0 0 0 0 0 0 0 0
2023-10-18T03-04-57.512 PM	000026.4534	-000000.0048	000000.1151	000000.0027	000000.0994	000000.4103	000000.7849	000006.1134	000004.2000	50360	00286	00543	00405	00073	00559	01515	00616	00120	0 0 0 1 0 1 1 1 1 1 1 1 1 1 1 1	0 0 0 0 0 0 0 0 0 0 0 0 0 0 0 0
2023-10-18T03-05-01.498 PM	000026.3715	-000000.0365	000000.0758	-000000.0050	000000.0896	000000.4103	000000.7800	000006.2395	000004.4400	50234	00220	00448	00348	00068	00559	01507	00614	00124	0 0 0 1 0 1 1 1 1 1 1 1 1 1 1 1	0 0 0 0 0 0 0 0 0 0 0 0 0 0 0 0
2023-10-18T03-05-04.542 PM	000026.3130	000000.0005	000000.0973	-000000.0066	000000.0916	000000.4103	000000.7757	000006.2395	000003.7200	50144	00297	00500	00336	00069	00559	01500	00614	00112	0 0 0 1 0 1 1 1 1 1 1 1 1 1 1 1	0 0 0 0 0 0 0 0 0 0 0 0 0 0 0 0
2023-10-18T03-05-08.657 PM	000026.2304	-000000.0331	000000.0758	000000.0008	000000.0955	000000.4103	000000.7702	000006.4286	000003.9600	50017	00227	00448	00391	00071	00559	01491	00611	00116	0 0 0 1 0 1 1 1 1 1 1 1 1 1 1 1	0 0 0 0 0 0 0 0 0 0 0 0 0 0 0 0
2023-10-18T03-05-11.669 PM	000026.1647	-000000.0398	000000.0729	000000.0047	000000.0935	000000.4103	000000.7665	000006.4286	000003.9600	49916	00213	00441	00420	00070	00559	01485	00611	00116	0 0 0 1 0 1 1 1 1 1 1 1 1 1 1 1	0 0 0 0 0 0 0 0 0 0 0 0 0 0 0 0
2023-10-18T03-05-15.686 PM	000026.0866	-000000.0062	000000.0919	-000000.0053	000000.0877	000000.3761	000000.7604	000006.4286	000004.4400	49796	00283	00487	00346	00067	00558	01475	00611	00124	0 0 0 1 0 1 1 1 1 1 1 1 1 1 1 1	0 0 0 0 0 0 0 0 0 0 0 0 0 0 0 0
2023-10-18T03-05-19.537 PM	000026.0203	-000000.0058	000000.1060	000000.0028	000000.0955	000000.3761	000000.7567	000006.5546	000003.4800	49694	00284	00521	00406	00071	00558	01469	00609	00108	0 0 0 1 0 1 1 1 1 1 1 1 1 1 1 1	0 0 0 0 0 0 0 0 0 0 0 0 0 0 0 0
2023-10-18T03-05-22.504 PM	000025.9429	-000000.0398	000000.0700	-000000.0067	000000.0896	000000.3761	000000.7537	000006.7437	000004.2000	49575	00213	00434	00335	00068	00558	01464	00606	00120	0 0 0 1 0 1 1 1 1 1 1 1 1 1 1 1	0 0 0 0 0 0 0 0 0 0 0 0 0 0 0 0
2023-10-18T03-05-26.646 PM	000025.8616	-000000.0038	000000.0977	000000.0028	000000.1013	000000.3761	000000.7463	000006.8697	000004.2000	49450	00288	00501	00406	00074	00558	01452	00604	00120	0 0 0 1 0 1 1 1 1 1 1 1 1 1 1 1	0 0 0 0 0 0 0 0 0 0 0 0 0 0 0 0
2023-10-18T03-05-29.595 PM	000025.8024	-000000.0048	000000.0990	000000.0009	000000.1013	000000.3761	000000.7433	000006.8697	000003.9600	49359	00286	00504	00392	00074	00558	01447	00604	00116	0 0 0 1 0 1 1 1 1 1 1 1 1 1 1 1	0 0 0 0 0 0 0 0 0 0 0 0 0 0 0 0
2023-10-18T03-05-33.612 PM	000025.7244	-000000.0403	000000.0646	-000000.0088	000000.0955	000000.3761	000000.7384	000006.9958	000004.2000	49239	00212	00421	00320	00071	00558	01439	00602	00120	0 0 0 1 0 1 1 1 1 1 1 1 1 1 1 1	0 0 0 0 0 0 0 0 0 0 0 0 0 0 0 0
2023-10-18T03-05-36.643 PM	000025.6737	-000000.0062	000000.0903	-000000.0036	000000.0877	000000.3761	000000.7341	000007.0588	000003.9600	49161	00283	00483	00358	00067	00558	01432	00601	00116	0 0 0 1 0 1 1 1 1 1 1 1 1 1 1 1	0 0 0 0 0 0 0 0 0 0 0 0 0 0 0 0
2023-10-18T03-05-40.628 PM	000025.5982	-000000.0336	000000.0592	-000000.0019	000000.0974	000000.3761	000000.7298	000007.0588	000004.4400	49045	00226	00408	00371	00072	00558	01425	00601	00124	0 0 0 1 0 1 1 1 1 1 1 1 1 1 1 1	0 0 0 0 0 0 0 0 0 0 0 0 0 0 0 0
2023-10-18T03-05-43.563 PM	000025.5462	-000000.0341	000000.0588	-000000.0019	000000.0974	000000.3761	000000.7249	000007.1849	000003.9600	48965	00225	00407	00371	00072	00558	01417	00599	00116	0 0 0 1 0 1 1 1 1 1 1 1 1 1 1 1	0 0 0 0 0 0 0 0 0 0 0 0 0 0 0 0
2023-10-18T03-05-47.659 PM	000025.4740	-000000.0029	000000.0857	-000000.0058	000000.0974	000000.3761	000000.7212	000007.1849	000003.9600	48854	00290	00472	00342	00072	00558	01411	00599	00116	0 0 0 1 0 1 1 1 1 1 1 1 1 1 1 1	0 0 0 0 0 0 0 0 0 0 0 0 0 0 0 0
2023-10-18T03-05-51.643 PM	000025.4077	-000000.0360	000000.0555	000000.0000	000000.0994	000000.3761	000000.7157	000007.3740	000004.2000	48752	00221	00399	00385	00073	00558	01402	00596	00120	0 0 0 1 0 1 1 1 1 1 1 1 1 1 1 1	0 0 0 0 0 0 0 0 0 0 0 0 0 0 0 0
2023-10-18T03-05-54.469 PM	000025.3511	-000000.0360	000000.0534	-000000.0069	000000.0916	000000.3761	000000.7126	000007.3740	000003.9600	48665	00221	00394	00334	00069	00558	01397	00596	00116	0 0 0 1 0 1 1 1 1 1 1 1 1 1 1 1	0 0 0 0 0 0 0 0 0 0 0 0 0 0 0 0
2023-10-18T03-05-58.484 PM	000025.2750	-000000.0043	000000.0882	000000.0011	000000.1032	000000.3761	000000.7071	000007.3740	000004.4400	48548	00287	00478	00393	00075	00558	01388	00596	00124	0 0 0 1 0 1 1 1 1 1 1 1 1 1 1 1	0 0 0 0 0 0 0 0 0 0 0 0 0 0 0 0
2023-10-18T03-06-01.449 PM	000025.2262	-000000.0058	000000.0812	000000.0015	000000.0935	000000.3761	000000.7059	000007.5000	000004.2000	48473	00284	00461	00396	00070	00558	01386	00594	00120	0 0 0 1 0 1 1 1 1 1 1 1 1 1 1 1	0 0 0 0 0 0 0 0 0 0 0 0 0 0 0 0
2023-10-18T03-06-05.465 PM	000025.1631	-000000.0322	000000.0518	-000000.0086	000000.0974	000000.3761	000000.7004	000007.5630	000004.4400	48376	00229	00390	00321	00072	00558	01377	00593	00124	0 0 0 1 0 1 1 1 1 1 1 1 1 1 1 1	0 0 0 0 0 0 0 0 0 0 0 0 0 0 0 0
2023-10-18T03-06-08.634 PM	000025.1156	-000000.0029	000000.0804	000000.0004	000000.0994	000000.3761	000000.6973	000007.6891	000004.2000	48303	00290	00459	00388	00073	00558	01372	00591	00120	0 0 0 1 0 1 1 1 1 1 1 1 1 1 1 1	0 0 0 0 0 0 0 0 0 0 0 0 0 0 0 0
2023-10-18T03-06-12.462 PM	000025.0526	-000000.0370	000000.0501	-000000.0065	000000.1013	000000.3761	000000.6930	000007.6891	000004.4400	48206	00219	00386	00337	00074	00558	01365	00591	00124	0 0 0 1 0 1 1 1 1 1 1 1 1 1 1 1	0 0 0 0 0 0 0 0 0 0 0 0 0 0 0 0
2023-10-18T03-06-15.460 PM	000025.0057	-000000.0331	000000.0431	-000000.0026	000000.0994	000000.3419	000000.6900	000007.7521	000003.9600	48134	00227	00369	00366	00073	00557	01360	00590	00116	0 0 0 1 0 1 1 1 1 1 1 1 1 1 1 1	0 0 0 0 0 0 0 0 0 0 0 0 0 0 0 0
2023-10-18T03-06-19.507 PM	000024.9472	-000000.0058	000000.0779	-000000.0027	000000.0974	000000.3419	000000.6863	000007.8151	000004.4400	48044	00284	00453	00365	00072	00557	01354	00589	00124	0 0 0 1 0 1 1 1 1 1 1 1 1 1 1 1	0 0 0 0 0 0 0 0 0 0 0 0 0 0 0 0
2023-10-18T03-06-23.541 PM	000024.8887	-000000.0379	000000.0468	-000000.0085	000000.1032	000000.3419	000000.6820	000007.8782	000004.4400	47954	00217	00378	00322	00075	00557	01347	00588	00124	0 0 0 1 0 1 1 1 1 1 1 1 1 1 1 1	0 0 0 0 0 0 0 0 0 0 0 0 0 0 0 0
2023-10-18T03-06-26.444 PM	000024.8490	-000000.0350	000000.0468	-000000.0089	000000.0994	000000.3419	000000.6789	000007.9412	000004.4400	47893	00223	00378	00319	00073	00557	01342	00587	00124	0 0 0 1 0 1 1 1 1 1 1 1 1 1 1 1	0 0 0 0 0 0 0 0 0 0 0 0 0 0 0 0
2023-10-18T03-06-30.491 PM	000024.7976	-000000.0115	000000.0758	000000.0016	000000.0974	000000.3419	000000.6765	000008.0042	000004.2000	47814	00272	00448	00397	00072	00557	01338	00586	00120	0 0 0 1 0 1 1 1 1 1 1 1 1 1 1 1	0 0 0 0 0 0 0 0 0 0 0 0 0 0 0 0
2023-10-18T03-06-33.551 PM	000024.7560	-000000.0110	000000.0679	000000.0026	000000.0994	000000.3419	000000.6740	000008.0042	000004.4400	47750	00273	00429	00404	00073	00557	01334	00586	00124	0 0 0 1 0 1 1 1 1 1 1 1 1 1 1 1	0 0 0 0 0 0 0 0 0 0 0 0 0 0 0 0
2023-10-18T03-06-37.427 PM	000024.7020	-000000.0245	000000.0385	-000000.0086	000000.0974	000000.3419	000000.6710	000008.0042	000003.9600	47667	00245	00358	00321	00072	00557	01329	00586	00116	0 0 0 1 0 1 1 1 1 1 1 1 1 1 1 1	0 0 0 0 0 0 0 0 0 0 0 0 0 0 0 0
2023-10-18T03-06-40.486 PM	000024.6669	-000000.0062	000000.0721	000000.0008	000000.1032	000000.3419	000000.6679	000008.0672	000003.9600	47613	00283	00439	00391	00075	00557	01324	00585	00116	0 0 0 1 0 1 1 1 1 1 1 1 1 1 1 1	0 0 0 0 0 0 0 0 0 0 0 0 0 0 0 0
2023-10-18T03-06-44.456 PM	000024.6194	-000000.0370	000000.0402	-000000.0085	000000.0994	000000.3419	000000.6642	000008.3193	000004.6800	47540	00219	00362	00322	00073	00557	01318	00581	00128	0 0 0 1 0 1 1 1 1 1 1 1 1 1 1 1	0 0 0 0 0 0 0 0 0 0 0 0 0 0 0 0
2023-10-18T03-06-47.421 PM	000024.5856	-000000.0331	000000.0373	-000000.0084	000000.0974	000000.3419	000000.6618	000008.2563	000004.2000	47488	00227	00355	00323	00072	00557	01314	00582	00120	0 0 0 1 0 1 1 1 1 1 1 1 1 1 1 1	0 0 0 0 0 0 0 0 0 0 0 0 0 0 0 0
2023-10-18T03-06-51.611 PM	000024.5388	-000000.0024	000000.0609	000000.0027	000000.0974	000000.3419	000000.6587	000008.1933	000004.4400	47416	00291	00412	00405	00072	00557	01309	00583	00124	0 0 0 1 0 1 1 1 1 1 1 1 1 1 1 1	0 0 0 0 0 0 0 0 0 0 0 0 0 0 0 0
2023-10-18T03-06-54.452 PM	000024.5030	-000000.0293	000000.0659	000000.0015	000000.0994	000000.3419	000000.6569	000008.2563	000004.2000	47361	00235	00424	00396	00073	00557	01306	00582	00120	0 0 0 1 0 1 1 1 1 1 1 1 1 1 1 1	0 0 0 0 0 0 0 0 0 0 0 0 0 0 0 0
2023-10-18T03-06-58.548 PM	000024.4581	-000000.0115	000000.0319	-000000.0067	000000.0935	000000.3419	000000.6538	000008.3193	000004.6800	47292	00272	00342	00335	00070	00557	01301	00581	00128	0 0 0 1 0 1 1 1 1 1 1 1 1 1 1 1	0 0 0 0 0 0 0 0 0 0 0 0 0 0 0 0
2023-10-18T03-07-02.486 PM	000024.4250	-000000.0221	000000.0319	-000000.0069	000000.0935	000000.3419	000000.6520	000008.3193	000003.7200	47241	00250	00342	00334	00070	00557	01298	00581	00112	0 0 0 1 0 1 1 1 1 1 1 1 1 1 1 1	0 0 0 0 0 0 0 0 0 0 0 0 0 0 0 0
2023-10-18T03-07-06.173 PM	000024.3768	-000000.0139	000000.0319	-000000.0082	000000.0974	000000.3419	000000.6483	000008.3824	000003.9600	47167	00267	00342	00324	00072	00557	01292	00580	00116	0 0 0 1 0 1 1 1 1 1 1 1 1 1 1 1	0 0 0 0 0 0 0 0 0 0 0 0 0 0 0 0
2023-10-18T03-07-09.453 PM	000024.3567	-000000.0403	000000.0319	-000000.0070	000000.0955	000000.3419	000000.6458	000008.4454	000004.4400	47136	00212	00342	00333	00071	00557	01288	00579	00124	0 0 0 1 0 1 1 1 1 1 1 1 1 1 1 1	0 0 0 0 0 0 0 0 0 0 0 0 0 0 0 0
2023-10-18T03-07-12.449 PM	000024.3177	-000000.0062	000000.0592	000000.0015	000000.0994	000000.3419	000000.6428	000008.5084	000004.4400	47076	00283	00408	00396	00073	00557	01283	00578	00124	0 0 0 1 0 1 1 1 1 1 1 1 1 1 1 1	0 0 0 0 0 0 0 0 0 0 0 0 0 0 0 0
2023-10-18T03-07-16.482 PM	000024.2793	-000000.0350	000000.0265	-000000.0086	000000.0974	000000.3419	000000.6397	000008.5084	000004.2000	47017	00223	00329	00321	00072	00557	01278	00578	00120	0 0 0 1 0 1 1 1 1 1 1 1 1 1 1 1	0 0 0 0 0 0 0 0 0 0 0 0 0 0 0 0
2023-10-18T03-07-19.451 PM	000024.2526	-000000.0360	000000.0265	-000000.0067	000000.0955	000000.3419	000000.6397	000008.6345	000004.2000	46976	00221	00329	00335	00071	00557	01278	00576	00120	0 0 0 1 0 1 1 1 1 1 1 1 1 1 1 1	0 0 0 0 0 0 0 0 0 0 0 0 0 0 0 0
2023-10-18T03-07-23.447 PM	000024.2149	-000000.0058	000000.0576	000000.0022	000000.0974	000000.3419	000000.6366	000008.5714	000004.2000	46918	00284	00404	00401	00072	00557	01273	00577	00120	0 0 0 1 0 1 1 1 1 1 1 1 1 1 1 1	0 0 0 0 0 0 0 0 0 0 0 0 0 0 0 0
2023-10-18T03-07-26.413 PM	000024.1889	-000000.0336	000000.0489	000000.0016	000000.1032	000000.3419	000000.6342	000008.5714	000004.4400	46878	00226	00383	00397	00075	00557	01269	00577	00124	0 0 0 1 0 1 1 1 1 1 1 1 1 1 1 1	0 0 0 0 0 0 0 0 0 0 0 0 0 0 0 0
2023-10-18T03-07-30.414 PM	000024.1570	-000000.0005	000000.0215	-000000.0077	000000.0974	000000.3419	000000.6311	000008.6975	000004.2000	46829	00295	00317	00328	00072	00557	01264	00575	00120	0 0 0 1 0 1 1 1 1 1 1 1 1 1 1 1	0 0 0 0 0 0 0 0 0 0 0 0 0 0 0 0
2023-10-18T03-07-33.458 PM	000024.1297	000000.0000	000000.0211	-000000.0082	000000.0974	000000.3419	000000.6305	000008.6345	000003.9600	46787	00296	00316	00324	00072	00557	01263	00576	00116	0 0 0 1 0 1 1 1 1 1 1 1 1 1 1 1	0 0 0 0 0 0 0 0 0 0 0 0 0 0 0 0
2023-10-18T03-07-38.193 PM	000024.0939	000000.0000	000000.0377	-000000.0101	000000.0974	000000.3419	000000.6268	000008.8235	000003.9600	46732	00296	00356	00310	00072	00557	01257	00573	00116	0 0 0 1 0 1 1 1 1 1 1 1 1 1 1 1	0 0 0 0 0 0 0 0 0 0 0 0 0 0 0 0
2023-10-18T03-07-42.263 PM	000024.0640	-000000.0336	000000.0422	000000.0007	000000.1013	000000.3419	000000.6262	000008.8235	000004.4400	46686	00226	00367	00390	00074	00557	01256	00573	00124	0 0 0 1 0 1 1 1 1 1 1 1 1 1 1 1	0 0 0 0 0 0 0 0 0 0 0 0 0 0 0 0
2023-10-18T03-07-45.244 PM	000024.0419	-000000.0403	000000.0298	000000.0011	000000.0994	000000.3419	000000.6225	000008.8235	000004.4400	46652	00212	00337	00393	00073	00557	01250	00573	00124	0 0 0 1 0 1 1 1 1 1 1 1 1 1 1 1	0 0 0 0 0 0 0 0 0 0 0 0 0 0 0 0
2023-10-18T03-07-47.159 PM	000024.0276	-000000.0024	000000.0476	-000000.0008	000000.1091	000000.3419	000000.6213	000008.8235	000004.4400	46630	00291	00380	00379	00078	00557	01248	00573	00124	0 0 0 1 0 1 1 1 1 1 1 1 1 1 1 1	0 0 0 0 0 0 0 0 0 0 0 0 0 0 0 0
2023-10-18T03-07-50.610 PM	000024.0035	-000000.0408	000000.0340	000000.0005	000000.0994	000000.3419	000000.6207	000008.8866	000004.4400	46593	00211	00347	00389	00073	00557	01247	00572	00124	0 0 0 1 0 1 1 1 1 1 1 1 1 1 1 1	0 0 0 0 0 0 0 0 0 0 0 0 0 0 0 0
2023-10-18T03-07-55.144 PM	000023.9704	-000000.0062	000000.0456	000000.0007	000000.1013	000000.3419	000000.6176	000008.8866	000004.4400	46542	00283	00375	00390	00074	00557	01242	00572	00124	0 0 0 1 0 1 1 1 1 1 1 1 1 1 1 1	0 0 0 0 0 0 0 0 0 0 0 0 0 0 0 0
2023-10-18T03-07-58.110 PM	000023.9502	-000000.0336	000000.0315	-000000.0003	000000.1013	000000.3419	000000.6164	000009.0126	000004.4400	46511	00226	00341	00383	00074	00557	01240	00570	00124	0 0 0 1 0 1 1 1 1 1 1 1 1 1 1 1	0 0 0 0 0 0 0 0 0 0 0 0 0 0 0 0
2023-10-18T03-08-02.253 PM	000023.9261	-000000.0010	000000.0422	-000000.0088	000000.0955	000000.3419	000000.6152	000008.9496	000004.4400	46474	00294	00367	00320	00071	00557	01238	00571	00124	0 0 0 1 0 1 1 1 1 1 1 1 1 1 1 1	0 0 0 0 0 0 0 0 0 0 0 0 0 0 0 0
2023-10-18T03-08-05.158 PM	000023.9099	-000000.0062	000000.0468	-000000.0063	000000.0974	000000.3419	000000.6127	000008.9496	000003.9600	46449	00283	00378	00338	00072	00557	01234	00571	00116	0 0 0 1 0 1 1 1 1 1 1 1 1 1 1 1	0 0 0 0 0 0 0 0 0 0 0 0 0 0 0 0
2023-10-18T03-08-08.482 PM	000023.8910	-000000.0053	000000.0460	-000000.0009	000000.1032	000000.3419	000000.6127	000009.1387	000003.9600	46420	00285	00376	00378	00075	00557	01234	00568	00116	0 0 0 1 0 1 1 1 1 1 1 1 1 1 1 1	0 0 0 0 0 0 0 0 0 0 0 0 0 0 0 0
2023-10-18T03-08-11.133 PM	000023.8715	-000000.0062	000000.0447	-000000.0011	000000.1013	000000.3419	000000.6091	000008.9496	000004.2000	46390	00283	00373	00377	00074	00557	01228	00571	00120	0 0 0 1 0 1 1 1 1 1 1 1 1 1 1 1	0 0 0 0 0 0 0 0 0 0 0 0 0 0 0 0
2023-10-18T03-08-15.132 PM	000023.8422	-000000.0336	000000.0091	-000000.0101	000000.0994	000000.3419	000000.6072	000009.0756	000004.2000	46345	00226	00287	00310	00073	00557	01225	00569	00120	0 0 0 1 0 1 1 1 1 1 1 1 1 1 1 1	0 0 0 0 0 0 0 0 0 0 0 0 0 0 0 0
2023-10-18T03-08-19.134 PM	000023.8195	000000.0010	000000.0389	-000000.0001	000000.1032	000000.3419	000000.6078	000009.0756	000004.2000	46310	00298	00359	00384	00075	00557	01226	00569	00120	0 0 0 1 0 1 1 1 1 1 1 1 1 1 1 1	0 0 0 0 0 0 0 0 0 0 0 0 0 0 0 0
2023-10-18T03-08-22.180 PM	000023.8019	-000000.0336	000000.0104	-000000.0003	000000.1032	000000.3419	000000.6054	000009.2017	000003.9600	46283	00226	00290	00383	00075	00557	01222	00567	00116	0 0 0 1 0 1 1 1 1 1 1 1 1 1 1 1	0 0 0 0 0 0 0 0 0 0 0 0 0 0 0 0
2023-10-18T03-08-26.181 PM	000023.7792	-000000.0062	000000.0373	-000000.0084	000000.0935	000000.3419	000000.6036	000009.1387	000004.4400	46248	00283	00355	00323	00070	00557	01219	00568	00124	0 0 0 1 0 1 1 1 1 1 1 1 1 1 1 1	0 0 0 0 0 0 0 0 0 0 0 0 0 0 0 0
2023-10-18T03-08-29.117 PM	000023.7616	-000000.0058	000000.0389	-000000.0107	000000.0974	000000.3419	000000.6023	000009.1387	000004.4400	46221	00284	00359	00306	00072	00557	01217	00568	00124	0 0 0 1 0 1 1 1 1 1 1 1 1 1 1 1	0 0 0 0 0 0 0 0 0 0 0 0 0 0 0 0
2023-10-18T03-08-33.110 PM	000023.7362	-000000.0403	000000.0095	000000.0003	000000.0994	000000.3419	000000.6005	000009.2017	000003.9600	46182	00212	00288	00387	00073	00557	01214	00567	00116	0 0 0 1 0 1 1 1 1 1 1 1 1 1 1 1	0 0 0 0 0 0 0 0 0 0 0 0 0 0 0 0
2023-10-18T03-08-36.169 PM	000023.7226	-000000.0346	000000.0041	-000000.0094	000000.0994	000000.3419	000000.5993	000009.2647	000003.7200	46161	00224	00275	00315	00073	00557	01212	00566	00112	0 0 0 1 0 1 1 1 1 1 1 1 1 1 1 1	0 0 0 0 0 0 0 0 0 0 0 0 0 0 0 0
2023-10-18T03-08-40.169 PM	000023.6992	-000000.0058	000000.0344	-000000.0008	000000.1052	000000.3419	000000.5968	000009.2647	000004.2000	46125	00284	00348	00379	00076	00557	01208	00566	00120	0 0 0 1 0 1 1 1 1 1 1 1 1 1 1 1	0 0 0 0 0 0 0 0 0 0 0 0 0 0 0 0
2023-10-18T03-08-44.813 PM	000023.6783	-000000.0336	-000000.0017	-000000.0101	000000.1013	000000.3419	000000.5950	000009.2647	000004.2000	46093	00226	00261	00310	00074	00557	01205	00566	00120	0 0 0 1 0 1 1 1 1 1 1 1 1 1 1 1	0 0 0 0 0 0 0 0 0 0 0 0 0 0 0 0
2023-10-18T03-08-47.355 PM	000023.6640	-000000.0360	-000000.0008	-000000.0085	000000.0974	000000.3419	000000.5950	000009.2647	000003.9600	46071	00221	00263	00322	00072	00557	01205	00566	00116	0 0 0 1 0 1 1 1 1 1 1 1 1 1 1 1	0 0 0 0 0 0 0 0 0 0 0 0 0 0 0 0
2023-10-18T03-08-51.339 PM	000023.6426	-000000.0058	000000.0290	000000.0009	000000.1013	000000.3419	000000.5938	000009.3908	000004.2000	46038	00284	00335	00392	00074	00557	01203	00564	00120	0 0 0 1 0 1 1 1 1 1 1 1 1 1 1 1	0 0 0 0 0 0 0 0 0 0 0 0 0 0 0 0
2023-10-18T03-08-54.006 PM	000023.6283	-000000.0403	000000.0041	-000000.0054	000000.1032	000000.3419	000000.5913	000009.3277	000004.6800	46016	00212	00275	00345	00075	00557	01199	00565	00128	0 0 0 1 0 1 1 1 1 1 1 1 1 1 1 1	0 0 0 0 0 0 0 0 0 0 0 0 0 0 0 0
2023-10-18T03-08-58.148 PM	000023.6107	-000000.0005	000000.0278	-000000.0028	000000.0974	000000.3419	000000.5907	000009.3908	000004.2000	45989	00295	00332	00364	00072	00557	01198	00564	00120	0 0 0 1 0 1 1 1 1 1 1 1 1 1 1 1	0 0 0 0 0 0 0 0 0 0 0 0 0 0 0 0
2023-10-18T03-09-01.082 PM	000023.5886	-000000.0067	000000.0228	-000000.0058	000000.0974	000000.3419	000000.5888	000009.3908	000004.2000	45955	00282	00320	00342	00072	00557	01195	00564	00120	0 0 0 1 0 1 1 1 1 1 1 1 1 1 1 1	0 0 0 0 0 0 0 0 0 0 0 0 0 0 0 0
2023-10-18T03-09-05.098 PM	000023.5658	-000000.0374	-000000.0075	-000000.0086	000000.1013	000000.3419	000000.5864	000009.3908	000003.9600	45920	00218	00247	00321	00074	00557	01191	00564	00116	0 0 0 1 0 1 1 1 1 1 1 1 1 1 1 1	0 0 0 0 0 0 0 0 0 0 0 0 0 0 0 0
2023-10-18T03-09-09.099 PM	000023.5470	-000000.0034	000000.0261	-000000.0063	000000.1071	000000.3419	000000.5858	000009.3908	000004.2000	45891	00289	00328	00338	00077	00557	01190	00564	00120	0 0 0 1 0 1 1 1 1 1 1 1 1 1 1 1	0 0 0 0 0 0 0 0 0 0 0 0 0 0 0 0
2023-10-18T03-09-12.144 PM	000023.5320	-000000.0053	000000.0273	-000000.0009	000000.1110	000000.3419	000000.5846	000009.4538	000004.4400	45868	00285	00331	00378	00079	00557	01188	00563	00124	0 0 0 1 0 1 1 1 1 1 1 1 1 1 1 1	0 0 0 0 0 0 0 0 0 0 0 0 0 0 0 0
2023-10-18T03-09-16.145 PM	000023.5093	-000000.0370	-000000.0070	-000000.0085	000000.0994	000000.3419	000000.5839	000009.4538	000004.2000	45833	00219	00248	00322	00073	00557	01187	00563	00120	0 0 0 1 0 1 1 1 1 1 1 1 1 1 1 1	0 0 0 0 0 0 0 0 0 0 0 0 0 0 0 0
2023-10-18T03-09-19.000 PM	000023.4930	-000000.0336	-000000.0066	-000000.0093	000000.1013	000000.3419	000000.5815	000009.5168	000003.9600	45808	00226	00249	00316	00074	00557	01183	00562	00116	0 0 0 1 0 1 1 1 1 1 1 1 1 1 1 1	0 0 0 0 0 0 0 0 0 0 0 0 0 0 0 0
2023-10-18T03-09-23.095 PM	000023.4735	-000000.0048	000000.0228	-000000.0005	000000.1091	000000.3419	000000.5803	000009.5798	000004.2000	45778	00286	00320	00381	00078	00557	01181	00561	00120	0 0 0 1 0 1 1 1 1 1 1 1 1 1 1 1	0 0 0 0 0 0 0 0 0 0 0 0 0 0 0 0
2023-10-18T03-09-26.139 PM	000023.4598	-000000.0346	-000000.0116	-000000.0103	000000.1071	000000.3419	000000.5797	000009.5168	000004.2000	45757	00224	00237	00309	00077	00557	01180	00562	00120	0 0 0 1 0 1 1 1 1 1 1 1 1 1 1 1	0 0 0 0 0 0 0 0 0 0 0 0 0 0 0 0
2023-10-18T03-09-30.143 PM	000023.4410	-000000.0019	000000.0195	-000000.0009	000000.1071	000000.3419	000000.5784	000009.5798	000004.2000	45728	00292	00312	00378	00077	00557	01178	00561	00120	0 0 0 1 0 1 1 1 1 1 1 1 1 1 1 1	0 0 0 0 0 0 0 0 0 0 0 0 0 0 0 0
2023-10-18T03-09-33.030 PM	000023.4280	-000000.0034	000000.0195	-000000.0015	000000.1071	000000.3419	000000.5772	000009.5798	000004.2000	45708	00289	00312	00374	00077	00557	01176	00561	00120	0 0 0 1 0 1 1 1 1 1 1 1 1 1 1 1	0 0 0 0 0 0 0 0 0 0 0 0 0 0 0 0
2023-10-18T03-09-36.922 PM	000023.4182	-000000.0043	000000.0220	-000000.0007	000000.1110	000000.3419	000000.5766	000009.6429	000004.2000	45693	00287	00318	00380	00079	00557	01175	00560	00120	0 0 0 1 0 1 1 1 1 1 1 1 1 1 1 1	0 0 0 0 0 0 0 0 0 0 0 0 0 0 0 0
2023-10-18T03-09-41.864 PM	000023.3974	000000.0010	000000.0170	-000000.0005	000000.1052	000000.3419	000000.5741	000009.6429	000004.2000	45661	00298	00306	00381	00076	00557	01171	00560	00120	0 0 0 1 0 1 1 1 1 1 1 1 1 1 1 1	0 0 0 0 0 0 0 0 0 0 0 0 0 0 0 0
2023-10-18T03-09-43.967 PM	000023.3870	-000000.0293	000000.0191	000000.0001	000000.1032	000000.3419	000000.5735	000009.6429	000004.2000	45645	00235	00311	00386	00075	00557	01170	00560	00120	0 0 0 1 0 1 1 1 1 1 1 1 1 1 1 1	0 0 0 0 0 0 0 0 0 0 0 0 0 0 0 0
2023-10-18T03-09-48.075 PM	000023.3772	-000000.0110	000000.0203	-000000.0008	000000.1110	000000.3419	000000.5729	000009.6429	000004.4400	45630	00273	00314	00379	00079	00557	01169	00560	00124	0 0 0 1 0 1 1 1 1 1 1 1 1 1 1 1	0 0 0 0 0 0 0 0 0 0 0 0 0 0 0 0
2023-10-18T03-09-51.290 PM	000023.3603	-000000.0341	-000000.0128	-000000.0105	000000.1071	000000.3419	000000.5717	000009.6429	000004.4400	45604	00225	00234	00307	00077	00557	01167	00560	00124	0 0 0 1 0 1 1 1 1 1 1 1 1 1 1 1	0 0 0 0 0 0 0 0 0 0 0 0 0 0 0 0
2023-10-18T03-09-55.398 PM	000023.3460	-000000.0120	000000.0145	-000000.0001	000000.1032	000000.3419	000000.5711	000009.7059	000004.4400	45582	00271	00300	00384	00075	00557	01166	00559	00124	0 0 0 1 0 1 1 1 1 1 1 1 1 1 1 1	0 0 0 0 0 0 0 0 0 0 0 0 0 0 0 0
2023-10-18T03-09-58.519 PM	000023.3330	-000000.0346	-000000.0186	-000000.0093	000000.1032	000000.3419	000000.5699	000009.7059	000004.4400	45562	00224	00220	00316	00075	00557	01164	00559	00124	0 0 0 1 0 1 1 1 1 1 1 1 1 1 1 1	0 0 0 0 0 0 0 0 0 0 0 0 0 0 0 0
2023-10-18T03-10-02.442 PM	000023.3193	-000000.0067	000000.0153	-000000.0005	000000.1032	000000.3419	000000.5699	000009.7059	000004.2000	45541	00282	00302	00381	00075	00557	01164	00559	00120	0 0 0 1 0 1 1 1 1 1 1 1 1 1 1 1	0 0 0 0 0 0 0 0 0 0 0 0 0 0 0 0
2023-10-18T03-10-05.410 PM	000023.3096	-000000.0062	000000.0170	-000000.0008	000000.1071	000000.3419	000000.5680	000009.6429	000004.4400	45526	00283	00306	00379	00077	00557	01161	00560	00124	0 0 0 1 0 1 1 1 1 1 1 1 1 1 1 1	0 0 0 0 0 0 0 0 0 0 0 0 0 0 0 0
2023-10-18T03-10-09.474 PM	000023.2933	-000000.0408	-000000.0166	-000000.0089	000000.0994	000000.3419	000000.5674	000009.7059	000004.2000	45501	00211	00225	00319	00073	00557	01160	00559	00120	0 0 0 1 0 1 1 1 1 1 1 1 1 1 1 1	0 0 0 0 0 0 0 0 0 0 0 0 0 0 0 0
2023-10-18T03-10-12.455 PM	000023.2823	-000000.0158	-000000.0182	-000000.0096	000000.0994	000000.3419	000000.5656	000009.7059	000004.4400	45484	00263	00221	00314	00073	00557	01157	00559	00124	0 0 0 1 0 1 1 1 1 1 1 1 1 1 1 1	0 0 0 0 0 0 0 0 0 0 0 0 0 0 0 0
2023-10-18T03-10-16.975 PM	000023.2719	-000000.0264	000000.0166	-000000.0009	000000.1110	000000.3419	000000.5656	000009.7689	000004.2000	45468	00241	00305	00378	00079	00557	01157	00558	00120	0 0 0 1 0 1 1 1 1 1 1 1 1 1 1 1	0 0 0 0 0 0 0 0 0 0 0 0 0 0 0 0
2023-10-18T03-10-19.441 PM	000023.2628	-000000.0168	000000.0145	-000000.0005	000000.1110	000000.3419	000000.5625	000009.8319	000004.4400	45454	00261	00300	00381	00079	00557	01152	00557	00124	0 0 0 1 0 1 1 1 1 1 1 1 1 1 1 1	0 0 0 0 0 0 0 0 0 0 0 0 0 0 0 0
2023-10-18T03-10-23.376 PM	000023.2472	-000000.0139	-000000.0232	-000000.0085	000000.0994	000000.3419	000000.5631	000009.8319	000003.9600	45430	00267	00209	00322	00073	00557	01153	00557	00116	0 0 0 1 0 1 1 1 1 1 1 1 1 1 1 1	0 0 0 0 0 0 0 0 0 0 0 0 0 0 0 0
2023-10-18T03-10-27.456 PM	000023.2348	-000000.0226	000000.0062	000000.0008	000000.1052	000000.3419	000000.5613	000009.7689	000004.2000	45411	00249	00280	00391	00076	00557	01150	00558	00120	0 0 0 1 0 1 1 1 1 1 1 1 1 1 1 1	0 0 0 0 0 0 0 0 0 0 0 0 0 0 0 0
2023-10-18T03-10-30.452 PM	000023.2270	-000000.0398	-000000.0191	-000000.0107	000000.1052	000000.3419	000000.5613	000009.8950	000003.9600	45399	00213	00219	00306	00076	00557	01150	00556	00116	0 0 0 1 0 1 1 1 1 1 1 1 1 1 1 1	0 0 0 0 0 0 0 0 0 0 0 0 0 0 0 0
2023-10-18T03-10-34.438 PM	000023.2179	-000000.0005	000000.0066	000000.0012	000000.1032	000000.3419	000000.5588	000009.8319	000004.2000	45385	00295	00281	00394	00075	00557	01146	00557	00120	0 0 0 1 0 1 1 1 1 1 1 1 1 1 1 1	0 0 0 0 0 0 0 0 0 0 0 0 0 0 0 0
2023-10-18T03-10-37.420 PM	000023.2107	-000000.0034	000000.0058	000000.0011	000000.1032	000000.3419	000000.5607	000009.8319	000003.9600	45374	00289	00279	00393	00075	00557	01149	00557	00116	0 0 0 1 0 1 1 1 1 1 1 1 1 1 1 1	0 0 0 0 0 0 0 0 0 0 0 0 0 0 0 0
2023-10-18T03-10-41.310 PM	000023.2036	-000000.0403	-000000.0191	-000000.0100	000000.0994	000000.3419	000000.5594	000009.8950	000004.4400	45363	00212	00219	00311	00073	00557	01147	00556	00124	0 0 0 1 0 1 1 1 1 1 1 1 1 1 1 1	0 0 0 0 0 0 0 0 0 0 0 0 0 0 0 0
2023-10-18T03-10-45.327 PM	000023.1945	-000000.0019	-000000.0124	-000000.0085	000000.0994	000000.3419	000000.5588	000009.8319	000004.4400	45349	00292	00235	00322	00073	00557	01146	00557	00124	0 0 0 1 0 1 1 1 1 1 1 1 1 1 1 1	0 0 0 0 0 0 0 0 0 0 0 0 0 0 0 0
2023-10-18T03-10-48.419 PM	000023.1893	-000000.0355	-000000.0058	-000000.0007	000000.1071	000000.3419	000000.5582	000009.9580	000004.2000	45341	00222	00251	00380	00077	00557	01145	00555	00120	0 0 0 1 0 1 1 1 1 1 1 1 1 1 1 1	0 0 0 0 0 0 0 0 0 0 0 0 0 0 0 0
2023-10-18T03-10-52.937 PM	000023.1789	-000000.0048	-000000.0104	-000000.0107	000000.1071	000000.3419	000000.5576	000009.8950	000004.4400	45325	00286	00240	00306	00077	00557	01144	00556	00124	0 0 0 1 0 1 1 1 1 1 1 1 1 1 1 1	0 0 0 0 0 0 0 0 0 0 0 0 0 0 0 0
2023-10-18T03-10-55.260 PM	000023.1704	-000000.0154	-000000.0195	-000000.0100	000000.0994	000000.3419	000000.5564	000009.8950	000004.2000	45312	00264	00218	00311	00073	00557	01142	00556	00120	0 0 0 1 0 1 1 1 1 1 1 1 1 1 1 1	0 0 0 0 0 0 0 0 0 0 0 0 0 0 0 0
2023-10-18T03-10-59.371 PM	000023.1613	-000000.0408	-000000.0017	-000000.0008	000000.1052	000000.3419	000000.5558	000009.8950	000004.2000	45298	00211	00261	00379	00076	00557	01141	00556	00120	0 0 0 1 0 1 1 1 1 1 1 1 1 1 1 1	0 0 0 0 0 0 0 0 0 0 0 0 0 0 0 0
2023-10-18T03-11-02.477 PM	000023.1581	-000000.0350	-000000.0282	-000000.0105	000000.1013	000000.3419	000000.5551	000009.8950	000004.2000	45293	00223	00197	00307	00074	00557	01140	00556	00120	0 0 0 1 0 1 1 1 1 1 1 1 1 1 1 1	0 0 0 0 0 0 0 0 0 0 0 0 0 0 0 0
2023-10-18T03-11-06.289 PM	000023.1522	000000.0005	000000.0000	-000000.0001	000000.1052	000000.3419	000000.5545	000009.9580	000004.4400	45284	00297	00265	00384	00076	00557	01139	00555	00124	0 0 0 1 0 1 1 1 1 1 1 1 1 1 1 1	0 0 0 0 0 0 0 0 0 0 0 0 0 0 0 0
2023-10-18T03-11-10.289 PM	000023.1450	-000000.0014	000000.0021	-000000.0007	000000.1071	000000.3419	000000.5533	000009.9580	000004.2000	45273	00293	00270	00380	00077	00557	01137	00555	00120	0 0 0 1 0 1 1 1 1 1 1 1 1 1 1 1	0 0 0 0 0 0 0 0 0 0 0 0 0 0 0 0
2023-10-18T03-11-13.411 PM	000023.1346	-000000.0408	-000000.0240	-000000.0121	000000.1013	000000.3419	000000.5527	000010.0210	000004.4400	45257	00211	00207	00295	00074	00557	01136	00554	00124	0 0 0 1 0 1 1 1 1 1 1 1 1 1 1 1	0 0 0 0 0 0 0 0 0 0 0 0 0 0 0 0
2023-10-18T03-11-17.226 PM	000023.1275	000000.0005	000000.0012	-000000.0018	000000.1052	000000.3419	000000.5527	000009.9580	000004.4400	45246	00297	00268	00372	00076	00557	01136	00555	00124	0 0 0 1 0 1 1 1 1 1 1 1 1 1 1 1	0 0 0 0 0 0 0 0 0 0 0 0 0 0 0 0
2023-10-18T03-11-20.458 PM	000023.1255	-000000.0398	-000000.0178	-000000.0026	000000.1032	000000.3419	000000.5515	000010.0210	000004.4400	45243	00213	00222	00366	00075	00557	01134	00554	00124	0 0 0 1 0 1 1 1 1 1 1 1 1 1 1 1	0 0 0 0 0 0 0 0 0 0 0 0 0 0 0 0
2023-10-18T03-11-24.288 PM	000023.1190	-000000.0048	-000000.0075	-000000.0123	000000.1071	000000.3419	000000.5509	000009.9580	000003.9600	45233	00286	00247	00294	00077	00557	01133	00555	00116	0 0 0 1 0 1 1 1 1 1 1 1 1 1 1 1	0 0 0 0 0 0 0 0 0 0 0 0 0 0 0 0
2023-10-18T03-11-27.271 PM	000023.1132	-000000.0058	-000000.0050	-000000.0121	000000.1013	000000.3419	000000.5539	000009.9580	000004.4400	45224	00284	00253	00295	00074	00557	01138	00555	00124	0 0 0 1 0 1 1 1 1 1 1 1 1 1 1 1	0 0 0 0 0 0 0 0 0 0 0 0 0 0 0 0
2023-10-18T03-11-31.318 PM	000023.1106	-000000.0398	-000000.0070	-000000.0026	000000.1052	000000.3419	000000.5509	000009.9580	000004.4400	45220	00213	00248	00366	00076	00557	01133	00555	00124	0 0 0 1 0 1 1 1 1 1 1 1 1 1 1 1	0 0 0 0 0 0 0 0 0 0 0 0 0 0 0 0
2023-10-18T03-11-35.319 PM	000023.1021	-000000.0067	000000.0000	-000000.0124	000000.1032	000000.3419	000000.5502	000009.9580	000004.4400	45207	00282	00265	00293	00075	00557	01132	00555	00124	0 0 0 1 0 1 1 1 1 1 1 1 1 1 1 1	0 0 0 0 0 0 0 0 0 0 0 0 0 0 0 0
2023-10-18T03-11-38.394 PM	000023.0956	-000000.0048	-000000.0041	-000000.0008	000000.1032	000000.3419	000000.5509	000010.0210	000004.2000	45197	00286	00255	00379	00075	00557	01133	00554	00120	0 0 0 1 0 1 1 1 1 1 1 1 1 1 1 1	0 0 0 0 0 0 0 0 0 0 0 0 0 0 0 0
2023-10-18T03-11-42.254 PM	000023.0911	-000000.0394	-000000.0344	-000000.0104	000000.0994	000000.3419	000000.5502	000009.9580	000004.2000	45190	00214	00182	00308	00073	00557	01132	00555	00120	0 0 0 1 0 1 1 1 1 1 1 1 1 1 1 1	0 0 0 0 0 0 0 0 0 0 0 0 0 0 0 0
2023-10-18T03-11-45.219 PM	000023.0878	-000000.0398	-000000.0282	-000000.0123	000000.1013	000000.3419	000000.5484	000010.0210	000004.4400	45185	00213	00197	00294	00074	00557	01129	00554	00124	0 0 0 1 0 1 1 1 1 1 1 1 1 1 1 1	0 0 0 0 0 0 0 0 0 0 0 0 0 0 0 0
2023-10-18T03-11-48.984 PM	000023.0852	-000000.0043	-000000.0004	-000000.0027	000000.1091	000000.3419	000000.5472	000010.0210	000004.2000	45181	00287	00264	00365	00078	00557	01127	00554	00120	0 0 0 1 0 1 1 1 1 1 1 1 1 1 1 1	0 0 0 0 0 0 0 0 0 0 0 0 0 0 0 0
2023-10-18T03-11-52.013 PM	000023.0794	-000000.0408	-000000.0315	-000000.0034	000000.1032	000000.3419	000000.5484	000010.0840	000004.4400	45172	00211	00189	00360	00075	00557	01129	00553	00124	0 0 0 1 0 1 1 1 1 1 1 1 1 1 1 1	0 0 0 0 0 0 0 0 0 0 0 0 0 0 0 0
2023-10-18T03-11-56.029 PM	000023.0748	-000000.0413	-000000.0340	-000000.0111	000000.0974	000000.3419	000000.5460	000010.0210	000004.4400	45165	00210	00183	00303	00072	00557	01125	00554	00124	0 0 0 1 0 1 1 1 1 1 1 1 1 1 1 1	0 0 0 0 0 0 0 0 0 0 0 0 0 0 0 0
2023-10-18T03-11-58.979 PM	000023.0696	000000.0005	-000000.0046	-000000.0096	000000.1013	000000.3419	000000.5466	000010.0840	000004.4400	45157	00297	00254	00314	00074	00557	01126	00553	00124	0 0 0 1 0 1 1 1 1 1 1 1 1 1 1 1	0 0 0 0 0 0 0 0 0 0 0 0 0 0 0 0
2023-10-18T03-12-02.980 PM	000023.0618	-000000.0355	-000000.0344	-000000.0034	000000.1091	000000.3419	000000.5447	000010.1471	000003.7200	45145	00222	00182	00360	00078	00557	01123	00552	00112	0 0 0 1 0 1 1 1 1 1 1 1 1 1 1 1	0 0 0 0 0 0 0 0 0 0 0 0 0 0 0 0
2023-10-18T03-12-06.948 PM	000023.0547	-000000.0058	-000000.0017	-000000.0108	000000.1032	000000.3419	000000.5441	000010.2101	000003.7200	45134	00284	00261	00305	00075	00557	01122	00551	00112	0 0 0 1 0 1 1 1 1 1 1 1 1 1 1 1	0 0 0 0 0 0 0 0 0 0 0 0 0 0 0 0
2023-10-18T03-12-10.604 PM	000023.0507	000000.0014	-000000.0066	-000000.0022	000000.1052	000000.3419	000000.5447	000010.0210	000003.9600	45128	00299	00249	00369	00076	00557	01123	00554	00116	0 0 0 1 0 1 1 1 1 1 1 1 1 1 1 1	0 0 0 0 0 0 0 0 0 0 0 0 0 0 0 0
2023-10-18T03-12-14.025 PM	000023.0455	-000000.0413	-000000.0319	-000000.0121	000000.1013	000000.3419	000000.5429	000010.0840	000004.4400	45120	00210	00188	00295	00074	00557	01120	00553	00124	0 0 0 1 0 1 1 1 1 1 1 1 1 1 1 1	0 0 0 0 0 0 0 0 0 0 0 0 0 0 0 0
2023-10-18T03-12-17.194 PM	000023.0410	-000000.0408	-000000.0327	-000000.0119	000000.0994	000000.3419	000000.5423	000010.1471	000004.4400	45113	00211	00186	00297	00073	00557	01119	00552	00124	0 0 0 1 0 1 1 1 1 1 1 1 1 1 1 1	0 0 0 0 0 0 0 0 0 0 0 0 0 0 0 0
2023-10-18T03-12-20.959 PM	000023.0351	-000000.0048	-000000.0017	-000000.0024	000000.1052	000000.3419	000000.5404	000010.0840	000004.4400	45104	00286	00261	00367	00076	00557	01116	00553	00124	0 0 0 1 0 1 1 1 1 1 1 1 1 1 1 1	0 0 0 0 0 0 0 0 0 0 0 0 0 0 0 0
2023-10-18T03-12-24.647 PM	000023.0273	-000000.0384	-000000.0352	-000000.0054	000000.1032	000000.3419	000000.5404	000010.1471	000004.4400	45092	00216	00180	00345	00075	00557	01116	00552	00124	0 0 0 1 0 1 1 1 1 1 1 1 1 1 1 1	0 0 0 0 0 0 0 0 0 0 0 0 0 0 0 0
2023-10-18T03-12-27.989 PM	000023.0241	-000000.0043	-000000.0017	-000000.0051	000000.1032	000000.3419	000000.5417	000010.2101	000004.2000	45087	00287	00261	00347	00075	00557	01118	00551	00120	0 0 0 1 0 1 1 1 1 1 1 1 1 1 1 1	0 0 0 0 0 0 0 0 0 0 0 0 0 0 0 0
2023-10-18T03-12-30.939 PM	000023.0195	000000.0005	-000000.0070	-000000.0076	000000.1032	000000.3419	000000.5392	000010.0840	000004.4400	45080	00297	00248	00329	00075	00557	01114	00553	00124	0 0 0 1 0 1 1 1 1 1 1 1 1 1 1 1	0 0 0 0 0 0 0 0 0 0 0 0 0 0 0 0
2023-10-18T03-12-34.945 PM	000023.0137	-000000.0350	-000000.0364	-000000.0097	000000.1032	000000.3419	000000.5404	000010.2101	000003.9600	45071	00223	00177	00313	00075	00557	01116	00551	00116	0 0 0 1 0 1 1 1 1 1 1 1 1 1 1 1	0 0 0 0 0 0 0 0 0 0 0 0 0 0 0 0
2023-10-18T03-12-37.827 PM	000023.0078	-000000.0326	-000000.0315	-000000.0121	000000.1071	000000.3419	000000.5392	000010.1471	000004.2000	45062	00228	00189	00295	00077	00557	01114	00552	00120	0 0 0 1 0 1 1 1 1 1 1 1 1 1 1 1	0 0 0 0 0 0 0 0 0 0 0 0 0 0 0 0
2023-10-18T03-12-42.661 PM	000022.9981	000000.0005	-000000.0058	-000000.0024	000000.1091	000000.3419	000000.5380	000010.2731	000004.2000	45047	00297	00251	00367	00078	00557	01112	00550	00120	0 0 0 1 0 1 1 1 1 1 1 1 1 1 1 1	0 0 0 0 0 0 0 0 0 0 0 0 0 0 0 0
2023-10-18T03-12-46.221 PM	000022.9903	-000000.0379	-000000.0340	-000000.0112	000000.0994	000000.3419	000000.5374	000010.2101	000004.2000	45035	00217	00183	00302	00073	00557	01111	00551	00120	0 0 0 1 0 1 1 1 1 1 1 1 1 1 1 1	0 0 0 0 0 0 0 0 0 0 0 0 0 0 0 0
2023-10-18T03-12-49.281 PM	000022.9851	-000000.0403	-000000.0306	-000000.0121	000000.1052	000000.3419	000000.5362	000010.1471	000003.7200	45027	00212	00191	00295	00076	00557	01109	00552	00112	0 0 0 1 0 1 1 1 1 1 1 1 1 1 1 1	0 0 0 0 0 0 0 0 0 0 0 0 0 0 0 0
2023-10-18T03-12-53.283 PM	000022.9792	-000000.0139	-000000.0029	-000000.0026	000000.1110	000000.3419	000000.5349	000010.3361	000004.4400	45018	00267	00258	00366	00079	00557	01107	00549	00124	0 0 0 1 0 1 1 1 1 1 1 1 1 1 1 1	0 0 0 0 0 0 0 0 0 0 0 0 0 0 0 0
2023-10-18T03-12-56.312 PM	000022.9701	-000000.0413	-000000.0340	-000000.0115	000000.0994	000000.3419	000000.5355	000010.2101	000003.7200	45004	00210	00183	00300	00073	00557	01108	00551	00112	0 0 0 1 0 1 1 1 1 1 1 1 1 1 1 1	0 0 0 0 0 0 0 0 0 0 0 0 0 0 0 0
2023-10-18T03-13-00.972 PM	000022.9564	-000000.0082	-000000.0008	-000000.0026	000000.1110	000000.3419	000000.5355	000010.2731	000003.9600	44983	00279	00263	00366	00079	00557	01108	00550	00116	0 0 0 1 0 1 1 1 1 1 1 1 1 1 1 1	0 0 0 0 0 0 0 0 0 0 0 0 0 0 0 0
2023-10-18T03-13-03.910 PM	000022.9493	-000000.0355	-000000.0364	-000000.0104	000000.1032	000000.3419	000000.5355	000010.2731	000004.2000	44972	00222	00177	00308	00075	00557	01108	00550	00120	0 0 0 1 0 1 1 1 1 1 1 1 1 1 1 1	0 0 0 0 0 0 0 0 0 0 0 0 0 0 0 0
2023-10-18T03-13-07.925 PM	000022.9460	-000000.0058	-000000.0012	-000000.0026	000000.1071	000000.3419	000000.5349	000010.2731	000004.2000	44967	00284	00262	00366	00077	00557	01107	00550	00120	0 0 0 1 0 1 1 1 1 1 1 1 1 1 1 1	0 0 0 0 0 0 0 0 0 0 0 0 0 0 0 0
2023-10-18T03-13-11.032 PM	000022.9415	000000.0000	-000000.0062	-000000.0026	000000.1071	000000.3419	000000.5349	000010.2731	000004.2000	44960	00296	00250	00366	00077	00557	01107	00550	00120	0 0 0 1 0 1 1 1 1 1 1 1 1 1 1 1	0 0 0 0 0 0 0 0 0 0 0 0 0 0 0 0
2023-10-18T03-13-14.625 PM	000022.9369	-000000.0298	-000000.0050	-000000.0024	000000.1071	000000.3419	000000.5343	000010.2731	000004.4400	44953	00234	00253	00367	00077	00557	01106	00550	00124	0 0 0 1 0 1 1 1 1 1 1 1 1 1 1 1	0 0 0 0 0 0 0 0 0 0 0 0 0 0 0 0
2023-10-18T03-13-16.539 PM	000022.9343	-000000.0034	-000000.0070	-000000.0011	000000.1052	000000.3419	000000.5337	000010.2101	000004.2000	44949	00289	00248	00377	00076	00557	01105	00551	00120	0 0 0 1 0 1 1 1 1 1 1 1 1 1 1 1	0 0 0 0 0 0 0 0 0 0 0 0 0 0 0 0
2023-10-18T03-13-21.356 PM	000022.9285	-000000.0197	-000000.0364	-000000.0112	000000.1032	000000.3419	000000.5325	000010.2731	000004.4400	44940	00255	00177	00302	00075	00557	01103	00550	00124	0 0 0 1 0 1 1 1 1 1 1 1 1 1 1 1	0 0 0 0 0 0 0 0 0 0 0 0 0 0 0 0
2023-10-18T03-13-23.956 PM	000022.9200	-000000.0062	-000000.0017	-000000.0027	000000.1110	000000.3419	000000.5331	000010.2101	000004.4400	44927	00283	00261	00365	00079	00557	01104	00551	00124	0 0 0 1 0 1 1 1 1 1 1 1 1 1 1 1	0 0 0 0 0 0 0 0 0 0 0 0 0 0 0 0
2023-10-18T03-13-27.946 PM	000022.9142	-000000.0403	-000000.0352	-000000.0111	000000.1013	000000.3419	000000.5325	000010.2101	000004.2000	44918	00212	00180	00303	00074	00557	01103	00551	00120	0 0 0 1 0 1 1 1 1 1 1 1 1 1 1 1	0 0 0 0 0 0 0 0 0 0 0 0 0 0 0 0
2023-10-18T03-13-30.881 PM	000022.9057	-000000.0403	-000000.0344	-000000.0109	000000.1013	000000.3419	000000.5313	000010.3361	000003.9600	44905	00212	00182	00304	00074	00557	01101	00549	00116	0 0 0 1 0 1 1 1 1 1 1 1 1 1 1 1	0 0 0 0 0 0 0 0 0 0 0 0 0 0 0 0
2023-10-18T03-13-34.898 PM	000022.9012	-000000.0048	-000000.0017	-000000.0026	000000.1110	000000.3419	000000.5319	000010.2731	000004.4400	44898	00286	00261	00366	00079	00557	01102	00550	00124	0 0 0 1 0 1 1 1 1 1 1 1 1 1 1 1	0 0 0 0 0 0 0 0 0 0 0 0 0 0 0 0
2023-10-18T03-13-37.958 PM	000022.8960	-000000.0384	-000000.0087	-000000.0008	000000.1052	000000.3419	000000.5319	000010.3361	000004.2000	44890	00216	00244	00379	00076	00557	01102	00549	00120	0 0 0 1 0 1 1 1 1 1 1 1 1 1 1 1	0 0 0 0 0 0 0 0 0 0 0 0 0 0 0 0
2023-10-18T03-13-41.961 PM	000022.8895	-000000.0010	-000000.0356	-000000.0108	000000.1032	000000.3419	000000.5306	000010.2731	000004.2000	44880	00294	00179	00305	00075	00557	01100	00550	00120	0 0 0 1 0 1 1 1 1 1 1 1 1 1 1 1	0 0 0 0 0 0 0 0 0 0 0 0 0 0 0 0
2023-10-18T03-13-46.542 PM	000022.8843	-000000.0331	-000000.0058	-000000.0020	000000.1110	000000.3419	000000.5288	000010.2731	000004.4400	44872	00227	00251	00370	00079	00557	01097	00550	00124	0 0 0 1 0 1 1 1 1 1 1 1 1 1 1 1	0 0 0 0 0 0 0 0 0 0 0 0 0 0 0 0
2023-10-18T03-13-49.118 PM	000022.8784	-000000.0288	-000000.0070	-000000.0019	000000.1091	000000.3419	000000.5294	000010.2731	000004.4400	44863	00236	00248	00371	00078	00557	01098	00550	00124	0 0 0 1 0 1 1 1 1 1 1 1 1 1 1 1	0 0 0 0 0 0 0 0 0 0 0 0 0 0 0 0
2023-10-18T03-13-53.134 PM	000022.8719	-000000.0010	-000000.0277	-000000.0107	000000.1032	000000.3419	000000.5306	000010.3361	000004.6800	44853	00294	00198	00306	00075	00557	01100	00549	00128	0 0 0 1 0 1 1 1 1 1 1 1 1 1 1 1	0 0 0 0 0 0 0 0 0 0 0 0 0 0 0 0
2023-10-18T03-13-55.930 PM	000022.8699	-000000.0010	-000000.0054	-000000.0023	000000.1091	000000.3419	000000.5300	000010.3361	000004.4400	44850	00294	00252	00368	00078	00557	01099	00549	00124	0 0 0 1 0 1 1 1 1 1 1 1 1 1 1 1	0 0 0 0 0 0 0 0 0 0 0 0 0 0 0 0
2023-10-18T03-13-59.944 PM	000022.8654	-000000.0365	-000000.0364	-000000.0104	000000.1013	000000.3419	000000.5282	000010.3361	000004.4400	44843	00220	00177	00308	00074	00557	01096	00549	00124	0 0 0 1 0 1 1 1 1 1 1 1 1 1 1 1	0 0 0 0 0 0 0 0 0 0 0 0 0 0 0 0
2023-10-18T03-14-03.128 PM	000022.8615	-000000.0403	-000000.0348	-000000.0107	000000.1032	000000.3419	000000.5288	000010.3361	000004.2000	44837	00212	00181	00306	00075	00557	01097	00549	00120	0 0 0 1 0 1 1 1 1 1 1 1 1 1 1 1	0 0 0 0 0 0 0 0 0 0 0 0 0 0 0 0
2023-10-18T03-14-07.223 PM	000022.8595	-000000.0005	-000000.0058	-000000.0023	000000.1071	000000.3419	000000.5270	000010.3361	000004.4400	44834	00295	00251	00368	00077	00557	01094	00549	00124	0 0 0 1 0 1 1 1 1 1 1 1 1 1 1 1	0 0 0 0 0 0 0 0 0 0 0 0 0 0 0 0
2023-10-18T03-14-10.269 PM	000022.8556	-000000.0350	-000000.0174	-000000.0009	000000.1071	000000.3419	000000.5294	000010.2731	000004.4400	44828	00223	00223	00378	00077	00557	01098	00550	00124	0 0 0 1 0 1 1 1 1 1 1 1 1 1 1 1	0 0 0 0 0 0 0 0 0 0 0 0 0 0 0 0
2023-10-18T03-14-14.144 PM	000022.8543	-000000.0062	-000000.0120	-000000.0116	000000.1013	000000.3419	000000.5282	000010.3361	000004.4400	44826	00283	00236	00299	00074	00557	01096	00549	00124	0 0 0 1 0 1 1 1 1 1 1 1 1 1 1 1	0 0 0 0 0 0 0 0 0 0 0 0 0 0 0 0
2023-10-18T03-14-17.234 PM	000022.8511	-000000.0048	-000000.0178	-000000.0121	000000.1052	000000.3419	000000.5270	000010.3992	000004.4400	44821	00286	00222	00295	00076	00557	01094	00548	00124	0 0 0 1 0 1 1 1 1 1 1 1 1 1 1 1	0 0 0 0 0 0 0 0 0 0 0 0 0 0 0 0
2023-10-18T03-14-21.157 PM	000022.8498	-000000.0403	-000000.0104	-000000.0026	000000.1110	000000.3419	000000.5282	000010.3361	000004.4400	44819	00212	00240	00366	00079	00557	01096	00549	00124	0 0 0 1 0 1 1 1 1 1 1 1 1 1 1 1	0 0 0 0 0 0 0 0 0 0 0 0 0 0 0 0
2023-10-18T03-14-25.111 PM	000022.8485	-000000.0365	-000000.0364	-000000.0104	000000.1013	000000.3419	000000.5276	000010.3992	000003.9600	44817	00220	00177	00308	00074	00557	01095	00548	00116	0 0 0 1 0 1 1 1 1 1 1 1 1 1 1 1	0 0 0 0 0 0 0 0 0 0 0 0 0 0 0 0
2023-10-18T03-14-28.155 PM	000022.8459	-000000.0024	-000000.0037	-000000.0028	000000.1110	000000.3419	000000.5313	000010.3361	000004.2000	44813	00291	00256	00364	00079	00557	01101	00549	00120	0 0 0 1 0 1 1 1 1 1 1 1 1 1 1 1	0 0 0 0 0 0 0 0 0 0 0 0 0 0 0 0
2023-10-18T03-14-32.156 PM	000022.8446	-000000.0005	-000000.0066	-000000.0022	000000.1071	000000.3419	000000.5276	000010.3992	000004.4400	44811	00295	00249	00369	00077	00557	01095	00548	00124	0 0 0 1 0 1 1 1 1 1 1 1 1 1 1 1	0 0 0 0 0 0 0 0 0 0 0 0 0 0 0 0
2023-10-18T03-14-35.264 PM	000022.8433	-000000.0374	-000000.0360	-000000.0105	000000.1032	000000.3419	000000.5288	000010.4622	000004.4400	44809	00218	00178	00307	00075	00557	01097	00547	00124	0 0 0 1 0 1 1 1 1 1 1 1 1 1 1 1	0 0 0 0 0 0 0 0 0 0 0 0 0 0 0 0
2023-10-18T03-14-39.860 PM	000022.8426	-000000.0360	-000000.0348	-000000.0120	000000.1052	000000.3419	000000.5270	000010.3992	000004.4400	44808	00221	00181	00296	00076	00557	01094	00548	00124	0 0 0 1 0 1 1 1 1 1 1 1 1 1 1 1	0 0 0 0 0 0 0 0 0 0 0 0 0 0 0 0
2023-10-18T03-14-42.245 PM	000022.8400	-000000.0355	-000000.0277	-000000.0023	000000.1091	000000.3419	000000.5270	000010.4622	000004.2000	44804	00222	00198	00368	00078	00557	01094	00547	00120	0 0 0 1 0 1 1 1 1 1 1 1 1 1 1 1	0 0 0 0 0 0 0 0 0 0 0 0 0 0 0 0
2023-10-18T03-14-46.246 PM	000022.8381	-000000.0062	-000000.0070	-000000.0121	000000.1071	000000.3419	000000.5282	000010.3361	000004.4400	44801	00283	00248	00295	00077	00557	01096	00549	00124	0 0 0 1 0 1 1 1 1 1 1 1 1 1 1 1	0 0 0 0 0 0 0 0 0 0 0 0 0 0 0 0
2023-10-18T03-14-50.922 PM	000022.8374	-000000.0341	-000000.0369	-000000.0023	000000.1052	000000.3419	000000.5282	000010.2731	000004.4400	44800	00225	00176	00368	00076	00557	01096	00550	00124	0 0 0 1 0 1 1 1 1 1 1 1 1 1 1 1	0 0 0 0 0 0 0 0 0 0 0 0 0 0 0 0
2023-10-18T03-14-52.836 PM	000022.8355	-000000.0346	-000000.0344	-000000.0013	000000.1052	000000.3419	000000.5257	000010.3992	000003.9600	44797	00224	00182	00375	00076	00557	01092	00548	00116	0 0 0 1 0 1 1 1 1 1 1 1 1 1 1 1	0 0 0 0 0 0 0 0 0 0 0 0 0 0 0 0
2023-10-18T03-14-55.928 PM	000022.8342	-000000.0413	-000000.0323	-000000.0117	000000.1013	000000.3419	000000.5263	000010.3992	000003.9600	44795	00210	00187	00298	00074	00557	01093	00548	00116	0 0 0 1 0 1 1 1 1 1 1 1 1 1 1 1	0 0 0 0 0 0 0 0 0 0 0 0 0 0 0 0
2023-10-18T03-14-59.946 PM	000022.8316	-000000.0043	-000000.0025	-000000.0027	000000.1071	000000.3419	000000.5251	000010.3992	000004.2000	44791	00287	00259	00365	00077	00557	01091	00548	00120	0 0 0 1 0 1 1 1 1 1 1 1 1 1 1 1	0 0 0 0 0 0 0 0 0 0 0 0 0 0 0 0
2023-10-18T03-15-02.551 PM	000022.8303	-000000.0005	-000000.0070	-000000.0082	000000.0994	000000.3419	000000.5245	000010.4622	000004.4400	44789	00295	00248	00324	00073	00557	01090	00547	00124	0 0 0 1 0 1 1 1 1 1 1 1 1 1 1 1	0 0 0 0 0 0 0 0 0 0 0 0 0 0 0 0
2023-10-18T03-15-06.270 PM	000022.8309	-000000.0360	-000000.0360	-000000.0046	000000.1052	000000.3419	000000.5251	000010.3992	000003.7200	44790	00221	00178	00351	00076	00557	01091	00548	00112	0 0 0 1 0 1 1 1 1 1 1 1 1 1 1 1	0 0 0 0 0 0 0 0 0 0 0 0 0 0 0 0
2023-10-18T03-15-08.842 PM	000022.8329	-000000.0365	-000000.0344	-000000.0008	000000.1013	000000.3419	000000.5251	000010.3361	000004.4400	44793	00220	00182	00379	00074	00557	01091	00549	00124	0 0 0 1 0 1 1 1 1 1 1 1 1 1 1 1	0 0 0 0 0 0 0 0 0 0 0 0 0 0 0 0
2023-10-18T03-15-13.267 PM	000022.8342	-000000.0067	-000000.0050	-000000.0084	000000.0994	000000.3419	000000.5245	000010.3361	000003.9600	44795	00282	00253	00323	00073	00557	01090	00549	00116	0 0 0 1 0 1 1 1 1 1 1 1 1 1 1 1	0 0 0 0 0 0 0 0 0 0 0 0 0 0 0 0
2023-10-18T03-15-15.871 PM	000022.8322	-000000.0062	-000000.0025	-000000.0022	000000.1052	000000.3419	000000.5251	000010.3992	000004.4400	44792	00283	00259	00369	00076	00557	01091	00548	00124	0 0 0 1 0 1 1 1 1 1 1 1 1 1 1 1	0 0 0 0 0 0 0 0 0 0 0 0 0 0 0 0
2023-10-18T03-15-19.887 PM	000022.8322	-000000.0384	-000000.0315	-000000.0120	000000.1052	000000.3419	000000.5239	000010.3992	000004.4400	44792	00216	00189	00296	00076	00557	01089	00548	00124	0 0 0 1 0 1 1 1 1 1 1 1 1 1 1 1	0 0 0 0 0 0 0 0 0 0 0 0 0 0 0 0
2023-10-18T03-15-22.824 PM	000022.8309	-000000.0398	-000000.0356	-000000.0107	000000.0994	000000.3419	000000.5282	000010.3992	000004.2000	44790	00213	00179	00306	00073	00557	01096	00548	00120	0 0 0 1 0 1 1 1 1 1 1 1 1 1 1 1	0 0 0 0 0 0 0 0 0 0 0 0 0 0 0 0
2023-10-18T03-15-27.042 PM	000022.8335	000000.0005	-000000.0066	-000000.0019	000000.1071	000000.3419	000000.5251	000010.3992	000003.7200	44794	00297	00249	00371	00077	00557	01091	00548	00112	0 0 0 1 0 1 1 1 1 1 1 1 1 1 1 1	0 0 0 0 0 0 0 0 0 0 0 0 0 0 0 0
2023-10-18T03-15-31.059 PM	000022.8342	-000000.0398	-000000.0311	-000000.0123	000000.1052	000000.3419	000000.5239	000010.3992	000004.6800	44795	00213	00190	00294	00076	00557	01089	00548	00128	0 0 0 1 0 1 1 1 1 1 1 1 1 1 1 1	0 0 0 0 0 0 0 0 0 0 0 0 0 0 0 0
2023-10-18T03-15-33.600 PM	000022.8329	-000000.0408	-000000.0327	-000000.0042	000000.1071	000000.3419	000000.5239	000010.4622	000004.2000	44793	00211	00186	00354	00077	00557	01089	00547	00120	0 0 0 1 0 1 1 1 1 1 1 1 1 1 1 1	0 0 0 0 0 0 0 0 0 0 0 0 0 0 0 0
2023-10-18T03-15-37.881 PM	000022.8329	-000000.0408	-000000.0311	-000000.0093	000000.1091	000000.3419	000000.5257	000010.4622	000004.2000	44793	00211	00190	00316	00078	00557	01092	00547	00120	0 0 0 1 0 1 1 1 1 1 1 1 1 1 1 1	0 0 0 0 0 0 0 0 0 0 0 0 0 0 0 0
2023-10-18T03-15-40.830 PM	000022.8303	-000000.0403	-000000.0315	-000000.0082	000000.1091	000000.3419	000000.5227	000010.5882	000004.6800	44789	00212	00189	00324	00078	00557	01087	00545	00128	0 0 0 1 0 1 1 1 1 1 1 1 1 1 1 1	0 0 0 0 0 0 0 0 0 0 0 0 0 0 0 0
2023-10-18T03-15-44.812 PM	000022.8264	-000000.0024	-000000.0050	-000000.0030	000000.1052	000000.3419	000000.5233	000010.3992	000004.4400	44783	00291	00253	00363	00076	00557	01088	00548	00124	0 0 0 1 0 1 1 1 1 1 1 1 1 1 1 1	0 0 0 0 0 0 0 0 0 0 0 0 0 0 0 0
2023-10-18T03-15-47.839 PM	000022.8251	-000000.0038	-000000.0058	-000000.0009	000000.1071	000000.3419	000000.5233	000010.3992	000004.4400	44781	00288	00251	00378	00077	00557	01088	00548	00124	0 0 0 1 0 1 1 1 1 1 1 1 1 1 1 1	0 0 0 0 0 0 0 0 0 0 0 0 0 0 0 0
2023-10-18T03-15-51.854 PM	000022.8264	-000000.0379	-000000.0327	-000000.0121	000000.1071	000000.3419	000000.5233	000010.3992	000004.4400	44783	00217	00186	00295	00077	00557	01088	00548	00124	0 0 0 1 0 1 1 1 1 1 1 1 1 1 1 1	0 0 0 0 0 0 0 0 0 0 0 0 0 0 0 0
2023-10-18T03-15-55.853 PM	000022.8231	-000000.0077	-000000.0070	-000000.0015	000000.1091	000000.3419	000000.5221	000010.4622	000004.4400	44778	00280	00248	00374	00078	00557	01086	00547	00124	0 0 0 1 0 1 1 1 1 1 1 1 1 1 1 1	0 0 0 0 0 0 0 0 0 0 0 0 0 0 0 0
2023-10-18T03-15-58.802 PM	000022.8244	-000000.0024	-000000.0070	-000000.0028	000000.1052	000000.3419	000000.5221	000010.3992	000004.2000	44780	00291	00248	00364	00076	00557	01086	00548	00120	0 0 0 1 0 1 1 1 1 1 1 1 1 1 1 1	0 0 0 0 0 0 0 0 0 0 0 0 0 0 0 0
2023-10-18T03-16-02.772 PM	000022.8212	-000000.0408	-000000.0335	-000000.0135	000000.1013	000000.3419	000000.5214	000010.3361	000003.7200	44775	00211	00184	00285	00074	00557	01085	00549	00112	0 0 0 1 0 1 1 1 1 1 1 1 1 1 1 1	0 0 0 0 0 0 0 0 0 0 0 0 0 0 0 0
2023-10-18T03-16-05.708 PM	000022.8186	-000000.0062	-000000.0025	-000000.0045	000000.1071	000000.3419	000000.5196	000010.4622	000004.2000	44771	00283	00259	00352	00077	00557	01082	00547	00120	0 0 0 1 0 1 1 1 1 1 1 1 1 1 1 1	0 0 0 0 0 0 0 0 0 0 0 0 0 0 0 0
2023-10-18T03-16-09.661 PM	000022.8140	-000000.0408	-000000.0352	-000000.0127	000000.1052	000000.3419	000000.5214	000010.4622	000003.9600	44764	00211	00180	00291	00076	00557	01085	00547	00116	0 0 0 1 0 1 1 1 1 1 1 1 1 1 1 1	0 0 0 0 0 0 0 0 0 0 0 0 0 0 0 0
2023-10-18T03-16-12.783 PM	000022.8121	-000000.0408	-000000.0335	-000000.0120	000000.1071	000000.3419	000000.5208	000010.4622	000003.9600	44761	00211	00184	00296	00077	00557	01084	00547	00116	0 0 0 1 0 1 1 1 1 1 1 1 1 1 1 1	0 0 0 0 0 0 0 0 0 0 0 0 0 0 0 0
[truncated: 84,673 more rows]
