# Supplementary material for: Predicting multiphase flow and tracer transport for an underground chemical explosive test
Source: Sci Rep. 2026 Feb 17;16:9431. doi: 10.1038/s41598-026-35868-w (PMC13002974; doi:10.1038/s41598-026-35868-w)
Supplement: Supplementary file 6 — Supplementary Information 6. [file 41598_2026_35868_MOESM6_ESM.csv]

2023-10-18T01-45-22.113 PM	O2 _%	CO _%	CO2 _%	CH4 _%	NH3 _%	H2 _%	FLOW_LPM	VAC _I HG	TEMP_C	O2 _RawCount	CO _RawCount	CO2 _RawCount	CH4 _RawCount	NH3 _RawCount	H2 _RawCount	FLOW_RawCount	VAC _RawCount	TEMP_RawCount	SSR1_16	ALM1_16
2023-10-18T01-45-25.796 PM	000021.9285	000000.0005	000000.1784	000000.0905	-000000.1306	000000.0000	000001.0000	000002.2689	000003.0000	43415	00244	00678	00948	00029	00555	01866	00677	00100	0 0 0 1 0 1 1 1 1 1 1 1 1 1 1 1	0 0 0 0 0 0 0 0 0 0 0 0 0 0 0 0
2023-10-18T01-45-29.376 PM	000021.9292	000000.0000	000000.2009	000000.1006	-000000.1306	000000.0000	000000.9988	000002.2689	000003.0000	43416	00243	00731	01023	00029	00555	01864	00677	00100	0 0 0 1 0 1 1 1 1 1 1 1 1 1 1 1	0 0 0 0 0 0 0 0 0 0 0 0 0 0 0 0
2023-10-18T01-45-33.093 PM	000021.9305	-000000.0306	000000.1750	000000.0905	-000000.1306	000000.0000	000000.9994	000002.1429	000003.9600	43418	00180	00670	00948	00029	00555	01865	00679	00116	0 0 0 1 0 1 1 1 1 1 1 1 1 1 1 1	0 0 0 0 0 0 0 0 0 0 0 0 0 0 0 0
2023-10-18T01-45-35.792 PM	000021.9312	-000000.0291	000000.1720	000000.0916	-000000.1306	000000.0000	000001.0012	000002.3950	000003.2400	43419	00183	00663	00956	00029	00555	01868	00675	00104	0 0 0 1 0 1 1 1 1 1 1 1 1 1 1 1	0 0 0 0 0 0 0 0 0 0 0 0 0 0 0 0
2023-10-18T01-45-39.541 PM	000021.9318	-000000.0024	000000.1915	000000.0908	-000000.1306	000000.0000	000001.0000	000002.1429	000003.7200	43420	00238	00709	00950	00029	00555	01866	00679	00112	0 0 0 1 0 1 1 1 1 1 1 1 1 1 1 1	0 0 0 0 0 0 0 0 0 0 0 0 0 0 0 0
2023-10-18T01-45-43.778 PM	000021.9305	-000000.0345	000000.1759	000000.0911	-000000.1283	000000.0000	000001.0000	000002.2689	000003.7200	43418	00172	00672	00952	00030	00555	01866	00677	00112	0 0 0 1 0 1 1 1 1 1 1 1 1 1 1 1	0 0 0 0 0 0 0 0 0 0 0 0 0 0 0 0
2023-10-18T01-45-47.058 PM	000021.9318	000000.0019	000000.1865	000000.0916	-000000.1354	000000.0000	000001.0012	000002.1429	000003.2400	43420	00247	00697	00956	00027	00555	01868	00679	00104	0 0 0 1 0 1 1 1 1 1 1 1 1 1 1 1	0 0 0 0 0 0 0 0 0 0 0 0 0 0 0 0
2023-10-18T01-45-50.819 PM	000021.9345	-000000.0335	000000.1831	000000.0992	-000000.1211	000000.0000	000000.9994	000002.2059	000003.2400	43424	00174	00689	01013	00033	00555	01865	00678	00104	0 0 0 1 0 1 1 1 1 1 1 1 1 1 1 1	0 0 0 0 0 0 0 0 0 0 0 0 0 0 0 0
2023-10-18T01-45-53.775 PM	000021.9318	-000000.0325	000000.1877	000000.0991	-000000.1235	000000.0000	000001.0000	000002.3319	000003.4800	43420	00176	00700	01012	00032	00555	01866	00676	00108	0 0 0 1 0 1 1 1 1 1 1 1 1 1 1 1	0 0 0 0 0 0 0 0 0 0 0 0 0 0 0 0
2023-10-18T01-45-57.779 PM	000021.9338	000000.0005	000000.2026	000000.0912	-000000.1306	000000.0000	000001.0000	000002.0798	000003.7200	43423	00244	00735	00953	00029	00555	01866	00680	00112	0 0 0 1 0 1 1 1 1 1 1 1 1 1 1 1	0 0 0 0 0 0 0 0 0 0 0 0 0 0 0 0
2023-10-18T01-46-00.828 PM	000021.9338	-000000.0005	000000.2013	000000.1005	-000000.1306	000000.0000	000000.9994	000002.3319	000003.7200	43423	00242	00732	01022	00029	00555	01865	00676	00112	0 0 0 1 0 1 1 1 1 1 1 1 1 1 1 1	0 0 0 0 0 0 0 0 0 0 0 0 0 0 0 0
2023-10-18T01-46-05.300 PM	000021.9331	-000000.0321	000000.1763	000000.0904	-000000.1283	000000.0000	000001.0000	000002.2059	000003.4800	43422	00177	00673	00947	00030	00555	01866	00678	00108	0 0 0 1 0 1 1 1 1 1 1 1 1 1 1 1	0 0 0 0 0 0 0 0 0 0 0 0 0 0 0 0
2023-10-18T01-46-08.816 PM	000021.9331	000000.0000	000000.2017	000000.1005	-000000.1306	000000.0000	000001.0006	000002.1429	000003.7200	43422	00243	00733	01022	00029	00555	01867	00679	00112	0 0 0 1 0 1 1 1 1 1 1 1 1 1 1 1	0 0 0 0 0 0 0 0 0 0 0 0 0 0 0 0
2023-10-18T01-46-11.751 PM	000021.9325	000000.0000	000000.2017	000000.1005	-000000.1283	000000.0000	000000.9994	000002.4580	000003.7200	43421	00243	00733	01022	00030	00555	01865	00674	00112	0 0 0 1 0 1 1 1 1 1 1 1 1 1 1 1	0 0 0 0 0 0 0 0 0 0 0 0 0 0 0 0
2023-10-18T01-46-16.112 PM	000021.9285	-000000.0316	000000.1767	000000.0907	-000000.1306	000000.0000	000001.0006	000002.1429	000003.9600	43415	00178	00674	00949	00029	00555	01867	00679	00116	0 0 0 1 0 1 1 1 1 1 1 1 1 1 1 1	0 0 0 0 0 0 0 0 0 0 0 0 0 0 0 0
2023-10-18T01-46-18.466 PM	000021.9292	000000.0010	000000.2026	000000.0967	-000000.1306	000000.0000	000000.9994	000002.2059	000003.4800	43416	00245	00735	00994	00029	00555	01865	00678	00108	0 0 0 1 0 1 1 1 1 1 1 1 1 1 1 1	0 0 0 0 0 0 0 0 0 0 0 0 0 0 0 0
2023-10-18T01-46-22.451 PM	000021.9298	-000000.0301	000000.1733	000000.0999	-000000.1283	000000.0000	000000.9994	000002.3950	000003.4800	43417	00181	00666	01018	00030	00555	01865	00675	00108	0 0 0 1 0 1 1 1 1 1 1 1 1 1 1 1	0 0 0 0 0 0 0 0 0 0 0 0 0 0 0 0
2023-10-18T01-46-25.291 PM	000021.9292	000000.0015	000000.2017	000000.1014	-000000.1259	000000.0000	000000.9994	000002.3950	000003.7200	43416	00246	00733	01029	00031	00555	01865	00675	00112	0 0 0 1 0 1 1 1 1 1 1 1 1 1 1 1	0 0 0 0 0 0 0 0 0 0 0 0 0 0 0 0
2023-10-18T01-46-28.148 PM	000021.9278	000000.0015	000000.2004	000000.0944	-000000.1330	000000.0000	000001.0025	000002.3319	000003.7200	43414	00246	00730	00977	00028	00555	01870	00676	00112	0 0 0 1 0 1 1 1 1 1 1 1 1 1 1 1	0 0 0 0 0 0 0 0 0 0 0 0 0 0 0 0
2023-10-18T01-46-31.018 PM	000021.9259	-000000.0306	000000.1729	000000.0963	-000000.1283	000000.0000	000000.9988	000002.1429	000003.7200	43411	00180	00665	00991	00030	00555	01864	00679	00112	0 0 0 1 0 1 1 1 1 1 1 1 1 1 1 1	0 0 0 0 0 0 0 0 0 0 0 0 0 0 0 0
2023-10-18T01-46-35.302 PM	000021.9239	000000.0000	000000.2009	000000.0978	-000000.1354	000000.0000	000001.0012	000002.0798	000003.7200	43408	00243	00731	01002	00027	00555	01868	00680	00112	0 0 0 1 0 1 1 1 1 1 1 1 1 1 1 1	0 0 0 0 0 0 0 0 0 0 0 0 0 0 0 0
2023-10-18T01-46-39.302 PM	000021.9245	-000000.0019	000000.2034	000000.0943	-000000.1306	000000.0000	000001.0000	000002.3319	000003.7200	43409	00239	00737	00976	00029	00555	01866	00676	00112	0 0 0 1 0 1 1 1 1 1 1 1 1 1 1 1	0 0 0 0 0 0 0 0 0 0 0 0 0 0 0 0
2023-10-18T01-46-42.331 PM	000021.9252	-000000.0301	000000.1729	000000.0995	-000000.1259	000000.0000	000001.0012	000002.2059	000003.7200	43410	00181	00665	01015	00031	00555	01868	00678	00112	0 0 0 1 0 1 1 1 1 1 1 1 1 1 1 1	0 0 0 0 0 0 0 0 0 0 0 0 0 0 0 0
2023-10-18T01-46-46.145 PM	000021.9259	-000000.0015	000000.2026	000000.0992	-000000.1354	000000.0000	000001.0006	000002.3319	000003.7200	43411	00240	00735	01013	00027	00555	01867	00676	00112	0 0 0 1 0 1 1 1 1 1 1 1 1 1 1 1	0 0 0 0 0 0 0 0 0 0 0 0 0 0 0 0
2023-10-18T01-46-48.984 PM	000021.9259	-000000.0073	000000.2047	000000.1010	-000000.1235	000000.0000	000001.0000	000002.1429	000003.7200	43411	00228	00740	01026	00032	00555	01866	00679	00112	0 0 0 1 0 1 1 1 1 1 1 1 1 1 1 1	0 0 0 0 0 0 0 0 0 0 0 0 0 0 0 0
2023-10-18T01-46-52.984 PM	000021.9272	-000000.0296	000000.1729	000000.0932	-000000.1354	000000.0000	000001.0000	000002.2059	000003.7200	43413	00182	00665	00968	00027	00555	01866	00678	00112	0 0 0 1 0 1 1 1 1 1 1 1 1 1 1 1	0 0 0 0 0 0 0 0 0 0 0 0 0 0 0 0
2023-10-18T01-46-55.448 PM	000021.9252	-000000.0330	000000.1754	000000.0932	-000000.1330	000000.0000	000000.9994	000002.2689	000003.4800	43410	00175	00671	00968	00028	00555	01865	00677	00108	0 0 0 1 0 1 1 1 1 1 1 1 1 1 1 1	0 0 0 0 0 0 0 0 0 0 0 0 0 0 0 0
2023-10-18T01-46-59.435 PM	000021.9259	000000.0010	000000.2026	000000.1014	-000000.1211	000000.0000	000001.0006	000002.3319	000003.7200	43411	00245	00735	01029	00033	00555	01867	00676	00112	0 0 0 1 0 1 1 1 1 1 1 1 1 1 1 1	0 0 0 0 0 0 0 0 0 0 0 0 0 0 0 0
2023-10-18T01-47-02.290 PM	000021.9252	000000.0000	000000.2030	000000.0967	-000000.1306	000000.0000	000001.0000	000002.2059	000003.9600	43410	00243	00736	00994	00029	00555	01866	00678	00116	0 0 0 1 0 1 1 1 1 1 1 1 1 1 1 1	0 0 0 0 0 0 0 0 0 0 0 0 0 0 0 0
2023-10-18T01-47-05.428 PM	000021.9232	-000000.0301	000000.1729	000000.0948	-000000.1283	000000.0000	000001.0000	000002.1429	000003.4800	43407	00181	00665	00980	00030	00555	01866	00679	00108	0 0 0 1 0 1 1 1 1 1 1 1 1 1 1 1	0 0 0 0 0 0 0 0 0 0 0 0 0 0 0 0
2023-10-18T01-47-07.969 PM	000021.9219	-000000.0005	000000.2017	000000.1021	-000000.1283	000000.0000	000001.0006	000002.1429	000003.4800	43405	00242	00733	01034	00030	00555	01867	00679	00108	0 0 0 1 0 1 1 1 1 1 1 1 1 1 1 1	0 0 0 0 0 0 0 0 0 0 0 0 0 0 0 0
2023-10-18T01-47-11.954 PM	000021.9225	-000000.0112	000000.1754	000000.0928	-000000.1306	000000.0000	000000.9994	000002.3319	000003.7200	43406	00220	00671	00965	00029	00555	01865	00676	00112	0 0 0 1 0 1 1 1 1 1 1 1 1 1 1 1	0 0 0 0 0 0 0 0 0 0 0 0 0 0 0 0
2023-10-18T01-47-14.998 PM	000021.9232	000000.0005	000000.2009	000000.1021	-000000.1330	000000.0000	000000.9994	000002.2059	000003.7200	43407	00244	00731	01034	00028	00555	01865	00678	00112	0 0 0 1 0 1 1 1 1 1 1 1 1 1 1 1	0 0 0 0 0 0 0 0 0 0 0 0 0 0 0 0
2023-10-18T01-47-19.000 PM	000021.9212	-000000.0321	000000.1767	000000.0905	-000000.1306	000000.0000	000000.9994	000002.4580	000003.9600	43404	00177	00674	00948	00029	00555	01865	00674	00116	0 0 0 1 0 1 1 1 1 1 1 1 1 1 1 1	0 0 0 0 0 0 0 0 0 0 0 0 0 0 0 0
2023-10-18T01-47-23.126 PM	000021.9225	000000.0010	000000.2013	000000.0997	-000000.1306	000000.0000	000001.0006	000002.1429	000003.4800	43406	00245	00732	01016	00029	00555	01867	00679	00108	0 0 0 1 0 1 1 1 1 1 1 1 1 1 1 1	0 0 0 0 0 0 0 0 0 0 0 0 0 0 0 0
2023-10-18T01-47-25.416 PM	000021.9219	000000.0000	000000.2038	000000.0994	-000000.1306	000000.0000	000000.9994	000002.1429	000003.7200	43405	00243	00738	01014	00029	00555	01865	00679	00112	0 0 0 1 0 1 1 1 1 1 1 1 1 1 1 1	0 0 0 0 0 0 0 0 0 0 0 0 0 0 0 0
2023-10-18T01-47-28.978 PM	000021.9219	-000000.0121	000000.2021	000000.1003	-000000.1306	000000.0000	000001.0000	000002.4580	000003.7200	43405	00218	00734	01021	00029	00555	01866	00674	00112	0 0 0 1 0 1 1 1 1 1 1 1 1 1 1 1	0 0 0 0 0 0 0 0 0 0 0 0 0 0 0 0
2023-10-18T01-47-32.994 PM	000021.9225	-000000.0151	000000.1733	000000.0913	-000000.1330	000000.0000	000000.9994	000002.3950	000003.4800	43406	00212	00666	00954	00028	00555	01865	00675	00108	0 0 0 1 0 1 1 1 1 1 1 1 1 1 1 1	0 0 0 0 0 0 0 0 0 0 0 0 0 0 0 0
2023-10-18T01-47-36.052 PM	000021.9225	-000000.0214	000000.1725	000000.0913	-000000.1330	000000.0000	000000.9988	000002.2059	000003.4800	43406	00199	00664	00954	00028	00555	01864	00678	00108	0 0 0 1 0 1 1 1 1 1 1 1 1 1 1 1	0 0 0 0 0 0 0 0 0 0 0 0 0 0 0 0
2023-10-18T01-47-39.410 PM	000021.9219	-000000.0204	000000.2026	000000.1003	-000000.1235	000000.0000	000000.9994	000002.3950	000003.9600	43405	00201	00735	01021	00032	00555	01865	00675	00116	0 0 0 1 0 1 1 1 1 1 1 1 1 1 1 1	0 0 0 0 0 0 0 0 0 0 0 0 0 0 0 0
2023-10-18T01-47-43.662 PM	000021.9219	-000000.0301	000000.1729	000000.0913	-000000.1354	000000.0000	000000.9994	000002.2059	000003.4800	43405	00181	00665	00954	00027	00555	01865	00678	00108	0 0 0 1 0 1 1 1 1 1 1 1 1 1 1 1	0 0 0 0 0 0 0 0 0 0 0 0 0 0 0 0
2023-10-18T01-47-46.533 PM	000021.9225	-000000.0301	000000.1725	000000.0913	-000000.1306	000000.0000	000000.9988	000002.3319	000003.7200	43406	00181	00664	00954	00029	00555	01864	00676	00112	0 0 0 1 0 1 1 1 1 1 1 1 1 1 1 1	0 0 0 0 0 0 0 0 0 0 0 0 0 0 0 0
2023-10-18T01-47-50.520 PM	000021.9219	000000.0010	000000.2009	000000.0998	-000000.1283	000000.0000	000001.0012	000002.2689	000003.7200	43405	00245	00731	01017	00030	00555	01868	00677	00112	0 0 0 1 0 1 1 1 1 1 1 1 1 1 1 1	0 0 0 0 0 0 0 0 0 0 0 0 0 0 0 0
2023-10-18T01-47-53.548 PM	000021.9206	-000000.0204	000000.2038	000000.0988	-000000.1235	000000.0000	000001.0000	000002.3950	000003.9600	43403	00201	00738	01010	00032	00555	01866	00675	00116	0 0 0 1 0 1 1 1 1 1 1 1 1 1 1 1	0 0 0 0 0 0 0 0 0 0 0 0 0 0 0 0
2023-10-18T01-47-56.388 PM	000021.9186	-000000.0102	000000.1746	000000.0917	-000000.1378	000000.0000	000001.0000	000002.3950	000003.9600	43400	00222	00669	00957	00026	00555	01866	00675	00116	0 0 0 1 0 1 1 1 1 1 1 1 1 1 1 1	0 0 0 0 0 0 0 0 0 0 0 0 0 0 0 0
2023-10-18T01-47-59.401 PM	000021.9199	-000000.0209	000000.1759	000000.0904	-000000.1283	000000.0000	000000.9994	000002.0798	000003.4800	43402	00200	00672	00947	00030	00555	01865	00680	00108	0 0 0 1 0 1 1 1 1 1 1 1 1 1 1 1	0 0 0 0 0 0 0 0 0 0 0 0 0 0 0 0
2023-10-18T01-48-02.714 PM	000021.9186	-000000.0015	000000.2030	000000.0994	-000000.1235	000000.0000	000000.9994	000002.1429	000003.2400	43400	00240	00736	01014	00032	00555	01865	00679	00104	0 0 0 1 0 1 1 1 1 1 1 1 1 1 1 1	0 0 0 0 0 0 0 0 0 0 0 0 0 0 0 0
2023-10-18T01-48-06.653 PM	000021.9212	-000000.0301	000000.1729	000000.0913	-000000.1330	000000.0000	000000.9994	000002.1429	000003.9600	43404	00181	00665	00954	00028	00555	01865	00679	00116	0 0 0 1 0 1 1 1 1 1 1 1 1 1 1 1	0 0 0 0 0 0 0 0 0 0 0 0 0 0 0 0
2023-10-18T01-48-08.724 PM	000021.9206	-000000.0296	000000.1966	000000.0999	-000000.1306	000000.0000	000000.9988	000002.1429	000003.7200	43403	00182	00721	01018	00029	00555	01864	00679	00112	0 0 0 1 0 1 1 1 1 1 1 1 1 1 1 1	0 0 0 0 0 0 0 0 0 0 0 0 0 0 0 0
2023-10-18T01-48-12.162 PM	000021.9225	-000000.0345	000000.1890	000000.1002	-000000.1235	000000.0000	000000.9994	000002.2689	000003.9600	43406	00172	00703	01020	00032	00555	01865	00677	00116	0 0 0 1 0 1 1 1 1 1 1 1 1 1 1 1	0 0 0 0 0 0 0 0 0 0 0 0 0 0 0 0
2023-10-18T01-48-15.127 PM	000021.9225	-000000.0311	000000.1759	000000.0904	-000000.1283	000000.0000	000000.9994	000002.1429	000004.2000	43406	00179	00672	00947	00030	00555	01865	00679	00120	0 0 0 1 0 1 1 1 1 1 1 1 1 1 1 1	0 0 0 0 0 0 0 0 0 0 0 0 0 0 0 0
2023-10-18T01-48-19.536 PM	000021.9239	000000.0019	000000.2000	000000.0999	-000000.1283	-000000.0328	000000.9982	000002.2059	000003.9600	43408	00247	00729	01018	00030	00554	01863	00678	00116	0 0 0 1 0 1 1 1 1 1 1 1 1 1 1 1	0 0 0 0 0 0 0 0 0 0 0 0 0 0 0 0
2023-10-18T01-48-23.460 PM	000021.9252	000000.0005	000000.2009	000000.1001	-000000.1306	-000000.0328	000000.9994	000002.1429	000003.9600	43410	00244	00731	01019	00029	00554	01865	00679	00116	0 0 0 1 0 1 1 1 1 1 1 1 1 1 1 1	0 0 0 0 0 0 0 0 0 0 0 0 0 0 0 0
2023-10-18T01-48-26.505 PM	000021.9272	-000000.0325	000000.1754	000000.0907	-000000.1283	000000.0000	000000.9988	000002.2689	000003.9600	43413	00176	00671	00949	00030	00555	01864	00677	00116	0 0 0 1 0 1 1 1 1 1 1 1 1 1 1 1	0 0 0 0 0 0 0 0 0 0 0 0 0 0 0 0
2023-10-18T01-48-30.505 PM	000021.9278	000000.0005	000000.2017	000000.0997	-000000.1306	-000000.0328	000000.9988	000002.3950	000003.4800	43414	00244	00733	01016	00029	00554	01864	00675	00108	0 0 0 1 0 1 1 1 1 1 1 1 1 1 1 1	0 0 0 0 0 0 0 0 0 0 0 0 0 0 0 0
2023-10-18T01-48-32.953 PM	000021.9305	-000000.0311	000000.1975	000000.0992	-000000.1259	-000000.0328	000001.0000	000002.4580	000003.7200	43418	00179	00723	01013	00031	00554	01866	00674	00112	0 0 0 1 0 1 1 1 1 1 1 1 1 1 1 1	0 0 0 0 0 0 0 0 0 0 0 0 0 0 0 0
2023-10-18T01-48-37.533 PM	000021.9292	000000.0005	000000.1873	000000.0912	-000000.1330	-000000.0328	000001.0000	000002.3319	000003.4800	43416	00244	00699	00953	00028	00554	01866	00676	00108	0 0 0 1 0 1 1 1 1 1 1 1 1 1 1 1	0 0 0 0 0 0 0 0 0 0 0 0 0 0 0 0
2023-10-18T01-48-40.374 PM	000021.9325	-000000.0306	000000.1907	000000.1002	-000000.1283	-000000.0328	000000.9994	000002.2059	000003.9600	43421	00180	00707	01020	00030	00554	01865	00678	00116	0 0 0 1 0 1 1 1 1 1 1 1 1 1 1 1	0 0 0 0 0 0 0 0 0 0 0 0 0 0 0 0
2023-10-18T01-48-45.034 PM	000021.9318	000000.0005	000000.1881	000000.0908	-000000.1330	-000000.0328	000001.0000	000002.0798	000003.2400	43420	00244	00701	00950	00028	00554	01866	00680	00104	0 0 0 1 0 1 1 1 1 1 1 1 1 1 1 1	0 0 0 0 0 0 0 0 0 0 0 0 0 0 0 0
2023-10-18T01-48-48.956 PM	000021.9325	-000000.0296	000000.1780	000000.0999	-000000.1306	000000.0000	000001.0000	000002.3319	000003.2400	43421	00182	00677	01018	00029	00555	01866	00676	00104	0 0 0 1 0 1 1 1 1 1 1 1 1 1 1 1	0 0 0 0 0 0 0 0 0 0 0 0 0 0 0 0
2023-10-18T01-48-51.343 PM	000021.9312	-000000.0296	000000.1725	000000.0970	-000000.1283	000000.0000	000001.0025	000002.2689	000003.4800	43419	00182	00664	00996	00030	00555	01870	00677	00108	0 0 0 1 0 1 1 1 1 1 1 1 1 1 1 1	0 0 0 0 0 0 0 0 0 0 0 0 0 0 0 0
2023-10-18T01-48-55.972 PM	000021.9312	-000000.0024	000000.1809	000000.0912	-000000.1283	000000.0000	000001.0000	000002.3950	000003.7200	43419	00238	00684	00953	00030	00555	01866	00675	00112	0 0 0 1 0 1 1 1 1 1 1 1 1 1 1 1	0 0 0 0 0 0 0 0 0 0 0 0 0 0 0 0
2023-10-18T01-48-59.189 PM	000021.9312	-000000.0019	000000.2026	000000.0999	-000000.1235	000000.0000	000000.9994	000002.2689	000003.9600	43419	00239	00735	01018	00032	00555	01865	00677	00116	0 0 0 1 0 1 1 1 1 1 1 1 1 1 1 1	0 0 0 0 0 0 0 0 0 0 0 0 0 0 0 0
2023-10-18T01-49-03.206 PM	000021.9312	-000000.0335	000000.1750	000000.0912	-000000.1306	000000.0000	000001.0000	000002.1429	000003.4800	43419	00174	00670	00953	00029	00555	01866	00679	00108	0 0 0 1 0 1 1 1 1 1 1 1 1 1 1 1	0 0 0 0 0 0 0 0 0 0 0 0 0 0 0 0
2023-10-18T01-49-05.622 PM	000021.9318	-000000.0335	000000.1750	000000.0915	-000000.1306	000000.0000	000001.0000	000002.4580	000003.7200	43420	00174	00670	00955	00029	00555	01866	00674	00112	0 0 0 1 0 1 1 1 1 1 1 1 1 1 1 1	0 0 0 0 0 0 0 0 0 0 0 0 0 0 0 0
2023-10-18T01-49-09.639 PM	000021.9325	-000000.0010	000000.2030	000000.0994	-000000.1235	000000.0000	000000.9994	000002.1429	000003.9600	43421	00241	00736	01014	00032	00555	01865	00679	00116	0 0 0 1 0 1 1 1 1 1 1 1 1 1 1 1	0 0 0 0 0 0 0 0 0 0 0 0 0 0 0 0
2023-10-18T01-49-13.153 PM	000021.9338	-000000.0301	000000.1742	000000.0988	-000000.1283	000000.0000	000001.0025	000002.1429	000003.7200	43423	00181	00668	01010	00030	00555	01870	00679	00112	0 0 0 1 0 1 1 1 1 1 1 1 1 1 1 1	0 0 0 0 0 0 0 0 0 0 0 0 0 0 0 0
2023-10-18T01-49-16.872 PM	000021.9331	-000000.0010	000000.1958	000000.0908	-000000.1306	000000.0000	000001.0012	000002.3319	000003.7200	43422	00241	00719	00950	00029	00555	01868	00676	00112	0 0 0 1 0 1 1 1 1 1 1 1 1 1 1 1	0 0 0 0 0 0 0 0 0 0 0 0 0 0 0 0
2023-10-18T01-49-20.844 PM	000021.9305	-000000.0316	000000.1750	000000.0990	-000000.1259	000000.0000	000001.0000	000002.2059	000003.4800	43418	00178	00670	01011	00031	00555	01866	00678	00108	0 0 0 1 0 1 1 1 1 1 1 1 1 1 1 1	0 0 0 0 0 0 0 0 0 0 0 0 0 0 0 0
2023-10-18T01-49-23.914 PM	000021.9298	-000000.0301	000000.1814	000000.0999	-000000.1306	000000.0000	000001.0006	000002.2689	000003.7200	43417	00181	00685	01018	00029	00555	01867	00677	00112	0 0 0 1 0 1 1 1 1 1 1 1 1 1 1 1	0 0 0 0 0 0 0 0 0 0 0 0 0 0 0 0
2023-10-18T01-49-27.328 PM	000021.9318	000000.0000	000000.1987	000000.0911	-000000.1306	000000.0000	000001.0000	000002.2059	000003.7200	43420	00243	00726	00952	00029	00555	01866	00678	00112	0 0 0 1 0 1 1 1 1 1 1 1 1 1 1 1	0 0 0 0 0 0 0 0 0 0 0 0 0 0 0 0
2023-10-18T01-49-30.890 PM	000021.9318	000000.0000	000000.2021	000000.0999	-000000.1306	000000.0000	000001.0006	000002.1429	000003.4800	43420	00243	00734	01018	00029	00555	01867	00679	00108	0 0 0 1 0 1 1 1 1 1 1 1 1 1 1 1	0 0 0 0 0 0 0 0 0 0 0 0 0 0 0 0
2023-10-18T01-49-34.875 PM	000021.9325	-000000.0306	000000.1729	000000.0911	-000000.1330	000000.0000	000001.0006	000002.4580	000003.4800	43421	00180	00665	00952	00028	00555	01867	00674	00108	0 0 0 1 0 1 1 1 1 1 1 1 1 1 1 1	0 0 0 0 0 0 0 0 0 0 0 0 0 0 0 0
2023-10-18T01-49-37.622 PM	000021.9318	-000000.0301	000000.1742	000000.0915	-000000.1330	000000.0000	000001.0006	000002.1429	000003.7200	43420	00181	00668	00955	00028	00555	01867	00679	00112	0 0 0 1 0 1 1 1 1 1 1 1 1 1 1 1	0 0 0 0 0 0 0 0 0 0 0 0 0 0 0 0
2023-10-18T01-49-41.843 PM	000021.9312	-000000.0010	000000.2026	000000.0997	-000000.1188	000000.0000	000000.9994	000002.2689	000003.7200	43419	00241	00735	01016	00034	00555	01865	00677	00112	0 0 0 1 0 1 1 1 1 1 1 1 1 1 1 1	0 0 0 0 0 0 0 0 0 0 0 0 0 0 0 0
2023-10-18T01-49-45.908 PM	000021.9331	-000000.0321	000000.1746	000000.0912	-000000.1306	000000.0000	000001.0000	000002.4580	000003.7200	43422	00177	00669	00953	00029	00555	01866	00674	00112	0 0 0 1 0 1 1 1 1 1 1 1 1 1 1 1	0 0 0 0 0 0 0 0 0 0 0 0 0 0 0 0
2023-10-18T01-49-49.175 PM	000021.9318	000000.0000	000000.2034	000000.0960	-000000.1330	000000.0000	000001.0000	000002.2689	000003.7200	43420	00243	00737	00989	00028	00555	01866	00677	00112	0 0 0 1 0 1 1 1 1 1 1 1 1 1 1 1	0 0 0 0 0 0 0 0 0 0 0 0 0 0 0 0
2023-10-18T01-49-53.184 PM	000021.9305	-000000.0335	000000.1746	000000.0947	-000000.1211	000000.0000	000000.9994	000002.2689	000003.7200	43418	00174	00669	00979	00033	00555	01865	00677	00112	0 0 0 1 0 1 1 1 1 1 1 1 1 1 1 1	0 0 0 0 0 0 0 0 0 0 0 0 0 0 0 0
2023-10-18T01-49-55.605 PM	000021.9278	-000000.0316	000000.1759	000000.0979	-000000.1259	000000.0000	000001.0000	000002.2059	000003.7200	43414	00178	00672	01003	00031	00555	01866	00678	00112	0 0 0 1 0 1 1 1 1 1 1 1 1 1 1 1	0 0 0 0 0 0 0 0 0 0 0 0 0 0 0 0
2023-10-18T01-49-59.308 PM	000021.9285	000000.0005	000000.2030	000000.0923	-000000.1354	000000.0000	000000.9994	000002.2059	000003.7200	43415	00244	00736	00961	00027	00555	01865	00678	00112	0 0 0 1 0 1 1 1 1 1 1 1 1 1 1 1	0 0 0 0 0 0 0 0 0 0 0 0 0 0 0 0
2023-10-18T01-50-01.627 PM	000021.9272	-000000.0316	000000.1754	000000.0913	-000000.1330	000000.0000	000000.9994	000002.4580	000004.2000	43413	00178	00671	00954	00028	00555	01865	00674	00120	0 0 0 1 0 1 1 1 1 1 1 1 1 1 1 1	0 0 0 0 0 0 0 0 0 0 0 0 0 0 0 0
2023-10-18T01-50-07.115 PM	000021.9278	-000000.0228	000000.1742	000000.0912	-000000.1330	000000.0000	000001.0000	000002.3950	000003.7200	43414	00196	00668	00953	00028	00555	01866	00675	00112	0 0 0 1 0 1 1 1 1 1 1 1 1 1 1 1	0 0 0 0 0 0 0 0 0 0 0 0 0 0 0 0
2023-10-18T01-50-10.622 PM	000021.9272	000000.0005	000000.2034	000000.1010	-000000.1259	000000.0000	000001.0006	000002.2059	000003.9600	43413	00244	00737	01026	00031	00555	01867	00678	00116	0 0 0 1 0 1 1 1 1 1 1 1 1 1 1 1	0 0 0 0 0 0 0 0 0 0 0 0 0 0 0 0
2023-10-18T01-50-13.867 PM	000021.9272	-000000.0005	000000.2021	000000.1018	-000000.1235	000000.0000	000001.0006	000002.3950	000003.4800	43413	00242	00734	01032	00032	00555	01867	00675	00108	0 0 0 1 0 1 1 1 1 1 1 1 1 1 1 1	0 0 0 0 0 0 0 0 0 0 0 0 0 0 0 0
2023-10-18T01-50-17.288 PM	000021.9272	-000000.0306	000000.1733	000000.0929	-000000.1330	000000.0000	000001.0000	000002.2059	000003.4800	43413	00180	00666	00966	00028	00555	01866	00678	00108	0 0 0 1 0 1 1 1 1 1 1 1 1 1 1 1	0 0 0 0 0 0 0 0 0 0 0 0 0 0 0 0
2023-10-18T01-50-19.657 PM	000021.9259	-000000.0306	000000.1750	000000.0980	-000000.1259	000000.0000	000001.0000	000002.4580	000003.7200	43411	00180	00670	01004	00031	00555	01866	00674	00112	0 0 0 1 0 1 1 1 1 1 1 1 1 1 1 1	0 0 0 0 0 0 0 0 0 0 0 0 0 0 0 0
2023-10-18T01-50-25.116 PM	000021.9265	-000000.0306	000000.1750	000000.0997	-000000.1259	000000.0000	000000.9994	000002.3950	000003.4800	43412	00180	00670	01016	00031	00555	01865	00675	00108	0 0 0 1 0 1 1 1 1 1 1 1 1 1 1 1	0 0 0 0 0 0 0 0 0 0 0 0 0 0 0 0
2023-10-18T01-50-28.866 PM	000021.9245	-000000.0010	000000.1987	000000.0931	-000000.1306	000000.0000	000001.0000	000002.2689	000003.7200	43409	00241	00726	00967	00029	00555	01866	00677	00112	0 0 0 1 0 1 1 1 1 1 1 1 1 1 1 1	0 0 0 0 0 0 0 0 0 0 0 0 0 0 0 0
2023-10-18T01-50-31.815 PM	000021.9225	000000.0005	000000.2026	000000.1019	-000000.1259	000000.0000	000000.9994	000002.3319	000003.4800	43406	00244	00735	01033	00031	00555	01865	00676	00108	0 0 0 1 0 1 1 1 1 1 1 1 1 1 1 1	0 0 0 0 0 0 0 0 0 0 0 0 0 0 0 0
2023-10-18T01-50-35.580 PM	000021.9225	-000000.0321	000000.1742	000000.0949	-000000.1235	000000.0000	000000.9988	000002.3319	000003.7200	43406	00177	00668	00981	00032	00555	01864	00676	00112	0 0 0 1 0 1 1 1 1 1 1 1 1 1 1 1	0 0 0 0 0 0 0 0 0 0 0 0 0 0 0 0
2023-10-18T01-50-38.826 PM	000021.9219	-000000.0257	000000.1746	000000.0933	-000000.1306	000000.0000	000001.0012	000002.0798	000003.2400	43405	00190	00669	00969	00029	00555	01868	00680	00104	0 0 0 1 0 1 1 1 1 1 1 1 1 1 1 1	0 0 0 0 0 0 0 0 0 0 0 0 0 0 0 0
2023-10-18T01-50-43.088 PM	000021.9206	-000000.0141	000000.2038	000000.1013	-000000.1259	000000.0000	000001.0012	000002.2689	000003.7200	43403	00214	00738	01028	00031	00555	01868	00677	00112	0 0 0 1 0 1 1 1 1 1 1 1 1 1 1 1	0 0 0 0 0 0 0 0 0 0 0 0 0 0 0 0
2023-10-18T01-50-45.276 PM	000021.9192	-000000.0083	000000.2030	000000.1018	-000000.1259	000000.0000	000001.0006	000002.2059	000003.7200	43401	00226	00736	01032	00031	00555	01867	00678	00112	0 0 0 1 0 1 1 1 1 1 1 1 1 1 1 1	0 0 0 0 0 0 0 0 0 0 0 0 0 0 0 0
2023-10-18T01-50-49.262 PM	000021.9186	-000000.0291	000000.1754	000000.0913	-000000.1306	000000.0000	000001.0000	000002.3950	000003.7200	43400	00183	00671	00954	00029	00555	01866	00675	00112	0 0 0 1 0 1 1 1 1 1 1 1 1 1 1 1	0 0 0 0 0 0 0 0 0 0 0 0 0 0 0 0
2023-10-18T01-50-53.264 PM	000021.9219	-000000.0058	000000.2017	000000.0995	-000000.1259	000000.0000	000000.9988	000002.4580	000003.7200	43405	00231	00733	01015	00031	00555	01864	00674	00112	0 0 0 1 0 1 1 1 1 1 1 1 1 1 1 1	0 0 0 0 0 0 0 0 0 0 0 0 0 0 0 0
2023-10-18T01-50-56.542 PM	000021.9212	-000000.0316	000000.1742	000000.0911	-000000.1306	000000.0000	000000.9994	000002.1429	000003.7200	43404	00178	00668	00952	00029	00555	01865	00679	00112	0 0 0 1 0 1 1 1 1 1 1 1 1 1 1 1	0 0 0 0 0 0 0 0 0 0 0 0 0 0 0 0
2023-10-18T01-51-00.388 PM	000021.9219	-000000.0301	000000.1742	000000.0909	-000000.1306	000000.0000	000001.0000	000002.3950	000003.7200	43405	00181	00668	00951	00029	00555	01866	00675	00112	0 0 0 1 0 1 1 1 1 1 1 1 1 1 1 1	0 0 0 0 0 0 0 0 0 0 0 0 0 0 0 0
2023-10-18T01-51-02.688 PM	000021.9232	-000000.0141	000000.1746	000000.0912	-000000.1283	000000.0000	000001.0000	000002.2059	000003.4800	43407	00214	00669	00953	00030	00555	01866	00678	00108	0 0 0 1 0 1 1 1 1 1 1 1 1 1 1 1	0 0 0 0 0 0 0 0 0 0 0 0 0 0 0 0
2023-10-18T01-51-07.426 PM	000021.9239	-000000.0296	000000.2030	000000.1001	-000000.1259	000000.0000	000000.9988	000002.1429	000003.2400	43408	00182	00736	01019	00031	00555	01864	00679	00104	0 0 0 1 0 1 1 1 1 1 1 1 1 1 1 1	0 0 0 0 0 0 0 0 0 0 0 0 0 0 0 0
2023-10-18T01-51-09.654 PM	000021.9225	-000000.0272	000000.2034	000000.0997	-000000.1259	000000.0000	000000.9988	000002.3319	000003.7200	43406	00187	00737	01016	00031	00555	01864	00676	00112	0 0 0 1 0 1 1 1 1 1 1 1 1 1 1 1	0 0 0 0 0 0 0 0 0 0 0 0 0 0 0 0
2023-10-18T01-51-14.175 PM	000021.9225	-000000.0131	000000.1742	000000.0912	-000000.1306	000000.0000	000001.0000	000002.2689	000003.4800	43406	00216	00668	00953	00029	00555	01866	00677	00108	0 0 0 1 0 1 1 1 1 1 1 1 1 1 1 1	0 0 0 0 0 0 0 0 0 0 0 0 0 0 0 0
2023-10-18T01-51-18.143 PM	000021.9239	-000000.0204	000000.2026	000000.0995	-000000.1283	000000.0000	000000.9988	000002.2059	000003.4800	43408	00201	00735	01015	00030	00555	01864	00678	00108	0 0 0 1 0 1 1 1 1 1 1 1 1 1 1 1	0 0 0 0 0 0 0 0 0 0 0 0 0 0 0 0
2023-10-18T01-51-20.591 PM	000021.9225	-000000.0306	000000.1746	000000.0911	-000000.1306	000000.0000	000000.9988	000002.3950	000003.4800	43406	00180	00669	00952	00029	00555	01864	00675	00108	0 0 0 1 0 1 1 1 1 1 1 1 1 1 1 1	0 0 0 0 0 0 0 0 0 0 0 0 0 0 0 0
2023-10-18T01-51-25.314 PM	000021.9225	-000000.0005	000000.2030	000000.0999	-000000.1283	000000.0000	000001.0006	000002.3950	000003.9600	43406	00242	00736	01018	00030	00555	01867	00675	00116	0 0 0 1 0 1 1 1 1 1 1 1 1 1 1 1	0 0 0 0 0 0 0 0 0 0 0 0 0 0 0 0
2023-10-18T01-51-28.092 PM	000021.9232	000000.0005	000000.2030	000000.0991	-000000.1259	000000.0000	000001.0000	000002.0798	000003.9600	43407	00244	00736	01012	00031	00555	01866	00680	00116	0 0 0 1 0 1 1 1 1 1 1 1 1 1 1 1	0 0 0 0 0 0 0 0 0 0 0 0 0 0 0 0
2023-10-18T01-51-32.156 PM	000021.9245	-000000.0316	000000.1754	000000.0908	-000000.1330	-000000.0328	000000.9988	000002.4580	000003.2400	43409	00178	00671	00950	00028	00554	01864	00674	00104	0 0 0 1 0 1 1 1 1 1 1 1 1 1 1 1	0 0 0 0 0 0 0 0 0 0 0 0 0 0 0 0
2023-10-18T01-51-36.283 PM	000021.9252	000000.0005	000000.1771	000000.0908	-000000.1330	-000000.0328	000000.9994	000002.1429	000003.2400	43410	00244	00675	00950	00028	00554	01865	00679	00104	0 0 0 1 0 1 1 1 1 1 1 1 1 1 1 1	0 0 0 0 0 0 0 0 0 0 0 0 0 0 0 0
2023-10-18T01-51-39.060 PM	000021.9252	-000000.0311	000000.2009	000000.0997	-000000.1259	-000000.0328	000000.9994	000002.3319	000003.2400	43410	00179	00731	01016	00031	00554	01865	00676	00104	0 0 0 1 0 1 1 1 1 1 1 1 1 1 1 1	0 0 0 0 0 0 0 0 0 0 0 0 0 0 0 0
2023-10-18T01-51-43.062 PM	000021.9272	-000000.0015	000000.1818	000000.0913	-000000.1283	-000000.0328	000000.9994	000002.2689	000003.7200	43413	00240	00686	00954	00030	00554	01865	00677	00112	0 0 0 1 0 1 1 1 1 1 1 1 1 1 1 1	0 0 0 0 0 0 0 0 0 0 0 0 0 0 0 0
2023-10-18T01-51-45.229 PM	000021.9292	-000000.0010	000000.1877	000000.0911	-000000.1330	000000.0000	000000.9994	000002.3950	000003.9600	43416	00241	00700	00952	00028	00555	01865	00675	00116	0 0 0 1 0 1 1 1 1 1 1 1 1 1 1 1	0 0 0 0 0 0 0 0 0 0 0 0 0 0 0 0
2023-10-18T01-51-49.808 PM	000021.9298	-000000.0321	000000.2009	000000.1001	-000000.1235	-000000.0328	000000.9994	000002.2689	000003.7200	43417	00177	00731	01019	00032	00554	01865	00677	00112	0 0 0 1 0 1 1 1 1 1 1 1 1 1 1 1	0 0 0 0 0 0 0 0 0 0 0 0 0 0 0 0
2023-10-18T01-51-52.774 PM	000021.9298	-000000.0301	000000.1746	000000.0909	-000000.1378	-000000.0328	000001.0006	000002.3319	000003.4800	43417	00181	00669	00951	00026	00554	01867	00676	00108	0 0 0 1 0 1 1 1 1 1 1 1 1 1 1 1	0 0 0 0 0 0 0 0 0 0 0 0 0 0 0 0
2023-10-18T01-51-56.759 PM	000021.9312	-000000.0005	000000.2030	000000.0995	-000000.1259	000000.0000	000001.0012	000002.3319	000003.9600	43419	00242	00736	01015	00031	00555	01868	00676	00116	0 0 0 1 0 1 1 1 1 1 1 1 1 1 1 1	0 0 0 0 0 0 0 0 0 0 0 0 0 0 0 0
2023-10-18T01-52-00.742 PM	000021.9312	-000000.0005	000000.2030	000000.0997	-000000.1259	000000.0000	000001.0000	000002.0798	000003.7200	43419	00242	00736	01016	00031	00555	01866	00680	00112	0 0 0 1 0 1 1 1 1 1 1 1 1 1 1 1	0 0 0 0 0 0 0 0 0 0 0 0 0 0 0 0
2023-10-18T01-52-03.222 PM	000021.9298	-000000.0306	000000.1750	000000.0913	-000000.1306	000000.0000	000001.0006	000002.1429	000003.7200	43417	00180	00670	00954	00029	00555	01867	00679	00112	0 0 0 1 0 1 1 1 1 1 1 1 1 1 1 1	0 0 0 0 0 0 0 0 0 0 0 0 0 0 0 0
2023-10-18T01-52-07.098 PM	000021.9278	-000000.0325	000000.1894	000000.1001	-000000.1283	000000.0000	000001.0006	000002.2059	000003.2400	43414	00176	00704	01019	00030	00555	01867	00678	00104	0 0 0 1 0 1 1 1 1 1 1 1 1 1 1 1	0 0 0 0 0 0 0 0 0 0 0 0 0 0 0 0
2023-10-18T01-52-08.949 PM	000021.9285	-000000.0321	000000.1763	000000.0911	-000000.1354	000000.0000	000001.0006	000002.2059	000003.7200	43415	00177	00673	00952	00027	00555	01867	00678	00112	0 0 0 1 0 1 1 1 1 1 1 1 1 1 1 1	0 0 0 0 0 0 0 0 0 0 0 0 0 0 0 0
2023-10-18T01-52-13.502 PM	000021.9272	000000.0010	000000.2017	000000.0995	-000000.1330	000000.0000	000001.0000	000002.2059	000003.2400	43413	00245	00733	01015	00028	00555	01866	00678	00104	0 0 0 1 0 1 1 1 1 1 1 1 1 1 1 1	0 0 0 0 0 0 0 0 0 0 0 0 0 0 0 0
2023-10-18T01-52-15.510 PM	000021.9285	000000.0015	000000.2021	000000.0994	-000000.1306	-000000.0328	000001.0006	000002.2059	000003.4800	43415	00246	00734	01014	00029	00554	01867	00678	00108	0 0 0 1 0 1 1 1 1 1 1 1 1 1 1 1	0 0 0 0 0 0 0 0 0 0 0 0 0 0 0 0
2023-10-18T01-52-18.067 PM	000021.9312	-000000.0005	000000.1848	000000.0913	-000000.1306	000000.0000	000001.0000	000002.3950	000003.4800	43419	00242	00693	00954	00029	00555	01866	00675	00108	0 0 0 1 0 1 1 1 1 1 1 1 1 1 1 1	0 0 0 0 0 0 0 0 0 0 0 0 0 0 0 0
2023-10-18T01-52-22.132 PM	000021.9298	-000000.0301	000000.1750	000000.0988	-000000.1259	000000.0000	000001.0000	000002.2059	000003.9600	43417	00181	00670	01010	00031	00555	01866	00678	00116	0 0 0 1 0 1 1 1 1 1 1 1 1 1 1 1	0 0 0 0 0 0 0 0 0 0 0 0 0 0 0 0
2023-10-18T01-52-24.210 PM	000021.9305	-000000.0301	000000.1746	000000.0907	-000000.1330	000000.0000	000001.0018	000002.2059	000003.2400	43418	00181	00669	00949	00028	00555	01869	00678	00104	0 0 0 1 0 1 1 1 1 1 1 1 1 1 1 1	0 0 0 0 0 0 0 0 0 0 0 0 0 0 0 0
2023-10-18T01-52-28.319 PM	000021.9312	-000000.0330	000000.1754	000000.0912	-000000.1330	000000.0000	000001.0006	000002.0798	000003.4800	43419	00175	00671	00953	00028	00555	01867	00680	00108	0 0 0 1 0 1 1 1 1 1 1 1 1 1 1 1	0 0 0 0 0 0 0 0 0 0 0 0 0 0 0 0
2023-10-18T01-52-30.527 PM	000021.9325	-000000.0010	000000.2030	000000.0915	-000000.1330	000000.0000	000000.9994	000002.1429	000003.7200	43421	00241	00736	00955	00028	00555	01865	00679	00112	0 0 0 1 0 1 1 1 1 1 1 1 1 1 1 1	0 0 0 0 0 0 0 0 0 0 0 0 0 0 0 0
2023-10-18T01-52-35.093 PM	000021.9305	-000000.0330	000000.1809	000000.0999	-000000.1283	000000.0000	000001.0000	000002.3950	000003.2400	43418	00175	00684	01018	00030	00555	01866	00675	00104	0 0 0 1 0 1 1 1 1 1 1 1 1 1 1 1	0 0 0 0 0 0 0 0 0 0 0 0 0 0 0 0
2023-10-18T01-52-37.480 PM	000021.9305	-000000.0316	000000.1809	000000.0998	-000000.1283	000000.0000	000000.9994	000002.4580	000003.4800	43418	00178	00684	01017	00030	00555	01865	00674	00108	0 0 0 1 0 1 1 1 1 1 1 1 1 1 1 1	0 0 0 0 0 0 0 0 0 0 0 0 0 0 0 0
2023-10-18T01-52-41.481 PM	000021.9305	000000.0010	000000.2021	000000.0909	-000000.1306	000000.0000	000000.9994	000002.3950	000003.2400	43418	00245	00734	00951	00029	00555	01865	00675	00104	0 0 0 1 0 1 1 1 1 1 1 1 1 1 1 1	0 0 0 0 0 0 0 0 0 0 0 0 0 0 0 0
2023-10-18T01-52-45.748 PM	000021.9312	-000000.0321	000000.1733	000000.0968	-000000.1259	000000.0000	000000.9994	000002.2689	000003.7200	43419	00177	00666	00995	00031	00555	01865	00677	00112	0 0 0 1 0 1 1 1 1 1 1 1 1 1 1 1	0 0 0 0 0 0 0 0 0 0 0 0 0 0 0 0
2023-10-18T01-52-48.540 PM	000021.9318	-000000.0321	000000.1746	000000.0915	-000000.1283	000000.0000	000001.0006	000002.2689	000003.4800	43420	00177	00669	00955	00030	00555	01867	00677	00108	0 0 0 1 0 1 1 1 1 1 1 1 1 1 1 1	0 0 0 0 0 0 0 0 0 0 0 0 0 0 0 0
2023-10-18T01-52-52.196 PM	000021.9298	000000.0000	000000.2004	000000.1001	-000000.1211	000000.0000	000001.0006	000002.3950	000003.0000	43417	00243	00730	01019	00033	00555	01867	00675	00100	0 0 0 1 0 1 1 1 1 1 1 1 1 1 1 1	0 0 0 0 0 0 0 0 0 0 0 0 0 0 0 0
2023-10-18T01-52-55.742 PM	000021.9305	000000.0005	000000.2021	000000.0997	-000000.1259	000000.0000	000001.0000	000002.2059	000003.7200	43418	00244	00734	01016	00031	00555	01866	00678	00112	0 0 0 1 0 1 1 1 1 1 1 1 1 1 1 1	0 0 0 0 0 0 0 0 0 0 0 0 0 0 0 0
2023-10-18T01-52-59.190 PM	000021.9312	-000000.0321	000000.1737	000000.0915	-000000.1259	000000.0000	000000.9994	000002.3950	000003.4800	43419	00177	00667	00955	00031	00555	01865	00675	00108	0 0 0 1 0 1 1 1 1 1 1 1 1 1 1 1	0 0 0 0 0 0 0 0 0 0 0 0 0 0 0 0
2023-10-18T01-53-03.713 PM	000021.9345	-000000.0005	000000.2030	000000.0995	-000000.1283	000000.0000	000001.0000	000002.2689	000003.7200	43424	00242	00736	01015	00030	00555	01866	00677	00112	0 0 0 1 0 1 1 1 1 1 1 1 1 1 1 1	0 0 0 0 0 0 0 0 0 0 0 0 0 0 0 0
2023-10-18T01-53-06.175 PM	000021.9312	-000000.0330	000000.1754	000000.0936	-000000.1283	000000.0000	000001.0000	000002.1429	000003.7200	43419	00175	00671	00971	00030	00555	01866	00679	00112	0 0 0 1 0 1 1 1 1 1 1 1 1 1 1 1	0 0 0 0 0 0 0 0 0 0 0 0 0 0 0 0
2023-10-18T01-53-10.754 PM	000021.9318	-000000.0015	000000.2026	000000.0956	-000000.1330	000000.0000	000001.0012	000002.2689	000003.9600	43420	00240	00735	00986	00028	00555	01868	00677	00116	0 0 0 1 0 1 1 1 1 1 1 1 1 1 1 1	0 0 0 0 0 0 0 0 0 0 0 0 0 0 0 0
2023-10-18T01-53-13.716 PM	000021.9305	000000.0005	000000.2021	000000.0929	-000000.1283	000000.0000	000001.0006	000002.0798	000003.2400	43418	00244	00734	00966	00030	00555	01867	00680	00104	0 0 0 1 0 1 1 1 1 1 1 1 1 1 1 1	0 0 0 0 0 0 0 0 0 0 0 0 0 0 0 0
2023-10-18T01-53-17.690 PM	000021.9285	-000000.0321	000000.1733	000000.0970	-000000.1235	000000.0000	000001.0000	000002.3950	000003.7200	43415	00177	00666	00996	00032	00555	01866	00675	00112	0 0 0 1 0 1 1 1 1 1 1 1 1 1 1 1	0 0 0 0 0 0 0 0 0 0 0 0 0 0 0 0
2023-10-18T01-53-21.676 PM	000021.9285	-000000.0301	000000.1750	000000.0925	-000000.1354	000000.0000	000001.0000	000002.3950	000003.4800	43415	00181	00670	00963	00027	00555	01866	00675	00108	0 0 0 1 0 1 1 1 1 1 1 1 1 1 1 1	0 0 0 0 0 0 0 0 0 0 0 0 0 0 0 0
2023-10-18T01-53-23.479 PM	000021.9272	-000000.0296	000000.1750	000000.0925	-000000.1330	000000.0000	000001.0012	000002.2689	000003.7200	43413	00182	00670	00963	00028	00555	01868	00677	00112	0 0 0 1 0 1 1 1 1 1 1 1 1 1 1 1	0 0 0 0 0 0 0 0 0 0 0 0 0 0 0 0
2023-10-18T01-53-28.847 PM	000021.9252	-000000.0306	000000.1742	000000.0924	-000000.1306	000000.0000	000001.0006	000002.1429	000003.2400	43410	00180	00668	00962	00029	00555	01867	00679	00104	0 0 0 1 0 1 1 1 1 1 1 1 1 1 1 1	0 0 0 0 0 0 0 0 0 0 0 0 0 0 0 0
2023-10-18T01-53-30.493 PM	000021.9239	-000000.0301	000000.1750	000000.0933	-000000.1211	000000.0000	000000.9988	000002.3319	000003.7200	43408	00181	00670	00969	00033	00555	01864	00676	00112	0 0 0 1 0 1 1 1 1 1 1 1 1 1 1 1	0 0 0 0 0 0 0 0 0 0 0 0 0 0 0 0
2023-10-18T01-53-34.495 PM	000021.9225	-000000.0301	000000.1742	000000.0947	-000000.1235	000000.0000	000001.0000	000002.3319	000003.7200	43406	00181	00668	00979	00032	00555	01866	00676	00112	0 0 0 1 0 1 1 1 1 1 1 1 1 1 1 1	0 0 0 0 0 0 0 0 0 0 0 0 0 0 0 0
2023-10-18T01-53-38.842 PM	000021.9225	-000000.0335	000000.1754	000000.0937	-000000.1283	000000.0000	000001.0000	000002.4580	000003.4800	43406	00174	00671	00972	00030	00555	01866	00674	00108	0 0 0 1 0 1 1 1 1 1 1 1 1 1 1 1	0 0 0 0 0 0 0 0 0 0 0 0 0 0 0 0
2023-10-18T01-53-42.813 PM	000021.9212	000000.0000	000000.2013	000000.1021	-000000.1283	000000.0000	000001.0012	000002.2059	000003.7200	43404	00243	00732	01034	00030	00555	01868	00678	00112	0 0 0 1 0 1 1 1 1 1 1 1 1 1 1 1	0 0 0 0 0 0 0 0 0 0 0 0 0 0 0 0
2023-10-18T01-53-46.862 PM	000021.9232	-000000.0005	000000.2000	000000.1014	-000000.1306	000000.0000	000001.0006	000002.3950	000003.7200	43407	00242	00729	01029	00029	00555	01867	00675	00112	0 0 0 1 0 1 1 1 1 1 1 1 1 1 1 1	0 0 0 0 0 0 0 0 0 0 0 0 0 0 0 0
2023-10-18T01-53-49.890 PM	000021.9239	-000000.0316	000000.1733	000000.0951	-000000.1259	000000.0000	000000.9994	000002.2059	000003.2400	43408	00178	00666	00982	00031	00555	01865	00678	00104	0 0 0 1 0 1 1 1 1 1 1 1 1 1 1 1	0 0 0 0 0 0 0 0 0 0 0 0 0 0 0 0
2023-10-18T01-53-53.844 PM	000021.9232	000000.0010	000000.2017	000000.0999	-000000.1283	000000.0000	000000.9994	000002.1429	000003.7200	43407	00245	00733	01018	00030	00555	01865	00679	00112	0 0 0 1 0 1 1 1 1 1 1 1 1 1 1 1	0 0 0 0 0 0 0 0 0 0 0 0 0 0 0 0
2023-10-18T01-53-56.792 PM	000021.9225	-000000.0083	000000.2021	000000.1017	-000000.1259	000000.0000	000001.0000	000002.3950	000003.4800	43406	00226	00734	01031	00031	00555	01866	00675	00108	0 0 0 1 0 1 1 1 1 1 1 1 1 1 1 1	0 0 0 0 0 0 0 0 0 0 0 0 0 0 0 0
2023-10-18T01-54-00.840 PM	000021.9239	-000000.0087	000000.1754	000000.0929	-000000.1378	000000.0000	000001.0000	000002.1429	000003.7200	43408	00225	00671	00966	00026	00555	01866	00679	00112	0 0 0 1 0 1 1 1 1 1 1 1 1 1 1 1	0 0 0 0 0 0 0 0 0 0 0 0 0 0 0 0
2023-10-18T01-54-03.838 PM	000021.9232	-000000.0233	000000.1742	000000.0932	-000000.1306	000000.0000	000001.0000	000002.3319	000003.4800	43407	00195	00668	00968	00029	00555	01866	00676	00108	0 0 0 1 0 1 1 1 1 1 1 1 1 1 1 1	0 0 0 0 0 0 0 0 0 0 0 0 0 0 0 0
2023-10-18T01-54-07.834 PM	000021.9219	-000000.0015	000000.2021	000000.0999	-000000.1235	000000.0000	000001.0000	000002.1429	000003.7200	43405	00240	00734	01018	00032	00555	01866	00679	00112	0 0 0 1 0 1 1 1 1 1 1 1 1 1 1 1	0 0 0 0 0 0 0 0 0 0 0 0 0 0 0 0
2023-10-18T01-54-11.760 PM	000021.9212	-000000.0335	000000.1759	000000.0911	-000000.1283	000000.0000	000001.0006	000002.2059	000003.7200	43404	00174	00672	00952	00030	00555	01867	00678	00112	0 0 0 1 0 1 1 1 1 1 1 1 1 1 1 1	0 0 0 0 0 0 0 0 0 0 0 0 0 0 0 0
2023-10-18T01-54-14.757 PM	000021.9212	000000.0010	000000.2021	000000.0990	-000000.1283	000000.0000	000001.0006	000002.4580	000003.9600	43404	00245	00734	01011	00030	00555	01867	00674	00116	0 0 0 1 0 1 1 1 1 1 1 1 1 1 1 1	0 0 0 0 0 0 0 0 0 0 0 0 0 0 0 0
2023-10-18T01-54-16.467 PM	000021.9186	-000000.0194	000000.1733	000000.0916	-000000.1283	000000.0000	000001.0012	000002.3319	000003.7200	43400	00203	00666	00956	00030	00555	01868	00676	00112	0 0 0 1 0 1 1 1 1 1 1 1 1 1 1 1	0 0 0 0 0 0 0 0 0 0 0 0 0 0 0 0
2023-10-18T01-54-21.033 PM	000021.9206	-000000.0228	000000.2038	000000.0998	-000000.1306	000000.0000	000000.9988	000002.4580	000003.4800	43403	00196	00738	01017	00029	00555	01864	00674	00108	0 0 0 1 0 1 1 1 1 1 1 1 1 1 1 1	0 0 0 0 0 0 0 0 0 0 0 0 0 0 0 0
2023-10-18T01-54-23.637 PM	000021.9186	-000000.0058	000000.2026	000000.0997	-000000.1235	000000.0000	000000.9994	000002.2059	000003.7200	43400	00231	00735	01016	00032	00555	01865	00678	00112	0 0 0 1 0 1 1 1 1 1 1 1 1 1 1 1	0 0 0 0 0 0 0 0 0 0 0 0 0 0 0 0
2023-10-18T01-54-28.033 PM	000021.9186	-000000.0131	000000.1729	000000.0915	-000000.1330	000000.0000	000000.9988	000002.1429	000003.7200	43400	00216	00665	00955	00028	00555	01864	00679	00112	0 0 0 1 0 1 1 1 1 1 1 1 1 1 1 1	0 0 0 0 0 0 0 0 0 0 0 0 0 0 0 0
2023-10-18T01-54-31.014 PM	000021.9199	-000000.0015	000000.2030	000000.0998	-000000.1283	000000.0000	000000.9994	000002.3950	000003.7200	43402	00240	00736	01017	00030	00555	01865	00675	00112	0 0 0 1 0 1 1 1 1 1 1 1 1 1 1 1	0 0 0 0 0 0 0 0 0 0 0 0 0 0 0 0
2023-10-18T01-54-34.465 PM	000021.9212	-000000.0325	000000.1746	000000.0909	-000000.1330	000000.0000	000001.0000	000002.2059	000003.7200	43404	00176	00669	00951	00028	00555	01866	00678	00112	0 0 0 1 0 1 1 1 1 1 1 1 1 1 1 1	0 0 0 0 0 0 0 0 0 0 0 0 0 0 0 0
2023-10-18T01-54-39.078 PM	000021.9225	-000000.0325	000000.1750	000000.0911	-000000.1330	000000.0000	000001.0000	000002.3319	000003.9600	43406	00176	00670	00952	00028	00555	01866	00676	00116	0 0 0 1 0 1 1 1 1 1 1 1 1 1 1 1	0 0 0 0 0 0 0 0 0 0 0 0 0 0 0 0
2023-10-18T01-54-41.400 PM	000021.9212	000000.0000	000000.2009	000000.0999	-000000.1283	000000.0000	000000.9994	000002.3319	000003.7200	43404	00243	00731	01018	00030	00555	01865	00676	00112	0 0 0 1 0 1 1 1 1 1 1 1 1 1 1 1	0 0 0 0 0 0 0 0 0 0 0 0 0 0 0 0
2023-10-18T01-54-45.778 PM	000021.9219	-000000.0321	000000.1754	000000.0908	-000000.1306	000000.0000	000000.9988	000002.2059	000003.9600	43405	00177	00671	00950	00029	00555	01864	00678	00116	0 0 0 1 0 1 1 1 1 1 1 1 1 1 1 1	0 0 0 0 0 0 0 0 0 0 0 0 0 0 0 0
2023-10-18T01-54-48.447 PM	000021.9206	000000.0000	000000.1801	000000.0915	-000000.1330	000000.0000	000000.9988	000002.0798	000003.4800	43403	00243	00682	00955	00028	00555	01864	00680	00108	0 0 0 1 0 1 1 1 1 1 1 1 1 1 1 1	0 0 0 0 0 0 0 0 0 0 0 0 0 0 0 0
2023-10-18T01-54-52.446 PM	000021.9206	-000000.0311	000000.1970	000000.1003	-000000.1235	000000.0000	000001.0000	000002.2689	000003.7200	43403	00179	00722	01021	00032	00555	01866	00677	00112	0 0 0 1 0 1 1 1 1 1 1 1 1 1 1 1	0 0 0 0 0 0 0 0 0 0 0 0 0 0 0 0
2023-10-18T01-54-55.789 PM	000021.9192	-000000.0262	000000.2034	000000.0998	-000000.1283	000000.0000	000001.0000	000002.0798	000003.9600	43401	00189	00737	01017	00030	00555	01866	00680	00116	0 0 0 1 0 1 1 1 1 1 1 1 1 1 1 1	0 0 0 0 0 0 0 0 0 0 0 0 0 0 0 0
2023-10-18T01-54-59.806 PM	000021.9206	-000000.0044	000000.1729	000000.0915	-000000.1283	000000.0000	000000.9994	000002.0798	000004.2000	43403	00234	00665	00955	00030	00555	01865	00680	00120	0 0 0 1 0 1 1 1 1 1 1 1 1 1 1 1	0 0 0 0 0 0 0 0 0 0 0 0 0 0 0 0
2023-10-18T01-55-03.744 PM	000021.9212	-000000.0024	000000.2034	000000.0994	-000000.1283	000000.0000	000001.0000	000002.3319	000003.4800	43404	00238	00737	01014	00030	00555	01866	00676	00108	0 0 0 1 0 1 1 1 1 1 1 1 1 1 1 1	0 0 0 0 0 0 0 0 0 0 0 0 0 0 0 0
2023-10-18T01-55-06.756 PM	000021.9245	-000000.0306	000000.1746	000000.0909	-000000.1306	000000.0000	000001.0012	000002.4580	000003.7200	43409	00180	00669	00951	00029	00555	01868	00674	00112	0 0 0 1 0 1 1 1 1 1 1 1 1 1 1 1	0 0 0 0 0 0 0 0 0 0 0 0 0 0 0 0
2023-10-18T01-55-10.899 PM	000021.9232	000000.0005	000000.2009	000000.1002	-000000.1235	000000.0000	000000.9994	000002.1429	000003.7200	43407	00244	00731	01020	00032	00555	01865	00679	00112	0 0 0 1 0 1 1 1 1 1 1 1 1 1 1 1	0 0 0 0 0 0 0 0 0 0 0 0 0 0 0 0
2023-10-18T01-55-13.788 PM	000021.9259	000000.0010	000000.1996	000000.1001	-000000.1259	000000.0000	000000.9994	000002.3950	000003.4800	43411	00245	00728	01019	00031	00555	01865	00675	00108	0 0 0 1 0 1 1 1 1 1 1 1 1 1 1 1	0 0 0 0 0 0 0 0 0 0 0 0 0 0 0 0
2023-10-18T01-55-17.803 PM	000021.9272	-000000.0340	000000.1763	000000.0911	-000000.1330	000000.0000	000000.9994	000002.2689	000003.7200	43413	00173	00673	00952	00028	00555	01865	00677	00112	0 0 0 1 0 1 1 1 1 1 1 1 1 1 1 1	0 0 0 0 0 0 0 0 0 0 0 0 0 0 0 0
2023-10-18T01-55-20.737 PM	000021.9285	-000000.0010	000000.1839	000000.0912	-000000.1354	000000.0000	000001.0006	000002.2059	000003.7200	43415	00241	00691	00953	00027	00555	01867	00678	00112	0 0 0 1 0 1 1 1 1 1 1 1 1 1 1 1	0 0 0 0 0 0 0 0 0 0 0 0 0 0 0 0
2023-10-18T01-55-23.404 PM	000021.9298	000000.0000	000000.1801	000000.0915	-000000.1354	000000.0000	000000.9994	000002.3319	000003.7200	43417	00243	00682	00955	00027	00555	01865	00676	00112	0 0 0 1 0 1 1 1 1 1 1 1 1 1 1 1	0 0 0 0 0 0 0 0 0 0 0 0 0 0 0 0
2023-10-18T01-55-28.789 PM	000021.9298	-000000.0019	000000.1941	000000.0913	-000000.1330	000000.0000	000001.0000	000002.2689	000003.4800	43417	00239	00715	00954	00028	00555	01866	00677	00108	0 0 0 1 0 1 1 1 1 1 1 1 1 1 1 1	0 0 0 0 0 0 0 0 0 0 0 0 0 0 0 0
2023-10-18T01-55-31.786 PM	000021.9318	-000000.0015	000000.2026	000000.0916	-000000.1330	000000.0000	000000.9994	000002.1429	000003.7200	43420	00240	00735	00956	00028	00555	01865	00679	00112	0 0 0 1 0 1 1 1 1 1 1 1 1 1 1 1	0 0 0 0 0 0 0 0 0 0 0 0 0 0 0 0
2023-10-18T01-55-35.787 PM	000021.9325	-000000.0330	000000.1966	000000.0994	-000000.1259	000000.0000	000000.9988	000002.2689	000003.4800	43421	00175	00721	01014	00031	00555	01864	00677	00108	0 0 0 1 0 1 1 1 1 1 1 1 1 1 1 1	0 0 0 0 0 0 0 0 0 0 0 0 0 0 0 0
2023-10-18T01-55-38.738 PM	000021.9338	-000000.0311	000000.1754	000000.0904	-000000.1330	000000.0000	000001.0000	000002.2059	000003.7200	43423	00179	00671	00947	00028	00555	01866	00678	00112	0 0 0 1 0 1 1 1 1 1 1 1 1 1 1 1	0 0 0 0 0 0 0 0 0 0 0 0 0 0 0 0
2023-10-18T01-55-42.065 PM	000021.9325	000000.0015	000000.2021	000000.0995	-000000.1259	000000.0000	000001.0000	000002.4580	000003.2400	43421	00246	00734	01015	00031	00555	01866	00674	00104	0 0 0 1 0 1 1 1 1 1 1 1 1 1 1 1	0 0 0 0 0 0 0 0 0 0 0 0 0 0 0 0
2023-10-18T01-55-46.803 PM	000021.9298	000000.0000	000000.1996	000000.1003	-000000.1235	000000.0000	000000.9994	000002.0798	000003.7200	43417	00243	00728	01021	00032	00555	01865	00680	00112	0 0 0 1 0 1 1 1 1 1 1 1 1 1 1 1	0 0 0 0 0 0 0 0 0 0 0 0 0 0 0 0
2023-10-18T01-55-49.408 PM	000021.9318	-000000.0311	000000.1725	000000.0917	-000000.1306	000000.0000	000000.9994	000002.3950	000003.7200	43420	00179	00664	00957	00029	00555	01865	00675	00112	0 0 0 1 0 1 1 1 1 1 1 1 1 1 1 1	0 0 0 0 0 0 0 0 0 0 0 0 0 0 0 0
2023-10-18T01-55-53.708 PM	000021.9318	000000.0024	000000.2013	000000.0999	-000000.1211	000000.0000	000001.0012	000002.4580	000003.7200	43420	00248	00732	01018	00033	00555	01868	00674	00112	0 0 0 1 0 1 1 1 1 1 1 1 1 1 1 1	0 0 0 0 0 0 0 0 0 0 0 0 0 0 0 0
2023-10-18T01-55-56.736 PM	000021.9325	-000000.0223	000000.2013	000000.1003	-000000.1283	000000.0000	000001.0031	000002.3950	000003.4800	43421	00197	00732	01021	00030	00555	01871	00675	00108	0 0 0 1 0 1 1 1 1 1 1 1 1 1 1 1	0 0 0 0 0 0 0 0 0 0 0 0 0 0 0 0
2023-10-18T01-56-00.750 PM	000021.9318	000000.0019	000000.2017	000000.0932	-000000.1283	000000.0000	000000.9994	000002.1429	000003.7200	43420	00247	00733	00968	00030	00555	01865	00679	00112	0 0 0 1 0 1 1 1 1 1 1 1 1 1 1 1	0 0 0 0 0 0 0 0 0 0 0 0 0 0 0 0
2023-10-18T01-56-03.684 PM	000021.9312	000000.0019	000000.2017	000000.0921	-000000.1283	000000.0000	000001.0000	000002.3319	000003.4800	43419	00247	00733	00960	00030	00555	01866	00676	00108	0 0 0 1 0 1 1 1 1 1 1 1 1 1 1 1	0 0 0 0 0 0 0 0 0 0 0 0 0 0 0 0
2023-10-18T01-56-07.686 PM	000021.9318	-000000.0306	000000.1776	000000.1005	-000000.1259	000000.0000	000001.0006	000002.1429	000003.4800	43420	00180	00676	01022	00031	00555	01867	00679	00108	0 0 0 1 0 1 1 1 1 1 1 1 1 1 1 1	0 0 0 0 0 0 0 0 0 0 0 0 0 0 0 0
2023-10-18T01-56-10.698 PM	000021.9312	-000000.0340	000000.1763	000000.0912	-000000.1354	000000.0000	000001.0012	000002.3950	000003.7200	43419	00173	00673	00953	00027	00555	01868	00675	00112	0 0 0 1 0 1 1 1 1 1 1 1 1 1 1 1	0 0 0 0 0 0 0 0 0 0 0 0 0 0 0 0
2023-10-18T01-56-14.730 PM	000021.9318	000000.0029	000000.2004	000000.1002	-000000.1235	000000.0000	000001.0025	000002.4580	000003.7200	43420	00249	00730	01020	00032	00555	01870	00674	00112	0 0 0 1 0 1 1 1 1 1 1 1 1 1 1 1	0 0 0 0 0 0 0 0 0 0 0 0 0 0 0 0
2023-10-18T01-56-18.417 PM	000021.9298	-000000.0316	000000.1754	000000.0905	-000000.1306	000000.0000	000001.0000	000002.2059	000003.7200	43417	00178	00671	00948	00029	00555	01866	00678	00112	0 0 0 1 0 1 1 1 1 1 1 1 1 1 1 1	0 0 0 0 0 0 0 0 0 0 0 0 0 0 0 0
2023-10-18T01-56-21.759 PM	000021.9305	-000000.0321	000000.1754	000000.0905	-000000.1330	000000.0000	000001.0012	000002.2059	000003.9600	43418	00177	00671	00948	00028	00555	01868	00678	00116	0 0 0 1 0 1 1 1 1 1 1 1 1 1 1 1	0 0 0 0 0 0 0 0 0 0 0 0 0 0 0 0
2023-10-18T01-56-25.809 PM	000021.9285	-000000.0010	000000.2038	000000.0994	-000000.1259	000000.0000	000000.9994	000002.3950	000003.7200	43415	00241	00738	01014	00031	00555	01865	00675	00112	0 0 0 1 0 1 1 1 1 1 1 1 1 1 1 1	0 0 0 0 0 0 0 0 0 0 0 0 0 0 0 0
2023-10-18T01-56-28.379 PM	000021.9298	-000000.0321	000000.1733	000000.0972	-000000.1283	000000.0000	000001.0000	000002.2689	000003.7200	43417	00177	00666	00998	00030	00555	01866	00677	00112	0 0 0 1 0 1 1 1 1 1 1 1 1 1 1 1	0 0 0 0 0 0 0 0 0 0 0 0 0 0 0 0
2023-10-18T01-56-32.709 PM	000021.9298	000000.0000	000000.2026	000000.0955	-000000.1330	000000.0000	000001.0000	000002.2059	000003.7200	43417	00243	00735	00985	00028	00555	01866	00678	00112	0 0 0 1 0 1 1 1 1 1 1 1 1 1 1 1	0 0 0 0 0 0 0 0 0 0 0 0 0 0 0 0
2023-10-18T01-56-36.756 PM	000021.9298	000000.0019	000000.2009	000000.0939	-000000.1259	000000.0000	000001.0000	000002.2689	000003.7200	43417	00247	00731	00973	00031	00555	01866	00677	00112	0 0 0 1 0 1 1 1 1 1 1 1 1 1 1 1	0 0 0 0 0 0 0 0 0 0 0 0 0 0 0 0
2023-10-18T01-56-39.707 PM	000021.9278	-000000.0306	000000.1725	000000.0944	-000000.1306	000000.0000	000001.0006	000002.2059	000003.0000	43414	00180	00664	00977	00029	00555	01867	00678	00100	0 0 0 1 0 1 1 1 1 1 1 1 1 1 1 1	0 0 0 0 0 0 0 0 0 0 0 0 0 0 0 0
2023-10-18T01-56-42.390 PM	000021.9285	-000000.0301	000000.1759	000000.0905	-000000.1354	000000.0000	000001.0006	000002.2059	000003.7200	43415	00181	00672	00948	00027	00555	01867	00678	00112	0 0 0 1 0 1 1 1 1 1 1 1 1 1 1 1	0 0 0 0 0 0 0 0 0 0 0 0 0 0 0 0
2023-10-18T01-56-45.559 PM	000021.9278	-000000.0306	000000.1767	000000.0911	-000000.1330	000000.0000	000001.0006	000002.1429	000003.7200	43414	00180	00674	00952	00028	00555	01867	00679	00112	0 0 0 1 0 1 1 1 1 1 1 1 1 1 1 1	0 0 0 0 0 0 0 0 0 0 0 0 0 0 0 0
2023-10-18T01-56-49.076 PM	000021.9272	-000000.0019	000000.2034	000000.0987	-000000.1354	000000.0000	000001.0012	000002.1429	000003.7200	43413	00239	00737	01009	00027	00555	01868	00679	00112	0 0 0 1 0 1 1 1 1 1 1 1 1 1 1 1	0 0 0 0 0 0 0 0 0 0 0 0 0 0 0 0
2023-10-18T01-56-52.732 PM	000021.9272	-000000.0325	000000.1742	000000.0931	-000000.1259	000000.0000	000001.0006	000002.1429	000003.9600	43413	00176	00668	00967	00031	00555	01867	00679	00116	0 0 0 1 0 1 1 1 1 1 1 1 1 1 1 1	0 0 0 0 0 0 0 0 0 0 0 0 0 0 0 0
2023-10-18T01-56-55.431 PM	000021.9245	-000000.0321	000000.1763	000000.0955	-000000.1283	000000.0000	000001.0006	000002.4580	000003.9600	43409	00177	00673	00985	00030	00555	01867	00674	00116	0 0 0 1 0 1 1 1 1 1 1 1 1 1 1 1	0 0 0 0 0 0 0 0 0 0 0 0 0 0 0 0
2023-10-18T01-56-59.435 PM	000021.9239	000000.0005	000000.2000	000000.0972	-000000.1330	000000.0000	000001.0000	000002.2689	000003.4800	43408	00244	00729	00998	00028	00555	01866	00677	00108	0 0 0 1 0 1 1 1 1 1 1 1 1 1 1 1	0 0 0 0 0 0 0 0 0 0 0 0 0 0 0 0
2023-10-18T01-57-02.385 PM	000021.9245	-000000.0058	000000.2051	000000.0994	-000000.1235	000000.0000	000001.0006	000002.2059	000003.0000	43409	00231	00741	01014	00032	00555	01867	00678	00100	0 0 0 1 0 1 1 1 1 1 1 1 1 1 1 1	0 0 0 0 0 0 0 0 0 0 0 0 0 0 0 0
2023-10-18T01-57-06.419 PM	000021.9225	-000000.0253	000000.1729	000000.0920	-000000.1354	000000.0000	000001.0006	000002.2059	000003.4800	43406	00191	00665	00959	00027	00555	01867	00678	00108	0 0 0 1 0 1 1 1 1 1 1 1 1 1 1 1	0 0 0 0 0 0 0 0 0 0 0 0 0 0 0 0
2023-10-18T01-57-11.050 PM	000021.9219	-000000.0024	000000.2004	000000.1005	-000000.1259	000000.0000	000000.9994	000002.2059	000003.4800	43405	00238	00730	01022	00031	00555	01865	00678	00108	0 0 0 1 0 1 1 1 1 1 1 1 1 1 1 1	0 0 0 0 0 0 0 0 0 0 0 0 0 0 0 0
2023-10-18T01-57-13.404 PM	000021.9212	000000.0005	000000.1996	000000.1006	-000000.1235	000000.0000	000001.0000	000002.2689	000003.9600	43404	00244	00728	01023	00032	00555	01866	00677	00116	0 0 0 1 0 1 1 1 1 1 1 1 1 1 1 1	0 0 0 0 0 0 0 0 0 0 0 0 0 0 0 0
2023-10-18T01-57-17.327 PM	000021.9206	-000000.0345	000000.1767	000000.0911	-000000.1306	000000.0000	000001.0000	000002.2059	000003.4800	43403	00172	00674	00952	00029	00555	01866	00678	00108	0 0 0 1 0 1 1 1 1 1 1 1 1 1 1 1	0 0 0 0 0 0 0 0 0 0 0 0 0 0 0 0
2023-10-18T01-57-20.889 PM	000021.9206	000000.0019	000000.2004	000000.1002	-000000.1259	000000.0000	000000.9994	000002.3950	000003.2400	43403	00247	00730	01020	00031	00555	01865	00675	00104	0 0 0 1 0 1 1 1 1 1 1 1 1 1 1 1	0 0 0 0 0 0 0 0 0 0 0 0 0 0 0 0
2023-10-18T01-57-24.906 PM	000021.9192	-000000.0296	000000.1746	000000.0908	-000000.1235	000000.0000	000000.9994	000002.3319	000003.9600	43401	00182	00669	00950	00032	00555	01865	00676	00116	0 0 0 1 0 1 1 1 1 1 1 1 1 1 1 1	0 0 0 0 0 0 0 0 0 0 0 0 0 0 0 0
2023-10-18T01-57-26.977 PM	000021.9199	-000000.0049	000000.2004	000000.1005	-000000.1283	000000.0000	000001.0000	000002.2059	000003.4800	43402	00233	00730	01022	00030	00555	01866	00678	00108	0 0 0 1 0 1 1 1 1 1 1 1 1 1 1 1	0 0 0 0 0 0 0 0 0 0 0 0 0 0 0 0
2023-10-18T01-57-31.668 PM	000021.9192	000000.0019	000000.2017	000000.0994	-000000.1235	000000.0000	000000.9994	000002.4580	000003.9600	43401	00247	00733	01014	00032	00555	01865	00674	00116	0 0 0 1 0 1 1 1 1 1 1 1 1 1 1 1	0 0 0 0 0 0 0 0 0 0 0 0 0 0 0 0
2023-10-18T01-57-35.670 PM	000021.9192	-000000.0180	000000.1996	000000.1005	-000000.1259	000000.0000	000001.0025	000002.0798	000003.7200	43401	00206	00728	01022	00031	00555	01870	00680	00112	0 0 0 1 0 1 1 1 1 1 1 1 1 1 1 1	0 0 0 0 0 0 0 0 0 0 0 0 0 0 0 0
2023-10-18T01-57-38.636 PM	000021.9192	-000000.0078	000000.1754	000000.0904	-000000.1283	000000.0000	000001.0006	000002.1429	000003.7200	43401	00227	00671	00947	00030	00555	01867	00679	00112	0 0 0 1 0 1 1 1 1 1 1 1 1 1 1 1	0 0 0 0 0 0 0 0 0 0 0 0 0 0 0 0
2023-10-18T01-57-42.685 PM	000021.9179	-000000.0306	000000.1949	000000.0991	-000000.1235	000000.0000	000000.9988	000002.3950	000003.7200	43399	00180	00717	01012	00032	00555	01864	00675	00112	0 0 0 1 0 1 1 1 1 1 1 1 1 1 1 1	0 0 0 0 0 0 0 0 0 0 0 0 0 0 0 0
2023-10-18T01-57-45.697 PM	000021.9179	-000000.0233	000000.2030	000000.0998	-000000.1306	000000.0000	000001.0006	000002.3319	000003.7200	43399	00195	00736	01017	00029	00555	01867	00676	00112	0 0 0 1 0 1 1 1 1 1 1 1 1 1 1 1	0 0 0 0 0 0 0 0 0 0 0 0 0 0 0 0
2023-10-18T01-57-49.656 PM	000021.9166	-000000.0112	000000.1737	000000.0917	-000000.1354	000000.0000	000001.0025	000002.3950	000003.7200	43397	00220	00667	00957	00027	00555	01870	00675	00112	0 0 0 1 0 1 1 1 1 1 1 1 1 1 1 1	0 0 0 0 0 0 0 0 0 0 0 0 0 0 0 0
2023-10-18T01-57-52.622 PM	000021.9186	000000.0005	000000.2000	000000.1003	-000000.1283	000000.0000	000000.9994	000002.4580	000003.7200	43400	00244	00729	01021	00030	00555	01865	00674	00112	0 0 0 1 0 1 1 1 1 1 1 1 1 1 1 1	0 0 0 0 0 0 0 0 0 0 0 0 0 0 0 0
2023-10-18T01-57-56.716 PM	000021.9186	-000000.0345	000000.1767	000000.0909	-000000.1354	000000.0000	000001.0006	000002.2689	000003.7200	43400	00172	00674	00951	00027	00555	01867	00677	00112	0 0 0 1 0 1 1 1 1 1 1 1 1 1 1 1	0 0 0 0 0 0 0 0 0 0 0 0 0 0 0 0
2023-10-18T01-57-59.668 PM	000021.9179	-000000.0311	000000.1763	000000.0901	-000000.1283	000000.0000	000000.9994	000002.2689	000003.2400	43399	00179	00673	00945	00030	00555	01865	00677	00104	0 0 0 1 0 1 1 1 1 1 1 1 1 1 1 1	0 0 0 0 0 0 0 0 0 0 0 0 0 0 0 0
2023-10-18T01-58-03.668 PM	000021.9199	000000.0000	000000.2000	000000.1006	-000000.1283	000000.0000	000000.9994	000002.3319	000003.7200	43402	00243	00729	01023	00030	00555	01865	00676	00112	0 0 0 1 0 1 1 1 1 1 1 1 1 1 1 1	0 0 0 0 0 0 0 0 0 0 0 0 0 0 0 0
2023-10-18T01-58-07.729 PM	000021.9192	-000000.0340	000000.1767	000000.0909	-000000.1330	000000.0000	000000.9982	000002.1429	000003.4800	43401	00173	00674	00951	00028	00555	01863	00679	00108	0 0 0 1 0 1 1 1 1 1 1 1 1 1 1 1	0 0 0 0 0 0 0 0 0 0 0 0 0 0 0 0
2023-10-18T01-58-09.297 PM	000021.9192	-000000.0335	000000.2013	000000.0994	-000000.1283	000000.0000	000000.9994	000002.4580	000003.7200	43401	00174	00732	01014	00030	00555	01865	00674	00112	0 0 0 1 0 1 1 1 1 1 1 1 1 1 1 1	0 0 0 0 0 0 0 0 0 0 0 0 0 0 0 0
2023-10-18T01-58-14.661 PM	000021.9206	-000000.0321	000000.1962	000000.1005	-000000.1283	000000.0000	000000.9994	000002.3950	000003.7200	43403	00177	00720	01022	00030	00555	01865	00675	00112	0 0 0 1 0 1 1 1 1 1 1 1 1 1 1 1	0 0 0 0 0 0 0 0 0 0 0 0 0 0 0 0
2023-10-18T01-58-17.659 PM	000021.9212	-000000.0296	000000.1962	000000.1002	-000000.1259	000000.0000	000001.0012	000002.1429	000003.9600	43404	00182	00720	01020	00031	00555	01868	00679	00116	0 0 0 1 0 1 1 1 1 1 1 1 1 1 1 1	0 0 0 0 0 0 0 0 0 0 0 0 0 0 0 0
2023-10-18T01-58-21.711 PM	000021.9232	-000000.0010	000000.1839	000000.0904	-000000.1306	000000.0000	000000.9994	000002.1429	000003.9600	43407	00241	00691	00947	00029	00555	01865	00679	00116	0 0 0 1 0 1 1 1 1 1 1 1 1 1 1 1	0 0 0 0 0 0 0 0 0 0 0 0 0 0 0 0
2023-10-18T01-58-24.312 PM	000021.9232	000000.0000	000000.2009	000000.1005	-000000.1306	000000.0000	000000.9994	000002.2689	000003.4800	43407	00243	00731	01022	00029	00555	01865	00677	00108	0 0 0 1 0 1 1 1 1 1 1 1 1 1 1 1	0 0 0 0 0 0 0 0 0 0 0 0 0 0 0 0
2023-10-18T01-58-28.297 PM	000021.9245	-000000.0316	000000.1725	000000.0920	-000000.1330	000000.0000	000001.0000	000002.1429	000003.4800	43409	00178	00664	00959	00028	00555	01866	00679	00108	0 0 0 1 0 1 1 1 1 1 1 1 1 1 1 1	0 0 0 0 0 0 0 0 0 0 0 0 0 0 0 0
2023-10-18T01-58-32.297 PM	000021.9272	000000.0029	000000.2000	000000.1002	-000000.1235	000000.0000	000001.0000	000002.3950	000003.0000	43413	00249	00729	01020	00032	00555	01866	00675	00100	0 0 0 1 0 1 1 1 1 1 1 1 1 1 1 1	0 0 0 0 0 0 0 0 0 0 0 0 0 0 0 0
2023-10-18T01-58-34.996 PM	000021.9265	000000.0010	000000.1776	000000.0917	-000000.1306	000000.0000	000000.9982	000002.3319	000003.4800	43412	00245	00676	00957	00029	00555	01863	00676	00108	0 0 0 1 0 1 1 1 1 1 1 1 1 1 1 1	0 0 0 0 0 0 0 0 0 0 0 0 0 0 0 0
2023-10-18T01-58-39.688 PM	000021.9278	-000000.0345	000000.1771	000000.0909	-000000.1354	000000.0000	000000.9988	000002.2059	000003.4800	43414	00172	00675	00951	00027	00555	01864	00678	00108	0 0 0 1 0 1 1 1 1 1 1 1 1 1 1 1	0 0 0 0 0 0 0 0 0 0 0 0 0 0 0 0
2023-10-18T01-58-42.575 PM	000021.9292	000000.0024	000000.1954	000000.0908	-000000.1283	000000.0000	000001.0000	000002.4580	000003.4800	43416	00248	00718	00950	00030	00555	01866	00674	00108	0 0 0 1 0 1 1 1 1 1 1 1 1 1 1 1	0 0 0 0 0 0 0 0 0 0 0 0 0 0 0 0
2023-10-18T01-58-46.576 PM	000021.9292	-000000.0282	000000.1856	000000.1001	-000000.1259	000000.0000	000001.0012	000002.1429	000003.7200	43416	00185	00695	01019	00031	00555	01868	00679	00112	0 0 0 1 0 1 1 1 1 1 1 1 1 1 1 1	0 0 0 0 0 0 0 0 0 0 0 0 0 0 0 0
2023-10-18T01-58-50.657 PM	000021.9278	-000000.0287	000000.1898	000000.1002	-000000.1235	000000.0000	000001.0006	000002.3319	000003.7200	43414	00184	00705	01020	00032	00555	01867	00676	00112	0 0 0 1 0 1 1 1 1 1 1 1 1 1 1 1	0 0 0 0 0 0 0 0 0 0 0 0 0 0 0 0
2023-10-18T01-58-53.654 PM	000021.9298	-000000.0024	000000.1941	000000.0911	-000000.1378	000000.0000	000001.0031	000002.3319	000003.2400	43417	00238	00715	00952	00026	00555	01871	00676	00104	0 0 0 1 0 1 1 1 1 1 1 1 1 1 1 1	0 0 0 0 0 0 0 0 0 0 0 0 0 0 0 0
2023-10-18T01-58-57.720 PM	000021.9305	-000000.0282	000000.1767	000000.0997	-000000.1235	000000.0000	000000.9994	000002.3319	000003.2400	43418	00185	00674	01016	00032	00555	01865	00676	00104	0 0 0 1 0 1 1 1 1 1 1 1 1 1 1 1	0 0 0 0 0 0 0 0 0 0 0 0 0 0 0 0
2023-10-18T01-59-00.591 PM	000021.9285	-000000.0340	000000.1771	000000.0908	-000000.1354	000000.0000	000001.0012	000002.1429	000003.9600	43415	00173	00675	00950	00027	00555	01868	00679	00116	0 0 0 1 0 1 1 1 1 1 1 1 1 1 1 1	0 0 0 0 0 0 0 0 0 0 0 0 0 0 0 0
2023-10-18T01-59-04.608 PM	000021.9278	-000000.0029	000000.2051	000000.0994	-000000.1259	000000.0000	000001.0018	000002.3950	000003.9600	43414	00237	00741	01014	00031	00555	01869	00675	00116	0 0 0 1 0 1 1 1 1 1 1 1 1 1 1 1	0 0 0 0 0 0 0 0 0 0 0 0 0 0 0 0
2023-10-18T01-59-07.613 PM	000021.9278	000000.0024	000000.2000	000000.1002	-000000.1283	000000.0000	000001.0018	000002.2059	000003.4800	43414	00248	00729	01020	00030	00555	01869	00678	00108	0 0 0 1 0 1 1 1 1 1 1 1 1 1 1 1	0 0 0 0 0 0 0 0 0 0 0 0 0 0 0 0
2023-10-18T01-59-11.622 PM	000021.9265	-000000.0335	000000.1776	000000.0905	-000000.1354	000000.0000	000001.0006	000002.2059	000003.9600	43412	00174	00676	00948	00027	00555	01867	00678	00116	0 0 0 1 0 1 1 1 1 1 1 1 1 1 1 1	0 0 0 0 0 0 0 0 0 0 0 0 0 0 0 0
2023-10-18T01-59-14.596 PM	000021.9272	000000.0010	000000.2026	000000.0923	-000000.1259	000000.0000	000001.0006	000002.4580	000003.7200	43413	00245	00735	00961	00031	00555	01867	00674	00112	0 0 0 1 0 1 1 1 1 1 1 1 1 1 1 1	0 0 0 0 0 0 0 0 0 0 0 0 0 0 0 0
2023-10-18T01-59-17.905 PM	000021.9272	-000000.0325	000000.1733	000000.1002	-000000.1283	000000.0000	000001.0000	000002.2689	000003.7200	43413	00176	00666	01020	00030	00555	01866	00677	00112	0 0 0 1 0 1 1 1 1 1 1 1 1 1 1 1	0 0 0 0 0 0 0 0 0 0 0 0 0 0 0 0
2023-10-18T01-59-22.625 PM	000021.9259	-000000.0325	000000.1725	000000.1011	-000000.1259	000000.0000	000000.9994	000002.3319	000003.2400	43411	00176	00664	01027	00031	00555	01865	00676	00104	0 0 0 1 0 1 1 1 1 1 1 1 1 1 1 1	0 0 0 0 0 0 0 0 0 0 0 0 0 0 0 0
2023-10-18T01-59-25.652 PM	000021.9278	-000000.0019	000000.2004	000000.0937	-000000.1354	000000.0000	000000.9994	000002.1429	000003.7200	43414	00239	00730	00972	00027	00555	01865	00679	00112	0 0 0 1 0 1 1 1 1 1 1 1 1 1 1 1	0 0 0 0 0 0 0 0 0 0 0 0 0 0 0 0
2023-10-18T01-59-29.700 PM	000021.9298	-000000.0325	000000.1763	000000.1026	-000000.1283	000000.0000	000001.0025	000002.2059	000003.4800	43417	00176	00673	01038	00030	00555	01870	00678	00108	0 0 0 1 0 1 1 1 1 1 1 1 1 1 1 1	0 0 0 0 0 0 0 0 0 0 0 0 0 0 0 0
2023-10-18T01-59-32.572 PM	000021.9298	-000000.0345	000000.1776	000000.0924	-000000.1330	000000.0000	000001.0006	000002.2689	000003.7200	43417	00172	00676	00962	00028	00555	01867	00677	00112	0 0 0 1 0 1 1 1 1 1 1 1 1 1 1 1	0 0 0 0 0 0 0 0 0 0 0 0 0 0 0 0
2023-10-18T01-59-35.898 PM	000021.9312	000000.0034	000000.2004	000000.1015	-000000.1211	000000.0000	000001.0000	000002.4580	000003.0000	43419	00250	00730	01030	00033	00555	01866	00674	00100	0 0 0 1 0 1 1 1 1 1 1 1 1 1 1 1	0 0 0 0 0 0 0 0 0 0 0 0 0 0 0 0
2023-10-18T01-59-38.895 PM	000021.9292	-000000.0015	000000.2021	000000.1021	-000000.1306	000000.0000	000001.0006	000002.2689	000003.7200	43416	00240	00734	01034	00029	00555	01867	00677	00112	0 0 0 1 0 1 1 1 1 1 1 1 1 1 1 1	0 0 0 0 0 0 0 0 0 0 0 0 0 0 0 0
2023-10-18T01-59-42.598 PM	000021.9285	-000000.0325	000000.1733	000000.0937	-000000.1283	000000.0000	000001.0000	000002.4580	000003.2400	43415	00176	00666	00972	00030	00555	01866	00674	00104	0 0 0 1 0 1 1 1 1 1 1 1 1 1 1 1	0 0 0 0 0 0 0 0 0 0 0 0 0 0 0 0
2023-10-18T01-59-45.343 PM	000021.9292	-000000.0335	000000.1776	000000.0958	-000000.1259	000000.0000	000001.0000	000002.2059	000003.7200	43416	00174	00676	00987	00031	00555	01866	00678	00112	0 0 0 1 0 1 1 1 1 1 1 1 1 1 1 1	0 0 0 0 0 0 0 0 0 0 0 0 0 0 0 0
2023-10-18T01-59-49.421 PM	000021.9285	-000000.0029	000000.2047	000000.0933	-000000.1330	000000.0000	000001.0006	000002.2689	000003.4800	43415	00237	00740	00969	00028	00555	01867	00677	00108	0 0 0 1 0 1 1 1 1 1 1 1 1 1 1 1	0 0 0 0 0 0 0 0 0 0 0 0 0 0 0 0
2023-10-18T01-59-53.813 PM	000021.9265	-000000.0325	000000.1729	000000.0975	-000000.1283	000000.0000	000001.0006	000002.2689	000003.7200	43412	00176	00665	01000	00030	00555	01867	00677	00112	0 0 0 1 0 1 1 1 1 1 1 1 1 1 1 1	0 0 0 0 0 0 0 0 0 0 0 0 0 0 0 0
2023-10-18T01-59-56.212 PM	000021.9272	-000000.0316	000000.1759	000000.0904	-000000.1235	000000.0000	000001.0000	000002.1429	000003.7200	43413	00178	00672	00947	00032	00555	01866	00679	00112	0 0 0 1 0 1 1 1 1 1 1 1 1 1 1 1	0 0 0 0 0 0 0 0 0 0 0 0 0 0 0 0
2023-10-18T02-00-00.541 PM	000021.9245	000000.0010	000000.2004	000000.1003	-000000.1235	000000.0000	000001.0000	000002.3950	000003.0000	43409	00245	00730	01021	00032	00555	01866	00675	00100	0 0 0 1 0 1 1 1 1 1 1 1 1 1 1 1	0 0 0 0 0 0 0 0 0 0 0 0 0 0 0 0
2023-10-18T02-00-03.583 PM	000021.9239	000000.0005	000000.2000	000000.1009	-000000.1259	000000.0000	000001.0018	000002.2059	000003.7200	43408	00244	00729	01025	00031	00555	01869	00678	00112	0 0 0 1 0 1 1 1 1 1 1 1 1 1 1 1	0 0 0 0 0 0 0 0 0 0 0 0 0 0 0 0
2023-10-18T02-00-07.582 PM	000021.9219	-000000.0316	000000.1763	000000.0905	-000000.1283	000000.0000	000001.0000	000002.3319	000003.7200	43405	00178	00673	00948	00030	00555	01866	00676	00112	0 0 0 1 0 1 1 1 1 1 1 1 1 1 1 1	0 0 0 0 0 0 0 0 0 0 0 0 0 0 0 0
2023-10-18T02-00-09.886 PM	000021.9212	000000.0005	000000.2034	000000.0974	-000000.1259	000000.0000	000000.9994	000002.4580	000003.4800	43404	00244	00737	00999	00031	00555	01865	00674	00108	0 0 0 1 0 1 1 1 1 1 1 1 1 1 1 1	0 0 0 0 0 0 0 0 0 0 0 0 0 0 0 0
2023-10-18T02-00-14.562 PM	000021.9206	-000000.0340	000000.1780	000000.0928	-000000.1259	000000.0000	000000.9994	000002.4580	000003.7200	43403	00173	00677	00965	00031	00555	01865	00674	00112	0 0 0 1 0 1 1 1 1 1 1 1 1 1 1 1	0 0 0 0 0 0 0 0 0 0 0 0 0 0 0 0
2023-10-18T02-00-17.762 PM	000021.9192	-000000.0340	000000.1776	000000.0936	-000000.1283	000000.0000	000001.0012	000002.3950	000003.0000	43401	00173	00676	00971	00030	00555	01868	00675	00100	0 0 0 1 0 1 1 1 1 1 1 1 1 1 1 1	0 0 0 0 0 0 0 0 0 0 0 0 0 0 0 0
2023-10-18T02-00-20.539 PM	000021.9179	-000000.0296	000000.1725	000000.0921	-000000.1354	000000.0000	000001.0000	000002.1429	000003.4800	43399	00182	00664	00960	00027	00555	01866	00679	00108	0 0 0 1 0 1 1 1 1 1 1 1 1 1 1 1	0 0 0 0 0 0 0 0 0 0 0 0 0 0 0 0
2023-10-18T02-00-23.647 PM	000021.9166	-000000.0335	000000.1750	000000.0915	-000000.1378	000000.0000	000001.0012	000002.3950	000003.4800	43397	00174	00670	00955	00026	00555	01868	00675	00108	0 0 0 1 0 1 1 1 1 1 1 1 1 1 1 1	0 0 0 0 0 0 0 0 0 0 0 0 0 0 0 0
2023-10-18T02-00-27.583 PM	000021.9146	-000000.0126	000000.2000	000000.1010	-000000.1306	000000.0000	000001.0006	000002.3319	000003.2400	43394	00217	00729	01026	00029	00555	01867	00676	00104	0 0 0 1 0 1 1 1 1 1 1 1 1 1 1 1	0 0 0 0 0 0 0 0 0 0 0 0 0 0 0 0
2023-10-18T02-00-30.517 PM	000021.9139	-000000.0282	000000.1733	000000.0911	-000000.1306	000000.0000	000001.0012	000002.3950	000003.4800	43393	00185	00666	00952	00029	00555	01868	00675	00108	0 0 0 1 0 1 1 1 1 1 1 1 1 1 1 1	0 0 0 0 0 0 0 0 0 0 0 0 0 0 0 0
2023-10-18T02-00-34.204 PM	000021.9126	000000.0039	000000.2000	000000.1002	-000000.1283	000000.0000	000001.0000	000002.3950	000003.9600	43391	00251	00729	01020	00030	00555	01866	00675	00116	0 0 0 1 0 1 1 1 1 1 1 1 1 1 1 1	0 0 0 0 0 0 0 0 0 0 0 0 0 0 0 0
2023-10-18T02-00-38.566 PM	000021.9139	000000.0039	000000.2004	000000.1002	-000000.1306	000000.0000	000001.0006	000002.2059	000003.7200	43393	00251	00730	01020	00029	00555	01867	00678	00112	0 0 0 1 0 1 1 1 1 1 1 1 1 1 1 1	0 0 0 0 0 0 0 0 0 0 0 0 0 0 0 0
2023-10-18T02-00-41.138 PM	000021.9146	-000000.0340	000000.1780	000000.0905	-000000.1283	000000.0000	000001.0000	000002.3950	000003.4800	43394	00173	00677	00948	00030	00555	01866	00675	00108	0 0 0 1 0 1 1 1 1 1 1 1 1 1 1 1	0 0 0 0 0 0 0 0 0 0 0 0 0 0 0 0
2023-10-18T02-00-45.593 PM	000021.9126	000000.0039	000000.2000	000000.0999	-000000.1259	-000000.0328	000000.9994	000002.2689	000003.2400	43391	00251	00729	01018	00031	00554	01865	00677	00104	0 0 0 1 0 1 1 1 1 1 1 1 1 1 1 1	0 0 0 0 0 0 0 0 0 0 0 0 0 0 0 0
2023-10-18T02-00-48.200 PM	000021.9133	-000000.0121	000000.2009	000000.0992	-000000.1211	-000000.0328	000000.9994	000002.2059	000003.9600	43392	00218	00731	01013	00033	00554	01865	00678	00116	0 0 0 1 0 1 1 1 1 1 1 1 1 1 1 1	0 0 0 0 0 0 0 0 0 0 0 0 0 0 0 0
2023-10-18T02-00-52.483 PM	000021.9172	-000000.0175	000000.1733	000000.0907	-000000.1306	-000000.0328	000000.9988	000002.3950	000003.7200	43398	00207	00666	00949	00029	00554	01864	00675	00112	0 0 0 1 0 1 1 1 1 1 1 1 1 1 1 1	0 0 0 0 0 0 0 0 0 0 0 0 0 0 0 0
2023-10-18T02-00-55.591 PM	000021.9159	-000000.0214	000000.1725	000000.0911	-000000.1306	-000000.0328	000000.9988	000002.2059	000003.4800	43396	00199	00664	00952	00029	00554	01864	00678	00108	0 0 0 1 0 1 1 1 1 1 1 1 1 1 1 1	0 0 0 0 0 0 0 0 0 0 0 0 0 0 0 0
2023-10-18T02-00-59.562 PM	000021.9146	-000000.0131	000000.2059	000000.0992	-000000.1259	-000000.0328	000000.9994	000002.2689	000003.7200	43394	00216	00743	01013	00031	00554	01865	00677	00112	0 0 0 1 0 1 1 1 1 1 1 1 1 1 1 1	0 0 0 0 0 0 0 0 0 0 0 0 0 0 0 0
2023-10-18T02-01-03.500 PM	000021.9179	-000000.0311	000000.1750	000000.0904	-000000.1259	-000000.0328	000001.0000	000002.2059	000003.7200	43399	00179	00670	00947	00031	00554	01866	00678	00112	0 0 0 1 0 1 1 1 1 1 1 1 1 1 1 1	0 0 0 0 0 0 0 0 0 0 0 0 0 0 0 0
2023-10-18T02-01-06.560 PM	000021.9159	000000.0005	000000.1992	000000.1007	-000000.1283	-000000.0328	000001.0000	000002.1429	000003.9600	43396	00244	00727	01024	00030	00554	01866	00679	00116	0 0 0 1 0 1 1 1 1 1 1 1 1 1 1 1	0 0 0 0 0 0 0 0 0 0 0 0 0 0 0 0
2023-10-18T02-01-10.593 PM	000021.9113	-000000.0024	000000.2034	000000.0997	-000000.1306	-000000.0328	000000.9994	000002.3950	000003.9600	43389	00238	00737	01016	00029	00554	01865	00675	00116	0 0 0 1 0 1 1 1 1 1 1 1 1 1 1 1	0 0 0 0 0 0 0 0 0 0 0 0 0 0 0 0
2023-10-18T02-01-13.260 PM	000021.9146	-000000.0345	000000.1780	000000.0908	-000000.1378	-000000.0328	000001.0006	000002.3319	000003.7200	43394	00172	00677	00950	00026	00554	01867	00676	00112	0 0 0 1 0 1 1 1 1 1 1 1 1 1 1 1	0 0 0 0 0 0 0 0 0 0 0 0 0 0 0 0
2023-10-18T02-01-17.183 PM	000021.9153	-000000.0010	000000.1992	000000.1009	-000000.1283	-000000.0328	000000.9994	000002.3319	000003.7200	43395	00241	00727	01025	00030	00554	01865	00676	00112	0 0 0 1 0 1 1 1 1 1 1 1 1 1 1 1	0 0 0 0 0 0 0 0 0 0 0 0 0 0 0 0
2023-10-18T02-01-19.131 PM	000021.9159	-000000.0155	000000.1725	000000.0921	-000000.1330	-000000.0328	000001.0000	000002.3319	000003.7200	43396	00211	00664	00960	00028	00554	01866	00676	00112	0 0 0 1 0 1 1 1 1 1 1 1 1 1 1 1	0 0 0 0 0 0 0 0 0 0 0 0 0 0 0 0
2023-10-18T02-01-22.647 PM	000021.9172	-000000.0340	000000.1767	000000.0907	-000000.1354	-000000.0328	000001.0000	000002.2059	000003.9600	43398	00173	00674	00949	00027	00554	01866	00678	00116	0 0 0 1 0 1 1 1 1 1 1 1 1 1 1 1	0 0 0 0 0 0 0 0 0 0 0 0 0 0 0 0
2023-10-18T02-01-26.177 PM	000021.9172	-000000.0306	000000.1725	000000.0921	-000000.1354	-000000.0328	000000.9994	000002.0798	000003.7200	43398	00180	00664	00960	00027	00554	01865	00680	00112	0 0 0 1 0 1 1 1 1 1 1 1 1 1 1 1	0 0 0 0 0 0 0 0 0 0 0 0 0 0 0 0
2023-10-18T02-01-29.754 PM	000021.9172	-000000.0330	000000.1729	000000.0920	-000000.1378	-000000.0328	000000.9988	000002.3950	000003.4800	43398	00175	00665	00959	00026	00554	01864	00675	00108	0 0 0 1 0 1 1 1 1 1 1 1 1 1 1 1	0 0 0 0 0 0 0 0 0 0 0 0 0 0 0 0
2023-10-18T02-01-31.604 PM	000021.9186	-000000.0340	000000.1915	000000.1001	-000000.1259	-000000.0328	000001.0006	000002.2059	000003.9600	43400	00173	00709	01019	00031	00554	01867	00678	00116	0 0 0 1 0 1 1 1 1 1 1 1 1 1 1 1	0 0 0 0 0 0 0 0 0 0 0 0 0 0 0 0
2023-10-18T02-01-34.178 PM	000021.9199	-000000.0311	000000.1754	000000.0905	-000000.1283	-000000.0328	000000.9988	000002.2689	000003.4800	43402	00179	00671	00948	00030	00554	01864	00677	00108	0 0 0 1 0 1 1 1 1 1 1 1 1 1 1 1	0 0 0 0 0 0 0 0 0 0 0 0 0 0 0 0
2023-10-18T02-01-38.401 PM	000021.9206	-000000.0029	000000.2034	000000.0998	-000000.1283	-000000.0328	000001.0012	000002.1429	000003.7200	43403	00237	00737	01017	00030	00554	01868	00679	00112	0 0 0 1 0 1 1 1 1 1 1 1 1 1 1 1	0 0 0 0 0 0 0 0 0 0 0 0 0 0 0 0
2023-10-18T02-01-41.241 PM	000021.9212	000000.0005	000000.2004	000000.1006	-000000.1306	-000000.0328	000001.0006	000002.3319	000003.7200	43404	00244	00730	01023	00029	00554	01867	00676	00112	0 0 0 1 0 1 1 1 1 1 1 1 1 1 1 1	0 0 0 0 0 0 0 0 0 0 0 0 0 0 0 0
2023-10-18T02-01-45.179 PM	000021.9199	-000000.0340	000000.1784	000000.0905	-000000.1330	-000000.0328	000001.0006	000002.2689	000003.4800	43402	00173	00678	00948	00028	00554	01867	00677	00108	0 0 0 1 0 1 1 1 1 1 1 1 1 1 1 1	0 0 0 0 0 0 0 0 0 0 0 0 0 0 0 0
2023-10-18T02-01-47.172 PM	000021.9232	-000000.0287	000000.2009	000000.1006	-000000.1306	-000000.0328	000001.0006	000002.0798	000003.4800	43407	00184	00731	01023	00029	00554	01867	00680	00108	0 0 0 1 0 1 1 1 1 1 1 1 1 1 1 1	0 0 0 0 0 0 0 0 0 0 0 0 0 0 0 0
2023-10-18T02-01-52.524 PM	000021.9199	-000000.0345	000000.1962	000000.0999	-000000.1283	-000000.0328	000001.0006	000002.3950	000003.4800	43402	00172	00720	01018	00030	00554	01867	00675	00108	0 0 0 1 0 1 1 1 1 1 1 1 1 1 1 1	0 0 0 0 0 0 0 0 0 0 0 0 0 0 0 0
2023-10-18T02-01-56.450 PM	000021.9212	-000000.0019	000000.1792	000000.0924	-000000.1330	-000000.0328	000001.0012	000002.3950	000003.2400	43404	00239	00680	00962	00028	00554	01868	00675	00104	0 0 0 1 0 1 1 1 1 1 1 1 1 1 1 1	0 0 0 0 0 0 0 0 0 0 0 0 0 0 0 0
2023-10-18T02-01-59.509 PM	000021.9239	-000000.0029	000000.1767	000000.0909	-000000.1354	-000000.0328	000001.0012	000002.1429	000003.2400	43408	00237	00674	00951	00027	00554	01868	00679	00104	0 0 0 1 0 1 1 1 1 1 1 1 1 1 1 1	0 0 0 0 0 0 0 0 0 0 0 0 0 0 0 0
2023-10-18T02-02-03.509 PM	000021.9252	-000000.0340	000000.1907	000000.0995	-000000.1283	-000000.0328	000000.9994	000002.3950	000003.7200	43410	00173	00707	01015	00030	00554	01865	00675	00112	0 0 0 1 0 1 1 1 1 1 1 1 1 1 1 1	0 0 0 0 0 0 0 0 0 0 0 0 0 0 0 0
2023-10-18T02-02-06.506 PM	000021.9285	-000000.0277	000000.1729	000000.0911	-000000.1283	-000000.0328	000000.9994	000002.3319	000003.4800	43415	00186	00665	00952	00030	00554	01865	00676	00108	0 0 0 1 0 1 1 1 1 1 1 1 1 1 1 1	0 0 0 0 0 0 0 0 0 0 0 0 0 0 0 0
2023-10-18T02-02-10.444 PM	000021.9265	000000.0010	000000.2009	000000.1007	-000000.1283	-000000.0328	000001.0018	000002.2059	000003.7200	43412	00245	00731	01024	00030	00554	01869	00678	00112	0 0 0 1 0 1 1 1 1 1 1 1 1 1 1 1	0 0 0 0 0 0 0 0 0 0 0 0 0 0 0 0
2023-10-18T02-02-13.488 PM	000021.9285	000000.0039	000000.2000	000000.1001	-000000.1235	-000000.0328	000001.0006	000002.0798	000003.9600	43415	00251	00729	01019	00032	00554	01867	00680	00116	0 0 0 1 0 1 1 1 1 1 1 1 1 1 1 1	0 0 0 0 0 0 0 0 0 0 0 0 0 0 0 0
2023-10-18T02-02-17.535 PM	000021.9292	-000000.0345	000000.1776	000000.0909	-000000.1354	-000000.0328	000000.9994	000002.1429	000003.4800	43416	00172	00676	00951	00027	00554	01865	00679	00108	0 0 0 1 0 1 1 1 1 1 1 1 1 1 1 1	0 0 0 0 0 0 0 0 0 0 0 0 0 0 0 0
2023-10-18T02-02-21.082 PM	000021.9298	000000.0044	000000.2004	000000.1002	-000000.1283	-000000.0328	000001.0006	000002.3319	000003.4800	43417	00252	00730	01020	00030	00554	01867	00676	00108	0 0 0 1 0 1 1 1 1 1 1 1 1 1 1 1	0 0 0 0 0 0 0 0 0 0 0 0 0 0 0 0
2023-10-18T02-02-24.142 PM	000021.9305	-000000.0311	000000.1729	000000.0979	-000000.1283	-000000.0328	000001.0000	000002.1429	000003.7200	43418	00179	00665	01003	00030	00554	01866	00679	00112	0 0 0 1 0 1 1 1 1 1 1 1 1 1 1 1	0 0 0 0 0 0 0 0 0 0 0 0 0 0 0 0
2023-10-18T02-02-28.539 PM	000021.9285	-000000.0005	000000.1987	000000.0902	-000000.1259	-000000.0328	000000.9994	000002.2689	000003.4800	43415	00242	00726	00946	00031	00554	01865	00677	00108	0 0 0 1 0 1 1 1 1 1 1 1 1 1 1 1	0 0 0 0 0 0 0 0 0 0 0 0 0 0 0 0
2023-10-18T02-02-31.456 PM	000021.9272	000000.0005	000000.2034	000000.0937	-000000.1283	-000000.0328	000000.9994	000002.2689	000003.7200	43413	00244	00737	00972	00030	00554	01865	00677	00112	0 0 0 1 0 1 1 1 1 1 1 1 1 1 1 1	0 0 0 0 0 0 0 0 0 0 0 0 0 0 0 0
2023-10-18T02-02-35.504 PM	000021.9298	-000000.0340	000000.1818	000000.0999	-000000.1306	-000000.0328	000001.0012	000002.1429	000003.9600	43417	00173	00686	01018	00029	00554	01868	00679	00116	0 0 0 1 0 1 1 1 1 1 1 1 1 1 1 1	0 0 0 0 0 0 0 0 0 0 0 0 0 0 0 0
2023-10-18T02-02-38.108 PM	000021.9285	-000000.0282	000000.1737	000000.0904	-000000.1306	000000.0000	000001.0000	000002.4580	000003.7200	43415	00185	00667	00947	00029	00555	01866	00674	00112	0 0 0 1 0 1 1 1 1 1 1 1 1 1 1 1	0 0 0 0 0 0 0 0 0 0 0 0 0 0 0 0
2023-10-18T02-02-42.125 PM	000021.9305	-000000.0019	000000.2004	000000.1006	-000000.1306	000000.0000	000001.0000	000002.3319	000003.7200	43418	00239	00730	01023	00029	00555	01866	00676	00112	0 0 0 1 0 1 1 1 1 1 1 1 1 1 1 1	0 0 0 0 0 0 0 0 0 0 0 0 0 0 0 0
2023-10-18T02-02-46.441 PM	000021.9292	-000000.0010	000000.2004	000000.1009	-000000.1306	000000.0000	000001.0018	000002.3319	000003.7200	43416	00241	00730	01025	00029	00555	01869	00676	00112	0 0 0 1 0 1 1 1 1 1 1 1 1 1 1 1	0 0 0 0 0 0 0 0 0 0 0 0 0 0 0 0
2023-10-18T02-02-48.778 PM	000021.9278	-000000.0340	000000.1763	000000.0908	-000000.1354	000000.0000	000001.0006	000002.0798	000003.2400	43414	00173	00673	00950	00027	00555	01867	00680	00104	0 0 0 1 0 1 1 1 1 1 1 1 1 1 1 1	0 0 0 0 0 0 0 0 0 0 0 0 0 0 0 0
2023-10-18T02-02-53.484 PM	000021.9285	000000.0049	000000.1996	000000.1005	-000000.1259	000000.0000	000000.9994	000002.0798	000003.7200	43415	00253	00728	01022	00031	00555	01865	00680	00112	0 0 0 1 0 1 1 1 1 1 1 1 1 1 1 1	0 0 0 0 0 0 0 0 0 0 0 0 0 0 0 0
2023-10-18T02-02-56.482 PM	000021.9305	-000000.0335	000000.1776	000000.0975	-000000.1188	000000.0000	000001.0000	000002.3319	000003.7200	43418	00174	00676	01000	00034	00555	01866	00676	00112	0 0 0 1 0 1 1 1 1 1 1 1 1 1 1 1	0 0 0 0 0 0 0 0 0 0 0 0 0 0 0 0
2023-10-18T02-03-00.420 PM	000021.9272	000000.0000	000000.2030	000000.0967	-000000.1235	000000.0000	000001.0000	000002.1429	000003.4800	43413	00243	00736	00994	00032	00555	01866	00679	00108	0 0 0 1 0 1 1 1 1 1 1 1 1 1 1 1	0 0 0 0 0 0 0 0 0 0 0 0 0 0 0 0
2023-10-18T02-03-04.499 PM	000021.9278	-000000.0019	000000.1996	000000.0943	-000000.1354	000000.0000	000001.0012	000002.2689	000003.9600	43414	00239	00728	00976	00027	00555	01868	00677	00116	0 0 0 1 0 1 1 1 1 1 1 1 1 1 1 1	0 0 0 0 0 0 0 0 0 0 0 0 0 0 0 0
2023-10-18T02-03-07.479 PM	000021.9278	-000000.0345	000000.1750	000000.1002	-000000.1283	000000.0000	000001.0012	000002.0798	000003.7200	43414	00172	00670	01020	00030	00555	01868	00680	00112	0 0 0 1 0 1 1 1 1 1 1 1 1 1 1 1	0 0 0 0 0 0 0 0 0 0 0 0 0 0 0 0
2023-10-18T02-03-11.033 PM	000021.9272	000000.0024	000000.2013	000000.0988	-000000.1259	000000.0000	000001.0025	000002.1429	000003.7200	43413	00248	00732	01010	00031	00555	01870	00679	00112	0 0 0 1 0 1 1 1 1 1 1 1 1 1 1 1	0 0 0 0 0 0 0 0 0 0 0 0 0 0 0 0
2023-10-18T02-03-14.100 PM	000021.9239	000000.0039	000000.2000	000000.1007	-000000.1235	000000.0000	000001.0006	000002.2059	000003.4800	43408	00251	00729	01024	00032	00555	01867	00678	00108	0 0 0 1 0 1 1 1 1 1 1 1 1 1 1 1	0 0 0 0 0 0 0 0 0 0 0 0 0 0 0 0
2023-10-18T02-03-18.101 PM	000021.9219	-000000.0340	000000.1780	000000.0905	-000000.1283	000000.0000	000001.0006	000002.1429	000003.7200	43405	00173	00677	00948	00030	00555	01867	00679	00112	0 0 0 1 0 1 1 1 1 1 1 1 1 1 1 1	0 0 0 0 0 0 0 0 0 0 0 0 0 0 0 0
2023-10-18T02-03-22.540 PM	000021.9225	-000000.0340	000000.1784	000000.0905	-000000.1306	000000.0000	000001.0018	000002.2689	000003.7200	43406	00173	00678	00948	00029	00555	01869	00677	00112	0 0 0 1 0 1 1 1 1 1 1 1 1 1 1 1	0 0 0 0 0 0 0 0 0 0 0 0 0 0 0 0
2023-10-18T02-03-25.489 PM	000021.9206	000000.0029	000000.2017	000000.0991	-000000.1211	000000.0000	000000.9994	000002.3319	000003.4800	43403	00249	00733	01012	00033	00555	01865	00676	00108	0 0 0 1 0 1 1 1 1 1 1 1 1 1 1 1	0 0 0 0 0 0 0 0 0 0 0 0 0 0 0 0
2023-10-18T02-03-29.363 PM	000021.9212	-000000.0287	000000.1729	000000.0939	-000000.1283	000000.0000	000000.9994	000002.4580	000003.9600	43404	00184	00665	00973	00030	00555	01865	00674	00116	0 0 0 1 0 1 1 1 1 1 1 1 1 1 1 1	0 0 0 0 0 0 0 0 0 0 0 0 0 0 0 0
2023-10-18T02-03-32.379 PM	000021.9199	-000000.0029	000000.2047	000000.0995	-000000.1354	000000.0000	000001.0000	000002.0798	000003.7200	43402	00237	00740	01015	00027	00555	01866	00680	00112	0 0 0 1 0 1 1 1 1 1 1 1 1 1 1 1	0 0 0 0 0 0 0 0 0 0 0 0 0 0 0 0
2023-10-18T02-03-36.108 PM	000021.9212	-000000.0345	000000.1763	000000.0915	-000000.1306	000000.0000	000000.9994	000002.2059	000003.4800	43404	00172	00673	00955	00029	00555	01865	00678	00108	0 0 0 1 0 1 1 1 1 1 1 1 1 1 1 1	0 0 0 0 0 0 0 0 0 0 0 0 0 0 0 0
2023-10-18T02-03-39.343 PM	000021.9219	-000000.0340	000000.1729	000000.0923	-000000.1283	000000.0000	000001.0000	000002.1429	000003.7200	43405	00173	00665	00961	00030	00555	01866	00679	00112	0 0 0 1 0 1 1 1 1 1 1 1 1 1 1 1	0 0 0 0 0 0 0 0 0 0 0 0 0 0 0 0
2023-10-18T02-03-43.100 PM	000021.9192	-000000.0189	000000.1746	000000.0905	-000000.1259	000000.0000	000001.0000	000002.3319	000003.9600	43401	00204	00669	00948	00031	00555	01866	00676	00116	0 0 0 1 0 1 1 1 1 1 1 1 1 1 1 1	0 0 0 0 0 0 0 0 0 0 0 0 0 0 0 0
2023-10-18T02-03-47.410 PM	000021.9172	-000000.0277	000000.1720	000000.0933	-000000.1259	000000.0000	000001.0012	000002.3319	000003.4800	43398	00186	00663	00969	00031	00555	01868	00676	00108	0 0 0 1 0 1 1 1 1 1 1 1 1 1 1 1	0 0 0 0 0 0 0 0 0 0 0 0 0 0 0 0
2023-10-18T02-03-51.486 PM	000021.9159	-000000.0029	000000.2064	000000.0991	-000000.1283	000000.0000	000001.0000	000002.3950	000003.7200	43396	00237	00744	01012	00030	00555	01866	00675	00112	0 0 0 1 0 1 1 1 1 1 1 1 1 1 1 1	0 0 0 0 0 0 0 0 0 0 0 0 0 0 0 0
2023-10-18T02-03-55.014 PM	000021.9153	-000000.0335	000000.1776	000000.0923	-000000.1188	000000.0000	000001.0000	000002.2689	000003.4800	43395	00174	00676	00961	00034	00555	01866	00677	00108	0 0 0 1 0 1 1 1 1 1 1 1 1 1 1 1	0 0 0 0 0 0 0 0 0 0 0 0 0 0 0 0
2023-10-18T02-03-58.072 PM	000021.9153	-000000.0233	000000.1729	000000.0924	-000000.1354	000000.0000	000001.0018	000002.2059	000003.7200	43395	00195	00665	00962	00027	00555	01869	00678	00112	0 0 0 1 0 1 1 1 1 1 1 1 1 1 1 1	0 0 0 0 0 0 0 0 0 0 0 0 0 0 0 0
2023-10-18T02-04-02.405 PM	000021.9166	-000000.0141	000000.2059	000000.0991	-000000.1211	000000.0000	000001.0000	000002.4580	000003.7200	43397	00214	00743	01012	00033	00555	01866	00674	00112	0 0 0 1 0 1 1 1 1 1 1 1 1 1 1 1	0 0 0 0 0 0 0 0 0 0 0 0 0 0 0 0
2023-10-18T02-04-04.995 PM	000021.9153	-000000.0141	000000.2064	000000.0992	-000000.1283	000000.0000	000001.0000	000002.3950	000003.7200	43395	00214	00744	01013	00030	00555	01866	00675	00112	0 0 0 1 0 1 1 1 1 1 1 1 1 1 1 1	0 0 0 0 0 0 0 0 0 0 0 0 0 0 0 0
2023-10-18T02-04-08.714 PM	000021.9153	-000000.0117	000000.1725	000000.0921	-000000.1354	000000.0000	000000.9994	000002.3950	000003.4800	43395	00219	00664	00960	00027	00555	01865	00675	00108	0 0 0 1 0 1 1 1 1 1 1 1 1 1 1 1	0 0 0 0 0 0 0 0 0 0 0 0 0 0 0 0
2023-10-18T02-04-12.448 PM	000021.9172	-000000.0029	000000.2030	000000.1002	-000000.1330	000000.0000	000001.0000	000002.1429	000003.7200	43398	00237	00736	01020	00028	00555	01866	00679	00112	0 0 0 1 0 1 1 1 1 1 1 1 1 1 1 1	0 0 0 0 0 0 0 0 0 0 0 0 0 0 0 0
2023-10-18T02-04-16.056 PM	000021.9159	-000000.0282	000000.1729	000000.0907	-000000.1306	000000.0000	000000.9994	000002.4580	000003.0000	43396	00185	00665	00949	00029	00555	01865	00674	00100	0 0 0 1 0 1 1 1 1 1 1 1 1 1 1 1	0 0 0 0 0 0 0 0 0 0 0 0 0 0 0 0
2023-10-18T02-04-19.728 PM	000021.9153	-000000.0287	000000.1725	000000.0920	-000000.1306	000000.0000	000001.0000	000002.2059	000003.4800	43395	00184	00664	00959	00029	00555	01866	00678	00108	0 0 0 1 0 1 1 1 1 1 1 1 1 1 1 1	0 0 0 0 0 0 0 0 0 0 0 0 0 0 0 0
2023-10-18T02-04-23.148 PM	000021.9146	-000000.0024	000000.2017	000000.1002	-000000.1306	000000.0000	000000.9994	000002.3950	000003.7200	43394	00238	00733	01020	00029	00555	01865	00675	00112	0 0 0 1 0 1 1 1 1 1 1 1 1 1 1 1	0 0 0 0 0 0 0 0 0 0 0 0 0 0 0 0
2023-10-18T02-04-26.380 PM	000021.9146	-000000.0165	000000.1996	000000.1001	-000000.1259	000000.0000	000001.0006	000002.1429	000003.7200	43394	00209	00728	01019	00031	00555	01867	00679	00112	0 0 0 1 0 1 1 1 1 1 1 1 1 1 1 1	0 0 0 0 0 0 0 0 0 0 0 0 0 0 0 0
2023-10-18T02-04-30.367 PM	000021.9133	000000.0005	000000.1759	000000.0923	-000000.1354	000000.0000	000001.0000	000002.3950	000003.2400	43392	00244	00672	00961	00027	00555	01866	00675	00104	0 0 0 1 0 1 1 1 1 1 1 1 1 1 1 1	0 0 0 0 0 0 0 0 0 0 0 0 0 0 0 0
2023-10-18T02-04-34.289 PM	000021.9126	-000000.0223	000000.2059	000000.0992	-000000.1235	000000.0000	000001.0000	000002.0798	000003.7200	43391	00197	00743	01013	00032	00555	01866	00680	00112	0 0 0 1 0 1 1 1 1 1 1 1 1 1 1 1	0 0 0 0 0 0 0 0 0 0 0 0 0 0 0 0
2023-10-18T02-04-37.240 PM	000021.9126	-000000.0243	000000.2038	000000.0999	-000000.1306	000000.0000	000000.9994	000002.0798	000003.9600	43391	00193	00738	01018	00029	00555	01865	00680	00116	0 0 0 1 0 1 1 1 1 1 1 1 1 1 1 1	0 0 0 0 0 0 0 0 0 0 0 0 0 0 0 0
2023-10-18T02-04-41.211 PM	000021.9126	000000.0000	000000.1716	000000.0911	-000000.1306	000000.0000	000001.0006	000002.1429	000003.7200	43391	00243	00662	00952	00029	00555	01867	00679	00112	0 0 0 1 0 1 1 1 1 1 1 1 1 1 1 1	0 0 0 0 0 0 0 0 0 0 0 0 0 0 0 0
2023-10-18T02-04-44.736 PM	000021.9119	-000000.0010	000000.2034	000000.0991	-000000.1188	000000.0000	000000.9988	000002.4580	000003.9600	43390	00241	00737	01012	00034	00555	01864	00674	00116	0 0 0 1 0 1 1 1 1 1 1 1 1 1 1 1	0 0 0 0 0 0 0 0 0 0 0 0 0 0 0 0
2023-10-18T02-04-48.366 PM	000021.9146	-000000.0282	000000.1725	000000.0917	-000000.1330	000000.0000	000001.0000	000002.1429	000003.9600	43394	00185	00664	00957	00028	00555	01866	00679	00116	0 0 0 1 0 1 1 1 1 1 1 1 1 1 1 1	0 0 0 0 0 0 0 0 0 0 0 0 0 0 0 0
2023-10-18T02-04-51.079 PM	000021.9153	-000000.0345	000000.1750	000000.0915	-000000.1378	000000.0000	000001.0000	000002.1429	000003.7200	43395	00172	00670	00955	00026	00555	01866	00679	00112	0 0 0 1 0 1 1 1 1 1 1 1 1 1 1 1	0 0 0 0 0 0 0 0 0 0 0 0 0 0 0 0
2023-10-18T02-04-55.643 PM	000021.9159	-000000.0029	000000.2059	000000.0990	-000000.1283	000000.0000	000001.0000	000002.0798	000003.7200	43396	00237	00743	01011	00030	00555	01866	00680	00112	0 0 0 1 0 1 1 1 1 1 1 1 1 1 1 1	0 0 0 0 0 0 0 0 0 0 0 0 0 0 0 0
2023-10-18T02-04-59.627 PM	000021.9186	-000000.0282	000000.1733	000000.0905	-000000.1306	000000.0000	000001.0000	000002.3950	000003.7200	43400	00185	00666	00948	00029	00555	01866	00675	00112	0 0 0 1 0 1 1 1 1 1 1 1 1 1 1 1	0 0 0 0 0 0 0 0 0 0 0 0 0 0 0 0
2023-10-18T02-05-02.011 PM	000021.9179	-000000.0029	000000.1809	000000.0905	-000000.1354	000000.0000	000000.9994	000002.2689	000003.7200	43399	00237	00684	00948	00027	00555	01865	00677	00112	0 0 0 1 0 1 1 1 1 1 1 1 1 1 1 1	0 0 0 0 0 0 0 0 0 0 0 0 0 0 0 0
2023-10-18T02-05-06.341 PM	000021.9206	-000000.0340	000000.1860	000000.0994	-000000.1283	000000.0000	000000.9994	000002.3950	000003.7200	43403	00173	00696	01014	00030	00555	01865	00675	00112	0 0 0 1 0 1 1 1 1 1 1 1 1 1 1 1	0 0 0 0 0 0 0 0 0 0 0 0 0 0 0 0
2023-10-18T02-05-09.448 PM	000021.9206	-000000.0345	000000.1932	000000.0992	-000000.1235	000000.0000	000001.0006	000002.1429	000003.9600	43403	00172	00713	01013	00032	00555	01867	00679	00116	0 0 0 1 0 1 1 1 1 1 1 1 1 1 1 1	0 0 0 0 0 0 0 0 0 0 0 0 0 0 0 0
2023-10-18T02-05-12.963 PM	000021.9212	000000.0019	000000.1776	000000.0904	-000000.1306	000000.0000	000000.9988	000002.3950	000003.4800	43404	00247	00676	00947	00029	00555	01864	00675	00108	0 0 0 1 0 1 1 1 1 1 1 1 1 1 1 1	0 0 0 0 0 0 0 0 0 0 0 0 0 0 0 0
2023-10-18T02-05-16.013 PM	000021.9232	-000000.0029	000000.2021	000000.1002	-000000.1283	000000.0000	000000.9994	000002.1429	000003.2400	43407	00237	00734	01020	00030	00555	01865	00679	00104	0 0 0 1 0 1 1 1 1 1 1 1 1 1 1 1	0 0 0 0 0 0 0 0 0 0 0 0 0 0 0 0
2023-10-18T02-05-20.373 PM	000021.9252	-000000.0306	000000.1729	000000.0924	-000000.1378	000000.0000	000001.0000	000002.1429	000003.2400	43410	00180	00665	00962	00026	00555	01866	00679	00104	0 0 0 1 0 1 1 1 1 1 1 1 1 1 1 1	0 0 0 0 0 0 0 0 0 0 0 0 0 0 0 0
2023-10-18T02-05-24.420 PM	000021.9259	-000000.0330	000000.1729	000000.0923	-000000.1378	000000.0000	000001.0006	000002.3950	000003.7200	43411	00175	00665	00961	00026	00555	01867	00675	00112	0 0 0 1 0 1 1 1 1 1 1 1 1 1 1 1	0 0 0 0 0 0 0 0 0 0 0 0 0 0 0 0
2023-10-18T02-05-26.962 PM	000021.9252	-000000.0015	000000.2051	000000.0991	-000000.1211	000000.0000	000001.0000	000002.2689	000003.7200	43410	00240	00741	01012	00033	00555	01866	00677	00112	0 0 0 1 0 1 1 1 1 1 1 1 1 1 1 1	0 0 0 0 0 0 0 0 0 0 0 0 0 0 0 0
2023-10-18T02-05-31.341 PM	000021.9259	-000000.0277	000000.1733	000000.0908	-000000.1306	-000000.0328	000001.0025	000002.3319	000003.2400	43411	00186	00666	00950	00029	00554	01870	00676	00104	0 0 0 1 0 1 1 1 1 1 1 1 1 1 1 1	0 0 0 0 0 0 0 0 0 0 0 0 0 0 0 0
2023-10-18T02-05-34.010 PM	000021.9272	000000.0019	000000.1881	000000.0924	-000000.1330	-000000.0328	000001.0000	000002.1429	000003.7200	43413	00247	00701	00962	00028	00554	01866	00679	00112	0 0 0 1 0 1 1 1 1 1 1 1 1 1 1 1	0 0 0 0 0 0 0 0 0 0 0 0 0 0 0 0
2023-10-18T02-05-38.278 PM	000021.9278	-000000.0316	000000.1856	000000.0991	-000000.1188	000000.0000	000000.9994	000002.2689	000003.4800	43414	00178	00695	01012	00034	00555	01865	00677	00108	0 0 0 1 0 1 1 1 1 1 1 1 1 1 1 1	0 0 0 0 0 0 0 0 0 0 0 0 0 0 0 0
2023-10-18T02-05-41.353 PM	000021.9285	-000000.0340	000000.1848	000000.0991	-000000.1283	000000.0000	000000.9994	000002.1429	000003.2400	43415	00173	00693	01012	00030	00555	01865	00679	00104	0 0 0 1 0 1 1 1 1 1 1 1 1 1 1 1	0 0 0 0 0 0 0 0 0 0 0 0 0 0 0 0
2023-10-18T02-05-45.355 PM	000021.9298	000000.0034	000000.1987	000000.0913	-000000.1306	000000.0000	000001.0000	000002.3319	000003.9600	43417	00250	00726	00954	00029	00555	01866	00676	00116	0 0 0 1 0 1 1 1 1 1 1 1 1 1 1 1	0 0 0 0 0 0 0 0 0 0 0 0 0 0 0 0
2023-10-18T02-05-49.356 PM	000021.9278	-000000.0296	000000.1805	000000.1011	-000000.1283	-000000.0328	000000.9994	000002.2059	000003.4800	43414	00182	00683	01027	00030	00554	01865	00678	00108	0 0 0 1 0 1 1 1 1 1 1 1 1 1 1 1	0 0 0 0 0 0 0 0 0 0 0 0 0 0 0 0
2023-10-18T02-05-51.993 PM	000021.9265	-000000.0325	000000.1729	000000.0924	-000000.1354	-000000.0328	000001.0000	000002.1429	000003.7200	43412	00176	00665	00962	00027	00554	01866	00679	00112	0 0 0 1 0 1 1 1 1 1 1 1 1 1 1 1	0 0 0 0 0 0 0 0 0 0 0 0 0 0 0 0
2023-10-18T02-05-55.995 PM	000021.9252	-000000.0019	000000.2064	000000.0990	-000000.1235	-000000.0328	000001.0006	000002.2689	000003.9600	43410	00239	00744	01011	00032	00554	01867	00677	00116	0 0 0 1 0 1 1 1 1 1 1 1 1 1 1 1	0 0 0 0 0 0 0 0 0 0 0 0 0 0 0 0
2023-10-18T02-05-59.305 PM	000021.9245	-000000.0015	000000.2055	000000.0992	-000000.1235	-000000.0328	000001.0006	000002.3950	000003.9600	43409	00240	00742	01013	00032	00554	01867	00675	00116	0 0 0 1 0 1 1 1 1 1 1 1 1 1 1 1	0 0 0 0 0 0 0 0 0 0 0 0 0 0 0 0
2023-10-18T02-06-03.290 PM	000021.9252	-000000.0301	000000.1754	000000.0904	-000000.1235	-000000.0328	000001.0012	000002.1429	000003.4800	43410	00181	00671	00947	00032	00554	01868	00679	00108	0 0 0 1 0 1 1 1 1 1 1 1 1 1 1 1	0 0 0 0 0 0 0 0 0 0 0 0 0 0 0 0
2023-10-18T02-06-07.292 PM	000021.9265	000000.0010	000000.2030	000000.0971	-000000.1283	-000000.0328	000001.0006	000002.2059	000003.2400	43412	00245	00736	00997	00030	00554	01867	00678	00104	0 0 0 1 0 1 1 1 1 1 1 1 1 1 1 1	0 0 0 0 0 0 0 0 0 0 0 0 0 0 0 0
2023-10-18T02-06-10.196 PM	000021.9285	-000000.0340	000000.1754	000000.0988	-000000.1306	-000000.0328	000001.0000	000002.2059	000003.7200	43415	00173	00671	01010	00029	00554	01866	00678	00112	0 0 0 1 0 1 1 1 1 1 1 1 1 1 1 1	0 0 0 0 0 0 0 0 0 0 0 0 0 0 0 0
2023-10-18T02-06-14.274 PM	000021.9278	000000.0029	000000.1996	000000.0939	-000000.1330	-000000.0328	000001.0006	000002.2689	000003.0000	43414	00249	00728	00973	00028	00554	01867	00677	00100	0 0 0 1 0 1 1 1 1 1 1 1 1 1 1 1	0 0 0 0 0 0 0 0 0 0 0 0 0 0 0 0
2023-10-18T02-06-17.255 PM	000021.9285	000000.0034	000000.1996	000000.0928	-000000.1330	-000000.0328	000001.0006	000002.0798	000003.9600	43415	00250	00728	00965	00028	00554	01867	00680	00116	0 0 0 1 0 1 1 1 1 1 1 1 1 1 1 1	0 0 0 0 0 0 0 0 0 0 0 0 0 0 0 0
2023-10-18T02-06-21.256 PM	000021.9292	-000000.0345	000000.1771	000000.0960	-000000.1259	-000000.0328	000001.0000	000002.3319	000003.7200	43416	00172	00675	00989	00031	00554	01866	00676	00112	0 0 0 1 0 1 1 1 1 1 1 1 1 1 1 1	0 0 0 0 0 0 0 0 0 0 0 0 0 0 0 0
2023-10-18T02-06-24.315 PM	000021.9312	-000000.0272	000000.1729	000000.0907	-000000.1306	-000000.0328	000001.0006	000002.2689	000003.9600	43419	00187	00665	00949	00029	00554	01867	00677	00116	0 0 0 1 0 1 1 1 1 1 1 1 1 1 1 1	0 0 0 0 0 0 0 0 0 0 0 0 0 0 0 0
2023-10-18T02-06-28.317 PM	000021.9305	000000.0024	000000.2000	000000.1006	-000000.1283	-000000.0328	000001.0000	000002.3319	000003.7200	43418	00248	00729	01023	00030	00554	01866	00676	00112	0 0 0 1 0 1 1 1 1 1 1 1 1 1 1 1	0 0 0 0 0 0 0 0 0 0 0 0 0 0 0 0
2023-10-18T02-06-31.370 PM	000021.9325	-000000.0015	000000.2055	000000.0991	-000000.1211	-000000.0328	000001.0000	000002.3319	000003.7200	43421	00240	00742	01012	00033	00554	01866	00676	00112	0 0 0 1 0 1 1 1 1 1 1 1 1 1 1 1	0 0 0 0 0 0 0 0 0 0 0 0 0 0 0 0
2023-10-18T02-06-35.363 PM	000021.9292	-000000.0272	000000.1725	000000.0909	-000000.1306	000000.0000	000001.0006	000002.2059	000003.7200	43416	00187	00664	00951	00029	00555	01867	00678	00112	0 0 0 1 0 1 1 1 1 1 1 1 1 1 1 1	0 0 0 0 0 0 0 0 0 0 0 0 0 0 0 0
2023-10-18T02-06-39.254 PM	000021.9298	-000000.0029	000000.2021	000000.0962	-000000.1354	000000.0000	000001.0006	000002.1429	000003.7200	43417	00237	00734	00990	00027	00555	01867	00679	00112	0 0 0 1 0 1 1 1 1 1 1 1 1 1 1 1	0 0 0 0 0 0 0 0 0 0 0 0 0 0 0 0
2023-10-18T02-06-41.953 PM	000021.9292	-000000.0335	000000.1733	000000.0923	-000000.1330	-000000.0328	000001.0006	000002.1429	000003.7200	43416	00174	00666	00961	00028	00554	01867	00679	00112	0 0 0 1 0 1 1 1 1 1 1 1 1 1 1 1	0 0 0 0 0 0 0 0 0 0 0 0 0 0 0 0
2023-10-18T02-06-46.487 PM	000021.9272	-000000.0015	000000.2047	000000.0967	-000000.1235	000000.0000	000000.9994	000002.4580	000003.0000	43413	00240	00740	00994	00032	00555	01865	00674	00100	0 0 0 1 0 1 1 1 1 1 1 1 1 1 1 1	0 0 0 0 0 0 0 0 0 0 0 0 0 0 0 0
2023-10-18T02-06-49.516 PM	000021.9265	-000000.0010	000000.2043	000000.0955	-000000.1235	000000.0000	000001.0000	000002.2689	000003.7200	43412	00241	00739	00985	00032	00555	01866	00677	00112	0 0 0 1 0 1 1 1 1 1 1 1 1 1 1 1	0 0 0 0 0 0 0 0 0 0 0 0 0 0 0 0
2023-10-18T02-06-53.580 PM	000021.9245	-000000.0301	000000.1725	000000.0937	-000000.1283	000000.0000	000000.9994	000002.1429	000003.7200	43409	00181	00664	00972	00030	00555	01865	00679	00112	0 0 0 1 0 1 1 1 1 1 1 1 1 1 1 1	0 0 0 0 0 0 0 0 0 0 0 0 0 0 0 0
2023-10-18T02-06-55.934 PM	000021.9219	-000000.0277	000000.1725	000000.0913	-000000.1330	000000.0000	000001.0000	000002.0798	000003.7200	43405	00186	00664	00954	00028	00555	01866	00680	00112	0 0 0 1 0 1 1 1 1 1 1 1 1 1 1 1	0 0 0 0 0 0 0 0 0 0 0 0 0 0 0 0
2023-10-18T02-06-59.999 PM	000021.9219	-000000.0107	000000.2000	000000.1010	-000000.1306	000000.0000	000001.0006	000002.1429	000003.7200	43405	00221	00729	01026	00029	00555	01867	00679	00112	0 0 0 1 0 1 1 1 1 1 1 1 1 1 1 1	0 0 0 0 0 0 0 0 0 0 0 0 0 0 0 0
2023-10-18T02-07-04.549 PM	000021.9179	-000000.0330	000000.1759	000000.0911	-000000.1354	000000.0000	000001.0006	000002.1429	000003.7200	43399	00175	00672	00952	00027	00555	01867	00679	00112	0 0 0 1 0 1 1 1 1 1 1 1 1 1 1 1	0 0 0 0 0 0 0 0 0 0 0 0 0 0 0 0
2023-10-18T02-07-07.043 PM	000021.9172	-000000.0340	000000.1780	000000.0907	-000000.1330	000000.0000	000001.0012	000002.2689	000003.4800	43398	00173	00677	00949	00028	00555	01868	00677	00108	0 0 0 1 0 1 1 1 1 1 1 1 1 1 1 1	0 0 0 0 0 0 0 0 0 0 0 0 0 0 0 0
2023-10-18T02-07-11.059 PM	000021.9172	-000000.0155	000000.2068	000000.0992	-000000.1283	000000.0000	000000.9994	000002.4580	000003.7200	43398	00211	00745	01013	00030	00555	01865	00674	00112	0 0 0 1 0 1 1 1 1 1 1 1 1 1 1 1	0 0 0 0 0 0 0 0 0 0 0 0 0 0 0 0
2023-10-18T02-07-14.149 PM	000021.9159	-000000.0340	000000.1788	000000.0905	-000000.1283	000000.0000	000001.0000	000002.2689	000003.7200	43396	00173	00679	00948	00030	00555	01866	00677	00112	0 0 0 1 0 1 1 1 1 1 1 1 1 1 1 1	0 0 0 0 0 0 0 0 0 0 0 0 0 0 0 0
2023-10-18T02-07-17.978 PM	000021.9153	000000.0039	000000.2000	000000.1002	-000000.1306	000000.0000	000001.0000	000002.1429	000003.9600	43395	00251	00729	01020	00029	00555	01866	00679	00116	0 0 0 1 0 1 1 1 1 1 1 1 1 1 1 1	0 0 0 0 0 0 0 0 0 0 0 0 0 0 0 0
2023-10-18T02-07-21.037 PM	000021.9133	000000.0005	000000.2034	000000.0990	-000000.1211	000000.0000	000000.9988	000002.2059	000003.4800	43392	00244	00737	01011	00033	00555	01864	00678	00108	0 0 0 1 0 1 1 1 1 1 1 1 1 1 1 1	0 0 0 0 0 0 0 0 0 0 0 0 0 0 0 0
2023-10-18T02-07-25.619 PM	000021.9133	-000000.0335	000000.1733	000000.0927	-000000.1259	000000.0000	000001.0000	000002.1429	000003.7200	43392	00174	00666	00964	00031	00555	01866	00679	00112	0 0 0 1 0 1 1 1 1 1 1 1 1 1 1 1	0 0 0 0 0 0 0 0 0 0 0 0 0 0 0 0
2023-10-18T02-07-28.789 PM	000021.9126	-000000.0136	000000.1742	000000.0917	-000000.1354	000000.0000	000000.9988	000002.2059	000003.7200	43391	00215	00668	00957	00027	00555	01864	00678	00112	0 0 0 1 0 1 1 1 1 1 1 1 1 1 1 1	0 0 0 0 0 0 0 0 0 0 0 0 0 0 0 0
2023-10-18T02-07-31.017 PM	000021.9133	-000000.0058	000000.1720	000000.0919	-000000.1354	000000.0000	000001.0000	000002.1429	000003.7200	43392	00231	00663	00958	00027	00555	01866	00679	00112	0 0 0 1 0 1 1 1 1 1 1 1 1 1 1 1	0 0 0 0 0 0 0 0 0 0 0 0 0 0 0 0
2023-10-18T02-07-34.658 PM	000021.9126	000000.0039	000000.1996	000000.0994	-000000.1235	000000.0000	000000.9988	000002.1429	000003.4800	43391	00251	00728	01014	00032	00555	01864	00679	00108	0 0 0 1 0 1 1 1 1 1 1 1 1 1 1 1	0 0 0 0 0 0 0 0 0 0 0 0 0 0 0 0
2023-10-18T02-07-37.937 PM	000021.9146	-000000.0321	000000.1767	000000.0905	-000000.1259	000000.0000	000001.0000	000002.3319	000003.9600	43394	00177	00674	00948	00031	00555	01866	00676	00116	0 0 0 1 0 1 1 1 1 1 1 1 1 1 1 1	0 0 0 0 0 0 0 0 0 0 0 0 0 0 0 0
2023-10-18T02-07-40.981 PM	000021.9153	-000000.0296	000000.1742	000000.0907	-000000.1306	000000.0000	000001.0000	000002.1429	000003.2400	43395	00182	00668	00949	00029	00555	01866	00679	00104	0 0 0 1 0 1 1 1 1 1 1 1 1 1 1 1	0 0 0 0 0 0 0 0 0 0 0 0 0 0 0 0
2023-10-18T02-07-45.689 PM	000021.9159	000000.0024	000000.2009	000000.0991	-000000.1259	000000.0000	000000.9994	000002.3950	000003.2400	43396	00248	00731	01012	00031	00555	01865	00675	00104	0 0 0 1 0 1 1 1 1 1 1 1 1 1 1 1	0 0 0 0 0 0 0 0 0 0 0 0 0 0 0 0
2023-10-18T02-07-49.598 PM	000021.9179	-000000.0340	000000.2026	000000.0990	-000000.1235	000000.0000	000000.9988	000002.2059	000003.9600	43399	00173	00735	01011	00032	00555	01864	00678	00116	0 0 0 1 0 1 1 1 1 1 1 1 1 1 1 1	0 0 0 0 0 0 0 0 0 0 0 0 0 0 0 0
2023-10-18T02-07-52.248 PM	000021.9172	-000000.0010	000000.1924	000000.0902	-000000.1283	000000.0000	000000.9988	000002.2059	000003.2400	43398	00241	00711	00946	00030	00555	01864	00678	00104	0 0 0 1 0 1 1 1 1 1 1 1 1 1 1 1	0 0 0 0 0 0 0 0 0 0 0 0 0 0 0 0
2023-10-18T02-07-56.861 PM	000021.9172	-000000.0345	000000.1742	000000.0917	-000000.1354	000000.0000	000001.0000	000002.2689	000003.9600	43398	00172	00668	00957	00027	00555	01866	00677	00116	0 0 0 1 0 1 1 1 1 1 1 1 1 1 1 1	0 0 0 0 0 0 0 0 0 0 0 0 0 0 0 0
2023-10-18T02-07-58.966 PM	000021.9172	-000000.0257	000000.2055	000000.0994	-000000.1235	000000.0000	000000.9994	000002.1429	000003.7200	43398	00190	00742	01014	00032	00555	01865	00679	00112	0 0 0 1 0 1 1 1 1 1 1 1 1 1 1 1	0 0 0 0 0 0 0 0 0 0 0 0 0 0 0 0
2023-10-18T02-08-02.979 PM	000021.9186	-000000.0034	000000.1725	000000.0923	-000000.1354	000000.0000	000001.0000	000002.1429	000003.4800	43400	00236	00664	00961	00027	00555	01866	00679	00108	0 0 0 1 0 1 1 1 1 1 1 1 1 1 1 1	0 0 0 0 0 0 0 0 0 0 0 0 0 0 0 0
2023-10-18T02-08-05.959 PM	000021.9159	-000000.0024	000000.2021	000000.0999	-000000.1283	000000.0000	000000.9994	000002.2059	000003.4800	43396	00238	00734	01018	00030	00555	01865	00678	00108	0 0 0 1 0 1 1 1 1 1 1 1 1 1 1 1	0 0 0 0 0 0 0 0 0 0 0 0 0 0 0 0
2023-10-18T02-08-10.007 PM	000021.9166	-000000.0325	000000.1763	000000.0904	-000000.1283	000000.0000	000001.0012	000002.4580	000003.9600	43397	00176	00673	00947	00030	00555	01868	00674	00116	0 0 0 1 0 1 1 1 1 1 1 1 1 1 1 1	0 0 0 0 0 0 0 0 0 0 0 0 0 0 0 0
2023-10-18T02-08-14.573 PM	000021.9159	-000000.0345	000000.1776	000000.0905	-000000.1283	000000.0000	000000.9994	000002.3950	000003.7200	43396	00172	00676	00948	00030	00555	01865	00675	00112	0 0 0 1 0 1 1 1 1 1 1 1 1 1 1 1	0 0 0 0 0 0 0 0 0 0 0 0 0 0 0 0
2023-10-18T02-08-17.052 PM	000021.9179	000000.0005	000000.2030	000000.0992	-000000.1188	000000.0000	000000.9988	000002.2689	000003.9600	43399	00244	00736	01013	00034	00555	01864	00677	00116	0 0 0 1 0 1 1 1 1 1 1 1 1 1 1 1	0 0 0 0 0 0 0 0 0 0 0 0 0 0 0 0
2023-10-18T02-08-20.221 PM	000021.9199	-000000.0321	000000.1975	000000.0992	-000000.1211	000000.0000	000000.9994	000002.2059	000003.7200	43402	00177	00723	01013	00033	00555	01865	00678	00112	0 0 0 1 0 1 1 1 1 1 1 1 1 1 1 1	0 0 0 0 0 0 0 0 0 0 0 0 0 0 0 0
2023-10-18T02-08-23.892 PM	000021.9212	000000.0019	000000.1865	000000.0919	-000000.1330	000000.0000	000000.9994	000002.2059	000003.7200	43404	00247	00697	00958	00028	00555	01865	00678	00112	0 0 0 1 0 1 1 1 1 1 1 1 1 1 1 1	0 0 0 0 0 0 0 0 0 0 0 0 0 0 0 0
2023-10-18T02-08-26.962 PM	000021.9232	000000.0010	000000.1822	000000.0921	-000000.1354	000000.0000	000001.0000	000002.1429	000003.9600	43407	00245	00687	00960	00027	00555	01866	00679	00116	0 0 0 1 0 1 1 1 1 1 1 1 1 1 1 1	0 0 0 0 0 0 0 0 0 0 0 0 0 0 0 0
2023-10-18T02-08-29.849 PM	000021.9219	-000000.0015	000000.2009	000000.1006	-000000.1306	000000.0000	000000.9994	000002.3950	000003.9600	43405	00240	00731	01023	00029	00555	01865	00675	00116	0 0 0 1 0 1 1 1 1 1 1 1 1 1 1 1	0 0 0 0 0 0 0 0 0 0 0 0 0 0 0 0
2023-10-18T02-08-34.243 PM	000021.9225	-000000.0282	000000.1725	000000.0913	-000000.1354	000000.0000	000001.0006	000002.2059	000003.7200	43406	00185	00664	00954	00027	00555	01867	00678	00112	0 0 0 1 0 1 1 1 1 1 1 1 1 1 1 1	0 0 0 0 0 0 0 0 0 0 0 0 0 0 0 0
2023-10-18T02-08-38.245 PM	000021.9245	-000000.0019	000000.2051	000000.0990	-000000.1235	000000.0000	000001.0012	000002.1429	000003.2400	43409	00239	00741	01011	00032	00555	01868	00679	00104	0 0 0 1 0 1 1 1 1 1 1 1 1 1 1 1	0 0 0 0 0 0 0 0 0 0 0 0 0 0 0 0
2023-10-18T02-08-42.135 PM	000021.9225	-000000.0321	000000.1763	000000.0904	-000000.1283	000000.0000	000001.0012	000002.3950	000003.4800	43406	00177	00673	00947	00030	00555	01868	00675	00108	0 0 0 1 0 1 1 1 1 1 1 1 1 1 1 1	0 0 0 0 0 0 0 0 0 0 0 0 0 0 0 0
2023-10-18T02-08-45.211 PM	000021.9232	-000000.0340	000000.1780	000000.0907	-000000.1259	000000.0000	000001.0018	000002.2059	000003.4800	43407	00173	00677	00949	00031	00555	01869	00678	00108	0 0 0 1 0 1 1 1 1 1 1 1 1 1 1 1	0 0 0 0 0 0 0 0 0 0 0 0 0 0 0 0
2023-10-18T02-08-49.228 PM	000021.9232	000000.0039	000000.2000	000000.0994	-000000.1259	000000.0000	000001.0006	000002.3319	000003.7200	43407	00251	00729	01014	00031	00555	01867	00676	00112	0 0 0 1 0 1 1 1 1 1 1 1 1 1 1 1	0 0 0 0 0 0 0 0 0 0 0 0 0 0 0 0
2023-10-18T02-08-52.224 PM	000021.9265	-000000.0335	000000.1776	000000.0972	-000000.1235	000000.0000	000001.0000	000002.2689	000003.0000	43412	00174	00676	00998	00032	00555	01866	00677	00100	0 0 0 1 0 1 1 1 1 1 1 1 1 1 1 1	0 0 0 0 0 0 0 0 0 0 0 0 0 0 0 0
2023-10-18T02-08-56.225 PM	000021.9252	000000.0024	000000.1945	000000.0916	-000000.1354	000000.0000	000001.0000	000002.2059	000003.9600	43410	00248	00716	00956	00027	00555	01866	00678	00116	0 0 0 1 0 1 1 1 1 1 1 1 1 1 1 1	0 0 0 0 0 0 0 0 0 0 0 0 0 0 0 0
2023-10-18T02-09-00.225 PM	000021.9265	000000.0010	000000.1886	000000.0921	-000000.1378	000000.0000	000001.0025	000002.2059	000003.4800	43412	00245	00702	00960	00026	00555	01870	00678	00108	0 0 0 1 0 1 1 1 1 1 1 1 1 1 1 1	0 0 0 0 0 0 0 0 0 0 0 0 0 0 0 0
2023-10-18T02-09-03.207 PM	000021.9285	-000000.0335	000000.1826	000000.0991	-000000.1259	000000.0000	000000.9988	000002.2689	000003.4800	43415	00174	00688	01012	00031	00555	01864	00677	00108	0 0 0 1 0 1 1 1 1 1 1 1 1 1 1 1	0 0 0 0 0 0 0 0 0 0 0 0 0 0 0 0
2023-10-18T02-09-07.215 PM	000021.9292	000000.0024	000000.1848	000000.0909	-000000.1306	000000.0000	000001.0006	000002.2689	000003.9600	43416	00248	00693	00951	00029	00555	01867	00677	00116	0 0 0 1 0 1 1 1 1 1 1 1 1 1 1 1	0 0 0 0 0 0 0 0 0 0 0 0 0 0 0 0
2023-10-18T02-09-10.144 PM	000021.9318	-000000.0015	000000.2009	000000.1007	-000000.1283	000000.0000	000001.0000	000002.1429	000003.9600	43420	00240	00731	01024	00030	00555	01866	00679	00116	0 0 0 1 0 1 1 1 1 1 1 1 1 1 1 1	0 0 0 0 0 0 0 0 0 0 0 0 0 0 0 0
2023-10-18T02-09-14.146 PM	000021.9298	-000000.0296	000000.1746	000000.0909	-000000.1306	000000.0000	000000.9994	000002.2689	000003.7200	43417	00182	00669	00951	00029	00555	01865	00677	00112	0 0 0 1 0 1 1 1 1 1 1 1 1 1 1 1	0 0 0 0 0 0 0 0 0 0 0 0 0 0 0 0
2023-10-18T02-09-17.236 PM	000021.9285	-000000.0301	000000.1754	000000.0907	-000000.1283	000000.0000	000001.0000	000002.1429	000003.2400	43415	00181	00671	00949	00030	00555	01866	00679	00104	0 0 0 1 0 1 1 1 1 1 1 1 1 1 1 1	0 0 0 0 0 0 0 0 0 0 0 0 0 0 0 0
2023-10-18T02-09-21.220 PM	000021.9298	000000.0029	000000.2004	000000.0999	-000000.1235	000000.0000	000001.0006	000002.3950	000003.2400	43417	00249	00730	01018	00032	00555	01867	00675	00104	0 0 0 1 0 1 1 1 1 1 1 1 1 1 1 1	0 0 0 0 0 0 0 0 0 0 0 0 0 0 0 0
2023-10-18T02-09-24.149 PM	000021.9292	-000000.0321	000000.1771	000000.0958	-000000.1211	000000.0000	000001.0000	000002.2059	000003.2400	43416	00177	00675	00987	00033	00555	01866	00678	00104	0 0 0 1 0 1 1 1 1 1 1 1 1 1 1 1	0 0 0 0 0 0 0 0 0 0 0 0 0 0 0 0
2023-10-18T02-09-28.126 PM	000021.9265	-000000.0019	000000.2051	000000.0932	-000000.1306	000000.0000	000001.0006	000002.1429	000003.7200	43412	00239	00741	00968	00029	00555	01867	00679	00112	0 0 0 1 0 1 1 1 1 1 1 1 1 1 1 1	0 0 0 0 0 0 0 0 0 0 0 0 0 0 0 0
2023-10-18T02-09-32.111 PM	000021.9265	-000000.0321	000000.1771	000000.0923	-000000.1188	000000.0000	000001.0006	000002.3950	000003.7200	43412	00177	00675	00961	00034	00555	01867	00675	00112	0 0 0 1 0 1 1 1 1 1 1 1 1 1 1 1	0 0 0 0 0 0 0 0 0 0 0 0 0 0 0 0
2023-10-18T02-09-35.202 PM	000021.9272	-000000.0340	000000.1780	000000.0990	-000000.1235	000000.0000	000001.0000	000002.3319	000003.7200	43413	00173	00677	01011	00032	00555	01866	00676	00112	0 0 0 1 0 1 1 1 1 1 1 1 1 1 1 1	0 0 0 0 0 0 0 0 0 0 0 0 0 0 0 0
2023-10-18T02-09-39.203 PM	000021.9265	000000.0024	000000.2004	000000.0958	-000000.1330	000000.0000	000001.0000	000002.1429	000003.4800	43412	00248	00730	00987	00028	00555	01866	00679	00108	0 0 0 1 0 1 1 1 1 1 1 1 1 1 1 1	0 0 0 0 0 0 0 0 0 0 0 0 0 0 0 0
2023-10-18T02-09-42.185 PM	000021.9259	000000.0034	000000.2004	000000.1018	-000000.1259	000000.0000	000001.0006	000002.1429	000003.2400	43411	00250	00730	01032	00031	00555	01867	00679	00104	0 0 0 1 0 1 1 1 1 1 1 1 1 1 1 1	0 0 0 0 0 0 0 0 0 0 0 0 0 0 0 0
2023-10-18T02-09-46.139 PM	000021.9252	-000000.0335	000000.1767	000000.0927	-000000.1306	000000.0000	000001.0000	000002.2689	000003.4800	43410	00174	00674	00964	00029	00555	01866	00677	00108	0 0 0 1 0 1 1 1 1 1 1 1 1 1 1 1	0 0 0 0 0 0 0 0 0 0 0 0 0 0 0 0
2023-10-18T02-09-50.235 PM	000021.9245	-000000.0335	000000.1776	000000.0907	-000000.1306	000000.0000	000001.0018	000002.4580	000003.7200	43409	00174	00676	00949	00029	00555	01869	00674	00112	0 0 0 1 0 1 1 1 1 1 1 1 1 1 1 1	0 0 0 0 0 0 0 0 0 0 0 0 0 0 0 0
2023-10-18T02-09-53.168 PM	000021.9252	000000.0019	000000.2021	000000.0994	-000000.1259	000000.0000	000001.0000	000002.1429	000003.4800	43410	00247	00734	01014	00031	00555	01866	00679	00108	0 0 0 1 0 1 1 1 1 1 1 1 1 1 1 1	0 0 0 0 0 0 0 0 0 0 0 0 0 0 0 0
2023-10-18T02-09-57.186 PM	000021.9259	-000000.0335	000000.1742	000000.0917	-000000.1354	000000.0000	000001.0000	000002.3950	000003.4800	43411	00174	00668	00957	00027	00555	01866	00675	00108	0 0 0 1 0 1 1 1 1 1 1 1 1 1 1 1	0 0 0 0 0 0 0 0 0 0 0 0 0 0 0 0
2023-10-18T02-09-59.807 PM	000021.9239	000000.0029	000000.1996	000000.0992	-000000.1354	000000.0000	000001.0012	000002.1429	000003.4800	43408	00249	00728	01013	00027	00555	01868	00679	00108	0 0 0 1 0 1 1 1 1 1 1 1 1 1 1 1	0 0 0 0 0 0 0 0 0 0 0 0 0 0 0 0
2023-10-18T02-10-03.806 PM	000021.9219	-000000.0296	000000.1729	000000.0945	-000000.1283	000000.0000	000001.0006	000002.2689	000003.4800	43405	00182	00665	00978	00030	00555	01867	00677	00108	0 0 0 1 0 1 1 1 1 1 1 1 1 1 1 1	0 0 0 0 0 0 0 0 0 0 0 0 0 0 0 0
2023-10-18T02-10-06.772 PM	000021.9199	-000000.0316	000000.1737	000000.0964	-000000.1306	000000.0000	000001.0000	000002.4580	000003.7200	43402	00178	00667	00992	00029	00555	01866	00674	00112	0 0 0 1 0 1 1 1 1 1 1 1 1 1 1 1	0 0 0 0 0 0 0 0 0 0 0 0 0 0 0 0
2023-10-18T02-10-11.134 PM	000021.9199	-000000.0019	000000.2043	000000.0978	-000000.1283	000000.0000	000001.0000	000002.0798	000003.7200	43402	00239	00739	01002	00030	00555	01866	00680	00112	0 0 0 1 0 1 1 1 1 1 1 1 1 1 1 1	0 0 0 0 0 0 0 0 0 0 0 0 0 0 0 0
2023-10-18T02-10-13.788 PM	000021.9199	-000000.0019	000000.2009	000000.1006	-000000.1306	000000.0000	000001.0006	000002.3950	000003.0000	43402	00239	00731	01023	00029	00555	01867	00675	00100	0 0 0 1 0 1 1 1 1 1 1 1 1 1 1 1	0 0 0 0 0 0 0 0 0 0 0 0 0 0 0 0
2023-10-18T02-10-18.151 PM	000021.9212	-000000.0214	000000.1780	000000.0904	-000000.1283	000000.0000	000000.9994	000002.1429	000003.2400	43404	00199	00677	00947	00030	00555	01865	00679	00104	0 0 0 1 0 1 1 1 1 1 1 1 1 1 1 1	0 0 0 0 0 0 0 0 0 0 0 0 0 0 0 0
2023-10-18T02-10-21.808 PM	000021.9232	-000000.0019	000000.2034	000000.0992	-000000.1235	000000.0000	000001.0006	000002.3950	000003.4800	43407	00239	00737	01013	00032	00555	01867	00675	00108	0 0 0 1 0 1 1 1 1 1 1 1 1 1 1 1	0 0 0 0 0 0 0 0 0 0 0 0 0 0 0 0
2023-10-18T02-10-24.736 PM	000021.9219	000000.0029	000000.2017	000000.0995	-000000.1259	000000.0000	000000.9994	000002.2689	000003.7200	43405	00249	00733	01015	00031	00555	01865	00677	00112	0 0 0 1 0 1 1 1 1 1 1 1 1 1 1 1	0 0 0 0 0 0 0 0 0 0 0 0 0 0 0 0
2023-10-18T02-10-29.185 PM	000021.9212	-000000.0257	000000.1733	000000.0919	-000000.1354	000000.0000	000000.9994	000002.1429	000003.7200	43404	00190	00666	00958	00027	00555	01865	00679	00112	0 0 0 1 0 1 1 1 1 1 1 1 1 1 1 1	0 0 0 0 0 0 0 0 0 0 0 0 0 0 0 0
2023-10-18T02-10-31.799 PM	000021.9186	000000.0010	000000.2026	000000.0994	-000000.1211	000000.0000	000000.9994	000002.1429	000003.7200	43400	00245	00735	01014	00033	00555	01865	00679	00112	0 0 0 1 0 1 1 1 1 1 1 1 1 1 1 1	0 0 0 0 0 0 0 0 0 0 0 0 0 0 0 0
2023-10-18T02-10-35.784 PM	000021.9159	-000000.0325	000000.1742	000000.0917	-000000.1378	000000.0000	000001.0000	000002.2059	000003.4800	43396	00176	00668	00957	00026	00555	01866	00678	00108	0 0 0 1 0 1 1 1 1 1 1 1 1 1 1 1	0 0 0 0 0 0 0 0 0 0 0 0 0 0 0 0
2023-10-18T02-10-39.141 PM	000021.9166	-000000.0340	000000.1767	000000.0905	-000000.1235	000000.0000	000000.9988	000002.3950	000003.7200	43397	00173	00674	00948	00032	00555	01864	00675	00112	0 0 0 1 0 1 1 1 1 1 1 1 1 1 1 1	0 0 0 0 0 0 0 0 0 0 0 0 0 0 0 0
2023-10-18T02-10-42.724 PM	000021.9166	-000000.0015	000000.2047	000000.0991	-000000.1259	000000.0000	000001.0000	000002.2689	000003.4800	43397	00240	00740	01012	00031	00555	01866	00677	00108	0 0 0 1 0 1 1 1 1 1 1 1 1 1 1 1	0 0 0 0 0 0 0 0 0 0 0 0 0 0 0 0
2023-10-18T02-10-47.101 PM	000021.9166	-000000.0345	000000.1754	000000.0915	-000000.1283	000000.0000	000000.9994	000002.3950	000003.2400	43397	00172	00671	00955	00030	00555	01865	00675	00104	0 0 0 1 0 1 1 1 1 1 1 1 1 1 1 1	0 0 0 0 0 0 0 0 0 0 0 0 0 0 0 0
2023-10-18T02-10-50.113 PM	000021.9146	-000000.0170	000000.1750	000000.0905	-000000.1306	000000.0000	000000.9994	000002.1429	000003.7200	43394	00208	00670	00948	00029	00555	01865	00679	00112	0 0 0 1 0 1 1 1 1 1 1 1 1 1 1 1	0 0 0 0 0 0 0 0 0 0 0 0 0 0 0 0
2023-10-18T02-10-53.782 PM	000021.9133	-000000.0257	000000.2009	000000.0999	-000000.1283	000000.0000	000001.0006	000002.3950	000003.7200	43392	00190	00731	01018	00030	00555	01867	00675	00112	0 0 0 1 0 1 1 1 1 1 1 1 1 1 1 1	0 0 0 0 0 0 0 0 0 0 0 0 0 0 0 0
2023-10-18T02-10-57.185 PM	000021.9139	-000000.0233	000000.2017	000000.0997	-000000.1283	000000.0000	000001.0006	000002.3950	000003.7200	43393	00195	00733	01016	00030	00555	01867	00675	00112	0 0 0 1 0 1 1 1 1 1 1 1 1 1 1 1	0 0 0 0 0 0 0 0 0 0 0 0 0 0 0 0
2023-10-18T02-11-01.171 PM	000021.9153	-000000.0121	000000.1725	000000.0916	-000000.1378	000000.0000	000001.0006	000002.2689	000003.7200	43395	00218	00664	00956	00026	00555	01867	00677	00112	0 0 0 1 0 1 1 1 1 1 1 1 1 1 1 1	0 0 0 0 0 0 0 0 0 0 0 0 0 0 0 0
2023-10-18T02-11-05.031 PM	000021.9139	-000000.0029	000000.2034	000000.0999	-000000.1259	000000.0000	000001.0000	000002.1429	000003.9600	43393	00237	00737	01018	00031	00555	01866	00679	00116	0 0 0 1 0 1 1 1 1 1 1 1 1 1 1 1	0 0 0 0 0 0 0 0 0 0 0 0 0 0 0 0
2023-10-18T02-11-08.121 PM	000021.9113	-000000.0321	000000.1737	000000.0920	-000000.1378	000000.0000	000001.0000	000002.2059	000003.7200	43389	00177	00667	00959	00026	00555	01866	00678	00112	0 0 0 1 0 1 1 1 1 1 1 1 1 1 1 1	0 0 0 0 0 0 0 0 0 0 0 0 0 0 0 0
2023-10-18T02-11-12.059 PM	000021.9113	000000.0034	000000.2000	000000.0999	-000000.1283	000000.0000	000000.9994	000002.1429	000003.4800	43389	00250	00729	01018	00030	00555	01865	00679	00108	0 0 0 1 0 1 1 1 1 1 1 1 1 1 1 1	0 0 0 0 0 0 0 0 0 0 0 0 0 0 0 0
2023-10-18T02-11-15.135 PM	000021.9119	-000000.0010	000000.2047	000000.0990	-000000.1235	000000.0000	000000.9988	000002.3319	000003.0000	43390	00241	00740	01011	00032	00555	01864	00676	00100	0 0 0 1 0 1 1 1 1 1 1 1 1 1 1 1	0 0 0 0 0 0 0 0 0 0 0 0 0 0 0 0
2023-10-18T02-11-19.166 PM	000021.9133	-000000.0291	000000.1725	000000.0912	-000000.1330	000000.0000	000001.0006	000002.1429	000003.9600	43392	00183	00664	00953	00028	00555	01867	00679	00116	0 0 0 1 0 1 1 1 1 1 1 1 1 1 1 1	0 0 0 0 0 0 0 0 0 0 0 0 0 0 0 0
2023-10-18T02-11-22.053 PM	000021.9106	000000.0005	000000.1750	000000.0917	-000000.1354	000000.0000	000001.0000	000002.2689	000003.9600	43388	00244	00670	00957	00027	00555	01866	00677	00116	0 0 0 1 0 1 1 1 1 1 1 1 1 1 1 1	0 0 0 0 0 0 0 0 0 0 0 0 0 0 0 0
2023-10-18T02-11-26.069 PM	000021.9106	-000000.0291	000000.1996	000000.0999	-000000.1283	000000.0000	000001.0006	000002.2689	000003.7200	43388	00183	00728	01018	00030	00555	01867	00677	00112	0 0 0 1 0 1 1 1 1 1 1 1 1 1 1 1	0 0 0 0 0 0 0 0 0 0 0 0 0 0 0 0
2023-10-18T02-11-30.149 PM	000021.9106	-000000.0287	000000.2004	000000.0999	-000000.1283	000000.0000	000001.0000	000002.3319	000003.4800	43388	00184	00730	01018	00030	00555	01866	00676	00108	0 0 0 1 0 1 1 1 1 1 1 1 1 1 1 1	0 0 0 0 0 0 0 0 0 0 0 0 0 0 0 0
2023-10-18T02-11-33.120 PM	000021.9119	000000.0005	000000.1826	000000.0917	-000000.1330	000000.0000	000000.9994	000002.2059	000003.9600	43390	00244	00688	00957	00028	00555	01865	00678	00116	0 0 0 1 0 1 1 1 1 1 1 1 1 1 1 1	0 0 0 0 0 0 0 0 0 0 0 0 0 0 0 0
2023-10-18T02-11-37.147 PM	000021.9159	-000000.0335	000000.2004	000000.1002	-000000.1283	000000.0000	000000.9988	000002.0798	000003.4800	43396	00174	00730	01020	00030	00555	01864	00680	00108	0 0 0 1 0 1 1 1 1 1 1 1 1 1 1 1	0 0 0 0 0 0 0 0 0 0 0 0 0 0 0 0
2023-10-18T02-11-39.735 PM	000021.9159	-000000.0330	000000.1746	000000.0916	-000000.1330	000000.0000	000001.0006	000002.1429	000003.9600	43396	00175	00669	00956	00028	00555	01867	00679	00116	0 0 0 1 0 1 1 1 1 1 1 1 1 1 1 1	0 0 0 0 0 0 0 0 0 0 0 0 0 0 0 0
2023-10-18T02-11-44.067 PM	000021.9172	-000000.0019	000000.2038	000000.0992	-000000.1211	000000.0000	000000.9994	000002.2689	000003.7200	43398	00239	00738	01013	00033	00555	01865	00677	00112	0 0 0 1 0 1 1 1 1 1 1 1 1 1 1 1	0 0 0 0 0 0 0 0 0 0 0 0 0 0 0 0
2023-10-18T02-11-47.095 PM	000021.9166	000000.0019	000000.2000	000000.0999	-000000.1259	000000.0000	000001.0000	000002.1429	000003.7200	43397	00247	00729	01018	00031	00555	01866	00679	00112	0 0 0 1 0 1 1 1 1 1 1 1 1 1 1 1	0 0 0 0 0 0 0 0 0 0 0 0 0 0 0 0
2023-10-18T02-11-51.161 PM	000021.9192	-000000.0306	000000.1733	000000.0917	-000000.1354	000000.0000	000000.9994	000002.2689	000003.7200	43401	00180	00666	00957	00027	00555	01865	00677	00112	0 0 0 1 0 1 1 1 1 1 1 1 1 1 1 1	0 0 0 0 0 0 0 0 0 0 0 0 0 0 0 0
2023-10-18T02-11-55.051 PM	000021.9199	-000000.0015	000000.1966	000000.0908	-000000.1306	000000.0000	000001.0000	000002.3950	000003.7200	43402	00240	00721	00950	00029	00555	01866	00675	00112	0 0 0 1 0 1 1 1 1 1 1 1 1 1 1 1	0 0 0 0 0 0 0 0 0 0 0 0 0 0 0 0
2023-10-18T02-11-57.420 PM	000021.9199	-000000.0034	000000.1954	000000.0913	-000000.1306	000000.0000	000001.0006	000002.2059	000003.4800	43402	00236	00718	00954	00029	00555	01867	00678	00108	0 0 0 1 0 1 1 1 1 1 1 1 1 1 1 1	0 0 0 0 0 0 0 0 0 0 0 0 0 0 0 0
2023-10-18T02-12-01.721 PM	000021.9219	-000000.0024	000000.1890	000000.0909	-000000.1306	000000.0000	000001.0006	000002.2689	000003.7200	43405	00238	00703	00951	00029	00555	01867	00677	00112	0 0 0 1 0 1 1 1 1 1 1 1 1 1 1 1	0 0 0 0 0 0 0 0 0 0 0 0 0 0 0 0
2023-10-18T02-12-04.655 PM	000021.9212	-000000.0010	000000.1886	000000.0917	-000000.1354	000000.0000	000000.9994	000002.1429	000003.4800	43404	00241	00702	00957	00027	00555	01865	00679	00108	0 0 0 1 0 1 1 1 1 1 1 1 1 1 1 1	0 0 0 0 0 0 0 0 0 0 0 0 0 0 0 0
2023-10-18T02-12-09.157 PM	000021.9245	-000000.0330	000000.1809	000000.0992	-000000.1235	000000.0000	000001.0000	000002.3950	000003.4800	43409	00175	00684	01013	00032	00555	01866	00675	00108	0 0 0 1 0 1 1 1 1 1 1 1 1 1 1 1	0 0 0 0 0 0 0 0 0 0 0 0 0 0 0 0
2023-10-18T02-12-11.715 PM	000021.9232	-000000.0330	000000.1771	000000.0905	-000000.1283	000000.0000	000001.0006	000002.3950	000003.7200	43407	00175	00675	00948	00030	00555	01867	00675	00112	0 0 0 1 0 1 1 1 1 1 1 1 1 1 1 1	0 0 0 0 0 0 0 0 0 0 0 0 0 0 0 0
2023-10-18T02-12-15.716 PM	000021.9252	-000000.0029	000000.2026	000000.1001	-000000.1259	000000.0000	000001.0006	000002.2059	000003.7200	43410	00237	00735	01019	00031	00555	01867	00678	00112	0 0 0 1 0 1 1 1 1 1 1 1 1 1 1 1	0 0 0 0 0 0 0 0 0 0 0 0 0 0 0 0
2023-10-18T02-12-20.282 PM	000021.9239	-000000.0005	000000.2013	000000.1005	-000000.1306	000000.0000	000001.0006	000002.1429	000003.9600	43408	00242	00732	01022	00029	00555	01867	00679	00116	0 0 0 1 0 1 1 1 1 1 1 1 1 1 1 1	0 0 0 0 0 0 0 0 0 0 0 0 0 0 0 0
2023-10-18T02-12-23.325 PM	000021.9239	-000000.0296	000000.1725	000000.0915	-000000.1354	000000.0000	000001.0012	000002.1429	000003.7200	43408	00182	00664	00955	00027	00555	01868	00679	00112	0 0 0 1 0 1 1 1 1 1 1 1 1 1 1 1	0 0 0 0 0 0 0 0 0 0 0 0 0 0 0 0
2023-10-18T02-12-26.903 PM	000021.9252	-000000.0019	000000.2038	000000.1014	-000000.1211	000000.0000	000000.9994	000002.3950	000003.9600	43410	00239	00738	01029	00033	00555	01865	00675	00116	0 0 0 1 0 1 1 1 1 1 1 1 1 1 1 1	0 0 0 0 0 0 0 0 0 0 0 0 0 0 0 0
2023-10-18T02-12-30.496 PM	000021.9245	-000000.0301	000000.1742	000000.0994	-000000.1235	000000.0000	000001.0006	000002.2059	000003.9600	43409	00181	00668	01014	00032	00555	01867	00678	00116	0 0 0 1 0 1 1 1 1 1 1 1 1 1 1 1	0 0 0 0 0 0 0 0 0 0 0 0 0 0 0 0
2023-10-18T02-12-34.041 PM	000021.9272	000000.0005	000000.1983	000000.0936	-000000.1378	000000.0000	000001.0012	000002.1429	000003.7200	43413	00244	00725	00971	00026	00555	01868	00679	00112	0 0 0 1 0 1 1 1 1 1 1 1 1 1 1 1	0 0 0 0 0 0 0 0 0 0 0 0 0 0 0 0
2023-10-18T02-12-37.132 PM	000021.9265	000000.0019	000000.1975	000000.0932	-000000.1330	000000.0000	000001.0012	000002.1429	000003.7200	43412	00247	00723	00968	00028	00555	01868	00679	00112	0 0 0 1 0 1 1 1 1 1 1 1 1 1 1 1	0 0 0 0 0 0 0 0 0 0 0 0 0 0 0 0
2023-10-18T02-12-38.889 PM	000021.9259	-000000.0325	000000.1767	000000.0924	-000000.1306	000000.0000	000000.9994	000002.2059	000003.4800	43411	00176	00674	00962	00029	00555	01865	00678	00108	0 0 0 1 0 1 1 1 1 1 1 1 1 1 1 1	0 0 0 0 0 0 0 0 0 0 0 0 0 0 0 0
2023-10-18T02-12-41.963 PM	000021.9239	000000.0015	000000.2004	000000.0963	-000000.1330	-000000.0328	000001.0018	000002.2689	000003.9600	43408	00246	00730	00991	00028	00554	01869	00677	00116	0 0 0 1 0 1 1 1 1 1 1 1 1 1 1 1	0 0 0 0 0 0 0 0 0 0 0 0 0 0 0 0
2023-10-18T02-12-43.343 PM	000021.9265	-000000.0340	000000.1750	000000.0933	-000000.1306	-000000.0328	000001.0012	000002.3950	000003.4800	43412	00173	00670	00969	00029	00554	01868	00675	00108	0 0 0 1 0 1 1 1 1 1 1 1 1 1 1 1	0 0 0 0 0 0 0 0 0 0 0 0 0 0 0 0
2023-10-18T02-12-45.289 PM	000021.9225	000000.0015	000000.2009	000000.0960	-000000.1354	-000000.0328	000001.0012	000002.2689	000003.4800	43406	00246	00731	00989	00027	00554	01868	00677	00108	0 0 0 1 0 1 1 1 1 1 1 1 1 1 1 1	0 0 0 0 0 0 0 0 0 0 0 0 0 0 0 0
2023-10-18T02-12-46.827 PM	000021.9239	-000000.0335	000000.1754	000000.0931	-000000.1283	000000.0000	000001.0018	000002.3319	000003.2400	43408	00174	00671	00967	00030	00555	01869	00676	00104	0 0 0 1 0 1 1 1 1 1 1 1 1 1 1 1	0 0 0 0 0 0 0 0 0 0 0 0 0 0 0 0
2023-10-18T02-12-48.317 PM	000021.9239	000000.0000	000000.2038	000000.1009	-000000.1235	000000.0000	000001.0012	000002.2059	000003.2400	43408	00243	00738	01025	00032	00555	01868	00678	00104	0 0 0 1 0 1 1 1 1 1 1 1 1 1 1 1	0 0 0 0 0 0 0 0 0 0 0 0 0 0 0 0
2023-10-18T02-12-49.338 PM	000021.9252	000000.0000	000000.2026	000000.0951	-000000.1354	000000.0000	000001.0006	000002.1429	000003.7200	43410	00243	00735	00982	00027	00555	01867	00679	00112	0 0 0 1 0 1 1 1 1 1 1 1 1 1 1 1	0 0 0 0 0 0 0 0 0 0 0 0 0 0 0 0
2023-10-18T02-12-52.318 PM	000021.9225	000000.0005	000000.2030	000000.1013	-000000.1259	000000.0000	000000.9994	000002.1429	000003.4800	43406	00244	00736	01028	00031	00555	01865	00679	00108	0 0 0 1 0 1 1 1 1 1 1 1 1 1 1 1	0 0 0 0 0 0 0 0 0 0 0 0 0 0 0 0
2023-10-18T02-12-56.097 PM	000021.9239	-000000.0024	000000.2030	000000.1003	-000000.1283	000000.0000	000001.0012	000002.3950	000003.0000	43408	00238	00736	01021	00030	00555	01868	00675	00100	0 0 0 1 0 1 1 1 1 1 1 1 1 1 1 1	0 0 0 0 0 0 0 0 0 0 0 0 0 0 0 0
2023-10-18T02-13-00.363 PM	000021.9259	-000000.0330	000000.1754	000000.0911	-000000.1283	000000.0000	000001.0006	000002.3319	000003.2400	43411	00175	00671	00952	00030	00555	01867	00676	00104	0 0 0 1 0 1 1 1 1 1 1 1 1 1 1 1	0 0 0 0 0 0 0 0 0 0 0 0 0 0 0 0
2023-10-18T02-13-02.339 PM	000021.9265	-000000.0311	000000.1763	000000.0927	-000000.1306	000000.0000	000001.0012	000002.2059	000003.4800	43412	00179	00673	00964	00029	00555	01868	00678	00108	0 0 0 1 0 1 1 1 1 1 1 1 1 1 1 1	0 0 0 0 0 0 0 0 0 0 0 0 0 0 0 0
2023-10-18T02-13-07.061 PM	000021.9265	000000.0019	000000.2009	000000.1021	-000000.1283	000000.0000	000000.9994	000002.3950	000003.7200	43412	00247	00731	01034	00030	00555	01865	00675	00112	0 0 0 1 0 1 1 1 1 1 1 1 1 1 1 1	0 0 0 0 0 0 0 0 0 0 0 0 0 0 0 0
2023-10-18T02-13-09.679 PM	000021.9265	-000000.0345	000000.1750	000000.0975	-000000.1235	000000.0000	000001.0000	000002.2059	000003.7200	43412	00172	00670	01000	00032	00555	01866	00678	00112	0 0 0 1 0 1 1 1 1 1 1 1 1 1 1 1	0 0 0 0 0 0 0 0 0 0 0 0 0 0 0 0
2023-10-18T02-13-13.665 PM	000021.9252	000000.0015	000000.2000	000000.0984	-000000.1354	000000.0000	000001.0012	000002.4580	000003.7200	43410	00246	00729	01007	00027	00555	01868	00674	00112	0 0 0 1 0 1 1 1 1 1 1 1 1 1 1 1	0 0 0 0 0 0 0 0 0 0 0 0 0 0 0 0
2023-10-18T02-13-17.335 PM	000021.9259	000000.0010	000000.2000	000000.0975	-000000.1354	000000.0000	000001.0000	000002.3950	000003.4800	43411	00245	00729	01000	00027	00555	01866	00675	00108	0 0 0 1 0 1 1 1 1 1 1 1 1 1 1 1	0 0 0 0 0 0 0 0 0 0 0 0 0 0 0 0
2023-10-18T02-13-21.302 PM	000021.9232	-000000.0301	000000.1737	000000.0933	-000000.1283	000000.0000	000001.0000	000002.3319	000003.2400	43407	00181	00667	00969	00030	00555	01866	00676	00104	0 0 0 1 0 1 1 1 1 1 1 1 1 1 1 1	0 0 0 0 0 0 0 0 0 0 0 0 0 0 0 0
2023-10-18T02-13-25.410 PM	000021.9219	-000000.0287	000000.1733	000000.0932	-000000.1330	000000.0000	000001.0000	000002.3950	000003.2400	43405	00184	00666	00968	00028	00555	01866	00675	00104	0 0 0 1 0 1 1 1 1 1 1 1 1 1 1 1	0 0 0 0 0 0 0 0 0 0 0 0 0 0 0 0
2023-10-18T02-13-27.999 PM	000021.9212	000000.0019	000000.2009	000000.1017	-000000.1259	000000.0000	000000.9994	000002.1429	000003.7200	43404	00247	00731	01031	00031	00555	01865	00679	00112	0 0 0 1 0 1 1 1 1 1 1 1 1 1 1 1	0 0 0 0 0 0 0 0 0 0 0 0 0 0 0 0
2023-10-18T02-13-32.029 PM	000021.9206	000000.0015	000000.2000	000000.1018	-000000.1283	000000.0000	000001.0006	000002.2059	000003.2400	43403	00246	00729	01032	00030	00555	01867	00678	00104	0 0 0 1 0 1 1 1 1 1 1 1 1 1 1 1	0 0 0 0 0 0 0 0 0 0 0 0 0 0 0 0
2023-10-18T02-13-33.976 PM	000021.9199	-000000.0316	000000.1759	000000.0944	-000000.1259	000000.0000	000000.9994	000002.3319	000003.7200	43402	00178	00672	00977	00031	00555	01865	00676	00112	0 0 0 1 0 1 1 1 1 1 1 1 1 1 1 1	0 0 0 0 0 0 0 0 0 0 0 0 0 0 0 0
2023-10-18T02-13-38.604 PM	000021.9206	-000000.0015	000000.2021	000000.1022	-000000.1306	000000.0000	000001.0000	000002.2689	000003.9600	43403	00240	00734	01035	00029	00555	01866	00677	00116	0 0 0 1 0 1 1 1 1 1 1 1 1 1 1 1	0 0 0 0 0 0 0 0 0 0 0 0 0 0 0 0
2023-10-18T02-13-40.675 PM	000021.9206	000000.0005	000000.2021	000000.1014	-000000.1283	000000.0000	000000.9994	000002.1429	000003.4800	43403	00244	00734	01029	00030	00555	01865	00679	00108	0 0 0 1 0 1 1 1 1 1 1 1 1 1 1 1	0 0 0 0 0 0 0 0 0 0 0 0 0 0 0 0
2023-10-18T02-13-45.288 PM	000021.9199	-000000.0335	000000.1750	000000.0931	-000000.1283	000000.0000	000000.9994	000002.4580	000003.9600	43402	00174	00670	00967	00030	00555	01865	00674	00116	0 0 0 1 0 1 1 1 1 1 1 1 1 1 1 1	0 0 0 0 0 0 0 0 0 0 0 0 0 0 0 0
2023-10-18T02-13-48.176 PM	000021.9186	-000000.0117	000000.1729	000000.0931	-000000.1354	000000.0000	000001.0000	000002.1429	000003.7200	43400	00219	00665	00967	00027	00555	01866	00679	00112	0 0 0 1 0 1 1 1 1 1 1 1 1 1 1 1	0 0 0 0 0 0 0 0 0 0 0 0 0 0 0 0
2023-10-18T02-13-52.303 PM	000021.9179	-000000.0291	000000.2030	000000.1015	-000000.1235	000000.0000	000001.0000	000002.3950	000003.0000	43399	00183	00736	01030	00032	00555	01866	00675	00100	0 0 0 1 0 1 1 1 1 1 1 1 1 1 1 1	0 0 0 0 0 0 0 0 0 0 0 0 0 0 0 0
2023-10-18T02-13-56.617 PM	000021.9126	-000000.0005	000000.2030	000000.1010	-000000.1211	000000.0000	000000.9994	000002.4580	000003.7200	43391	00242	00736	01026	00033	00555	01865	00674	00112	0 0 0 1 0 1 1 1 1 1 1 1 1 1 1 1	0 0 0 0 0 0 0 0 0 0 0 0 0 0 0 0
2023-10-18T02-13-59.236 PM	000021.9146	-000000.0233	000000.1737	000000.0932	-000000.1330	000000.0000	000001.0006	000002.2689	000003.9600	43394	00195	00667	00968	00028	00555	01867	00677	00116	0 0 0 1 0 1 1 1 1 1 1 1 1 1 1 1	0 0 0 0 0 0 0 0 0 0 0 0 0 0 0 0
2023-10-18T02-14-03.204 PM	000021.9133	-000000.0194	000000.2017	000000.1018	-000000.1283	000000.0000	000001.0000	000002.1429	000003.4800	43392	00203	00733	01032	00030	00555	01866	00679	00108	0 0 0 1 0 1 1 1 1 1 1 1 1 1 1 1	0 0 0 0 0 0 0 0 0 0 0 0 0 0 0 0
2023-10-18T02-14-06.170 PM	000021.9113	-000000.0301	000000.1733	000000.0929	-000000.1330	000000.0000	000000.9988	000002.3950	000003.2400	43389	00181	00666	00966	00028	00555	01864	00675	00104	0 0 0 1 0 1 1 1 1 1 1 1 1 1 1 1	0 0 0 0 0 0 0 0 0 0 0 0 0 0 0 0
2023-10-18T02-14-10.218 PM	000021.9093	000000.0015	000000.2000	000000.1017	-000000.1259	000000.0000	000001.0006	000002.3950	000003.7200	43386	00246	00729	01031	00031	00555	01867	00675	00112	0 0 0 1 0 1 1 1 1 1 1 1 1 1 1 1	0 0 0 0 0 0 0 0 0 0 0 0 0 0 0 0
2023-10-18T02-14-13.231 PM	000021.9106	000000.0005	000000.2000	000000.1017	-000000.1306	000000.0000	000001.0006	000002.2059	000003.2400	43388	00244	00729	01031	00029	00555	01867	00678	00104	0 0 0 1 0 1 1 1 1 1 1 1 1 1 1 1	0 0 0 0 0 0 0 0 0 0 0 0 0 0 0 0
2023-10-18T02-14-17.232 PM	000021.9133	-000000.0340	000000.1746	000000.0913	-000000.1283	000000.0000	000000.9994	000002.3319	000003.4800	43392	00173	00669	00954	00030	00555	01865	00676	00108	0 0 0 1 0 1 1 1 1 1 1 1 1 1 1 1	0 0 0 0 0 0 0 0 0 0 0 0 0 0 0 0
2023-10-18T02-14-21.202 PM	000021.9119	-000000.0073	000000.1746	000000.0913	-000000.1378	000000.0000	000000.9994	000002.0168	000003.4800	43390	00228	00669	00954	00026	00555	01865	00681	00108	0 0 0 1 0 1 1 1 1 1 1 1 1 1 1 1	0 0 0 0 0 0 0 0 0 0 0 0 0 0 0 0
2023-10-18T02-14-24.293 PM	000021.9126	-000000.0330	000000.1983	000000.1003	-000000.1235	000000.0000	000000.9994	000002.2059	000003.7200	43391	00175	00725	01021	00032	00555	01865	00678	00112	0 0 0 1 0 1 1 1 1 1 1 1 1 1 1 1	0 0 0 0 0 0 0 0 0 0 0 0 0 0 0 0
2023-10-18T02-14-26.725 PM	000021.9126	-000000.0272	000000.2030	000000.0994	-000000.1235	000000.0000	000000.9994	000002.5210	000003.2400	43391	00187	00736	01014	00032	00555	01865	00673	00104	0 0 0 1 0 1 1 1 1 1 1 1 1 1 1 1	0 0 0 0 0 0 0 0 0 0 0 0 0 0 0 0
2023-10-18T02-14-30.788 PM	000021.9113	-000000.0097	000000.1754	000000.0911	-000000.1306	000000.0000	000001.0000	000002.3950	000003.9600	43389	00223	00671	00952	00029	00555	01866	00675	00116	0 0 0 1 0 1 1 1 1 1 1 1 1 1 1 1	0 0 0 0 0 0 0 0 0 0 0 0 0 0 0 0
2023-10-18T02-14-35.014 PM	000021.9099	-000000.0185	000000.2030	000000.0995	-000000.1259	000000.0000	000000.9994	000002.2689	000003.9600	43387	00205	00736	01015	00031	00555	01865	00677	00116	0 0 0 1 0 1 1 1 1 1 1 1 1 1 1 1	0 0 0 0 0 0 0 0 0 0 0 0 0 0 0 0
2023-10-18T02-14-37.945 PM	000021.9106	-000000.0316	000000.1746	000000.0913	-000000.1330	000000.0000	000000.9988	000002.4580	000003.7200	43388	00178	00669	00954	00028	00555	01864	00674	00112	0 0 0 1 0 1 1 1 1 1 1 1 1 1 1 1	0 0 0 0 0 0 0 0 0 0 0 0 0 0 0 0
2023-10-18T02-14-41.304 PM	000021.9113	-000000.0321	000000.1750	000000.0907	-000000.1306	000000.0000	000000.9994	000002.3319	000003.4800	43389	00177	00670	00949	00029	00555	01865	00676	00108	0 0 0 1 0 1 1 1 1 1 1 1 1 1 1 1	0 0 0 0 0 0 0 0 0 0 0 0 0 0 0 0
2023-10-18T02-14-44.315 PM	000021.9093	000000.0000	000000.1835	000000.0913	-000000.1354	000000.0000	000000.9982	000002.3950	000003.7200	43386	00243	00690	00954	00027	00555	01863	00675	00112	0 0 0 1 0 1 1 1 1 1 1 1 1 1 1 1	0 0 0 0 0 0 0 0 0 0 0 0 0 0 0 0
2023-10-18T02-14-49.023 PM	000021.9099	-000000.0306	000000.1742	000000.0915	-000000.1330	000000.0000	000000.9988	000002.3950	000003.9600	43387	00180	00668	00955	00028	00555	01864	00675	00116	0 0 0 1 0 1 1 1 1 1 1 1 1 1 1 1	0 0 0 0 0 0 0 0 0 0 0 0 0 0 0 0
2023-10-18T02-14-52.962 PM	000021.9113	-000000.0005	000000.2013	000000.0999	-000000.1283	000000.0000	000000.9994	000002.2059	000004.2000	43389	00242	00732	01018	00030	00555	01865	00678	00120	0 0 0 1 0 1 1 1 1 1 1 1 1 1 1 1	0 0 0 0 0 0 0 0 0 0 0 0 0 0 0 0
2023-10-18T02-14-55.895 PM	000021.9113	-000000.0340	000000.1945	000000.0999	-000000.1211	000000.0000	000000.9994	000002.3319	000003.2400	43389	00173	00716	01018	00033	00555	01865	00676	00104	0 0 0 1 0 1 1 1 1 1 1 1 1 1 1 1	0 0 0 0 0 0 0 0 0 0 0 0 0 0 0 0
2023-10-18T02-14-59.256 PM	000021.9126	-000000.0010	000000.1915	000000.0909	-000000.1330	000000.0000	000000.9988	000002.1429	000003.7200	43391	00241	00709	00951	00028	00555	01864	00679	00112	0 0 0 1 0 1 1 1 1 1 1 1 1 1 1 1	0 0 0 0 0 0 0 0 0 0 0 0 0 0 0 0
2023-10-18T02-15-01.596 PM	000021.9159	-000000.0316	000000.1737	000000.0915	-000000.1330	000000.0000	000000.9988	000002.2689	000003.2400	43396	00178	00667	00955	00028	00555	01864	00677	00104	0 0 0 1 0 1 1 1 1 1 1 1 1 1 1 1	0 0 0 0 0 0 0 0 0 0 0 0 0 0 0 0
2023-10-18T02-15-06.992 PM	000021.9159	-000000.0301	000000.2009	000000.0999	-000000.1283	000000.0000	000001.0006	000002.3950	000003.7200	43396	00181	00731	01018	00030	00555	01867	00675	00112	0 0 0 1 0 1 1 1 1 1 1 1 1 1 1 1	0 0 0 0 0 0 0 0 0 0 0 0 0 0 0 0
2023-10-18T02-15-10.899 PM	000021.9166	-000000.0311	000000.1754	000000.0907	-000000.1330	000000.0000	000001.0000	000002.1429	000003.2400	43397	00179	00671	00949	00028	00555	01866	00679	00104	0 0 0 1 0 1 1 1 1 1 1 1 1 1 1 1	0 0 0 0 0 0 0 0 0 0 0 0 0 0 0 0
2023-10-18T02-15-13.900 PM	000021.9159	000000.0010	000000.2004	000000.0998	-000000.1283	000000.0000	000001.0006	000002.3950	000003.4800	43396	00245	00730	01017	00030	00555	01867	00675	00108	0 0 0 1 0 1 1 1 1 1 1 1 1 1 1 1	0 0 0 0 0 0 0 0 0 0 0 0 0 0 0 0
2023-10-18T02-15-17.599 PM	000021.9186	-000000.0316	000000.1750	000000.0907	-000000.1283	000000.0000	000001.0006	000002.1429	000003.7200	43400	00178	00670	00949	00030	00555	01867	00679	00112	0 0 0 1 0 1 1 1 1 1 1 1 1 1 1 1	0 0 0 0 0 0 0 0 0 0 0 0 0 0 0 0
2023-10-18T02-15-20.533 PM	000021.9206	-000000.0321	000000.1750	000000.0907	-000000.1283	000000.0000	000001.0006	000002.2059	000003.7200	43403	00177	00670	00949	00030	00555	01867	00678	00112	0 0 0 1 0 1 1 1 1 1 1 1 1 1 1 1	0 0 0 0 0 0 0 0 0 0 0 0 0 0 0 0
2023-10-18T02-15-25.176 PM	000021.9179	-000000.0019	000000.2021	000000.1002	-000000.1259	000000.0000	000001.0006	000002.1429	000003.4800	43399	00239	00734	01020	00031	00555	01867	00679	00108	0 0 0 1 0 1 1 1 1 1 1 1 1 1 1 1	0 0 0 0 0 0 0 0 0 0 0 0 0 0 0 0
2023-10-18T02-15-28.221 PM	000021.9186	-000000.0321	000000.1911	000000.0995	-000000.1235	000000.0000	000001.0006	000002.1429	000003.7200	43400	00177	00708	01015	00032	00555	01867	00679	00112	0 0 0 1 0 1 1 1 1 1 1 1 1 1 1 1	0 0 0 0 0 0 0 0 0 0 0 0 0 0 0 0
2023-10-18T02-15-32.286 PM	000021.9199	000000.0005	000000.2004	000000.0936	-000000.1354	000000.0000	000001.0000	000002.2689	000003.9600	43402	00244	00730	00971	00027	00555	01866	00677	00116	0 0 0 1 0 1 1 1 1 1 1 1 1 1 1 1	0 0 0 0 0 0 0 0 0 0 0 0 0 0 0 0
2023-10-18T02-15-35.362 PM	000021.9225	000000.0015	000000.1860	000000.0912	-000000.1330	000000.0000	000001.0000	000002.3319	000003.2400	43406	00246	00696	00953	00028	00555	01866	00676	00104	0 0 0 1 0 1 1 1 1 1 1 1 1 1 1 1	0 0 0 0 0 0 0 0 0 0 0 0 0 0 0 0
2023-10-18T02-15-39.300 PM	000021.9232	-000000.0311	000000.1852	000000.0994	-000000.1283	000000.0000	000001.0006	000002.2059	000003.7200	43407	00179	00694	01014	00030	00555	01867	00678	00112	0 0 0 1 0 1 1 1 1 1 1 1 1 1 1 1	0 0 0 0 0 0 0 0 0 0 0 0 0 0 0 0
2023-10-18T02-15-43.270 PM	000021.9245	-000000.0321	000000.1754	000000.0912	-000000.1330	000000.0000	000001.0000	000002.2689	000003.4800	43409	00177	00671	00953	00028	00555	01866	00677	00108	0 0 0 1 0 1 1 1 1 1 1 1 1 1 1 1	0 0 0 0 0 0 0 0 0 0 0 0 0 0 0 0
2023-10-18T02-15-46.268 PM	000021.9245	000000.0000	000000.2013	000000.0999	-000000.1306	000000.0000	000001.0025	000002.2689	000003.7200	43409	00243	00732	01018	00029	00555	01870	00677	00112	0 0 0 1 0 1 1 1 1 1 1 1 1 1 1 1	0 0 0 0 0 0 0 0 0 0 0 0 0 0 0 0
2023-10-18T02-15-50.205 PM	000021.9252	-000000.0306	000000.1733	000000.0911	-000000.1330	000000.0000	000000.9988	000002.3950	000003.2400	43410	00180	00666	00952	00028	00555	01864	00675	00104	0 0 0 1 0 1 1 1 1 1 1 1 1 1 1 1	0 0 0 0 0 0 0 0 0 0 0 0 0 0 0 0
2023-10-18T02-15-52.731 PM	000021.9265	-000000.0321	000000.1746	000000.0909	-000000.1306	000000.0000	000001.0006	000002.2059	000003.4800	43412	00177	00669	00951	00029	00555	01867	00678	00108	0 0 0 1 0 1 1 1 1 1 1 1 1 1 1 1	0 0 0 0 0 0 0 0 0 0 0 0 0 0 0 0
2023-10-18T02-15-57.171 PM	000021.9232	000000.0005	000000.2004	000000.0997	-000000.1259	000000.0000	000001.0018	000002.1429	000003.4800	43407	00244	00730	01016	00031	00555	01869	00679	00108	0 0 0 1 0 1 1 1 1 1 1 1 1 1 1 1	0 0 0 0 0 0 0 0 0 0 0 0 0 0 0 0
2023-10-18T02-16-00.215 PM	000021.9225	-000000.0311	000000.1754	000000.0956	-000000.1283	000000.0000	000001.0000	000002.2059	000003.0000	43406	00179	00671	00986	00030	00555	01866	00678	00100	0 0 0 1 0 1 1 1 1 1 1 1 1 1 1 1	0 0 0 0 0 0 0 0 0 0 0 0 0 0 0 0
2023-10-18T02-16-04.247 PM	000021.9219	-000000.0015	000000.2017	000000.0935	-000000.1235	000000.0000	000001.0025	000002.1429	000003.7200	43405	00240	00733	00970	00032	00555	01870	00679	00112	0 0 0 1 0 1 1 1 1 1 1 1 1 1 1 1	0 0 0 0 0 0 0 0 0 0 0 0 0 0 0 0
2023-10-18T02-16-06.586 PM	000021.9232	-000000.0005	000000.2000	000000.0912	-000000.1330	000000.0000	000001.0006	000002.2689	000003.4800	43407	00242	00729	00953	00028	00555	01867	00677	00108	0 0 0 1 0 1 1 1 1 1 1 1 1 1 1 1	0 0 0 0 0 0 0 0 0 0 0 0 0 0 0 0
2023-10-18T02-16-10.650 PM	000021.9245	-000000.0335	000000.1750	000000.1002	-000000.1211	000000.0000	000001.0000	000002.2059	000003.7200	43409	00174	00670	01020	00033	00555	01866	00678	00112	0 0 0 1 0 1 1 1 1 1 1 1 1 1 1 1	0 0 0 0 0 0 0 0 0 0 0 0 0 0 0 0
2023-10-18T02-16-15.263 PM	000021.9259	000000.0000	000000.2030	000000.0937	-000000.1330	000000.0000	000000.9994	000002.0798	000003.7200	43411	00243	00736	00972	00028	00555	01865	00680	00112	0 0 0 1 0 1 1 1 1 1 1 1 1 1 1 1	0 0 0 0 0 0 0 0 0 0 0 0 0 0 0 0
2023-10-18T02-16-17.523 PM	000021.9252	-000000.0010	000000.2021	000000.1002	-000000.1211	000000.0000	000001.0012	000002.3950	000003.2400	43410	00241	00734	01020	00033	00555	01868	00675	00104	0 0 0 1 0 1 1 1 1 1 1 1 1 1 1 1	0 0 0 0 0 0 0 0 0 0 0 0 0 0 0 0
2023-10-18T02-16-21.572 PM	000021.9252	-000000.0296	000000.1737	000000.0911	-000000.1354	000000.0000	000001.0006	000002.2689	000003.7200	43410	00182	00667	00952	00027	00555	01867	00677	00112	0 0 0 1 0 1 1 1 1 1 1 1 1 1 1 1	0 0 0 0 0 0 0 0 0 0 0 0 0 0 0 0
2023-10-18T02-16-23.548 PM	000021.9252	-000000.0325	000000.1737	000000.0921	-000000.1235	000000.0000	000000.9994	000002.2689	000003.2400	43410	00176	00667	00960	00032	00555	01865	00677	00104	0 0 0 1 0 1 1 1 1 1 1 1 1 1 1 1	0 0 0 0 0 0 0 0 0 0 0 0 0 0 0 0
2023-10-18T02-16-26.735 PM	000021.9265	-000000.0316	000000.1746	000000.0936	-000000.1235	000000.0000	000000.9994	000002.2059	000003.4800	43412	00178	00669	00971	00032	00555	01865	00678	00108	0 0 0 1 0 1 1 1 1 1 1 1 1 1 1 1	0 0 0 0 0 0 0 0 0 0 0 0 0 0 0 0
2023-10-18T02-16-29.920 PM	000021.9232	-000000.0005	000000.2017	000000.1001	-000000.1259	000000.0000	000001.0018	000002.1429	000003.7200	43407	00242	00733	01019	00031	00555	01869	00679	00112	0 0 0 1 0 1 1 1 1 1 1 1 1 1 1 1	0 0 0 0 0 0 0 0 0 0 0 0 0 0 0 0
2023-10-18T02-16-31.882 PM	000021.9259	-000000.0311	000000.1759	000000.0911	-000000.1330	000000.0000	000001.0006	000002.2059	000003.4800	43411	00179	00672	00952	00028	00555	01867	00678	00108	0 0 0 1 0 1 1 1 1 1 1 1 1 1 1 1	0 0 0 0 0 0 0 0 0 0 0 0 0 0 0 0
2023-10-18T02-16-34.612 PM	000021.9245	-000000.0321	000000.1737	000000.0959	-000000.1259	000000.0000	000001.0025	000002.3319	000003.2400	43409	00177	00667	00988	00031	00555	01870	00676	00104	0 0 0 1 0 1 1 1 1 1 1 1 1 1 1 1	0 0 0 0 0 0 0 0 0 0 0 0 0 0 0 0
2023-10-18T02-16-39.884 PM	000021.9225	-000000.0316	000000.1763	000000.0928	-000000.1306	000000.0000	000001.0012	000002.3950	000003.7200	43406	00178	00673	00965	00029	00555	01868	00675	00112	0 0 0 1 0 1 1 1 1 1 1 1 1 1 1 1	0 0 0 0 0 0 0 0 0 0 0 0 0 0 0 0
2023-10-18T02-16-43.858 PM	000021.9192	-000000.0015	000000.2009	000000.0990	-000000.1259	000000.0000	000001.0012	000002.1429	000003.9600	43401	00240	00731	01011	00031	00555	01868	00679	00116	0 0 0 1 0 1 1 1 1 1 1 1 1 1 1 1	0 0 0 0 0 0 0 0 0 0 0 0 0 0 0 0
2023-10-18T02-16-46.870 PM	000021.9206	000000.0000	000000.2034	000000.0958	-000000.1354	000000.0000	000001.0025	000002.2689	000003.7200	43403	00243	00737	00987	00027	00555	01870	00677	00112	0 0 0 1 0 1 1 1 1 1 1 1 1 1 1 1	0 0 0 0 0 0 0 0 0 0 0 0 0 0 0 0
2023-10-18T02-16-50.463 PM	000021.9199	-000000.0311	000000.1759	000000.0908	-000000.1283	000000.0000	000001.0031	000002.3319	000003.4800	43402	00179	00672	00950	00030	00555	01871	00676	00108	0 0 0 1 0 1 1 1 1 1 1 1 1 1 1 1	0 0 0 0 0 0 0 0 0 0 0 0 0 0 0 0
2023-10-18T02-16-53.523 PM	000021.9199	-000000.0117	000000.1742	000000.0909	-000000.1330	000000.0000	000001.0018	000002.3950	000003.7200	43402	00219	00668	00951	00028	00555	01869	00675	00112	0 0 0 1 0 1 1 1 1 1 1 1 1 1 1 1	0 0 0 0 0 0 0 0 0 0 0 0 0 0 0 0
2023-10-18T02-16-58.036 PM	000021.9192	-000000.0068	000000.2013	000000.1003	-000000.1211	000000.0000	000000.9994	000002.4580	000003.2400	43401	00229	00732	01021	00033	00555	01865	00674	00104	0 0 0 1 0 1 1 1 1 1 1 1 1 1 1 1	0 0 0 0 0 0 0 0 0 0 0 0 0 0 0 0
2023-10-18T02-17-01.069 PM	000021.9172	-000000.0029	000000.2013	000000.1022	-000000.1235	000000.0000	000000.9994	000002.3950	000003.4800	43398	00237	00732	01035	00032	00555	01865	00675	00108	0 0 0 1 0 1 1 1 1 1 1 1 1 1 1 1	0 0 0 0 0 0 0 0 0 0 0 0 0 0 0 0
2023-10-18T02-17-04.866 PM	000021.9146	-000000.0325	000000.1737	000000.0932	-000000.1283	000000.0000	000000.9994	000002.1429	000003.4800	43394	00176	00667	00968	00030	00555	01865	00679	00108	0 0 0 1 0 1 1 1 1 1 1 1 1 1 1 1	0 0 0 0 0 0 0 0 0 0 0 0 0 0 0 0
2023-10-18T02-17-07.517 PM	000021.9146	000000.0000	000000.2021	000000.1013	-000000.1259	000000.0000	000001.0000	000002.0798	000003.7200	43394	00243	00734	01028	00031	00555	01866	00680	00112	0 0 0 1 0 1 1 1 1 1 1 1 1 1 1 1	0 0 0 0 0 0 0 0 0 0 0 0 0 0 0 0
2023-10-18T02-17-11.831 PM	000021.9146	-000000.0330	000000.1737	000000.0935	-000000.1283	000000.0000	000000.9988	000002.3950	000003.7200	43394	00175	00667	00970	00030	00555	01864	00675	00112	0 0 0 1 0 1 1 1 1 1 1 1 1 1 1 1	0 0 0 0 0 0 0 0 0 0 0 0 0 0 0 0
2023-10-18T02-17-15.504 PM	000021.9119	-000000.0316	000000.1742	000000.0931	-000000.1330	000000.0000	000001.0006	000002.2689	000003.0000	43390	00178	00668	00967	00028	00555	01867	00677	00100	0 0 0 1 0 1 1 1 1 1 1 1 1 1 1 1	0 0 0 0 0 0 0 0 0 0 0 0 0 0 0 0
2023-10-18T02-17-18.882 PM	000021.9119	-000000.0010	000000.2004	000000.1014	-000000.1259	000000.0000	000001.0000	000002.0798	000003.7200	43390	00241	00730	01029	00031	00555	01866	00680	00112	0 0 0 1 0 1 1 1 1 1 1 1 1 1 1 1	0 0 0 0 0 0 0 0 0 0 0 0 0 0 0 0
2023-10-18T02-17-22.864 PM	000021.9113	-000000.0316	000000.1733	000000.0928	-000000.1306	000000.0000	000000.9994	000002.3319	000003.7200	43389	00178	00666	00965	00029	00555	01865	00676	00112	0 0 0 1 0 1 1 1 1 1 1 1 1 1 1 1	0 0 0 0 0 0 0 0 0 0 0 0 0 0 0 0
2023-10-18T02-17-25.507 PM	000021.9093	-000000.0141	000000.1733	000000.0933	-000000.1259	000000.0000	000000.9994	000002.4580	000003.9600	43386	00214	00666	00969	00031	00555	01865	00674	00116	0 0 0 1 0 1 1 1 1 1 1 1 1 1 1 1	0 0 0 0 0 0 0 0 0 0 0 0 0 0 0 0
2023-10-18T02-17-29.492 PM	000021.9113	-000000.0325	000000.1992	000000.1021	-000000.1235	000000.0000	000000.9988	000002.3950	000003.7200	43389	00176	00727	01034	00032	00555	01864	00675	00112	0 0 0 1 0 1 1 1 1 1 1 1 1 1 1 1	0 0 0 0 0 0 0 0 0 0 0 0 0 0 0 0
2023-10-18T02-17-32.443 PM	000021.9099	-000000.0253	000000.2034	000000.1014	-000000.1259	000000.0000	000001.0000	000002.2689	000003.7200	43387	00191	00737	01029	00031	00555	01866	00677	00112	0 0 0 1 0 1 1 1 1 1 1 1 1 1 1 1	0 0 0 0 0 0 0 0 0 0 0 0 0 0 0 0
2023-10-18T02-17-36.852 PM	000021.9080	-000000.0175	000000.1750	000000.0912	-000000.1283	000000.0000	000001.0000	000002.3319	000003.2400	43384	00207	00670	00953	00030	00555	01866	00676	00104	0 0 0 1 0 1 1 1 1 1 1 1 1 1 1 1	0 0 0 0 0 0 0 0 0 0 0 0 0 0 0 0
2023-10-18T02-17-40.429 PM	000021.9086	-000000.0228	000000.2017	000000.1002	-000000.1211	000000.0000	000000.9994	000002.1429	000003.7200	43385	00196	00733	01020	00033	00555	01865	00679	00112	0 0 0 1 0 1 1 1 1 1 1 1 1 1 1 1	0 0 0 0 0 0 0 0 0 0 0 0 0 0 0 0
2023-10-18T02-17-43.476 PM	000021.9099	-000000.0301	000000.1746	000000.0909	-000000.1306	000000.0000	000000.9988	000002.4580	000003.9600	43387	00181	00669	00951	00029	00555	01864	00674	00116	0 0 0 1 0 1 1 1 1 1 1 1 1 1 1 1	0 0 0 0 0 0 0 0 0 0 0 0 0 0 0 0
2023-10-18T02-17-47.791 PM	000021.9080	-000000.0010	000000.2013	000000.0999	-000000.1211	000000.0000	000000.9994	000002.3319	000003.9600	43384	00241	00732	01018	00033	00555	01865	00676	00116	0 0 0 1 0 1 1 1 1 1 1 1 1 1 1 1	0 0 0 0 0 0 0 0 0 0 0 0 0 0 0 0
2023-10-18T02-17-50.867 PM	000021.9073	-000000.0010	000000.2034	000000.0997	-000000.1283	000000.0000	000001.0000	000002.1429	000003.2400	43383	00241	00737	01016	00030	00555	01866	00679	00104	0 0 0 1 0 1 1 1 1 1 1 1 1 1 1 1	0 0 0 0 0 0 0 0 0 0 0 0 0 0 0 0
2023-10-18T02-17-54.822 PM	000021.9073	-000000.0301	000000.1733	000000.0907	-000000.1330	000000.0000	000000.9982	000002.0798	000003.9600	43383	00181	00666	00949	00028	00555	01863	00680	00116	0 0 0 1 0 1 1 1 1 1 1 1 1 1 1 1	0 0 0 0 0 0 0 0 0 0 0 0 0 0 0 0
2023-10-18T02-17-57.490 PM	000021.9080	000000.0000	000000.1742	000000.0908	-000000.1330	000000.0000	000001.0000	000002.1429	000003.9600	43384	00243	00668	00950	00028	00555	01866	00679	00116	0 0 0 1 0 1 1 1 1 1 1 1 1 1 1 1	0 0 0 0 0 0 0 0 0 0 0 0 0 0 0 0
2023-10-18T02-18-01.479 PM	000021.9073	-000000.0325	000000.2017	000000.0999	-000000.1283	000000.0000	000001.0000	000002.3950	000003.4800	43383	00176	00733	01018	00030	00555	01866	00675	00108	0 0 0 1 0 1 1 1 1 1 1 1 1 1 1 1	0 0 0 0 0 0 0 0 0 0 0 0 0 0 0 0
2023-10-18T02-18-04.409 PM	000021.9073	-000000.0316	000000.2013	000000.0998	-000000.1306	000000.0000	000000.9994	000002.3950	000003.9600	43383	00178	00732	01017	00029	00555	01865	00675	00116	0 0 0 1 0 1 1 1 1 1 1 1 1 1 1 1	0 0 0 0 0 0 0 0 0 0 0 0 0 0 0 0
2023-10-18T02-18-08.143 PM	000021.9060	-000000.0306	000000.1742	000000.0912	-000000.1283	000000.0000	000001.0006	000002.1429	000003.4800	43381	00180	00668	00953	00030	00555	01867	00679	00108	0 0 0 1 0 1 1 1 1 1 1 1 1 1 1 1	0 0 0 0 0 0 0 0 0 0 0 0 0 0 0 0
2023-10-18T02-18-11.099 PM	000021.9060	-000000.0316	000000.1754	000000.0909	-000000.1354	000000.0000	000000.9982	000002.3950	000003.9600	43381	00178	00671	00951	00027	00555	01863	00675	00116	0 0 0 1 0 1 1 1 1 1 1 1 1 1 1 1	0 0 0 0 0 0 0 0 0 0 0 0 0 0 0 0
2023-10-18T02-18-15.084 PM	000021.9073	-000000.0005	000000.2021	000000.0998	-000000.1283	000000.0000	000000.9994	000002.3319	000003.9600	43383	00242	00734	01017	00030	00555	01865	00676	00116	0 0 0 1 0 1 1 1 1 1 1 1 1 1 1 1	0 0 0 0 0 0 0 0 0 0 0 0 0 0 0 0
2023-10-18T02-18-17.470 PM	000021.9093	-000000.0301	000000.1869	000000.0997	-000000.1283	000000.0000	000000.9994	000002.1429	000003.4800	43386	00181	00698	01016	00030	00555	01865	00679	00108	0 0 0 1 0 1 1 1 1 1 1 1 1 1 1 1	0 0 0 0 0 0 0 0 0 0 0 0 0 0 0 0
2023-10-18T02-18-21.470 PM	000021.9093	-000000.0010	000000.1911	000000.0908	-000000.1306	000000.0000	000000.9988	000002.3950	000003.9600	43386	00241	00708	00950	00029	00555	01864	00675	00116	0 0 0 1 0 1 1 1 1 1 1 1 1 1 1 1	0 0 0 0 0 0 0 0 0 0 0 0 0 0 0 0
2023-10-18T02-18-26.067 PM	000021.9113	-000000.0015	000000.1771	000000.0916	-000000.1306	000000.0000	000000.9982	000002.1429	000003.4800	43389	00240	00675	00956	00029	00555	01863	00679	00108	0 0 0 1 0 1 1 1 1 1 1 1 1 1 1 1	0 0 0 0 0 0 0 0 0 0 0 0 0 0 0 0
2023-10-18T02-18-29.065 PM	000021.9146	-000000.0321	000000.1898	000000.0999	-000000.1283	000000.0000	000001.0000	000002.3319	000003.4800	43394	00177	00705	01018	00030	00555	01866	00676	00108	0 0 0 1 0 1 1 1 1 1 1 1 1 1 1 1	0 0 0 0 0 0 0 0 0 0 0 0 0 0 0 0
2023-10-18T02-18-32.517 PM	000021.9153	-000000.0325	000000.1759	000000.0911	-000000.1330	000000.0000	000001.0000	000002.2059	000003.9600	43395	00176	00672	00952	00028	00555	01866	00678	00116	0 0 0 1 0 1 1 1 1 1 1 1 1 1 1 1	0 0 0 0 0 0 0 0 0 0 0 0 0 0 0 0
2023-10-18T02-18-35.453 PM	000021.9159	-000000.0015	000000.2034	000000.0997	-000000.1235	000000.0000	000001.0000	000002.3319	000003.9600	43396	00240	00737	01016	00032	00555	01866	00676	00116	0 0 0 1 0 1 1 1 1 1 1 1 1 1 1 1	0 0 0 0 0 0 0 0 0 0 0 0 0 0 0 0
2023-10-18T02-18-39.588 PM	000021.9179	-000000.0306	000000.1750	000000.0912	-000000.1330	000000.0000	000000.9994	000002.3950	000003.9600	43399	00180	00670	00953	00028	00555	01865	00675	00116	0 0 0 1 0 1 1 1 1 1 1 1 1 1 1 1	0 0 0 0 0 0 0 0 0 0 0 0 0 0 0 0
2023-10-18T02-18-42.804 PM	000021.9192	-000000.0311	000000.1746	000000.0908	-000000.1354	000000.0000	000000.9994	000002.3950	000003.9600	43401	00179	00669	00950	00027	00555	01865	00675	00116	0 0 0 1 0 1 1 1 1 1 1 1 1 1 1 1	0 0 0 0 0 0 0 0 0 0 0 0 0 0 0 0
2023-10-18T02-18-46.804 PM	000021.9172	-000000.0005	000000.1958	000000.0916	-000000.1283	000000.0000	000000.9988	000002.1429	000003.7200	43398	00242	00719	00956	00030	00555	01864	00679	00112	0 0 0 1 0 1 1 1 1 1 1 1 1 1 1 1	0 0 0 0 0 0 0 0 0 0 0 0 0 0 0 0
2023-10-18T02-18-49.082 PM	000021.9192	000000.0005	000000.1890	000000.0912	-000000.1354	000000.0000	000001.0006	000002.1429	000003.4800	43401	00244	00703	00953	00027	00555	01867	00679	00108	0 0 0 1 0 1 1 1 1 1 1 1 1 1 1 1	0 0 0 0 0 0 0 0 0 0 0 0 0 0 0 0
2023-10-18T02-18-52.156 PM	000021.9192	000000.0015	000000.2013	000000.1002	-000000.1235	000000.0000	000001.0006	000002.1429	000003.9600	43401	00246	00732	01020	00032	00555	01867	00679	00116	0 0 0 1 0 1 1 1 1 1 1 1 1 1 1 1	0 0 0 0 0 0 0 0 0 0 0 0 0 0 0 0
2023-10-18T02-18-56.157 PM	000021.9206	-000000.0311	000000.1733	000000.0912	-000000.1306	000000.0000	000001.0006	000002.0798	000003.2400	43403	00179	00666	00953	00029	00555	01867	00680	00104	0 0 0 1 0 1 1 1 1 1 1 1 1 1 1 1	0 0 0 0 0 0 0 0 0 0 0 0 0 0 0 0
2023-10-18T02-19-00.818 PM	000021.9219	-000000.0330	000000.1852	000000.0999	-000000.1283	000000.0000	000001.0025	000002.4580	000003.7200	43405	00175	00694	01018	00030	00555	01870	00674	00112	0 0 0 1 0 1 1 1 1 1 1 1 1 1 1 1	0 0 0 0 0 0 0 0 0 0 0 0 0 0 0 0
2023-10-18T02-19-03.751 PM	000021.9239	-000000.0311	000000.1742	000000.0911	-000000.1330	000000.0000	000000.9994	000002.2059	000003.4800	43408	00179	00668	00952	00028	00555	01865	00678	00108	0 0 0 1 0 1 1 1 1 1 1 1 1 1 1 1	0 0 0 0 0 0 0 0 0 0 0 0 0 0 0 0
2023-10-18T02-19-07.735 PM	000021.9239	000000.0015	000000.2021	000000.0991	-000000.1259	000000.0000	000001.0000	000002.1429	000003.4800	43408	00246	00734	01012	00031	00555	01866	00679	00108	0 0 0 1 0 1 1 1 1 1 1 1 1 1 1 1	0 0 0 0 0 0 0 0 0 0 0 0 0 0 0 0
2023-10-18T02-19-10.778 PM	000021.9252	000000.0015	000000.2017	000000.0992	-000000.1259	000000.0000	000001.0006	000002.0798	000003.7200	43410	00246	00733	01013	00031	00555	01867	00680	00112	0 0 0 1 0 1 1 1 1 1 1 1 1 1 1 1	0 0 0 0 0 0 0 0 0 0 0 0 0 0 0 0
2023-10-18T02-19-14.764 PM	000021.9265	-000000.0321	000000.1746	000000.0907	-000000.1330	000000.0000	000001.0012	000002.2059	000003.4800	43412	00177	00669	00949	00028	00555	01868	00678	00108	0 0 0 1 0 1 1 1 1 1 1 1 1 1 1 1	0 0 0 0 0 0 0 0 0 0 0 0 0 0 0 0
2023-10-18T02-19-17.729 PM	000021.9259	-000000.0010	000000.2030	000000.0956	-000000.1354	000000.0000	000001.0006	000002.1429	000003.4800	43411	00241	00736	00986	00027	00555	01867	00679	00108	0 0 0 1 0 1 1 1 1 1 1 1 1 1 1 1	0 0 0 0 0 0 0 0 0 0 0 0 0 0 0 0
2023-10-18T02-19-21.714 PM	000021.9259	-000000.0340	000000.1754	000000.0979	-000000.1283	000000.0000	000001.0006	000002.1429	000003.4800	43411	00173	00671	01003	00030	00555	01867	00679	00108	0 0 0 1 0 1 1 1 1 1 1 1 1 1 1 1	0 0 0 0 0 0 0 0 0 0 0 0 0 0 0 0
2023-10-18T02-19-25.762 PM	000021.9219	-000000.0306	000000.1754	000000.0992	-000000.1330	000000.0000	000001.0006	000002.3950	000003.7200	43405	00180	00671	01013	00028	00555	01867	00675	00112	0 0 0 1 0 1 1 1 1 1 1 1 1 1 1 1	0 0 0 0 0 0 0 0 0 0 0 0 0 0 0 0
2023-10-18T02-19-28.744 PM	000021.9239	-000000.0015	000000.2030	000000.0915	-000000.1330	000000.0000	000001.0006	000002.1429	000003.7200	43408	00240	00736	00955	00028	00555	01867	00679	00112	0 0 0 1 0 1 1 1 1 1 1 1 1 1 1 1	0 0 0 0 0 0 0 0 0 0 0 0 0 0 0 0
2023-10-18T02-19-32.744 PM	000021.9219	-000000.0316	000000.1754	000000.0943	-000000.1306	000000.0000	000001.0012	000002.1429	000003.9600	43405	00178	00671	00976	00029	00555	01868	00679	00116	0 0 0 1 0 1 1 1 1 1 1 1 1 1 1 1	0 0 0 0 0 0 0 0 0 0 0 0 0 0 0 0
2023-10-18T02-19-35.768 PM	000021.9232	-000000.0287	000000.1750	000000.0909	-000000.1330	000000.0000	000001.0006	000002.3319	000003.7200	43407	00184	00670	00951	00028	00555	01867	00676	00112	0 0 0 1 0 1 1 1 1 1 1 1 1 1 1 1	0 0 0 0 0 0 0 0 0 0 0 0 0 0 0 0
2023-10-18T02-19-39.644 PM	000021.9239	000000.0019	000000.2021	000000.0999	-000000.1235	000000.0000	000001.0000	000002.3950	000003.7200	43408	00247	00734	01018	00032	00555	01866	00675	00112	0 0 0 1 0 1 1 1 1 1 1 1 1 1 1 1	0 0 0 0 0 0 0 0 0 0 0 0 0 0 0 0
2023-10-18T02-19-42.794 PM	000021.9232	-000000.0015	000000.2034	000000.0997	-000000.1283	000000.0000	000000.9982	000002.2059	000003.9600	43407	00240	00737	01016	00030	00555	01863	00678	00116	0 0 0 1 0 1 1 1 1 1 1 1 1 1 1 1	0 0 0 0 0 0 0 0 0 0 0 0 0 0 0 0
2023-10-18T02-19-46.768 PM	000021.9239	-000000.0311	000000.1733	000000.0916	-000000.1306	000000.0000	000001.0012	000002.3319	000003.7200	43408	00179	00666	00956	00029	00555	01868	00676	00112	0 0 0 1 0 1 1 1 1 1 1 1 1 1 1 1	0 0 0 0 0 0 0 0 0 0 0 0 0 0 0 0
2023-10-18T02-19-49.718 PM	000021.9265	-000000.0005	000000.2030	000000.0952	-000000.1306	000000.0000	000001.0006	000002.1429	000003.7200	43412	00242	00736	00983	00029	00555	01867	00679	00112	0 0 0 1 0 1 1 1 1 1 1 1 1 1 1 1	0 0 0 0 0 0 0 0 0 0 0 0 0 0 0 0
2023-10-18T02-19-53.718 PM	000021.9259	-000000.0296	000000.1746	000000.0911	-000000.1259	000000.0000	000001.0000	000002.1429	000003.7200	43411	00182	00669	00952	00031	00555	01866	00679	00112	0 0 0 1 0 1 1 1 1 1 1 1 1 1 1 1	0 0 0 0 0 0 0 0 0 0 0 0 0 0 0 0
2023-10-18T02-19-57.674 PM	000021.9239	-000000.0005	000000.2000	000000.0967	-000000.1283	000000.0000	000001.0018	000002.2689	000003.7200	43408	00242	00729	00994	00030	00555	01869	00677	00112	0 0 0 1 0 1 1 1 1 1 1 1 1 1 1 1	0 0 0 0 0 0 0 0 0 0 0 0 0 0 0 0
2023-10-18T02-20-00.750 PM	000021.9239	000000.0005	000000.2013	000000.0963	-000000.1259	000000.0000	000001.0006	000002.2059	000003.7200	43408	00244	00732	00991	00031	00555	01867	00678	00112	0 0 0 1 0 1 1 1 1 1 1 1 1 1 1 1	0 0 0 0 0 0 0 0 0 0 0 0 0 0 0 0
2023-10-18T02-20-04.797 PM	000021.9232	-000000.0321	000000.1754	000000.0924	-000000.1283	000000.0000	000001.0018	000002.3950	000003.4800	43407	00177	00671	00962	00030	00555	01869	00675	00108	0 0 0 1 0 1 1 1 1 1 1 1 1 1 1 1	0 0 0 0 0 0 0 0 0 0 0 0 0 0 0 0
2023-10-18T02-20-07.371 PM	000021.9232	-000000.0243	000000.1750	000000.0912	-000000.1283	000000.0000	000001.0000	000002.1429	000003.2400	43407	00193	00670	00953	00030	00555	01866	00679	00104	0 0 0 1 0 1 1 1 1 1 1 1 1 1 1 1	0 0 0 0 0 0 0 0 0 0 0 0 0 0 0 0
2023-10-18T02-20-11.388 PM	000021.9232	-000000.0287	000000.2026	000000.0994	-000000.1259	000000.0000	000000.9994	000002.2059	000003.7200	43407	00184	00735	01014	00031	00555	01865	00678	00112	0 0 0 1 0 1 1 1 1 1 1 1 1 1 1 1	0 0 0 0 0 0 0 0 0 0 0 0 0 0 0 0
2023-10-18T02-20-14.714 PM	000021.9206	-000000.0039	000000.2030	000000.0995	-000000.1259	000000.0000	000001.0000	000002.1429	000003.4800	43403	00235	00736	01015	00031	00555	01866	00679	00108	0 0 0 1 0 1 1 1 1 1 1 1 1 1 1 1	0 0 0 0 0 0 0 0 0 0 0 0 0 0 0 0
2023-10-18T02-20-18.730 PM	000021.9199	-000000.0306	000000.1750	000000.0907	-000000.1306	000000.0000	000001.0012	000002.2059	000003.4800	43402	00180	00670	00949	00029	00555	01868	00678	00108	0 0 0 1 0 1 1 1 1 1 1 1 1 1 1 1	0 0 0 0 0 0 0 0 0 0 0 0 0 0 0 0
2023-10-18T02-20-22.779 PM	000021.9199	-000000.0015	000000.2038	000000.0997	-000000.1259	000000.0000	000000.9994	000002.3950	000003.4800	43402	00240	00738	01016	00031	00555	01865	00675	00108	0 0 0 1 0 1 1 1 1 1 1 1 1 1 1 1	0 0 0 0 0 0 0 0 0 0 0 0 0 0 0 0
2023-10-18T02-20-25.383 PM	000021.9166	-000000.0296	000000.1742	000000.0912	-000000.1235	000000.0000	000000.9988	000002.3950	000003.4800	43397	00182	00668	00953	00032	00555	01864	00675	00108	0 0 0 1 0 1 1 1 1 1 1 1 1 1 1 1	0 0 0 0 0 0 0 0 0 0 0 0 0 0 0 0
2023-10-18T02-20-29.400 PM	000021.9172	000000.0010	000000.2026	000000.0992	-000000.1235	000000.0000	000000.9994	000002.5210	000003.7200	43398	00245	00735	01013	00032	00555	01865	00673	00112	0 0 0 1 0 1 1 1 1 1 1 1 1 1 1 1	0 0 0 0 0 0 0 0 0 0 0 0 0 0 0 0
2023-10-18T02-20-32.962 PM	000021.9153	000000.0005	000000.2004	000000.1002	-000000.1283	000000.0000	000001.0000	000002.2059	000003.4800	43395	00244	00730	01020	00030	00555	01866	00678	00108	0 0 0 1 0 1 1 1 1 1 1 1 1 1 1 1	0 0 0 0 0 0 0 0 0 0 0 0 0 0 0 0
2023-10-18T02-20-36.744 PM	000021.9133	-000000.0325	000000.1763	000000.0912	-000000.1306	000000.0000	000001.0006	000002.2059	000003.7200	43392	00176	00673	00953	00029	00555	01867	00678	00112	0 0 0 1 0 1 1 1 1 1 1 1 1 1 1 1	0 0 0 0 0 0 0 0 0 0 0 0 0 0 0 0
2023-10-18T02-20-39.696 PM	000021.9126	-000000.0141	000000.1750	000000.0908	-000000.1354	000000.0000	000001.0012	000002.1429	000003.4800	43391	00214	00670	00950	00027	00555	01868	00679	00108	0 0 0 1 0 1 1 1 1 1 1 1 1 1 1 1	0 0 0 0 0 0 0 0 0 0 0 0 0 0 0 0
2023-10-18T02-20-43.352 PM	000021.9080	-000000.0126	000000.2030	000000.0994	-000000.1283	000000.0000	000001.0012	000002.3950	000003.2400	43384	00217	00736	01014	00030	00555	01868	00675	00104	0 0 0 1 0 1 1 1 1 1 1 1 1 1 1 1	0 0 0 0 0 0 0 0 0 0 0 0 0 0 0 0
2023-10-18T02-20-47.635 PM	000021.9066	-000000.0015	000000.1754	000000.0905	-000000.1330	000000.0000	000001.0006	000002.3950	000003.2400	43382	00240	00671	00948	00028	00555	01867	00675	00104	0 0 0 1 0 1 1 1 1 1 1 1 1 1 1 1	0 0 0 0 0 0 0 0 0 0 0 0 0 0 0 0
2023-10-18T02-20-50.710 PM	000021.9066	-000000.0087	000000.1737	000000.0915	-000000.1306	000000.0000	000001.0006	000002.3950	000003.7200	43382	00225	00667	00955	00029	00555	01867	00675	00112	0 0 0 1 0 1 1 1 1 1 1 1 1 1 1 1	0 0 0 0 0 0 0 0 0 0 0 0 0 0 0 0
2023-10-18T02-20-54.742 PM	000021.9066	-000000.0146	000000.2013	000000.1001	-000000.1211	000000.0000	000000.9994	000002.3319	000003.9600	43382	00213	00732	01019	00033	00555	01865	00676	00116	0 0 0 1 0 1 1 1 1 1 1 1 1 1 1 1	0 0 0 0 0 0 0 0 0 0 0 0 0 0 0 0
2023-10-18T02-20-57.346 PM	000021.9073	-000000.0340	000000.1759	000000.0928	-000000.1354	000000.0000	000000.9994	000002.2059	000003.9600	43383	00173	00672	00965	00027	00555	01865	00678	00116	0 0 0 1 0 1 1 1 1 1 1 1 1 1 1 1	0 0 0 0 0 0 0 0 0 0 0 0 0 0 0 0
2023-10-18T02-21-01.660 PM	000021.9073	000000.0005	000000.2009	000000.1002	-000000.1259	000000.0000	000001.0006	000002.2689	000003.7200	43383	00244	00731	01020	00031	00555	01867	00677	00112	0 0 0 1 0 1 1 1 1 1 1 1 1 1 1 1	0 0 0 0 0 0 0 0 0 0 0 0 0 0 0 0
2023-10-18T02-21-04.014 PM	000021.9080	000000.0005	000000.2004	000000.1002	-000000.1259	000000.0000	000001.0000	000002.2059	000003.7200	43384	00244	00730	01020	00031	00555	01866	00678	00112	0 0 0 1 0 1 1 1 1 1 1 1 1 1 1 1	0 0 0 0 0 0 0 0 0 0 0 0 0 0 0 0
2023-10-18T02-21-08.377 PM	000021.9086	-000000.0340	000000.1759	000000.0913	-000000.1354	000000.0000	000000.9988	000002.3319	000003.4800	43385	00173	00672	00954	00027	00555	01864	00676	00108	0 0 0 1 0 1 1 1 1 1 1 1 1 1 1 1	0 0 0 0 0 0 0 0 0 0 0 0 0 0 0 0
2023-10-18T02-21-11.892 PM	000021.9099	-000000.0029	000000.1928	000000.0911	-000000.1354	000000.0000	000001.0000	000002.3950	000003.4800	43387	00237	00712	00952	00027	00555	01866	00675	00108	0 0 0 1 0 1 1 1 1 1 1 1 1 1 1 1	0 0 0 0 0 0 0 0 0 0 0 0 0 0 0 0
2023-10-18T02-21-14.292 PM	000021.9099	000000.0005	000000.1729	000000.0916	-000000.1330	000000.0000	000000.9982	000002.1429	000003.4800	43387	00244	00665	00956	00028	00555	01863	00679	00108	0 0 0 1 0 1 1 1 1 1 1 1 1 1 1 1	0 0 0 0 0 0 0 0 0 0 0 0 0 0 0 0
2023-10-18T02-21-17.336 PM	000021.9073	-000000.0019	000000.2034	000000.0995	-000000.1283	000000.0000	000000.9994	000002.3950	000003.4800	43383	00239	00737	01015	00030	00555	01865	00675	00108	0 0 0 1 0 1 1 1 1 1 1 1 1 1 1 1	0 0 0 0 0 0 0 0 0 0 0 0 0 0 0 0
2023-10-18T02-21-21.329 PM	000021.9060	-000000.0291	000000.1737	000000.0913	-000000.1283	000000.0000	000000.9982	000002.4580	000003.7200	43381	00183	00667	00954	00030	00555	01863	00674	00112	0 0 0 1 0 1 1 1 1 1 1 1 1 1 1 1	0 0 0 0 0 0 0 0 0 0 0 0 0 0 0 0
2023-10-18T02-21-25.668 PM	000021.9080	-000000.0316	000000.1750	000000.0902	-000000.1330	000000.0000	000000.9982	000002.5210	000003.7200	43384	00178	00670	00946	00028	00555	01863	00673	00112	0 0 0 1 0 1 1 1 1 1 1 1 1 1 1 1	0 0 0 0 0 0 0 0 0 0 0 0 0 0 0 0
2023-10-18T02-21-28.272 PM	000021.9099	-000000.0010	000000.2021	000000.0999	-000000.1283	000000.0000	000000.9994	000002.1429	000003.9600	43387	00241	00734	01018	00030	00555	01865	00679	00116	0 0 0 1 0 1 1 1 1 1 1 1 1 1 1 1	0 0 0 0 0 0 0 0 0 0 0 0 0 0 0 0
2023-10-18T02-21-31.316 PM	000021.9113	000000.0010	000000.2021	000000.0994	-000000.1235	000000.0000	000000.9982	000002.2689	000003.4800	43389	00245	00734	01014	00032	00555	01863	00677	00108	0 0 0 1 0 1 1 1 1 1 1 1 1 1 1 1	0 0 0 0 0 0 0 0 0 0 0 0 0 0 0 0
2023-10-18T02-21-35.333 PM	000021.9106	-000000.0029	000000.1873	000000.0909	-000000.1330	000000.0000	000000.9994	000002.3319	000003.4800	43388	00237	00699	00951	00028	00555	01865	00676	00108	0 0 0 1 0 1 1 1 1 1 1 1 1 1 1 1	0 0 0 0 0 0 0 0 0 0 0 0 0 0 0 0
2023-10-18T02-21-39.616 PM	000021.9146	-000000.0345	000000.1975	000000.0999	-000000.1259	000000.0000	000000.9994	000002.3950	000003.9600	43394	00172	00723	01018	00031	00555	01865	00675	00116	0 0 0 1 0 1 1 1 1 1 1 1 1 1 1 1	0 0 0 0 0 0 0 0 0 0 0 0 0 0 0 0
2023-10-18T02-21-42.725 PM	000021.9139	-000000.0291	000000.2030	000000.0994	-000000.1259	000000.0000	000000.9988	000002.2059	000003.4800	43393	00183	00736	01014	00031	00555	01864	00678	00108	0 0 0 1 0 1 1 1 1 1 1 1 1 1 1 1	0 0 0 0 0 0 0 0 0 0 0 0 0 0 0 0
2023-10-18T02-21-46.684 PM	000021.9166	-000000.0005	000000.1780	000000.0916	-000000.1378	000000.0000	000001.0000	000002.3950	000003.4800	43397	00242	00677	00956	00026	00555	01866	00675	00108	0 0 0 1 0 1 1 1 1 1 1 1 1 1 1 1	0 0 0 0 0 0 0 0 0 0 0 0 0 0 0 0
2023-10-18T02-21-50.693 PM	000021.9166	-000000.0005	000000.2034	000000.0992	-000000.1283	000000.0000	000001.0006	000002.1429	000003.9600	43397	00242	00737	01013	00030	00555	01867	00679	00116	0 0 0 1 0 1 1 1 1 1 1 1 1 1 1 1	0 0 0 0 0 0 0 0 0 0 0 0 0 0 0 0
2023-10-18T02-21-53.316 PM	000021.9186	-000000.0301	000000.1733	000000.0916	-000000.1330	000000.0000	000000.9988	000002.4580	000003.4800	43400	00181	00666	00956	00028	00555	01864	00674	00108	0 0 0 1 0 1 1 1 1 1 1 1 1 1 1 1	0 0 0 0 0 0 0 0 0 0 0 0 0 0 0 0
2023-10-18T02-21-57.318 PM	000021.9179	000000.0000	000000.2004	000000.1005	-000000.1283	000000.0000	000000.9994	000002.2059	000003.4800	43399	00243	00730	01022	00030	00555	01865	00678	00108	0 0 0 1 0 1 1 1 1 1 1 1 1 1 1 1	0 0 0 0 0 0 0 0 0 0 0 0 0 0 0 0
2023-10-18T02-22-00.487 PM	000021.9179	000000.0010	000000.1996	000000.1005	-000000.1283	000000.0000	000000.9994	000002.1429	000003.7200	43399	00245	00728	01022	00030	00555	01865	00679	00112	0 0 0 1 0 1 1 1 1 1 1 1 1 1 1 1	0 0 0 0 0 0 0 0 0 0 0 0 0 0 0 0
2023-10-18T02-22-05.037 PM	000021.9172	-000000.0330	000000.1763	000000.0907	-000000.1330	000000.0000	000001.0000	000002.4580	000003.4800	43398	00175	00673	00949	00028	00555	01866	00674	00108	0 0 0 1 0 1 1 1 1 1 1 1 1 1 1 1	0 0 0 0 0 0 0 0 0 0 0 0 0 0 0 0
2023-10-18T02-22-07.357 PM	000021.9179	-000000.0010	000000.1954	000000.0917	-000000.1354	000000.0000	000001.0006	000002.2059	000003.9600	43399	00241	00718	00957	00027	00555	01867	00678	00116	0 0 0 1 0 1 1 1 1 1 1 1 1 1 1 1	0 0 0 0 0 0 0 0 0 0 0 0 0 0 0 0
2023-10-18T02-22-11.402 PM	000021.9179	-000000.0306	000000.1725	000000.0966	-000000.1283	000000.0000	000001.0006	000002.2689	000003.2400	43399	00180	00664	00993	00030	00555	01867	00677	00104	0 0 0 1 0 1 1 1 1 1 1 1 1 1 1 1	0 0 0 0 0 0 0 0 0 0 0 0 0 0 0 0
2023-10-18T02-22-14.368 PM	000021.9186	-000000.0306	000000.1822	000000.1003	-000000.1235	000000.0000	000001.0000	000002.2059	000003.4800	43400	00180	00687	01021	00032	00555	01866	00678	00108	0 0 0 1 0 1 1 1 1 1 1 1 1 1 1 1	0 0 0 0 0 0 0 0 0 0 0 0 0 0 0 0
2023-10-18T02-22-18.981 PM	000021.9219	000000.0015	000000.1852	000000.0916	-000000.1306	000000.0000	000000.9994	000002.2059	000003.4800	43405	00246	00694	00956	00029	00555	01865	00678	00108	0 0 0 1 0 1 1 1 1 1 1 1 1 1 1 1	0 0 0 0 0 0 0 0 0 0 0 0 0 0 0 0
2023-10-18T02-22-22.480 PM	000021.9212	-000000.0330	000000.1852	000000.0994	-000000.1259	000000.0000	000000.9988	000002.2689	000003.7200	43404	00175	00694	01014	00031	00555	01864	00677	00112	0 0 0 1 0 1 1 1 1 1 1 1 1 1 1 1	0 0 0 0 0 0 0 0 0 0 0 0 0 0 0 0
2023-10-18T02-22-25.968 PM	000021.9225	-000000.0311	000000.1725	000000.0919	-000000.1330	000000.0000	000000.9982	000002.2689	000003.2400	43406	00179	00664	00958	00028	00555	01863	00677	00104	0 0 0 1 0 1 1 1 1 1 1 1 1 1 1 1	0 0 0 0 0 0 0 0 0 0 0 0 0 0 0 0
2023-10-18T02-22-29.917 PM	000021.9239	-000000.0024	000000.2047	000000.0994	-000000.1283	000000.0000	000000.9982	000002.2689	000003.7200	43408	00238	00740	01014	00030	00555	01863	00677	00112	0 0 0 1 0 1 1 1 1 1 1 1 1 1 1 1	0 0 0 0 0 0 0 0 0 0 0 0 0 0 0 0
2023-10-18T02-22-32.458 PM	000021.9239	000000.0005	000000.2009	000000.1005	-000000.1259	000000.0000	000000.9994	000002.3950	000003.7200	43408	00244	00731	01022	00031	00555	01865	00675	00112	0 0 0 1 0 1 1 1 1 1 1 1 1 1 1 1	0 0 0 0 0 0 0 0 0 0 0 0 0 0 0 0
2023-10-18T02-22-36.333 PM	000021.9259	-000000.0340	000000.1771	000000.0909	-000000.1354	000000.0000	000001.0000	000002.1429	000003.4800	43411	00173	00675	00951	00027	00555	01866	00679	00108	0 0 0 1 0 1 1 1 1 1 1 1 1 1 1 1	0 0 0 0 0 0 0 0 0 0 0 0 0 0 0 0
2023-10-18T02-22-40.836 PM	000021.9252	000000.0019	000000.2004	000000.0931	-000000.1283	000000.0000	000000.9982	000002.2689	000003.4800	43410	00247	00730	00967	00030	00555	01863	00677	00108	0 0 0 1 0 1 1 1 1 1 1 1 1 1 1 1	0 0 0 0 0 0 0 0 0 0 0 0 0 0 0 0
2023-10-18T02-22-43.929 PM	000021.9272	-000000.0340	000000.1759	000000.0960	-000000.1306	000000.0000	000001.0018	000002.1429	000003.4800	43413	00173	00672	00989	00029	00555	01869	00679	00108	0 0 0 1 0 1 1 1 1 1 1 1 1 1 1 1	0 0 0 0 0 0 0 0 0 0 0 0 0 0 0 0
2023-10-18T02-22-47.318 PM	000021.9305	-000000.0301	000000.1746	000000.0991	-000000.1211	000000.0000	000001.0012	000002.2689	000003.7200	43418	00181	00669	01012	00033	00555	01868	00677	00112	0 0 0 1 0 1 1 1 1 1 1 1 1 1 1 1	0 0 0 0 0 0 0 0 0 0 0 0 0 0 0 0
2023-10-18T02-22-50.331 PM	000021.9298	-000000.0015	000000.2021	000000.0936	-000000.1354	000000.0000	000001.0006	000002.3950	000003.4800	43417	00240	00734	00971	00027	00555	01867	00675	00108	0 0 0 1 0 1 1 1 1 1 1 1 1 1 1 1	0 0 0 0 0 0 0 0 0 0 0 0 0 0 0 0
2023-10-18T02-22-54.961 PM	000021.9298	-000000.0311	000000.1725	000000.0991	-000000.1259	000000.0000	000001.0000	000002.3950	000003.2400	43417	00179	00664	01012	00031	00555	01866	00675	00104	0 0 0 1 0 1 1 1 1 1 1 1 1 1 1 1	0 0 0 0 0 0 0 0 0 0 0 0 0 0 0 0
2023-10-18T02-22-57.331 PM	000021.9272	-000000.0321	000000.1763	000000.0907	-000000.1306	000000.0000	000001.0000	000002.1429	000003.7200	43413	00177	00673	00949	00029	00555	01866	00679	00112	0 0 0 1 0 1 1 1 1 1 1 1 1 1 1 1	0 0 0 0 0 0 0 0 0 0 0 0 0 0 0 0
2023-10-18T02-23-01.332 PM	000021.9298	000000.0005	000000.2000	000000.1005	-000000.1283	000000.0000	000001.0006	000002.2689	000003.7200	43417	00244	00729	01022	00030	00555	01867	00677	00112	0 0 0 1 0 1 1 1 1 1 1 1 1 1 1 1	0 0 0 0 0 0 0 0 0 0 0 0 0 0 0 0
2023-10-18T02-23-04.281 PM	000021.9272	-000000.0019	000000.2043	000000.0997	-000000.1259	000000.0000	000000.9994	000002.1429	000003.7200	43413	00239	00739	01016	00031	00555	01865	00679	00112	0 0 0 1 0 1 1 1 1 1 1 1 1 1 1 1	0 0 0 0 0 0 0 0 0 0 0 0 0 0 0 0
2023-10-18T02-23-08.314 PM	000021.9259	-000000.0340	000000.1776	000000.0925	-000000.1378	000000.0000	000001.0000	000002.2689	000003.4800	43411	00173	00676	00963	00026	00555	01866	00677	00108	0 0 0 1 0 1 1 1 1 1 1 1 1 1 1 1	0 0 0 0 0 0 0 0 0 0 0 0 0 0 0 0
2023-10-18T02-23-12.362 PM	000021.9265	000000.0000	000000.2043	000000.1007	-000000.1259	000000.0000	000001.0000	000002.4580	000003.4800	43412	00243	00739	01024	00031	00555	01866	00674	00108	0 0 0 1 0 1 1 1 1 1 1 1 1 1 1 1	0 0 0 0 0 0 0 0 0 0 0 0 0 0 0 0
2023-10-18T02-23-15.312 PM	000021.9259	-000000.0325	000000.1737	000000.0956	-000000.1283	000000.0000	000000.9994	000002.0798	000003.2400	43411	00176	00667	00986	00030	00555	01865	00680	00104	0 0 0 1 0 1 1 1 1 1 1 1 1 1 1 1	0 0 0 0 0 0 0 0 0 0 0 0 0 0 0 0
2023-10-18T02-23-19.281 PM	000021.9259	-000000.0311	000000.1754	000000.0984	-000000.1188	000000.0000	000000.9994	000002.4580	000003.7200	43411	00179	00671	01007	00034	00555	01865	00674	00112	0 0 0 1 0 1 1 1 1 1 1 1 1 1 1 1	0 0 0 0 0 0 0 0 0 0 0 0 0 0 0 0
2023-10-18T02-23-22.843 PM	000021.9245	000000.0019	000000.2000	000000.0972	-000000.1330	000000.0000	000001.0012	000002.1429	000003.7200	43409	00247	00729	00998	00028	00555	01868	00679	00112	0 0 0 1 0 1 1 1 1 1 1 1 1 1 1 1	0 0 0 0 0 0 0 0 0 0 0 0 0 0 0 0
2023-10-18T02-23-26.881 PM	000021.9206	-000000.0340	000000.1767	000000.0920	-000000.1259	000000.0000	000001.0012	000002.3950	000003.7200	43403	00173	00674	00959	00031	00555	01868	00675	00112	0 0 0 1 0 1 1 1 1 1 1 1 1 1 1 1	0 0 0 0 0 0 0 0 0 0 0 0 0 0 0 0
2023-10-18T02-23-29.266 PM	000021.9225	-000000.0185	000000.1742	000000.0908	-000000.1283	000000.0000	000001.0000	000002.2059	000002.7600	43406	00205	00668	00950	00030	00555	01866	00678	00096	0 0 0 1 0 1 1 1 1 1 1 1 1 1 1 1	0 0 0 0 0 0 0 0 0 0 0 0 0 0 0 0
2023-10-18T02-23-33.846 PM	000021.9232	-000000.0015	000000.2017	000000.0997	-000000.1211	000000.0000	000001.0000	000002.3319	000003.9600	43407	00240	00733	01016	00033	00555	01866	00676	00116	0 0 0 1 0 1 1 1 1 1 1 1 1 1 1 1	0 0 0 0 0 0 0 0 0 0 0 0 0 0 0 0
2023-10-18T02-23-37.235 PM	000021.9212	-000000.0267	000000.1763	000000.0904	-000000.1306	000000.0000	000001.0000	000002.3950	000003.7200	43404	00188	00673	00947	00029	00555	01866	00675	00112	0 0 0 1 0 1 1 1 1 1 1 1 1 1 1 1	0 0 0 0 0 0 0 0 0 0 0 0 0 0 0 0
2023-10-18T02-23-40.834 PM	000021.9206	-000000.0311	000000.1759	000000.0907	-000000.1306	000000.0000	000000.9988	000002.3319	000003.4800	43403	00179	00672	00949	00029	00555	01864	00676	00108	0 0 0 1 0 1 1 1 1 1 1 1 1 1 1 1	0 0 0 0 0 0 0 0 0 0 0 0 0 0 0 0
2023-10-18T02-23-44.818 PM	000021.9206	-000000.0194	000000.2043	000000.0994	-000000.1235	000000.0000	000001.0000	000002.1429	000003.4800	43403	00203	00739	01014	00032	00555	01866	00679	00108	0 0 0 1 0 1 1 1 1 1 1 1 1 1 1 1	0 0 0 0 0 0 0 0 0 0 0 0 0 0 0 0
2023-10-18T02-23-47.234 PM	000021.9212	-000000.0325	000000.1767	000000.0905	-000000.1306	000000.0000	000001.0000	000002.3319	000003.7200	43404	00176	00674	00948	00029	00555	01866	00676	00112	0 0 0 1 0 1 1 1 1 1 1 1 1 1 1 1	0 0 0 0 0 0 0 0 0 0 0 0 0 0 0 0
2023-10-18T02-23-51.846 PM	000021.9225	-000000.0019	000000.2051	000000.0992	-000000.1283	000000.0000	000001.0012	000002.2059	000003.7200	43406	00239	00741	01013	00030	00555	01868	00678	00112	0 0 0 1 0 1 1 1 1 1 1 1 1 1 1 1	0 0 0 0 0 0 0 0 0 0 0 0 0 0 0 0
2023-10-18T02-23-54.419 PM	000021.9192	000000.0019	000000.2000	000000.0987	-000000.1330	000000.0000	000001.0006	000002.2059	000003.2400	43401	00247	00729	01009	00028	00555	01867	00678	00104	0 0 0 1 0 1 1 1 1 1 1 1 1 1 1 1	0 0 0 0 0 0 0 0 0 0 0 0 0 0 0 0
2023-10-18T02-23-58.294 PM	000021.9192	-000000.0340	000000.1776	000000.0908	-000000.1306	000000.0000	000001.0000	000002.2689	000003.7200	43401	00173	00676	00950	00029	00555	01866	00677	00112	0 0 0 1 0 1 1 1 1 1 1 1 1 1 1 1	0 0 0 0 0 0 0 0 0 0 0 0 0 0 0 0
2023-10-18T02-24-02.403 PM	000021.9179	000000.0019	000000.2017	000000.0995	-000000.1211	000000.0000	000000.9994	000002.2059	000003.7200	43399	00247	00733	01015	00033	00555	01865	00678	00112	0 0 0 1 0 1 1 1 1 1 1 1 1 1 1 1	0 0 0 0 0 0 0 0 0 0 0 0 0 0 0 0
2023-10-18T02-24-05.870 PM	000021.9172	-000000.0291	000000.1996	000000.0994	-000000.1188	000000.0000	000001.0000	000002.3319	000003.9600	43398	00183	00728	01014	00034	00555	01866	00676	00116	0 0 0 1 0 1 1 1 1 1 1 1 1 1 1 1	0 0 0 0 0 0 0 0 0 0 0 0 0 0 0 0
2023-10-18T02-24-09.917 PM	000021.9166	-000000.0185	000000.1776	000000.0909	-000000.1306	000000.0000	000000.9994	000002.0798	000003.7200	43397	00205	00676	00951	00029	00555	01865	00680	00112	0 0 0 1 0 1 1 1 1 1 1 1 1 1 1 1	0 0 0 0 0 0 0 0 0 0 0 0 0 0 0 0
2023-10-18T02-24-12.255 PM	000021.9166	-000000.0107	000000.1729	000000.0921	-000000.1354	000000.0000	000001.0006	000002.0798	000003.4800	43397	00221	00665	00960	00027	00555	01867	00680	00108	0 0 0 1 0 1 1 1 1 1 1 1 1 1 1 1	0 0 0 0 0 0 0 0 0 0 0 0 0 0 0 0
2023-10-18T02-24-16.946 PM	000021.9166	-000000.0175	000000.2017	000000.0997	-000000.1211	000000.0000	000000.9988	000002.1429	000003.7200	43397	00207	00733	01016	00033	00555	01864	00679	00112	0 0 0 1 0 1 1 1 1 1 1 1 1 1 1 1	0 0 0 0 0 0 0 0 0 0 0 0 0 0 0 0
2023-10-18T02-24-20.759 PM	000021.9146	000000.0005	000000.1746	000000.0919	-000000.1330	000000.0000	000001.0006	000002.2689	000003.2400	43394	00244	00669	00958	00028	00555	01867	00677	00104	0 0 0 1 0 1 1 1 1 1 1 1 1 1 1 1	0 0 0 0 0 0 0 0 0 0 0 0 0 0 0 0
2023-10-18T02-24-23.208 PM	000021.9166	-000000.0010	000000.2038	000000.0991	-000000.1235	000000.0000	000001.0000	000002.2059	000003.7200	43397	00241	00738	01012	00032	00555	01866	00678	00112	0 0 0 1 0 1 1 1 1 1 1 1 1 1 1 1	0 0 0 0 0 0 0 0 0 0 0 0 0 0 0 0
2023-10-18T02-24-26.393 PM	000021.9153	-000000.0005	000000.2004	000000.1006	-000000.1259	000000.0000	000001.0000	000002.3950	000003.9600	43395	00242	00730	01023	00031	00555	01866	00675	00116	0 0 0 1 0 1 1 1 1 1 1 1 1 1 1 1	0 0 0 0 0 0 0 0 0 0 0 0 0 0 0 0
2023-10-18T02-24-29.562 PM	000021.9146	-000000.0340	000000.1979	000000.0998	-000000.1306	000000.0000	000001.0000	000002.3319	000003.9600	43394	00173	00724	01017	00029	00555	01866	00676	00116	0 0 0 1 0 1 1 1 1 1 1 1 1 1 1 1	0 0 0 0 0 0 0 0 0 0 0 0 0 0 0 0
2023-10-18T02-24-33.265 PM	000021.9146	-000000.0330	000000.1958	000000.1006	-000000.1259	000000.0000	000000.9994	000002.2689	000003.9600	43394	00175	00719	01023	00031	00555	01865	00677	00116	0 0 0 1 0 1 1 1 1 1 1 1 1 1 1 1	0 0 0 0 0 0 0 0 0 0 0 0 0 0 0 0
2023-10-18T02-24-36.403 PM	000021.9113	-000000.0087	000000.1754	000000.0904	-000000.1259	000000.0000	000000.9988	000002.2059	000003.9600	43389	00225	00671	00947	00031	00555	01864	00678	00116	0 0 0 1 0 1 1 1 1 1 1 1 1 1 1 1	0 0 0 0 0 0 0 0 0 0 0 0 0 0 0 0
2023-10-18T02-24-40.796 PM	000021.9113	-000000.0272	000000.2047	000000.0997	-000000.1306	000000.0000	000000.9994	000002.1429	000003.4800	43389	00187	00740	01016	00029	00555	01865	00679	00108	0 0 0 1 0 1 1 1 1 1 1 1 1 1 1 1	0 0 0 0 0 0 0 0 0 0 0 0 0 0 0 0
2023-10-18T02-24-43.856 PM	000021.9106	-000000.0287	000000.1742	000000.0907	-000000.1283	000000.0000	000001.0006	000002.4580	000003.7200	43388	00184	00668	00949	00030	00555	01867	00674	00112	0 0 0 1 0 1 1 1 1 1 1 1 1 1 1 1	0 0 0 0 0 0 0 0 0 0 0 0 0 0 0 0
2023-10-18T02-24-47.856 PM	000021.9113	000000.0034	000000.2009	000000.0998	-000000.1235	000000.0000	000001.0000	000002.2059	000003.9600	43389	00250	00731	01017	00032	00555	01866	00678	00116	0 0 0 1 0 1 1 1 1 1 1 1 1 1 1 1	0 0 0 0 0 0 0 0 0 0 0 0 0 0 0 0
2023-10-18T02-24-50.888 PM	000021.9106	-000000.0005	000000.2004	000000.1005	-000000.1283	000000.0000	000000.9994	000002.2059	000003.4800	43388	00242	00730	01022	00030	00555	01865	00678	00108	0 0 0 1 0 1 1 1 1 1 1 1 1 1 1 1	0 0 0 0 0 0 0 0 0 0 0 0 0 0 0 0
2023-10-18T02-24-54.369 PM	000021.9139	-000000.0345	000000.1780	000000.0907	-000000.1330	000000.0000	000000.9988	000002.4580	000003.9600	43393	00172	00677	00949	00028	00555	01864	00674	00116	0 0 0 1 0 1 1 1 1 1 1 1 1 1 1 1	0 0 0 0 0 0 0 0 0 0 0 0 0 0 0 0
2023-10-18T02-24-57.412 PM	000021.9146	000000.0000	000000.1860	000000.0902	-000000.1283	000000.0000	000001.0000	000002.2059	000003.4800	43394	00243	00696	00946	00030	00555	01866	00678	00108	0 0 0 1 0 1 1 1 1 1 1 1 1 1 1 1	0 0 0 0 0 0 0 0 0 0 0 0 0 0 0 0
2023-10-18T02-25-01.255 PM	000021.9179	-000000.0325	000000.1975	000000.0991	-000000.1259	000000.0000	000000.9982	000002.2059	000003.2400	43399	00176	00723	01012	00031	00555	01863	00678	00104	0 0 0 1 0 1 1 1 1 1 1 1 1 1 1 1	0 0 0 0 0 0 0 0 0 0 0 0 0 0 0 0
2023-10-18T02-25-05.789 PM	000021.9199	-000000.0015	000000.1987	000000.0905	-000000.1283	000000.0000	000000.9994	000002.4580	000003.7200	43402	00240	00726	00948	00030	00555	01865	00674	00112	0 0 0 1 0 1 1 1 1 1 1 1 1 1 1 1	0 0 0 0 0 0 0 0 0 0 0 0 0 0 0 0
2023-10-18T02-25-08.345 PM	000021.9212	000000.0024	000000.1890	000000.0908	-000000.1283	000000.0000	000000.9994	000002.1429	000003.7200	43404	00248	00703	00950	00030	00555	01865	00679	00112	0 0 0 1 0 1 1 1 1 1 1 1 1 1 1 1	0 0 0 0 0 0 0 0 0 0 0 0 0 0 0 0
2023-10-18T02-25-14.130 PM	000021.9212	-000000.0019	000000.2047	000000.0991	-000000.1235	000000.0000	000001.0006	000002.1429	000003.2400	43404	00239	00740	01012	00032	00555	01867	00679	00104	0 0 0 1 0 1 1 1 1 1 1 1 1 1 1 1	0 0 0 0 0 0 0 0 0 0 0 0 0 0 0 0
2023-10-18T02-25-17.534 PM	000021.9239	-000000.0287	000000.1759	000000.0999	-000000.1259	000000.0000	000001.0000	000002.3950	000003.4800	43408	00184	00672	01018	00031	00555	01866	00675	00108	0 0 0 1 0 1 1 1 1 1 1 1 1 1 1 1	0 0 0 0 0 0 0 0 0 0 0 0 0 0 0 0
2023-10-18T02-25-20.485 PM	000021.9225	-000000.0321	000000.1835	000000.1010	-000000.1283	000000.0000	000001.0012	000002.1429	000003.4800	43406	00177	00690	01026	00030	00555	01868	00679	00108	0 0 0 1 0 1 1 1 1 1 1 1 1 1 1 1	0 0 0 0 0 0 0 0 0 0 0 0 0 0 0 0
2023-10-18T02-25-23.513 PM	000021.9252	-000000.0345	000000.1771	000000.0911	-000000.1354	000000.0000	000001.0000	000002.4580	000003.7200	43410	00172	00675	00952	00027	00555	01866	00674	00112	0 0 0 1 0 1 1 1 1 1 1 1 1 1 1 1	0 0 0 0 0 0 0 0 0 0 0 0 0 0 0 0
2023-10-18T02-25-27.199 PM	000021.9232	-000000.0019	000000.2034	000000.0997	-000000.1283	000000.0000	000000.9994	000002.2689	000003.7200	43407	00239	00737	01016	00030	00555	01865	00677	00112	0 0 0 1 0 1 1 1 1 1 1 1 1 1 1 1	0 0 0 0 0 0 0 0 0 0 0 0 0 0 0 0
2023-10-18T02-25-30.148 PM	000021.9245	000000.0029	000000.2013	000000.0994	-000000.1211	000000.0000	000001.0018	000002.3950	000003.4800	43409	00249	00732	01014	00033	00555	01869	00675	00108	0 0 0 1 0 1 1 1 1 1 1 1 1 1 1 1	0 0 0 0 0 0 0 0 0 0 0 0 0 0 0 0
2023-10-18T02-25-35.483 PM	000021.9239	-000000.0345	000000.1780	000000.0907	-000000.1330	000000.0000	000001.0000	000002.3950	000003.4800	43408	00172	00677	00949	00028	00555	01866	00675	00108	0 0 0 1 0 1 1 1 1 1 1 1 1 1 1 1	0 0 0 0 0 0 0 0 0 0 0 0 0 0 0 0
2023-10-18T02-25-37.824 PM	000021.9239	000000.0010	000000.2026	000000.0991	-000000.1188	000000.0000	000001.0006	000002.1429	000003.9600	43408	00245	00735	01012	00034	00555	01867	00679	00116	0 0 0 1 0 1 1 1 1 1 1 1 1 1 1 1	0 0 0 0 0 0 0 0 0 0 0 0 0 0 0 0
2023-10-18T02-25-42.532 PM	000021.9272	-000000.0272	000000.1725	000000.0913	-000000.1306	000000.0000	000001.0006	000002.3319	000003.7200	43413	00187	00664	00954	00029	00555	01867	00676	00112	0 0 0 1 0 1 1 1 1 1 1 1 1 1 1 1	0 0 0 0 0 0 0 0 0 0 0 0 0 0 0 0
2023-10-18T02-25-45.450 PM	000021.9265	-000000.0024	000000.2013	000000.0908	-000000.1378	000000.0000	000001.0012	000002.2059	000003.4800	43412	00238	00732	00950	00026	00555	01868	00678	00108	0 0 0 1 0 1 1 1 1 1 1 1 1 1 1 1	0 0 0 0 0 0 0 0 0 0 0 0 0 0 0 0
2023-10-18T02-25-48.918 PM	000021.9259	-000000.0019	000000.1983	000000.0923	-000000.1354	000000.0000	000001.0006	000002.1429	000003.4800	43411	00239	00725	00961	00027	00555	01867	00679	00108	0 0 0 1 0 1 1 1 1 1 1 1 1 1 1 1	0 0 0 0 0 0 0 0 0 0 0 0 0 0 0 0
2023-10-18T02-25-52.103 PM	000021.9272	-000000.0277	000000.1737	000000.0992	-000000.1235	000000.0000	000001.0012	000002.4580	000003.7200	43413	00186	00667	01013	00032	00555	01868	00674	00112	0 0 0 1 0 1 1 1 1 1 1 1 1 1 1 1	0 0 0 0 0 0 0 0 0 0 0 0 0 0 0 0
2023-10-18T02-25-54.738 PM	000021.9259	000000.0019	000000.2000	000000.1006	-000000.1259	000000.0000	000001.0006	000002.2059	000003.2400	43411	00247	00729	01023	00031	00555	01867	00678	00104	0 0 0 1 0 1 1 1 1 1 1 1 1 1 1 1	0 0 0 0 0 0 0 0 0 0 0 0 0 0 0 0
2023-10-18T02-25-58.709 PM	000021.9252	-000000.0296	000000.1746	000000.0905	-000000.1283	000000.0000	000001.0000	000002.2689	000003.7200	43410	00182	00669	00948	00030	00555	01866	00677	00112	0 0 0 1 0 1 1 1 1 1 1 1 1 1 1 1	0 0 0 0 0 0 0 0 0 0 0 0 0 0 0 0
2023-10-18T02-26-02.695 PM	000021.9278	000000.0034	000000.2009	000000.0941	-000000.1283	000000.0000	000001.0018	000002.1429	000003.2400	43414	00250	00731	00975	00030	00555	01869	00679	00104	0 0 0 1 0 1 1 1 1 1 1 1 1 1 1 1	0 0 0 0 0 0 0 0 0 0 0 0 0 0 0 0
2023-10-18T02-26-05.409 PM	000021.9252	-000000.0340	000000.1746	000000.0949	-000000.1283	000000.0000	000001.0012	000002.3950	000003.4800	43410	00173	00669	00981	00030	00555	01868	00675	00108	0 0 0 1 0 1 1 1 1 1 1 1 1 1 1 1	0 0 0 0 0 0 0 0 0 0 0 0 0 0 0 0
2023-10-18T02-26-09.411 PM	000021.9245	-000000.0019	000000.2009	000000.0978	-000000.1330	000000.0000	000001.0006	000002.2059	000003.7200	43409	00239	00731	01002	00028	00555	01867	00678	00112	0 0 0 1 0 1 1 1 1 1 1 1 1 1 1 1	0 0 0 0 0 0 0 0 0 0 0 0 0 0 0 0
2023-10-18T02-26-12.459 PM	000021.9265	-000000.0029	000000.2051	000000.0947	-000000.1354	000000.0000	000001.0006	000002.0168	000003.4800	43412	00237	00741	00979	00027	00555	01867	00681	00108	0 0 0 1 0 1 1 1 1 1 1 1 1 1 1 1	0 0 0 0 0 0 0 0 0 0 0 0 0 0 0 0
2023-10-18T02-26-15.782 PM	000021.9239	-000000.0291	000000.1725	000000.0991	-000000.1283	000000.0000	000001.0006	000002.3319	000003.7200	43408	00183	00664	01012	00030	00555	01867	00676	00112	0 0 0 1 0 1 1 1 1 1 1 1 1 1 1 1	0 0 0 0 0 0 0 0 0 0 0 0 0 0 0 0
2023-10-18T02-26-19.439 PM	000021.9239	-000000.0325	000000.1771	000000.0921	-000000.1259	000000.0000	000001.0006	000002.2059	000003.2400	43408	00176	00675	00960	00031	00555	01867	00678	00104	0 0 0 1 0 1 1 1 1 1 1 1 1 1 1 1	0 0 0 0 0 0 0 0 0 0 0 0 0 0 0 0
2023-10-18T02-26-23.458 PM	000021.9265	000000.0019	000000.2004	000000.1014	-000000.1235	000000.0000	000000.9994	000002.4580	000003.2400	43412	00247	00730	01029	00032	00555	01865	00674	00104	0 0 0 1 0 1 1 1 1 1 1 1 1 1 1 1	0 0 0 0 0 0 0 0 0 0 0 0 0 0 0 0
2023-10-18T02-26-25.829 PM	000021.9232	-000000.0024	000000.2021	000000.0984	-000000.1354	000000.0000	000001.0006	000002.2059	000003.4800	43407	00238	00734	01007	00027	00555	01867	00678	00108	0 0 0 1 0 1 1 1 1 1 1 1 1 1 1 1	0 0 0 0 0 0 0 0 0 0 0 0 0 0 0 0
2023-10-18T02-26-30.457 PM	000021.9252	-000000.0335	000000.1763	000000.0929	-000000.1378	000000.0000	000001.0006	000002.2059	000003.4800	43410	00174	00673	00966	00026	00555	01867	00678	00108	0 0 0 1 0 1 1 1 1 1 1 1 1 1 1 1	0 0 0 0 0 0 0 0 0 0 0 0 0 0 0 0
2023-10-18T02-26-34.425 PM	000021.9239	000000.0044	000000.1996	000000.1023	-000000.1259	000000.0000	000001.0000	000002.3950	000003.2400	43408	00252	00728	01036	00031	00555	01866	00675	00104	0 0 0 1 0 1 1 1 1 1 1 1 1 1 1 1	0 0 0 0 0 0 0 0 0 0 0 0 0 0 0 0
2023-10-18T02-26-37.344 PM	000021.9245	-000000.0340	000000.1767	000000.0947	-000000.1259	000000.0000	000000.9994	000002.2059	000003.4800	43409	00173	00674	00979	00031	00555	01865	00678	00108	0 0 0 1 0 1 1 1 1 1 1 1 1 1 1 1	0 0 0 0 0 0 0 0 0 0 0 0 0 0 0 0
2023-10-18T02-26-40.765 PM	000021.9225	000000.0005	000000.2030	000000.0991	-000000.1235	000000.0000	000000.9994	000002.1429	000003.4800	43406	00244	00736	01012	00032	00555	01865	00679	00108	0 0 0 1 0 1 1 1 1 1 1 1 1 1 1 1	0 0 0 0 0 0 0 0 0 0 0 0 0 0 0 0
2023-10-18T02-26-43.777 PM	000021.9225	-000000.0029	000000.2059	000000.0992	-000000.1330	000000.0000	000000.9994	000002.1429	000003.2400	43406	00237	00743	01013	00028	00555	01865	00679	00104	0 0 0 1 0 1 1 1 1 1 1 1 1 1 1 1	0 0 0 0 0 0 0 0 0 0 0 0 0 0 0 0
2023-10-18T02-26-48.441 PM	000021.9239	-000000.0296	000000.1746	000000.0921	-000000.1188	000000.0000	000000.9988	000002.2689	000003.2400	43408	00182	00669	00960	00034	00555	01864	00677	00104	0 0 0 1 0 1 1 1 1 1 1 1 1 1 1 1	0 0 0 0 0 0 0 0 0 0 0 0 0 0 0 0
2023-10-18T02-26-51.099 PM	000021.9219	-000000.0117	000000.1784	000000.0905	-000000.1330	000000.0000	000001.0012	000002.0798	000003.7200	43405	00219	00678	00948	00028	00555	01868	00680	00112	0 0 0 1 0 1 1 1 1 1 1 1 1 1 1 1	0 0 0 0 0 0 0 0 0 0 0 0 0 0 0 0
2023-10-18T02-26-55.767 PM	000021.9225	-000000.0029	000000.2004	000000.1010	-000000.1259	000000.0000	000001.0006	000002.3950	000003.4800	43406	00237	00730	01026	00031	00555	01867	00675	00108	0 0 0 1 0 1 1 1 1 1 1 1 1 1 1 1	0 0 0 0 0 0 0 0 0 0 0 0 0 0 0 0
2023-10-18T02-26-59.453 PM	000021.9206	-000000.0238	000000.1784	000000.0904	-000000.1283	000000.0000	000001.0000	000002.0798	000003.2400	43403	00194	00678	00947	00030	00555	01866	00680	00104	0 0 0 1 0 1 1 1 1 1 1 1 1 1 1 1	0 0 0 0 0 0 0 0 0 0 0 0 0 0 0 0
2023-10-18T02-27-03.107 PM	000021.9212	-000000.0117	000000.2064	000000.0994	-000000.1283	000000.0000	000001.0025	000002.2059	000003.2400	43404	00219	00744	01014	00030	00555	01870	00678	00104	0 0 0 1 0 1 1 1 1 1 1 1 1 1 1 1	0 0 0 0 0 0 0 0 0 0 0 0 0 0 0 0
2023-10-18T02-27-06.651 PM	000021.9192	-000000.0029	000000.2055	000000.0991	-000000.1211	000000.0000	000001.0000	000002.2059	000003.7200	43401	00237	00742	01012	00033	00555	01866	00678	00112	0 0 0 1 0 1 1 1 1 1 1 1 1 1 1 1	0 0 0 0 0 0 0 0 0 0 0 0 0 0 0 0
2023-10-18T02-27-09.427 PM	000021.9192	-000000.0335	000000.1742	000000.0919	-000000.1330	000000.0000	000001.0018	000002.3950	000003.7200	43401	00174	00668	00958	00028	00555	01869	00675	00112	0 0 0 1 0 1 1 1 1 1 1 1 1 1 1 1	0 0 0 0 0 0 0 0 0 0 0 0 0 0 0 0
2023-10-18T02-27-13.380 PM	000021.9172	000000.0005	000000.2030	000000.0991	-000000.1188	000000.0000	000001.0000	000002.2059	000003.0000	43398	00244	00736	01012	00034	00555	01866	00678	00100	0 0 0 1 0 1 1 1 1 1 1 1 1 1 1 1	0 0 0 0 0 0 0 0 0 0 0 0 0 0 0 0
2023-10-18T02-27-16.470 PM	000021.9172	000000.0029	000000.2013	000000.0992	-000000.1259	000000.0000	000001.0006	000002.2059	000003.7200	43398	00249	00732	01013	00031	00555	01867	00678	00112	0 0 0 1 0 1 1 1 1 1 1 1 1 1 1 1	0 0 0 0 0 0 0 0 0 0 0 0 0 0 0 0
2023-10-18T02-27-20.455 PM	000021.9179	-000000.0287	000000.1729	000000.0921	-000000.1354	000000.0000	000000.9994	000002.4580	000003.7200	43399	00184	00665	00960	00027	00555	01865	00674	00112	0 0 0 1 0 1 1 1 1 1 1 1 1 1 1 1	0 0 0 0 0 0 0 0 0 0 0 0 0 0 0 0
2023-10-18T02-27-24.377 PM	000021.9159	-000000.0034	000000.1776	000000.0908	-000000.1378	000000.0000	000001.0006	000002.1429	000003.7200	43396	00236	00676	00950	00026	00555	01867	00679	00112	0 0 0 1 0 1 1 1 1 1 1 1 1 1 1 1	0 0 0 0 0 0 0 0 0 0 0 0 0 0 0 0
2023-10-18T02-27-27.343 PM	000021.9139	-000000.0214	000000.2047	000000.0990	-000000.1211	000000.0000	000001.0000	000002.2059	000003.0000	43393	00199	00740	01011	00033	00555	01866	00678	00100	0 0 0 1 0 1 1 1 1 1 1 1 1 1 1 1	0 0 0 0 0 0 0 0 0 0 0 0 0 0 0 0
2023-10-18T02-27-31.362 PM	000021.9139	-000000.0024	000000.1881	000000.0908	-000000.1330	000000.0000	000001.0000	000002.1429	000003.7200	43393	00238	00701	00950	00028	00555	01866	00679	00112	0 0 0 1 0 1 1 1 1 1 1 1 1 1 1 1	0 0 0 0 0 0 0 0 0 0 0 0 0 0 0 0
2023-10-18T02-27-34.406 PM	000021.9113	-000000.0204	000000.1784	000000.0904	-000000.1283	000000.0000	000000.9994	000002.1429	000003.7200	43389	00201	00678	00947	00030	00555	01865	00679	00112	0 0 0 1 0 1 1 1 1 1 1 1 1 1 1 1	0 0 0 0 0 0 0 0 0 0 0 0 0 0 0 0
2023-10-18T02-27-38.422 PM	000021.9133	-000000.0223	000000.2013	000000.0992	-000000.1235	000000.0000	000000.9988	000002.4580	000003.9600	43392	00197	00732	01013	00032	00555	01864	00674	00116	0 0 0 1 0 1 1 1 1 1 1 1 1 1 1 1	0 0 0 0 0 0 0 0 0 0 0 0 0 0 0 0
2023-10-18T02-27-41.357 PM	000021.9119	-000000.0330	000000.1733	000000.0924	-000000.1354	000000.0000	000000.9988	000002.2689	000003.7200	43390	00175	00666	00962	00027	00555	01864	00677	00112	0 0 0 1 0 1 1 1 1 1 1 1 1 1 1 1	0 0 0 0 0 0 0 0 0 0 0 0 0 0 0 0
2023-10-18T02-27-45.352 PM	000021.9119	-000000.0019	000000.2017	000000.1003	-000000.1306	000000.0000	000000.9988	000002.2059	000003.4800	43390	00239	00733	01021	00029	00555	01864	00678	00108	0 0 0 1 0 1 1 1 1 1 1 1 1 1 1 1	0 0 0 0 0 0 0 0 0 0 0 0 0 0 0 0
2023-10-18T02-27-49.346 PM	000021.9126	-000000.0296	000000.1733	000000.0924	-000000.1354	000000.0000	000000.9988	000002.3950	000003.7200	43391	00182	00666	00962	00027	00555	01864	00675	00112	0 0 0 1 0 1 1 1 1 1 1 1 1 1 1 1	0 0 0 0 0 0 0 0 0 0 0 0 0 0 0 0
2023-10-18T02-27-52.406 PM	000021.9133	-000000.0340	000000.1776	000000.0908	-000000.1354	000000.0000	000000.9988	000002.1429	000003.7200	43392	00173	00676	00950	00027	00555	01864	00679	00112	0 0 0 1 0 1 1 1 1 1 1 1 1 1 1 1	0 0 0 0 0 0 0 0 0 0 0 0 0 0 0 0
2023-10-18T02-27-56.422 PM	000021.9139	-000000.0024	000000.2034	000000.0998	-000000.1283	000000.0000	000000.9988	000002.1429	000003.7200	43393	00238	00737	01017	00030	00555	01864	00679	00112	0 0 0 1 0 1 1 1 1 1 1 1 1 1 1 1	0 0 0 0 0 0 0 0 0 0 0 0 0 0 0 0
2023-10-18T02-27-59.422 PM	000021.9113	-000000.0345	000000.1877	000000.0992	-000000.1259	000000.0000	000000.9994	000002.1429	000003.9600	43389	00172	00700	01013	00031	00555	01865	00679	00116	0 0 0 1 0 1 1 1 1 1 1 1 1 1 1 1	0 0 0 0 0 0 0 0 0 0 0 0 0 0 0 0
2023-10-18T02-28-03.350 PM	000021.9126	000000.0029	000000.1776	000000.0919	-000000.1354	000000.0000	000000.9975	000002.4580	000003.9600	43391	00249	00676	00958	00027	00555	01862	00674	00116	0 0 0 1 0 1 1 1 1 1 1 1 1 1 1 1	0 0 0 0 0 0 0 0 0 0 0 0 0 0 0 0
2023-10-18T02-28-07.367 PM	000021.9133	-000000.0097	000000.1767	000000.0908	-000000.1354	000000.0000	000000.9982	000002.1429	000003.4800	43392	00223	00674	00950	00027	00555	01863	00679	00108	0 0 0 1 0 1 1 1 1 1 1 1 1 1 1 1	0 0 0 0 0 0 0 0 0 0 0 0 0 0 0 0
2023-10-18T02-28-10.380 PM	000021.9133	-000000.0277	000000.2004	000000.0994	-000000.1235	000000.0000	000000.9988	000002.3950	000003.4800	43392	00186	00730	01014	00032	00555	01864	00675	00108	0 0 0 1 0 1 1 1 1 1 1 1 1 1 1 1	0 0 0 0 0 0 0 0 0 0 0 0 0 0 0 0
2023-10-18T02-28-14.411 PM	000021.9153	000000.0005	000000.1839	000000.0923	-000000.1306	000000.0000	000000.9988	000002.1429	000003.7200	43395	00244	00691	00961	00029	00555	01864	00679	00112	0 0 0 1 0 1 1 1 1 1 1 1 1 1 1 1	0 0 0 0 0 0 0 0 0 0 0 0 0 0 0 0
2023-10-18T02-28-17.313 PM	000021.9146	-000000.0024	000000.2013	000000.1006	-000000.1283	000000.0000	000000.9994	000002.3950	000003.7200	43394	00238	00732	01023	00030	00555	01865	00675	00112	0 0 0 1 0 1 1 1 1 1 1 1 1 1 1 1	0 0 0 0 0 0 0 0 0 0 0 0 0 0 0 0
2023-10-18T02-28-20.640 PM	000021.9186	-000000.0010	000000.2043	000000.0992	-000000.1211	000000.0000	000000.9982	000002.1429	000003.7200	43400	00241	00739	01013	00033	00555	01863	00679	00112	0 0 0 1 0 1 1 1 1 1 1 1 1 1 1 1	0 0 0 0 0 0 0 0 0 0 0 0 0 0 0 0
2023-10-18T02-28-23.589 PM	000021.9199	-000000.0287	000000.1776	000000.1007	-000000.1306	000000.0000	000000.9982	000002.3950	000003.7200	43402	00184	00676	01024	00029	00555	01863	00675	00112	0 0 0 1 0 1 1 1 1 1 1 1 1 1 1 1	0 0 0 0 0 0 0 0 0 0 0 0 0 0 0 0
2023-10-18T02-28-26.648 PM	000021.9199	-000000.0340	000000.1886	000000.1001	-000000.1283	000000.0000	000000.9994	000002.2059	000003.7200	43402	00173	00702	01019	00030	00555	01865	00678	00112	0 0 0 1 0 1 1 1 1 1 1 1 1 1 1 1	0 0 0 0 0 0 0 0 0 0 0 0 0 0 0 0
2023-10-18T02-28-30.634 PM	000021.9206	-000000.0015	000000.1801	000000.0902	-000000.1259	000000.0000	000001.0006	000002.3319	000003.7200	43403	00240	00682	00946	00031	00555	01867	00676	00112	0 0 0 1 0 1 1 1 1 1 1 1 1 1 1 1	0 0 0 0 0 0 0 0 0 0 0 0 0 0 0 0
2023-10-18T02-28-34.573 PM	000021.9199	000000.0049	000000.1996	000000.0998	-000000.1259	000000.0000	000001.0000	000002.1429	000003.4800	43402	00253	00728	01017	00031	00555	01866	00679	00108	0 0 0 1 0 1 1 1 1 1 1 1 1 1 1 1	0 0 0 0 0 0 0 0 0 0 0 0 0 0 0 0
2023-10-18T02-28-37.554 PM	000021.9219	-000000.0335	000000.1784	000000.0904	-000000.1330	000000.0000	000000.9994	000002.2059	000003.7200	43405	00174	00678	00947	00028	00555	01865	00678	00112	0 0 0 1 0 1 1 1 1 1 1 1 1 1 1 1	0 0 0 0 0 0 0 0 0 0 0 0 0 0 0 0
2023-10-18T02-28-41.568 PM	000021.9219	-000000.0340	000000.1788	000000.0904	-000000.1354	000000.0000	000001.0000	000002.2689	000003.4800	43405	00173	00679	00947	00027	00555	01866	00677	00108	0 0 0 1 0 1 1 1 1 1 1 1 1 1 1 1	0 0 0 0 0 0 0 0 0 0 0 0 0 0 0 0
2023-10-18T02-28-44.394 PM	000021.9206	000000.0029	000000.2013	000000.0991	-000000.1211	000000.0000	000001.0000	000002.2689	000003.2400	43403	00249	00732	01012	00033	00555	01866	00677	00104	0 0 0 1 0 1 1 1 1 1 1 1 1 1 1 1	0 0 0 0 0 0 0 0 0 0 0 0 0 0 0 0
2023-10-18T02-28-48.409 PM	000021.9179	-000000.0267	000000.1737	000000.0909	-000000.1330	000000.0000	000000.9994	000002.1429	000003.9600	43399	00188	00667	00951	00028	00555	01865	00679	00116	0 0 0 1 0 1 1 1 1 1 1 1 1 1 1 1	0 0 0 0 0 0 0 0 0 0 0 0 0 0 0 0
2023-10-18T02-28-51.313 PM	000021.9199	000000.0010	000000.2026	000000.0939	-000000.1259	-000000.0328	000000.9988	000002.2059	000003.2400	43402	00245	00735	00973	00031	00554	01864	00678	00104	0 0 0 1 0 1 1 1 1 1 1 1 1 1 1 1	0 0 0 0 0 0 0 0 0 0 0 0 0 0 0 0
2023-10-18T02-28-54.686 PM	000021.9219	-000000.0015	000000.1932	000000.0905	-000000.1259	-000000.0328	000001.0000	000002.1429	000003.4800	43405	00240	00713	00948	00031	00554	01866	00679	00108	0 0 0 1 0 1 1 1 1 1 1 1 1 1 1 1	0 0 0 0 0 0 0 0 0 0 0 0 0 0 0 0
2023-10-18T02-28-58.374 PM	000021.9232	-000000.0340	000000.1890	000000.0992	-000000.1283	-000000.0328	000001.0000	000002.2689	000003.7200	43407	00173	00703	01013	00030	00554	01866	00677	00112	0 0 0 1 0 1 1 1 1 1 1 1 1 1 1 1	0 0 0 0 0 0 0 0 0 0 0 0 0 0 0 0
2023-10-18T02-29-01.732 PM	000021.9245	-000000.0277	000000.1737	000000.0904	-000000.1306	-000000.0328	000001.0012	000002.2059	000003.7200	43409	00186	00667	00947	00029	00554	01868	00678	00112	0 0 0 1 0 1 1 1 1 1 1 1 1 1 1 1	0 0 0 0 0 0 0 0 0 0 0 0 0 0 0 0
2023-10-18T02-29-05.782 PM	000021.9259	-000000.0272	000000.1729	000000.0916	-000000.1306	-000000.0328	000001.0012	000002.5210	000003.9600	43411	00187	00665	00956	00029	00554	01868	00673	00116	0 0 0 1 0 1 1 1 1 1 1 1 1 1 1 1	0 0 0 0 0 0 0 0 0 0 0 0 0 0 0 0
2023-10-18T02-29-08.621 PM	000021.9259	-000000.0010	000000.2004	000000.1010	-000000.1306	000000.0000	000001.0006	000002.1429	000003.7200	43411	00241	00730	01026	00029	00555	01867	00679	00112	0 0 0 1 0 1 1 1 1 1 1 1 1 1 1 1	0 0 0 0 0 0 0 0 0 0 0 0 0 0 0 0
2023-10-18T02-29-13.279 PM	000021.9272	000000.0049	000000.2004	000000.0994	-000000.1259	000000.0000	000001.0000	000002.2689	000003.4800	43413	00253	00730	01014	00031	00555	01866	00677	00108	0 0 0 1 0 1 1 1 1 1 1 1 1 1 1 1	0 0 0 0 0 0 0 0 0 0 0 0 0 0 0 0
2023-10-18T02-29-16.371 PM	000021.9259	000000.0039	000000.2004	000000.0992	-000000.1235	000000.0000	000000.9988	000002.2059	000003.0000	43411	00251	00730	01013	00032	00555	01864	00678	00100	0 0 0 1 0 1 1 1 1 1 1 1 1 1 1 1	0 0 0 0 0 0 0 0 0 0 0 0 0 0 0 0
2023-10-18T02-29-20.355 PM	000021.9278	-000000.0345	000000.1742	000000.0920	-000000.1354	000000.0000	000001.0006	000002.3319	000003.7200	43414	00172	00668	00959	00027	00555	01867	00676	00112	0 0 0 1 0 1 1 1 1 1 1 1 1 1 1 1	0 0 0 0 0 0 0 0 0 0 0 0 0 0 0 0
2023-10-18T02-29-24.310 PM	000021.9272	-000000.0024	000000.2055	000000.0970	-000000.1283	000000.0000	000001.0000	000002.2059	000003.2400	43413	00238	00742	00996	00030	00555	01866	00678	00104	0 0 0 1 0 1 1 1 1 1 1 1 1 1 1 1	0 0 0 0 0 0 0 0 0 0 0 0 0 0 0 0
2023-10-18T02-29-26.994 PM	000021.9285	-000000.0311	000000.1759	000000.0952	-000000.1188	000000.0000	000001.0000	000002.2059	000003.4800	43415	00179	00672	00983	00034	00555	01866	00678	00108	0 0 0 1 0 1 1 1 1 1 1 1 1 1 1 1	0 0 0 0 0 0 0 0 0 0 0 0 0 0 0 0
2023-10-18T02-29-31.246 PM	000021.9272	-000000.0024	000000.2004	000000.0979	-000000.1354	000000.0000	000001.0018	000002.1429	000003.4800	43413	00238	00730	01003	00027	00555	01869	00679	00108	0 0 0 1 0 1 1 1 1 1 1 1 1 1 1 1	0 0 0 0 0 0 0 0 0 0 0 0 0 0 0 0
2023-10-18T02-29-34.322 PM	000021.9285	-000000.0015	000000.2043	000000.0925	-000000.1235	000000.0000	000001.0000	000002.4580	000003.2400	43415	00240	00739	00963	00032	00555	01866	00674	00104	0 0 0 1 0 1 1 1 1 1 1 1 1 1 1 1	0 0 0 0 0 0 0 0 0 0 0 0 0 0 0 0
2023-10-18T02-29-37.945 PM	000021.9292	-000000.0287	000000.1725	000000.0962	-000000.1259	-000000.0328	000001.0006	000002.1429	000003.9600	43416	00184	00664	00990	00031	00554	01867	00679	00116	0 0 0 1 0 1 1 1 1 1 1 1 1 1 1 1	0 0 0 0 0 0 0 0 0 0 0 0 0 0 0 0
2023-10-18T02-29-40.563 PM	000021.9278	000000.0044	000000.1996	000000.1005	-000000.1259	-000000.0328	000000.9988	000002.1429	000003.7200	43414	00252	00728	01022	00031	00554	01864	00679	00112	0 0 0 1 0 1 1 1 1 1 1 1 1 1 1 1	0 0 0 0 0 0 0 0 0 0 0 0 0 0 0 0
2023-10-18T02-29-43.260 PM	000021.9219	-000000.0282	000000.1733	000000.0951	-000000.1235	-000000.0328	000000.9994	000002.1429	000003.7200	43405	00185	00666	00982	00032	00554	01865	00679	00112	0 0 0 1 0 1 1 1 1 1 1 1 1 1 1 1	0 0 0 0 0 0 0 0 0 0 0 0 0 0 0 0
2023-10-18T02-29-47.384 PM	000021.9245	000000.0005	000000.2000	000000.0997	-000000.1330	-000000.0328	000001.0006	000002.2689	000003.7200	43409	00244	00729	01016	00028	00554	01867	00677	00112	0 0 0 1 0 1 1 1 1 1 1 1 1 1 1 1	0 0 0 0 0 0 0 0 0 0 0 0 0 0 0 0
2023-10-18T02-29-51.352 PM	000021.9292	-000000.0029	000000.2013	000000.0976	-000000.1330	-000000.0328	000001.0012	000002.3950	000003.7200	43416	00237	00732	01001	00028	00554	01868	00675	00112	0 0 0 1 0 1 1 1 1 1 1 1 1 1 1 1	0 0 0 0 0 0 0 0 0 0 0 0 0 0 0 0
2023-10-18T02-29-54.287 PM	000021.9285	-000000.0287	000000.1729	000000.0954	-000000.1306	000000.0000	000001.0018	000002.3319	000003.4800	43415	00184	00665	00984	00029	00555	01869	00676	00108	0 0 0 1 0 1 1 1 1 1 1 1 1 1 1 1	0 0 0 0 0 0 0 0 0 0 0 0 0 0 0 0
2023-10-18T02-29-58.256 PM	000021.9259	-000000.0301	000000.1754	000000.0902	-000000.1259	000000.0000	000001.0006	000002.2059	000003.4800	43411	00181	00671	00946	00031	00555	01867	00678	00108	0 0 0 1 0 1 1 1 1 1 1 1 1 1 1 1	0 0 0 0 0 0 0 0 0 0 0 0 0 0 0 0
2023-10-18T02-30-01.253 PM	000021.9245	-000000.0039	000000.2004	000000.1011	-000000.1283	000000.0000	000001.0018	000002.2059	000003.0000	43409	00235	00730	01027	00030	00555	01869	00678	00100	0 0 0 1 0 1 1 1 1 1 1 1 1 1 1 1	0 0 0 0 0 0 0 0 0 0 0 0 0 0 0 0
2023-10-18T02-30-05.271 PM	000021.9232	-000000.0160	000000.1754	000000.0915	-000000.1354	000000.0000	000001.0012	000002.3950	000003.9600	43407	00210	00671	00955	00027	00555	01868	00675	00116	0 0 0 1 0 1 1 1 1 1 1 1 1 1 1 1	0 0 0 0 0 0 0 0 0 0 0 0 0 0 0 0
2023-10-18T02-30-08.314 PM	000021.9239	-000000.0233	000000.1788	000000.0904	-000000.1306	000000.0000	000001.0012	000002.3319	000003.7200	43408	00195	00679	00947	00029	00555	01868	00676	00112	0 0 0 1 0 1 1 1 1 1 1 1 1 1 1 1	0 0 0 0 0 0 0 0 0 0 0 0 0 0 0 0
2023-10-18T02-30-12.315 PM	000021.9219	-000000.0112	000000.2047	000000.0998	-000000.1306	000000.0000	000000.9994	000002.3950	000003.7200	43405	00220	00740	01017	00029	00555	01865	00675	00112	0 0 0 1 0 1 1 1 1 1 1 1 1 1 1 1	0 0 0 0 0 0 0 0 0 0 0 0 0 0 0 0
2023-10-18T02-30-15.298 PM	000021.9219	-000000.0345	000000.1784	000000.0909	-000000.1259	000000.0000	000001.0000	000002.4580	000003.2400	43405	00172	00678	00951	00031	00555	01866	00674	00104	0 0 0 1 0 1 1 1 1 1 1 1 1 1 1 1	0 0 0 0 0 0 0 0 0 0 0 0 0 0 0 0
2023-10-18T02-30-19.267 PM	000021.9219	000000.0015	000000.2009	000000.1010	-000000.1306	000000.0000	000001.0006	000002.0798	000003.4800	43405	00246	00731	01026	00029	00555	01867	00680	00108	0 0 0 1 0 1 1 1 1 1 1 1 1 1 1 1	0 0 0 0 0 0 0 0 0 0 0 0 0 0 0 0
2023-10-18T02-30-23.206 PM	000021.9219	-000000.0340	000000.1788	000000.0923	-000000.1330	000000.0000	000001.0012	000002.3950	000003.7200	43405	00173	00679	00961	00028	00555	01868	00675	00112	0 0 0 1 0 1 1 1 1 1 1 1 1 1 1 1	0 0 0 0 0 0 0 0 0 0 0 0 0 0 0 0
2023-10-18T02-30-26.345 PM	000021.9219	-000000.0340	000000.1780	000000.0924	-000000.1378	000000.0000	000000.9994	000002.3950	000003.4800	43405	00173	00677	00962	00026	00555	01865	00675	00108	0 0 0 1 0 1 1 1 1 1 1 1 1 1 1 1	0 0 0 0 0 0 0 0 0 0 0 0 0 0 0 0
2023-10-18T02-30-28.950 PM	000021.9225	-000000.0136	000000.2051	000000.1015	-000000.1330	000000.0000	000001.0006	000002.3950	000003.2400	43406	00215	00741	01030	00028	00555	01867	00675	00104	0 0 0 1 0 1 1 1 1 1 1 1 1 1 1 1	0 0 0 0 0 0 0 0 0 0 0 0 0 0 0 0
2023-10-18T02-30-33.249 PM	000021.9212	-000000.0083	000000.2034	000000.1017	-000000.1306	000000.0000	000000.9994	000002.2689	000003.7200	43404	00226	00737	01031	00029	00555	01865	00677	00112	0 0 0 1 0 1 1 1 1 1 1 1 1 1 1 1	0 0 0 0 0 0 0 0 0 0 0 0 0 0 0 0
2023-10-18T02-30-37.268 PM	000021.9192	-000000.0126	000000.1788	000000.0921	-000000.1330	000000.0000	000001.0000	000002.3950	000003.4800	43401	00217	00679	00960	00028	00555	01866	00675	00108	0 0 0 1 0 1 1 1 1 1 1 1 1 1 1 1	0 0 0 0 0 0 0 0 0 0 0 0 0 0 0 0
2023-10-18T02-30-39.604 PM	000021.9186	-000000.0151	000000.1776	000000.0928	-000000.1401	000000.0000	000001.0000	000002.3950	000003.7200	43400	00212	00676	00965	00025	00555	01866	00675	00112	0 0 0 1 0 1 1 1 1 1 1 1 1 1 1 1	0 0 0 0 0 0 0 0 0 0 0 0 0 0 0 0
2023-10-18T02-30-44.232 PM	000021.9159	-000000.0194	000000.2004	000000.1026	-000000.1259	000000.0000	000000.9988	000002.1429	000003.4800	43396	00203	00730	01038	00031	00555	01864	00679	00108	0 0 0 1 0 1 1 1 1 1 1 1 1 1 1 1	0 0 0 0 0 0 0 0 0 0 0 0 0 0 0 0
2023-10-18T02-30-48.234 PM	000021.9159	-000000.0228	000000.1746	000000.0933	-000000.1378	000000.0000	000001.0000	000002.2059	000003.2400	43396	00196	00669	00969	00026	00555	01866	00678	00104	0 0 0 1 0 1 1 1 1 1 1 1 1 1 1 1	0 0 0 0 0 0 0 0 0 0 0 0 0 0 0 0
2023-10-18T02-30-49.960 PM	000021.9153	-000000.0311	000000.1759	000000.0904	-000000.1283	000000.0000	000000.9988	000002.2689	000003.7200	43395	00179	00672	00947	00030	00555	01864	00677	00112	0 0 0 1 0 1 1 1 1 1 1 1 1 1 1 1	0 0 0 0 0 0 0 0 0 0 0 0 0 0 0 0
2023-10-18T02-30-54.509 PM	000021.9159	000000.0015	000000.2017	000000.0992	-000000.1211	000000.0000	000000.9994	000002.2059	000003.9600	43396	00246	00733	01013	00033	00555	01865	00678	00116	0 0 0 1 0 1 1 1 1 1 1 1 1 1 1 1	0 0 0 0 0 0 0 0 0 0 0 0 0 0 0 0
2023-10-18T02-30-57.551 PM	000021.9166	-000000.0267	000000.2009	000000.1010	-000000.1283	000000.0000	000001.0000	000002.2059	000003.7200	43397	00188	00731	01026	00030	00555	01866	00678	00112	0 0 0 1 0 1 1 1 1 1 1 1 1 1 1 1	0 0 0 0 0 0 0 0 0 0 0 0 0 0 0 0
2023-10-18T02-30-59.937 PM	000021.9186	-000000.0238	000000.2009	000000.1007	-000000.1306	000000.0000	000001.0006	000002.3950	000003.4800	43400	00194	00731	01024	00029	00555	01867	00675	00108	0 0 0 1 0 1 1 1 1 1 1 1 1 1 1 1	0 0 0 0 0 0 0 0 0 0 0 0 0 0 0 0
2023-10-18T02-31-04.550 PM	000021.9159	-000000.0029	000000.1729	000000.0909	-000000.1330	000000.0000	000000.9982	000002.2689	000003.0000	43396	00237	00665	00951	00028	00555	01863	00677	00100	0 0 0 1 0 1 1 1 1 1 1 1 1 1 1 1	0 0 0 0 0 0 0 0 0 0 0 0 0 0 0 0
2023-10-18T02-31-07.545 PM	000021.9166	-000000.0019	000000.2059	000000.0990	-000000.1235	000000.0000	000000.9988	000002.2059	000003.4800	43397	00239	00743	01011	00032	00555	01864	00678	00108	0 0 0 1 0 1 1 1 1 1 1 1 1 1 1 1	0 0 0 0 0 0 0 0 0 0 0 0 0 0 0 0
2023-10-18T02-31-11.450 PM	000021.9166	-000000.0316	000000.1767	000000.0904	-000000.1259	000000.0000	000000.9994	000002.1429	000003.9600	43397	00178	00674	00947	00031	00555	01865	00679	00116	0 0 0 1 0 1 1 1 1 1 1 1 1 1 1 1	0 0 0 0 0 0 0 0 0 0 0 0 0 0 0 0
2023-10-18T02-31-15.504 PM	000021.9166	-000000.0287	000000.1729	000000.0917	-000000.1354	000000.0000	000000.9994	000002.3950	000003.4800	43397	00184	00665	00957	00027	00555	01865	00675	00108	0 0 0 1 0 1 1 1 1 1 1 1 1 1 1 1	0 0 0 0 0 0 0 0 0 0 0 0 0 0 0 0
2023-10-18T02-31-18.286 PM	000021.9153	-000000.0029	000000.2013	000000.1003	-000000.1306	000000.0000	000001.0018	000002.2689	000003.9600	43395	00237	00732	01021	00029	00555	01869	00677	00116	0 0 0 1 0 1 1 1 1 1 1 1 1 1 1 1	0 0 0 0 0 0 0 0 0 0 0 0 0 0 0 0
2023-10-18T02-31-22.256 PM	000021.9153	-000000.0316	000000.1763	000000.0902	-000000.1283	000000.0000	000000.9988	000002.3319	000003.4800	43395	00178	00673	00946	00030	00555	01864	00676	00108	0 0 0 1 0 1 1 1 1 1 1 1 1 1 1 1	0 0 0 0 0 0 0 0 0 0 0 0 0 0 0 0
2023-10-18T02-31-25.223 PM	000021.9159	-000000.0024	000000.1767	000000.0917	-000000.1378	000000.0000	000001.0006	000002.1429	000003.7200	43396	00238	00674	00957	00026	00555	01867	00679	00112	0 0 0 1 0 1 1 1 1 1 1 1 1 1 1 1	0 0 0 0 0 0 0 0 0 0 0 0 0 0 0 0
2023-10-18T02-31-29.227 PM	000021.9159	-000000.0340	000000.1907	000000.0992	-000000.1259	000000.0000	000001.0000	000002.2689	000003.7200	43396	00173	00707	01013	00031	00555	01866	00677	00112	0 0 0 1 0 1 1 1 1 1 1 1 1 1 1 1	0 0 0 0 0 0 0 0 0 0 0 0 0 0 0 0
2023-10-18T02-31-32.296 PM	000021.9153	-000000.0345	000000.1784	000000.0986	-000000.1235	000000.0000	000000.9994	000002.3950	000003.7200	43395	00172	00678	01008	00032	00555	01865	00675	00112	0 0 0 1 0 1 1 1 1 1 1 1 1 1 1 1	0 0 0 0 0 0 0 0 0 0 0 0 0 0 0 0
2023-10-18T02-31-36.281 PM	000021.9153	-000000.0024	000000.1826	000000.0905	-000000.1306	000000.0000	000001.0006	000002.3950	000003.7200	43395	00238	00688	00948	00029	00555	01867	00675	00112	0 0 0 1 0 1 1 1 1 1 1 1 1 1 1 1	0 0 0 0 0 0 0 0 0 0 0 0 0 0 0 0
2023-10-18T02-31-40.204 PM	000021.9159	000000.0015	000000.2021	000000.0992	-000000.1235	000000.0000	000000.9994	000002.4580	000003.7200	43396	00246	00734	01013	00032	00555	01865	00674	00112	0 0 0 1 0 1 1 1 1 1 1 1 1 1 1 1	0 0 0 0 0 0 0 0 0 0 0 0 0 0 0 0
2023-10-18T02-31-43.200 PM	000021.9192	-000000.0325	000000.1771	000000.0904	-000000.1235	000000.0000	000000.9982	000002.3319	000003.9600	43401	00176	00675	00947	00032	00555	01863	00676	00116	0 0 0 1 0 1 1 1 1 1 1 1 1 1 1 1	0 0 0 0 0 0 0 0 0 0 0 0 0 0 0 0
2023-10-18T02-31-47.186 PM	000021.9206	-000000.0306	000000.1750	000000.0904	-000000.1259	000000.0000	000000.9988	000002.1429	000003.2400	43403	00180	00670	00947	00031	00555	01864	00679	00104	0 0 0 1 0 1 1 1 1 1 1 1 1 1 1 1	0 0 0 0 0 0 0 0 0 0 0 0 0 0 0 0
2023-10-18T02-31-50.246 PM	000021.9219	-000000.0024	000000.2026	000000.1001	-000000.1306	000000.0000	000001.0000	000002.1429	000003.4800	43405	00238	00735	01019	00029	00555	01866	00679	00108	0 0 0 1 0 1 1 1 1 1 1 1 1 1 1 1	0 0 0 0 0 0 0 0 0 0 0 0 0 0 0 0
2023-10-18T02-31-53.527 PM	000021.9239	-000000.0015	000000.2043	000000.0904	-000000.1259	000000.0000	000000.9982	000002.3950	000003.7200	43408	00240	00739	00947	00031	00555	01863	00675	00112	0 0 0 1 0 1 1 1 1 1 1 1 1 1 1 1	0 0 0 0 0 0 0 0 0 0 0 0 0 0 0 0
2023-10-18T02-31-57.182 PM	000021.9239	000000.0039	000000.1886	000000.0911	-000000.1306	000000.0000	000000.9994	000002.3319	000003.7200	43408	00251	00702	00952	00029	00555	01865	00676	00112	0 0 0 1 0 1 1 1 1 1 1 1 1 1 1 1	0 0 0 0 0 0 0 0 0 0 0 0 0 0 0 0
2023-10-18T02-32-01.193 PM	000021.9259	-000000.0340	000000.1818	000000.0995	-000000.1283	000000.0000	000000.9994	000002.3950	000003.7200	43411	00173	00686	01015	00030	00555	01865	00675	00112	0 0 0 1 0 1 1 1 1 1 1 1 1 1 1 1	0 0 0 0 0 0 0 0 0 0 0 0 0 0 0 0
2023-10-18T02-32-03.538 PM	000021.9252	-000000.0015	000000.2009	000000.1007	-000000.1306	000000.0000	000000.9994	000002.2689	000003.4800	43410	00240	00731	01024	00029	00555	01865	00677	00108	0 0 0 1 0 1 1 1 1 1 1 1 1 1 1 1	0 0 0 0 0 0 0 0 0 0 0 0 0 0 0 0
2023-10-18T02-32-08.260 PM	000021.9252	000000.0039	000000.1958	000000.0913	-000000.1330	000000.0000	000001.0006	000002.3319	000003.7200	43410	00251	00719	00954	00028	00555	01867	00676	00112	0 0 0 1 0 1 1 1 1 1 1 1 1 1 1 1	0 0 0 0 0 0 0 0 0 0 0 0 0 0 0 0
2023-10-18T02-32-12.198 PM	000021.9252	-000000.0019	000000.2009	000000.1006	-000000.1283	000000.0000	000000.9994	000002.3319	000003.7200	43410	00239	00731	01023	00030	00555	01865	00676	00112	0 0 0 1 0 1 1 1 1 1 1 1 1 1 1 1	0 0 0 0 0 0 0 0 0 0 0 0 0 0 0 0
2023-10-18T02-32-15.179 PM	000021.9252	-000000.0335	000000.1729	000000.0920	-000000.1330	000000.0000	000000.9994	000002.2689	000003.4800	43410	00174	00665	00959	00028	00555	01865	00677	00108	0 0 0 1 0 1 1 1 1 1 1 1 1 1 1 1	0 0 0 0 0 0 0 0 0 0 0 0 0 0 0 0
2023-10-18T02-32-19.150 PM	000021.9272	-000000.0024	000000.2013	000000.1005	-000000.1283	000000.0000	000001.0012	000002.0798	000003.7200	43413	00238	00732	01022	00030	00555	01868	00680	00112	0 0 0 1 0 1 1 1 1 1 1 1 1 1 1 1	0 0 0 0 0 0 0 0 0 0 0 0 0 0 0 0
2023-10-18T02-32-22.237 PM	000021.9272	-000000.0029	000000.2030	000000.0998	-000000.1283	000000.0000	000000.9988	000002.3950	000003.7200	43413	00237	00736	01017	00030	00555	01864	00675	00112	0 0 0 1 0 1 1 1 1 1 1 1 1 1 1 1	0 0 0 0 0 0 0 0 0 0 0 0 0 0 0 0
2023-10-18T02-32-26.212 PM	000021.9278	-000000.0311	000000.1763	000000.0901	-000000.1259	000000.0000	000000.9994	000002.2059	000003.7200	43414	00179	00673	00945	00031	00555	01865	00678	00112	0 0 0 1 0 1 1 1 1 1 1 1 1 1 1 1	0 0 0 0 0 0 0 0 0 0 0 0 0 0 0 0
2023-10-18T02-32-29.194 PM	000021.9305	-000000.0029	000000.2017	000000.0939	-000000.1378	000000.0000	000001.0006	000002.1429	000003.4800	43418	00237	00733	00973	00026	00555	01867	00679	00108	0 0 0 1 0 1 1 1 1 1 1 1 1 1 1 1	0 0 0 0 0 0 0 0 0 0 0 0 0 0 0 0
2023-10-18T02-32-33.150 PM	000021.9298	-000000.0335	000000.1742	000000.0997	-000000.1306	000000.0000	000001.0012	000002.1429	000003.2400	43417	00174	00668	01016	00029	00555	01868	00679	00104	0 0 0 1 0 1 1 1 1 1 1 1 1 1 1 1	0 0 0 0 0 0 0 0 0 0 0 0 0 0 0 0
2023-10-18T02-32-36.210 PM	000021.9298	-000000.0340	000000.1742	000000.1007	-000000.1330	000000.0000	000000.9994	000002.4580	000003.0000	43417	00173	00668	01024	00028	00555	01865	00674	00100	0 0 0 1 0 1 1 1 1 1 1 1 1 1 1 1	0 0 0 0 0 0 0 0 0 0 0 0 0 0 0 0
2023-10-18T02-32-39.788 PM	000021.9292	-000000.0024	000000.2017	000000.0959	-000000.1330	000000.0000	000000.9988	000002.1429	000003.4800	43416	00238	00733	00988	00028	00555	01864	00679	00108	0 0 0 1 0 1 1 1 1 1 1 1 1 1 1 1	0 0 0 0 0 0 0 0 0 0 0 0 0 0 0 0
2023-10-18T02-32-44.168 PM	000021.9305	-000000.0019	000000.2009	000000.1007	-000000.1306	000000.0000	000000.9994	000002.0798	000003.0000	43418	00239	00731	01024	00029	00555	01865	00680	00100	0 0 0 1 0 1 1 1 1 1 1 1 1 1 1 1	0 0 0 0 0 0 0 0 0 0 0 0 0 0 0 0
2023-10-18T02-32-47.166 PM	000021.9292	-000000.0282	000000.1737	000000.0905	-000000.1283	000000.0000	000001.0006	000002.1429	000003.0000	43416	00185	00667	00948	00030	00555	01867	00679	00100	0 0 0 1 0 1 1 1 1 1 1 1 1 1 1 1	0 0 0 0 0 0 0 0 0 0 0 0 0 0 0 0
2023-10-18T02-32-51.072 PM	000021.9278	-000000.0015	000000.2004	000000.1009	-000000.1283	000000.0000	000001.0000	000002.3319	000003.4800	43414	00240	00730	01025	00030	00555	01866	00676	00108	0 0 0 1 0 1 1 1 1 1 1 1 1 1 1 1	0 0 0 0 0 0 0 0 0 0 0 0 0 0 0 0
2023-10-18T02-32-53.504 PM	000021.9278	000000.0029	000000.2004	000000.1006	-000000.1283	000000.0000	000001.0006	000002.2059	000003.9600	43414	00249	00730	01023	00030	00555	01867	00678	00116	0 0 0 1 0 1 1 1 1 1 1 1 1 1 1 1	0 0 0 0 0 0 0 0 0 0 0 0 0 0 0 0
2023-10-18T02-32-57.504 PM	000021.9285	-000000.0330	000000.1780	000000.0904	-000000.1259	000000.0000	000001.0018	000002.4580	000003.4800	43415	00175	00677	00947	00031	00555	01869	00674	00108	0 0 0 1 0 1 1 1 1 1 1 1 1 1 1 1	0 0 0 0 0 0 0 0 0 0 0 0 0 0 0 0
2023-10-18T02-33-01.129 PM	000021.9285	000000.0029	000000.2000	000000.0975	-000000.1354	000000.0000	000001.0006	000002.2059	000003.4800	43415	00249	00729	01000	00027	00555	01867	00678	00108	0 0 0 1 0 1 1 1 1 1 1 1 1 1 1 1	0 0 0 0 0 0 0 0 0 0 0 0 0 0 0 0
2023-10-18T02-33-05.146 PM	000021.9292	-000000.0311	000000.1725	000000.0923	-000000.1330	000000.0000	000001.0000	000002.4580	000003.7200	43416	00179	00664	00961	00028	00555	01866	00674	00112	0 0 0 1 0 1 1 1 1 1 1 1 1 1 1 1	0 0 0 0 0 0 0 0 0 0 0 0 0 0 0 0
2023-10-18T02-33-07.501 PM	000021.9298	-000000.0345	000000.1750	000000.0927	-000000.1306	000000.0000	000001.0000	000002.2059	000003.4800	43417	00172	00670	00964	00029	00555	01866	00678	00108	0 0 0 1 0 1 1 1 1 1 1 1 1 1 1 1	0 0 0 0 0 0 0 0 0 0 0 0 0 0 0 0
2023-10-18T02-33-12.179 PM	000021.9298	-000000.0024	000000.2055	000000.0991	-000000.1259	000000.0000	000000.9994	000002.3950	000003.4800	43417	00238	00742	01012	00031	00555	01865	00675	00108	0 0 0 1 0 1 1 1 1 1 1 1 1 1 1 1	0 0 0 0 0 0 0 0 0 0 0 0 0 0 0 0
2023-10-18T02-33-14.485 PM	000021.9285	-000000.0024	000000.2034	000000.0999	-000000.1330	000000.0000	000001.0000	000002.2689	000003.0000	43415	00238	00737	01018	00028	00555	01866	00677	00100	0 0 0 1 0 1 1 1 1 1 1 1 1 1 1 1	0 0 0 0 0 0 0 0 0 0 0 0 0 0 0 0
2023-10-18T02-33-19.114 PM	000021.9305	-000000.0277	000000.1729	000000.0912	-000000.1330	000000.0000	000001.0000	000002.1429	000003.7200	43418	00186	00665	00953	00028	00555	01866	00679	00112	0 0 0 1 0 1 1 1 1 1 1 1 1 1 1 1	0 0 0 0 0 0 0 0 0 0 0 0 0 0 0 0
2023-10-18T02-33-23.101 PM	000021.9312	-000000.0083	000000.2013	000000.1009	-000000.1259	000000.0000	000001.0000	000002.2689	000003.4800	43419	00226	00732	01025	00031	00555	01866	00677	00108	0 0 0 1 0 1 1 1 1 1 1 1 1 1 1 1	0 0 0 0 0 0 0 0 0 0 0 0 0 0 0 0
2023-10-18T02-33-26.147 PM	000021.9285	-000000.0039	000000.2026	000000.1005	-000000.1283	000000.0000	000001.0000	000002.0798	000003.7200	43415	00235	00735	01022	00030	00555	01866	00680	00112	0 0 0 1 0 1 1 1 1 1 1 1 1 1 1 1	0 0 0 0 0 0 0 0 0 0 0 0 0 0 0 0
2023-10-18T02-33-29.473 PM	000021.9265	-000000.0345	000000.1776	000000.0909	-000000.1306	000000.0000	000001.0006	000002.1429	000003.7200	43412	00172	00676	00951	00029	00555	01867	00679	00112	0 0 0 1 0 1 1 1 1 1 1 1 1 1 1 1	0 0 0 0 0 0 0 0 0 0 0 0 0 0 0 0
2023-10-18T02-33-31.842 PM	000021.9259	-000000.0340	000000.1763	000000.0909	-000000.1306	000000.0000	000001.0000	000002.4580	000003.7200	43411	00173	00673	00951	00029	00555	01866	00674	00112	0 0 0 1 0 1 1 1 1 1 1 1 1 1 1 1	0 0 0 0 0 0 0 0 0 0 0 0 0 0 0 0
2023-10-18T02-33-37.131 PM	000021.9252	-000000.0340	000000.1780	000000.0924	-000000.1283	000000.0000	000000.9994	000002.2689	000003.7200	43410	00173	00677	00962	00030	00555	01865	00677	00112	0 0 0 1 0 1 1 1 1 1 1 1 1 1 1 1	0 0 0 0 0 0 0 0 0 0 0 0 0 0 0 0
2023-10-18T02-33-39.752 PM	000021.9259	-000000.0340	000000.1771	000000.0927	-000000.1283	000000.0000	000001.0006	000002.3319	000003.4800	43411	00173	00675	00964	00030	00555	01867	00676	00108	0 0 0 1 0 1 1 1 1 1 1 1 1 1 1 1	0 0 0 0 0 0 0 0 0 0 0 0 0 0 0 0
2023-10-18T02-33-44.145 PM	000021.9219	000000.0044	000000.2000	000000.1014	-000000.1306	000000.0000	000001.0018	000002.0798	000003.2400	43405	00252	00729	01029	00029	00555	01869	00680	00104	0 0 0 1 0 1 1 1 1 1 1 1 1 1 1 1	0 0 0 0 0 0 0 0 0 0 0 0 0 0 0 0
2023-10-18T02-33-48.080 PM	000021.9239	-000000.0243	000000.2000	000000.1025	-000000.1306	000000.0000	000001.0000	000002.2059	000003.7200	43408	00193	00729	01037	00029	00555	01866	00678	00112	0 0 0 1 0 1 1 1 1 1 1 1 1 1 1 1	0 0 0 0 0 0 0 0 0 0 0 0 0 0 0 0
2023-10-18T02-33-51.091 PM	000021.9232	-000000.0219	000000.1784	000000.0921	-000000.1283	000000.0000	000000.9994	000002.3319	000003.7200	43407	00198	00678	00960	00030	00555	01865	00676	00112	0 0 0 1 0 1 1 1 1 1 1 1 1 1 1 1	0 0 0 0 0 0 0 0 0 0 0 0 0 0 0 0
2023-10-18T02-33-55.108 PM	000021.9232	-000000.0146	000000.2004	000000.1027	-000000.1306	000000.0000	000001.0000	000002.3950	000003.2400	43407	00213	00730	01039	00029	00555	01866	00675	00104	0 0 0 1 0 1 1 1 1 1 1 1 1 1 1 1	0 0 0 0 0 0 0 0 0 0 0 0 0 0 0 0
2023-10-18T02-33-58.139 PM	000021.9252	-000000.0097	000000.2026	000000.1019	-000000.1306	000000.0000	000001.0000	000002.1429	000003.7200	43410	00223	00735	01033	00029	00555	01866	00679	00112	0 0 0 1 0 1 1 1 1 1 1 1 1 1 1 1	0 0 0 0 0 0 0 0 0 0 0 0 0 0 0 0
2023-10-18T02-34-02.170 PM	000021.9232	-000000.0136	000000.1771	000000.0923	-000000.1283	000000.0000	000001.0000	000002.2689	000003.7200	43407	00215	00675	00961	00030	00555	01866	00677	00112	0 0 0 1 0 1 1 1 1 1 1 1 1 1 1 1	0 0 0 0 0 0 0 0 0 0 0 0 0 0 0 0
2023-10-18T02-34-05.086 PM	000021.9225	000000.0029	000000.1996	000000.1021	-000000.1283	000000.0000	000001.0000	000002.2689	000003.7200	43406	00249	00728	01034	00030	00555	01866	00677	00112	0 0 0 1 0 1 1 1 1 1 1 1 1 1 1 1	0 0 0 0 0 0 0 0 0 0 0 0 0 0 0 0
2023-10-18T02-34-09.040 PM	000021.9212	-000000.0291	000000.1725	000000.0936	-000000.1354	000000.0000	000001.0012	000002.3950	000003.4800	43404	00183	00664	00971	00027	00555	01868	00675	00108	0 0 0 1 0 1 1 1 1 1 1 1 1 1 1 1	0 0 0 0 0 0 0 0 0 0 0 0 0 0 0 0
2023-10-18T02-34-13.028 PM	000021.9186	000000.0034	000000.2000	000000.0995	-000000.1283	000000.0000	000001.0018	000002.3950	000003.4800	43400	00250	00729	01015	00030	00555	01869	00675	00108	0 0 0 1 0 1 1 1 1 1 1 1 1 1 1 1	0 0 0 0 0 0 0 0 0 0 0 0 0 0 0 0
2023-10-18T02-34-15.773 PM	000021.9186	000000.0005	000000.2030	000000.0990	-000000.1211	000000.0000	000000.9988	000002.2059	000003.2400	43400	00244	00736	01011	00033	00555	01864	00678	00104	0 0 0 1 0 1 1 1 1 1 1 1 1 1 1 1	0 0 0 0 0 0 0 0 0 0 0 0 0 0 0 0
2023-10-18T02-34-19.798 PM	000021.9186	-000000.0287	000000.1729	000000.0909	-000000.1306	000000.0000	000001.0006	000002.3319	000003.4800	43400	00184	00665	00951	00029	00555	01867	00676	00108	0 0 0 1 0 1 1 1 1 1 1 1 1 1 1 1	0 0 0 0 0 0 0 0 0 0 0 0 0 0 0 0
2023-10-18T02-34-22.136 PM	000021.9186	-000000.0228	000000.2059	000000.0991	-000000.1235	000000.0000	000001.0000	000002.1429	000003.0000	43400	00196	00743	01012	00032	00555	01866	00679	00100	0 0 0 1 0 1 1 1 1 1 1 1 1 1 1 1	0 0 0 0 0 0 0 0 0 0 0 0 0 0 0 0
2023-10-18T02-34-25.227 PM	000021.9192	-000000.0024	000000.2017	000000.1001	-000000.1330	000000.0000	000000.9994	000002.1429	000003.4800	43401	00238	00733	01019	00028	00555	01865	00679	00108	0 0 0 1 0 1 1 1 1 1 1 1 1 1 1 1	0 0 0 0 0 0 0 0 0 0 0 0 0 0 0 0
2023-10-18T02-34-27.784 PM	000021.9219	-000000.0287	000000.1737	000000.0908	-000000.1306	000000.0000	000000.9988	000002.1429	000003.4800	43405	00184	00667	00950	00029	00555	01864	00679	00108	0 0 0 1 0 1 1 1 1 1 1 1 1 1 1 1	0 0 0 0 0 0 0 0 0 0 0 0 0 0 0 0
2023-10-18T02-34-32.445 PM	000021.9232	-000000.0340	000000.1742	000000.0919	-000000.1378	000000.0000	000000.9994	000002.3950	000004.2000	43407	00173	00668	00958	00026	00555	01865	00675	00120	0 0 0 1 0 1 1 1 1 1 1 1 1 1 1 1	0 0 0 0 0 0 0 0 0 0 0 0 0 0 0 0
2023-10-18T02-34-36.136 PM	000021.9225	-000000.0345	000000.1767	000000.0909	-000000.1306	000000.0000	000000.9994	000002.2059	000003.7200	43406	00172	00674	00951	00029	00555	01865	00678	00112	0 0 0 1 0 1 1 1 1 1 1 1 1 1 1 1	0 0 0 0 0 0 0 0 0 0 0 0 0 0 0 0
2023-10-18T02-34-40.149 PM	000021.9199	000000.0019	000000.2009	000000.0994	-000000.1235	000000.0000	000000.9988	000002.1429	000003.4800	43402	00247	00731	01014	00032	00555	01864	00679	00108	0 0 0 1 0 1 1 1 1 1 1 1 1 1 1 1	0 0 0 0 0 0 0 0 0 0 0 0 0 0 0 0
2023-10-18T02-34-42.439 PM	000021.9232	-000000.0316	000000.2004	000000.0991	-000000.1211	000000.0000	000001.0000	000002.2059	000003.9600	43407	00178	00730	01012	00033	00555	01866	00678	00116	0 0 0 1 0 1 1 1 1 1 1 1 1 1 1 1	0 0 0 0 0 0 0 0 0 0 0 0 0 0 0 0
2023-10-18T02-34-47.082 PM	000021.9212	000000.0034	000000.1865	000000.0913	-000000.1354	000000.0000	000000.9988	000002.3950	000003.2400	43404	00250	00697	00954	00027	00555	01864	00675	00104	0 0 0 1 0 1 1 1 1 1 1 1 1 1 1 1	0 0 0 0 0 0 0 0 0 0 0 0 0 0 0 0
2023-10-18T02-34-50.233 PM	000021.9206	-000000.0029	000000.1780	000000.0915	-000000.1354	000000.0000	000000.9988	000002.2059	000003.9600	43403	00237	00677	00955	00027	00555	01864	00678	00116	0 0 0 1 0 1 1 1 1 1 1 1 1 1 1 1	0 0 0 0 0 0 0 0 0 0 0 0 0 0 0 0
2023-10-18T02-34-52.538 PM	000021.9225	-000000.0301	000000.1742	000000.0908	-000000.1283	000000.0000	000000.9988	000002.1429	000003.9600	43406	00181	00668	00950	00030	00555	01864	00679	00116	0 0 0 1 0 1 1 1 1 1 1 1 1 1 1 1	0 0 0 0 0 0 0 0 0 0 0 0 0 0 0 0
2023-10-18T02-34-55.455 PM	000021.9225	-000000.0015	000000.1886	000000.0905	-000000.1259	000000.0000	000000.9994	000002.2059	000003.9600	43406	00240	00702	00948	00031	00555	01865	00678	00116	0 0 0 1 0 1 1 1 1 1 1 1 1 1 1 1	0 0 0 0 0 0 0 0 0 0 0 0 0 0 0 0
2023-10-18T02-35-00.116 PM	000021.9245	-000000.0335	000000.1780	000000.0904	-000000.1283	000000.0000	000000.9988	000002.3950	000003.7200	43409	00174	00677	00947	00030	00555	01864	00675	00112	0 0 0 1 0 1 1 1 1 1 1 1 1 1 1 1	0 0 0 0 0 0 0 0 0 0 0 0 0 0 0 0
2023-10-18T02-35-02.753 PM	000021.9259	-000000.0015	000000.1856	000000.0919	-000000.1354	000000.0000	000000.9994	000002.3950	000003.4800	43411	00240	00695	00958	00027	00555	01865	00675	00108	0 0 0 1 0 1 1 1 1 1 1 1 1 1 1 1	0 0 0 0 0 0 0 0 0 0 0 0 0 0 0 0
2023-10-18T02-35-06.751 PM	000021.9252	-000000.0321	000000.1865	000000.0995	-000000.1235	000000.0000	000000.9988	000002.4580	000003.7200	43410	00177	00697	01015	00032	00555	01864	00674	00112	0 0 0 1 0 1 1 1 1 1 1 1 1 1 1 1	0 0 0 0 0 0 0 0 0 0 0 0 0 0 0 0
2023-10-18T02-35-10.124 PM	000021.9278	-000000.0335	000000.1987	000000.1005	-000000.1306	000000.0000	000000.9988	000002.3950	000003.2400	43414	00174	00726	01022	00029	00555	01864	00675	00104	0 0 0 1 0 1 1 1 1 1 1 1 1 1 1 1	0 0 0 0 0 0 0 0 0 0 0 0 0 0 0 0
2023-10-18T02-35-13.701 PM	000021.9278	-000000.0010	000000.1937	000000.0921	-000000.1354	000000.0000	000000.9994	000002.1429	000003.4800	43414	00241	00714	00960	00027	00555	01865	00679	00108	0 0 0 1 0 1 1 1 1 1 1 1 1 1 1 1	0 0 0 0 0 0 0 0 0 0 0 0 0 0 0 0
2023-10-18T02-35-16.764 PM	000021.9272	000000.0019	000000.2021	000000.0994	-000000.1211	000000.0000	000000.9988	000002.2689	000003.7200	43413	00247	00734	01014	00033	00555	01864	00677	00112	0 0 0 1 0 1 1 1 1 1 1 1 1 1 1 1	0 0 0 0 0 0 0 0 0 0 0 0 0 0 0 0
2023-10-18T02-35-20.750 PM	000021.9292	-000000.0282	000000.1733	000000.0913	-000000.1378	000000.0000	000001.0000	000002.3950	000003.9600	43416	00185	00666	00954	00026	00555	01866	00675	00116	0 0 0 1 0 1 1 1 1 1 1 1 1 1 1 1	0 0 0 0 0 0 0 0 0 0 0 0 0 0 0 0
2023-10-18T02-35-24.740 PM	000021.9292	-000000.0024	000000.2051	000000.0991	-000000.1283	000000.0000	000000.9994	000002.3950	000003.9600	43416	00238	00741	01012	00030	00555	01865	00675	00116	0 0 0 1 0 1 1 1 1 1 1 1 1 1 1 1	0 0 0 0 0 0 0 0 0 0 0 0 0 0 0 0
2023-10-18T02-35-28.298 PM	000021.9285	-000000.0010	000000.2047	000000.0992	-000000.1211	000000.0000	000001.0006	000002.1429	000003.4800	43415	00241	00740	01013	00033	00555	01867	00679	00108	0 0 0 1 0 1 1 1 1 1 1 1 1 1 1 1	0 0 0 0 0 0 0 0 0 0 0 0 0 0 0 0
2023-10-18T02-35-32.126 PM	000021.9265	-000000.0321	000000.1771	000000.0904	-000000.1283	000000.0000	000001.0000	000002.3319	000003.2400	43412	00177	00675	00947	00030	00555	01866	00676	00104	0 0 0 1 0 1 1 1 1 1 1 1 1 1 1 1	0 0 0 0 0 0 0 0 0 0 0 0 0 0 0 0
2023-10-18T02-35-35.013 PM	000021.9265	000000.0005	000000.2004	000000.0954	-000000.1354	000000.0000	000001.0018	000002.2059	000003.2400	43412	00244	00730	00984	00027	00555	01869	00678	00104	0 0 0 1 0 1 1 1 1 1 1 1 1 1 1 1	0 0 0 0 0 0 0 0 0 0 0 0 0 0 0 0
2023-10-18T02-35-38.973 PM	000021.9278	-000000.0325	000000.1788	000000.0991	-000000.1211	000000.0000	000000.9994	000002.1429	000003.4800	43414	00176	00679	01012	00033	00555	01865	00679	00108	0 0 0 1 0 1 1 1 1 1 1 1 1 1 1 1	0 0 0 0 0 0 0 0 0 0 0 0 0 0 0 0
2023-10-18T02-35-43.109 PM	000021.9285	-000000.0325	000000.1831	000000.0992	-000000.1235	000000.0000	000000.9988	000002.3950	000003.7200	43415	00176	00689	01013	00032	00555	01864	00675	00112	0 0 0 1 0 1 1 1 1 1 1 1 1 1 1 1	0 0 0 0 0 0 0 0 0 0 0 0 0 0 0 0
2023-10-18T02-35-46.074 PM	000021.9292	-000000.0029	000000.1983	000000.0916	-000000.1378	000000.0000	000001.0006	000002.3950	000003.7200	43416	00237	00725	00956	00026	00555	01867	00675	00112	0 0 0 1 0 1 1 1 1 1 1 1 1 1 1 1	0 0 0 0 0 0 0 0 0 0 0 0 0 0 0 0
2023-10-18T02-35-50.060 PM	000021.9318	-000000.0340	000000.1750	000000.0968	-000000.1259	000000.0000	000000.9988	000002.1429	000003.0000	43420	00173	00670	00995	00031	00555	01864	00679	00100	0 0 0 1 0 1 1 1 1 1 1 1 1 1 1 1	0 0 0 0 0 0 0 0 0 0 0 0 0 0 0 0
2023-10-18T02-35-52.381 PM	000021.9312	-000000.0306	000000.1729	000000.0937	-000000.1354	000000.0000	000000.9994	000002.1429	000003.4800	43419	00180	00665	00972	00027	00555	01865	00679	00108	0 0 0 1 0 1 1 1 1 1 1 1 1 1 1 1	0 0 0 0 0 0 0 0 0 0 0 0 0 0 0 0
2023-10-18T02-35-56.993 PM	000021.9325	000000.0019	000000.2004	000000.1023	-000000.1283	000000.0000	000000.9988	000002.3950	000003.2400	43421	00247	00730	01036	00030	00555	01864	00675	00104	0 0 0 1 0 1 1 1 1 1 1 1 1 1 1 1	0 0 0 0 0 0 0 0 0 0 0 0 0 0 0 0
2023-10-18T02-35-59.378 PM	000021.9351	-000000.0015	000000.2026	000000.1019	-000000.1283	000000.0000	000000.9994	000002.0798	000003.7200	43425	00240	00735	01033	00030	00555	01865	00680	00112	0 0 0 1 0 1 1 1 1 1 1 1 1 1 1 1	0 0 0 0 0 0 0 0 0 0 0 0 0 0 0 0
2023-10-18T02-36-03.379 PM	000021.9345	-000000.0316	000000.1763	000000.0925	-000000.1283	000000.0000	000001.0000	000002.2059	000003.4800	43424	00178	00673	00963	00030	00555	01866	00678	00108	0 0 0 1 0 1 1 1 1 1 1 1 1 1 1 1	0 0 0 0 0 0 0 0 0 0 0 0 0 0 0 0
2023-10-18T02-36-07.004 PM	000021.9331	-000000.0029	000000.2034	000000.0964	-000000.1330	000000.0000	000001.0000	000002.1429	000003.4800	43422	00237	00737	00992	00028	00555	01866	00679	00108	0 0 0 1 0 1 1 1 1 1 1 1 1 1 1 1	0 0 0 0 0 0 0 0 0 0 0 0 0 0 0 0
2023-10-18T02-36-11.004 PM	000021.9371	-000000.0306	000000.1754	000000.0951	-000000.1259	000000.0000	000001.0000	000002.2059	000003.0000	43428	00180	00671	00982	00031	00555	01866	00678	00100	0 0 0 1 0 1 1 1 1 1 1 1 1 1 1 1	0 0 0 0 0 0 0 0 0 0 0 0 0 0 0 0
2023-10-18T02-36-13.374 PM	000021.9358	-000000.0291	000000.1742	000000.0968	-000000.1259	000000.0000	000000.9988	000002.2059	000003.7200	43426	00183	00668	00995	00031	00555	01864	00678	00112	0 0 0 1 0 1 1 1 1 1 1 1 1 1 1 1	0 0 0 0 0 0 0 0 0 0 0 0 0 0 0 0
2023-10-18T02-36-18.021 PM	000021.9371	000000.0010	000000.2009	000000.0951	-000000.1354	000000.0000	000000.9988	000002.3319	000003.2400	43428	00245	00731	00982	00027	00555	01864	00676	00104	0 0 0 1 0 1 1 1 1 1 1 1 1 1 1 1	0 0 0 0 0 0 0 0 0 0 0 0 0 0 0 0
2023-10-18T02-36-22.053 PM	000021.9358	-000000.0325	000000.1771	000000.0975	-000000.1235	000000.0000	000001.0000	000002.2059	000003.7200	43426	00176	00675	01000	00032	00555	01866	00678	00112	0 0 0 1 0 1 1 1 1 1 1 1 1 1 1 1	0 0 0 0 0 0 0 0 0 0 0 0 0 0 0 0
2023-10-18T02-36-24.973 PM	000021.9371	-000000.0291	000000.1729	000000.0935	-000000.1354	000000.0000	000000.9988	000002.3950	000003.9600	43428	00183	00665	00970	00027	00555	01864	00675	00116	0 0 0 1 0 1 1 1 1 1 1 1 1 1 1 1	0 0 0 0 0 0 0 0 0 0 0 0 0 0 0 0
2023-10-18T02-36-28.982 PM	000021.9351	-000000.0121	000000.2004	000000.1017	-000000.1259	000000.0000	000000.9994	000002.1429	000003.4800	43425	00218	00730	01031	00031	00555	01865	00679	00108	0 0 0 1 0 1 1 1 1 1 1 1 1 1 1 1	0 0 0 0 0 0 0 0 0 0 0 0 0 0 0 0
2023-10-18T02-36-31.358 PM	000021.9351	-000000.0228	000000.2038	000000.1013	-000000.1235	000000.0000	000001.0031	000002.4580	000003.2400	43425	00196	00738	01028	00032	00555	01871	00674	00104	0 0 0 1 0 1 1 1 1 1 1 1 1 1 1 1	0 0 0 0 0 0 0 0 0 0 0 0 0 0 0 0
2023-10-18T02-36-35.673 PM	000021.9351	-000000.0311	000000.1763	000000.0925	-000000.1306	000000.0000	000001.0006	000002.1429	000003.2400	43425	00179	00673	00963	00029	00555	01867	00679	00104	0 0 0 1 0 1 1 1 1 1 1 1 1 1 1 1	0 0 0 0 0 0 0 0 0 0 0 0 0 0 0 0
2023-10-18T02-36-37.681 PM	000021.9345	-000000.0291	000000.1733	000000.0939	-000000.1306	000000.0000	000001.0000	000002.4580	000003.7200	43424	00183	00666	00973	00029	00555	01866	00674	00112	0 0 0 1 0 1 1 1 1 1 1 1 1 1 1 1	0 0 0 0 0 0 0 0 0 0 0 0 0 0 0 0
2023-10-18T02-36-42.985 PM	000021.9331	-000000.0311	000000.1759	000000.0931	-000000.1259	000000.0000	000001.0000	000002.3950	000003.4800	43422	00179	00672	00967	00031	00555	01866	00675	00108	0 0 0 1 0 1 1 1 1 1 1 1 1 1 1 1	0 0 0 0 0 0 0 0 0 0 0 0 0 0 0 0
2023-10-18T02-36-46.357 PM	000021.9331	000000.0015	000000.2000	000000.1021	-000000.1283	000000.0000	000001.0018	000002.3950	000003.7200	43422	00246	00729	01034	00030	00555	01869	00675	00112	0 0 0 1 0 1 1 1 1 1 1 1 1 1 1 1	0 0 0 0 0 0 0 0 0 0 0 0 0 0 0 0
2023-10-18T02-36-49.338 PM	000021.9325	000000.0019	000000.2004	000000.1017	-000000.1283	000000.0000	000001.0000	000002.2059	000003.4800	43421	00247	00730	01031	00030	00555	01866	00678	00108	0 0 0 1 0 1 1 1 1 1 1 1 1 1 1 1	0 0 0 0 0 0 0 0 0 0 0 0 0 0 0 0
2023-10-18T02-36-54.014 PM	000021.9305	-000000.0291	000000.1729	000000.0933	-000000.1283	000000.0000	000001.0006	000002.3319	000003.7200	43418	00183	00665	00969	00030	00555	01867	00676	00112	0 0 0 1 0 1 1 1 1 1 1 1 1 1 1 1	0 0 0 0 0 0 0 0 0 0 0 0 0 0 0 0
2023-10-18T02-36-56.338 PM	000021.9278	-000000.0253	000000.1733	000000.0931	-000000.1306	000000.0000	000001.0018	000002.3319	000003.7200	43414	00191	00666	00967	00029	00555	01869	00676	00112	0 0 0 1 0 1 1 1 1 1 1 1 1 1 1 1	0 0 0 0 0 0 0 0 0 0 0 0 0 0 0 0
2023-10-18T02-37-00.954 PM	000021.9278	-000000.0107	000000.2043	000000.1014	-000000.1259	000000.0000	000000.9982	000002.4580	000003.4800	43414	00221	00739	01029	00031	00555	01863	00674	00108	0 0 0 1 0 1 1 1 1 1 1 1 1 1 1 1	0 0 0 0 0 0 0 0 0 0 0 0 0 0 0 0
2023-10-18T02-37-03.336 PM	000021.9305	-000000.0044	000000.2047	000000.1010	-000000.1188	000000.0000	000000.9994	000002.2059	000003.7200	43418	00234	00740	01026	00034	00555	01865	00678	00112	0 0 0 1 0 1 1 1 1 1 1 1 1 1 1 1	0 0 0 0 0 0 0 0 0 0 0 0 0 0 0 0
2023-10-18T02-37-08.043 PM	000021.9298	-000000.0151	000000.1754	000000.0927	-000000.1306	000000.0000	000001.0000	000002.1429	000003.7200	43417	00212	00671	00964	00029	00555	01866	00679	00112	0 0 0 1 0 1 1 1 1 1 1 1 1 1 1 1	0 0 0 0 0 0 0 0 0 0 0 0 0 0 0 0
2023-10-18T02-37-11.338 PM	000021.9278	-000000.0311	000000.2013	000000.1014	-000000.1235	000000.0000	000000.9994	000002.4580	000003.7200	43414	00179	00732	01029	00032	00555	01865	00674	00112	0 0 0 1 0 1 1 1 1 1 1 1 1 1 1 1	0 0 0 0 0 0 0 0 0 0 0 0 0 0 0 0
2023-10-18T02-37-14.931 PM	000021.9312	-000000.0321	000000.1763	000000.0923	-000000.1283	000000.0000	000000.9982	000002.3950	000003.7200	43419	00177	00673	00961	00030	00555	01863	00675	00112	0 0 0 1 0 1 1 1 1 1 1 1 1 1 1 1	0 0 0 0 0 0 0 0 0 0 0 0 0 0 0 0
2023-10-18T02-37-18.961 PM	000021.9305	000000.0005	000000.2013	000000.1022	-000000.1283	000000.0000	000000.9988	000002.3950	000003.7200	43418	00244	00732	01035	00030	00555	01864	00675	00112	0 0 0 1 0 1 1 1 1 1 1 1 1 1 1 1	0 0 0 0 0 0 0 0 0 0 0 0 0 0 0 0
2023-10-18T02-37-22.001 PM	000021.9312	-000000.0029	000000.2030	000000.1018	-000000.1306	000000.0000	000000.9994	000002.2059	000003.7200	43419	00237	00736	01032	00029	00555	01865	00678	00112	0 0 0 1 0 1 1 1 1 1 1 1 1 1 1 1	0 0 0 0 0 0 0 0 0 0 0 0 0 0 0 0
2023-10-18T02-37-25.317 PM	000021.9278	-000000.0321	000000.1763	000000.0905	-000000.1306	000000.0000	000000.9994	000002.2059	000003.2400	43414	00177	00673	00948	00029	00555	01865	00678	00104	0 0 0 1 0 1 1 1 1 1 1 1 1 1 1 1	0 0 0 0 0 0 0 0 0 0 0 0 0 0 0 0
2023-10-18T02-37-28.314 PM	000021.9292	000000.0019	000000.1737	000000.0912	-000000.1330	000000.0000	000001.0006	000002.1429	000003.7200	43416	00247	00667	00953	00028	00555	01867	00679	00112	0 0 0 1 0 1 1 1 1 1 1 1 1 1 1 1	0 0 0 0 0 0 0 0 0 0 0 0 0 0 0 0
2023-10-18T02-37-32.911 PM	000021.9298	-000000.0238	000000.2009	000000.1003	-000000.1283	000000.0000	000001.0000	000002.4580	000003.9600	43417	00194	00731	01021	00030	00555	01866	00674	00116	0 0 0 1 0 1 1 1 1 1 1 1 1 1 1 1	0 0 0 0 0 0 0 0 0 0 0 0 0 0 0 0
2023-10-18T02-37-36.300 PM	000021.9298	-000000.0053	000000.1733	000000.0911	-000000.1283	000000.0000	000001.0000	000002.2059	000003.4800	43417	00232	00666	00952	00030	00555	01866	00678	00108	0 0 0 1 0 1 1 1 1 1 1 1 1 1 1 1	0 0 0 0 0 0 0 0 0 0 0 0 0 0 0 0
2023-10-18T02-37-39.312 PM	000021.9305	-000000.0053	000000.1771	000000.0902	-000000.1306	000000.0000	000000.9988	000002.3950	000003.9600	43418	00232	00675	00946	00029	00555	01864	00675	00116	0 0 0 1 0 1 1 1 1 1 1 1 1 1 1 1	0 0 0 0 0 0 0 0 0 0 0 0 0 0 0 0
2023-10-18T02-37-44.004 PM	000021.9278	-000000.0291	000000.1970	000000.1001	-000000.1283	000000.0000	000001.0006	000002.3950	000003.7200	43414	00183	00722	01019	00030	00555	01867	00675	00112	0 0 0 1 0 1 1 1 1 1 1 1 1 1 1 1	0 0 0 0 0 0 0 0 0 0 0 0 0 0 0 0
2023-10-18T02-37-47.961 PM	000021.9278	-000000.0311	000000.1763	000000.0907	-000000.1306	000000.0000	000001.0000	000002.3950	000003.7200	43414	00179	00673	00949	00029	00555	01866	00675	00112	0 0 0 1 0 1 1 1 1 1 1 1 1 1 1 1	0 0 0 0 0 0 0 0 0 0 0 0 0 0 0 0
2023-10-18T02-37-50.908 PM	000021.9285	000000.0015	000000.2013	000000.0998	-000000.1259	000000.0000	000001.0000	000002.2059	000003.0000	43415	00246	00732	01017	00031	00555	01866	00678	00100	0 0 0 1 0 1 1 1 1 1 1 1 1 1 1 1	0 0 0 0 0 0 0 0 0 0 0 0 0 0 0 0
2023-10-18T02-37-54.895 PM	000021.9265	-000000.0335	000000.1759	000000.0911	-000000.1306	000000.0000	000000.9982	000002.3950	000003.7200	43412	00174	00672	00952	00029	00555	01863	00675	00112	0 0 0 1 0 1 1 1 1 1 1 1 1 1 1 1	0 0 0 0 0 0 0 0 0 0 0 0 0 0 0 0
2023-10-18T02-37-57.296 PM	000021.9265	-000000.0321	000000.1763	000000.0905	-000000.1306	000000.0000	000001.0006	000002.2059	000003.7200	43412	00177	00673	00948	00029	00555	01867	00678	00112	0 0 0 1 0 1 1 1 1 1 1 1 1 1 1 1	0 0 0 0 0 0 0 0 0 0 0 0 0 0 0 0
2023-10-18T02-38-01.296 PM	000021.9259	000000.0010	000000.2009	000000.0998	-000000.1259	000000.0000	000001.0000	000002.1429	000003.7200	43411	00245	00731	01017	00031	00555	01866	00679	00112	0 0 0 1 0 1 1 1 1 1 1 1 1 1 1 1	0 0 0 0 0 0 0 0 0 0 0 0 0 0 0 0
2023-10-18T02-38-04.936 PM	000021.9285	-000000.0340	000000.1881	000000.1002	-000000.1259	000000.0000	000000.9982	000002.0798	000003.9600	43415	00173	00701	01020	00031	00555	01863	00680	00116	0 0 0 1 0 1 1 1 1 1 1 1 1 1 1 1	0 0 0 0 0 0 0 0 0 0 0 0 0 0 0 0
2023-10-18T02-38-08.905 PM	000021.9285	-000000.0015	000000.1865	000000.0916	-000000.1354	000000.0000	000000.9994	000002.4580	000003.7200	43415	00240	00697	00956	00027	00555	01865	00674	00112	0 0 0 1 0 1 1 1 1 1 1 1 1 1 1 1	0 0 0 0 0 0 0 0 0 0 0 0 0 0 0 0
2023-10-18T02-38-12.028 PM	000021.9278	-000000.0005	000000.2013	000000.0921	-000000.1354	000000.0000	000001.0000	000002.2059	000003.7200	43414	00242	00732	00960	00027	00555	01866	00678	00112	0 0 0 1 0 1 1 1 1 1 1 1 1 1 1 1	0 0 0 0 0 0 0 0 0 0 0 0 0 0 0 0
2023-10-18T02-38-15.261 PM	000021.9265	000000.0015	000000.2013	000000.1005	-000000.1306	000000.0000	000001.0006	000002.2689	000003.7200	43412	00246	00732	01022	00029	00555	01867	00677	00112	0 0 0 1 0 1 1 1 1 1 1 1 1 1 1 1	0 0 0 0 0 0 0 0 0 0 0 0 0 0 0 0
2023-10-18T02-38-17.645 PM	000021.9278	000000.0015	000000.2000	000000.0999	-000000.1283	000000.0000	000000.9994	000002.2059	000003.7200	43414	00246	00729	01018	00030	00555	01865	00678	00112	0 0 0 1 0 1 1 1 1 1 1 1 1 1 1 1	0 0 0 0 0 0 0 0 0 0 0 0 0 0 0 0
2023-10-18T02-38-21.679 PM	000021.9298	-000000.0311	000000.1763	000000.0907	-000000.1306	000000.0000	000001.0012	000002.2059	000003.0000	43417	00179	00673	00949	00029	00555	01868	00678	00100	0 0 0 1 0 1 1 1 1 1 1 1 1 1 1 1	0 0 0 0 0 0 0 0 0 0 0 0 0 0 0 0
2023-10-18T02-38-24.628 PM	000021.9305	000000.0005	000000.1903	000000.0916	-000000.1330	000000.0000	000001.0006	000002.1429	000003.4800	43418	00244	00706	00956	00028	00555	01867	00679	00108	0 0 0 1 0 1 1 1 1 1 1 1 1 1 1 1	0 0 0 0 0 0 0 0 0 0 0 0 0 0 0 0
2023-10-18T02-38-29.241 PM	000021.9325	-000000.0335	000000.1750	000000.1001	-000000.1259	000000.0000	000001.0000	000002.0798	000003.7200	43421	00174	00670	01019	00031	00555	01866	00680	00112	0 0 0 1 0 1 1 1 1 1 1 1 1 1 1 1	0 0 0 0 0 0 0 0 0 0 0 0 0 0 0 0
2023-10-18T02-38-31.626 PM	000021.9325	-000000.0330	000000.1754	000000.0951	-000000.1235	000000.0000	000000.9994	000002.2059	000003.9600	43421	00175	00671	00982	00032	00555	01865	00678	00116	0 0 0 1 0 1 1 1 1 1 1 1 1 1 1 1	0 0 0 0 0 0 0 0 0 0 0 0 0 0 0 0
2023-10-18T02-38-35.783 PM	000021.9325	-000000.0005	000000.1869	000000.0912	-000000.1330	000000.0000	000000.9994	000002.4580	000003.2400	43421	00242	00698	00953	00028	00555	01865	00674	00104	0 0 0 1 0 1 1 1 1 1 1 1 1 1 1 1	0 0 0 0 0 0 0 0 0 0 0 0 0 0 0 0
2023-10-18T02-38-39.272 PM	000021.9325	-000000.0010	000000.2026	000000.1003	-000000.1283	000000.0000	000001.0006	000002.2689	000003.0000	43421	00241	00735	01021	00030	00555	01867	00677	00100	0 0 0 1 0 1 1 1 1 1 1 1 1 1 1 1	0 0 0 0 0 0 0 0 0 0 0 0 0 0 0 0
2023-10-18T02-38-43.233 PM	000021.9338	-000000.0316	000000.1763	000000.0905	-000000.1330	000000.0000	000001.0000	000002.2059	000003.4800	43423	00178	00673	00948	00028	00555	01866	00678	00108	0 0 0 1 0 1 1 1 1 1 1 1 1 1 1 1	0 0 0 0 0 0 0 0 0 0 0 0 0 0 0 0
2023-10-18T02-38-47.169 PM	000021.9331	-000000.0301	000000.1733	000000.0916	-000000.1354	000000.0000	000001.0000	000002.1429	000003.7200	43422	00181	00666	00956	00027	00555	01866	00679	00112	0 0 0 1 0 1 1 1 1 1 1 1 1 1 1 1	0 0 0 0 0 0 0 0 0 0 0 0 0 0 0 0
2023-10-18T02-38-50.261 PM	000021.9331	-000000.0340	000000.1754	000000.0915	-000000.1259	000000.0000	000000.9988	000002.2059	000003.4800	43422	00173	00671	00955	00031	00555	01864	00678	00108	0 0 0 1 0 1 1 1 1 1 1 1 1 1 1 1	0 0 0 0 0 0 0 0 0 0 0 0 0 0 0 0
2023-10-18T02-38-53.947 PM	000021.9345	-000000.0330	000000.1754	000000.0911	-000000.1259	000000.0000	000000.9994	000002.2059	000003.7200	43424	00175	00671	00952	00031	00555	01865	00678	00112	0 0 0 1 0 1 1 1 1 1 1 1 1 1 1 1	0 0 0 0 0 0 0 0 0 0 0 0 0 0 0 0
2023-10-18T02-38-56.898 PM	000021.9351	000000.0000	000000.2030	000000.0937	-000000.1330	000000.0000	000000.9994	000002.3319	000003.4800	43425	00243	00736	00972	00028	00555	01865	00676	00108	0 0 0 1 0 1 1 1 1 1 1 1 1 1 1 1	0 0 0 0 0 0 0 0 0 0 0 0 0 0 0 0
2023-10-18T02-39-00.884 PM	000021.9365	-000000.0340	000000.1750	000000.1003	-000000.1235	000000.0000	000001.0000	000002.2059	000003.9600	43427	00173	00670	01021	00032	00555	01866	00678	00116	0 0 0 1 0 1 1 1 1 1 1 1 1 1 1 1	0 0 0 0 0 0 0 0 0 0 0 0 0 0 0 0
2023-10-18T02-39-05.010 PM	000021.9365	000000.0015	000000.2004	000000.0964	-000000.1330	000000.0000	000001.0000	000002.3950	000003.4800	43427	00246	00730	00992	00028	00555	01866	00675	00108	0 0 0 1 0 1 1 1 1 1 1 1 1 1 1 1	0 0 0 0 0 0 0 0 0 0 0 0 0 0 0 0
2023-10-18T02-39-07.944 PM	000021.9358	000000.0010	000000.2013	000000.0958	-000000.1330	000000.0000	000001.0000	000002.2689	000003.2400	43426	00245	00732	00987	00028	00555	01866	00677	00104	0 0 0 1 0 1 1 1 1 1 1 1 1 1 1 1	0 0 0 0 0 0 0 0 0 0 0 0 0 0 0 0
2023-10-18T02-39-11.929 PM	000021.9351	-000000.0301	000000.1729	000000.0947	-000000.1283	000000.0000	000000.9994	000002.2689	000003.2400	43425	00181	00665	00979	00030	00555	01865	00677	00104	0 0 0 1 0 1 1 1 1 1 1 1 1 1 1 1	0 0 0 0 0 0 0 0 0 0 0 0 0 0 0 0
2023-10-18T02-39-14.848 PM	000021.9378	-000000.0316	000000.1759	000000.0923	-000000.1306	000000.0000	000001.0006	000002.2059	000003.2400	43429	00178	00672	00961	00029	00555	01867	00678	00104	0 0 0 1 0 1 1 1 1 1 1 1 1 1 1 1	0 0 0 0 0 0 0 0 0 0 0 0 0 0 0 0
2023-10-18T02-39-18.883 PM	000021.9371	-000000.0010	000000.2021	000000.1019	-000000.1259	000000.0000	000001.0006	000002.2689	000003.7200	43428	00241	00734	01033	00031	00555	01867	00677	00112	0 0 0 1 0 1 1 1 1 1 1 1 1 1 1 1	0 0 0 0 0 0 0 0 0 0 0 0 0 0 0 0
2023-10-18T02-39-21.959 PM	000021.9378	000000.0005	000000.2021	000000.1021	-000000.1283	000000.0000	000001.0006	000002.3319	000003.7200	43429	00244	00734	01034	00030	00555	01867	00676	00112	0 0 0 1 0 1 1 1 1 1 1 1 1 1 1 1	0 0 0 0 0 0 0 0 0 0 0 0 0 0 0 0
2023-10-18T02-39-25.898 PM	000021.9371	-000000.0335	000000.1750	000000.0916	-000000.1330	000000.0000	000001.0012	000002.3319	000003.7200	43428	00174	00670	00956	00028	00555	01868	00676	00112	0 0 0 1 0 1 1 1 1 1 1 1 1 1 1 1	0 0 0 0 0 0 0 0 0 0 0 0 0 0 0 0
2023-10-18T02-39-29.867 PM	000021.9371	000000.0010	000000.2004	000000.0988	-000000.1330	000000.0000	000001.0025	000002.3950	000003.2400	43428	00245	00730	01010	00028	00555	01870	00675	00104	0 0 0 1 0 1 1 1 1 1 1 1 1 1 1 1	0 0 0 0 0 0 0 0 0 0 0 0 0 0 0 0
2023-10-18T02-39-32.850 PM	000021.9365	-000000.0335	000000.1742	000000.0967	-000000.1211	000000.0000	000001.0012	000002.3950	000003.2400	43427	00174	00668	00994	00033	00555	01868	00675	00104	0 0 0 1 0 1 1 1 1 1 1 1 1 1 1 1	0 0 0 0 0 0 0 0 0 0 0 0 0 0 0 0
2023-10-18T02-39-35.360 PM	000021.9351	-000000.0005	000000.2034	000000.0994	-000000.1259	000000.0000	000001.0000	000002.3319	000003.7200	43425	00242	00737	01014	00031	00555	01866	00676	00112	0 0 0 1 0 1 1 1 1 1 1 1 1 1 1 1	0 0 0 0 0 0 0 0 0 0 0 0 0 0 0 0
2023-10-18T02-39-38.890 PM	000021.9338	-000000.0321	000000.1750	000000.0908	-000000.1283	000000.0000	000001.0006	000002.1429	000003.7200	43423	00177	00670	00950	00030	00555	01867	00679	00112	0 0 0 1 0 1 1 1 1 1 1 1 1 1 1 1	0 0 0 0 0 0 0 0 0 0 0 0 0 0 0 0
2023-10-18T02-39-41.635 PM	000021.9345	-000000.0301	000000.1733	000000.0929	-000000.1330	000000.0000	000001.0012	000002.1429	000003.7200	43424	00181	00666	00966	00028	00555	01868	00679	00112	0 0 0 1 0 1 1 1 1 1 1 1 1 1 1 1	0 0 0 0 0 0 0 0 0 0 0 0 0 0 0 0
2023-10-18T02-39-46.233 PM	000021.9331	000000.0000	000000.2030	000000.1011	-000000.1235	000000.0000	000000.9994	000002.3319	000003.7200	43422	00243	00736	01027	00032	00555	01865	00676	00112	0 0 0 1 0 1 1 1 1 1 1 1 1 1 1 1	0 0 0 0 0 0 0 0 0 0 0 0 0 0 0 0
2023-10-18T02-39-48.586 PM	000021.9338	-000000.0311	000000.1754	000000.0933	-000000.1259	000000.0000	000001.0000	000002.1429	000003.2400	43423	00179	00671	00969	00031	00555	01866	00679	00104	0 0 0 1 0 1 1 1 1 1 1 1 1 1 1 1	0 0 0 0 0 0 0 0 0 0 0 0 0 0 0 0
2023-10-18T02-39-52.541 PM	000021.9331	-000000.0015	000000.2021	000000.1014	-000000.1235	000000.0000	000001.0025	000002.2059	000003.7200	43422	00240	00734	01029	00032	00555	01870	00678	00112	0 0 0 1 0 1 1 1 1 1 1 1 1 1 1 1	0 0 0 0 0 0 0 0 0 0 0 0 0 0 0 0
2023-10-18T02-39-57.153 PM	000021.9331	000000.0010	000000.2017	000000.1019	-000000.1330	000000.0000	000001.0006	000002.3950	000003.7200	43422	00245	00733	01033	00028	00555	01867	00675	00112	0 0 0 1 0 1 1 1 1 1 1 1 1 1 1 1	0 0 0 0 0 0 0 0 0 0 0 0 0 0 0 0
2023-10-18T02-39-59.726 PM	000021.9338	-000000.0330	000000.1742	000000.0951	-000000.1211	000000.0000	000001.0000	000002.2059	000003.7200	43423	00175	00668	00982	00033	00555	01866	00678	00112	0 0 0 1 0 1 1 1 1 1 1 1 1 1 1 1	0 0 0 0 0 0 0 0 0 0 0 0 0 0 0 0
2023-10-18T02-40-03.712 PM	000021.9331	-000000.0005	000000.2030	000000.1014	-000000.1306	000000.0000	000000.9994	000002.2059	000003.4800	43422	00242	00736	01029	00029	00555	01865	00678	00108	0 0 0 1 0 1 1 1 1 1 1 1 1 1 1 1	0 0 0 0 0 0 0 0 0 0 0 0 0 0 0 0
2023-10-18T02-40-07.244 PM	000021.9325	-000000.0102	000000.2030	000000.1015	-000000.1235	000000.0000	000000.9994	000002.2059	000003.7200	43421	00222	00736	01030	00032	00555	01865	00678	00112	0 0 0 1 0 1 1 1 1 1 1 1 1 1 1 1	0 0 0 0 0 0 0 0 0 0 0 0 0 0 0 0
2023-10-18T02-40-11.170 PM	000021.9298	-000000.0131	000000.1742	000000.0931	-000000.1354	000000.0000	000001.0000	000002.2059	000003.2400	43417	00216	00668	00967	00027	00555	01866	00678	00104	0 0 0 1 0 1 1 1 1 1 1 1 1 1 1 1	0 0 0 0 0 0 0 0 0 0 0 0 0 0 0 0
2023-10-18T02-40-13.724 PM	000021.9305	-000000.0214	000000.1746	000000.0928	-000000.1330	000000.0000	000001.0000	000002.0798	000003.4800	43418	00199	00669	00965	00028	00555	01866	00680	00108	0 0 0 1 0 1 1 1 1 1 1 1 1 1 1 1	0 0 0 0 0 0 0 0 0 0 0 0 0 0 0 0
2023-10-18T02-40-18.227 PM	000021.9285	-000000.0049	000000.2009	000000.1015	-000000.1306	000000.0000	000001.0000	000002.3950	000003.4800	43415	00233	00731	01030	00029	00555	01866	00675	00108	0 0 0 1 0 1 1 1 1 1 1 1 1 1 1 1	0 0 0 0 0 0 0 0 0 0 0 0 0 0 0 0
2023-10-18T02-40-22.196 PM	000021.9285	-000000.0311	000000.1754	000000.0925	-000000.1283	000000.0000	000001.0006	000002.3950	000003.7200	43415	00179	00671	00963	00030	00555	01867	00675	00112	0 0 0 1 0 1 1 1 1 1 1 1 1 1 1 1	0 0 0 0 0 0 0 0 0 0 0 0 0 0 0 0
2023-10-18T02-40-24.535 PM	000021.9305	-000000.0005	000000.2021	000000.1011	-000000.1259	000000.0000	000001.0000	000002.1429	000003.7200	43418	00242	00734	01027	00031	00555	01866	00679	00112	0 0 0 1 0 1 1 1 1 1 1 1 1 1 1 1	0 0 0 0 0 0 0 0 0 0 0 0 0 0 0 0
2023-10-18T02-40-29.150 PM	000021.9272	-000000.0321	000000.1742	000000.0928	-000000.1306	000000.0000	000001.0000	000002.3319	000003.7200	43413	00177	00668	00965	00029	00555	01866	00676	00112	0 0 0 1 0 1 1 1 1 1 1 1 1 1 1 1	0 0 0 0 0 0 0 0 0 0 0 0 0 0 0 0
2023-10-18T02-40-32.084 PM	000021.9272	-000000.0321	000000.1750	000000.0929	-000000.1330	000000.0000	000000.9994	000002.3319	000003.4800	43413	00177	00670	00966	00028	00555	01865	00676	00108	0 0 0 1 0 1 1 1 1 1 1 1 1 1 1 1	0 0 0 0 0 0 0 0 0 0 0 0 0 0 0 0
2023-10-18T02-40-36.148 PM	000021.9292	000000.0000	000000.2030	000000.1015	-000000.1283	000000.0000	000001.0000	000002.1429	000003.7200	43416	00243	00736	01030	00030	00555	01866	00679	00112	0 0 0 1 0 1 1 1 1 1 1 1 1 1 1 1	0 0 0 0 0 0 0 0 0 0 0 0 0 0 0 0
2023-10-18T02-40-39.146 PM	000021.9292	-000000.0189	000000.2017	000000.1017	-000000.1164	000000.0000	000001.0000	000002.2059	000003.7200	43416	00204	00733	01031	00035	00555	01866	00678	00112	0 0 0 1 0 1 1 1 1 1 1 1 1 1 1 1	0 0 0 0 0 0 0 0 0 0 0 0 0 0 0 0
2023-10-18T02-40-43.225 PM	000021.9265	-000000.0092	000000.1737	000000.0928	-000000.1354	000000.0000	000001.0006	000002.2689	000003.4800	43412	00224	00667	00965	00027	00555	01867	00677	00108	0 0 0 1 0 1 1 1 1 1 1 1 1 1 1 1	0 0 0 0 0 0 0 0 0 0 0 0 0 0 0 0
2023-10-18T02-40-46.301 PM	000021.9259	-000000.0146	000000.1737	000000.0931	-000000.1354	000000.0000	000001.0000	000002.0798	000003.7200	43411	00213	00667	00967	00027	00555	01866	00680	00112	0 0 0 1 0 1 1 1 1 1 1 1 1 1 1 1	0 0 0 0 0 0 0 0 0 0 0 0 0 0 0 0
2023-10-18T02-40-49.801 PM	000021.9259	-000000.0233	000000.2034	000000.0991	-000000.1259	000000.0000	000000.9994	000002.2059	000003.7200	43411	00195	00737	01012	00031	00555	01865	00678	00112	0 0 0 1 0 1 1 1 1 1 1 1 1 1 1 1	0 0 0 0 0 0 0 0 0 0 0 0 0 0 0 0
2023-10-18T02-40-52.859 PM	000021.9252	-000000.0306	000000.1733	000000.0911	-000000.1354	000000.0000	000001.0006	000002.2059	000003.7200	43410	00180	00666	00952	00027	00555	01867	00678	00112	0 0 0 1 0 1 1 1 1 1 1 1 1 1 1 1	0 0 0 0 0 0 0 0 0 0 0 0 0 0 0 0
2023-10-18T02-40-57.144 PM	000021.9239	000000.0010	000000.2021	000000.0998	-000000.1259	000000.0000	000001.0006	000002.3319	000003.7200	43408	00245	00734	01017	00031	00555	01867	00676	00112	0 0 0 1 0 1 1 1 1 1 1 1 1 1 1 1	0 0 0 0 0 0 0 0 0 0 0 0 0 0 0 0
2023-10-18T02-41-01.145 PM	000021.9252	-000000.0005	000000.2030	000000.0997	-000000.1283	000000.0000	000001.0006	000002.1429	000003.7200	43410	00242	00736	01016	00030	00555	01867	00679	00112	0 0 0 1 0 1 1 1 1 1 1 1 1 1 1 1	0 0 0 0 0 0 0 0 0 0 0 0 0 0 0 0
2023-10-18T02-41-03.688 PM	000021.9252	-000000.0335	000000.1737	000000.0912	-000000.1259	000000.0000	000000.9988	000002.4580	000003.9600	43410	00174	00667	00953	00031	00555	01864	00674	00116	0 0 0 1 0 1 1 1 1 1 1 1 1 1 1 1	0 0 0 0 0 0 0 0 0 0 0 0 0 0 0 0
2023-10-18T02-41-08.284 PM	000021.9272	000000.0010	000000.2009	000000.0997	-000000.1306	000000.0000	000000.9988	000002.2059	000003.4800	43413	00245	00731	01016	00029	00555	01864	00678	00108	0 0 0 1 0 1 1 1 1 1 1 1 1 1 1 1	0 0 0 0 0 0 0 0 0 0 0 0 0 0 0 0
2023-10-18T02-41-10.825 PM	000021.9265	-000000.0306	000000.1937	000000.0995	-000000.1306	000000.0000	000001.0000	000002.3319	000003.7200	43412	00180	00714	01015	00029	00555	01866	00676	00112	0 0 0 1 0 1 1 1 1 1 1 1 1 1 1 1	0 0 0 0 0 0 0 0 0 0 0 0 0 0 0 0
2023-10-18T02-41-14.843 PM	000021.9278	-000000.0010	000000.1729	000000.0912	-000000.1330	000000.0000	000000.9988	000002.3950	000003.9600	43414	00241	00665	00953	00028	00555	01864	00675	00116	0 0 0 1 0 1 1 1 1 1 1 1 1 1 1 1	0 0 0 0 0 0 0 0 0 0 0 0 0 0 0 0
2023-10-18T02-41-17.432 PM	000021.9278	-000000.0087	000000.1742	000000.0912	-000000.1354	000000.0000	000001.0000	000002.3950	000003.4800	43414	00225	00668	00953	00027	00555	01866	00675	00108	0 0 0 1 0 1 1 1 1 1 1 1 1 1 1 1	0 0 0 0 0 0 0 0 0 0 0 0 0 0 0 0
2023-10-18T02-41-20.867 PM	000021.9272	-000000.0321	000000.1737	000000.0911	-000000.1306	-000000.0328	000000.9988	000002.2689	000003.0000	43413	00177	00667	00952	00029	00554	01864	00677	00100	0 0 0 1 0 1 1 1 1 1 1 1 1 1 1 1	0 0 0 0 0 0 0 0 0 0 0 0 0 0 0 0
2023-10-18T02-41-23.440 PM	000021.9278	-000000.0015	000000.2009	000000.0999	-000000.1188	-000000.0328	000000.9994	000002.2059	000003.7200	43414	00240	00731	01018	00034	00554	01865	00678	00112	0 0 0 1 0 1 1 1 1 1 1 1 1 1 1 1	0 0 0 0 0 0 0 0 0 0 0 0 0 0 0 0
2023-10-18T02-41-28.759 PM	000021.9272	000000.0010	000000.2017	000000.0999	-000000.1283	-000000.0328	000000.9988	000002.2689	000003.4800	43413	00245	00733	01018	00030	00554	01864	00677	00108	0 0 0 1 0 1 1 1 1 1 1 1 1 1 1 1	0 0 0 0 0 0 0 0 0 0 0 0 0 0 0 0
2023-10-18T02-41-31.160 PM	000021.9259	000000.0010	000000.2017	000000.1001	-000000.1259	000000.0000	000000.9988	000002.2059	000003.2400	43411	00245	00733	01019	00031	00555	01864	00678	00104	0 0 0 1 0 1 1 1 1 1 1 1 1 1 1 1	0 0 0 0 0 0 0 0 0 0 0 0 0 0 0 0
2023-10-18T02-41-35.146 PM	000021.9298	-000000.0321	000000.1746	000000.0916	-000000.1306	000000.0000	000000.9994	000002.3950	000003.7200	43417	00177	00669	00956	00029	00555	01865	00675	00112	0 0 0 1 0 1 1 1 1 1 1 1 1 1 1 1	0 0 0 0 0 0 0 0 0 0 0 0 0 0 0 0
2023-10-18T02-41-37.422 PM	000021.9285	-000000.0311	000000.1881	000000.0998	-000000.1283	000000.0000	000000.9994	000002.2689	000003.9600	43415	00179	00701	01017	00030	00555	01865	00677	00116	0 0 0 1 0 1 1 1 1 1 1 1 1 1 1 1	0 0 0 0 0 0 0 0 0 0 0 0 0 0 0 0
2023-10-18T02-41-42.775 PM	000021.9318	-000000.0321	000000.1911	000000.1001	-000000.1259	000000.0000	000000.9988	000002.2689	000003.4800	43420	00177	00708	01019	00031	00555	01864	00677	00108	0 0 0 1 0 1 1 1 1 1 1 1 1 1 1 1	0 0 0 0 0 0 0 0 0 0 0 0 0 0 0 0
2023-10-18T02-41-46.722 PM	000021.9298	000000.0010	000000.1954	000000.0912	-000000.1354	000000.0000	000001.0000	000002.3950	000003.7200	43417	00245	00718	00953	00027	00555	01866	00675	00112	0 0 0 1 0 1 1 1 1 1 1 1 1 1 1 1	0 0 0 0 0 0 0 0 0 0 0 0 0 0 0 0
2023-10-18T02-41-48.463 PM	000021.9331	-000000.0330	000000.1742	000000.0915	-000000.1283	000000.0000	000000.9994	000002.1429	000003.7200	43422	00175	00668	00955	00030	00555	01865	00679	00112	0 0 0 1 0 1 1 1 1 1 1 1 1 1 1 1	0 0 0 0 0 0 0 0 0 0 0 0 0 0 0 0
2023-10-18T02-41-53.137 PM	000021.9318	-000000.0325	000000.1932	000000.1003	-000000.1211	000000.0000	000000.9988	000002.2059	000003.4800	43420	00176	00713	01021	00033	00555	01864	00678	00108	0 0 0 1 0 1 1 1 1 1 1 1 1 1 1 1	0 0 0 0 0 0 0 0 0 0 0 0 0 0 0 0
2023-10-18T02-41-56.120 PM	000021.9331	-000000.0321	000000.1737	000000.0912	-000000.1306	000000.0000	000001.0000	000002.2689	000003.7200	43422	00177	00667	00953	00029	00555	01866	00677	00112	0 0 0 1 0 1 1 1 1 1 1 1 1 1 1 1	0 0 0 0 0 0 0 0 0 0 0 0 0 0 0 0
2023-10-18T02-41-59.791 PM	000021.9331	-000000.0316	000000.1750	000000.0908	-000000.1354	000000.0000	000000.9994	000002.3950	000003.4800	43422	00178	00670	00950	00027	00555	01865	00675	00108	0 0 0 1 0 1 1 1 1 1 1 1 1 1 1 1	0 0 0 0 0 0 0 0 0 0 0 0 0 0 0 0
2023-10-18T02-42-02.756 PM	000021.9312	-000000.0015	000000.1924	000000.0917	-000000.1283	000000.0000	000000.9982	000002.3950	000003.4800	43419	00240	00711	00957	00030	00555	01863	00675	00108	0 0 0 1 0 1 1 1 1 1 1 1 1 1 1 1	0 0 0 0 0 0 0 0 0 0 0 0 0 0 0 0
2023-10-18T02-42-06.119 PM	000021.9318	-000000.0325	000000.1763	000000.0999	-000000.1283	000000.0000	000000.9994	000002.2689	000002.7600	43420	00176	00673	01018	00030	00555	01865	00677	00096	0 0 0 1 0 1 1 1 1 1 1 1 1 1 1 1	0 0 0 0 0 0 0 0 0 0 0 0 0 0 0 0
2023-10-18T02-42-09.126 PM	000021.9312	-000000.0296	000000.1865	000000.0995	-000000.1259	000000.0000	000000.9988	000002.3950	000003.4800	43419	00182	00697	01015	00031	00555	01864	00675	00108	0 0 0 1 0 1 1 1 1 1 1 1 1 1 1 1	0 0 0 0 0 0 0 0 0 0 0 0 0 0 0 0
2023-10-18T02-42-13.785 PM	000021.9312	000000.0015	000000.2013	000000.0924	-000000.1330	000000.0000	000001.0025	000002.3319	000003.4800	43419	00246	00732	00962	00028	00555	01870	00676	00108	0 0 0 1 0 1 1 1 1 1 1 1 1 1 1 1	0 0 0 0 0 0 0 0 0 0 0 0 0 0 0 0
2023-10-18T02-42-17.786 PM	000021.9292	-000000.0311	000000.1831	000000.0999	-000000.1259	000000.0000	000001.0000	000002.3950	000003.7200	43416	00179	00689	01018	00031	00555	01866	00675	00112	0 0 0 1 0 1 1 1 1 1 1 1 1 1 1 1	0 0 0 0 0 0 0 0 0 0 0 0 0 0 0 0
2023-10-18T02-42-20.769 PM	000021.9312	-000000.0321	000000.1746	000000.0911	-000000.1354	000000.0000	000001.0006	000002.2689	000003.4800	43419	00177	00669	00952	00027	00555	01867	00677	00108	0 0 0 1 0 1 1 1 1 1 1 1 1 1 1 1	0 0 0 0 0 0 0 0 0 0 0 0 0 0 0 0
2023-10-18T02-42-24.047 PM	000021.9312	-000000.0321	000000.1763	000000.0912	-000000.1354	000000.0000	000001.0006	000002.2059	000003.7200	43419	00177	00673	00953	00027	00555	01867	00678	00112	0 0 0 1 0 1 1 1 1 1 1 1 1 1 1 1	0 0 0 0 0 0 0 0 0 0 0 0 0 0 0 0
2023-10-18T02-42-26.510 PM	000021.9312	-000000.0005	000000.2017	000000.0933	-000000.1283	000000.0000	000001.0006	000002.1429	000003.7200	43419	00242	00733	00969	00030	00555	01867	00679	00112	0 0 0 1 0 1 1 1 1 1 1 1 1 1 1 1	0 0 0 0 0 0 0 0 0 0 0 0 0 0 0 0
2023-10-18T02-42-29.478 PM	000021.9318	-000000.0005	000000.1983	000000.0912	-000000.1354	000000.0000	000001.0000	000002.1429	000003.7200	43420	00242	00725	00953	00027	00555	01866	00679	00112	0 0 0 1 0 1 1 1 1 1 1 1 1 1 1 1	0 0 0 0 0 0 0 0 0 0 0 0 0 0 0 0
2023-10-18T02-42-33.447 PM	000021.9338	-000000.0301	000000.1750	000000.0994	-000000.1306	000000.0000	000001.0000	000002.2059	000003.0000	43423	00181	00670	01014	00029	00555	01866	00678	00100	0 0 0 1 0 1 1 1 1 1 1 1 1 1 1 1	0 0 0 0 0 0 0 0 0 0 0 0 0 0 0 0
2023-10-18T02-42-35.440 PM	000021.9338	000000.0015	000000.2017	000000.0997	-000000.1283	000000.0000	000001.0000	000002.3950	000003.7200	43423	00246	00733	01016	00030	00555	01866	00675	00112	0 0 0 1 0 1 1 1 1 1 1 1 1 1 1 1	0 0 0 0 0 0 0 0 0 0 0 0 0 0 0 0
2023-10-18T02-42-40.697 PM	000021.9331	-000000.0005	000000.2038	000000.1017	-000000.1259	000000.0000	000001.0000	000002.1429	000003.4800	43422	00242	00738	01031	00031	00555	01866	00679	00108	0 0 0 1 0 1 1 1 1 1 1 1 1 1 1 1	0 0 0 0 0 0 0 0 0 0 0 0 0 0 0 0
2023-10-18T02-42-43.772 PM	000021.9345	-000000.0010	000000.2026	000000.1017	-000000.1259	000000.0000	000001.0006	000002.1429	000003.2400	43424	00241	00735	01031	00031	00555	01867	00679	00104	0 0 0 1 0 1 1 1 1 1 1 1 1 1 1 1	0 0 0 0 0 0 0 0 0 0 0 0 0 0 0 0
2023-10-18T02-42-47.749 PM	000021.9345	-000000.0325	000000.1737	000000.0935	-000000.1283	000000.0000	000001.0000	000002.2059	000003.9600	43424	00176	00667	00970	00030	00555	01866	00678	00116	0 0 0 1 0 1 1 1 1 1 1 1 1 1 1 1	0 0 0 0 0 0 0 0 0 0 0 0 0 0 0 0
2023-10-18T02-42-50.747 PM	000021.9338	-000000.0301	000000.1750	000000.0928	-000000.1330	000000.0000	000001.0006	000002.2059	000003.4800	43423	00181	00670	00965	00028	00555	01867	00678	00108	0 0 0 1 0 1 1 1 1 1 1 1 1 1 1 1	0 0 0 0 0 0 0 0 0 0 0 0 0 0 0 0
2023-10-18T02-42-54.090 PM	000021.9338	-000000.0311	000000.1742	000000.0970	-000000.1235	000000.0000	000000.9994	000002.3950	000003.2400	43423	00179	00668	00996	00032	00555	01865	00675	00104	0 0 0 1 0 1 1 1 1 1 1 1 1 1 1 1	0 0 0 0 0 0 0 0 0 0 0 0 0 0 0 0
2023-10-18T02-42-57.070 PM	000021.9338	-000000.0325	000000.1733	000000.0986	-000000.1235	000000.0000	000001.0012	000002.2059	000003.7200	43423	00176	00666	01008	00032	00555	01868	00678	00112	0 0 0 1 0 1 1 1 1 1 1 1 1 1 1 1	0 0 0 0 0 0 0 0 0 0 0 0 0 0 0 0
2023-10-18T02-43-01.746 PM	000021.9338	-000000.0019	000000.2026	000000.0987	-000000.1306	000000.0000	000001.0000	000002.3319	000003.7200	43423	00239	00735	01009	00029	00555	01866	00676	00112	0 0 0 1 0 1 1 1 1 1 1 1 1 1 1 1	0 0 0 0 0 0 0 0 0 0 0 0 0 0 0 0
2023-10-18T02-43-05.731 PM	000021.9331	-000000.0306	000000.1742	000000.0982	-000000.1283	000000.0000	000000.9994	000002.2059	000003.7200	43422	00180	00668	01005	00030	00555	01865	00678	00112	0 0 0 1 0 1 1 1 1 1 1 1 1 1 1 1	0 0 0 0 0 0 0 0 0 0 0 0 0 0 0 0
2023-10-18T02-43-08.671 PM	000021.9325	-000000.0287	000000.1746	000000.0925	-000000.1330	000000.0000	000001.0006	000002.2059	000003.4800	43421	00184	00669	00963	00028	00555	01867	00678	00108	0 0 0 1 0 1 1 1 1 1 1 1 1 1 1 1	0 0 0 0 0 0 0 0 0 0 0 0 0 0 0 0
2023-10-18T02-43-12.074 PM	000021.9325	000000.0019	000000.2026	000000.1013	-000000.1306	000000.0000	000001.0006	000002.4580	000003.9600	43421	00247	00735	01028	00029	00555	01867	00674	00116	0 0 0 1 0 1 1 1 1 1 1 1 1 1 1 1	0 0 0 0 0 0 0 0 0 0 0 0 0 0 0 0
2023-10-18T02-43-15.745 PM	000021.9325	-000000.0015	000000.2034	000000.1018	-000000.1259	000000.0000	000001.0006	000002.1429	000003.4800	43421	00240	00737	01032	00031	00555	01867	00679	00108	0 0 0 1 0 1 1 1 1 1 1 1 1 1 1 1	0 0 0 0 0 0 0 0 0 0 0 0 0 0 0 0
2023-10-18T02-43-19.778 PM	000021.9318	-000000.0253	000000.1746	000000.0933	-000000.1306	000000.0000	000001.0000	000002.0798	000003.2400	43420	00191	00669	00969	00029	00555	01866	00680	00104	0 0 0 1 0 1 1 1 1 1 1 1 1 1 1 1	0 0 0 0 0 0 0 0 0 0 0 0 0 0 0 0
2023-10-18T02-43-23.731 PM	000021.9285	000000.0000	000000.2030	000000.1017	-000000.1306	000000.0000	000001.0000	000002.1429	000003.4800	43415	00243	00736	01031	00029	00555	01866	00679	00108	0 0 0 1 0 1 1 1 1 1 1 1 1 1 1 1	0 0 0 0 0 0 0 0 0 0 0 0 0 0 0 0
2023-10-18T02-43-26.415 PM	000021.9312	-000000.0330	000000.1759	000000.0931	-000000.1306	000000.0000	000001.0000	000002.2689	000003.4800	43419	00175	00672	00967	00029	00555	01866	00677	00108	0 0 0 1 0 1 1 1 1 1 1 1 1 1 1 1	0 0 0 0 0 0 0 0 0 0 0 0 0 0 0 0
2023-10-18T02-43-30.667 PM	000021.9272	-000000.0005	000000.2009	000000.1017	-000000.1235	000000.0000	000001.0012	000002.1429	000003.0000	43413	00242	00731	01031	00032	00555	01868	00679	00100	0 0 0 1 0 1 1 1 1 1 1 1 1 1 1 1	0 0 0 0 0 0 0 0 0 0 0 0 0 0 0 0
2023-10-18T02-43-33.726 PM	000021.9278	-000000.0010	000000.2034	000000.1001	-000000.1330	000000.0000	000001.0000	000002.1429	000003.4800	43414	00241	00737	01019	00028	00555	01866	00679	00108	0 0 0 1 0 1 1 1 1 1 1 1 1 1 1 1	0 0 0 0 0 0 0 0 0 0 0 0 0 0 0 0
2023-10-18T02-43-37.054 PM	000021.9252	-000000.0301	000000.1750	000000.0925	-000000.1330	000000.0000	000001.0000	000002.0798	000003.4800	43410	00181	00670	00963	00028	00555	01866	00680	00108	0 0 0 1 0 1 1 1 1 1 1 1 1 1 1 1	0 0 0 0 0 0 0 0 0 0 0 0 0 0 0 0
2023-10-18T02-43-39.423 PM	000021.9245	-000000.0053	000000.2026	000000.1019	-000000.1235	000000.0000	000001.0006	000002.4580	000003.7200	43409	00232	00735	01033	00032	00555	01867	00674	00112	0 0 0 1 0 1 1 1 1 1 1 1 1 1 1 1	0 0 0 0 0 0 0 0 0 0 0 0 0 0 0 0
2023-10-18T02-43-44.632 PM	000021.9232	-000000.0141	000000.2030	000000.1015	-000000.1283	000000.0000	000001.0006	000002.4580	000003.7200	43407	00214	00736	01030	00030	00555	01867	00674	00112	0 0 0 1 0 1 1 1 1 1 1 1 1 1 1 1	0 0 0 0 0 0 0 0 0 0 0 0 0 0 0 0
2023-10-18T02-43-47.038 PM	000021.9225	-000000.0107	000000.2030	000000.1014	-000000.1306	000000.0000	000001.0000	000002.2059	000003.7200	43406	00221	00736	01029	00029	00555	01866	00678	00112	0 0 0 1 0 1 1 1 1 1 1 1 1 1 1 1	0 0 0 0 0 0 0 0 0 0 0 0 0 0 0 0
2023-10-18T02-43-51.712 PM	000021.9232	000000.0019	000000.1814	000000.0927	-000000.1330	000000.0000	000001.0006	000002.2689	000003.2400	43407	00247	00685	00964	00028	00555	01867	00677	00104	0 0 0 1 0 1 1 1 1 1 1 1 1 1 1 1	0 0 0 0 0 0 0 0 0 0 0 0 0 0 0 0
2023-10-18T02-43-55.776 PM	000021.9259	-000000.0306	000000.2026	000000.1021	-000000.1235	000000.0000	000000.9982	000002.4580	000003.7200	43411	00180	00735	01034	00032	00555	01863	00674	00112	0 0 0 1 0 1 1 1 1 1 1 1 1 1 1 1	0 0 0 0 0 0 0 0 0 0 0 0 0 0 0 0
2023-10-18T02-43-58.678 PM	000021.9259	-000000.0325	000000.1733	000000.0933	-000000.1306	000000.0000	000000.9988	000002.1429	000003.7200	43411	00176	00666	00969	00029	00555	01864	00679	00112	0 0 0 1 0 1 1 1 1 1 1 1 1 1 1 1	0 0 0 0 0 0 0 0 0 0 0 0 0 0 0 0
2023-10-18T02-44-02.675 PM	000021.9259	000000.0010	000000.2013	000000.1021	-000000.1211	000000.0000	000000.9994	000002.3319	000003.4800	43411	00245	00732	01034	00033	00555	01865	00676	00108	0 0 0 1 0 1 1 1 1 1 1 1 1 1 1 1	0 0 0 0 0 0 0 0 0 0 0 0 0 0 0 0
2023-10-18T02-44-05.716 PM	000021.9259	-000000.0005	000000.2017	000000.1015	-000000.1235	000000.0000	000001.0006	000002.3950	000003.7200	43411	00242	00733	01030	00032	00555	01867	00675	00112	0 0 0 1 0 1 1 1 1 1 1 1 1 1 1 1	0 0 0 0 0 0 0 0 0 0 0 0 0 0 0 0
2023-10-18T02-44-09.701 PM	000021.9272	-000000.0321	000000.1750	000000.0927	-000000.1306	000000.0000	000000.9982	000002.3319	000003.9600	43413	00177	00670	00964	00029	00555	01863	00676	00116	0 0 0 1 0 1 1 1 1 1 1 1 1 1 1 1	0 0 0 0 0 0 0 0 0 0 0 0 0 0 0 0
2023-10-18T02-44-12.040 PM	000021.9252	-000000.0053	000000.1754	000000.0928	-000000.1354	000000.0000	000001.0031	000002.2059	000003.4800	43410	00232	00671	00965	00027	00555	01871	00678	00108	0 0 0 1 0 1 1 1 1 1 1 1 1 1 1 1	0 0 0 0 0 0 0 0 0 0 0 0 0 0 0 0
2023-10-18T02-44-16.637 PM	000021.9232	-000000.0311	000000.1987	000000.1013	-000000.1306	000000.0000	000000.9988	000002.2059	000003.2400	43407	00179	00726	01028	00029	00555	01864	00678	00104	0 0 0 1 0 1 1 1 1 1 1 1 1 1 1 1	0 0 0 0 0 0 0 0 0 0 0 0 0 0 0 0
2023-10-18T02-44-20.622 PM	000021.9245	-000000.0019	000000.1759	000000.0911	-000000.1306	000000.0000	000000.9988	000002.2689	000003.4800	43409	00239	00672	00952	00029	00555	01864	00677	00108	0 0 0 1 0 1 1 1 1 1 1 1 1 1 1 1	0 0 0 0 0 0 0 0 0 0 0 0 0 0 0 0
2023-10-18T02-44-23.023 PM	000021.9232	-000000.0049	000000.1754	000000.0909	-000000.1306	000000.0000	000000.9994	000002.1429	000003.9600	43407	00233	00671	00951	00029	00555	01865	00679	00116	0 0 0 1 0 1 1 1 1 1 1 1 1 1 1 1	0 0 0 0 0 0 0 0 0 0 0 0 0 0 0 0
2023-10-18T02-44-25.361 PM	000021.9225	-000000.0330	000000.1759	000000.0912	-000000.1330	000000.0000	000000.9994	000002.1429	000003.7200	43406	00175	00672	00953	00028	00555	01865	00679	00112	0 0 0 1 0 1 1 1 1 1 1 1 1 1 1 1	0 0 0 0 0 0 0 0 0 0 0 0 0 0 0 0
2023-10-18T02-44-30.648 PM	000021.9265	-000000.0301	000000.1746	000000.0913	-000000.1283	000000.0000	000000.9988	000002.4580	000003.7200	43412	00181	00669	00954	00030	00555	01864	00674	00112	0 0 0 1 0 1 1 1 1 1 1 1 1 1 1 1	0 0 0 0 0 0 0 0 0 0 0 0 0 0 0 0
2023-10-18T02-44-34.362 PM	000021.9272	-000000.0015	000000.2030	000000.0999	-000000.1306	000000.0000	000000.9988	000002.2059	000003.7200	43413	00240	00736	01018	00029	00555	01864	00678	00112	0 0 0 1 0 1 1 1 1 1 1 1 1 1 1 1	0 0 0 0 0 0 0 0 0 0 0 0 0 0 0 0
2023-10-18T02-44-37.664 PM	000021.9285	-000000.0010	000000.2021	000000.0994	-000000.1259	000000.0000	000001.0000	000002.2059	000003.7200	43415	00241	00734	01014	00031	00555	01866	00678	00112	0 0 0 1 0 1 1 1 1 1 1 1 1 1 1 1	0 0 0 0 0 0 0 0 0 0 0 0 0 0 0 0
2023-10-18T02-44-41.649 PM	000021.9312	-000000.0306	000000.1746	000000.0907	-000000.1354	000000.0000	000001.0000	000002.2059	000003.7200	43419	00180	00669	00949	00027	00555	01866	00678	00112	0 0 0 1 0 1 1 1 1 1 1 1 1 1 1 1	0 0 0 0 0 0 0 0 0 0 0 0 0 0 0 0
2023-10-18T02-44-44.002 PM	000021.9325	-000000.0019	000000.1898	000000.0909	-000000.1306	000000.0000	000000.9994	000002.3319	000003.9600	43421	00239	00705	00951	00029	00555	01865	00676	00116	0 0 0 1 0 1 1 1 1 1 1 1 1 1 1 1	0 0 0 0 0 0 0 0 0 0 0 0 0 0 0 0
2023-10-18T02-44-47.314 PM	000021.9331	000000.0015	000000.1788	000000.0913	-000000.1306	000000.0000	000001.0000	000002.4580	000003.0000	43422	00246	00679	00954	00029	00555	01866	00674	00100	0 0 0 1 0 1 1 1 1 1 1 1 1 1 1 1	0 0 0 0 0 0 0 0 0 0 0 0 0 0 0 0
2023-10-18T02-44-52.632 PM	000021.9305	000000.0000	000000.1979	000000.0907	-000000.1378	000000.0000	000000.9994	000002.4580	000003.7200	43418	00243	00724	00949	00026	00555	01865	00674	00112	0 0 0 1 0 1 1 1 1 1 1 1 1 1 1 1	0 0 0 0 0 0 0 0 0 0 0 0 0 0 0 0
2023-10-18T02-44-55.695 PM	000021.9318	000000.0015	000000.1937	000000.0905	-000000.1306	000000.0000	000001.0006	000002.2689	000003.2400	43420	00246	00714	00948	00029	00555	01867	00677	00104	0 0 0 1 0 1 1 1 1 1 1 1 1 1 1 1	0 0 0 0 0 0 0 0 0 0 0 0 0 0 0 0
2023-10-18T02-44-59.648 PM	000021.9312	-000000.0321	000000.1920	000000.1003	-000000.1259	000000.0000	000001.0000	000002.5210	000003.4800	43419	00177	00710	01021	00031	00555	01866	00673	00108	0 0 0 1 0 1 1 1 1 1 1 1 1 1 1 1	0 0 0 0 0 0 0 0 0 0 0 0 0 0 0 0
2023-10-18T02-45-02.597 PM	000021.9312	-000000.0306	000000.1750	000000.0904	-000000.1354	000000.0000	000001.0012	000002.3319	000003.4800	43419	00180	00670	00947	00027	00555	01868	00676	00108	0 0 0 1 0 1 1 1 1 1 1 1 1 1 1 1	0 0 0 0 0 0 0 0 0 0 0 0 0 0 0 0
2023-10-18T02-45-06.645 PM	000021.9325	-000000.0010	000000.2034	000000.0998	-000000.1259	000000.0000	000001.0006	000002.0798	000003.4800	43421	00241	00737	01017	00031	00555	01867	00680	00108	0 0 0 1 0 1 1 1 1 1 1 1 1 1 1 1	0 0 0 0 0 0 0 0 0 0 0 0 0 0 0 0
2023-10-18T02-45-09.280 PM	000021.9312	-000000.0029	000000.2034	000000.0998	-000000.1259	000000.0000	000000.9994	000002.1429	000003.7200	43419	00237	00737	01017	00031	00555	01865	00679	00112	0 0 0 1 0 1 1 1 1 1 1 1 1 1 1 1	0 0 0 0 0 0 0 0 0 0 0 0 0 0 0 0
2023-10-18T02-45-13.634 PM	000021.9351	-000000.0335	000000.1759	000000.0912	-000000.1354	000000.0000	000001.0006	000002.1429	000003.9600	43425	00174	00672	00953	00027	00555	01867	00679	00116	0 0 0 1 0 1 1 1 1 1 1 1 1 1 1 1	0 0 0 0 0 0 0 0 0 0 0 0 0 0 0 0
2023-10-18T02-45-17.644 PM	000021.9358	-000000.0010	000000.1996	000000.0912	-000000.1354	000000.0000	000001.0012	000002.3319	000003.7200	43426	00241	00728	00953	00027	00555	01868	00676	00112	0 0 0 1 0 1 1 1 1 1 1 1 1 1 1 1	0 0 0 0 0 0 0 0 0 0 0 0 0 0 0 0
2023-10-18T02-45-20.343 PM	000021.9351	-000000.0311	000000.1784	000000.1001	-000000.1283	000000.0000	000000.9994	000002.1429	000003.9600	43425	00179	00678	01019	00030	00555	01865	00679	00116	0 0 0 1 0 1 1 1 1 1 1 1 1 1 1 1	0 0 0 0 0 0 0 0 0 0 0 0 0 0 0 0
2023-10-18T02-45-24.329 PM	000021.9371	000000.0015	000000.1987	000000.0915	-000000.1283	000000.0000	000001.0006	000002.4580	000003.7200	43428	00246	00726	00955	00030	00555	01867	00674	00112	0 0 0 1 0 1 1 1 1 1 1 1 1 1 1 1	0 0 0 0 0 0 0 0 0 0 0 0 0 0 0 0
2023-10-18T02-45-27.655 PM	000021.9378	000000.0019	000000.1979	000000.0909	-000000.1306	000000.0000	000001.0000	000002.1429	000003.7200	43429	00247	00724	00951	00029	00555	01866	00679	00112	0 0 0 1 0 1 1 1 1 1 1 1 1 1 1 1	0 0 0 0 0 0 0 0 0 0 0 0 0 0 0 0
2023-10-18T02-45-31.266 PM	000021.9365	-000000.0311	000000.1733	000000.0928	-000000.1259	000000.0000	000001.0000	000002.3950	000003.4800	43427	00179	00666	00965	00031	00555	01866	00675	00108	0 0 0 1 0 1 1 1 1 1 1 1 1 1 1 1	0 0 0 0 0 0 0 0 0 0 0 0 0 0 0 0
2023-10-18T02-45-34.923 PM	000021.9391	-000000.0306	000000.1737	000000.0915	-000000.1259	000000.0000	000001.0006	000002.3950	000003.4800	43431	00180	00667	00955	00031	00555	01867	00675	00108	0 0 0 1 0 1 1 1 1 1 1 1 1 1 1 1	0 0 0 0 0 0 0 0 0 0 0 0 0 0 0 0
2023-10-18T02-45-38.297 PM	000021.9371	000000.0010	000000.2004	000000.1001	-000000.1211	000000.0000	000000.9988	000002.4580	000003.7200	43428	00245	00730	01019	00033	00555	01864	00674	00112	0 0 0 1 0 1 1 1 1 1 1 1 1 1 1 1	0 0 0 0 0 0 0 0 0 0 0 0 0 0 0 0
2023-10-18T02-45-42.722 PM	000021.9391	-000000.0330	000000.1759	000000.0909	-000000.1354	000000.0000	000001.0012	000002.2059	000003.4800	43431	00175	00672	00951	00027	00555	01868	00678	00108	0 0 0 1 0 1 1 1 1 1 1 1 1 1 1 1	0 0 0 0 0 0 0 0 0 0 0 0 0 0 0 0
2023-10-18T02-45-45.640 PM	000021.9398	-000000.0311	000000.1750	000000.0905	-000000.1378	000000.0000	000001.0006	000002.2059	000003.7200	43432	00179	00670	00948	00026	00555	01867	00678	00112	0 0 0 1 0 1 1 1 1 1 1 1 1 1 1 1	0 0 0 0 0 0 0 0 0 0 0 0 0 0 0 0
2023-10-18T02-45-49.593 PM	000021.9391	000000.0024	000000.2021	000000.0997	-000000.1235	000000.0000	000000.9994	000002.1429	000003.7200	43431	00248	00734	01016	00032	00555	01865	00679	00112	0 0 0 1 0 1 1 1 1 1 1 1 1 1 1 1	0 0 0 0 0 0 0 0 0 0 0 0 0 0 0 0
2023-10-18T02-45-52.623 PM	000021.9391	-000000.0330	000000.1759	000000.0951	-000000.1259	000000.0000	000000.9994	000002.1429	000003.7200	43431	00175	00672	00982	00031	00555	01865	00679	00112	0 0 0 1 0 1 1 1 1 1 1 1 1 1 1 1	0 0 0 0 0 0 0 0 0 0 0 0 0 0 0 0
2023-10-18T02-45-55.947 PM	000021.9378	-000000.0019	000000.2034	000000.0939	-000000.1330	000000.0000	000000.9994	000002.1429	000003.7200	43429	00239	00737	00973	00028	00555	01865	00679	00112	0 0 0 1 0 1 1 1 1 1 1 1 1 1 1 1	0 0 0 0 0 0 0 0 0 0 0 0 0 0 0 0
2023-10-18T02-45-59.619 PM	000021.9371	-000000.0019	000000.2034	000000.0929	-000000.1330	000000.0000	000001.0000	000002.2059	000003.7200	43428	00239	00737	00966	00028	00555	01866	00678	00112	0 0 0 1 0 1 1 1 1 1 1 1 1 1 1 1	0 0 0 0 0 0 0 0 0 0 0 0 0 0 0 0
2023-10-18T02-46-03.647 PM	000021.9384	-000000.0325	000000.1763	000000.0982	-000000.1306	000000.0000	000001.0000	000002.4580	000003.7200	43430	00176	00673	01005	00029	00555	01866	00674	00112	0 0 0 1 0 1 1 1 1 1 1 1 1 1 1 1	0 0 0 0 0 0 0 0 0 0 0 0 0 0 0 0
2023-10-18T02-46-07.577 PM	000021.9371	-000000.0301	000000.1750	000000.0905	-000000.1330	000000.0000	000000.9994	000002.3950	000003.4800	43428	00181	00670	00948	00028	00555	01865	00675	00108	0 0 0 1 0 1 1 1 1 1 1 1 1 1 1 1	0 0 0 0 0 0 0 0 0 0 0 0 0 0 0 0
2023-10-18T02-46-10.543 PM	000021.9358	000000.0010	000000.2000	000000.1005	-000000.1259	000000.0000	000000.9994	000002.3319	000003.4800	43426	00245	00729	01022	00031	00555	01865	00676	00108	0 0 0 1 0 1 1 1 1 1 1 1 1 1 1 1	0 0 0 0 0 0 0 0 0 0 0 0 0 0 0 0
2023-10-18T02-46-14.544 PM	000021.9358	-000000.0325	000000.1759	000000.0913	-000000.1354	000000.0000	000001.0012	000002.1429	000003.2400	43426	00176	00672	00954	00027	00555	01868	00679	00104	0 0 0 1 0 1 1 1 1 1 1 1 1 1 1 1	0 0 0 0 0 0 0 0 0 0 0 0 0 0 0 0
2023-10-18T02-46-17.651 PM	000021.9358	-000000.0325	000000.1759	000000.0907	-000000.1330	000000.0000	000001.0018	000002.2689	000003.7200	43426	00176	00672	00949	00028	00555	01869	00677	00112	0 0 0 1 0 1 1 1 1 1 1 1 1 1 1 1	0 0 0 0 0 0 0 0 0 0 0 0 0 0 0 0
2023-10-18T02-46-21.653 PM	000021.9331	000000.0005	000000.2000	000000.1005	-000000.1259	000000.0000	000001.0012	000002.1429	000003.7200	43422	00244	00729	01022	00031	00555	01868	00679	00112	0 0 0 1 0 1 1 1 1 1 1 1 1 1 1 1	0 0 0 0 0 0 0 0 0 0 0 0 0 0 0 0
2023-10-18T02-46-24.508 PM	000021.9298	-000000.0335	000000.1759	000000.0929	-000000.1306	000000.0000	000001.0025	000002.2059	000003.9600	43417	00174	00672	00966	00029	00555	01870	00678	00116	0 0 0 1 0 1 1 1 1 1 1 1 1 1 1 1	0 0 0 0 0 0 0 0 0 0 0 0 0 0 0 0
2023-10-18T02-46-28.572 PM	000021.9292	000000.0019	000000.2021	000000.1011	-000000.1283	000000.0000	000001.0025	000002.1429	000003.4800	43416	00247	00734	01027	00030	00555	01870	00679	00108	0 0 0 1 0 1 1 1 1 1 1 1 1 1 1 1	0 0 0 0 0 0 0 0 0 0 0 0 0 0 0 0
2023-10-18T02-46-31.601 PM	000021.9305	000000.0019	000000.2021	000000.1011	-000000.1235	000000.0000	000001.0012	000002.2059	000003.4800	43418	00247	00734	01027	00032	00555	01868	00678	00108	0 0 0 1 0 1 1 1 1 1 1 1 1 1 1 1	0 0 0 0 0 0 0 0 0 0 0 0 0 0 0 0
2023-10-18T02-46-35.650 PM	000021.9312	-000000.0296	000000.1737	000000.0958	-000000.1211	000000.0000	000001.0000	000002.3950	000003.9600	43419	00182	00667	00987	00033	00555	01866	00675	00116	0 0 0 1 0 1 1 1 1 1 1 1 1 1 1 1	0 0 0 0 0 0 0 0 0 0 0 0 0 0 0 0
2023-10-18T02-46-38.553 PM	000021.9312	-000000.0287	000000.1763	000000.0932	-000000.1378	000000.0000	000001.0006	000002.2689	000003.7200	43419	00184	00673	00968	00026	00555	01867	00677	00112	0 0 0 1 0 1 1 1 1 1 1 1 1 1 1 1	0 0 0 0 0 0 0 0 0 0 0 0 0 0 0 0
2023-10-18T02-46-42.541 PM	000021.9305	-000000.0029	000000.2009	000000.1022	-000000.1306	000000.0000	000000.9994	000002.2059	000003.2400	43418	00237	00731	01035	00029	00555	01865	00678	00104	0 0 0 1 0 1 1 1 1 1 1 1 1 1 1 1	0 0 0 0 0 0 0 0 0 0 0 0 0 0 0 0
2023-10-18T02-46-46.615 PM	000021.9298	-000000.0010	000000.2004	000000.1022	-000000.1259	000000.0000	000001.0000	000002.2689	000003.4800	43417	00241	00730	01035	00031	00555	01866	00677	00108	0 0 0 1 0 1 1 1 1 1 1 1 1 1 1 1	0 0 0 0 0 0 0 0 0 0 0 0 0 0 0 0
2023-10-18T02-46-49.578 PM	000021.9298	-000000.0262	000000.1750	000000.0925	-000000.1306	000000.0000	000001.0006	000002.3319	000003.4800	43417	00189	00670	00963	00029	00555	01867	00676	00108	0 0 0 1 0 1 1 1 1 1 1 1 1 1 1 1	0 0 0 0 0 0 0 0 0 0 0 0 0 0 0 0
2023-10-18T02-46-53.595 PM	000021.9285	000000.0019	000000.2030	000000.1011	-000000.1259	000000.0000	000001.0006	000002.3319	000003.4800	43415	00247	00736	01027	00031	00555	01867	00676	00108	0 0 0 1 0 1 1 1 1 1 1 1 1 1 1 1	0 0 0 0 0 0 0 0 0 0 0 0 0 0 0 0
2023-10-18T02-46-56.026 PM	000021.9278	000000.0015	000000.2000	000000.1019	-000000.1259	000000.0000	000001.0000	000002.1429	000003.7200	43414	00246	00729	01033	00031	00555	01866	00679	00112	0 0 0 1 0 1 1 1 1 1 1 1 1 1 1 1	0 0 0 0 0 0 0 0 0 0 0 0 0 0 0 0
2023-10-18T02-46-59.903 PM	000021.9265	-000000.0306	000000.1729	000000.0936	-000000.1306	000000.0000	000001.0006	000002.3319	000003.7200	43412	00180	00665	00971	00029	00555	01867	00676	00112	0 0 0 1 0 1 1 1 1 1 1 1 1 1 1 1	0 0 0 0 0 0 0 0 0 0 0 0 0 0 0 0
2023-10-18T02-47-02.901 PM	000021.9272	000000.0019	000000.2009	000000.1018	-000000.1259	000000.0000	000000.9994	000002.2689	000003.4800	43413	00247	00731	01032	00031	00555	01865	00677	00108	0 0 0 1 0 1 1 1 1 1 1 1 1 1 1 1	0 0 0 0 0 0 0 0 0 0 0 0 0 0 0 0
2023-10-18T02-47-07.592 PM	000021.9272	-000000.0301	000000.1729	000000.0935	-000000.1306	000000.0000	000000.9994	000002.2059	000003.7200	43413	00181	00665	00970	00029	00555	01865	00678	00112	0 0 0 1 0 1 1 1 1 1 1 1 1 1 1 1	0 0 0 0 0 0 0 0 0 0 0 0 0 0 0 0
2023-10-18T02-47-10.511 PM	000021.9252	-000000.0034	000000.1763	000000.0909	-000000.1306	000000.0000	000001.0000	000002.0798	000003.7200	43410	00236	00673	00951	00029	00555	01866	00680	00112	0 0 0 1 0 1 1 1 1 1 1 1 1 1 1 1	0 0 0 0 0 0 0 0 0 0 0 0 0 0 0 0
2023-10-18T02-47-14.513 PM	000021.9265	-000000.0189	000000.2026	000000.0994	-000000.1259	000000.0000	000000.9994	000002.1429	000003.2400	43412	00204	00735	01014	00031	00555	01865	00679	00104	0 0 0 1 0 1 1 1 1 1 1 1 1 1 1 1	0 0 0 0 0 0 0 0 0 0 0 0 0 0 0 0
2023-10-18T02-47-18.618 PM	000021.9252	-000000.0078	000000.2000	000000.1005	-000000.1259	000000.0000	000001.0000	000002.1429	000003.9600	43410	00227	00729	01022	00031	00555	01866	00679	00116	0 0 0 1 0 1 1 1 1 1 1 1 1 1 1 1	0 0 0 0 0 0 0 0 0 0 0 0 0 0 0 0
2023-10-18T02-47-21.572 PM	000021.9245	-000000.0185	000000.1754	000000.0904	-000000.1306	000000.0000	000001.0000	000002.3319	000003.7200	43409	00205	00671	00947	00029	00555	01866	00676	00112	0 0 0 1 0 1 1 1 1 1 1 1 1 1 1 1	0 0 0 0 0 0 0 0 0 0 0 0 0 0 0 0
2023-10-18T02-47-25.526 PM	000021.9265	000000.0015	000000.1996	000000.1002	-000000.1259	000000.0000	000001.0000	000002.2059	000003.4800	43412	00246	00728	01020	00031	00555	01866	00678	00108	0 0 0 1 0 1 1 1 1 1 1 1 1 1 1 1	0 0 0 0 0 0 0 0 0 0 0 0 0 0 0 0
2023-10-18T02-47-28.522 PM	000021.9265	-000000.0316	000000.1729	000000.0936	-000000.1330	000000.0000	000000.9988	000002.3319	000003.9600	43412	00178	00665	00971	00028	00555	01864	00676	00116	0 0 0 1 0 1 1 1 1 1 1 1 1 1 1 1	0 0 0 0 0 0 0 0 0 0 0 0 0 0 0 0
2023-10-18T02-47-32.510 PM	000021.9272	-000000.0029	000000.2038	000000.1013	-000000.1306	000000.0000	000000.9994	000002.3950	000003.7200	43413	00237	00738	01028	00029	00555	01865	00675	00112	0 0 0 1 0 1 1 1 1 1 1 1 1 1 1 1	0 0 0 0 0 0 0 0 0 0 0 0 0 0 0 0
2023-10-18T02-47-35.523 PM	000021.9272	000000.0015	000000.2026	000000.0990	-000000.1259	000000.0000	000000.9994	000002.4580	000003.7200	43413	00246	00735	01011	00031	00555	01865	00674	00112	0 0 0 1 0 1 1 1 1 1 1 1 1 1 1 1	0 0 0 0 0 0 0 0 0 0 0 0 0 0 0 0
2023-10-18T02-47-37.202 PM	000021.9272	-000000.0024	000000.1729	000000.0916	-000000.1330	000000.0000	000001.0000	000002.3950	000003.7200	43413	00238	00665	00956	00028	00555	01866	00675	00112	0 0 0 1 0 1 1 1 1 1 1 1 1 1 1 1	0 0 0 0 0 0 0 0 0 0 0 0 0 0 0 0
2023-10-18T02-47-41.219 PM	000021.9265	-000000.0204	000000.2026	000000.0998	-000000.1283	000000.0000	000001.0006	000002.3950	000003.7200	43412	00201	00735	01017	00030	00555	01867	00675	00112	0 0 0 1 0 1 1 1 1 1 1 1 1 1 1 1	0 0 0 0 0 0 0 0 0 0 0 0 0 0 0 0
2023-10-18T02-47-45.879 PM	000021.9259	-000000.0316	000000.1937	000000.1005	-000000.1283	000000.0000	000000.9988	000002.3319	000003.2400	43411	00178	00714	01022	00030	00555	01864	00676	00104	0 0 0 1 0 1 1 1 1 1 1 1 1 1 1 1	0 0 0 0 0 0 0 0 0 0 0 0 0 0 0 0
2023-10-18T02-47-49.568 PM	000021.9278	-000000.0325	000000.1975	000000.1005	-000000.1283	000000.0000	000000.9982	000002.1429	000003.7200	43414	00176	00723	01022	00030	00555	01863	00679	00112	0 0 0 1 0 1 1 1 1 1 1 1 1 1 1 1	0 0 0 0 0 0 0 0 0 0 0 0 0 0 0 0
2023-10-18T02-47-53.161 PM	000021.9272	-000000.0097	000000.1763	000000.0911	-000000.1354	000000.0000	000001.0000	000002.2059	000003.9600	43413	00223	00673	00952	00027	00555	01866	00678	00116	0 0 0 1 0 1 1 1 1 1 1 1 1 1 1 1	0 0 0 0 0 0 0 0 0 0 0 0 0 0 0 0
2023-10-18T02-47-56.222 PM	000021.9278	000000.0000	000000.2021	000000.0991	-000000.1235	000000.0000	000001.0000	000002.1429	000003.9600	43414	00243	00734	01012	00032	00555	01866	00679	00116	0 0 0 1 0 1 1 1 1 1 1 1 1 1 1 1	0 0 0 0 0 0 0 0 0 0 0 0 0 0 0 0
2023-10-18T02-48-00.537 PM	000021.9305	-000000.0296	000000.1729	000000.0916	-000000.1259	000000.0000	000001.0000	000002.3319	000003.7200	43418	00182	00665	00956	00031	00555	01866	00676	00112	0 0 0 1 0 1 1 1 1 1 1 1 1 1 1 1	0 0 0 0 0 0 0 0 0 0 0 0 0 0 0 0
2023-10-18T02-48-04.756 PM	000021.9312	000000.0015	000000.2017	000000.0994	-000000.1211	000000.0000	000000.9988	000002.1429	000003.2400	43419	00246	00733	01014	00033	00555	01864	00679	00104	0 0 0 1 0 1 1 1 1 1 1 1 1 1 1 1	0 0 0 0 0 0 0 0 0 0 0 0 0 0 0 0
2023-10-18T02-48-07.597 PM	000021.9338	000000.0019	000000.2017	000000.0994	-000000.1235	000000.0000	000000.9988	000002.1429	000003.7200	43423	00247	00733	01014	00032	00555	01864	00679	00112	0 0 0 1 0 1 1 1 1 1 1 1 1 1 1 1	0 0 0 0 0 0 0 0 0 0 0 0 0 0 0 0
2023-10-18T02-48-11.160 PM	000021.9338	-000000.0335	000000.1767	000000.0905	-000000.1306	000000.0000	000000.9994	000002.3950	000003.9600	43423	00174	00674	00948	00029	00555	01865	00675	00116	0 0 0 1 0 1 1 1 1 1 1 1 1 1 1 1	0 0 0 0 0 0 0 0 0 0 0 0 0 0 0 0
2023-10-18T02-48-14.815 PM	000021.9351	-000000.0024	000000.1890	000000.0915	-000000.1378	000000.0000	000000.9994	000002.2689	000003.2400	43425	00238	00703	00955	00026	00555	01865	00677	00104	0 0 0 1 0 1 1 1 1 1 1 1 1 1 1 1	0 0 0 0 0 0 0 0 0 0 0 0 0 0 0 0
2023-10-18T02-48-18.832 PM	000021.9358	-000000.0321	000000.1886	000000.1005	-000000.1235	000000.0000	000000.9994	000002.4580	000003.9600	43426	00177	00702	01022	00032	00555	01865	00674	00116	0 0 0 1 0 1 1 1 1 1 1 1 1 1 1 1	0 0 0 0 0 0 0 0 0 0 0 0 0 0 0 0
2023-10-18T02-48-22.787 PM	000021.9358	-000000.0321	000000.1915	000000.1006	-000000.1283	000000.0000	000001.0006	000002.2689	000003.9600	43426	00177	00709	01023	00030	00555	01867	00677	00116	0 0 0 1 0 1 1 1 1 1 1 1 1 1 1 1	0 0 0 0 0 0 0 0 0 0 0 0 0 0 0 0
2023-10-18T02-48-25.783 PM	000021.9365	-000000.0029	000000.1962	000000.0911	-000000.1354	000000.0000	000000.9994	000002.3950	000003.7200	43427	00237	00720	00952	00027	00555	01865	00675	00112	0 0 0 1 0 1 1 1 1 1 1 1 1 1 1 1	0 0 0 0 0 0 0 0 0 0 0 0 0 0 0 0
2023-10-18T02-48-29.753 PM	000021.9384	-000000.0330	000000.1911	000000.0994	-000000.1283	000000.0000	000001.0000	000002.4580	000003.4800	43430	00175	00708	01014	00030	00555	01866	00674	00108	0 0 0 1 0 1 1 1 1 1 1 1 1 1 1 1	0 0 0 0 0 0 0 0 0 0 0 0 0 0 0 0
2023-10-18T02-48-32.248 PM	000021.9384	-000000.0311	000000.1716	000000.0920	-000000.1354	000000.0000	000000.9994	000002.2059	000003.7200	43430	00179	00662	00959	00027	00555	01865	00678	00112	0 0 0 1 0 1 1 1 1 1 1 1 1 1 1 1	0 0 0 0 0 0 0 0 0 0 0 0 0 0 0 0
2023-10-18T02-48-35.463 PM	000021.9398	-000000.0316	000000.1720	000000.0920	-000000.1330	000000.0000	000001.0000	000002.2689	000003.0000	43432	00178	00663	00959	00028	00555	01866	00677	00100	0 0 0 1 0 1 1 1 1 1 1 1 1 1 1 1	0 0 0 0 0 0 0 0 0 0 0 0 0 0 0 0
2023-10-18T02-48-38.601 PM	000021.9404	000000.0019	000000.1932	000000.0923	-000000.1283	000000.0000	000000.9994	000002.0798	000003.7200	43433	00247	00713	00961	00030	00555	01865	00680	00112	0 0 0 1 0 1 1 1 1 1 1 1 1 1 1 1	0 0 0 0 0 0 0 0 0 0 0 0 0 0 0 0
2023-10-18T02-48-43.513 PM	000021.9404	-000000.0321	000000.1746	000000.1023	-000000.1283	000000.0000	000001.0000	000002.3319	000003.9600	43433	00177	00669	01036	00030	00555	01866	00676	00116	0 0 0 1 0 1 1 1 1 1 1 1 1 1 1 1	0 0 0 0 0 0 0 0 0 0 0 0 0 0 0 0
2023-10-18T02-48-46.463 PM	000021.9411	000000.0015	000000.2017	000000.0935	-000000.1283	000000.0000	000000.9994	000002.2689	000003.4800	43434	00246	00733	00970	00030	00555	01865	00677	00108	0 0 0 1 0 1 1 1 1 1 1 1 1 1 1 1	0 0 0 0 0 0 0 0 0 0 0 0 0 0 0 0
2023-10-18T02-48-50.166 PM	000021.9418	-000000.0335	000000.1767	000000.1002	-000000.1306	000000.0000	000000.9994	000002.2059	000003.4800	43435	00174	00674	01020	00029	00555	01865	00678	00108	0 0 0 1 0 1 1 1 1 1 1 1 1 1 1 1	0 0 0 0 0 0 0 0 0 0 0 0 0 0 0 0
2023-10-18T02-48-53.530 PM	000021.9431	-000000.0291	000000.1805	000000.1019	-000000.1259	000000.0000	000000.9994	000002.2059	000003.7200	43437	00183	00683	01033	00031	00555	01865	00678	00112	0 0 0 1 0 1 1 1 1 1 1 1 1 1 1 1	0 0 0 0 0 0 0 0 0 0 0 0 0 0 0 0
2023-10-18T02-48-57.510 PM	000021.9384	-000000.0024	000000.2017	000000.0929	-000000.1354	000000.0000	000001.0000	000002.3950	000003.4800	43430	00238	00733	00966	00027	00555	01866	00675	00108	0 0 0 1 0 1 1 1 1 1 1 1 1 1 1 1	0 0 0 0 0 0 0 0 0 0 0 0 0 0 0 0
2023-10-18T02-49-00.445 PM	000021.9384	000000.0034	000000.2013	000000.1013	-000000.1235	000000.0000	000000.9988	000002.3319	000003.7200	43430	00250	00732	01028	00032	00555	01864	00676	00112	0 0 0 1 0 1 1 1 1 1 1 1 1 1 1 1	0 0 0 0 0 0 0 0 0 0 0 0 0 0 0 0
2023-10-18T02-49-04.445 PM	000021.9384	-000000.0340	000000.1767	000000.0927	-000000.1354	000000.0000	000001.0000	000002.0798	000003.7200	43430	00173	00674	00964	00027	00555	01866	00680	00112	0 0 0 1 0 1 1 1 1 1 1 1 1 1 1 1	0 0 0 0 0 0 0 0 0 0 0 0 0 0 0 0
2023-10-18T02-49-08.541 PM	000021.9365	-000000.0316	000000.1733	000000.0939	-000000.1378	000000.0000	000001.0006	000002.3950	000003.7200	43427	00178	00666	00973	00026	00555	01867	00675	00112	0 0 0 1 0 1 1 1 1 1 1 1 1 1 1 1	0 0 0 0 0 0 0 0 0 0 0 0 0 0 0 0
2023-10-18T02-49-10.816 PM	000021.9358	-000000.0034	000000.2017	000000.1019	-000000.1259	000000.0000	000001.0000	000002.3319	000003.7200	43426	00236	00733	01033	00031	00555	01866	00676	00112	0 0 0 1 0 1 1 1 1 1 1 1 1 1 1 1	0 0 0 0 0 0 0 0 0 0 0 0 0 0 0 0
2023-10-18T02-49-15.523 PM	000021.9358	-000000.0282	000000.1720	000000.0935	-000000.1306	000000.0000	000001.0012	000002.1429	000003.9600	43426	00185	00663	00970	00029	00555	01868	00679	00116	0 0 0 1 0 1 1 1 1 1 1 1 1 1 1 1	0 0 0 0 0 0 0 0 0 0 0 0 0 0 0 0
2023-10-18T02-49-18.457 PM	000021.9338	-000000.0029	000000.2030	000000.0980	-000000.1330	000000.0000	000001.0006	000002.0798	000003.4800	43423	00237	00736	01004	00028	00555	01867	00680	00108	0 0 0 1 0 1 1 1 1 1 1 1 1 1 1 1	0 0 0 0 0 0 0 0 0 0 0 0 0 0 0 0
2023-10-18T02-49-22.473 PM	000021.9365	-000000.0311	000000.1725	000000.0970	-000000.1306	000000.0000	000000.9994	000002.2689	000003.7200	43427	00179	00664	00996	00029	00555	01865	00677	00112	0 0 0 1 0 1 1 1 1 1 1 1 1 1 1 1	0 0 0 0 0 0 0 0 0 0 0 0 0 0 0 0
2023-10-18T02-49-25.500 PM	000021.9391	-000000.0335	000000.1750	000000.0986	-000000.1283	000000.0000	000001.0006	000002.2689	000003.4800	43431	00174	00670	01008	00030	00555	01867	00677	00108	0 0 0 1 0 1 1 1 1 1 1 1 1 1 1 1	0 0 0 0 0 0 0 0 0 0 0 0 0 0 0 0
2023-10-18T02-49-29.093 PM	000021.9371	-000000.0029	000000.2030	000000.0925	-000000.1354	000000.0000	000000.9988	000002.3950	000003.7200	43428	00237	00736	00963	00027	00555	01864	00675	00112	0 0 0 1 0 1 1 1 1 1 1 1 1 1 1 1	0 0 0 0 0 0 0 0 0 0 0 0 0 0 0 0
2023-10-18T02-49-33.408 PM	000021.9398	000000.0005	000000.2030	000000.0990	-000000.1211	000000.0000	000000.9988	000002.4580	000003.2400	43432	00244	00736	01011	00033	00555	01864	00674	00104	0 0 0 1 0 1 1 1 1 1 1 1 1 1 1 1	0 0 0 0 0 0 0 0 0 0 0 0 0 0 0 0
2023-10-18T02-49-36.437 PM	000021.9384	-000000.0340	000000.1763	000000.0911	-000000.1378	000000.0000	000000.9994	000002.1429	000003.7200	43430	00173	00673	00952	00026	00555	01865	00679	00112	0 0 0 1 0 1 1 1 1 1 1 1 1 1 1 1	0 0 0 0 0 0 0 0 0 0 0 0 0 0 0 0
2023-10-18T02-49-40.155 PM	000021.9384	-000000.0053	000000.2043	000000.0992	-000000.1235	000000.0000	000001.0006	000002.2059	000003.7200	43430	00232	00739	01013	00032	00555	01867	00678	00112	0 0 0 1 0 1 1 1 1 1 1 1 1 1 1 1	0 0 0 0 0 0 0 0 0 0 0 0 0 0 0 0
2023-10-18T02-49-43.511 PM	000021.9378	-000000.0058	000000.2051	000000.0995	-000000.1283	000000.0000	000001.0006	000002.2689	000003.2400	43429	00231	00741	01015	00030	00555	01867	00677	00104	0 0 0 1 0 1 1 1 1 1 1 1 1 1 1 1	0 0 0 0 0 0 0 0 0 0 0 0 0 0 0 0
2023-10-18T02-49-47.512 PM	000021.9358	-000000.0282	000000.1733	000000.0909	-000000.1283	000000.0000	000001.0000	000002.1429	000003.4800	43426	00185	00666	00951	00030	00555	01866	00679	00108	0 0 0 1 0 1 1 1 1 1 1 1 1 1 1 1	0 0 0 0 0 0 0 0 0 0 0 0 0 0 0 0
2023-10-18T02-49-50.382 PM	000021.9371	-000000.0005	000000.2004	000000.1002	-000000.1354	000000.0000	000001.0000	000002.1429	000003.4800	43428	00242	00730	01020	00027	00555	01866	00679	00108	0 0 0 1 0 1 1 1 1 1 1 1 1 1 1 1	0 0 0 0 0 0 0 0 0 0 0 0 0 0 0 0
2023-10-18T02-49-54.447 PM	000021.9371	-000000.0282	000000.1725	000000.0911	-000000.1235	000000.0000	000000.9994	000002.3950	000003.4800	43428	00185	00664	00952	00032	00555	01865	00675	00108	0 0 0 1 0 1 1 1 1 1 1 1 1 1 1 1	0 0 0 0 0 0 0 0 0 0 0 0 0 0 0 0
2023-10-18T02-49-56.832 PM	000021.9358	-000000.0019	000000.2021	000000.0992	-000000.1211	000000.0000	000000.9988	000002.3319	000003.7200	43426	00239	00734	01013	00033	00555	01864	00676	00112	0 0 0 1 0 1 1 1 1 1 1 1 1 1 1 1	0 0 0 0 0 0 0 0 0 0 0 0 0 0 0 0
2023-10-18T02-50-01.460 PM	000021.9338	-000000.0015	000000.2043	000000.0986	-000000.1330	000000.0000	000001.0012	000002.3319	000003.7200	43423	00240	00739	01008	00028	00555	01868	00676	00112	0 0 0 1 0 1 1 1 1 1 1 1 1 1 1 1	0 0 0 0 0 0 0 0 0 0 0 0 0 0 0 0
2023-10-18T02-50-04.143 PM	000021.9318	-000000.0083	000000.2000	000000.1007	-000000.1283	000000.0000	000001.0000	000002.2689	000003.4800	43420	00226	00729	01024	00030	00555	01866	00677	00108	0 0 0 1 0 1 1 1 1 1 1 1 1 1 1 1	0 0 0 0 0 0 0 0 0 0 0 0 0 0 0 0
2023-10-18T02-50-07.706 PM	000021.9318	-000000.0107	000000.2017	000000.0991	-000000.1188	000000.0000	000000.9982	000002.2059	000003.2400	43420	00221	00733	01012	00034	00555	01863	00678	00104	0 0 0 1 0 1 1 1 1 1 1 1 1 1 1 1	0 0 0 0 0 0 0 0 0 0 0 0 0 0 0 0
2023-10-18T02-50-10.750 PM	000021.9312	-000000.0330	000000.1771	000000.0904	-000000.1283	000000.0000	000000.9994	000002.4580	000003.2400	43419	00175	00675	00947	00030	00555	01865	00674	00104	0 0 0 1 0 1 1 1 1 1 1 1 1 1 1 1	0 0 0 0 0 0 0 0 0 0 0 0 0 0 0 0
2023-10-18T02-50-14.766 PM	000021.9305	000000.0015	000000.2017	000000.0991	-000000.1235	000000.0000	000001.0000	000002.3950	000003.7200	43418	00246	00733	01012	00032	00555	01866	00675	00112	0 0 0 1 0 1 1 1 1 1 1 1 1 1 1 1	0 0 0 0 0 0 0 0 0 0 0 0 0 0 0 0
2023-10-18T02-50-17.827 PM	000021.9318	000000.0024	000000.2009	000000.0983	-000000.1259	000000.0000	000001.0000	000002.2689	000003.4800	43420	00248	00731	01006	00031	00555	01866	00677	00108	0 0 0 1 0 1 1 1 1 1 1 1 1 1 1 1	0 0 0 0 0 0 0 0 0 0 0 0 0 0 0 0
2023-10-18T02-50-21.874 PM	000021.9318	-000000.0340	000000.1771	000000.0912	-000000.1283	000000.0000	000001.0006	000002.1429	000003.7200	43420	00173	00675	00953	00030	00555	01867	00679	00112	0 0 0 1 0 1 1 1 1 1 1 1 1 1 1 1	0 0 0 0 0 0 0 0 0 0 0 0 0 0 0 0
2023-10-18T02-50-24.776 PM	000021.9305	-000000.0117	000000.1776	000000.0908	-000000.1354	000000.0000	000000.9994	000002.3319	000003.7200	43418	00219	00676	00950	00027	00555	01865	00676	00112	0 0 0 1 0 1 1 1 1 1 1 1 1 1 1 1	0 0 0 0 0 0 0 0 0 0 0 0 0 0 0 0
2023-10-18T02-50-28.371 PM	000021.9292	-000000.0253	000000.2000	000000.1009	-000000.1259	000000.0000	000001.0000	000002.1429	000003.7200	43416	00191	00729	01025	00031	00555	01866	00679	00112	0 0 0 1 0 1 1 1 1 1 1 1 1 1 1 1	0 0 0 0 0 0 0 0 0 0 0 0 0 0 0 0
2023-10-18T02-50-31.846 PM	000021.9272	-000000.0301	000000.1873	000000.1007	-000000.1235	000000.0000	000001.0000	000002.0798	000003.2400	43413	00181	00699	01024	00032	00555	01866	00680	00104	0 0 0 1 0 1 1 1 1 1 1 1 1 1 1 1	0 0 0 0 0 0 0 0 0 0 0 0 0 0 0 0
2023-10-18T02-50-35.761 PM	000021.9245	-000000.0325	000000.1767	000000.0902	-000000.1259	000000.0000	000001.0000	000002.1429	000003.7200	43409	00176	00674	00946	00031	00555	01866	00679	00112	0 0 0 1 0 1 1 1 1 1 1 1 1 1 1 1	0 0 0 0 0 0 0 0 0 0 0 0 0 0 0 0
2023-10-18T02-50-38.128 PM	000021.9259	000000.0000	000000.2034	000000.0982	-000000.1283	000000.0000	000000.9988	000002.3950	000003.0000	43411	00243	00737	01005	00030	00555	01864	00675	00100	0 0 0 1 0 1 1 1 1 1 1 1 1 1 1 1	0 0 0 0 0 0 0 0 0 0 0 0 0 0 0 0
2023-10-18T02-50-42.174 PM	000021.9285	-000000.0277	000000.1729	000000.0948	-000000.1235	000000.0000	000000.9994	000002.2689	000003.2400	43415	00186	00665	00980	00032	00555	01865	00677	00104	0 0 0 1 0 1 1 1 1 1 1 1 1 1 1 1	0 0 0 0 0 0 0 0 0 0 0 0 0 0 0 0
2023-10-18T02-50-46.865 PM	000021.9292	000000.0034	000000.2004	000000.0992	-000000.1235	000000.0000	000001.0000	000002.1429	000003.7200	43416	00250	00730	01013	00032	00555	01866	00679	00112	0 0 0 1 0 1 1 1 1 1 1 1 1 1 1 1	0 0 0 0 0 0 0 0 0 0 0 0 0 0 0 0
2023-10-18T02-50-49.124 PM	000021.9318	000000.0039	000000.1996	000000.0999	-000000.1283	000000.0000	000000.9975	000002.0798	000003.2400	43420	00251	00728	01018	00030	00555	01862	00680	00104	0 0 0 1 0 1 1 1 1 1 1 1 1 1 1 1	0 0 0 0 0 0 0 0 0 0 0 0 0 0 0 0
2023-10-18T02-50-53.156 PM	000021.9325	-000000.0277	000000.1725	000000.0911	-000000.1306	000000.0000	000000.9988	000002.1429	000003.4800	43421	00186	00664	00952	00029	00555	01864	00679	00108	0 0 0 1 0 1 1 1 1 1 1 1 1 1 1 1	0 0 0 0 0 0 0 0 0 0 0 0 0 0 0 0
2023-10-18T02-50-56.169 PM	000021.9351	-000000.0058	000000.1776	000000.0905	-000000.1354	000000.0000	000000.9988	000002.3319	000003.4800	43425	00231	00676	00948	00027	00555	01864	00676	00108	0 0 0 1 0 1 1 1 1 1 1 1 1 1 1 1	0 0 0 0 0 0 0 0 0 0 0 0 0 0 0 0
2023-10-18T02-51-00.737 PM	000021.9351	-000000.0301	000000.2021	000000.1002	-000000.1306	000000.0000	000000.9988	000002.3319	000003.2400	43425	00181	00734	01020	00029	00555	01864	00676	00104	0 0 0 1 0 1 1 1 1 1 1 1 1 1 1 1	0 0 0 0 0 0 0 0 0 0 0 0 0 0 0 0
2023-10-18T02-51-03.263 PM	000021.9325	-000000.0282	000000.1996	000000.1006	-000000.1235	000000.0000	000000.9994	000002.1429	000003.0000	43421	00185	00728	01023	00032	00555	01865	00679	00100	0 0 0 1 0 1 1 1 1 1 1 1 1 1 1 1	0 0 0 0 0 0 0 0 0 0 0 0 0 0 0 0
2023-10-18T02-51-07.784 PM	000021.9318	-000000.0034	000000.1822	000000.0905	-000000.1330	000000.0000	000001.0006	000002.3950	000003.9600	43420	00236	00687	00948	00028	00555	01867	00675	00116	0 0 0 1 0 1 1 1 1 1 1 1 1 1 1 1	0 0 0 0 0 0 0 0 0 0 0 0 0 0 0 0
2023-10-18T02-51-11.158 PM	000021.9331	000000.0034	000000.1996	000000.1002	-000000.1306	000000.0000	000001.0000	000002.2689	000003.4800	43422	00250	00728	01020	00029	00555	01866	00677	00108	0 0 0 1 0 1 1 1 1 1 1 1 1 1 1 1	0 0 0 0 0 0 0 0 0 0 0 0 0 0 0 0
2023-10-18T02-51-14.092 PM	000021.9331	-000000.0335	000000.1729	000000.0921	-000000.1330	000000.0000	000001.0012	000002.1429	000003.9600	43422	00174	00665	00960	00028	00555	01868	00679	00116	0 0 0 1 0 1 1 1 1 1 1 1 1 1 1 1	0 0 0 0 0 0 0 0 0 0 0 0 0 0 0 0
2023-10-18T02-51-18.108 PM	000021.9345	-000000.0335	000000.1733	000000.0919	-000000.1354	000000.0000	000001.0000	000002.1429	000003.4800	43424	00174	00666	00958	00027	00555	01866	00679	00108	0 0 0 1 0 1 1 1 1 1 1 1 1 1 1 1	0 0 0 0 0 0 0 0 0 0 0 0 0 0 0 0
2023-10-18T02-51-21.766 PM	000021.9351	000000.0029	000000.2004	000000.0991	-000000.1211	000000.0000	000000.9994	000002.3950	000003.4800	43425	00249	00730	01012	00033	00555	01865	00675	00108	0 0 0 1 0 1 1 1 1 1 1 1 1 1 1 1	0 0 0 0 0 0 0 0 0 0 0 0 0 0 0 0
2023-10-18T02-51-24.370 PM	000021.9371	-000000.0340	000000.1979	000000.1009	-000000.1306	000000.0000	000000.9988	000002.2059	000003.4800	43428	00173	00724	01025	00029	00555	01864	00678	00108	0 0 0 1 0 1 1 1 1 1 1 1 1 1 1 1	0 0 0 0 0 0 0 0 0 0 0 0 0 0 0 0
2023-10-18T02-51-27.225 PM	000021.9365	-000000.0316	000000.1886	000000.1026	-000000.1283	000000.0000	000000.9994	000002.3319	000003.9600	43427	00178	00702	01038	00030	00555	01865	00676	00116	0 0 0 1 0 1 1 1 1 1 1 1 1 1 1 1	0 0 0 0 0 0 0 0 0 0 0 0 0 0 0 0
2023-10-18T02-51-31.241 PM	000021.9371	-000000.0010	000000.2038	000000.0948	-000000.1259	000000.0000	000000.9994	000002.2059	000003.9600	43428	00241	00738	00980	00031	00555	01865	00678	00116	0 0 0 1 0 1 1 1 1 1 1 1 1 1 1 1	0 0 0 0 0 0 0 0 0 0 0 0 0 0 0 0
2023-10-18T02-51-35.115 PM	000021.9378	-000000.0005	000000.1992	000000.1029	-000000.1306	000000.0000	000000.9988	000002.1429	000003.9600	43429	00242	00727	01040	00029	00555	01864	00679	00116	0 0 0 1 0 1 1 1 1 1 1 1 1 1 1 1	0 0 0 0 0 0 0 0 0 0 0 0 0 0 0 0
2023-10-18T02-51-38.291 PM	000021.9378	-000000.0340	000000.1776	000000.0923	-000000.1283	000000.0000	000000.9988	000002.4580	000003.7200	43429	00173	00676	00961	00030	00555	01864	00674	00112	0 0 0 1 0 1 1 1 1 1 1 1 1 1 1 1	0 0 0 0 0 0 0 0 0 0 0 0 0 0 0 0
2023-10-18T02-51-42.069 PM	000021.9391	000000.0029	000000.1996	000000.1025	-000000.1283	000000.0000	000000.9994	000002.1429	000003.7200	43431	00249	00728	01037	00030	00555	01865	00679	00112	0 0 0 1 0 1 1 1 1 1 1 1 1 1 1 1	0 0 0 0 0 0 0 0 0 0 0 0 0 0 0 0
2023-10-18T02-51-45.225 PM	000021.9378	000000.0015	000000.2000	000000.1026	-000000.1283	000000.0000	000000.9994	000002.2689	000003.7200	43429	00246	00729	01038	00030	00555	01865	00677	00112	0 0 0 1 0 1 1 1 1 1 1 1 1 1 1 1	0 0 0 0 0 0 0 0 0 0 0 0 0 0 0 0
2023-10-18T02-51-49.101 PM	000021.9384	-000000.0340	000000.1784	000000.0923	-000000.1354	000000.0000	000001.0000	000002.1429	000003.4800	43430	00173	00678	00961	00027	00555	01866	00679	00108	0 0 0 1 0 1 1 1 1 1 1 1 1 1 1 1	0 0 0 0 0 0 0 0 0 0 0 0 0 0 0 0
2023-10-18T02-51-52.301 PM	000021.9358	-000000.0034	000000.2047	000000.0955	-000000.1354	000000.0000	000001.0006	000002.2689	000003.2400	43426	00236	00740	00985	00027	00555	01867	00677	00104	0 0 0 1 0 1 1 1 1 1 1 1 1 1 1 1	0 0 0 0 0 0 0 0 0 0 0 0 0 0 0 0
2023-10-18T02-51-56.395 PM	000021.9358	-000000.0272	000000.1759	000000.1017	-000000.1259	000000.0000	000001.0000	000002.1429	000003.0000	43426	00187	00672	01031	00031	00555	01866	00679	00100	0 0 0 1 0 1 1 1 1 1 1 1 1 1 1 1	0 0 0 0 0 0 0 0 0 0 0 0 0 0 0 0
2023-10-18T02-52-01.009 PM	000021.9384	000000.0039	000000.2004	000000.1014	-000000.1259	000000.0000	000001.0006	000002.3319	000003.0000	43430	00251	00730	01029	00031	00555	01867	00676	00100	0 0 0 1 0 1 1 1 1 1 1 1 1 1 1 1	0 0 0 0 0 0 0 0 0 0 0 0 0 0 0 0
2023-10-18T02-52-04.049 PM	000021.9404	-000000.0277	000000.1725	000000.0988	-000000.1259	000000.0000	000001.0006	000002.1429	000003.0000	43433	00186	00664	01010	00031	00555	01867	00679	00100	0 0 0 1 0 1 1 1 1 1 1 1 1 1 1 1	0 0 0 0 0 0 0 0 0 0 0 0 0 0 0 0
2023-10-18T02-52-08.071 PM	000021.9404	-000000.0019	000000.1983	000000.0937	-000000.1354	000000.0000	000001.0012	000002.2689	000003.7200	43433	00239	00725	00972	00027	00555	01868	00677	00112	0 0 0 1 0 1 1 1 1 1 1 1 1 1 1 1	0 0 0 0 0 0 0 0 0 0 0 0 0 0 0 0
2023-10-18T02-52-11.053 PM	000021.9398	-000000.0015	000000.1996	000000.0988	-000000.1354	000000.0000	000001.0012	000002.2689	000003.7200	43432	00240	00728	01010	00027	00555	01868	00677	00112	0 0 0 1 0 1 1 1 1 1 1 1 1 1 1 1	0 0 0 0 0 0 0 0 0 0 0 0 0 0 0 0
2023-10-18T02-52-15.008 PM	000021.9424	-000000.0330	000000.1776	000000.1003	-000000.1235	000000.0000	000000.9994	000002.3950	000003.4800	43436	00175	00676	01021	00032	00555	01865	00675	00108	0 0 0 1 0 1 1 1 1 1 1 1 1 1 1 1	0 0 0 0 0 0 0 0 0 0 0 0 0 0 0 0
2023-10-18T02-52-16.985 PM	000021.9431	000000.0034	000000.1996	000000.1023	-000000.1235	000000.0000	000001.0000	000002.3950	000003.0000	43437	00250	00728	01036	00032	00555	01866	00675	00100	0 0 0 1 0 1 1 1 1 1 1 1 1 1 1 1	0 0 0 0 0 0 0 0 0 0 0 0 0 0 0 0
2023-10-18T02-52-20.461 PM	000021.9437	-000000.0340	000000.1742	000000.1010	-000000.1283	000000.0000	000000.9994	000002.4580	000003.7200	43438	00173	00668	01026	00030	00555	01865	00674	00112	0 0 0 1 0 1 1 1 1 1 1 1 1 1 1 1	0 0 0 0 0 0 0 0 0 0 0 0 0 0 0 0
2023-10-18T02-52-23.756 PM	000021.9451	-000000.0335	000000.1729	000000.1021	-000000.1306	000000.0000	000000.9994	000002.2689	000003.7200	43440	00174	00665	01034	00029	00555	01865	00677	00112	0 0 0 1 0 1 1 1 1 1 1 1 1 1 1 1	0 0 0 0 0 0 0 0 0 0 0 0 0 0 0 0
2023-10-18T02-52-27.083 PM	000021.9431	000000.0019	000000.2013	000000.0944	-000000.1259	000000.0000	000001.0000	000002.2059	000003.4800	43437	00247	00732	00977	00031	00555	01866	00678	00108	0 0 0 1 0 1 1 1 1 1 1 1 1 1 1 1	0 0 0 0 0 0 0 0 0 0 0 0 0 0 0 0
2023-10-18T02-52-31.696 PM	000021.9418	-000000.0024	000000.2051	000000.1011	-000000.1330	000000.0000	000001.0000	000002.2059	000003.2400	43435	00238	00741	01027	00028	00555	01866	00678	00104	0 0 0 1 0 1 1 1 1 1 1 1 1 1 1 1	0 0 0 0 0 0 0 0 0 0 0 0 0 0 0 0
2023-10-18T02-52-34.771 PM	000021.9431	-000000.0272	000000.1725	000000.0933	-000000.1330	000000.0000	000001.0006	000002.1429	000003.2400	43437	00187	00664	00969	00028	00555	01867	00679	00104	0 0 0 1 0 1 1 1 1 1 1 1 1 1 1 1	0 0 0 0 0 0 0 0 0 0 0 0 0 0 0 0
2023-10-18T02-52-38.709 PM	000021.9431	000000.0039	000000.2009	000000.1007	-000000.1211	000000.0000	000000.9994	000002.3319	000003.4800	43437	00251	00731	01024	00033	00555	01865	00676	00108	0 0 0 1 0 1 1 1 1 1 1 1 1 1 1 1	0 0 0 0 0 0 0 0 0 0 0 0 0 0 0 0
2023-10-18T02-52-41.675 PM	000021.9424	-000000.0019	000000.2000	000000.1027	-000000.1283	000000.0000	000000.9988	000002.1429	000003.4800	43436	00239	00729	01039	00030	00555	01864	00679	00108	0 0 0 1 0 1 1 1 1 1 1 1 1 1 1 1	0 0 0 0 0 0 0 0 0 0 0 0 0 0 0 0
2023-10-18T02-52-45.191 PM	000021.9437	-000000.0272	000000.1733	000000.0925	-000000.1306	000000.0000	000001.0000	000002.2689	000003.4800	43438	00187	00666	00963	00029	00555	01866	00677	00108	0 0 0 1 0 1 1 1 1 1 1 1 1 1 1 1	0 0 0 0 0 0 0 0 0 0 0 0 0 0 0 0
2023-10-18T02-52-48.658 PM	000021.9404	-000000.0010	000000.1996	000000.0990	-000000.1378	000000.0000	000001.0012	000002.2059	000003.4800	43433	00241	00728	01011	00026	00555	01868	00678	00108	0 0 0 1 0 1 1 1 1 1 1 1 1 1 1 1	0 0 0 0 0 0 0 0 0 0 0 0 0 0 0 0
2023-10-18T02-52-52.722 PM	000021.9411	-000000.0316	000000.1725	000000.0940	-000000.1330	000000.0000	000000.9994	000002.1429	000003.7200	43434	00178	00664	00974	00028	00555	01865	00679	00112	0 0 0 1 0 1 1 1 1 1 1 1 1 1 1 1	0 0 0 0 0 0 0 0 0 0 0 0 0 0 0 0
2023-10-18T02-52-56.627 PM	000021.9404	-000000.0335	000000.1784	000000.0944	-000000.1259	000000.0000	000001.0000	000002.2059	000002.7600	43433	00174	00678	00977	00031	00555	01866	00678	00096	0 0 0 1 0 1 1 1 1 1 1 1 1 1 1 1	0 0 0 0 0 0 0 0 0 0 0 0 0 0 0 0
2023-10-18T02-52-59.201 PM	000021.9398	-000000.0029	000000.2059	000000.0976	-000000.1330	000000.0000	000000.9994	000002.0798	000003.4800	43432	00237	00743	01001	00028	00555	01865	00680	00108	0 0 0 1 0 1 1 1 1 1 1 1 1 1 1 1	0 0 0 0 0 0 0 0 0 0 0 0 0 0 0 0
2023-10-18T02-53-03.609 PM	000021.9404	-000000.0024	000000.2013	000000.1022	-000000.1283	000000.0000	000001.0006	000002.4580	000003.7200	43433	00238	00732	01035	00030	00555	01867	00674	00112	0 0 0 1 0 1 1 1 1 1 1 1 1 1 1 1	0 0 0 0 0 0 0 0 0 0 0 0 0 0 0 0
2023-10-18T02-53-06.654 PM	000021.9384	-000000.0287	000000.1725	000000.0940	-000000.1354	000000.0000	000000.9982	000002.1429	000003.7200	43430	00184	00664	00974	00027	00555	01863	00679	00112	0 0 0 1 0 1 1 1 1 1 1 1 1 1 1 1	0 0 0 0 0 0 0 0 0 0 0 0 0 0 0 0
2023-10-18T02-53-10.656 PM	000021.9365	-000000.0097	000000.2000	000000.1027	-000000.1283	000000.0000	000001.0006	000002.4580	000003.2400	43427	00223	00729	01039	00030	00555	01867	00674	00104	0 0 0 1 0 1 1 1 1 1 1 1 1 1 1 1	0 0 0 0 0 0 0 0 0 0 0 0 0 0 0 0
2023-10-18T02-53-13.653 PM	000021.9365	-000000.0068	000000.1996	000000.1027	-000000.1259	000000.0000	000001.0012	000002.2689	000003.2400	43427	00229	00728	01039	00031	00555	01868	00677	00104	0 0 0 1 0 1 1 1 1 1 1 1 1 1 1 1	0 0 0 0 0 0 0 0 0 0 0 0 0 0 0 0
2023-10-18T02-53-17.279 PM	000021.9312	-000000.0330	000000.1771	000000.0921	-000000.1259	000000.0000	000001.0018	000002.3950	000003.4800	43419	00175	00675	00960	00031	00555	01869	00675	00108	0 0 0 1 0 1 1 1 1 1 1 1 1 1 1 1	0 0 0 0 0 0 0 0 0 0 0 0 0 0 0 0
2023-10-18T02-53-20.231 PM	000021.9331	000000.0034	000000.2013	000000.1010	-000000.1283	000000.0000	000001.0000	000002.4580	000003.2400	43422	00250	00732	01026	00030	00555	01866	00674	00104	0 0 0 1 0 1 1 1 1 1 1 1 1 1 1 1	0 0 0 0 0 0 0 0 0 0 0 0 0 0 0 0
2023-10-18T02-53-24.331 PM	000021.9331	-000000.0340	000000.1780	000000.0923	-000000.1306	000000.0000	000001.0000	000002.0798	000003.7200	43422	00173	00677	00961	00029	00555	01866	00680	00112	0 0 0 1 0 1 1 1 1 1 1 1 1 1 1 1	0 0 0 0 0 0 0 0 0 0 0 0 0 0 0 0
2023-10-18T02-53-26.914 PM	000021.9325	-000000.0340	000000.1763	000000.0929	-000000.1306	000000.0000	000000.9994	000002.1429	000003.2400	43421	00173	00673	00966	00029	00555	01865	00679	00104	0 0 0 1 0 1 1 1 1 1 1 1 1 1 1 1	0 0 0 0 0 0 0 0 0 0 0 0 0 0 0 0
2023-10-18T02-53-30.428 PM	000021.9331	-000000.0034	000000.2064	000000.1009	-000000.1259	000000.0000	000001.0006	000002.3319	000003.4800	43422	00236	00744	01025	00031	00555	01867	00676	00108	0 0 0 1 0 1 1 1 1 1 1 1 1 1 1 1	0 0 0 0 0 0 0 0 0 0 0 0 0 0 0 0
2023-10-18T02-53-33.033 PM	000021.9318	-000000.0340	000000.1763	000000.0928	-000000.1354	000000.0000	000000.9988	000002.1429	000003.2400	43420	00173	00673	00965	00027	00555	01864	00679	00104	0 0 0 1 0 1 1 1 1 1 1 1 1 1 1 1	0 0 0 0 0 0 0 0 0 0 0 0 0 0 0 0
2023-10-18T02-53-38.289 PM	000021.9325	-000000.0194	000000.1776	000000.0923	-000000.1378	000000.0000	000001.0006	000002.3319	000003.2400	43421	00203	00676	00961	00026	00555	01867	00676	00104	0 0 0 1 0 1 1 1 1 1 1 1 1 1 1 1	0 0 0 0 0 0 0 0 0 0 0 0 0 0 0 0
2023-10-18T02-53-41.317 PM	000021.9318	-000000.0243	000000.1780	000000.0923	-000000.1378	000000.0000	000001.0037	000002.2059	000003.7200	43420	00193	00677	00961	00026	00555	01872	00678	00112	0 0 0 1 0 1 1 1 1 1 1 1 1 1 1 1	0 0 0 0 0 0 0 0 0 0 0 0 0 0 0 0
2023-10-18T02-53-45.318 PM	000021.9318	-000000.0117	000000.2021	000000.1019	-000000.1283	000000.0000	000000.9988	000002.0798	000003.4800	43420	00219	00734	01033	00030	00555	01864	00680	00108	0 0 0 1 0 1 1 1 1 1 1 1 1 1 1 1	0 0 0 0 0 0 0 0 0 0 0 0 0 0 0 0
2023-10-18T02-53-48.288 PM	000021.9298	-000000.0287	000000.1733	000000.0923	-000000.1259	000000.0000	000000.9988	000002.1429	000003.7200	43417	00184	00666	00961	00031	00555	01864	00679	00112	0 0 0 1 0 1 1 1 1 1 1 1 1 1 1 1	0 0 0 0 0 0 0 0 0 0 0 0 0 0 0 0
2023-10-18T02-53-52.270 PM	000021.9312	-000000.0019	000000.2059	000000.1006	-000000.1211	000000.0000	000001.0000	000002.0798	000003.7200	43419	00239	00743	01023	00033	00555	01866	00680	00112	0 0 0 1 0 1 1 1 1 1 1 1 1 1 1 1	0 0 0 0 0 0 0 0 0 0 0 0 0 0 0 0
2023-10-18T02-53-55.302 PM	000021.9305	000000.0039	000000.1996	000000.1017	-000000.1259	000000.0000	000001.0006	000002.1429	000003.2400	43418	00251	00728	01031	00031	00555	01867	00679	00104	0 0 0 1 0 1 1 1 1 1 1 1 1 1 1 1	0 0 0 0 0 0 0 0 0 0 0 0 0 0 0 0
2023-10-18T02-53-59.283 PM	000021.9305	-000000.0345	000000.1737	000000.0919	-000000.1354	000000.0000	000001.0000	000002.3319	000003.2400	43418	00172	00667	00958	00027	00555	01866	00676	00104	0 0 0 1 0 1 1 1 1 1 1 1 1 1 1 1	0 0 0 0 0 0 0 0 0 0 0 0 0 0 0 0
2023-10-18T02-54-03.254 PM	000021.9298	000000.0000	000000.2034	000000.0991	-000000.1211	000000.0000	000000.9994	000002.2059	000003.2400	43417	00243	00737	01012	00033	00555	01865	00678	00104	0 0 0 1 0 1 1 1 1 1 1 1 1 1 1 1	0 0 0 0 0 0 0 0 0 0 0 0 0 0 0 0
2023-10-18T02-54-06.360 PM	000021.9292	-000000.0282	000000.2059	000000.0991	-000000.1259	000000.0000	000001.0000	000002.1429	000003.4800	43416	00185	00743	01012	00031	00555	01866	00679	00108	0 0 0 1 0 1 1 1 1 1 1 1 1 1 1 1	0 0 0 0 0 0 0 0 0 0 0 0 0 0 0 0
2023-10-18T02-54-10.173 PM	000021.9305	000000.0034	000000.1725	000000.0915	-000000.1330	000000.0000	000001.0000	000002.3319	000003.4800	43418	00250	00664	00955	00028	00555	01866	00676	00108	0 0 0 1 0 1 1 1 1 1 1 1 1 1 1 1	0 0 0 0 0 0 0 0 0 0 0 0 0 0 0 0
2023-10-18T02-54-13.265 PM	000021.9305	-000000.0005	000000.1725	000000.0917	-000000.1330	000000.0000	000000.9988	000002.3319	000003.7200	43418	00242	00664	00957	00028	00555	01864	00676	00112	0 0 0 1 0 1 1 1 1 1 1 1 1 1 1 1	0 0 0 0 0 0 0 0 0 0 0 0 0 0 0 0
2023-10-18T02-54-16.622 PM	000021.9312	-000000.0199	000000.2000	000000.1011	-000000.1306	000000.0000	000000.9982	000002.0798	000003.4800	43419	00202	00729	01027	00029	00555	01863	00680	00108	0 0 0 1 0 1 1 1 1 1 1 1 1 1 1 1	0 0 0 0 0 0 0 0 0 0 0 0 0 0 0 0
2023-10-18T02-54-21.220 PM	000021.9331	-000000.0350	000000.1737	000000.0917	-000000.1354	000000.0000	000000.9988	000002.1429	000003.7200	43422	00171	00667	00957	00027	00555	01864	00679	00112	0 0 0 1 0 1 1 1 1 1 1 1 1 1 1 1	0 0 0 0 0 0 0 0 0 0 0 0 0 0 0 0
2023-10-18T02-54-24.247 PM	000021.9312	000000.0000	000000.1992	000000.1009	-000000.1259	000000.0000	000000.9994	000002.1429	000003.7200	43419	00243	00727	01025	00031	00555	01865	00679	00112	0 0 0 1 0 1 1 1 1 1 1 1 1 1 1 1	0 0 0 0 0 0 0 0 0 0 0 0 0 0 0 0
2023-10-18T02-54-28.218 PM	000021.9272	-000000.0345	000000.1784	000000.0904	-000000.1306	000000.0000	000000.9982	000002.3319	000003.2400	43413	00172	00678	00947	00029	00555	01863	00676	00104	0 0 0 1 0 1 1 1 1 1 1 1 1 1 1 1	0 0 0 0 0 0 0 0 0 0 0 0 0 0 0 0
2023-10-18T02-54-30.589 PM	000021.9331	-000000.0272	000000.1725	000000.0911	-000000.1283	000000.0000	000000.9982	000002.2059	000003.4800	43422	00187	00664	00952	00030	00555	01863	00678	00108	0 0 0 1 0 1 1 1 1 1 1 1 1 1 1 1	0 0 0 0 0 0 0 0 0 0 0 0 0 0 0 0
2023-10-18T02-54-34.590 PM	000021.9378	-000000.0029	000000.2055	000000.0990	-000000.1259	000000.0000	000001.0031	000002.2059	000003.9600	43429	00237	00742	01011	00031	00555	01871	00678	00116	0 0 0 1 0 1 1 1 1 1 1 1 1 1 1 1	0 0 0 0 0 0 0 0 0 0 0 0 0 0 0 0
2023-10-18T02-54-38.168 PM	000021.9365	-000000.0291	000000.1907	000000.1007	-000000.1259	000000.0000	000001.0000	000002.1429	000003.9600	43427	00183	00707	01024	00031	00555	01866	00679	00116	0 0 0 1 0 1 1 1 1 1 1 1 1 1 1 1	0 0 0 0 0 0 0 0 0 0 0 0 0 0 0 0
2023-10-18T02-54-42.233 PM	000021.9378	000000.0039	000000.1805	000000.0908	-000000.1306	000000.0000	000001.0000	000002.0798	000003.7200	43429	00251	00683	00950	00029	00555	01866	00680	00112	0 0 0 1 0 1 1 1 1 1 1 1 1 1 1 1	0 0 0 0 0 0 0 0 0 0 0 0 0 0 0 0
2023-10-18T02-54-46.295 PM	000021.9398	000000.0039	000000.1746	000000.0916	-000000.1306	000000.0000	000001.0000	000002.2059	000003.7200	43432	00251	00669	00956	00029	00555	01866	00678	00112	0 0 0 1 0 1 1 1 1 1 1 1 1 1 1 1	0 0 0 0 0 0 0 0 0 0 0 0 0 0 0 0
2023-10-18T02-54-48.885 PM	000021.9398	-000000.0345	000000.1890	000000.1005	-000000.1283	000000.0000	000001.0000	000002.2059	000003.7200	43432	00172	00703	01022	00030	00555	01866	00678	00112	0 0 0 1 0 1 1 1 1 1 1 1 1 1 1 1	0 0 0 0 0 0 0 0 0 0 0 0 0 0 0 0
2023-10-18T02-54-53.606 PM	000021.9411	-000000.0024	000000.1792	000000.0904	-000000.1283	000000.0000	000000.9994	000002.1429	000003.2400	43434	00238	00680	00947	00030	00555	01865	00679	00104	0 0 0 1 0 1 1 1 1 1 1 1 1 1 1 1	0 0 0 0 0 0 0 0 0 0 0 0 0 0 0 0
2023-10-18T02-54-56.668 PM	000021.9424	000000.0049	000000.1992	000000.0992	-000000.1235	000000.0000	000000.9988	000002.1429	000003.7200	43436	00253	00727	01013	00032	00555	01864	00679	00112	0 0 0 1 0 1 1 1 1 1 1 1 1 1 1 1	0 0 0 0 0 0 0 0 0 0 0 0 0 0 0 0
2023-10-18T02-54-59.424 PM	000021.9424	000000.0019	000000.2013	000000.0990	-000000.1211	000000.0000	000001.0006	000002.1429	000003.2400	43436	00247	00732	01011	00033	00555	01867	00679	00104	0 0 0 1 0 1 1 1 1 1 1 1 1 1 1 1	0 0 0 0 0 0 0 0 0 0 0 0 0 0 0 0
2023-10-18T02-55-02.572 PM	000021.9437	-000000.0340	000000.1771	000000.0907	-000000.1378	000000.0000	000000.9994	000002.2059	000003.4800	43438	00173	00675	00949	00026	00555	01865	00678	00108	0 0 0 1 0 1 1 1 1 1 1 1 1 1 1 1	0 0 0 0 0 0 0 0 0 0 0 0 0 0 0 0
2023-10-18T02-55-05.898 PM	000021.9464	000000.0039	000000.1932	000000.0909	-000000.1330	000000.0000	000000.9988	000002.1429	000003.7200	43442	00251	00713	00951	00028	00555	01864	00679	00112	0 0 0 1 0 1 1 1 1 1 1 1 1 1 1 1	0 0 0 0 0 0 0 0 0 0 0 0 0 0 0 0
2023-10-18T02-55-09.525 PM	000021.9471	-000000.0029	000000.1848	000000.0940	-000000.1330	000000.0000	000000.9994	000002.3319	000003.7200	43443	00237	00693	00974	00028	00555	01865	00676	00112	0 0 0 1 0 1 1 1 1 1 1 1 1 1 1 1	0 0 0 0 0 0 0 0 0 0 0 0 0 0 0 0
2023-10-18T02-55-11.940 PM	000021.9471	000000.0049	000000.2000	000000.1014	-000000.1235	000000.0000	000000.9994	000002.0798	000003.7200	43443	00253	00729	01029	00032	00555	01865	00680	00112	0 0 0 1 0 1 1 1 1 1 1 1 1 1 1 1	0 0 0 0 0 0 0 0 0 0 0 0 0 0 0 0
2023-10-18T02-55-16.159 PM	000021.9471	-000000.0282	000000.1720	000000.0923	-000000.1283	000000.0000	000000.9994	000002.1429	000003.9600	43443	00185	00663	00961	00030	00555	01865	00679	00116	0 0 0 1 0 1 1 1 1 1 1 1 1 1 1 1	0 0 0 0 0 0 0 0 0 0 0 0 0 0 0 0
2023-10-18T02-55-18.968 PM	000021.9477	-000000.0267	000000.1716	000000.0927	-000000.1283	000000.0000	000001.0000	000002.1429	000003.4800	43444	00188	00662	00964	00030	00555	01866	00679	00108	0 0 0 1 0 1 1 1 1 1 1 1 1 1 1 1	0 0 0 0 0 0 0 0 0 0 0 0 0 0 0 0
2023-10-18T02-55-22.891 PM	000021.9484	000000.0053	000000.2000	000000.1011	-000000.1259	000000.0000	000000.9982	000002.3950	000003.2400	43445	00254	00729	01027	00031	00555	01863	00675	00104	0 0 0 1 0 1 1 1 1 1 1 1 1 1 1 1	0 0 0 0 0 0 0 0 0 0 0 0 0 0 0 0
2023-10-18T02-55-25.902 PM	000021.9497	-000000.0340	000000.1784	000000.1009	-000000.1259	000000.0000	000001.0000	000002.2059	000003.7200	43447	00173	00678	01025	00031	00555	01866	00678	00112	0 0 0 1 0 1 1 1 1 1 1 1 1 1 1 1	0 0 0 0 0 0 0 0 0 0 0 0 0 0 0 0
2023-10-18T02-55-30.545 PM	000021.9497	-000000.0029	000000.2009	000000.0936	-000000.1330	000000.0000	000001.0018	000002.0798	000003.7200	43447	00237	00731	00971	00028	00555	01869	00680	00112	0 0 0 1 0 1 1 1 1 1 1 1 1 1 1 1	0 0 0 0 0 0 0 0 0 0 0 0 0 0 0 0
2023-10-18T02-55-34.656 PM	000021.9504	-000000.0024	000000.1983	000000.0940	-000000.1330	000000.0000	000001.0006	000002.0798	000003.4800	43448	00238	00725	00974	00028	00555	01867	00680	00108	0 0 0 1 0 1 1 1 1 1 1 1 1 1 1 1	0 0 0 0 0 0 0 0 0 0 0 0 0 0 0 0
2023-10-18T02-55-37.260 PM	000021.9510	-000000.0272	000000.1725	000000.1010	-000000.1259	000000.0000	000001.0006	000002.1429	000003.0000	43449	00187	00664	01026	00031	00555	01867	00679	00100	0 0 0 1 0 1 1 1 1 1 1 1 1 1 1 1	0 0 0 0 0 0 0 0 0 0 0 0 0 0 0 0
2023-10-18T02-55-41.902 PM	000021.9490	-000000.0340	000000.1754	000000.0998	-000000.1283	000000.0000	000001.0000	000002.1429	000003.2400	43446	00173	00671	01017	00030	00555	01866	00679	00104	0 0 0 1 0 1 1 1 1 1 1 1 1 1 1 1	0 0 0 0 0 0 0 0 0 0 0 0 0 0 0 0
2023-10-18T02-55-43.914 PM	000021.9490	-000000.0024	000000.2038	000000.1014	-000000.1330	000000.0000	000000.9994	000002.3950	000003.7200	43446	00238	00738	01029	00028	00555	01865	00675	00112	0 0 0 1 0 1 1 1 1 1 1 1 1 1 1 1	0 0 0 0 0 0 0 0 0 0 0 0 0 0 0 0
2023-10-18T02-55-48.835 PM	000021.9484	-000000.0024	000000.2047	000000.0967	-000000.1259	000000.0000	000000.9994	000002.4580	000003.2400	43445	00238	00740	00994	00031	00555	01865	00674	00104	0 0 0 1 0 1 1 1 1 1 1 1 1 1 1 1	0 0 0 0 0 0 0 0 0 0 0 0 0 0 0 0
2023-10-18T02-55-51.904 PM	000021.9477	-000000.0107	000000.2059	000000.1010	-000000.1259	000000.0000	000001.0006	000002.3950	000003.4800	43444	00221	00743	01026	00031	00555	01867	00675	00108	0 0 0 1 0 1 1 1 1 1 1 1 1 1 1 1	0 0 0 0 0 0 0 0 0 0 0 0 0 0 0 0
2023-10-18T02-55-56.093 PM	000021.9464	-000000.0330	000000.1771	000000.0923	-000000.1259	000000.0000	000001.0000	000002.3950	000003.0000	43442	00175	00675	00961	00031	00555	01866	00675	00100	0 0 0 1 0 1 1 1 1 1 1 1 1 1 1 1	0 0 0 0 0 0 0 0 0 0 0 0 0 0 0 0
2023-10-18T02-55-58.839 PM	000021.9437	-000000.0340	000000.1784	000000.0921	-000000.1283	000000.0000	000001.0000	000002.4580	000003.7200	43438	00173	00678	00960	00030	00555	01866	00674	00112	0 0 0 1 0 1 1 1 1 1 1 1 1 1 1 1	0 0 0 0 0 0 0 0 0 0 0 0 0 0 0 0
2023-10-18T02-56-02.321 PM	000021.9424	-000000.0267	000000.1725	000000.0974	-000000.1283	000000.0000	000001.0006	000002.3950	000003.7200	43436	00188	00664	00999	00030	00555	01867	00675	00112	0 0 0 1 0 1 1 1 1 1 1 1 1 1 1 1	0 0 0 0 0 0 0 0 0 0 0 0 0 0 0 0
2023-10-18T02-56-06.275 PM	000021.9418	-000000.0330	000000.1771	000000.0963	-000000.1188	000000.0000	000001.0000	000002.3319	000003.4800	43435	00175	00675	00991	00034	00555	01866	00676	00108	0 0 0 1 0 1 1 1 1 1 1 1 1 1 1 1	0 0 0 0 0 0 0 0 0 0 0 0 0 0 0 0
2023-10-18T02-56-09.853 PM	000021.9424	-000000.0015	000000.2047	000000.1007	-000000.1235	000000.0000	000001.0000	000002.1429	000003.4800	43436	00240	00740	01024	00032	00555	01866	00679	00108	0 0 0 1 0 1 1 1 1 1 1 1 1 1 1 1	0 0 0 0 0 0 0 0 0 0 0 0 0 0 0 0
2023-10-18T02-56-12.819 PM	000021.9464	000000.0034	000000.2000	000000.0998	-000000.1306	000000.0000	000001.0012	000002.2059	000003.9600	43442	00250	00729	01017	00029	00555	01868	00678	00116	0 0 0 1 0 1 1 1 1 1 1 1 1 1 1 1	0 0 0 0 0 0 0 0 0 0 0 0 0 0 0 0
2023-10-18T02-56-17.416 PM	000021.9451	-000000.0340	000000.1729	000000.0991	-000000.1259	000000.0000	000000.9994	000002.2059	000003.4800	43440	00173	00665	01012	00031	00555	01865	00678	00108	0 0 0 1 0 1 1 1 1 1 1 1 1 1 1 1	0 0 0 0 0 0 0 0 0 0 0 0 0 0 0 0
2023-10-18T02-56-21.498 PM	000021.9431	-000000.0335	000000.1776	000000.0921	-000000.1259	000000.0000	000000.9994	000002.2059	000003.4800	43437	00174	00676	00960	00031	00555	01865	00678	00108	0 0 0 1 0 1 1 1 1 1 1 1 1 1 1 1	0 0 0 0 0 0 0 0 0 0 0 0 0 0 0 0
2023-10-18T02-56-24.478 PM	000021.9444	-000000.0015	000000.2004	000000.1026	-000000.1330	000000.0000	000001.0000	000002.2689	000003.4800	43439	00240	00730	01038	00028	00555	01866	00677	00108	0 0 0 1 0 1 1 1 1 1 1 1 1 1 1 1	0 0 0 0 0 0 0 0 0 0 0 0 0 0 0 0
2023-10-18T02-56-28.118 PM	000021.9444	-000000.0248	000000.1767	000000.0921	-000000.1259	000000.0000	000000.9994	000002.4580	000003.2400	43439	00192	00674	00960	00031	00555	01865	00674	00104	0 0 0 1 0 1 1 1 1 1 1 1 1 1 1 1	0 0 0 0 0 0 0 0 0 0 0 0 0 0 0 0
2023-10-18T02-56-31.147 PM	000021.9424	-000000.0170	000000.1725	000000.0941	-000000.1378	000000.0000	000000.9994	000002.0798	000003.2400	43436	00208	00664	00975	00026	00555	01865	00680	00104	0 0 0 1 0 1 1 1 1 1 1 1 1 1 1 1	0 0 0 0 0 0 0 0 0 0 0 0 0 0 0 0
2023-10-18T02-56-35.634 PM	000021.9411	000000.0044	000000.2004	000000.1011	-000000.1259	000000.0000	000001.0000	000002.3319	000003.7200	43434	00252	00730	01027	00031	00555	01866	00676	00112	0 0 0 1 0 1 1 1 1 1 1 1 1 1 1 1	0 0 0 0 0 0 0 0 0 0 0 0 0 0 0 0
2023-10-18T02-56-38.206 PM	000021.9398	-000000.0335	000000.1729	000000.0941	-000000.1306	000000.0000	000001.0000	000002.1429	000003.7200	43432	00174	00665	00975	00029	00555	01866	00679	00112	0 0 0 1 0 1 1 1 1 1 1 1 1 1 1 1	0 0 0 0 0 0 0 0 0 0 0 0 0 0 0 0
2023-10-18T02-56-42.191 PM	000021.9384	000000.0015	000000.1996	000000.1026	-000000.1354	000000.0000	000000.9994	000002.2059	000003.2400	43430	00246	00728	01038	00027	00555	01865	00678	00104	0 0 0 1 0 1 1 1 1 1 1 1 1 1 1 1	0 0 0 0 0 0 0 0 0 0 0 0 0 0 0 0
2023-10-18T02-56-45.408 PM	000021.9371	000000.0039	000000.1996	000000.1013	-000000.1306	000000.0000	000001.0000	000002.3319	000003.7200	43428	00251	00728	01028	00029	00555	01866	00676	00112	0 0 0 1 0 1 1 1 1 1 1 1 1 1 1 1	0 0 0 0 0 0 0 0 0 0 0 0 0 0 0 0
2023-10-18T02-56-48.140 PM	000021.9384	-000000.0117	000000.2059	000000.1009	-000000.1259	000000.0000	000001.0000	000002.1429	000002.7600	43430	00219	00743	01025	00031	00555	01866	00679	00096	0 0 0 1 0 1 1 1 1 1 1 1 1 1 1 1	0 0 0 0 0 0 0 0 0 0 0 0 0 0 0 0
2023-10-18T02-56-51.168 PM	000021.9371	-000000.0170	000000.2000	000000.1011	-000000.1283	000000.0000	000000.9994	000002.4580	000003.2400	43428	00208	00729	01027	00030	00555	01865	00674	00104	0 0 0 1 0 1 1 1 1 1 1 1 1 1 1 1	0 0 0 0 0 0 0 0 0 0 0 0 0 0 0 0
2023-10-18T02-56-55.122 PM	000021.9358	-000000.0121	000000.1729	000000.0924	-000000.1330	000000.0000	000001.0006	000002.2059	000003.2400	43426	00218	00665	00962	00028	00555	01867	00678	00104	0 0 0 1 0 1 1 1 1 1 1 1 1 1 1 1	0 0 0 0 0 0 0 0 0 0 0 0 0 0 0 0
2023-10-18T02-56-58.182 PM	000021.9358	-000000.0024	000000.2051	000000.1009	-000000.1188	000000.0000	000001.0000	000002.3319	000003.7200	43426	00238	00741	01025	00034	00555	01866	00676	00112	0 0 0 1 0 1 1 1 1 1 1 1 1 1 1 1	0 0 0 0 0 0 0 0 0 0 0 0 0 0 0 0
2023-10-18T02-57-02.104 PM	000021.9371	-000000.0296	000000.1737	000000.0921	-000000.1283	000000.0000	000000.9982	000002.2689	000003.4800	43428	00182	00667	00960	00030	00555	01863	00677	00108	0 0 0 1 0 1 1 1 1 1 1 1 1 1 1 1	0 0 0 0 0 0 0 0 0 0 0 0 0 0 0 0
2023-10-18T02-57-05.179 PM	000021.9358	-000000.0272	000000.1725	000000.0925	-000000.1259	000000.0000	000000.9982	000002.1429	000003.7200	43426	00187	00664	00963	00031	00555	01863	00679	00112	0 0 0 1 0 1 1 1 1 1 1 1 1 1 1 1	0 0 0 0 0 0 0 0 0 0 0 0 0 0 0 0
2023-10-18T02-57-08.773 PM	000021.9365	-000000.0029	000000.2026	000000.1019	-000000.1330	000000.0000	000001.0000	000002.2059	000003.7200	43427	00237	00735	01033	00028	00555	01866	00678	00112	0 0 0 1 0 1 1 1 1 1 1 1 1 1 1 1	0 0 0 0 0 0 0 0 0 0 0 0 0 0 0 0
2023-10-18T02-57-11.820 PM	000021.9365	-000000.0330	000000.1924	000000.1009	-000000.1164	000000.0000	000000.9994	000002.3319	000003.7200	43427	00175	00711	01025	00035	00555	01865	00676	00112	0 0 0 1 0 1 1 1 1 1 1 1 1 1 1 1	0 0 0 0 0 0 0 0 0 0 0 0 0 0 0 0
2023-10-18T02-57-16.354 PM	000021.9345	000000.0034	000000.1759	000000.0924	-000000.1330	000000.0000	000001.0000	000002.2059	000003.4800	43424	00250	00672	00962	00028	00555	01866	00678	00108	0 0 0 1 0 1 1 1 1 1 1 1 1 1 1 1	0 0 0 0 0 0 0 0 0 0 0 0 0 0 0 0
2023-10-18T02-57-19.398 PM	000021.9351	000000.0029	000000.1720	000000.0931	-000000.1330	000000.0000	000001.0006	000002.1429	000003.0000	43425	00249	00663	00967	00028	00555	01867	00679	00100	0 0 0 1 0 1 1 1 1 1 1 1 1 1 1 1	0 0 0 0 0 0 0 0 0 0 0 0 0 0 0 0
2023-10-18T02-57-23.539 PM	000021.9331	-000000.0180	000000.2038	000000.1014	-000000.1283	000000.0000	000000.9994	000002.3950	000003.7200	43422	00206	00738	01029	00030	00555	01865	00675	00112	0 0 0 1 0 1 1 1 1 1 1 1 1 1 1 1	0 0 0 0 0 0 0 0 0 0 0 0 0 0 0 0
2023-10-18T02-57-26.490 PM	000021.9325	-000000.0335	000000.1776	000000.0921	-000000.1306	000000.0000	000001.0006	000002.2689	000003.9600	43421	00174	00676	00960	00029	00555	01867	00677	00116	0 0 0 1 0 1 1 1 1 1 1 1 1 1 1 1	0 0 0 0 0 0 0 0 0 0 0 0 0 0 0 0
2023-10-18T02-57-30.414 PM	000021.9325	-000000.0019	000000.2051	000000.1007	-000000.1235	000000.0000	000000.9988	000002.0798	000003.7200	43421	00239	00741	01024	00032	00555	01864	00680	00112	0 0 0 1 0 1 1 1 1 1 1 1 1 1 1 1	0 0 0 0 0 0 0 0 0 0 0 0 0 0 0 0
2023-10-18T02-57-32.893 PM	000021.9351	-000000.0005	000000.2034	000000.1006	-000000.1188	000000.0000	000000.9988	000002.3319	000003.4800	43425	00242	00737	01023	00034	00555	01864	00676	00108	0 0 0 1 0 1 1 1 1 1 1 1 1 1 1 1	0 0 0 0 0 0 0 0 0 0 0 0 0 0 0 0
2023-10-18T02-57-36.833 PM	000021.9338	-000000.0335	000000.1776	000000.0923	-000000.1259	000000.0000	000000.9988	000002.2689	000003.9600	43423	00174	00676	00961	00031	00555	01864	00677	00116	0 0 0 1 0 1 1 1 1 1 1 1 1 1 1 1	0 0 0 0 0 0 0 0 0 0 0 0 0 0 0 0
2023-10-18T02-57-40.850 PM	000021.9358	-000000.0024	000000.1835	000000.0937	-000000.1378	000000.0000	000000.9982	000002.2689	000003.4800	43426	00238	00690	00972	00026	00555	01863	00677	00108	0 0 0 1 0 1 1 1 1 1 1 1 1 1 1 1	0 0 0 0 0 0 0 0 0 0 0 0 0 0 0 0
2023-10-18T02-57-43.816 PM	000021.9391	-000000.0345	000000.1979	000000.1019	-000000.1306	000000.0000	000000.9988	000002.0798	000003.7200	43431	00172	00724	01033	00029	00555	01864	00680	00112	0 0 0 1 0 1 1 1 1 1 1 1 1 1 1 1	0 0 0 0 0 0 0 0 0 0 0 0 0 0 0 0
2023-10-18T02-57-47.848 PM	000021.9418	000000.0029	000000.1792	000000.0931	-000000.1330	000000.0000	000000.9994	000002.2059	000003.9600	43435	00249	00680	00967	00028	00555	01865	00678	00116	0 0 0 1 0 1 1 1 1 1 1 1 1 1 1 1	0 0 0 0 0 0 0 0 0 0 0 0 0 0 0 0
2023-10-18T02-57-50.859 PM	000021.9437	000000.0029	000000.1788	000000.0925	-000000.1283	000000.0000	000000.9994	000002.3950	000003.7200	43438	00249	00679	00963	00030	00555	01865	00675	00112	0 0 0 1 0 1 1 1 1 1 1 1 1 1 1 1	0 0 0 0 0 0 0 0 0 0 0 0 0 0 0 0
2023-10-18T02-57-54.812 PM	000021.9424	-000000.0306	000000.1831	000000.1027	-000000.1283	000000.0000	000000.9994	000002.3319	000003.9600	43436	00180	00689	01039	00030	00555	01865	00676	00116	0 0 0 1 0 1 1 1 1 1 1 1 1 1 1 1	0 0 0 0 0 0 0 0 0 0 0 0 0 0 0 0
2023-10-18T02-57-59.519 PM	000021.9437	-000000.0282	000000.1725	000000.0933	-000000.1330	000000.0000	000001.0006	000002.1429	000003.2400	43438	00185	00664	00969	00028	00555	01867	00679	00104	0 0 0 1 0 1 1 1 1 1 1 1 1 1 1 1	0 0 0 0 0 0 0 0 0 0 0 0 0 0 0 0
2023-10-18T02-58-01.815 PM	000021.9457	000000.0044	000000.1996	000000.1015	-000000.1283	000000.0000	000001.0000	000002.3319	000003.0000	43441	00252	00728	01030	00030	00555	01866	00676	00100	0 0 0 1 0 1 1 1 1 1 1 1 1 1 1 1	0 0 0 0 0 0 0 0 0 0 0 0 0 0 0 0
2023-10-18T02-58-04.807 PM	000021.9444	-000000.0015	000000.2004	000000.1022	-000000.1259	000000.0000	000000.9994	000002.1429	000003.2400	43439	00240	00730	01035	00031	00555	01865	00679	00104	0 0 0 1 0 1 1 1 1 1 1 1 1 1 1 1	0 0 0 0 0 0 0 0 0 0 0 0 0 0 0 0
2023-10-18T02-58-08.792 PM	000021.9464	-000000.0306	000000.1746	000000.0923	-000000.1283	000000.0000	000000.9994	000002.3319	000003.4800	43442	00180	00669	00961	00030	00555	01865	00676	00108	0 0 0 1 0 1 1 1 1 1 1 1 1 1 1 1	0 0 0 0 0 0 0 0 0 0 0 0 0 0 0 0
2023-10-18T02-58-12.369 PM	000021.9471	-000000.0029	000000.2017	000000.0951	-000000.1330	000000.0000	000001.0000	000002.0798	000003.7200	43443	00237	00733	00982	00028	00555	01866	00680	00112	0 0 0 1 0 1 1 1 1 1 1 1 1 1 1 1	0 0 0 0 0 0 0 0 0 0 0 0 0 0 0 0
2023-10-18T02-58-16.056 PM	000021.9471	-000000.0345	000000.1780	000000.1011	-000000.1259	000000.0000	000000.9982	000002.3319	000003.4800	43443	00172	00677	01027	00031	00555	01863	00676	00108	0 0 0 1 0 1 1 1 1 1 1 1 1 1 1 1	0 0 0 0 0 0 0 0 0 0 0 0 0 0 0 0
2023-10-18T02-58-19.790 PM	000021.9477	-000000.0024	000000.2004	000000.0924	-000000.1330	000000.0000	000000.9994	000002.1429	000003.0000	43444	00238	00730	00962	00028	00555	01865	00679	00100	0 0 0 1 0 1 1 1 1 1 1 1 1 1 1 1	0 0 0 0 0 0 0 0 0 0 0 0 0 0 0 0
2023-10-18T02-58-22.441 PM	000021.9497	-000000.0325	000000.1729	000000.0939	-000000.1354	000000.0000	000001.0018	000002.2689	000003.7200	43447	00176	00665	00973	00027	00555	01869	00677	00112	0 0 0 1 0 1 1 1 1 1 1 1 1 1 1 1	0 0 0 0 0 0 0 0 0 0 0 0 0 0 0 0
2023-10-18T02-58-27.162 PM	000021.9517	-000000.0345	000000.1835	000000.1022	-000000.1283	000000.0000	000000.9988	000002.2689	000003.4800	43450	00172	00690	01035	00030	00555	01864	00677	00108	0 0 0 1 0 1 1 1 1 1 1 1 1 1 1 1	0 0 0 0 0 0 0 0 0 0 0 0 0 0 0 0
2023-10-18T02-58-29.437 PM	000021.9490	000000.0010	000000.2034	000000.1007	-000000.1259	000000.0000	000000.9988	000002.2059	000003.7200	43446	00245	00737	01024	00031	00555	01864	00678	00112	0 0 0 1 0 1 1 1 1 1 1 1 1 1 1 1	0 0 0 0 0 0 0 0 0 0 0 0 0 0 0 0
2023-10-18T02-58-34.112 PM	000021.9504	-000000.0019	000000.2055	000000.1006	-000000.1235	000000.0000	000001.0006	000002.4580	000003.9600	43448	00239	00742	01023	00032	00555	01867	00674	00116	0 0 0 1 0 1 1 1 1 1 1 1 1 1 1 1	0 0 0 0 0 0 0 0 0 0 0 0 0 0 0 0
2023-10-18T02-58-38.019 PM	000021.9497	-000000.0345	000000.1754	000000.0932	-000000.1354	000000.0000	000001.0006	000002.2059	000003.2400	43447	00172	00671	00968	00027	00555	01867	00678	00104	0 0 0 1 0 1 1 1 1 1 1 1 1 1 1 1	0 0 0 0 0 0 0 0 0 0 0 0 0 0 0 0
2023-10-18T02-58-41.117 PM	000021.9510	-000000.0345	000000.1776	000000.0925	-000000.1330	000000.0000	000001.0025	000002.1429	000003.7200	43449	00172	00676	00963	00028	00555	01870	00679	00112	0 0 0 1 0 1 1 1 1 1 1 1 1 1 1 1	0 0 0 0 0 0 0 0 0 0 0 0 0 0 0 0
2023-10-18T02-58-45.071 PM	000021.9490	000000.0034	000000.1996	000000.1021	-000000.1283	000000.0000	000001.0018	000002.2059	000003.7200	43446	00250	00728	01034	00030	00555	01869	00678	00112	0 0 0 1 0 1 1 1 1 1 1 1 1 1 1 1	0 0 0 0 0 0 0 0 0 0 0 0 0 0 0 0
2023-10-18T02-58-48.038 PM	000021.9477	-000000.0316	000000.1759	000000.1009	-000000.1211	000000.0000	000001.0006	000002.2059	000003.4800	43444	00178	00672	01025	00033	00555	01867	00678	00108	0 0 0 1 0 1 1 1 1 1 1 1 1 1 1 1	0 0 0 0 0 0 0 0 0 0 0 0 0 0 0 0
2023-10-18T02-58-52.038 PM	000021.9490	-000000.0029	000000.2038	000000.0995	-000000.1330	000000.0000	000001.0012	000002.2059	000003.7200	43446	00237	00738	01015	00028	00555	01868	00678	00112	0 0 0 1 0 1 1 1 1 1 1 1 1 1 1 1	0 0 0 0 0 0 0 0 0 0 0 0 0 0 0 0
2023-10-18T02-58-54.426 PM	000021.9497	-000000.0340	000000.1737	000000.0935	-000000.1378	000000.0000	000001.0012	000002.3950	000003.4800	43447	00173	00667	00970	00026	00555	01868	00675	00108	0 0 0 1 0 1 1 1 1 1 1 1 1 1 1 1	0 0 0 0 0 0 0 0 0 0 0 0 0 0 0 0
2023-10-18T02-58-59.083 PM	000021.9510	-000000.0321	000000.1729	000000.1026	-000000.1283	000000.0000	000001.0000	000002.4580	000003.7200	43449	00177	00665	01038	00030	00555	01866	00674	00112	0 0 0 1 0 1 1 1 1 1 1 1 1 1 1 1	0 0 0 0 0 0 0 0 0 0 0 0 0 0 0 0
2023-10-18T02-59-03.020 PM	000021.9517	-000000.0306	000000.1754	000000.0921	-000000.1283	000000.0000	000001.0006	000002.2059	000003.4800	43450	00180	00671	00960	00030	00555	01867	00678	00108	0 0 0 1 0 1 1 1 1 1 1 1 1 1 1 1	0 0 0 0 0 0 0 0 0 0 0 0 0 0 0 0
2023-10-18T02-59-05.751 PM	000021.9537	-000000.0024	000000.2021	000000.1019	-000000.1283	000000.0000	000001.0006	000002.0798	000003.7200	43453	00238	00734	01033	00030	00555	01867	00680	00112	0 0 0 1 0 1 1 1 1 1 1 1 1 1 1 1	0 0 0 0 0 0 0 0 0 0 0 0 0 0 0 0
2023-10-18T02-59-09.736 PM	000021.9517	-000000.0325	000000.1767	000000.0921	-000000.1259	000000.0000	000000.9994	000002.1429	000003.7200	43450	00176	00674	00960	00031	00555	01865	00679	00112	0 0 0 1 0 1 1 1 1 1 1 1 1 1 1 1	0 0 0 0 0 0 0 0 0 0 0 0 0 0 0 0
2023-10-18T02-59-12.685 PM	000021.9517	-000000.0306	000000.1750	000000.0924	-000000.1235	000000.0000	000001.0000	000002.2059	000003.7200	43450	00180	00670	00962	00032	00555	01866	00678	00112	0 0 0 1 0 1 1 1 1 1 1 1 1 1 1 1	0 0 0 0 0 0 0 0 0 0 0 0 0 0 0 0
2023-10-18T02-59-16.686 PM	000021.9510	000000.0034	000000.2000	000000.1017	-000000.1283	000000.0000	000001.0000	000002.3319	000003.4800	43449	00250	00729	01031	00030	00555	01866	00676	00108	0 0 0 1 0 1 1 1 1 1 1 1 1 1 1 1	0 0 0 0 0 0 0 0 0 0 0 0 0 0 0 0
2023-10-18T02-59-20.233 PM	000021.9510	-000000.0340	000000.1759	000000.0975	-000000.1283	000000.0000	000001.0006	000002.1429	000003.7200	43449	00173	00672	01000	00030	00555	01867	00679	00112	0 0 0 1 0 1 1 1 1 1 1 1 1 1 1 1	0 0 0 0 0 0 0 0 0 0 0 0 0 0 0 0
2023-10-18T02-59-23.732 PM	000021.9504	-000000.0005	000000.2004	000000.0980	-000000.1330	000000.0000	000001.0006	000002.2689	000003.7200	43448	00242	00730	01004	00028	00555	01867	00677	00112	0 0 0 1 0 1 1 1 1 1 1 1 1 1 1 1	0 0 0 0 0 0 0 0 0 0 0 0 0 0 0 0
2023-10-18T02-59-26.682 PM	000021.9490	-000000.0029	000000.2026	000000.0951	-000000.1354	000000.0000	000001.0012	000002.4580	000003.7200	43446	00237	00735	00982	00027	00555	01868	00674	00112	0 0 0 1 0 1 1 1 1 1 1 1 1 1 1 1	0 0 0 0 0 0 0 0 0 0 0 0 0 0 0 0
2023-10-18T02-59-31.327 PM	000021.9517	-000000.0325	000000.1733	000000.0949	-000000.1306	000000.0000	000001.0006	000002.0798	000003.7200	43450	00176	00666	00981	00029	00555	01867	00680	00112	0 0 0 1 0 1 1 1 1 1 1 1 1 1 1 1	0 0 0 0 0 0 0 0 0 0 0 0 0 0 0 0
2023-10-18T02-59-35.406 PM	000021.9490	-000000.0019	000000.2047	000000.0963	-000000.1283	000000.0000	000000.9994	000002.3950	000003.7200	43446	00239	00740	00991	00030	00555	01865	00675	00112	0 0 0 1 0 1 1 1 1 1 1 1 1 1 1 1	0 0 0 0 0 0 0 0 0 0 0 0 0 0 0 0
2023-10-18T02-59-38.309 PM	000021.9484	000000.0034	000000.2004	000000.1014	-000000.1235	000000.0000	000001.0000	000002.2689	000003.4800	43445	00250	00730	01029	00032	00555	01866	00677	00108	0 0 0 1 0 1 1 1 1 1 1 1 1 1 1 1	0 0 0 0 0 0 0 0 0 0 0 0 0 0 0 0
2023-10-18T02-59-42.437 PM	000021.9477	-000000.0330	000000.1771	000000.0924	-000000.1283	000000.0000	000001.0006	000002.2689	000003.7200	43444	00175	00675	00962	00030	00555	01867	00677	00112	0 0 0 1 0 1 1 1 1 1 1 1 1 1 1 1	0 0 0 0 0 0 0 0 0 0 0 0 0 0 0 0
2023-10-18T02-59-45.450 PM	000021.9477	-000000.0321	000000.1767	000000.0923	-000000.1283	000000.0000	000000.9994	000002.1429	000003.2400	43444	00177	00674	00961	00030	00555	01865	00679	00104	0 0 0 1 0 1 1 1 1 1 1 1 1 1 1 1	0 0 0 0 0 0 0 0 0 0 0 0 0 0 0 0
2023-10-18T02-59-48.902 PM	000021.9457	-000000.0019	000000.2021	000000.1021	-000000.1283	000000.0000	000001.0000	000002.1429	000003.4800	43441	00239	00734	01034	00030	00555	01866	00679	00108	0 0 0 1 0 1 1 1 1 1 1 1 1 1 1 1	0 0 0 0 0 0 0 0 0 0 0 0 0 0 0 0
2023-10-18T02-59-51.962 PM	000021.9437	-000000.0311	000000.1754	000000.0923	-000000.1306	000000.0000	000000.9994	000002.4580	000003.4800	43438	00179	00671	00961	00029	00555	01865	00674	00108	0 0 0 1 0 1 1 1 1 1 1 1 1 1 1 1	0 0 0 0 0 0 0 0 0 0 0 0 0 0 0 0
2023-10-18T02-59-55.742 PM	000021.9437	000000.0019	000000.2013	000000.1006	-000000.1283	000000.0000	000001.0000	000002.3319	000003.2400	43438	00247	00732	01023	00030	00555	01866	00676	00104	0 0 0 1 0 1 1 1 1 1 1 1 1 1 1 1	0 0 0 0 0 0 0 0 0 0 0 0 0 0 0 0
2023-10-18T02-59-59.712 PM	000021.9431	-000000.0330	000000.1737	000000.0937	-000000.1354	000000.0000	000001.0006	000002.4580	000003.9600	43437	00175	00667	00972	00027	00555	01867	00674	00116	0 0 0 1 0 1 1 1 1 1 1 1 1 1 1 1	0 0 0 0 0 0 0 0 0 0 0 0 0 0 0 0
2023-10-18T03-00-03.322 PM	000021.9418	-000000.0321	000000.1729	000000.0939	-000000.1306	000000.0000	000001.0006	000002.3319	000003.7200	43435	00177	00665	00973	00029	00555	01867	00676	00112	0 0 0 1 0 1 1 1 1 1 1 1 1 1 1 1	0 0 0 0 0 0 0 0 0 0 0 0 0 0 0 0
2023-10-18T03-00-07.370 PM	000021.9404	-000000.0175	000000.1737	000000.0927	-000000.1330	000000.0000	000001.0025	000002.1429	000003.7200	43433	00207	00667	00964	00028	00555	01870	00679	00112	0 0 0 1 0 1 1 1 1 1 1 1 1 1 1 1	0 0 0 0 0 0 0 0 0 0 0 0 0 0 0 0
2023-10-18T03-00-09.755 PM	000021.9371	-000000.0219	000000.2013	000000.1025	-000000.1283	000000.0000	000001.0006	000002.1429	000003.4800	43428	00198	00732	01037	00030	00555	01867	00679	00108	0 0 0 1 0 1 1 1 1 1 1 1 1 1 1 1	0 0 0 0 0 0 0 0 0 0 0 0 0 0 0 0
2023-10-18T03-00-12.735 PM	000021.9391	-000000.0112	000000.2047	000000.1010	-000000.1235	000000.0000	000000.9994	000002.2689	000003.7200	43431	00220	00740	01026	00032	00555	01865	00677	00112	0 0 0 1 0 1 1 1 1 1 1 1 1 1 1 1	0 0 0 0 0 0 0 0 0 0 0 0 0 0 0 0
2023-10-18T03-00-16.720 PM	000021.9371	-000000.0287	000000.1771	000000.0923	-000000.1283	000000.0000	000001.0006	000002.3950	000003.7200	43428	00184	00675	00961	00030	00555	01867	00675	00112	0 0 0 1 0 1 1 1 1 1 1 1 1 1 1 1	0 0 0 0 0 0 0 0 0 0 0 0 0 0 0 0
2023-10-18T03-00-20.736 PM	000021.9371	000000.0029	000000.2000	000000.1014	-000000.1235	000000.0000	000000.9988	000002.2689	000003.7200	43428	00249	00729	01029	00032	00555	01864	00677	00112	0 0 0 1 0 1 1 1 1 1 1 1 1 1 1 1	0 0 0 0 0 0 0 0 0 0 0 0 0 0 0 0
2023-10-18T03-00-24.393 PM	000021.9384	-000000.0306	000000.1750	000000.0924	-000000.1306	000000.0000	000000.9994	000002.2059	000003.7200	43430	00180	00670	00962	00029	00555	01865	00678	00112	0 0 0 1 0 1 1 1 1 1 1 1 1 1 1 1	0 0 0 0 0 0 0 0 0 0 0 0 0 0 0 0
2023-10-18T03-00-28.378 PM	000021.9398	000000.0019	000000.1996	000000.1022	-000000.1283	000000.0000	000000.9994	000002.2689	000003.7200	43432	00247	00728	01035	00030	00555	01865	00677	00112	0 0 0 1 0 1 1 1 1 1 1 1 1 1 1 1	0 0 0 0 0 0 0 0 0 0 0 0 0 0 0 0
2023-10-18T03-00-30.684 PM	000021.9384	000000.0034	000000.2000	000000.1014	-000000.1283	000000.0000	000001.0000	000002.3319	000003.9600	43430	00250	00729	01029	00030	00555	01866	00676	00116	0 0 0 1 0 1 1 1 1 1 1 1 1 1 1 1	0 0 0 0 0 0 0 0 0 0 0 0 0 0 0 0
2023-10-18T03-00-34.763 PM	000021.9391	-000000.0287	000000.1733	000000.0928	-000000.1354	000000.0000	000000.9988	000002.2059	000003.7200	43431	00184	00666	00965	00027	00555	01864	00678	00112	0 0 0 1 0 1 1 1 1 1 1 1 1 1 1 1	0 0 0 0 0 0 0 0 0 0 0 0 0 0 0 0
2023-10-18T03-00-37.760 PM	000021.9371	-000000.0107	000000.1750	000000.0925	-000000.1283	000000.0000	000001.0000	000002.3319	000003.7200	43428	00221	00670	00963	00030	00555	01866	00676	00112	0 0 0 1 0 1 1 1 1 1 1 1 1 1 1 1	0 0 0 0 0 0 0 0 0 0 0 0 0 0 0 0
2023-10-18T03-00-41.699 PM	000021.9384	-000000.0277	000000.2013	000000.1025	-000000.1306	000000.0000	000000.9994	000002.3950	000003.7200	43430	00186	00732	01037	00029	00555	01865	00675	00112	0 0 0 1 0 1 1 1 1 1 1 1 1 1 1 1	0 0 0 0 0 0 0 0 0 0 0 0 0 0 0 0
2023-10-18T03-00-46.328 PM	000021.9378	-000000.0214	000000.2043	000000.1017	-000000.1211	000000.0000	000000.9994	000002.2059	000003.9600	43429	00199	00739	01031	00033	00555	01865	00678	00116	0 0 0 1 0 1 1 1 1 1 1 1 1 1 1 1	0 0 0 0 0 0 0 0 0 0 0 0 0 0 0 0
2023-10-18T03-00-48.681 PM	000021.9358	-000000.0015	000000.1784	000000.0921	-000000.1283	000000.0000	000000.9988	000002.3950	000003.9600	43426	00240	00678	00960	00030	00555	01864	00675	00116	0 0 0 1 0 1 1 1 1 1 1 1 1 1 1 1	0 0 0 0 0 0 0 0 0 0 0 0 0 0 0 0
2023-10-18T03-00-52.667 PM	000021.9371	-000000.0029	000000.2026	000000.1019	-000000.1283	000000.0000	000000.9994	000002.1429	000003.9600	43428	00237	00735	01033	00030	00555	01865	00679	00116	0 0 0 1 0 1 1 1 1 1 1 1 1 1 1 1	0 0 0 0 0 0 0 0 0 0 0 0 0 0 0 0
2023-10-18T03-00-56.298 PM	000021.9371	-000000.0306	000000.1729	000000.0937	-000000.1378	000000.0000	000000.9994	000002.1429	000003.9600	43428	00180	00665	00972	00026	00555	01865	00679	00116	0 0 0 1 0 1 1 1 1 1 1 1 1 1 1 1	0 0 0 0 0 0 0 0 0 0 0 0 0 0 0 0
2023-10-18T03-00-59.774 PM	000021.9391	000000.0024	000000.2004	000000.1014	-000000.1235	000000.0000	000000.9994	000002.3319	000003.2400	43431	00248	00730	01029	00032	00555	01865	00676	00104	0 0 0 1 0 1 1 1 1 1 1 1 1 1 1 1	0 0 0 0 0 0 0 0 0 0 0 0 0 0 0 0
2023-10-18T03-01-02.692 PM	000021.9391	000000.0005	000000.2026	000000.1010	-000000.1188	000000.0000	000000.9994	000002.4580	000003.9600	43431	00244	00735	01026	00034	00555	01865	00674	00116	0 0 0 1 0 1 1 1 1 1 1 1 1 1 1 1	0 0 0 0 0 0 0 0 0 0 0 0 0 0 0 0
2023-10-18T03-01-07.336 PM	000021.9431	-000000.0345	000000.1746	000000.0933	-000000.1354	000000.0000	000000.9994	000002.3319	000003.2400	43437	00172	00669	00969	00027	00555	01865	00676	00104	0 0 0 1 0 1 1 1 1 1 1 1 1 1 1 1	0 0 0 0 0 0 0 0 0 0 0 0 0 0 0 0
2023-10-18T03-01-09.675 PM	000021.9437	-000000.0010	000000.1937	000000.0923	-000000.1283	000000.0000	000001.0000	000002.2059	000003.7200	43438	00241	00714	00961	00030	00555	01866	00678	00112	0 0 0 1 0 1 1 1 1 1 1 1 1 1 1 1	0 0 0 0 0 0 0 0 0 0 0 0 0 0 0 0
2023-10-18T03-01-13.661 PM	000021.9464	-000000.0321	000000.1992	000000.1022	-000000.1283	000000.0000	000000.9994	000002.2059	000003.7200	43442	00177	00727	01035	00030	00555	01865	00678	00112	0 0 0 1 0 1 1 1 1 1 1 1 1 1 1 1	0 0 0 0 0 0 0 0 0 0 0 0 0 0 0 0
2023-10-18T03-01-17.709 PM	000021.9464	-000000.0306	000000.2000	000000.1023	-000000.1283	000000.0000	000000.9994	000002.3950	000003.2400	43442	00180	00729	01036	00030	00555	01865	00675	00104	0 0 0 1 0 1 1 1 1 1 1 1 1 1 1 1	0 0 0 0 0 0 0 0 0 0 0 0 0 0 0 0
2023-10-18T03-01-20.674 PM	000021.9451	-000000.0049	000000.1733	000000.0936	-000000.1306	000000.0000	000000.9994	000002.0798	000003.7200	43440	00233	00666	00971	00029	00555	01865	00680	00112	0 0 0 1 0 1 1 1 1 1 1 1 1 1 1 1	0 0 0 0 0 0 0 0 0 0 0 0 0 0 0 0
2023-10-18T03-01-25.302 PM	000021.9451	-000000.0340	000000.1937	000000.1022	-000000.1306	000000.0000	000001.0006	000002.2059	000003.2400	43440	00173	00714	01035	00029	00555	01867	00678	00104	0 0 0 1 0 1 1 1 1 1 1 1 1 1 1 1	0 0 0 0 0 0 0 0 0 0 0 0 0 0 0 0
2023-10-18T03-01-27.688 PM	000021.9457	-000000.0350	000000.1754	000000.0931	-000000.1306	000000.0000	000001.0000	000002.1429	000003.7200	43441	00171	00671	00967	00029	00555	01866	00679	00112	0 0 0 1 0 1 1 1 1 1 1 1 1 1 1 1	0 0 0 0 0 0 0 0 0 0 0 0 0 0 0 0
2023-10-18T03-01-31.676 PM	000021.9464	000000.0024	000000.2000	000000.1019	-000000.1283	000000.0000	000001.0000	000002.1429	000003.4800	43442	00248	00729	01033	00030	00555	01866	00679	00108	0 0 0 1 0 1 1 1 1 1 1 1 1 1 1 1	0 0 0 0 0 0 0 0 0 0 0 0 0 0 0 0
2023-10-18T03-01-36.223 PM	000021.9451	-000000.0019	000000.2047	000000.1013	-000000.1211	000000.0000	000001.0006	000002.2059	000003.9600	43440	00239	00740	01028	00033	00555	01867	00678	00116	0 0 0 1 0 1 1 1 1 1 1 1 1 1 1 1	0 0 0 0 0 0 0 0 0 0 0 0 0 0 0 0
2023-10-18T03-01-39.204 PM	000021.9471	-000000.0311	000000.1729	000000.0935	-000000.1354	000000.0000	000001.0000	000002.0798	000003.7200	43443	00179	00665	00970	00027	00555	01866	00680	00112	0 0 0 1 0 1 1 1 1 1 1 1 1 1 1 1	0 0 0 0 0 0 0 0 0 0 0 0 0 0 0 0
2023-10-18T03-01-43.174 PM	000021.9471	-000000.0005	000000.2038	000000.1009	-000000.1235	000000.0000	000000.9994	000002.1429	000003.9600	43443	00242	00738	01025	00032	00555	01865	00679	00116	0 0 0 1 0 1 1 1 1 1 1 1 1 1 1 1	0 0 0 0 0 0 0 0 0 0 0 0 0 0 0 0
2023-10-18T03-01-45.705 PM	000021.9490	-000000.0301	000000.1725	000000.1010	-000000.1235	000000.0000	000001.0006	000002.3950	000003.9600	43446	00181	00664	01026	00032	00555	01867	00675	00116	0 0 0 1 0 1 1 1 1 1 1 1 1 1 1 1	0 0 0 0 0 0 0 0 0 0 0 0 0 0 0 0
2023-10-18T03-01-49.873 PM	000021.9510	-000000.0015	000000.1932	000000.0923	-000000.1259	-000000.0328	000000.9988	000002.2059	000003.4800	43449	00240	00713	00961	00031	00554	01864	00678	00108	0 0 0 1 0 1 1 1 1 1 1 1 1 1 1 1	0 0 0 0 0 0 0 0 0 0 0 0 0 0 0 0
2023-10-18T03-01-53.292 PM	000021.9510	-000000.0015	000000.1886	000000.0923	-000000.1283	-000000.0328	000000.9994	000002.3950	000003.2400	43449	00240	00702	00961	00030	00554	01865	00675	00104	0 0 0 1 0 1 1 1 1 1 1 1 1 1 1 1	0 0 0 0 0 0 0 0 0 0 0 0 0 0 0 0
2023-10-18T03-01-57.340 PM	000021.9504	-000000.0301	000000.1822	000000.1023	-000000.1259	-000000.0328	000000.9994	000002.3319	000003.7200	43448	00181	00687	01036	00031	00554	01865	00676	00112	0 0 0 1 0 1 1 1 1 1 1 1 1 1 1 1	0 0 0 0 0 0 0 0 0 0 0 0 0 0 0 0
2023-10-18T03-01-59.662 PM	000021.9537	-000000.0325	000000.1763	000000.0924	-000000.1306	-000000.0328	000001.0012	000002.2059	000003.9600	43453	00176	00673	00962	00029	00554	01868	00678	00116	0 0 0 1 0 1 1 1 1 1 1 1 1 1 1 1	0 0 0 0 0 0 0 0 0 0 0 0 0 0 0 0
2023-10-18T03-02-03.868 PM	000021.9537	000000.0010	000000.2013	000000.1015	-000000.1235	-000000.0328	000001.0012	000002.3950	000003.2400	43453	00245	00732	01030	00032	00554	01868	00675	00104	0 0 0 1 0 1 1 1 1 1 1 1 1 1 1 1	0 0 0 0 0 0 0 0 0 0 0 0 0 0 0 0
2023-10-18T03-02-06.817 PM	000021.9550	000000.0024	000000.2009	000000.1015	-000000.1259	-000000.0328	000000.9994	000002.1429	000003.7200	43455	00248	00731	01030	00031	00554	01865	00679	00112	0 0 0 1 0 1 1 1 1 1 1 1 1 1 1 1	0 0 0 0 0 0 0 0 0 0 0 0 0 0 0 0
2023-10-18T03-02-10.882 PM	000021.9537	-000000.0291	000000.1729	000000.0931	-000000.1330	000000.0000	000001.0006	000002.3950	000003.7200	43453	00183	00665	00967	00028	00555	01867	00675	00112	0 0 0 1 0 1 1 1 1 1 1 1 1 1 1 1	0 0 0 0 0 0 0 0 0 0 0 0 0 0 0 0
2023-10-18T03-02-15.386 PM	000021.9537	-000000.0005	000000.2043	000000.1009	-000000.1235	000000.0000	000001.0000	000002.3950	000003.4800	43453	00242	00739	01025	00032	00555	01866	00675	00108	0 0 0 1 0 1 1 1 1 1 1 1 1 1 1 1	0 0 0 0 0 0 0 0 0 0 0 0 0 0 0 0
2023-10-18T03-02-17.960 PM	000021.9543	-000000.0301	000000.1746	000000.0976	-000000.1259	000000.0000	000001.0012	000002.2059	000003.7200	43454	00181	00669	01001	00031	00555	01868	00678	00112	0 0 0 1 0 1 1 1 1 1 1 1 1 1 1 1	0 0 0 0 0 0 0 0 0 0 0 0 0 0 0 0
2023-10-18T03-02-21.960 PM	000021.9537	-000000.0010	000000.2038	000000.0963	-000000.1259	000000.0000	000001.0006	000002.1429	000003.7200	43453	00241	00738	00991	00031	00555	01867	00679	00112	0 0 0 1 0 1 1 1 1 1 1 1 1 1 1 1	0 0 0 0 0 0 0 0 0 0 0 0 0 0 0 0
2023-10-18T03-02-24.894 PM	000021.9524	-000000.0010	000000.2043	000000.0954	-000000.1283	000000.0000	000001.0031	000002.2059	000003.9600	43451	00241	00739	00984	00030	00555	01871	00678	00116	0 0 0 1 0 1 1 1 1 1 1 1 1 1 1 1	0 0 0 0 0 0 0 0 0 0 0 0 0 0 0 0
2023-10-18T03-02-29.334 PM	000021.9543	-000000.0306	000000.1750	000000.1009	-000000.1259	000000.0000	000001.0000	000002.2059	000003.7200	43454	00180	00670	01025	00031	00555	01866	00678	00112	0 0 0 1 0 1 1 1 1 1 1 1 1 1 1 1	0 0 0 0 0 0 0 0 0 0 0 0 0 0 0 0
2023-10-18T03-02-32.300 PM	000021.9510	-000000.0330	000000.1767	000000.0924	-000000.1306	000000.0000	000001.0000	000002.3319	000003.7200	43449	00175	00674	00962	00029	00555	01866	00676	00112	0 0 0 1 0 1 1 1 1 1 1 1 1 1 1 1	0 0 0 0 0 0 0 0 0 0 0 0 0 0 0 0
2023-10-18T03-02-36.222 PM	000021.9537	000000.0010	000000.2030	000000.1013	-000000.1259	000000.0000	000001.0000	000002.2059	000003.7200	43453	00245	00736	01028	00031	00555	01866	00678	00112	0 0 0 1 0 1 1 1 1 1 1 1 1 1 1 1	0 0 0 0 0 0 0 0 0 0 0 0 0 0 0 0
2023-10-18T03-02-38.763 PM	000021.9524	000000.0005	000000.2030	000000.1014	-000000.1235	000000.0000	000001.0000	000002.2689	000003.7200	43451	00244	00736	01029	00032	00555	01866	00677	00112	0 0 0 1 0 1 1 1 1 1 1 1 1 1 1 1	0 0 0 0 0 0 0 0 0 0 0 0 0 0 0 0
2023-10-18T03-02-43.314 PM	000021.9504	-000000.0301	000000.1729	000000.0935	-000000.1378	000000.0000	000001.0006	000002.0798	000003.4800	43448	00181	00665	00970	00026	00555	01867	00680	00108	0 0 0 1 0 1 1 1 1 1 1 1 1 1 1 1	0 0 0 0 0 0 0 0 0 0 0 0 0 0 0 0
2023-10-18T03-02-46.782 PM	000021.9504	-000000.0024	000000.2030	000000.1022	-000000.1235	000000.0000	000001.0006	000002.3950	000003.2400	43448	00238	00736	01035	00032	00555	01867	00675	00104	0 0 0 1 0 1 1 1 1 1 1 1 1 1 1 1	0 0 0 0 0 0 0 0 0 0 0 0 0 0 0 0
2023-10-18T03-02-50.295 PM	000021.9510	-000000.0291	000000.1729	000000.0967	-000000.1283	000000.0000	000001.0006	000002.1429	000003.2400	43449	00183	00665	00994	00030	00555	01867	00679	00104	0 0 0 1 0 1 1 1 1 1 1 1 1 1 1 1	0 0 0 0 0 0 0 0 0 0 0 0 0 0 0 0
2023-10-18T03-02-54.249 PM	000021.9457	-000000.0010	000000.2043	000000.0986	-000000.1283	000000.0000	000001.0006	000002.0798	000003.7200	43441	00241	00739	01008	00030	00555	01867	00680	00112	0 0 0 1 0 1 1 1 1 1 1 1 1 1 1 1	0 0 0 0 0 0 0 0 0 0 0 0 0 0 0 0
2023-10-18T03-02-57.155 PM	000021.9457	000000.0000	000000.2034	000000.0970	-000000.1283	000000.0000	000000.9994	000002.2689	000003.2400	43441	00243	00737	00996	00030	00555	01865	00677	00104	0 0 0 1 0 1 1 1 1 1 1 1 1 1 1 1	0 0 0 0 0 0 0 0 0 0 0 0 0 0 0 0
2023-10-18T03-03-00.552 PM	000021.9457	-000000.0296	000000.1725	000000.0947	-000000.1259	000000.0000	000001.0006	000002.1429	000003.2400	43441	00182	00664	00979	00031	00555	01867	00679	00104	0 0 0 1 0 1 1 1 1 1 1 1 1 1 1 1	0 0 0 0 0 0 0 0 0 0 0 0 0 0 0 0
2023-10-18T03-03-05.273 PM	000021.9477	-000000.0155	000000.1737	000000.0936	-000000.1378	000000.0000	000001.0006	000002.1429	000003.4800	43444	00211	00667	00971	00026	00555	01867	00679	00108	0 0 0 1 0 1 1 1 1 1 1 1 1 1 1 1	0 0 0 0 0 0 0 0 0 0 0 0 0 0 0 0
2023-10-18T03-03-08.171 PM	000021.9464	-000000.0005	000000.2043	000000.1007	-000000.1211	000000.0000	000000.9994	000002.3319	000003.9600	43442	00242	00739	01024	00033	00555	01865	00676	00116	0 0 0 1 0 1 1 1 1 1 1 1 1 1 1 1	0 0 0 0 0 0 0 0 0 0 0 0 0 0 0 0
2023-10-18T03-03-10.744 PM	000021.9457	000000.0010	000000.2030	000000.1011	-000000.1259	000000.0000	000001.0006	000002.1429	000003.7200	43441	00245	00736	01027	00031	00555	01867	00679	00112	0 0 0 1 0 1 1 1 1 1 1 1 1 1 1 1	0 0 0 0 0 0 0 0 0 0 0 0 0 0 0 0
2023-10-18T03-03-15.577 PM	000021.9457	-000000.0214	000000.2030	000000.1022	-000000.1259	000000.0000	000001.0000	000002.1429	000003.2400	43441	00199	00736	01035	00031	00555	01866	00679	00104	0 0 0 1 0 1 1 1 1 1 1 1 1 1 1 1	0 0 0 0 0 0 0 0 0 0 0 0 0 0 0 0
2023-10-18T03-03-19.170 PM	000021.9457	-000000.0107	000000.2038	000000.1010	-000000.1235	000000.0000	000001.0006	000002.4580	000003.7200	43441	00221	00738	01026	00032	00555	01867	00674	00112	0 0 0 1 0 1 1 1 1 1 1 1 1 1 1 1	0 0 0 0 0 0 0 0 0 0 0 0 0 0 0 0
2023-10-18T03-03-21.917 PM	000021.9457	-000000.0340	000000.1746	000000.0935	-000000.1306	000000.0000	000000.9988	000002.1429	000003.9600	43441	00173	00669	00970	00029	00555	01864	00679	00116	0 0 0 1 0 1 1 1 1 1 1 1 1 1 1 1	0 0 0 0 0 0 0 0 0 0 0 0 0 0 0 0
2023-10-18T03-03-25.636 PM	000021.9424	-000000.0019	000000.2021	000000.1017	-000000.1283	000000.0000	000000.9994	000002.4580	000003.4800	43436	00239	00734	01031	00030	00555	01865	00674	00108	0 0 0 1 0 1 1 1 1 1 1 1 1 1 1 1	0 0 0 0 0 0 0 0 0 0 0 0 0 0 0 0
2023-10-18T03-03-28.526 PM	000021.9411	-000000.0015	000000.2038	000000.0995	-000000.1283	000000.0000	000000.9994	000002.3319	000003.7200	43434	00240	00738	01015	00030	00555	01865	00676	00112	0 0 0 1 0 1 1 1 1 1 1 1 1 1 1 1	0 0 0 0 0 0 0 0 0 0 0 0 0 0 0 0
2023-10-18T03-03-33.206 PM	000021.9418	-000000.0301	000000.1725	000000.0932	-000000.1330	000000.0000	000001.0000	000002.4580	000003.9600	43435	00181	00664	00968	00028	00555	01866	00674	00116	0 0 0 1 0 1 1 1 1 1 1 1 1 1 1 1	0 0 0 0 0 0 0 0 0 0 0 0 0 0 0 0
2023-10-18T03-03-37.128 PM	000021.9404	000000.0000	000000.2021	000000.1019	-000000.1283	000000.0000	000000.9994	000002.1429	000003.7200	43433	00243	00734	01033	00030	00555	01865	00679	00112	0 0 0 1 0 1 1 1 1 1 1 1 1 1 1 1	0 0 0 0 0 0 0 0 0 0 0 0 0 0 0 0
2023-10-18T03-03-39.892 PM	000021.9411	-000000.0335	000000.2009	000000.1017	-000000.1211	000000.0000	000000.9988	000002.2059	000003.7200	43434	00174	00731	01031	00033	00555	01864	00678	00112	0 0 0 1 0 1 1 1 1 1 1 1 1 1 1 1	0 0 0 0 0 0 0 0 0 0 0 0 0 0 0 0
2023-10-18T03-03-44.253 PM	000021.9398	-000000.0121	000000.1742	000000.0931	-000000.1330	000000.0000	000001.0000	000002.2059	000003.9600	43432	00218	00668	00967	00028	00555	01866	00678	00116	0 0 0 1 0 1 1 1 1 1 1 1 1 1 1 1	0 0 0 0 0 0 0 0 0 0 0 0 0 0 0 0
2023-10-18T03-03-47.359 PM	000021.9384	-000000.0223	000000.1737	000000.0932	-000000.1330	000000.0000	000001.0000	000002.1429	000003.4800	43430	00197	00667	00968	00028	00555	01866	00679	00108	0 0 0 1 0 1 1 1 1 1 1 1 1 1 1 1	0 0 0 0 0 0 0 0 0 0 0 0 0 0 0 0
2023-10-18T03-03-50.717 PM	000021.9378	-000000.0243	000000.2026	000000.1021	-000000.1235	000000.0000	000001.0000	000002.2059	000003.7200	43429	00193	00735	01034	00032	00555	01866	00678	00112	0 0 0 1 0 1 1 1 1 1 1 1 1 1 1 1	0 0 0 0 0 0 0 0 0 0 0 0 0 0 0 0
2023-10-18T03-03-53.777 PM	000021.9384	-000000.0306	000000.1737	000000.0935	-000000.1378	000000.0000	000000.9988	000002.4580	000003.7200	43430	00180	00667	00970	00026	00555	01864	00674	00112	0 0 0 1 0 1 1 1 1 1 1 1 1 1 1 1	0 0 0 0 0 0 0 0 0 0 0 0 0 0 0 0
2023-10-18T03-03-58.219 PM	000021.9391	-000000.0015	000000.2030	000000.1014	-000000.1211	000000.0000	000000.9988	000002.2059	000003.9600	43431	00240	00736	01029	00033	00555	01864	00678	00116	0 0 0 1 0 1 1 1 1 1 1 1 1 1 1 1	0 0 0 0 0 0 0 0 0 0 0 0 0 0 0 0
2023-10-18T03-04-01.893 PM	000021.9391	-000000.0325	000000.1754	000000.0925	-000000.1283	000000.0000	000000.9982	000002.4580	000003.7200	43431	00176	00671	00963	00030	00555	01863	00674	00112	0 0 0 1 0 1 1 1 1 1 1 1 1 1 1 1	0 0 0 0 0 0 0 0 0 0 0 0 0 0 0 0
2023-10-18T03-04-05.321 PM	000021.9378	-000000.0321	000000.1767	000000.0923	-000000.1306	000000.0000	000000.9951	000002.5840	000003.7200	43429	00177	00674	00961	00029	00555	01858	00672	00112	0 0 0 1 0 1 1 1 1 1 1 1 1 1 1 1	0 0 0 0 0 0 0 0 0 0 0 0 0 0 0 0
2023-10-18T03-04-09.306 PM	000021.7555	-000000.0015	000000.2026	000000.1019	-000000.1259	000000.0000	000000.9583	000003.0252	000003.9600	43154	00240	00735	01033	00031	00555	01798	00665	00116	0 0 0 1 0 1 1 1 1 1 1 1 1 1 1 1	0 0 0 0 0 0 0 0 0 0 0 0 0 0 0 0
2023-10-18T03-04-12.162 PM	000021.4341	-000000.0306	000000.1949	000000.1021	-000000.1283	000000.0000	000000.9369	000003.4664	000003.4800	42669	00180	00717	01034	00030	00555	01763	00658	00108	0 0 0 1 0 1 1 1 1 1 1 1 1 1 1 1	0 0 0 0 0 0 0 0 0 0 0 0 0 0 0 0
2023-10-18T03-04-16.194 PM	000021.0352	-000000.0019	000000.1915	000000.0935	-000000.1330	000000.0328	000000.9142	000003.8445	000003.9600	42067	00239	00709	00970	00028	00555	01726	00652	00116	0 0 0 1 0 1 1 1 1 1 1 1 1 1 1 1	0 0 0 0 0 0 0 0 0 0 0 0 0 0 0 0
2023-10-18T03-04-20.336 PM	000020.8059	000000.0005	000000.1898	000000.0933	-000000.1354	000000.0328	000000.9020	000003.9076	000003.9600	41721	00244	00705	00969	00027	00555	01706	00651	00116	0 0 0 1 0 1 1 1 1 1 1 1 1 1 1 1	0 0 0 0 0 0 0 0 0 0 0 0 0 0 0 0
2023-10-18T03-04-22.815 PM	000020.5720	-000000.0306	000000.2127	000000.1003	-000000.1306	000000.0328	000000.8885	000004.0336	000003.7200	41368	00180	00759	01021	00029	00555	01684	00649	00112	0 0 0 1 0 1 1 1 1 1 1 1 1 1 1 1	0 0 0 0 0 0 0 0 0 0 0 0 0 0 0 0
2023-10-18T03-04-25.765 PM	000020.4454	-000000.0301	000000.1843	000000.0913	-000000.1330	000000.0328	000000.8860	000004.1597	000003.9600	41177	00181	00692	00954	00028	00555	01680	00647	00116	0 0 0 1 0 1 1 1 1 1 1 1 1 1 1 1	0 0 0 0 0 0 0 0 0 0 0 0 0 0 0 0
2023-10-18T03-04-29.877 PM	000020.3864	-000000.0024	000000.2136	000000.0998	-000000.1211	000000.0328	000000.8866	000004.4118	000003.4800	41088	00238	00761	01017	00033	00555	01681	00643	00108	0 0 0 1 0 1 1 1 1 1 1 1 1 1 1 1	0 0 0 0 0 0 0 0 0 0 0 0 0 0 0 0
2023-10-18T03-04-33.880 PM	000020.3692	-000000.0301	000000.1843	000000.0913	-000000.1354	000000.0000	000000.8842	000004.2857	000003.7200	41062	00181	00692	00954	00027	00554	01677	00645	00112	0 0 0 1 0 1 1 1 1 1 1 1 1 1 1 1	0 0 0 0 0 0 0 0 0 0 0 0 0 0 0 0
2023-10-18T03-04-36.485 PM	000020.3553	-000000.0321	000000.1865	000000.0912	-000000.1283	000000.0000	000000.8824	000004.3487	000003.7200	41041	00177	00697	00953	00030	00554	01674	00644	00112	0 0 0 1 0 1 1 1 1 1 1 1 1 1 1 1	0 0 0 0 0 0 0 0 0 0 0 0 0 0 0 0
2023-10-18T03-04-39.168 PM	000020.3400	-000000.0005	000000.2013	000000.0916	-000000.1330	000000.0000	000000.8830	000004.2857	000003.4800	41018	00242	00732	00956	00028	00554	01675	00645	00108	0 0 0 1 0 1 1 1 1 1 1 1 1 1 1 1	0 0 0 0 0 0 0 0 0 0 0 0 0 0 0 0
2023-10-18T03-04-43.797 PM	000020.3129	-000000.0335	000000.1958	000000.0999	-000000.1235	000000.0000	000000.8799	000004.4118	000003.9600	40977	00174	00719	01018	00032	00554	01670	00643	00116	0 0 0 1 0 1 1 1 1 1 1 1 1 1 1 1	0 0 0 0 0 0 0 0 0 0 0 0 0 0 0 0
2023-10-18T03-04-47.155 PM	000020.2844	000000.0010	000000.1941	000000.0912	-000000.1330	000000.0000	000000.8787	000004.7269	000003.7200	40934	00245	00715	00953	00028	00554	01668	00638	00112	0 0 0 1 0 1 1 1 1 1 1 1 1 1 1 1	0 0 0 0 0 0 0 0 0 0 0 0 0 0 0 0
2023-10-18T03-04-50.815 PM	000020.2618	000000.0010	000000.1856	000000.0913	-000000.1330	000000.0000	000000.8781	000004.4748	000003.9600	40900	00245	00695	00954	00028	00554	01667	00642	00116	0 0 0 1 0 1 1 1 1 1 1 1 1 1 1 1	0 0 0 0 0 0 0 0 0 0 0 0 0 0 0 0
2023-10-18T03-04-54.829 PM	000020.2313	-000000.0330	000000.1826	000000.0998	-000000.1211	000000.0000	000000.8750	000004.7269	000003.2400	40854	00175	00688	01017	00033	00554	01662	00638	00104	0 0 0 1 0 1 1 1 1 1 1 1 1 1 1 1	0 0 0 0 0 0 0 0 0 0 0 0 0 0 0 0
2023-10-18T03-04-57.512 PM	000020.2108	-000000.0306	000000.1737	000000.0915	-000000.1354	000000.0000	000000.8744	000004.7899	000003.4800	40823	00180	00667	00955	00027	00554	01661	00637	00108	0 0 0 1 0 1 1 1 1 1 1 1 1 1 1 1	0 0 0 0 0 0 0 0 0 0 0 0 0 0 0 0
2023-10-18T03-05-01.498 PM	000020.1810	000000.0019	000000.1954	000000.1001	-000000.1306	000000.0000	000000.8713	000004.6639	000003.4800	40778	00247	00718	01019	00029	00554	01656	00639	00108	0 0 0 1 0 1 1 1 1 1 1 1 1 1 1 1	0 0 0 0 0 0 0 0 0 0 0 0 0 0 0 0
2023-10-18T03-05-05.044 PM	000020.1604	-000000.0005	000000.1970	000000.0991	-000000.1235	000000.0000	000000.8707	000004.7269	000003.9600	40747	00242	00722	01012	00032	00554	01655	00638	00116	0 0 0 1 0 1 1 1 1 1 1 1 1 1 1 1	0 0 0 0 0 0 0 0 0 0 0 0 0 0 0 0
2023-10-18T03-05-09.204 PM	000020.1300	-000000.0321	000000.1695	000000.0916	-000000.1330	000000.0000	000000.8701	000004.6639	000003.4800	40701	00177	00657	00956	00028	00554	01654	00639	00108	0 0 0 1 0 1 1 1 1 1 1 1 1 1 1 1	0 0 0 0 0 0 0 0 0 0 0 0 0 0 0 0
2023-10-18T03-05-12.186 PM	000020.1101	000000.0000	000000.1979	000000.0920	-000000.1306	000000.0000	000000.8695	000004.8529	000003.4800	40671	00243	00724	00959	00029	00554	01653	00636	00108	0 0 0 1 0 1 1 1 1 1 1 1 1 1 1 1	0 0 0 0 0 0 0 0 0 0 0 0 0 0 0 0
2023-10-18T03-05-16.156 PM	000020.0962	-000000.0316	000000.1644	000000.0962	-000000.1235	000000.0000	000000.8695	000004.9790	000003.7200	40650	00178	00645	00990	00032	00554	01653	00634	00112	0 0 0 1 0 1 1 1 1 1 1 1 1 1 1 1	0 0 0 0 0 0 0 0 0 0 0 0 0 0 0 0
2023-10-18T03-05-19.537 PM	000020.0915	-000000.0325	000000.1636	000000.0960	-000000.1211	000000.0000	000000.8701	000005.2311	000003.9600	40643	00176	00643	00989	00033	00554	01654	00630	00116	0 0 0 1 0 1 1 1 1 1 1 1 1 1 1 1	0 0 0 0 0 0 0 0 0 0 0 0 0 0 0 0
2023-10-18T03-05-22.504 PM	000020.0935	-000000.0005	000000.1877	000000.0893	-000000.1306	000000.0000	000000.8707	000005.1681	000003.7200	40646	00242	00700	00939	00029	00554	01655	00631	00112	0 0 0 1 0 1 1 1 1 1 1 1 1 1 1 1	0 0 0 0 0 0 0 0 0 0 0 0 0 0 0 0
2023-10-18T03-05-26.646 PM	000020.0955	-000000.0321	000000.1615	000000.0979	-000000.1235	000000.0000	000000.8713	000005.1681	000003.4800	40649	00177	00638	01003	00032	00554	01656	00631	00108	0 0 0 1 0 1 1 1 1 1 1 1 1 1 1 1	0 0 0 0 0 0 0 0 0 0 0 0 0 0 0 0
2023-10-18T03-05-30.129 PM	000020.1008	-000000.0306	000000.1559	000000.0893	-000000.1306	000000.0000	000000.8738	000005.1681	000003.7200	40657	00180	00625	00939	00029	00554	01660	00631	00112	0 0 0 1 0 1 1 1 1 1 1 1 1 1 1 1	0 0 0 0 0 0 0 0 0 0 0 0 0 0 0 0
2023-10-18T03-05-34.119 PM	000020.1094	000000.0005	000000.1852	000000.0984	-000000.1283	000000.0000	000000.8738	000005.4202	000003.7200	40670	00244	00694	01007	00030	00554	01660	00627	00112	0 0 0 1 0 1 1 1 1 1 1 1 1 1 1 1	0 0 0 0 0 0 0 0 0 0 0 0 0 0 0 0
2023-10-18T03-05-37.113 PM	000020.1213	-000000.0015	000000.1856	000000.0984	-000000.1235	000000.0000	000000.8756	000005.4832	000003.7200	40688	00240	00695	01007	00032	00554	01663	00626	00112	0 0 0 1 0 1 1 1 1 1 1 1 1 1 1 1	0 0 0 0 0 0 0 0 0 0 0 0 0 0 0 0
2023-10-18T03-05-41.146 PM	000020.1386	-000000.0321	000000.1534	000000.0892	-000000.1306	000000.0000	000000.8781	000005.4202	000003.9600	40714	00177	00619	00938	00029	00554	01667	00627	00116	0 0 0 1 0 1 1 1 1 1 1 1 1 1 1 1	0 0 0 0 0 0 0 0 0 0 0 0 0 0 0 0
2023-10-18T03-05-45.070 PM	000020.1485	000000.0015	000000.1780	000000.0917	-000000.1354	000000.0000	000000.8799	000005.6092	000003.7200	40729	00246	00677	00957	00027	00554	01670	00624	00112	0 0 0 1 0 1 1 1 1 1 1 1 1 1 1 1	0 0 0 0 0 0 0 0 0 0 0 0 0 0 0 0
2023-10-18T03-05-48.224 PM	000020.1631	-000000.0316	000000.1534	000000.0948	-000000.1259	000000.0000	000000.8799	000005.4832	000003.9600	40751	00178	00619	00980	00031	00554	01670	00626	00116	0 0 0 1 0 1 1 1 1 1 1 1 1 1 1 1	0 0 0 0 0 0 0 0 0 0 0 0 0 0 0 0
2023-10-18T03-05-52.129 PM	000020.1737	-000000.0010	000000.1729	000000.0983	-000000.1211	000000.0000	000000.8811	000005.7983	000003.4800	40767	00241	00665	01006	00033	00554	01672	00621	00108	0 0 0 1 0 1 1 1 1 1 1 1 1 1 1 1	0 0 0 0 0 0 0 0 0 0 0 0 0 0 0 0
2023-10-18T03-05-54.469 PM	000020.1783	000000.0010	000000.1720	000000.0954	-000000.1330	000000.0000	000000.8793	000005.6092	000003.4800	40774	00245	00663	00984	00028	00554	01669	00624	00108	0 0 0 1 0 1 1 1 1 1 1 1 1 1 1 1	0 0 0 0 0 0 0 0 0 0 0 0 0 0 0 0
2023-10-18T03-05-59.442 PM	000020.1836	000000.0010	000000.1720	000000.0935	-000000.1354	000000.0000	000000.8805	000005.7983	000003.2400	40782	00245	00663	00970	00027	00554	01671	00621	00104	0 0 0 1 0 1 1 1 1 1 1 1 1 1 1 1	0 0 0 0 0 0 0 0 0 0 0 0 0 0 0 0
2023-10-18T03-06-01.935 PM	000020.1850	-000000.0316	000000.1462	000000.0894	-000000.1306	000000.0000	000000.8793	000005.9244	000003.7200	40784	00178	00602	00940	00029	00554	01669	00619	00112	0 0 0 1 0 1 1 1 1 1 1 1 1 1 1 1	0 0 0 0 0 0 0 0 0 0 0 0 0 0 0 0
2023-10-18T03-06-06.030 PM	000020.1896	-000000.0005	000000.1746	000000.0983	-000000.1283	000000.0000	000000.8799	000005.8613	000003.7200	40791	00242	00669	01006	00030	00554	01670	00620	00112	0 0 0 1 0 1 1 1 1 1 1 1 1 1 1 1	0 0 0 0 0 0 0 0 0 0 0 0 0 0 0 0
2023-10-18T03-06-08.634 PM	000020.1876	000000.0000	000000.1742	000000.0986	-000000.1259	000000.0000	000000.8811	000005.8613	000003.9600	40788	00243	00668	01008	00031	00554	01672	00620	00116	0 0 0 1 0 1 1 1 1 1 1 1 1 1 1 1	0 0 0 0 0 0 0 0 0 0 0 0 0 0 0 0
2023-10-18T03-06-13.452 PM	000020.1710	000000.0000	000000.1742	000000.0983	-000000.1259	000000.0000	000000.8793	000006.0504	000003.7200	40763	00243	00668	01006	00031	00554	01669	00617	00112	0 0 0 1 0 1 1 1 1 1 1 1 1 1 1 1	0 0 0 0 0 0 0 0 0 0 0 0 0 0 0 0
2023-10-18T03-06-16.997 PM	000020.1651	000000.0019	000000.1725	000000.0979	-000000.1306	000000.0000	000000.8787	000005.9874	000003.7200	40754	00247	00664	01003	00029	00554	01668	00618	00112	0 0 0 1 0 1 1 1 1 1 1 1 1 1 1 1	0 0 0 0 0 0 0 0 0 0 0 0 0 0 0 0
2023-10-18T03-06-20.370 PM	000020.1505	-000000.0316	000000.1411	000000.0896	-000000.1330	000000.0000	000000.8781	000006.2395	000003.7200	40732	00178	00590	00941	00028	00554	01667	00614	00112	0 0 0 1 0 1 1 1 1 1 1 1 1 1 1 1	0 0 0 0 0 0 0 0 0 0 0 0 0 0 0 0
2023-10-18T03-06-24.027 PM	000020.1399	000000.0015	000000.1682	000000.0967	-000000.1354	000000.0000	000000.8762	000006.2395	000003.7200	40716	00246	00654	00994	00027	00554	01664	00614	00112	0 0 0 1 0 1 1 1 1 1 1 1 1 1 1 1	0 0 0 0 0 0 0 0 0 0 0 0 0 0 0 0
2023-10-18T03-06-27.433 PM	000020.1306	-000000.0316	000000.1407	000000.0892	-000000.1283	000000.0000	000000.8762	000006.3655	000003.4800	40702	00178	00589	00938	00030	00554	01664	00612	00108	0 0 0 1 0 1 1 1 1 1 1 1 1 1 1 1	0 0 0 0 0 0 0 0 0 0 0 0 0 0 0 0
2023-10-18T03-06-30.993 PM	000020.1200	-000000.0316	000000.1407	000000.0892	-000000.1283	000000.0000	000000.8762	000006.4286	000003.7200	40686	00178	00589	00938	00030	00554	01664	00611	00112	0 0 0 1 0 1 1 1 1 1 1 1 1 1 1 1	0 0 0 0 0 0 0 0 0 0 0 0 0 0 0 0
2023-10-18T03-06-34.022 PM	000020.1068	-000000.0160	000000.1403	000000.0896	-000000.1330	000000.0000	000000.8750	000006.3655	000003.2400	40666	00210	00588	00941	00028	00554	01662	00612	00104	0 0 0 1 0 1 1 1 1 1 1 1 1 1 1 1	0 0 0 0 0 0 0 0 0 0 0 0 0 0 0 0
2023-10-18T03-06-37.960 PM	000020.0869	-000000.0117	000000.1682	000000.0983	-000000.1259	000000.0000	000000.8719	000006.3655	000003.7200	40636	00219	00654	01006	00031	00554	01657	00612	00112	0 0 0 1 0 1 1 1 1 1 1 1 1 1 1 1	0 0 0 0 0 0 0 0 0 0 0 0 0 0 0 0
2023-10-18T03-06-40.988 PM	000020.0677	-000000.0015	000000.1678	000000.0984	-000000.1211	000000.0000	000000.8701	000006.3655	000003.7200	40607	00240	00653	01007	00033	00554	01654	00612	00112	0 0 0 1 0 1 1 1 1 1 1 1 1 1 1 1	0 0 0 0 0 0 0 0 0 0 0 0 0 0 0 0
2023-10-18T03-06-44.456 PM	000020.0372	-000000.0296	000000.1352	000000.0894	-000000.1330	000000.0000	000000.8676	000006.6176	000003.4800	40561	00182	00576	00940	00028	00554	01650	00608	00108	0 0 0 1 0 1 1 1 1 1 1 1 1 1 1 1	0 0 0 0 0 0 0 0 0 0 0 0 0 0 0 0
2023-10-18T03-06-47.421 PM	000019.9968	000000.0005	000000.1631	000000.0983	-000000.1283	000000.0000	000000.8646	000006.5546	000003.9600	40500	00244	00642	01006	00030	00554	01645	00609	00116	0 0 0 1 0 1 1 1 1 1 1 1 1 1 1 1	0 0 0 0 0 0 0 0 0 0 0 0 0 0 0 0
2023-10-18T03-06-52.160 PM	000019.9437	-000000.0311	000000.1343	000000.0893	-000000.1354	000000.0000	000000.8603	000006.6176	000003.7200	40420	00179	00574	00939	00027	00554	01638	00608	00112	0 0 0 1 0 1 1 1 1 1 1 1 1 1 1 1	0 0 0 0 0 0 0 0 0 0 0 0 0 0 0 0
2023-10-18T03-06-54.452 PM	000019.8967	-000000.0321	000000.1348	000000.0894	-000000.1283	000000.0000	000000.8572	000006.8067	000003.7200	40349	00177	00575	00940	00030	00554	01633	00605	00112	0 0 0 1 0 1 1 1 1 1 1 1 1 1 1 1	0 0 0 0 0 0 0 0 0 0 0 0 0 0 0 0
2023-10-18T03-06-58.061 PM	000019.8324	-000000.0010	000000.1627	000000.0983	-000000.1283	000000.0000	000000.8536	000006.6807	000003.7200	40252	00241	00641	01006	00030	00554	01627	00607	00112	0 0 0 1 0 1 1 1 1 1 1 1 1 1 1 1	0 0 0 0 0 0 0 0 0 0 0 0 0 0 0 0
2023-10-18T03-07-02.486 PM	000019.7900	-000000.0185	000000.1631	000000.0983	-000000.1283	000000.0000	000000.8511	000006.8697	000003.7200	40188	00205	00642	01006	00030	00554	01623	00604	00112	0 0 0 1 0 1 1 1 1 1 1 1 1 1 1 1	0 0 0 0 0 0 0 0 0 0 0 0 0 0 0 0
2023-10-18T03-07-05.640 PM	000019.7337	-000000.0107	000000.1348	000000.0894	-000000.1330	000000.0000	000000.8480	000006.7437	000003.7200	40103	00221	00575	00940	00028	00554	01618	00606	00112	0 0 0 1 0 1 1 1 1 1 1 1 1 1 1 1	0 0 0 0 0 0 0 0 0 0 0 0 0 0 0 0
2023-10-18T03-07-09.453 PM	000019.6932	-000000.0185	000000.1352	000000.0896	-000000.1330	000000.0000	000000.8456	000006.8067	000003.9600	40042	00205	00576	00941	00028	00554	01614	00605	00116	0 0 0 1 0 1 1 1 1 1 1 1 1 1 1 1	0 0 0 0 0 0 0 0 0 0 0 0 0 0 0 0
2023-10-18T03-07-12.449 PM	000019.6402	-000000.0189	000000.1636	000000.0979	-000000.1259	000000.0000	000000.8419	000006.9958	000003.9600	39962	00204	00643	01003	00031	00554	01608	00602	00116	0 0 0 1 0 1 1 1 1 1 1 1 1 1 1 1	0 0 0 0 0 0 0 0 0 0 0 0 0 0 0 0
2023-10-18T03-07-16.482 PM	000019.5832	-000000.0185	000000.1356	000000.0893	-000000.1330	000000.0000	000000.8370	000007.0588	000003.9600	39876	00205	00577	00939	00028	00554	01600	00601	00116	0 0 0 1 0 1 1 1 1 1 1 1 1 1 1 1	0 0 0 0 0 0 0 0 0 0 0 0 0 0 0 0
2023-10-18T03-07-19.451 PM	000019.5402	-000000.0005	000000.1568	000000.0984	-000000.1259	000000.0000	000000.8346	000006.9958	000003.7200	39811	00242	00627	01007	00031	00554	01596	00602	00112	0 0 0 1 0 1 1 1 1 1 1 1 1 1 1 1	0 0 0 0 0 0 0 0 0 0 0 0 0 0 0 0
2023-10-18T03-07-23.447 PM	000019.4858	-000000.0330	000000.1284	000000.0897	-000000.1259	000000.0000	000000.8321	000007.0588	000003.9600	39729	00175	00560	00942	00031	00554	01592	00601	00116	0 0 0 1 0 1 1 1 1 1 1 1 1 1 1 1	0 0 0 0 0 0 0 0 0 0 0 0 0 0 0 0
2023-10-18T03-07-26.413 PM	000019.4454	-000000.0321	000000.1301	000000.0894	-000000.1330	000000.0000	000000.8290	000007.0588	000003.4800	39668	00177	00564	00940	00028	00554	01587	00601	00108	0 0 0 1 0 1 1 1 1 1 1 1 1 1 1 1	0 0 0 0 0 0 0 0 0 0 0 0 0 0 0 0
2023-10-18T03-07-30.414 PM	000019.3924	-000000.0010	000000.1564	000000.0980	-000000.1259	000000.0000	000000.8254	000007.1218	000003.7200	39588	00241	00626	01004	00031	00554	01581	00600	00112	0 0 0 1 0 1 1 1 1 1 1 1 1 1 1 1	0 0 0 0 0 0 0 0 0 0 0 0 0 0 0 0
2023-10-18T03-07-33.458 PM	000019.3526	-000000.0321	000000.1432	000000.0986	-000000.1211	000000.0000	000000.8223	000007.3740	000003.2400	39528	00177	00595	01008	00033	00554	01576	00596	00104	0 0 0 1 0 1 1 1 1 1 1 1 1 1 1 1	0 0 0 0 0 0 0 0 0 0 0 0 0 0 0 0
2023-10-18T03-07-37.635 PM	000019.3009	-000000.0005	000000.1331	000000.0893	-000000.1330	000000.0000	000000.8186	000007.3109	000003.4800	39450	00242	00571	00939	00028	00554	01570	00597	00108	0 0 0 1 0 1 1 1 1 1 1 1 1 1 1 1	0 0 0 0 0 0 0 0 0 0 0 0 0 0 0 0
2023-10-18T03-07-41.730 PM	000019.2492	-000000.0330	000000.1538	000000.0984	-000000.1211	000000.0000	000000.8168	000007.3740	000003.9600	39372	00175	00620	01007	00033	00554	01567	00596	00116	0 0 0 1 0 1 1 1 1 1 1 1 1 1 1 1	0 0 0 0 0 0 0 0 0 0 0 0 0 0 0 0
2023-10-18T03-07-44.742 PM	000019.2135	-000000.0316	000000.1500	000000.0983	-000000.1188	000000.0000	000000.8143	000007.5630	000003.7200	39318	00178	00611	01006	00034	00554	01563	00593	00112	0 0 0 1 0 1 1 1 1 1 1 1 1 1 1 1	0 0 0 0 0 0 0 0 0 0 0 0 0 0 0 0
2023-10-18T03-07-48.697 PM	000019.1763	-000000.0325	000000.1233	000000.0876	-000000.1354	000000.0000	000000.8119	000007.5000	000003.9600	39262	00176	00548	00926	00027	00554	01559	00594	00116	0 0 0 1 0 1 1 1 1 1 1 1 1 1 1 1	0 0 0 0 0 0 0 0 0 0 0 0 0 0 0 0
2023-10-18T03-07-51.159 PM	000019.1379	-000000.0325	000000.1246	000000.0876	-000000.1306	000000.0000	000000.8088	000007.5000	000003.4800	39204	00176	00551	00926	00029	00554	01554	00594	00108	0 0 0 1 0 1 1 1 1 1 1 1 1 1 1 1	0 0 0 0 0 0 0 0 0 0 0 0 0 0 0 0
2023-10-18T03-07-54.673 PM	000019.0842	-000000.0005	000000.1500	000000.0960	-000000.1259	000000.0000	000000.8064	000007.6260	000003.9600	39123	00242	00611	00989	00031	00554	01550	00592	00116	0 0 0 1 0 1 1 1 1 1 1 1 1 1 1 1	0 0 0 0 0 0 0 0 0 0 0 0 0 0 0 0
2023-10-18T03-07-57.608 PM	000019.0491	-000000.0330	000000.1348	000000.0964	-000000.1259	000000.0000	000000.8039	000007.6891	000003.9600	39070	00175	00575	00992	00031	00554	01546	00591	00116	0 0 0 1 0 1 1 1 1 1 1 1 1 1 1 1	0 0 0 0 0 0 0 0 0 0 0 0 0 0 0 0
2023-10-18T03-08-01.719 PM	000019.0014	000000.0005	000000.1314	000000.0872	-000000.1306	000000.0000	000000.8009	000007.5630	000003.9600	38998	00244	00567	00923	00029	00554	01541	00593	00116	0 0 0 1 0 1 1 1 1 1 1 1 1 1 1 1	0 0 0 0 0 0 0 0 0 0 0 0 0 0 0 0
2023-10-18T03-08-04.656 PM	000018.9649	000000.0015	000000.1212	000000.0873	-000000.1330	000000.0000	000000.7990	000007.6891	000003.9600	38943	00246	00543	00924	00028	00554	01538	00591	00116	0 0 0 1 0 1 1 1 1 1 1 1 1 1 1 1	0 0 0 0 0 0 0 0 0 0 0 0 0 0 0 0
2023-10-18T03-08-08.012 PM	000018.9212	-000000.0316	000000.1390	000000.0963	-000000.1259	000000.0000	000000.7966	000007.8151	000003.2400	38877	00178	00585	00991	00031	00554	01534	00589	00104	0 0 0 1 0 1 1 1 1 1 1 1 1 1 1 1	0 0 0 0 0 0 0 0 0 0 0 0 0 0 0 0
2023-10-18T03-08-12.622 PM	000018.8848	-000000.0311	000000.1182	000000.0880	-000000.1283	000000.0000	000000.7941	000007.8151	000003.0000	38822	00179	00536	00929	00030	00554	01530	00589	00100	0 0 0 1 0 1 1 1 1 1 1 1 1 1 1 1	0 0 0 0 0 0 0 0 0 0 0 0 0 0 0 0
2023-10-18T03-08-15.649 PM	000018.8351	000000.0005	000000.1458	000000.0960	-000000.1283	000000.0000	000000.7917	000007.9412	000003.2400	38747	00244	00601	00989	00030	00554	01526	00587	00104	0 0 0 1 0 1 1 1 1 1 1 1 1 1 1 1	0 0 0 0 0 0 0 0 0 0 0 0 0 0 0 0
2023-10-18T03-08-19.605 PM	000018.7933	-000000.0321	000000.1161	000000.0878	-000000.1283	000000.0000	000000.7892	000008.0042	000003.9600	38684	00177	00531	00928	00030	00554	01522	00586	00116	0 0 0 1 0 1 1 1 1 1 1 1 1 1 1 1	0 0 0 0 0 0 0 0 0 0 0 0 0 0 0 0
2023-10-18T03-08-22.745 PM	000018.7615	-000000.0311	000000.1182	000000.0874	-000000.1330	000000.0000	000000.7874	000008.0042	000003.9600	38636	00179	00536	00925	00028	00554	01519	00586	00116	0 0 0 1 0 1 1 1 1 1 1 1 1 1 1 1	0 0 0 0 0 0 0 0 0 0 0 0 0 0 0 0
2023-10-18T03-08-26.715 PM	000018.7158	-000000.0005	000000.1445	000000.0964	-000000.1235	000000.0000	000000.7831	000008.0672	000003.4800	38567	00242	00598	00992	00032	00554	01512	00585	00108	0 0 0 1 0 1 1 1 1 1 1 1 1 1 1 1	0 0 0 0 0 0 0 0 0 0 0 0 0 0 0 0
2023-10-18T03-08-29.618 PM	000018.6826	-000000.0330	000000.1170	000000.0966	-000000.1259	000000.0000	000000.7813	000008.0042	000003.7200	38517	00175	00533	00993	00031	00554	01509	00586	00112	0 0 0 1 0 1 1 1 1 1 1 1 1 1 1 1	0 0 0 0 0 0 0 0 0 0 0 0 0 0 0 0
2023-10-18T03-08-33.595 PM	000018.6376	000000.0015	000000.1398	000000.0888	-000000.1330	000000.0000	000000.7788	000008.0042	000003.2400	38449	00246	00587	00935	00028	00554	01505	00586	00104	0 0 0 1 0 1 1 1 1 1 1 1 1 1 1 1	0 0 0 0 0 0 0 0 0 0 0 0 0 0 0 0
2023-10-18T03-08-37.706 PM	000018.6078	-000000.0005	000000.1331	000000.0878	-000000.1283	000000.0000	000000.7763	000008.0672	000003.7200	38404	00242	00571	00928	00030	00554	01501	00585	00112	0 0 0 1 0 1 1 1 1 1 1 1 1 1 1 1	0 0 0 0 0 0 0 0 0 0 0 0 0 0 0 0
2023-10-18T03-08-40.655 PM	000018.5667	-000000.0311	000000.1187	000000.0967	-000000.1235	000000.0000	000000.7727	000008.1933	000003.7200	38342	00179	00537	00994	00032	00554	01495	00583	00112	0 0 0 1 0 1 1 1 1 1 1 1 1 1 1 1	0 0 0 0 0 0 0 0 0 0 0 0 0 0 0 0
2023-10-18T03-08-44.279 PM	000018.5170	000000.0000	000000.1292	000000.0881	-000000.1283	000000.0000	000000.7714	000008.1933	000003.2400	38267	00243	00562	00930	00030	00554	01493	00583	00104	0 0 0 1 0 1 1 1 1 1 1 1 1 1 1 1	0 0 0 0 0 0 0 0 0 0 0 0 0 0 0 0
2023-10-18T03-08-47.355 PM	000018.4865	000000.0019	000000.1398	000000.0962	-000000.1235	000000.0000	000000.7690	000008.1303	000003.7200	38221	00247	00587	00990	00032	00554	01489	00584	00112	0 0 0 1 0 1 1 1 1 1 1 1 1 1 1 1	0 0 0 0 0 0 0 0 0 0 0 0 0 0 0 0
2023-10-18T03-08-51.888 PM	000018.4434	-000000.0301	000000.1123	000000.0876	-000000.1306	000000.0000	000000.7665	000008.1933	000003.4800	38156	00181	00522	00926	00029	00554	01485	00583	00108	0 0 0 1 0 1 1 1 1 1 1 1 1 1 1 1	0 0 0 0 0 0 0 0 0 0 0 0 0 0 0 0
2023-10-18T03-08-54.995 PM	000018.3997	000000.0015	000000.1348	000000.0964	-000000.1235	000000.0000	000000.7641	000008.2563	000003.4800	38090	00246	00575	00992	00032	00554	01481	00582	00108	0 0 0 1 0 1 1 1 1 1 1 1 1 1 1 1	0 0 0 0 0 0 0 0 0 0 0 0 0 0 0 0
2023-10-18T03-08-58.666 PM	000018.3679	000000.0015	000000.1343	000000.0956	-000000.1283	000000.0000	000000.7616	000008.3193	000003.7200	38042	00246	00574	00986	00030	00554	01477	00581	00112	0 0 0 1 0 1 1 1 1 1 1 1 1 1 1 1	0 0 0 0 0 0 0 0 0 0 0 0 0 0 0 0
2023-10-18T03-09-02.650 PM	000018.3360	-000000.0325	000000.1085	000000.0956	-000000.1306	000000.0000	000000.7598	000008.2563	000003.7200	37994	00176	00513	00986	00029	00554	01474	00582	00112	0 0 0 1 0 1 1 1 1 1 1 1 1 1 1 1	0 0 0 0 0 0 0 0 0 0 0 0 0 0 0 0
2023-10-18T03-09-05.584 PM	000018.2963	000000.0005	000000.1348	000000.0904	-000000.1259	000000.0328	000000.7574	000008.5084	000003.7200	37934	00244	00575	00947	00031	00554	01470	00578	00112	0 0 0 1 0 1 1 1 1 1 1 1 1 1 1 1	0 0 0 0 0 0 0 0 0 0 0 0 0 0 0 0
2023-10-18T03-09-09.589 PM	000018.2578	-000000.0325	000000.1081	000000.0920	-000000.1283	000000.0000	000000.7561	000008.4454	000003.7200	37876	00176	00512	00959	00030	00554	01468	00579	00112	0 0 0 1 0 1 1 1 1 1 1 1 1 1 1 1	0 0 0 0 0 0 0 0 0 0 0 0 0 0 0 0
2023-10-18T03-09-12.647 PM	000018.2300	-000000.0321	000000.1085	000000.0932	-000000.1283	000000.0000	000000.7531	000008.4454	000003.2400	37834	00177	00513	00968	00030	00554	01463	00579	00104	0 0 0 1 0 1 1 1 1 1 1 1 1 1 1 1	0 0 0 0 0 0 0 0 0 0 0 0 0 0 0 0
2023-10-18T03-09-16.706 PM	000018.1889	-000000.0015	000000.1292	000000.0893	-000000.1354	000000.0328	000000.7506	000008.4454	000003.7200	37772	00240	00562	00939	00027	00554	01459	00579	00112	0 0 0 1 0 1 1 1 1 1 1 1 1 1 1 1	0 0 0 0 0 0 0 0 0 0 0 0 0 0 0 0
2023-10-18T03-09-19.753 PM	000018.1624	000000.0019	000000.1288	000000.0963	-000000.1259	000000.0328	000000.7494	000008.6345	000003.4800	37732	00247	00561	00991	00031	00554	01457	00576	00108	0 0 0 1 0 1 1 1 1 1 1 1 1 1 1 1	0 0 0 0 0 0 0 0 0 0 0 0 0 0 0 0
2023-10-18T03-09-23.629 PM	000018.1213	-000000.0335	000000.1021	000000.0877	-000000.1283	000000.0328	000000.7463	000008.6345	000003.7200	37670	00174	00498	00927	00030	00554	01452	00576	00112	0 0 0 1 0 1 1 1 1 1 1 1 1 1 1 1	0 0 0 0 0 0 0 0 0 0 0 0 0 0 0 0
2023-10-18T03-09-26.610 PM	000018.0902	-000000.0311	000000.1013	000000.0870	-000000.1306	000000.0328	000000.7451	000008.6345	000003.0000	37623	00179	00496	00922	00029	00554	01450	00576	00100	0 0 0 1 0 1 1 1 1 1 1 1 1 1 1 1	0 0 0 0 0 0 0 0 0 0 0 0 0 0 0 0
2023-10-18T03-09-30.638 PM	000018.0537	000000.0005	000000.1280	000000.0966	-000000.1188	000000.0328	000000.7420	000008.7605	000003.2400	37568	00244	00559	00993	00034	00554	01445	00574	00104	0 0 0 1 0 1 1 1 1 1 1 1 1 1 1 1	0 0 0 0 0 0 0 0 0 0 0 0 0 0 0 0
2023-10-18T03-09-33.030 PM	000018.0339	000000.0005	000000.1284	000000.0898	-000000.1330	000000.0328	000000.7408	000008.7605	000003.4800	37538	00244	00560	00943	00028	00554	01443	00574	00108	0 0 0 1 0 1 1 1 1 1 1 1 1 1 1 1	0 0 0 0 0 0 0 0 0 0 0 0 0 0 0 0
2023-10-18T03-09-36.922 PM	000017.9967	-000000.0306	000000.1017	000000.0885	-000000.1283	000000.0328	000000.7377	000008.6345	000003.7200	37482	00180	00497	00933	00030	00554	01438	00576	00112	0 0 0 1 0 1 1 1 1 1 1 1 1 1 1 1	0 0 0 0 0 0 0 0 0 0 0 0 0 0 0 0
2023-10-18T03-09-41.299 PM	000017.9517	-000000.0306	000000.0949	000000.0862	-000000.1235	000000.0328	000000.7347	000008.7605	000003.2400	37414	00180	00481	00916	00032	00554	01433	00574	00104	0 0 0 1 0 1 1 1 1 1 1 1 1 1 1 1	0 0 0 0 0 0 0 0 0 0 0 0 0 0 0 0
2023-10-18T03-09-43.967 PM	000017.9364	000000.0010	000000.1212	000000.0947	-000000.1259	000000.0328	000000.7328	000008.8235	000003.7200	37391	00245	00543	00979	00031	00554	01430	00573	00112	0 0 0 1 0 1 1 1 1 1 1 1 1 1 1 1	0 0 0 0 0 0 0 0 0 0 0 0 0 0 0 0
2023-10-18T03-09-48.075 PM	000017.9079	000000.0000	000000.1216	000000.0948	-000000.1283	000000.0328	000000.7316	000008.9496	000003.7200	37348	00243	00544	00980	00030	00554	01428	00571	00112	0 0 0 1 0 1 1 1 1 1 1 1 1 1 1 1	0 0 0 0 0 0 0 0 0 0 0 0 0 0 0 0
2023-10-18T03-09-51.838 PM	000017.8662	-000000.0296	000000.1242	000000.0948	-000000.1235	000000.0328	000000.7316	000008.8235	000003.4800	37285	00182	00550	00980	00032	00554	01428	00573	00108	0 0 0 1 0 1 1 1 1 1 1 1 1 1 1 1	0 0 0 0 0 0 0 0 0 0 0 0 0 0 0 0
2023-10-18T03-09-55.931 PM	000017.8264	-000000.0257	000000.0945	000000.0862	-000000.1306	000000.0328	000000.7261	000008.7605	000003.2400	37225	00190	00480	00916	00029	00554	01419	00574	00104	0 0 0 1 0 1 1 1 1 1 1 1 1 1 1 1	0 0 0 0 0 0 0 0 0 0 0 0 0 0 0 0
2023-10-18T03-09-59.022 PM	000017.7966	-000000.0291	000000.0881	000000.0862	-000000.1259	000000.0328	000000.7249	000009.0126	000003.2400	37180	00183	00465	00916	00031	00554	01417	00570	00104	0 0 0 1 0 1 1 1 1 1 1 1 1 1 1 1	0 0 0 0 0 0 0 0 0 0 0 0 0 0 0 0
2023-10-18T03-10-02.960 PM	000017.7595	-000000.0010	000000.1165	000000.0947	-000000.1235	000000.0328	000000.7218	000009.1387	000003.4800	37124	00241	00532	00979	00032	00554	01412	00568	00108	0 0 0 1 0 1 1 1 1 1 1 1 1 1 1 1	0 0 0 0 0 0 0 0 0 0 0 0 0 0 0 0
2023-10-18T03-10-05.928 PM	000017.7330	-000000.0335	000000.0911	000000.0857	-000000.1283	000000.0328	000000.7206	000008.9496	000003.9600	37084	00174	00472	00912	00030	00554	01410	00571	00116	0 0 0 1 0 1 1 1 1 1 1 1 1 1 1 1	0 0 0 0 0 0 0 0 0 0 0 0 0 0 0 0
2023-10-18T03-10-09.960 PM	000017.6985	000000.0015	000000.1174	000000.0943	-000000.1211	000000.0328	000000.7175	000009.0126	000003.9600	37032	00246	00534	00976	00033	00554	01405	00570	00116	0 0 0 1 0 1 1 1 1 1 1 1 1 1 1 1	0 0 0 0 0 0 0 0 0 0 0 0 0 0 0 0
2023-10-18T03-10-13.992 PM	000017.6727	000000.0010	000000.1161	000000.0948	-000000.1235	000000.0328	000000.7157	000009.0126	000003.2400	36993	00245	00531	00980	00032	00554	01402	00570	00104	0 0 0 1 0 1 1 1 1 1 1 1 1 1 1 1	0 0 0 0 0 0 0 0 0 0 0 0 0 0 0 0
2023-10-18T03-10-16.457 PM	000017.6376	-000000.0316	000000.0831	000000.0862	-000000.1211	000000.0328	000000.7120	000009.2017	000003.2400	36940	00178	00453	00916	00033	00554	01396	00567	00104	0 0 0 1 0 1 1 1 1 1 1 1 1 1 1 1	0 0 0 0 0 0 0 0 0 0 0 0 0 0 0 0
2023-10-18T03-10-20.897 PM	000017.6124	-000000.0209	000000.0843	000000.0854	-000000.1378	000000.0328	000000.7096	000009.0126	000003.9600	36902	00200	00456	00910	00026	00554	01392	00570	00116	0 0 0 1 0 1 1 1 1 1 1 1 1 1 1 1	0 0 0 0 0 0 0 0 0 0 0 0 0 0 0 0
2023-10-18T03-10-23.909 PM	000017.5773	-000000.0219	000000.1114	000000.0945	-000000.1235	000000.0328	000000.7096	000009.2017	000003.4800	36849	00198	00520	00978	00032	00554	01392	00567	00108	0 0 0 1 0 1 1 1 1 1 1 1 1 1 1 1	0 0 0 0 0 0 0 0 0 0 0 0 0 0 0 0
2023-10-18T03-10-27.973 PM	000017.5408	-000000.0058	000000.0856	000000.0858	-000000.1306	000000.0328	000000.7083	000009.2647	000003.7200	36794	00231	00459	00913	00029	00554	01390	00566	00112	0 0 0 1 0 1 1 1 1 1 1 1 1 1 1 1	0 0 0 0 0 0 0 0 0 0 0 0 0 0 0 0
2023-10-18T03-10-30.954 PM	000017.5130	-000000.0083	000000.0856	000000.0860	-000000.1330	000000.0328	000000.7065	000009.2647	000003.4800	36752	00226	00459	00914	00028	00554	01387	00566	00108	0 0 0 1 0 1 1 1 1 1 1 1 1 1 1 1	0 0 0 0 0 0 0 0 0 0 0 0 0 0 0 0
2023-10-18T03-10-34.975 PM	000017.4772	-000000.0243	000000.1114	000000.0948	-000000.1283	000000.0328	000000.7040	000009.2647	000003.7200	36698	00193	00520	00980	00030	00554	01383	00566	00112	0 0 0 1 0 1 1 1 1 1 1 1 1 1 1 1	0 0 0 0 0 0 0 0 0 0 0 0 0 0 0 0
2023-10-18T03-10-38.911 PM	000017.4507	-000000.0316	000000.0763	000000.0865	-000000.1283	000000.0328	000000.7022	000009.2647	000003.4800	36658	00178	00437	00918	00030	00554	01380	00566	00108	0 0 0 1 0 1 1 1 1 1 1 1 1 1 1 1	0 0 0 0 0 0 0 0 0 0 0 0 0 0 0 0
2023-10-18T03-10-41.310 PM	000017.4156	-000000.0034	000000.1072	000000.0943	-000000.1259	000000.0328	000000.7022	000009.4538	000003.9600	36605	00236	00510	00976	00031	00554	01380	00563	00116	0 0 0 1 0 1 1 1 1 1 1 1 1 1 1 1	0 0 0 0 0 0 0 0 0 0 0 0 0 0 0 0
2023-10-18T03-10-45.327 PM	000017.3891	-000000.0024	000000.1068	000000.0944	-000000.1259	000000.0328	000000.6979	000009.2647	000003.9600	36565	00238	00509	00977	00031	00554	01373	00566	00116	0 0 0 1 0 1 1 1 1 1 1 1 1 1 1 1	0 0 0 0 0 0 0 0 0 0 0 0 0 0 0 0
2023-10-18T03-10-48.921 PM	000017.3546	-000000.0311	000000.0759	000000.0862	-000000.1330	000000.0328	000000.6967	000009.5168	000003.0000	36513	00179	00436	00916	00028	00554	01371	00562	00100	0 0 0 1 0 1 1 1 1 1 1 1 1 1 1 1	0 0 0 0 0 0 0 0 0 0 0 0 0 0 0 0
2023-10-18T03-10-52.435 PM	000017.3175	-000000.0024	000000.1068	000000.0943	-000000.1259	000000.0328	000000.6936	000009.5168	000003.9600	36457	00238	00509	00976	00031	00554	01366	00562	00116	0 0 0 1 0 1 1 1 1 1 1 1 1 1 1 1	0 0 0 0 0 0 0 0 0 0 0 0 0 0 0 0
2023-10-18T03-10-55.260 PM	000017.2936	-000000.0335	000000.0970	000000.0943	-000000.1283	000000.0328	000000.6924	000009.4538	000003.0000	36421	00174	00486	00976	00030	00554	01364	00563	00100	0 0 0 1 0 1 1 1 1 1 1 1 1 1 1 1	0 0 0 0 0 0 0 0 0 0 0 0 0 0 0 0
2023-10-18T03-10-59.842 PM	000017.2605	-000000.0015	000000.0788	000000.0858	-000000.1378	000000.0328	000000.6900	000009.3908	000003.9600	36371	00240	00443	00913	00026	00554	01360	00564	00116	0 0 0 1 0 1 1 1 1 1 1 1 1 1 1 1	0 0 0 0 0 0 0 0 0 0 0 0 0 0 0 0
2023-10-18T03-11-03.983 PM	000017.2360	-000000.0034	000000.0737	000000.0855	-000000.1330	000000.0328	000000.6887	000009.5798	000003.7200	36334	00236	00431	00911	00028	00554	01358	00561	00112	0 0 0 1 0 1 1 1 1 1 1 1 1 1 1 1	0 0 0 0 0 0 0 0 0 0 0 0 0 0 0 0
2023-10-18T03-11-06.289 PM	000017.2042	-000000.0306	000000.0924	000000.0923	-000000.1235	000000.0328	000000.6875	000009.5798	000003.7200	36286	00180	00475	00961	00032	00554	01356	00561	00112	0 0 0 1 0 1 1 1 1 1 1 1 1 1 1 1	0 0 0 0 0 0 0 0 0 0 0 0 0 0 0 0
2023-10-18T03-11-10.289 PM	000017.1823	-000000.0316	000000.0720	000000.0841	-000000.1354	000000.0328	000000.6844	000009.6429	000003.4800	36253	00178	00427	00900	00027	00554	01351	00560	00108	0 0 0 1 0 1 1 1 1 1 1 1 1 1 1 1	0 0 0 0 0 0 0 0 0 0 0 0 0 0 0 0
2023-10-18T03-11-13.913 PM	000017.1512	-000000.0029	000000.1013	000000.0925	-000000.1259	000000.0328	000000.6838	000009.6429	000003.4800	36206	00237	00496	00963	00031	00554	01350	00560	00108	0 0 0 1 0 1 1 1 1 1 1 1 1 1 1 1	0 0 0 0 0 0 0 0 0 0 0 0 0 0 0 0
2023-10-18T03-11-17.226 PM	000017.1207	-000000.0316	000000.0708	000000.0843	-000000.1330	000000.0328	000000.6826	000009.7689	000003.9600	36160	00178	00424	00902	00028	00554	01348	00558	00116	0 0 0 1 0 1 1 1 1 1 1 1 1 1 1 1	0 0 0 0 0 0 0 0 0 0 0 0 0 0 0 0
2023-10-18T03-11-20.945 PM	000017.0968	-000000.0321	000000.0661	000000.0842	-000000.1354	000000.0328	000000.6826	000009.6429	000003.2400	36124	00177	00413	00901	00027	00554	01348	00560	00104	0 0 0 1 0 1 1 1 1 1 1 1 1 1 1 1	0 0 0 0 0 0 0 0 0 0 0 0 0 0 0 0
2023-10-18T03-11-24.288 PM	000017.0637	000000.0000	000000.0953	000000.0919	-000000.1283	000000.0328	000000.6795	000009.8319	000003.9600	36074	00243	00482	00958	00030	00554	01343	00557	00116	0 0 0 1 0 1 1 1 1 1 1 1 1 1 1 1	0 0 0 0 0 0 0 0 0 0 0 0 0 0 0 0
2023-10-18T03-11-27.271 PM	000017.0418	-000000.0301	000000.0708	000000.0931	-000000.1211	000000.0328	000000.6777	000009.8319	000003.2400	36041	00181	00424	00967	00033	00554	01340	00557	00104	0 0 0 1 0 1 1 1 1 1 1 1 1 1 1 1	0 0 0 0 0 0 0 0 0 0 0 0 0 0 0 0
2023-10-18T03-11-31.318 PM	000017.0120	-000000.0029	000000.0958	000000.0842	-000000.1330	000000.0328	000000.6765	000009.7059	000003.4800	35996	00237	00483	00901	00028	00554	01338	00559	00108	0 0 0 1 0 1 1 1 1 1 1 1 1 1 1 1	0 0 0 0 0 0 0 0 0 0 0 0 0 0 0 0
2023-10-18T03-11-35.837 PM	000016.9828	-000000.0301	000000.0767	000000.0923	-000000.1259	000000.0328	000000.6728	000009.8950	000003.4800	35952	00181	00438	00961	00031	00554	01332	00556	00108	0 0 0 1 0 1 1 1 1 1 1 1 1 1 1 1	0 0 0 0 0 0 0 0 0 0 0 0 0 0 0 0
2023-10-18T03-11-38.921 PM	000016.9636	-000000.0296	000000.0822	000000.0932	-000000.1211	000000.0328	000000.6722	000009.9580	000003.4800	35923	00182	00451	00968	00033	00554	01331	00555	00108	0 0 0 1 0 1 1 1 1 1 1 1 1 1 1 1	0 0 0 0 0 0 0 0 0 0 0 0 0 0 0 0
2023-10-18T03-11-43.212 PM	000016.9285	-000000.0330	000000.0775	000000.0928	-000000.1283	000000.0328	000000.6710	000009.8950	000003.2400	35870	00175	00440	00965	00030	00554	01329	00556	00104	0 0 0 1 0 1 1 1 1 1 1 1 1 1 1 1	0 0 0 0 0 0 0 0 0 0 0 0 0 0 0 0
2023-10-18T03-11-45.219 PM	000016.9146	000000.0019	000000.0886	000000.0928	-000000.1235	000000.0328	000000.6716	000009.8950	000003.0000	35849	00247	00466	00965	00032	00554	01330	00556	00100	0 0 0 1 0 1 1 1 1 1 1 1 1 1 1 1	0 0 0 0 0 0 0 0 0 0 0 0 0 0 0 0
2023-10-18T03-11-49.455 PM	000016.8847	-000000.0306	000000.0619	000000.0837	-000000.1306	000000.0328	000000.6685	000009.9580	000003.7200	35804	00180	00403	00897	00029	00554	01325	00555	00112	0 0 0 1 0 1 1 1 1 1 1 1 1 1 1 1	0 0 0 0 0 0 0 0 0 0 0 0 0 0 0 0
2023-10-18T03-11-52.609 PM	000016.8655	-000000.0306	000000.0593	000000.0842	-000000.1283	000000.0328	000000.6679	000009.9580	000003.7200	35775	00180	00397	00901	00030	00554	01324	00555	00112	0 0 0 1 0 1 1 1 1 1 1 1 1 1 1 1	0 0 0 0 0 0 0 0 0 0 0 0 0 0 0 0
2023-10-18T03-11-56.546 PM	000016.8390	000000.0019	000000.0890	000000.0919	-000000.1235	000000.0328	000000.6661	000010.0840	000003.7200	35735	00247	00467	00958	00032	00554	01321	00553	00112	0 0 0 1 0 1 1 1 1 1 1 1 1 1 1 1	0 0 0 0 0 0 0 0 0 0 0 0 0 0 0 0
2023-10-18T03-12-00.516 PM	000016.8191	-000000.0301	000000.0619	000000.0909	-000000.1235	000000.0328	000000.6636	000010.1471	000003.7200	35705	00181	00403	00951	00032	00554	01317	00552	00112	0 0 0 1 0 1 1 1 1 1 1 1 1 1 1 1	0 0 0 0 0 0 0 0 0 0 0 0 0 0 0 0
2023-10-18T03-12-03.450 PM	000016.7920	000000.0010	000000.0869	000000.0888	-000000.1306	000000.0328	000000.6630	000010.0840	000003.7200	35664	00245	00462	00935	00029	00554	01316	00553	00112	0 0 0 1 0 1 1 1 1 1 1 1 1 1 1 1	0 0 0 0 0 0 0 0 0 0 0 0 0 0 0 0
2023-10-18T03-12-07.484 PM	000016.7655	-000000.0306	000000.0653	000000.0921	-000000.1259	000000.0328	000000.6605	000010.2101	000003.7200	35624	00180	00411	00960	00031	00554	01312	00551	00112	0 0 0 1 0 1 1 1 1 1 1 1 1 1 1 1	0 0 0 0 0 0 0 0 0 0 0 0 0 0 0 0
2023-10-18T03-12-10.134 PM	000016.7436	-000000.0306	000000.0593	000000.0917	-000000.1259	000000.0328	000000.6593	000010.1471	000003.7200	35591	00180	00397	00957	00031	00554	01310	00552	00112	0 0 0 1 0 1 1 1 1 1 1 1 1 1 1 1	0 0 0 0 0 0 0 0 0 0 0 0 0 0 0 0
2023-10-18T03-12-14.543 PM	000016.7171	000000.0010	000000.0814	000000.0849	-000000.1306	000000.0328	000000.6593	000010.0840	000003.9600	35551	00245	00449	00906	00029	00554	01310	00553	00116	0 0 0 1 0 1 1 1 1 1 1 1 1 1 1 1	0 0 0 0 0 0 0 0 0 0 0 0 0 0 0 0
2023-10-18T03-12-17.194 PM	000016.6965	000000.0015	000000.0835	000000.0919	-000000.1235	000000.0328	000000.6575	000010.1471	000003.7200	35520	00246	00454	00958	00032	00554	01307	00552	00112	0 0 0 1 0 1 1 1 1 1 1 1 1 1 1 1	0 0 0 0 0 0 0 0 0 0 0 0 0 0 0 0
2023-10-18T03-12-21.524 PM	000016.6694	-000000.0311	000000.0542	000000.0845	-000000.1330	000000.0328	000000.6556	000010.1471	000003.4800	35479	00179	00385	00903	00028	00554	01304	00552	00108	0 0 0 1 0 1 1 1 1 1 1 1 1 1 1 1	0 0 0 0 0 0 0 0 0 0 0 0 0 0 0 0
2023-10-18T03-12-24.145 PM	000016.6515	-000000.0296	000000.0551	000000.0839	-000000.1259	000000.0328	000000.6544	000010.2101	000003.7200	35452	00182	00387	00899	00031	00554	01302	00551	00112	0 0 0 1 0 1 1 1 1 1 1 1 1 1 1 1	0 0 0 0 0 0 0 0 0 0 0 0 0 0 0 0
2023-10-18T03-12-28.492 PM	000016.6283	-000000.0010	000000.0843	000000.0928	-000000.1306	000000.0328	000000.6532	000010.2731	000003.7200	35417	00241	00456	00965	00029	00554	01300	00550	00112	0 0 0 1 0 1 1 1 1 1 1 1 1 1 1 1	0 0 0 0 0 0 0 0 0 0 0 0 0 0 0 0
2023-10-18T03-12-32.446 PM	000016.6104	-000000.0306	000000.0538	000000.0857	-000000.1259	000000.0328	000000.6520	000010.2101	000003.9600	35390	00180	00384	00912	00031	00554	01298	00551	00116	0 0 0 1 0 1 1 1 1 1 1 1 1 1 1 1	0 0 0 0 0 0 0 0 0 0 0 0 0 0 0 0
2023-10-18T03-12-35.490 PM	000016.5852	-000000.0024	000000.0843	000000.0865	-000000.1330	000000.0328	000000.6513	000010.3361	000003.4800	35352	00238	00456	00918	00028	00554	01297	00549	00108	0 0 0 1 0 1 1 1 1 1 1 1 1 1 1 1	0 0 0 0 0 0 0 0 0 0 0 0 0 0 0 0
2023-10-18T03-12-37.827 PM	000016.5713	-000000.0335	000000.0513	000000.0825	-000000.1330	000000.0328	000000.6520	000010.2101	000003.4800	35331	00174	00378	00888	00028	00554	01298	00551	00108	0 0 0 1 0 1 1 1 1 1 1 1 1 1 1 1	0 0 0 0 0 0 0 0 0 0 0 0 0 0 0 0
2023-10-18T03-12-42.126 PM	000016.5395	-000000.0330	000000.0513	000000.0826	-000000.1306	000000.0328	000000.6483	000010.3361	000003.2400	35283	00175	00378	00889	00029	00554	01292	00549	00104	0 0 0 1 0 1 1 1 1 1 1 1 1 1 1 1	0 0 0 0 0 0 0 0 0 0 0 0 0 0 0 0
2023-10-18T03-12-46.707 PM	000016.5170	000000.0019	000000.0771	000000.0857	-000000.1235	000000.0328	000000.6471	000010.3992	000003.2400	35249	00247	00439	00912	00032	00554	01290	00548	00104	0 0 0 1 0 1 1 1 1 1 1 1 1 1 1 1	0 0 0 0 0 0 0 0 0 0 0 0 0 0 0 0
2023-10-18T03-12-49.767 PM	000016.4997	000000.0005	000000.0759	000000.0915	-000000.1235	000000.0328	000000.6452	000010.3361	000003.2400	35223	00244	00436	00955	00032	00554	01287	00549	00104	0 0 0 1 0 1 1 1 1 1 1 1 1 1 1 1	0 0 0 0 0 0 0 0 0 0 0 0 0 0 0 0
2023-10-18T03-12-53.801 PM	000016.4785	-000000.0316	000000.0483	000000.0827	-000000.1283	000000.0328	000000.6446	000010.2731	000003.4800	35191	00178	00371	00890	00030	00554	01286	00550	00108	0 0 0 1 0 1 1 1 1 1 1 1 1 1 1 1	0 0 0 0 0 0 0 0 0 0 0 0 0 0 0 0
2023-10-18T03-12-56.829 PM	000016.4580	-000000.0330	000000.0504	000000.0825	-000000.1330	000000.0328	000000.6446	000010.3992	000003.2400	35160	00175	00376	00888	00028	00554	01286	00548	00104	0 0 0 1 0 1 1 1 1 1 1 1 1 1 1 1	0 0 0 0 0 0 0 0 0 0 0 0 0 0 0 0
2023-10-18T03-13-00.469 PM	000016.4341	000000.0005	000000.0788	000000.0904	-000000.1259	000000.0328	000000.6409	000010.4622	000003.7200	35124	00244	00443	00947	00031	00554	01280	00547	00112	0 0 0 1 0 1 1 1 1 1 1 1 1 1 1 1	0 0 0 0 0 0 0 0 0 0 0 0 0 0 0 0
2023-10-18T03-13-03.420 PM	000016.4169	-000000.0321	000000.0436	000000.0831	-000000.1306	000000.0328	000000.6397	000010.5252	000003.2400	35098	00177	00360	00893	00029	00554	01278	00546	00104	0 0 0 1 0 1 1 1 1 1 1 1 1 1 1 1	0 0 0 0 0 0 0 0 0 0 0 0 0 0 0 0
2023-10-18T03-13-07.390 PM	000016.3930	000000.0000	000000.0712	000000.0898	-000000.1354	000000.0328	000000.6391	000010.5252	000003.7200	35062	00243	00425	00943	00027	00554	01277	00546	00112	0 0 0 1 0 1 1 1 1 1 1 1 1 1 1 1	0 0 0 0 0 0 0 0 0 0 0 0 0 0 0 0
2023-10-18T03-13-10.483 PM	000016.3751	-000000.0010	000000.0737	000000.0902	-000000.1306	000000.0328	000000.6373	000010.3992	000003.9600	35035	00241	00431	00946	00029	00554	01274	00548	00116	0 0 0 1 0 1 1 1 1 1 1 1 1 1 1 1	0 0 0 0 0 0 0 0 0 0 0 0 0 0 0 0
2023-10-18T03-13-14.107 PM	000016.3526	-000000.0316	000000.0462	000000.0821	-000000.1283	000000.0328	000000.6354	000010.4622	000003.4800	35001	00178	00366	00885	00030	00554	01271	00547	00108	0 0 0 1 0 1 1 1 1 1 1 1 1 1 1 1	0 0 0 0 0 0 0 0 0 0 0 0 0 0 0 0
2023-10-18T03-13-16.539 PM	000016.3407	000000.0005	000000.0742	000000.0904	-000000.1259	000000.0328	000000.6342	000010.5882	000003.4800	34983	00244	00432	00947	00031	00554	01269	00545	00108	0 0 0 1 0 1 1 1 1 1 1 1 1 1 1 1	0 0 0 0 0 0 0 0 0 0 0 0 0 0 0 0
2023-10-18T03-13-20.807 PM	000016.3168	-000000.0087	000000.0716	000000.0908	-000000.1188	000000.0328	000000.6330	000010.6513	000003.7200	34947	00225	00426	00950	00034	00554	01267	00544	00112	0 0 0 1 0 1 1 1 1 1 1 1 1 1 1 1	0 0 0 0 0 0 0 0 0 0 0 0 0 0 0 0
2023-10-18T03-13-24.463 PM	000016.2989	-000000.0141	000000.0742	000000.0902	-000000.1235	000000.0328	000000.6317	000010.5882	000003.2400	34920	00214	00432	00946	00032	00554	01265	00545	00104	0 0 0 1 0 1 1 1 1 1 1 1 1 1 1 1	0 0 0 0 0 0 0 0 0 0 0 0 0 0 0 0
2023-10-18T03-13-28.432 PM	000016.2784	-000000.0296	000000.0377	000000.0829	-000000.1330	000000.0328	000000.6311	000010.5882	000003.7200	34889	00182	00346	00891	00028	00554	01264	00545	00112	0 0 0 1 0 1 1 1 1 1 1 1 1 1 1 1	0 0 0 0 0 0 0 0 0 0 0 0 0 0 0 0
2023-10-18T03-13-31.414 PM	000016.2618	-000000.0029	000000.0695	000000.0905	-000000.1259	000000.0328	000000.6305	000010.6513	000003.9600	34864	00237	00421	00948	00031	00554	01263	00544	00116	0 0 0 1 0 1 1 1 1 1 1 1 1 1 1 1	0 0 0 0 0 0 0 0 0 0 0 0 0 0 0 0
2023-10-18T03-13-35.384 PM	000016.2366	-000000.0316	000000.0373	000000.0830	-000000.1306	000000.0328	000000.6281	000010.6513	000003.7200	34826	00178	00345	00892	00029	00554	01259	00544	00112	0 0 0 1 0 1 1 1 1 1 1 1 1 1 1 1	0 0 0 0 0 0 0 0 0 0 0 0 0 0 0 0
2023-10-18T03-13-39.511 PM	000016.2207	-000000.0316	000000.0403	000000.0815	-000000.1306	000000.0328	000000.6262	000010.5882	000003.7200	34802	00178	00352	00881	00029	00554	01256	00545	00112	0 0 0 1 0 1 1 1 1 1 1 1 1 1 1 1	0 0 0 0 0 0 0 0 0 0 0 0 0 0 0 0
2023-10-18T03-13-42.494 PM	000016.2022	-000000.0015	000000.0657	000000.0915	-000000.1283	000000.0328	000000.6250	000010.7143	000003.2400	34774	00240	00412	00955	00030	00554	01254	00543	00104	0 0 0 1 0 1 1 1 1 1 1 1 1 1 1 1	0 0 0 0 0 0 0 0 0 0 0 0 0 0 0 0
2023-10-18T03-13-46.087 PM	000016.1830	-000000.0350	000000.0415	000000.0819	-000000.1306	000000.0328	000000.6238	000010.7773	000003.7200	34745	00171	00355	00884	00029	00554	01252	00542	00112	0 0 0 1 0 1 1 1 1 1 1 1 1 1 1 1	0 0 0 0 0 0 0 0 0 0 0 0 0 0 0 0
2023-10-18T03-13-49.636 PM	000016.1651	-000000.0136	000000.0314	000000.0830	-000000.1354	000000.0328	000000.6225	000010.6513	000003.9600	34718	00215	00331	00892	00027	00554	01250	00544	00116	0 0 0 1 0 1 1 1 1 1 1 1 1 1 1 1	0 0 0 0 0 0 0 0 0 0 0 0 0 0 0 0
2023-10-18T03-13-53.134 PM	000016.1439	-000000.0316	000000.0636	000000.0908	-000000.1283	000000.0328	000000.6207	000010.7143	000003.7200	34686	00178	00407	00950	00030	00554	01247	00543	00112	0 0 0 1 0 1 1 1 1 1 1 1 1 1 1 1	0 0 0 0 0 0 0 0 0 0 0 0 0 0 0 0
2023-10-18T03-13-56.445 PM	000016.1293	-000000.0102	000000.0593	000000.0911	-000000.1235	000000.0328	000000.6189	000010.7143	000003.7200	34664	00222	00397	00952	00032	00554	01244	00543	00112	0 0 0 1 0 1 1 1 1 1 1 1 1 1 1 1	0 0 0 0 0 0 0 0 0 0 0 0 0 0 0 0
2023-10-18T03-14-00.477 PM	000016.1067	-000000.0131	000000.0347	000000.0823	-000000.1330	000000.0328	000000.6183	000010.7143	000003.9600	34630	00216	00339	00887	00028	00554	01243	00543	00116	0 0 0 1 0 1 1 1 1 1 1 1 1 1 1 1	0 0 0 0 0 0 0 0 0 0 0 0 0 0 0 0
2023-10-18T03-14-03.128 PM	000016.0942	000000.0015	000000.0606	000000.0884	-000000.1235	000000.0328	000000.6189	000010.9034	000003.7200	34611	00246	00400	00932	00032	00554	01244	00540	00112	0 0 0 1 0 1 1 1 1 1 1 1 1 1 1 1	0 0 0 0 0 0 0 0 0 0 0 0 0 0 0 0
2023-10-18T03-14-07.756 PM	000016.0736	-000000.0330	000000.0297	000000.0796	-000000.1283	000000.0328	000000.6164	000010.7773	000003.7200	34580	00175	00327	00867	00030	00554	01240	00542	00112	0 0 0 1 0 1 1 1 1 1 1 1 1 1 1 1	0 0 0 0 0 0 0 0 0 0 0 0 0 0 0 0
2023-10-18T03-14-10.818 PM	000016.0604	-000000.0335	000000.0301	000000.0798	-000000.1306	000000.0328	000000.6140	000010.9034	000003.7200	34560	00174	00328	00868	00029	00554	01236	00540	00112	0 0 0 1 0 1 1 1 1 1 1 1 1 1 1 1	0 0 0 0 0 0 0 0 0 0 0 0 0 0 0 0
2023-10-18T03-14-15.116 PM	000016.0345	-000000.0316	000000.0292	000000.0796	-000000.1306	000000.0328	000000.6134	000011.0294	000003.4800	34521	00178	00326	00867	00029	00554	01235	00538	00108	0 0 0 1 0 1 1 1 1 1 1 1 1 1 1 1	0 0 0 0 0 0 0 0 0 0 0 0 0 0 0 0
2023-10-18T03-14-17.705 PM	000016.0272	-000000.0316	000000.0513	000000.0885	-000000.1235	000000.0328	000000.6127	000010.9034	000003.7200	34510	00178	00378	00933	00032	00554	01234	00540	00112	0 0 0 1 0 1 1 1 1 1 1 1 1 1 1 1	0 0 0 0 0 0 0 0 0 0 0 0 0 0 0 0
2023-10-18T03-14-22.067 PM	000016.0040	-000000.0010	000000.0568	000000.0884	-000000.1259	000000.0328	000000.6127	000010.8403	000003.9600	34475	00241	00391	00932	00031	00554	01234	00541	00116	0 0 0 1 0 1 1 1 1 1 1 1 1 1 1 1	0 0 0 0 0 0 0 0 0 0 0 0 0 0 0 0
2023-10-18T03-14-25.111 PM	000016.0027	-000000.0019	000000.0301	000000.0798	-000000.1330	000000.0328	000000.6158	000010.8403	000003.2400	34473	00239	00328	00868	00028	00554	01239	00541	00104	0 0 0 1 0 1 1 1 1 1 1 1 1 1 1 1	0 0 0 0 0 0 0 0 0 0 0 0 0 0 0 0
2023-10-18T03-14-29.096 PM	000016.0418	000000.0019	000000.0271	000000.0808	-000000.1330	000000.0328	000000.6152	000010.9664	000003.9600	34532	00247	00321	00876	00028	00554	01238	00539	00116	0 0 0 1 0 1 1 1 1 1 1 1 1 1 1 1	0 0 0 0 0 0 0 0 0 0 0 0 0 0 0 0
2023-10-18T03-14-32.156 PM	000016.0398	-000000.0330	000000.0212	000000.0811	-000000.1354	000000.0328	000000.6146	000010.8403	000003.7200	34529	00175	00307	00878	00027	00554	01237	00541	00112	0 0 0 1 0 1 1 1 1 1 1 1 1 1 1 1	0 0 0 0 0 0 0 0 0 0 0 0 0 0 0 0
2023-10-18T03-14-35.798 PM	000016.0232	-000000.0029	000000.0521	000000.0886	-000000.1283	000000.0328	000000.6121	000010.8403	000003.4800	34504	00237	00380	00934	00030	00554	01233	00541	00108	0 0 0 1 0 1 1 1 1 1 1 1 1 1 1 1	0 0 0 0 0 0 0 0 0 0 0 0 0 0 0 0
2023-10-18T03-14-39.343 PM	000016.0014	-000000.0335	000000.0254	000000.0795	-000000.1306	000000.0328	000000.6115	000011.0294	000003.7200	34471	00174	00317	00866	00029	00554	01232	00538	00112	0 0 0 1 0 1 1 1 1 1 1 1 1 1 1 1	0 0 0 0 0 0 0 0 0 0 0 0 0 0 0 0
2023-10-18T03-14-42.763 PM	000015.9795	-000000.0325	000000.0233	000000.0796	-000000.1283	000000.0328	000000.6103	000010.8403	000003.7200	34438	00176	00312	00867	00030	00554	01230	00541	00112	0 0 0 1 0 1 1 1 1 1 1 1 1 1 1 1	0 0 0 0 0 0 0 0 0 0 0 0 0 0 0 0
2023-10-18T03-14-46.748 PM	000015.9570	000000.0034	000000.0479	000000.0890	-000000.1259	000000.0328	000000.6097	000010.9664	000003.7200	34404	00250	00370	00937	00031	00554	01229	00539	00112	0 0 0 1 0 1 1 1 1 1 1 1 1 1 1 1	0 0 0 0 0 0 0 0 0 0 0 0 0 0 0 0
2023-10-18T03-14-49.432 PM	000015.9437	-000000.0325	000000.0390	000000.0884	-000000.1211	000000.0328	000000.6085	000011.0294	000003.7200	34384	00176	00349	00932	00033	00554	01227	00538	00112	0 0 0 1 0 1 1 1 1 1 1 1 1 1 1 1	0 0 0 0 0 0 0 0 0 0 0 0 0 0 0 0
2023-10-18T03-14-53.361 PM	000015.9265	-000000.0015	000000.0377	000000.0814	-000000.1354	000000.0328	000000.6066	000011.0294	000003.7200	34358	00240	00346	00880	00027	00554	01224	00538	00112	0 0 0 1 0 1 1 1 1 1 1 1 1 1 1 1	0 0 0 0 0 0 0 0 0 0 0 0 0 0 0 0
2023-10-18T03-14-55.441 PM	000015.9192	-000000.0325	000000.0208	000000.0813	-000000.1330	000000.0328	000000.6066	000011.0294	000003.4800	34347	00176	00306	00879	00028	00554	01224	00538	00108	0 0 0 1 0 1 1 1 1 1 1 1 1 1 1 1	0 0 0 0 0 0 0 0 0 0 0 0 0 0 0 0
2023-10-18T03-14-59.413 PM	000015.9013	000000.0024	000000.0428	000000.0889	-000000.1211	000000.0328	000000.6060	000011.1555	000003.4800	34320	00248	00358	00936	00033	00554	01223	00536	00108	0 0 0 1 0 1 1 1 1 1 1 1 1 1 1 1	0 0 0 0 0 0 0 0 0 0 0 0 0 0 0 0
2023-10-18T03-15-02.034 PM	000015.8887	-000000.0015	000000.0466	000000.0884	-000000.1259	000000.0328	000000.6036	000011.1555	000003.7200	34301	00240	00367	00932	00031	00554	01219	00536	00112	0 0 0 1 0 1 1 1 1 1 1 1 1 1 1 1	0 0 0 0 0 0 0 0 0 0 0 0 0 0 0 0
2023-10-18T03-15-05.736 PM	000015.8669	-000000.0287	000000.0148	000000.0806	-000000.1306	000000.0328	000000.6029	000011.0924	000003.4800	34268	00184	00292	00874	00029	00554	01218	00537	00108	0 0 0 1 0 1 1 1 1 1 1 1 1 1 1 1	0 0 0 0 0 0 0 0 0 0 0 0 0 0 0 0
2023-10-18T03-15-09.376 PM	000015.8536	-000000.0029	000000.0475	000000.0819	-000000.1354	000000.0328	000000.6029	000011.1555	000003.7200	34248	00237	00369	00884	00027	00554	01218	00536	00112	0 0 0 1 0 1 1 1 1 1 1 1 1 1 1 1	0 0 0 0 0 0 0 0 0 0 0 0 0 0 0 0
2023-10-18T03-15-12.734 PM	000015.8350	-000000.0296	000000.0199	000000.0886	-000000.1164	000000.0328	000000.6005	000011.1555	000003.7200	34220	00182	00304	00934	00035	00554	01214	00536	00112	0 0 0 1 0 1 1 1 1 1 1 1 1 1 1 1	0 0 0 0 0 0 0 0 0 0 0 0 0 0 0 0
2023-10-18T03-15-16.342 PM	000015.8225	-000000.0287	000000.0258	000000.0897	-000000.1283	000000.0328	000000.6011	000011.2185	000003.4800	34201	00184	00318	00942	00030	00554	01215	00535	00108	0 0 0 1 0 1 1 1 1 1 1 1 1 1 1 1	0 0 0 0 0 0 0 0 0 0 0 0 0 0 0 0
2023-10-18T03-15-20.436 PM	000015.8059	-000000.0019	000000.0398	000000.0795	-000000.1283	000000.0328	000000.5993	000011.2185	000003.2400	34176	00239	00351	00866	00030	00554	01212	00535	00104	0 0 0 1 0 1 1 1 1 1 1 1 1 1 1 1	0 0 0 0 0 0 0 0 0 0 0 0 0 0 0 0
2023-10-18T03-15-24.312 PM	000015.7953	000000.0034	000000.0369	000000.0894	-000000.1235	000000.0328	000000.5999	000011.2185	000003.4800	34160	00250	00344	00940	00032	00554	01213	00535	00108	0 0 0 1 0 1 1 1 1 1 1 1 1 1 1 1	0 0 0 0 0 0 0 0 0 0 0 0 0 0 0 0
2023-10-18T03-15-27.591 PM	000015.7761	-000000.0301	000000.0093	000000.0810	-000000.1330	000000.0328	000000.5974	000011.0924	000003.7200	34131	00181	00279	00877	00028	00554	01209	00537	00112	0 0 0 1 0 1 1 1 1 1 1 1 1 1 1 1	0 0 0 0 0 0 0 0 0 0 0 0 0 0 0 0
2023-10-18T03-15-31.059 PM	000015.7595	-000000.0019	000000.0415	000000.0886	-000000.1306	000000.0328	000000.5968	000011.1555	000003.7200	34106	00239	00355	00934	00029	00554	01208	00536	00112	0 0 0 1 0 1 1 1 1 1 1 1 1 1 1 1	0 0 0 0 0 0 0 0 0 0 0 0 0 0 0 0
2023-10-18T03-15-33.600 PM	000015.7502	000000.0029	000000.0369	000000.0841	-000000.1306	000000.0328	000000.5962	000011.0924	000003.7200	34092	00249	00344	00900	00029	00554	01207	00537	00112	0 0 0 1 0 1 1 1 1 1 1 1 1 1 1 1	0 0 0 0 0 0 0 0 0 0 0 0 0 0 0 0
2023-10-18T03-15-38.382 PM	000015.7310	-000000.0287	000000.0093	000000.0810	-000000.1306	000000.0328	000000.5962	000011.2815	000003.2400	34063	00184	00279	00877	00029	00554	01207	00534	00104	0 0 0 1 0 1 1 1 1 1 1 1 1 1 1 1	0 0 0 0 0 0 0 0 0 0 0 0 0 0 0 0
2023-10-18T03-15-41.363 PM	000015.7171	000000.0015	000000.0386	000000.0818	-000000.1283	000000.0328	000000.5950	000011.2185	000003.7200	34042	00246	00348	00883	00030	00554	01205	00535	00112	0 0 0 1 0 1 1 1 1 1 1 1 1 1 1 1	0 0 0 0 0 0 0 0 0 0 0 0 0 0 0 0
2023-10-18T03-15-45.314 PM	000015.7018	-000000.0277	000000.0102	000000.0827	-000000.1235	000000.0328	000000.5938	000011.3445	000003.7200	34019	00186	00281	00890	00032	00554	01203	00533	00112	0 0 0 1 0 1 1 1 1 1 1 1 1 1 1 1	0 0 0 0 0 0 0 0 0 0 0 0 0 0 0 0
2023-10-18T03-15-49.408 PM	000015.6886	-000000.0287	000000.0093	000000.0853	-000000.1259	000000.0328	000000.5938	000011.2815	000003.4800	33999	00184	00279	00909	00031	00554	01203	00534	00108	0 0 0 1 0 1 1 1 1 1 1 1 1 1 1 1	0 0 0 0 0 0 0 0 0 0 0 0 0 0 0 0
2023-10-18T03-15-52.340 PM	000015.6727	-000000.0015	000000.0407	000000.0850	-000000.1235	000000.0328	000000.5919	000011.2185	000003.2400	33975	00240	00353	00907	00032	00554	01200	00535	00104	0 0 0 1 0 1 1 1 1 1 1 1 1 1 1 1	0 0 0 0 0 0 0 0 0 0 0 0 0 0 0 0
2023-10-18T03-15-56.418 PM	000015.6581	-000000.0282	000000.0034	000000.0877	-000000.1235	000000.0328	000000.5913	000011.2815	000003.2400	33953	00185	00265	00927	00032	00554	01199	00534	00104	0 0 0 1 0 1 1 1 1 1 1 1 1 1 1 1	0 0 0 0 0 0 0 0 0 0 0 0 0 0 0 0
2023-10-18T03-15-59.304 PM	000015.6462	-000000.0345	000000.0089	000000.0796	-000000.1354	000000.0328	000000.5907	000011.2815	000003.4800	33935	00172	00278	00867	00027	00554	01198	00534	00108	0 0 0 1 0 1 1 1 1 1 1 1 1 1 1 1	0 0 0 0 0 0 0 0 0 0 0 0 0 0 0 0
2023-10-18T03-16-02.772 PM	000015.6323	000000.0024	000000.0331	000000.0884	-000000.1211	000000.0328	000000.5895	000011.3445	000003.4800	33914	00248	00335	00932	00033	00554	01196	00533	00108	0 0 0 1 0 1 1 1 1 1 1 1 1 1 1 1	0 0 0 0 0 0 0 0 0 0 0 0 0 0 0 0
2023-10-18T03-16-05.708 PM	000015.6210	000000.0024	000000.0322	000000.0860	-000000.1259	000000.0328	000000.5895	000011.3445	000003.4800	33897	00248	00333	00914	00031	00554	01196	00533	00108	0 0 0 1 0 1 1 1 1 1 1 1 1 1 1 1	0 0 0 0 0 0 0 0 0 0 0 0 0 0 0 0
2023-10-18T03-16-09.661 PM	000015.6058	-000000.0321	000000.0034	000000.0815	-000000.1306	000000.0328	000000.5895	000011.2815	000003.4800	33874	00177	00265	00881	00029	00554	01196	00534	00108	0 0 0 1 0 1 1 1 1 1 1 1 1 1 1 1	0 0 0 0 0 0 0 0 0 0 0 0 0 0 0 0
2023-10-18T03-16-13.332 PM	000015.5912	-000000.0029	000000.0356	000000.0858	-000000.1306	000000.0328	000000.5882	000011.4076	000003.4800	33852	00237	00341	00913	00029	00554	01194	00532	00108	0 0 0 1 0 1 1 1 1 1 1 1 1 1 1 1	0 0 0 0 0 0 0 0 0 0 0 0 0 0 0 0
2023-10-18T03-16-16.673 PM	000015.5766	-000000.0282	000000.0038	000000.0815	-000000.1235	000000.0328	000000.5864	000011.4076	000003.4800	33830	00185	00266	00881	00032	00554	01191	00532	00108	0 0 0 1 0 1 1 1 1 1 1 1 1 1 1 1	0 0 0 0 0 0 0 0 0 0 0 0 0 0 0 0
2023-10-18T03-16-21.340 PM	000015.5660	-000000.0282	000000.0047	000000.0817	-000000.1235	000000.0328	000000.5852	000011.5336	000003.4800	33814	00185	00268	00882	00032	00554	01189	00530	00108	0 0 0 1 0 1 1 1 1 1 1 1 1 1 1 1	0 0 0 0 0 0 0 0 0 0 0 0 0 0 0 0
[truncated: 84,523 more rows]
