# Supplementary material for: Predicting multiphase flow and tracer transport for an underground chemical explosive test
Source: Sci Rep. 2026 Feb 17;16:9431. doi: 10.1038/s41598-026-35868-w (PMC13002974; doi:10.1038/s41598-026-35868-w)
Supplement: Supplementary file 7 — Supplementary Information 7. [file 41598_2026_35868_MOESM7_ESM.csv]

2023-10-18T01-45-17.956 PM	O2 _%	CO _%	CO2 _%	CH4 _%	NH3 _%	H2 _%	FLOW_LPM	VAC _I HG	TEMP_C	O2 _RawCount	CO _RawCount	CO2 _RawCount	CH4 _RawCount	NH3 _RawCount	H2 _RawCount	FLOW_RawCount	VAC _RawCount	TEMP_RawCount	SSR1_16	ALM1_16
2023-10-18T01-45-20.388 PM	000023.0325	000000.0005	000000.1517	000000.1523	000000.0788	-000000.0336	000000.9688	000002.1429	000005.1600	46220	00011	00373	01132	00049	00553	01815	00679	00136	0 0 0 1 0 1 1 1 1 1 1 1 1 1 1 1	0 0 0 0 0 0 0 0 0 0 0 0 0 0 0 0
2023-10-18T01-45-23.384 PM	000023.0294	000000.0005	000000.1521	000000.1498	000000.0788	-000000.0336	000000.9669	000002.0168	000005.6400	46215	00011	00374	01114	00049	00553	01812	00681	00144	0 0 0 1 0 1 1 1 1 1 1 1 1 1 1 1	0 0 0 0 0 0 0 0 0 0 0 0 0 0 0 0
2023-10-18T01-45-27.384 PM	000023.0268	000000.0005	000000.1683	000000.1543	000000.0808	-000000.0336	000000.9675	000002.1429	000005.6400	46211	00011	00413	01147	00050	00553	01813	00679	00144	0 0 0 1 0 1 1 1 1 1 1 1 1 1 1 1	0 0 0 0 0 0 0 0 0 0 0 0 0 0 0 0
2023-10-18T01-45-31.368 PM	000023.0262	000000.0005	000000.1525	000000.1494	000000.0808	-000000.0336	000000.9669	000002.2059	000005.4000	46210	00011	00375	01111	00050	00553	01812	00678	00140	0 0 0 1 0 1 1 1 1 1 1 1 1 1 1 1	0 0 0 0 0 0 0 0 0 0 0 0 0 0 0 0
2023-10-18T01-45-34.365 PM	000023.0262	000000.0005	000000.1505	000000.1504	000000.0788	-000000.0336	000000.9669	000002.0168	000005.4000	46210	00011	00370	01118	00049	00553	01812	00681	00140	0 0 0 1 0 1 1 1 1 1 1 1 1 1 1 1	0 0 0 0 0 0 0 0 0 0 0 0 0 0 0 0
2023-10-18T01-45-38.365 PM	000023.0275	000000.0009	000000.1658	000000.1548	000000.0808	-000000.0336	000000.9669	000002.1429	000005.1600	46212	00012	00407	01151	00050	00553	01812	00679	00136	0 0 0 1 0 1 1 1 1 1 1 1 1 1 1 1	0 0 0 0 0 0 0 0 0 0 0 0 0 0 0 0
2023-10-18T01-45-41.361 PM	000023.0357	000000.0005	000000.1621	000000.1532	000000.0788	-000000.0336	000000.9681	000002.0798	000005.1600	46225	00011	00398	01139	00049	00553	01814	00680	00136	0 0 0 1 0 1 1 1 1 1 1 1 1 1 1 1	0 0 0 0 0 0 0 0 0 0 0 0 0 0 0 0
2023-10-18T01-45-45.364 PM	000023.0395	000000.0009	000000.1596	000000.1481	000000.0768	-000000.0336	000000.9657	000002.0168	000005.6400	46231	00012	00392	01101	00048	00553	01810	00681	00144	0 0 0 1 0 1 1 1 1 1 1 1 1 1 1 1	0 0 0 0 0 0 0 0 0 0 0 0 0 0 0 0
2023-10-18T01-45-48.375 PM	000023.0395	000000.0005	000000.1638	000000.1529	000000.0808	-000000.0336	000000.9657	000002.2059	000005.1600	46231	00011	00402	01137	00050	00553	01810	00678	00136	0 0 0 1 0 1 1 1 1 1 1 1 1 1 1 1	0 0 0 0 0 0 0 0 0 0 0 0 0 0 0 0
2023-10-18T01-45-52.374 PM	000023.0351	000000.0005	000000.1517	000000.1482	000000.0808	-000000.0336	000000.9681	000002.0798	000005.6400	46224	00011	00373	01102	00050	00553	01814	00680	00144	0 0 0 1 0 1 1 1 1 1 1 1 1 1 1 1	0 0 0 0 0 0 0 0 0 0 0 0 0 0 0 0
2023-10-18T01-45-55.377 PM	000023.0338	000000.0005	000000.1546	000000.1478	000000.0808	-000000.0336	000000.9675	000002.0798	000005.4000	46222	00011	00380	01099	00050	00553	01813	00680	00140	0 0 0 1 0 1 1 1 1 1 1 1 1 1 1 1	0 0 0 0 0 0 0 0 0 0 0 0 0 0 0 0
2023-10-18T01-45-59.362 PM	000023.0319	000000.0005	000000.1646	000000.1553	000000.0828	-000000.0336	000000.9657	000002.2059	000005.6400	46219	00011	00404	01154	00051	00553	01810	00678	00144	0 0 0 1 0 1 1 1 1 1 1 1 1 1 1 1	0 0 0 0 0 0 0 0 0 0 0 0 0 0 0 0
2023-10-18T01-46-03.370 PM	000023.0325	000000.0005	000000.1521	000000.1506	000000.0808	-000000.0336	000000.9675	000002.1429	000005.6400	46220	00011	00374	01120	00050	00553	01813	00679	00144	0 0 0 1 0 1 1 1 1 1 1 1 1 1 1 1	0 0 0 0 0 0 0 0 0 0 0 0 0 0 0 0
2023-10-18T01-46-06.367 PM	000023.0306	000000.0005	000000.1525	000000.1497	000000.0808	-000000.0336	000000.9669	000002.0168	000005.6400	46217	00011	00375	01113	00050	00553	01812	00681	00144	0 0 0 1 0 1 1 1 1 1 1 1 1 1 1 1	0 0 0 0 0 0 0 0 0 0 0 0 0 0 0 0
2023-10-18T01-46-10.354 PM	000023.0287	000000.0005	000000.1687	000000.1543	000000.0788	-000000.0336	000000.9669	000002.0168	000005.4000	46214	00011	00414	01147	00049	00553	01812	00681	00140	0 0 0 1 0 1 1 1 1 1 1 1 1 1 1 1	0 0 0 0 0 0 0 0 0 0 0 0 0 0 0 0
2023-10-18T01-46-13.367 PM	000023.0281	000000.0009	000000.1509	000000.1554	000000.0808	-000000.0336	000000.9675	000002.1429	000004.9200	46213	00012	00371	01155	00050	00553	01813	00679	00132	0 0 0 1 0 1 1 1 1 1 1 1 1 1 1 1	0 0 0 0 0 0 0 0 0 0 0 0 0 0 0 0
2023-10-18T01-46-17.744 PM	000023.0300	000000.0005	000000.1629	000000.1506	000000.0788	-000000.0336	000000.9681	000002.1429	000005.6400	46216	00011	00400	01120	00049	00553	01814	00679	00144	0 0 0 1 0 1 1 1 1 1 1 1 1 1 1 1	0 0 0 0 0 0 0 0 0 0 0 0 0 0 0 0
2023-10-18T01-46-21.620 PM	000023.0332	000000.0005	000000.1530	000000.1547	000000.0808	-000000.0336	000000.9663	000002.0168	000005.4000	46221	00011	00376	01150	00050	00553	01811	00681	00140	0 0 0 1 0 1 1 1 1 1 1 1 1 1 1 1	0 0 0 0 0 0 0 0 0 0 0 0 0 0 0 0
2023-10-18T01-46-29.723 PM	000023.0344	000000.0005	000000.1546	000000.1546	000000.0788	-000000.0336	000000.9675	000002.0798	000005.6400	46223	00011	00380	01149	00049	00553	01813	00680	00144	0 0 0 1 0 1 1 1 1 1 1 1 1 1 1 1	0 0 0 0 0 0 0 0 0 0 0 0 0 0 0 0
2023-10-18T01-46-32.618 PM	000023.0363	000000.0005	000000.1525	000000.1497	000000.0808	-000000.0336	000000.9712	000002.1429	000005.1600	46226	00011	00375	01113	00050	00553	01819	00679	00136	0 0 0 1 0 1 1 1 1 1 1 1 1 1 1 1	0 0 0 0 0 0 0 0 0 0 0 0 0 0 0 0
2023-10-18T01-46-36.604 PM	000023.0395	000000.0005	000000.1700	000000.1544	000000.0808	-000000.0336	000000.9669	000002.1429	000005.4000	46231	00011	00417	01148	00050	00553	01812	00679	00140	0 0 0 1 0 1 1 1 1 1 1 1 1 1 1 1	0 0 0 0 0 0 0 0 0 0 0 0 0 0 0 0
2023-10-18T01-46-40.338 PM	000023.0433	000000.0005	000000.1509	000000.1508	000000.0808	-000000.0336	000000.9681	000002.1429	000005.6400	46237	00011	00371	01121	00050	00553	01814	00679	00144	0 0 0 1 0 1 1 1 1 1 1 1 1 1 1 1	0 0 0 0 0 0 0 0 0 0 0 0 0 0 0 0
2023-10-18T01-46-43.320 PM	000023.0427	000000.0005	000000.1509	000000.1504	000000.0747	-000000.0336	000000.9681	000002.0168	000005.4000	46236	00011	00371	01118	00047	00553	01814	00681	00140	0 0 0 1 0 1 1 1 1 1 1 1 1 1 1 1	0 0 0 0 0 0 0 0 0 0 0 0 0 0 0 0
2023-10-18T01-46-47.337 PM	000023.0478	000000.0005	000000.1658	000000.1555	000000.0808	-000000.0336	000000.9681	000002.0168	000005.4000	46244	00011	00407	01156	00050	00553	01814	00681	00140	0 0 0 1 0 1 1 1 1 1 1 1 1 1 1 1	0 0 0 0 0 0 0 0 0 0 0 0 0 0 0 0
2023-10-18T01-46-50.319 PM	000023.0465	000000.0005	000000.1692	000000.1543	000000.0808	-000000.0336	000000.9669	000002.0168	000005.4000	46242	00011	00415	01147	00050	00553	01812	00681	00140	0 0 0 1 0 1 1 1 1 1 1 1 1 1 1 1	0 0 0 0 0 0 0 0 0 0 0 0 0 0 0 0
2023-10-18T01-46-54.601 PM	000023.0490	000000.0005	000000.1525	000000.1506	000000.0808	-000000.0336	000000.9675	000002.1429	000005.6400	46246	00011	00375	01120	00050	00553	01813	00679	00144	0 0 0 1 0 1 1 1 1 1 1 1 1 1 1 1	0 0 0 0 0 0 0 0 0 0 0 0 0 0 0 0
2023-10-18T01-46-58.540 PM	000023.0497	000000.0005	000000.1654	000000.1550	000000.0788	-000000.0336	000000.9694	000002.1429	000005.4000	46247	00011	00406	01152	00049	00553	01816	00679	00140	0 0 0 1 0 1 1 1 1 1 1 1 1 1 1 1	0 0 0 0 0 0 0 0 0 0 0 0 0 0 0 0
2023-10-18T01-47-06.714 PM	000023.0522	000000.0005	000000.1671	000000.1539	000000.0808	-000000.0336	000000.9688	000002.0798	000005.4000	46251	00011	00410	01144	00050	00553	01815	00680	00140	0 0 0 1 0 1 1 1 1 1 1 1 1 1 1 1	0 0 0 0 0 0 0 0 0 0 0 0 0 0 0 0
2023-10-18T01-47-10.573 PM	000023.0541	000000.0005	000000.1554	000000.1500	000000.0788	-000000.0336	000000.9675	000002.1429	000005.4000	46254	00011	00382	01115	00049	00553	01813	00679	00140	0 0 0 1 0 1 1 1 1 1 1 1 1 1 1 1	0 0 0 0 0 0 0 0 0 0 0 0 0 0 0 0
2023-10-18T01-47-13.572 PM	000023.0585	000000.0005	000000.1662	000000.1539	000000.0788	-000000.0336	000000.9700	000002.0798	000005.6400	46261	00011	00408	01144	00049	00553	01817	00680	00144	0 0 0 1 0 1 1 1 1 1 1 1 1 1 1 1	0 0 0 0 0 0 0 0 0 0 0 0 0 0 0 0
2023-10-18T01-47-17.587 PM	000023.0642	000000.0009	000000.1538	000000.1510	000000.0808	-000000.0336	000000.9669	000002.0168	000005.4000	46270	00012	00378	01123	00050	00553	01812	00681	00140	0 0 0 1 0 1 1 1 1 1 1 1 1 1 1 1	0 0 0 0 0 0 0 0 0 0 0 0 0 0 0 0
2023-10-18T01-47-20.570 PM	000023.0655	000000.0005	000000.1525	000000.1506	000000.0808	-000000.0336	000000.9688	000002.0168	000005.4000	46272	00011	00375	01120	00050	00553	01815	00681	00140	0 0 0 1 0 1 1 1 1 1 1 1 1 1 1 1	0 0 0 0 0 0 0 0 0 0 0 0 0 0 0 0
2023-10-18T01-47-24.648 PM	000023.0623	000000.0009	000000.1679	000000.1548	000000.0788	-000000.0336	000000.9688	000002.0168	000005.1600	46267	00012	00412	01151	00049	00553	01815	00681	00136	0 0 0 1 0 1 1 1 1 1 1 1 1 1 1 1	0 0 0 0 0 0 0 0 0 0 0 0 0 0 0 0
2023-10-18T01-47-27.298 PM	000023.0566	000000.0009	000000.1679	000000.1542	000000.0788	-000000.0336	000000.9681	000002.1429	000005.1600	46258	00012	00412	01146	00049	00553	01814	00679	00136	0 0 0 1 0 1 1 1 1 1 1 1 1 1 1 1	0 0 0 0 0 0 0 0 0 0 0 0 0 0 0 0
2023-10-18T01-47-31.299 PM	000023.0535	000000.0005	000000.1538	000000.1489	000000.0788	-000000.0336	000000.9700	000002.1429	000005.4000	46253	00011	00378	01107	00049	00553	01817	00679	00140	0 0 0 1 0 1 1 1 1 1 1 1 1 1 1 1	0 0 0 0 0 0 0 0 0 0 0 0 0 0 0 0
2023-10-18T01-47-34.296 PM	000023.0541	000000.0005	000000.1596	000000.1502	000000.0788	-000000.0336	000000.9681	000002.1429	000004.9200	46254	00011	00392	01117	00049	00553	01814	00679	00132	0 0 0 1 0 1 1 1 1 1 1 1 1 1 1 1	0 0 0 0 0 0 0 0 0 0 0 0 0 0 0 0
2023-10-18T01-47-38.625 PM	000023.0522	000000.0005	000000.1563	000000.1547	000000.0808	-000000.0336	000000.9688	000002.1429	000005.4000	46251	00011	00384	01150	00050	00553	01815	00679	00140	0 0 0 1 0 1 1 1 1 1 1 1 1 1 1 1	0 0 0 0 0 0 0 0 0 0 0 0 0 0 0 0
2023-10-18T01-47-41.419 PM	000023.0516	000000.0005	000000.1525	000000.1498	000000.0788	-000000.0336	000000.9688	000001.9538	000005.1600	46250	00011	00375	01114	00049	00553	01815	00682	00136	0 0 0 1 0 1 1 1 1 1 1 1 1 1 1 1	0 0 0 0 0 0 0 0 0 0 0 0 0 0 0 0
2023-10-18T01-47-44.685 PM	000023.0604	000000.0005	000000.1538	000000.1472	000000.0788	-000000.0336	000000.9681	000002.0798	000005.1600	46264	00011	00378	01095	00049	00553	01814	00680	00136	0 0 0 1 0 1 1 1 1 1 1 1 1 1 1 1	0 0 0 0 0 0 0 0 0 0 0 0 0 0 0 0
2023-10-18T01-47-47.665 PM	000023.0655	000000.0005	000000.1513	000000.1481	000000.0788	-000000.0336	000000.9681	000002.2059	000005.4000	46272	00011	00372	01101	00049	00553	01814	00678	00140	0 0 0 1 0 1 1 1 1 1 1 1 1 1 1 1	0 0 0 0 0 0 0 0 0 0 0 0 0 0 0 0
2023-10-18T01-47-51.665 PM	000023.0706	000000.0005	000000.1671	000000.1538	000000.0808	-000000.0336	000000.9681	000002.1429	000005.4000	46280	00011	00410	01143	00050	00553	01814	00679	00140	0 0 0 1 0 1 1 1 1 1 1 1 1 1 1 1	0 0 0 0 0 0 0 0 0 0 0 0 0 0 0 0
2023-10-18T01-47-54.661 PM	000023.0731	000000.0005	000000.1525	000000.1534	000000.0788	-000000.0336	000000.9688	000002.0168	000005.4000	46284	00011	00375	01140	00049	00553	01815	00681	00140	0 0 0 1 0 1 1 1 1 1 1 1 1 1 1 1	0 0 0 0 0 0 0 0 0 0 0 0 0 0 0 0
2023-10-18T01-47-58.616 PM	000023.0750	000000.0009	000000.1683	000000.1481	000000.0768	-000000.0336	000000.9681	000002.0168	000005.4000	46287	00012	00413	01101	00048	00553	01814	00681	00140	0 0 0 1 0 1 1 1 1 1 1 1 1 1 1 1	0 0 0 0 0 0 0 0 0 0 0 0 0 0 0 0
2023-10-18T01-48-01.458 PM	000023.0788	000000.0009	000000.1675	000000.1534	000000.0788	-000000.0336	000000.9688	000002.0798	000005.6400	46293	00012	00411	01140	00049	00553	01815	00680	00144	0 0 0 1 0 1 1 1 1 1 1 1 1 1 1 1	0 0 0 0 0 0 0 0 0 0 0 0 0 0 0 0
2023-10-18T01-48-05.431 PM	000023.0731	000000.0005	000000.1521	000000.1504	000000.0768	-000000.0336	000000.9694	000002.0798	000005.6400	46284	00011	00374	01118	00048	00553	01816	00680	00144	0 0 0 1 0 1 1 1 1 1 1 1 1 1 1 1	0 0 0 0 0 0 0 0 0 0 0 0 0 0 0 0
2023-10-18T01-48-14.500 PM	000023.0687	000000.0005	000000.1687	000000.1508	000000.0788	-000000.0336	000000.9663	000002.0798	000005.6400	46277	00011	00414	01121	00049	00553	01811	00680	00144	0 0 0 1 0 1 1 1 1 1 1 1 1 1 1 1	0 0 0 0 0 0 0 0 0 0 0 0 0 0 0 0
2023-10-18T01-48-17.716 PM	000023.0668	000000.0009	000000.1658	000000.1551	000000.0808	-000000.0336	000000.9681	000002.1429	000005.1600	46274	00012	00407	01153	00050	00553	01814	00679	00136	0 0 0 1 0 1 1 1 1 1 1 1 1 1 1 1	0 0 0 0 0 0 0 0 0 0 0 0 0 0 0 0
2023-10-18T01-48-20.713 PM	000023.0649	000000.0009	000000.1662	000000.1544	000000.0768	-000000.0336	000000.9694	000002.0168	000005.1600	46271	00012	00408	01148	00048	00553	01816	00681	00136	0 0 0 1 0 1 1 1 1 1 1 1 1 1 1 1	0 0 0 0 0 0 0 0 0 0 0 0 0 0 0 0
2023-10-18T01-48-24.638 PM	000023.0611	000000.0005	000000.1530	000000.1498	000000.0768	-000000.0336	000000.9694	000001.9538	000005.4000	46265	00011	00376	01114	00048	00553	01816	00682	00140	0 0 0 1 0 1 1 1 1 1 1 1 1 1 1 1	0 0 0 0 0 0 0 0 0 0 0 0 0 0 0 0
2023-10-18T01-48-27.650 PM	000023.0598	000000.0005	000000.1500	000000.1501	000000.0788	-000000.0336	000000.9688	000002.1429	000005.4000	46263	00011	00369	01116	00049	00553	01815	00679	00140	0 0 0 1 0 1 1 1 1 1 1 1 1 1 1 1	0 0 0 0 0 0 0 0 0 0 0 0 0 0 0 0
2023-10-18T01-48-31.635 PM	000023.0560	000000.0005	000000.1658	000000.1554	000000.0828	-000000.0336	000000.9706	000002.1429	000005.1600	46257	00011	00407	01155	00051	00553	01818	00679	00136	0 0 0 1 0 1 1 1 1 1 1 1 1 1 1 1	0 0 0 0 0 0 0 0 0 0 0 0 0 0 0 0
2023-10-18T01-48-35.635 PM	000023.0547	000000.0009	000000.1530	000000.1509	000000.0788	-000000.0336	000000.9688	000002.0168	000005.4000	46255	00012	00376	01122	00049	00553	01815	00681	00140	0 0 0 1 0 1 1 1 1 1 1 1 1 1 1 1	0 0 0 0 0 0 0 0 0 0 0 0 0 0 0 0
2023-10-18T01-48-38.663 PM	000023.0566	000000.0009	000000.1696	000000.1513	000000.0808	-000000.0336	000000.9688	000002.0798	000005.4000	46258	00012	00416	01125	00050	00553	01815	00680	00140	0 0 0 1 0 1 1 1 1 1 1 1 1 1 1 1	0 0 0 0 0 0 0 0 0 0 0 0 0 0 0 0
2023-10-18T01-48-43.245 PM	000023.0528	000000.0009	000000.1550	000000.1502	000000.0768	-000000.0336	000000.9663	000002.0798	000005.4000	46252	00012	00381	01117	00048	00553	01811	00680	00140	0 0 0 1 0 1 1 1 1 1 1 1 1 1 1 1	0 0 0 0 0 0 0 0 0 0 0 0 0 0 0 0
2023-10-18T01-48-46.258 PM	000023.0490	000000.0009	000000.1667	000000.1538	000000.0788	-000000.0336	000000.9663	000002.2059	000005.1600	46246	00012	00409	01143	00049	00553	01811	00678	00136	0 0 0 1 0 1 1 1 1 1 1 1 1 1 1 1	0 0 0 0 0 0 0 0 0 0 0 0 0 0 0 0
2023-10-18T01-48-50.244 PM	000023.0465	000000.0005	000000.1534	000000.1517	000000.0808	-000000.0336	000000.9675	000002.0168	000005.1600	46242	00011	00377	01128	00050	00553	01813	00681	00136	0 0 0 1 0 1 1 1 1 1 1 1 1 1 1 1	0 0 0 0 0 0 0 0 0 0 0 0 0 0 0 0
2023-10-18T01-48-53.225 PM	000023.0471	000000.0005	000000.1554	000000.1495	000000.0828	-000000.0336	000000.9688	000002.1429	000005.1600	46243	00011	00382	01112	00051	00553	01815	00679	00136	0 0 0 1 0 1 1 1 1 1 1 1 1 1 1 1	0 0 0 0 0 0 0 0 0 0 0 0 0 0 0 0
2023-10-18T01-48-57.243 PM	000023.0478	000000.0005	000000.1654	000000.1546	000000.0788	-000000.0336	000000.9688	000002.1429	000005.1600	46244	00011	00406	01149	00049	00553	01815	00679	00136	0 0 0 1 0 1 1 1 1 1 1 1 1 1 1 1	0 0 0 0 0 0 0 0 0 0 0 0 0 0 0 0
2023-10-18T01-49-00.224 PM	000023.0459	000000.0005	000000.1671	000000.1547	000000.0808	-000000.0336	000000.9700	000002.0168	000005.4000	46241	00011	00410	01150	00050	00553	01817	00681	00140	0 0 0 1 0 1 1 1 1 1 1 1 1 1 1 1	0 0 0 0 0 0 0 0 0 0 0 0 0 0 0 0
2023-10-18T01-49-04.225 PM	000023.0433	000000.0005	000000.1534	000000.1493	000000.0788	-000000.0336	000000.9694	000002.0798	000005.6400	46237	00011	00377	01110	00049	00553	01816	00680	00144	0 0 0 1 0 1 1 1 1 1 1 1 1 1 1 1	0 0 0 0 0 0 0 0 0 0 0 0 0 0 0 0
2023-10-18T01-49-08.226 PM	000023.0433	000000.0009	000000.1662	000000.1544	000000.0828	-000000.0336	000000.9681	000002.1429	000005.4000	46237	00012	00408	01148	00051	00553	01814	00679	00140	0 0 0 1 0 1 1 1 1 1 1 1 1 1 1 1	0 0 0 0 0 0 0 0 0 0 0 0 0 0 0 0
2023-10-18T01-49-11.223 PM	000023.0433	000000.0005	000000.1600	000000.1553	000000.0788	-000000.0336	000000.9675	000002.0168	000005.1600	46237	00011	00393	01154	00049	00553	01813	00681	00136	0 0 0 1 0 1 1 1 1 1 1 1 1 1 1 1	0 0 0 0 0 0 0 0 0 0 0 0 0 0 0 0
2023-10-18T01-49-15.224 PM	000023.0401	000000.0009	000000.1600	000000.1497	000000.0768	-000000.0336	000000.9681	000002.0168	000005.4000	46232	00012	00393	01113	00048	00553	01814	00681	00140	0 0 0 1 0 1 1 1 1 1 1 1 1 1 1 1	0 0 0 0 0 0 0 0 0 0 0 0 0 0 0 0
2023-10-18T01-49-18.224 PM	000023.0395	000000.0005	000000.1687	000000.1544	000000.0808	-000000.0336	000000.9700	000002.1429	000005.1600	46231	00011	00414	01148	00050	00553	01817	00679	00136	0 0 0 1 0 1 1 1 1 1 1 1 1 1 1 1	0 0 0 0 0 0 0 0 0 0 0 0 0 0 0 0
2023-10-18T01-49-22.228 PM	000023.0395	000000.0005	000000.1509	000000.1505	000000.0788	-000000.0336	000000.9700	000002.0798	000005.8800	46231	00011	00371	01119	00049	00553	01817	00680	00148	0 0 0 1 0 1 1 1 1 1 1 1 1 1 1 1	0 0 0 0 0 0 0 0 0 0 0 0 0 0 0 0
2023-10-18T01-49-25.210 PM	000023.0376	000000.0005	000000.1509	000000.1500	000000.0808	-000000.0336	000000.9669	000002.0798	000004.6800	46228	00011	00371	01115	00050	00553	01812	00680	00128	0 0 0 1 0 1 1 1 1 1 1 1 1 1 1 1	0 0 0 0 0 0 0 0 0 0 0 0 0 0 0 0
2023-10-18T01-49-29.227 PM	000023.0382	000000.0009	000000.1667	000000.1539	000000.0808	-000000.0336	000000.9675	000002.1429	000005.4000	46229	00012	00409	01144	00050	00553	01813	00679	00140	0 0 0 1 0 1 1 1 1 1 1 1 1 1 1 1	0 0 0 0 0 0 0 0 0 0 0 0 0 0 0 0
2023-10-18T01-49-33.212 PM	000023.0376	000000.0005	000000.1521	000000.1495	000000.0808	-000000.0336	000000.9681	000002.2059	000004.9200	46228	00011	00374	01112	00050	00553	01814	00678	00132	0 0 0 1 0 1 1 1 1 1 1 1 1 1 1 1	0 0 0 0 0 0 0 0 0 0 0 0 0 0 0 0
2023-10-18T01-49-36.193 PM	000023.0401	000000.0005	000000.1521	000000.1506	000000.0788	-000000.0336	000000.9669	000002.0168	000005.4000	46232	00011	00374	01120	00049	00553	01812	00681	00140	0 0 0 1 0 1 1 1 1 1 1 1 1 1 1 1	0 0 0 0 0 0 0 0 0 0 0 0 0 0 0 0
2023-10-18T01-49-40.211 PM	000023.0414	000000.0009	000000.1654	000000.1548	000000.0788	-000000.0336	000000.9663	000002.0798	000005.8800	46234	00012	00406	01151	00049	00553	01811	00680	00148	0 0 0 1 0 1 1 1 1 1 1 1 1 1 1 1	0 0 0 0 0 0 0 0 0 0 0 0 0 0 0 0
2023-10-18T01-49-43.193 PM	000023.0427	000000.0005	000000.1517	000000.1548	000000.0788	-000000.0336	000000.9669	000002.1429	000004.9200	46236	00011	00373	01151	00049	00553	01812	00679	00132	0 0 0 1 0 1 1 1 1 1 1 1 1 1 1 1	0 0 0 0 0 0 0 0 0 0 0 0 0 0 0 0
2023-10-18T01-49-47.195 PM	000023.0414	000000.0005	000000.1700	000000.1505	000000.0788	-000000.0336	000000.9669	000002.0798	000005.1600	46234	00011	00417	01119	00049	00553	01812	00680	00136	0 0 0 1 0 1 1 1 1 1 1 1 1 1 1 1	0 0 0 0 0 0 0 0 0 0 0 0 0 0 0 0
2023-10-18T01-49-50.192 PM	000023.0446	000000.0005	000000.1671	000000.1553	000000.0788	-000000.0336	000000.9663	000002.0798	000005.6400	46239	00011	00410	01154	00049	00553	01811	00680	00144	0 0 0 1 0 1 1 1 1 1 1 1 1 1 1 1	0 0 0 0 0 0 0 0 0 0 0 0 0 0 0 0
2023-10-18T01-49-54.194 PM	000023.0446	000000.0005	000000.1513	000000.1495	000000.0768	-000000.0336	000000.9675	000002.1429	000005.6400	46239	00011	00372	01112	00048	00553	01813	00679	00144	0 0 0 1 0 1 1 1 1 1 1 1 1 1 1 1	0 0 0 0 0 0 0 0 0 0 0 0 0 0 0 0
2023-10-18T01-49-58.476 PM	000023.0509	000000.0005	000000.1667	000000.1544	000000.0828	-000000.0336	000000.9675	000002.1429	000005.1600	46249	00011	00409	01148	00051	00553	01813	00679	00136	0 0 0 1 0 1 1 1 1 1 1 1 1 1 1 1	0 0 0 0 0 0 0 0 0 0 0 0 0 0 0 0
2023-10-18T01-50-01.203 PM	000023.0522	000000.0005	000000.1692	000000.1547	000000.0788	-000000.0336	000000.9688	000002.0168	000005.4000	46251	00011	00415	01150	00049	00553	01815	00681	00140	0 0 0 1 0 1 1 1 1 1 1 1 1 1 1 1	0 0 0 0 0 0 0 0 0 0 0 0 0 0 0 0
2023-10-18T01-50-05.191 PM	000023.0566	000000.0005	000000.1509	000000.1505	000000.0808	-000000.0336	000000.9688	000002.0168	000005.6400	46258	00011	00371	01119	00050	00553	01815	00681	00144	0 0 0 1 0 1 1 1 1 1 1 1 1 1 1 1	0 0 0 0 0 0 0 0 0 0 0 0 0 0 0 0
2023-10-18T01-50-08.173 PM	000023.0585	000000.0009	000000.1509	000000.1494	000000.0828	-000000.0336	000000.9681	000002.1429	000005.6400	46261	00012	00371	01111	00051	00553	01814	00679	00144	0 0 0 1 0 1 1 1 1 1 1 1 1 1 1 1	0 0 0 0 0 0 0 0 0 0 0 0 0 0 0 0
2023-10-18T01-50-12.173 PM	000023.0592	000000.0009	000000.1671	000000.1548	000000.0808	-000000.0336	000000.9681	000002.0168	000005.1600	46262	00012	00410	01151	00050	00553	01814	00681	00136	0 0 0 1 0 1 1 1 1 1 1 1 1 1 1 1	0 0 0 0 0 0 0 0 0 0 0 0 0 0 0 0
2023-10-18T01-50-16.471 PM	000023.0592	000000.0005	000000.1534	000000.1501	000000.0788	-000000.0336	000000.9669	000002.1429	000005.6400	46262	00011	00377	01116	00049	00553	01812	00679	00144	0 0 0 1 0 1 1 1 1 1 1 1 1 1 1 1	0 0 0 0 0 0 0 0 0 0 0 0 0 0 0 0
2023-10-18T01-50-19.170 PM	000023.0579	000000.0005	000000.1683	000000.1508	000000.0788	-000000.0336	000000.9694	000002.1429	000005.6400	46260	00011	00413	01121	00049	00553	01816	00679	00144	0 0 0 1 0 1 1 1 1 1 1 1 1 1 1 1	0 0 0 0 0 0 0 0 0 0 0 0 0 0 0 0
2023-10-18T01-50-23.186 PM	000023.0617	000000.0005	000000.1509	000000.1516	000000.0788	-000000.0336	000000.9694	000002.0168	000005.1600	46266	00011	00371	01127	00049	00553	01816	00681	00136	0 0 0 1 0 1 1 1 1 1 1 1 1 1 1 1	0 0 0 0 0 0 0 0 0 0 0 0 0 0 0 0
2023-10-18T01-50-26.183 PM	000023.0661	000000.0005	000000.1530	000000.1498	000000.0788	-000000.0336	000000.9688	000002.0798	000005.4000	46273	00011	00376	01114	00049	00553	01815	00680	00140	0 0 0 1 0 1 1 1 1 1 1 1 1 1 1 1	0 0 0 0 0 0 0 0 0 0 0 0 0 0 0 0
2023-10-18T01-50-30.168 PM	000023.0655	000000.0005	000000.1671	000000.1557	000000.0808	-000000.0336	000000.9681	000002.2059	000005.4000	46272	00011	00410	01157	00050	00553	01814	00678	00140	0 0 0 1 0 1 1 1 1 1 1 1 1 1 1 1	0 0 0 0 0 0 0 0 0 0 0 0 0 0 0 0
2023-10-18T01-50-33.167 PM	000023.0674	000000.0009	000000.1662	000000.1553	000000.0788	-000000.0336	000000.9700	000002.1429	000005.4000	46275	00012	00408	01154	00049	00553	01817	00679	00140	0 0 0 1 0 1 1 1 1 1 1 1 1 1 1 1	0 0 0 0 0 0 0 0 0 0 0 0 0 0 0 0
2023-10-18T01-50-37.164 PM	000023.0655	000000.0005	000000.1509	000000.1502	000000.0768	-000000.0336	000000.9675	000002.0798	000005.4000	46272	00011	00371	01117	00048	00553	01813	00680	00140	0 0 0 1 0 1 1 1 1 1 1 1 1 1 1 1	0 0 0 0 0 0 0 0 0 0 0 0 0 0 0 0
2023-10-18T01-50-41.150 PM	000023.0693	000000.0005	000000.1692	000000.1550	000000.0808	-000000.0336	000000.9700	000002.1429	000005.4000	46278	00011	00415	01152	00050	00553	01817	00679	00140	0 0 0 1 0 1 1 1 1 1 1 1 1 1 1 1	0 0 0 0 0 0 0 0 0 0 0 0 0 0 0 0
2023-10-18T01-50-44.429 PM	000023.0661	000000.0005	000000.1600	000000.1529	000000.0788	-000000.0336	000000.9675	000001.9538	000005.6400	46273	00011	00393	01137	00049	00553	01813	00682	00144	0 0 0 1 0 1 1 1 1 1 1 1 1 1 1 1	0 0 0 0 0 0 0 0 0 0 0 0 0 0 0 0
2023-10-18T01-50-48.415 PM	000023.0712	000000.0005	000000.1600	000000.1479	000000.0788	-000000.0336	000000.9681	000001.9538	000005.4000	46281	00011	00393	01100	00049	00553	01814	00682	00140	0 0 0 1 0 1 1 1 1 1 1 1 1 1 1 1	0 0 0 0 0 0 0 0 0 0 0 0 0 0 0 0
2023-10-18T01-50-51.412 PM	000023.0763	000000.0005	000000.1658	000000.1524	000000.0788	-000000.0336	000000.9681	000002.1429	000005.4000	46289	00011	00407	01133	00049	00553	01814	00679	00140	0 0 0 1 0 1 1 1 1 1 1 1 1 1 1 1	0 0 0 0 0 0 0 0 0 0 0 0 0 0 0 0
2023-10-18T01-50-55.333 PM	000023.0763	000000.0005	000000.1525	000000.1475	000000.0808	-000000.0336	000000.9681	000002.0798	000005.4000	46289	00011	00375	01097	00050	00553	01814	00680	00140	0 0 0 1 0 1 1 1 1 1 1 1 1 1 1 1	0 0 0 0 0 0 0 0 0 0 0 0 0 0 0 0
2023-10-18T01-50-57.602 PM	000023.0750	000000.0005	000000.1675	000000.1531	000000.0808	-000000.0336	000000.9681	000002.0168	000004.9200	46287	00011	00411	01138	00050	00553	01814	00681	00132	0 0 0 1 0 1 1 1 1 1 1 1 1 1 1 1	0 0 0 0 0 0 0 0 0 0 0 0 0 0 0 0
2023-10-18T01-51-01.416 PM	000023.0718	000000.0005	000000.1525	000000.1483	000000.0788	-000000.0336	000000.9688	000002.0168	000005.6400	46282	00011	00375	01103	00049	00553	01815	00681	00144	0 0 0 1 0 1 1 1 1 1 1 1 1 1 1 1	0 0 0 0 0 0 0 0 0 0 0 0 0 0 0 0
2023-10-18T01-51-04.414 PM	000023.0763	000000.0005	000000.1646	000000.1476	000000.0808	-000000.0336	000000.9688	000002.0798	000005.6400	46289	00011	00404	01098	00050	00553	01815	00680	00144	0 0 0 1 0 1 1 1 1 1 1 1 1 1 1 1	0 0 0 0 0 0 0 0 0 0 0 0 0 0 0 0
2023-10-18T01-51-08.414 PM	000023.0782	000000.0005	000000.1567	000000.1523	000000.0747	-000000.0336	000000.9669	000002.0168	000005.1600	46292	00011	00385	01132	00047	00553	01812	00681	00136	0 0 0 1 0 1 1 1 1 1 1 1 1 1 1 1	0 0 0 0 0 0 0 0 0 0 0 0 0 0 0 0
2023-10-18T01-51-12.402 PM	000023.0750	000000.0005	000000.1642	000000.1478	000000.0768	-000000.0336	000000.9681	000002.0168	000005.6400	46287	00011	00403	01099	00048	00553	01814	00681	00144	0 0 0 1 0 1 1 1 1 1 1 1 1 1 1 1	0 0 0 0 0 0 0 0 0 0 0 0 0 0 0 0
2023-10-18T01-51-15.398 PM	000023.0731	000000.0009	000000.1658	000000.1528	000000.0808	-000000.0336	000000.9718	000002.1429	000005.4000	46284	00012	00407	01136	00050	00553	01820	00679	00140	0 0 0 1 0 1 1 1 1 1 1 1 1 1 1 1	0 0 0 0 0 0 0 0 0 0 0 0 0 0 0 0
2023-10-18T01-51-19.398 PM	000023.0750	000000.0005	000000.1513	000000.1481	000000.0768	-000000.0336	000000.9694	000002.1429	000005.6400	46287	00011	00372	01101	00048	00553	01816	00679	00144	0 0 0 1 0 1 1 1 1 1 1 1 1 1 1 1	0 0 0 0 0 0 0 0 0 0 0 0 0 0 0 0
2023-10-18T01-51-22.396 PM	000023.0801	000000.0005	000000.1517	000000.1476	000000.0808	-000000.0336	000000.9688	000002.0798	000005.1600	46295	00011	00373	01098	00050	00553	01815	00680	00136	0 0 0 1 0 1 1 1 1 1 1 1 1 1 1 1	0 0 0 0 0 0 0 0 0 0 0 0 0 0 0 0
2023-10-18T01-51-26.412 PM	000023.0814	000000.0005	000000.1658	000000.1532	000000.0747	-000000.0336	000000.9688	000002.0168	000005.1600	46297	00011	00407	01139	00047	00553	01815	00681	00136	0 0 0 1 0 1 1 1 1 1 1 1 1 1 1 1	0 0 0 0 0 0 0 0 0 0 0 0 0 0 0 0
2023-10-18T01-51-30.415 PM	000023.0801	000000.0005	000000.1500	000000.1482	000000.0747	-000000.0336	000000.9700	000001.9538	000005.1600	46295	00011	00369	01102	00047	00553	01817	00682	00136	0 0 0 1 0 1 1 1 1 1 1 1 1 1 1 1	0 0 0 0 0 0 0 0 0 0 0 0 0 0 0 0
2023-10-18T01-51-33.411 PM	000023.0794	000000.0005	000000.1542	000000.1474	000000.0768	-000000.0336	000000.9681	000002.0798	000005.6400	46294	00011	00379	01096	00048	00553	01814	00680	00144	0 0 0 1 0 1 1 1 1 1 1 1 1 1 1 1	0 0 0 0 0 0 0 0 0 0 0 0 0 0 0 0
2023-10-18T01-51-37.161 PM	000023.0801	000000.0005	000000.1704	000000.1521	000000.0788	-000000.0336	000000.9681	000002.0798	000005.6400	46295	00011	00418	01131	00049	00553	01814	00680	00144	0 0 0 1 0 1 1 1 1 1 1 1 1 1 1 1	0 0 0 0 0 0 0 0 0 0 0 0 0 0 0 0
2023-10-18T01-51-40.128 PM	000023.0820	000000.0005	000000.1530	000000.1525	000000.0808	-000000.0336	000000.9700	000002.1429	000005.1600	46298	00011	00376	01134	00050	00553	01817	00679	00136	0 0 0 1 0 1 1 1 1 1 1 1 1 1 1 1	0 0 0 0 0 0 0 0 0 0 0 0 0 0 0 0
2023-10-18T01-51-44.129 PM	000023.0814	000000.0005	000000.1638	000000.1494	000000.0788	-000000.0336	000000.9712	000002.1429	000005.6400	46297	00011	00402	01111	00049	00553	01819	00679	00144	0 0 0 1 0 1 1 1 1 1 1 1 1 1 1 1	0 0 0 0 0 0 0 0 0 0 0 0 0 0 0 0
2023-10-18T01-51-47.126 PM	000023.0814	000000.0009	000000.1708	000000.1528	000000.0768	-000000.0336	000000.9700	000002.0168	000005.4000	46297	00012	00419	01136	00048	00553	01817	00681	00140	0 0 0 1 0 1 1 1 1 1 1 1 1 1 1 1	0 0 0 0 0 0 0 0 0 0 0 0 0 0 0 0
2023-10-18T01-51-51.110 PM	000023.0782	000000.0005	000000.1521	000000.1506	000000.0747	-000000.0336	000000.9688	000002.0168	000005.1600	46292	00011	00374	01120	00047	00553	01815	00681	00136	0 0 0 1 0 1 1 1 1 1 1 1 1 1 1 1	0 0 0 0 0 0 0 0 0 0 0 0 0 0 0 0
2023-10-18T01-51-54.108 PM	000023.0820	000000.0005	000000.1513	000000.1505	000000.0768	-000000.0336	000000.9688	000002.1429	000005.4000	46298	00011	00372	01119	00048	00553	01815	00679	00140	0 0 0 1 0 1 1 1 1 1 1 1 1 1 1 1	0 0 0 0 0 0 0 0 0 0 0 0 0 0 0 0
2023-10-18T01-51-58.107 PM	000023.0833	000000.0009	000000.1658	000000.1524	000000.0788	-000000.0336	000000.9694	000002.2059	000005.6400	46300	00012	00407	01133	00049	00553	01816	00678	00144	0 0 0 1 0 1 1 1 1 1 1 1 1 1 1 1	0 0 0 0 0 0 0 0 0 0 0 0 0 0 0 0
2023-10-18T01-52-02.364 PM	000023.0794	000000.0005	000000.1521	000000.1479	000000.0788	-000000.0336	000000.9706	000002.0798	000004.9200	46294	00011	00374	01100	00049	00553	01818	00680	00132	0 0 0 1 0 1 1 1 1 1 1 1 1 1 1 1	0 0 0 0 0 0 0 0 0 0 0 0 0 0 0 0
2023-10-18T01-52-11.259 PM	000023.0788	000000.0009	000000.1658	000000.1538	000000.0788	-000000.0336	000000.9694	000002.0168	000005.8800	46293	00012	00407	01143	00049	00553	01816	00681	00148	0 0 0 1 0 1 1 1 1 1 1 1 1 1 1 1	0 0 0 0 0 0 0 0 0 0 0 0 0 0 0 0
2023-10-18T01-52-25.521 PM	000023.0579	000000.0005	000000.1625	000000.1532	000000.0788	-000000.0336	000000.9694	000002.0168	000005.6400	46260	00011	00399	01139	00049	00553	01816	00681	00144	0 0 0 1 0 1 1 1 1 1 1 1 1 1 1 1	0 0 0 0 0 0 0 0 0 0 0 0 0 0 0 0
2023-10-18T01-52-29.366 PM	000023.0535	000000.0009	000000.1613	000000.1475	000000.0828	-000000.0336	000000.9688	000002.0798	000005.1600	46253	00012	00396	01097	00051	00553	01815	00680	00136	0 0 0 1 0 1 1 1 1 1 1 1 1 1 1 1	0 0 0 0 0 0 0 0 0 0 0 0 0 0 0 0
2023-10-18T01-52-33.069 PM	000023.0490	000000.0005	000000.1571	000000.1529	000000.0808	-000000.0336	000000.9675	000002.1429	000005.4000	46246	00011	00386	01137	00050	00553	01813	00679	00140	0 0 0 1 0 1 1 1 1 1 1 1 1 1 1 1	0 0 0 0 0 0 0 0 0 0 0 0 0 0 0 0
2023-10-18T01-52-36.082 PM	000023.0471	000000.0005	000000.1517	000000.1479	000000.0808	-000000.0336	000000.9675	000002.0168	000005.4000	46243	00011	00373	01100	00050	00553	01813	00681	00140	0 0 0 1 0 1 1 1 1 1 1 1 1 1 1 1	0 0 0 0 0 0 0 0 0 0 0 0 0 0 0 0
2023-10-18T01-52-40.085 PM	000023.0452	000000.0005	000000.1683	000000.1528	000000.0808	-000000.0336	000000.9663	000002.0798	000005.6400	46240	00011	00413	01136	00050	00553	01811	00680	00144	0 0 0 1 0 1 1 1 1 1 1 1 1 1 1 1	0 0 0 0 0 0 0 0 0 0 0 0 0 0 0 0
2023-10-18T01-52-43.065 PM	000023.0401	000000.0005	000000.1667	000000.1523	000000.0808	-000000.0336	000000.9675	000002.0798	000005.1600	46232	00011	00409	01132	00050	00553	01813	00680	00136	0 0 0 1 0 1 1 1 1 1 1 1 1 1 1 1	0 0 0 0 0 0 0 0 0 0 0 0 0 0 0 0
2023-10-18T01-52-47.082 PM	000023.0389	000000.0005	000000.1530	000000.1508	000000.0788	-000000.0336	000000.9694	000002.0168	000005.1600	46230	00011	00376	01121	00049	00553	01816	00681	00136	0 0 0 1 0 1 1 1 1 1 1 1 1 1 1 1	0 0 0 0 0 0 0 0 0 0 0 0 0 0 0 0
2023-10-18T01-52-50.078 PM	000023.0382	000000.0005	000000.1505	000000.1500	000000.0788	-000000.0336	000000.9675	000002.2059	000005.4000	46229	00011	00370	01115	00049	00553	01813	00678	00140	0 0 0 1 0 1 1 1 1 1 1 1 1 1 1 1	0 0 0 0 0 0 0 0 0 0 0 0 0 0 0 0
2023-10-18T01-52-54.079 PM	000023.0465	000000.0005	000000.1683	000000.1547	000000.0808	-000000.0336	000000.9694	000002.0168	000005.4000	46242	00011	00413	01150	00050	00553	01816	00681	00140	0 0 0 1 0 1 1 1 1 1 1 1 1 1 1 1	0 0 0 0 0 0 0 0 0 0 0 0 0 0 0 0
2023-10-18T01-52-58.364 PM	000023.0440	000000.0005	000000.1538	000000.1501	000000.0788	-000000.0336	000000.9681	000002.0168	000005.4000	46238	00011	00378	01116	00049	00553	01814	00681	00140	0 0 0 1 0 1 1 1 1 1 1 1 1 1 1 1	0 0 0 0 0 0 0 0 0 0 0 0 0 0 0 0
2023-10-18T01-53-01.062 PM	000023.0420	000000.0005	000000.1658	000000.1500	000000.0808	-000000.0336	000000.9669	000002.1429	000005.1600	46235	00011	00407	01115	00050	00553	01812	00679	00136	0 0 0 1 0 1 1 1 1 1 1 1 1 1 1 1	0 0 0 0 0 0 0 0 0 0 0 0 0 0 0 0
2023-10-18T01-53-05.046 PM	000023.0433	000000.0005	000000.1513	000000.1550	000000.0768	-000000.0336	000000.9681	000002.0798	000005.4000	46237	00011	00372	01152	00048	00553	01814	00680	00140	0 0 0 1 0 1 1 1 1 1 1 1 1 1 1 1	0 0 0 0 0 0 0 0 0 0 0 0 0 0 0 0
2023-10-18T01-53-08.073 PM	000023.0490	000000.0005	000000.1530	000000.1490	000000.0808	-000000.0336	000000.9675	000002.0798	000005.4000	46246	00011	00376	01108	00050	00553	01813	00680	00140	0 0 0 1 0 1 1 1 1 1 1 1 1 1 1 1	0 0 0 0 0 0 0 0 0 0 0 0 0 0 0 0
2023-10-18T01-53-12.055 PM	000023.0478	000000.0005	000000.1675	000000.1548	000000.0808	-000000.0336	000000.9694	000002.2059	000005.4000	46244	00011	00411	01151	00050	00553	01816	00678	00140	0 0 0 1 0 1 1 1 1 1 1 1 1 1 1 1	0 0 0 0 0 0 0 0 0 0 0 0 0 0 0 0
2023-10-18T01-53-16.043 PM	000023.0478	000000.0005	000000.1513	000000.1502	000000.0808	-000000.0336	000000.9675	000002.0168	000005.4000	46244	00011	00372	01117	00050	00553	01813	00681	00140	0 0 0 1 0 1 1 1 1 1 1 1 1 1 1 1	0 0 0 0 0 0 0 0 0 0 0 0 0 0 0 0
2023-10-18T01-53-19.056 PM	000023.0490	000000.0005	000000.1525	000000.1500	000000.0808	-000000.0336	000000.9669	000002.1429	000005.6400	46246	00011	00375	01115	00050	00553	01812	00679	00144	0 0 0 1 0 1 1 1 1 1 1 1 1 1 1 1	0 0 0 0 0 0 0 0 0 0 0 0 0 0 0 0
2023-10-18T01-53-23.056 PM	000023.0509	000000.0005	000000.1683	000000.1546	000000.0828	-000000.0336	000000.9651	000002.1429	000004.9200	46249	00011	00413	01149	00051	00553	01809	00679	00132	0 0 0 1 0 1 1 1 1 1 1 1 1 1 1 1	0 0 0 0 0 0 0 0 0 0 0 0 0 0 0 0
2023-10-18T01-53-26.041 PM	000023.0509	000000.0005	000000.1700	000000.1547	000000.0788	-000000.0336	000000.9669	000002.0168	000005.1600	46249	00011	00417	01150	00049	00553	01812	00681	00136	0 0 0 1 0 1 1 1 1 1 1 1 1 1 1 1	0 0 0 0 0 0 0 0 0 0 0 0 0 0 0 0
2023-10-18T01-53-30.049 PM	000023.0497	000000.0005	000000.1525	000000.1500	000000.0808	-000000.0336	000000.9681	000002.0798	000005.6400	46247	00011	00375	01115	00050	00553	01814	00680	00144	0 0 0 1 0 1 1 1 1 1 1 1 1 1 1 1	0 0 0 0 0 0 0 0 0 0 0 0 0 0 0 0
2023-10-18T01-53-33.035 PM	000023.0490	000000.0005	000000.1662	000000.1517	000000.0808	-000000.0336	000000.9681	000002.1429	000004.6800	46246	00011	00408	01128	00050	00553	01814	00679	00128	0 0 0 1 0 1 1 1 1 1 1 1 1 1 1 1	0 0 0 0 0 0 0 0 0 0 0 0 0 0 0 0
2023-10-18T01-53-37.037 PM	000023.0497	000000.0005	000000.1542	000000.1524	000000.0788	-000000.0336	000000.9675	000002.0168	000005.1600	46247	00011	00379	01133	00049	00553	01813	00681	00136	0 0 0 1 0 1 1 1 1 1 1 1 1 1 1 1	0 0 0 0 0 0 0 0 0 0 0 0 0 0 0 0
2023-10-18T01-53-40.035 PM	000023.0497	000000.0005	000000.1546	000000.1501	000000.0768	-000000.0336	000000.9681	000002.0168	000005.1600	46247	00011	00380	01116	00048	00553	01814	00681	00136	0 0 0 1 0 1 1 1 1 1 1 1 1 1 1 1	0 0 0 0 0 0 0 0 0 0 0 0 0 0 0 0
2023-10-18T01-53-44.036 PM	000023.0541	000000.0005	000000.1658	000000.1548	000000.0808	-000000.0336	000000.9694	000002.2059	000005.1600	46254	00011	00407	01151	00050	00553	01816	00678	00136	0 0 0 1 0 1 1 1 1 1 1 1 1 1 1 1	0 0 0 0 0 0 0 0 0 0 0 0 0 0 0 0
2023-10-18T01-53-48.023 PM	000023.0623	000000.0005	000000.1559	000000.1498	000000.0788	-000000.0336	000000.9681	000002.0798	000005.6400	46267	00011	00383	01114	00049	00553	01814	00680	00144	0 0 0 1 0 1 1 1 1 1 1 1 1 1 1 1	0 0 0 0 0 0 0 0 0 0 0 0 0 0 0 0
2023-10-18T01-53-51.020 PM	000023.0699	000000.0005	000000.1546	000000.1505	000000.0808	-000000.0336	000000.9681	000002.0168	000005.6400	46279	00011	00380	01119	00050	00553	01814	00681	00144	0 0 0 1 0 1 1 1 1 1 1 1 1 1 1 1	0 0 0 0 0 0 0 0 0 0 0 0 0 0 0 0
2023-10-18T01-53-55.021 PM	000023.0706	000000.0005	000000.1662	000000.1553	000000.0788	-000000.0336	000000.9669	000002.0798	000004.9200	46280	00011	00408	01154	00049	00553	01812	00680	00132	0 0 0 1 0 1 1 1 1 1 1 1 1 1 1 1	0 0 0 0 0 0 0 0 0 0 0 0 0 0 0 0
2023-10-18T01-53-58.015 PM	000023.0706	000000.0005	000000.1633	000000.1555	000000.0808	-000000.0336	000000.9681	000002.1429	000005.4000	46280	00011	00401	01156	00050	00553	01814	00679	00140	0 0 0 1 0 1 1 1 1 1 1 1 1 1 1 1	0 0 0 0 0 0 0 0 0 0 0 0 0 0 0 0
2023-10-18T01-54-02.017 PM	000023.0693	000000.0005	000000.1571	000000.1495	000000.0788	-000000.0336	000000.9694	000002.1429	000005.6400	46278	00011	00386	01112	00049	00553	01816	00679	00144	0 0 0 1 0 1 1 1 1 1 1 1 1 1 1 1	0 0 0 0 0 0 0 0 0 0 0 0 0 0 0 0
2023-10-18T01-54-06.002 PM	000023.0693	000000.0005	000000.1608	000000.1551	000000.0808	-000000.0336	000000.9700	000002.1429	000005.4000	46278	00011	00395	01153	00050	00553	01817	00679	00140	0 0 0 1 0 1 1 1 1 1 1 1 1 1 1 1	0 0 0 0 0 0 0 0 0 0 0 0 0 0 0 0
2023-10-18T01-54-09.014 PM	000023.0706	000000.0009	000000.1517	000000.1512	000000.0788	-000000.0336	000000.9694	000002.0168	000005.4000	46280	00012	00373	01124	00049	00553	01816	00681	00140	0 0 0 1 0 1 1 1 1 1 1 1 1 1 1 1	0 0 0 0 0 0 0 0 0 0 0 0 0 0 0 0
2023-10-18T01-54-13.015 PM	000023.0788	000000.0005	000000.1654	000000.1544	000000.0768	-000000.0336	000000.9681	000002.0798	000005.6400	46293	00011	00406	01148	00048	00553	01814	00680	00144	0 0 0 1 0 1 1 1 1 1 1 1 1 1 1 1	0 0 0 0 0 0 0 0 0 0 0 0 0 0 0 0
2023-10-18T01-54-16.013 PM	000023.0858	000000.0009	000000.1679	000000.1548	000000.0808	-000000.0336	000000.9694	000002.0798	000005.4000	46304	00012	00412	01151	00050	00553	01816	00680	00140	0 0 0 1 0 1 1 1 1 1 1 1 1 1 1 1	0 0 0 0 0 0 0 0 0 0 0 0 0 0 0 0
2023-10-18T01-54-19.292 PM	000023.0852	000000.0005	000000.1675	000000.1550	000000.0808	-000000.0336	000000.9700	000002.1429	000005.4000	46303	00011	00411	01152	00050	00553	01817	00679	00140	0 0 0 1 0 1 1 1 1 1 1 1 1 1 1 1	0 0 0 0 0 0 0 0 0 0 0 0 0 0 0 0
2023-10-18T01-54-22.288 PM	000023.0839	000000.0005	000000.1559	000000.1558	000000.0828	-000000.0336	000000.9694	000002.0168	000005.1600	46301	00011	00383	01158	00051	00553	01816	00681	00136	0 0 0 1 0 1 1 1 1 1 1 1 1 1 1 1	0 0 0 0 0 0 0 0 0 0 0 0 0 0 0 0
2023-10-18T01-54-25.287 PM	000023.0826	000000.0005	000000.1513	000000.1508	000000.0808	-000000.0336	000000.9688	000002.0798	000005.4000	46299	00011	00372	01121	00050	00553	01815	00680	00140	0 0 0 1 0 1 1 1 1 1 1 1 1 1 1 1	0 0 0 0 0 0 0 0 0 0 0 0 0 0 0 0
2023-10-18T01-54-29.272 PM	000023.0902	000000.0009	000000.1667	000000.1542	000000.0788	-000000.0336	000000.9675	000002.0798	000005.6400	46311	00012	00409	01146	00049	00553	01813	00680	00144	0 0 0 1 0 1 1 1 1 1 1 1 1 1 1 1	0 0 0 0 0 0 0 0 0 0 0 0 0 0 0 0
2023-10-18T01-54-33.272 PM	000023.0877	000000.0005	000000.1542	000000.1491	000000.0828	-000000.0336	000000.9706	000002.0798	000005.4000	46307	00011	00379	01109	00051	00553	01818	00680	00140	0 0 0 1 0 1 1 1 1 1 1 1 1 1 1 1	0 0 0 0 0 0 0 0 0 0 0 0 0 0 0 0
2023-10-18T01-54-36.286 PM	000023.0909	000000.0009	000000.1505	000000.1505	000000.0788	-000000.0336	000000.9694	000002.0798	000005.4000	46312	00012	00370	01119	00049	00553	01816	00680	00140	0 0 0 1 0 1 1 1 1 1 1 1 1 1 1 1	0 0 0 0 0 0 0 0 0 0 0 0 0 0 0 0
2023-10-18T01-54-40.035 PM	000023.0953	000000.0005	000000.1646	000000.1547	000000.0788	-000000.0336	000000.9681	000002.0798	000005.6400	46319	00011	00404	01150	00049	00553	01814	00680	00144	0 0 0 1 0 1 1 1 1 1 1 1 1 1 1 1	0 0 0 0 0 0 0 0 0 0 0 0 0 0 0 0
2023-10-18T01-54-42.985 PM	000023.0934	000000.0005	000000.1667	000000.1544	000000.0788	-000000.0336	000000.9681	000002.0168	000005.4000	46316	00011	00409	01148	00049	00553	01814	00681	00140	0 0 0 1 0 1 1 1 1 1 1 1 1 1 1 1	0 0 0 0 0 0 0 0 0 0 0 0 0 0 0 0
2023-10-18T01-54-47.002 PM	000023.0902	000000.0009	000000.1538	000000.1494	000000.0788	-000000.0336	000000.9688	000002.0168	000005.6400	46311	00012	00378	01111	00049	00553	01815	00681	00144	0 0 0 1 0 1 1 1 1 1 1 1 1 1 1 1	0 0 0 0 0 0 0 0 0 0 0 0 0 0 0 0
2023-10-18T01-54-50.030 PM	000023.0934	000000.0009	000000.1654	000000.1505	000000.0808	-000000.0336	000000.9681	000002.0798	000005.4000	46316	00012	00406	01119	00050	00553	01814	00680	00140	0 0 0 1 0 1 1 1 1 1 1 1 1 1 1 1	0 0 0 0 0 0 0 0 0 0 0 0 0 0 0 0
2023-10-18T01-54-53.984 PM	000023.0978	000000.0005	000000.1525	000000.1543	000000.0788	-000000.0336	000000.9681	000002.1429	000005.4000	46323	00011	00375	01147	00049	00553	01814	00679	00140	0 0 0 1 0 1 1 1 1 1 1 1 1 1 1 1	0 0 0 0 0 0 0 0 0 0 0 0 0 0 0 0
2023-10-18T01-54-57.985 PM	000023.0890	000000.0005	000000.1687	000000.1505	000000.0808	-000000.0336	000000.9681	000002.0798	000004.9200	46309	00011	00414	01119	00050	00553	01814	00680	00132	0 0 0 1 0 1 1 1 1 1 1 1 1 1 1 1	0 0 0 0 0 0 0 0 0 0 0 0 0 0 0 0
2023-10-18T01-55-00.967 PM	000023.0725	000000.0005	000000.1692	000000.1544	000000.0788	-000000.0336	000000.9681	000002.1429	000005.1600	46283	00011	00415	01148	00049	00553	01814	00679	00136	0 0 0 1 0 1 1 1 1 1 1 1 1 1 1 1	0 0 0 0 0 0 0 0 0 0 0 0 0 0 0 0
2023-10-18T01-55-04.968 PM	000023.0585	000000.0005	000000.1488	000000.1509	000000.0788	-000000.0336	000000.9681	000002.1429	000005.4000	46261	00011	00366	01122	00049	00553	01814	00679	00140	0 0 0 1 0 1 1 1 1 1 1 1 1 1 1 1	0 0 0 0 0 0 0 0 0 0 0 0 0 0 0 0
2023-10-18T01-55-07.981 PM	000023.0509	000000.0005	000000.1505	000000.1508	000000.0768	-000000.0336	000000.9675	000002.0168	000005.1600	46249	00011	00370	01121	00048	00553	01813	00681	00136	0 0 0 1 0 1 1 1 1 1 1 1 1 1 1 1	0 0 0 0 0 0 0 0 0 0 0 0 0 0 0 0
2023-10-18T01-55-11.981 PM	000023.0497	000000.0005	000000.1675	000000.1546	000000.0788	-000000.0336	000000.9681	000002.0168	000005.4000	46247	00011	00411	01149	00049	00553	01814	00681	00140	0 0 0 1 0 1 1 1 1 1 1 1 1 1 1 1	0 0 0 0 0 0 0 0 0 0 0 0 0 0 0 0
2023-10-18T01-55-15.967 PM	000023.0535	000000.0005	000000.1538	000000.1505	000000.0747	-000000.0336	000000.9700	000002.0168	000005.4000	46253	00011	00378	01119	00047	00553	01817	00681	00140	0 0 0 1 0 1 1 1 1 1 1 1 1 1 1 1	0 0 0 0 0 0 0 0 0 0 0 0 0 0 0 0
2023-10-18T01-55-18.964 PM	000023.0554	000000.0005	000000.1517	000000.1498	000000.0768	-000000.0336	000000.9694	000002.0168	000005.1600	46256	00011	00373	01114	00048	00553	01816	00681	00136	0 0 0 1 0 1 1 1 1 1 1 1 1 1 1 1	0 0 0 0 0 0 0 0 0 0 0 0 0 0 0 0
2023-10-18T01-55-22.965 PM	000023.0585	000000.0005	000000.1662	000000.1551	000000.0788	-000000.0336	000000.9688	000002.0798	000005.4000	46261	00011	00408	01153	00049	00553	01815	00680	00140	0 0 0 1 0 1 1 1 1 1 1 1 1 1 1 1	0 0 0 0 0 0 0 0 0 0 0 0 0 0 0 0
2023-10-18T01-55-25.965 PM	000023.0579	000000.0005	000000.1530	000000.1515	000000.0768	-000000.0336	000000.9681	000002.1429	000005.1600	46260	00011	00376	01126	00048	00553	01814	00679	00136	0 0 0 1 0 1 1 1 1 1 1 1 1 1 1 1	0 0 0 0 0 0 0 0 0 0 0 0 0 0 0 0
2023-10-18T01-55-29.966 PM	000023.0623	000000.0005	000000.1650	000000.1529	000000.0768	-000000.0336	000000.9694	000002.1429	000004.9200	46267	00011	00405	01137	00048	00553	01816	00679	00132	0 0 0 1 0 1 1 1 1 1 1 1 1 1 1 1	0 0 0 0 0 0 0 0 0 0 0 0 0 0 0 0
2023-10-18T01-55-32.962 PM	000023.0630	000000.0005	000000.1654	000000.1551	000000.0788	-000000.0336	000000.9700	000002.0798	000005.6400	46268	00011	00406	01153	00049	00553	01817	00680	00144	0 0 0 1 0 1 1 1 1 1 1 1 1 1 1 1	0 0 0 0 0 0 0 0 0 0 0 0 0 0 0 0
2023-10-18T01-55-36.965 PM	000023.0642	000000.0005	000000.1509	000000.1504	000000.0768	-000000.0336	000000.9681	000002.0168	000005.4000	46270	00011	00371	01118	00048	00553	01814	00681	00140	0 0 0 1 0 1 1 1 1 1 1 1 1 1 1 1	0 0 0 0 0 0 0 0 0 0 0 0 0 0 0 0
2023-10-18T01-55-39.963 PM	000023.0623	000000.0009	000000.1538	000000.1493	000000.0747	-000000.0336	000000.9675	000002.0798	000005.6400	46267	00012	00378	01110	00047	00553	01813	00680	00144	0 0 0 1 0 1 1 1 1 1 1 1 1 1 1 1	0 0 0 0 0 0 0 0 0 0 0 0 0 0 0 0
2023-10-18T01-55-43.932 PM	000023.0649	000000.0005	000000.1675	000000.1524	000000.0768	-000000.0336	000000.9675	000002.0798	000005.1600	46271	00011	00411	01133	00048	00553	01813	00680	00136	0 0 0 1 0 1 1 1 1 1 1 1 1 1 1 1	0 0 0 0 0 0 0 0 0 0 0 0 0 0 0 0
2023-10-18T01-55-48.230 PM	000023.0642	000000.0005	000000.1492	000000.1498	000000.0788	-000000.0336	000000.9675	000002.2059	000005.4000	46270	00011	00367	01114	00049	00553	01813	00678	00140	0 0 0 1 0 1 1 1 1 1 1 1 1 1 1 1	0 0 0 0 0 0 0 0 0 0 0 0 0 0 0 0
2023-10-18T01-55-50.945 PM	000023.0585	000000.0005	000000.1575	000000.1500	000000.0788	-000000.0336	000000.9663	000002.0798	000005.1600	46261	00011	00387	01115	00049	00553	01811	00680	00136	0 0 0 1 0 1 1 1 1 1 1 1 1 1 1 1	0 0 0 0 0 0 0 0 0 0 0 0 0 0 0 0
2023-10-18T01-55-54.931 PM	000023.0573	000000.0005	000000.1617	000000.1546	000000.0768	-000000.0336	000000.9681	000001.9538	000005.6400	46259	00011	00397	01149	00048	00553	01814	00682	00144	0 0 0 1 0 1 1 1 1 1 1 1 1 1 1 1	0 0 0 0 0 0 0 0 0 0 0 0 0 0 0 0
2023-10-18T01-55-57.928 PM	000023.0554	000000.0005	000000.1517	000000.1502	000000.0768	-000000.0336	000000.9675	000002.0168	000005.4000	46256	00011	00373	01117	00048	00553	01813	00681	00140	0 0 0 1 0 1 1 1 1 1 1 1 1 1 1 1	0 0 0 0 0 0 0 0 0 0 0 0 0 0 0 0
2023-10-18T01-56-01.927 PM	000023.0528	000000.0009	000000.1658	000000.1547	000000.0808	-000000.0336	000000.9681	000002.1429	000005.6400	46252	00012	00407	01150	00050	00553	01814	00679	00144	0 0 0 1 0 1 1 1 1 1 1 1 1 1 1 1	0 0 0 0 0 0 0 0 0 0 0 0 0 0 0 0
2023-10-18T01-56-05.943 PM	000023.0516	000000.0005	000000.1513	000000.1501	000000.0788	-000000.0336	000000.9669	000002.1429	000005.4000	46250	00011	00372	01116	00049	00553	01812	00679	00140	0 0 0 1 0 1 1 1 1 1 1 1 1 1 1 1	0 0 0 0 0 0 0 0 0 0 0 0 0 0 0 0
2023-10-18T01-56-08.925 PM	000023.0509	000000.0005	000000.1542	000000.1497	000000.0768	-000000.0336	000000.9675	000002.0168	000005.4000	46249	00011	00379	01113	00048	00553	01813	00681	00140	0 0 0 1 0 1 1 1 1 1 1 1 1 1 1 1	0 0 0 0 0 0 0 0 0 0 0 0 0 0 0 0
2023-10-18T01-56-12.926 PM	000023.0522	000000.0005	000000.1662	000000.1554	000000.0788	-000000.0336	000000.9675	000002.0168	000004.9200	46251	00011	00408	01155	00049	00553	01813	00681	00132	0 0 0 1 0 1 1 1 1 1 1 1 1 1 1 1	0 0 0 0 0 0 0 0 0 0 0 0 0 0 0 0
2023-10-18T01-56-15.926 PM	000023.0497	000000.0009	000000.1654	000000.1548	000000.0808	-000000.0336	000000.9657	000002.0798	000005.1600	46247	00012	00406	01151	00050	00553	01810	00680	00136	0 0 0 1 0 1 1 1 1 1 1 1 1 1 1 1	0 0 0 0 0 0 0 0 0 0 0 0 0 0 0 0
2023-10-18T01-56-19.923 PM	000023.0478	000000.0005	000000.1534	000000.1494	000000.0768	-000000.0336	000000.9681	000002.0168	000005.4000	46244	00011	00377	01111	00048	00553	01814	00681	00140	0 0 0 1 0 1 1 1 1 1 1 1 1 1 1 1	0 0 0 0 0 0 0 0 0 0 0 0 0 0 0 0
2023-10-18T01-56-22.907 PM	000023.0471	000000.0005	000000.1683	000000.1495	000000.0788	-000000.0336	000000.9669	000002.0798	000005.6400	46243	00011	00413	01112	00049	00553	01812	00680	00144	0 0 0 1 0 1 1 1 1 1 1 1 1 1 1 1	0 0 0 0 0 0 0 0 0 0 0 0 0 0 0 0
2023-10-18T01-56-26.904 PM	000023.0478	000000.0005	000000.1500	000000.1559	000000.0808	-000000.0336	000000.9669	000002.1429	000005.1600	46244	00011	00369	01159	00050	00553	01812	00679	00136	0 0 0 1 0 1 1 1 1 1 1 1 1 1 1 1	0 0 0 0 0 0 0 0 0 0 0 0 0 0 0 0
2023-10-18T01-56-30.906 PM	000023.0427	000000.0009	000000.1662	000000.1483	000000.0768	-000000.0336	000000.9675	000002.1429	000005.4000	46236	00012	00408	01103	00048	00553	01813	00679	00140	0 0 0 1 0 1 1 1 1 1 1 1 1 1 1 1	0 0 0 0 0 0 0 0 0 0 0 0 0 0 0 0
2023-10-18T01-56-33.902 PM	000023.0427	000000.0005	000000.1679	000000.1524	000000.0788	-000000.0336	000000.9657	000001.9538	000005.6400	46236	00011	00412	01133	00049	00553	01810	00682	00144	0 0 0 1 0 1 1 1 1 1 1 1 1 1 1 1	0 0 0 0 0 0 0 0 0 0 0 0 0 0 0 0
2023-10-18T01-56-37.917 PM	000023.0446	000000.0005	000000.1513	000000.1487	000000.0788	-000000.0336	000000.9669	000002.1429	000005.4000	46239	00011	00372	01106	00049	00553	01812	00679	00140	0 0 0 1 0 1 1 1 1 1 1 1 1 1 1 1	0 0 0 0 0 0 0 0 0 0 0 0 0 0 0 0
2023-10-18T01-56-40.900 PM	000023.0452	000000.0005	000000.1521	000000.1483	000000.0747	-000000.0336	000000.9663	000002.0168	000005.6400	46240	00011	00374	01103	00047	00553	01811	00681	00144	0 0 0 1 0 1 1 1 1 1 1 1 1 1 1 1	0 0 0 0 0 0 0 0 0 0 0 0 0 0 0 0
2023-10-18T01-56-44.179 PM	000023.0427	000000.0005	000000.1513	000000.1483	000000.0788	-000000.0336	000000.9663	000002.1429	000005.4000	46236	00011	00372	01103	00049	00553	01811	00679	00140	0 0 0 1 0 1 1 1 1 1 1 1 1 1 1 1	0 0 0 0 0 0 0 0 0 0 0 0 0 0 0 0
2023-10-18T01-56-47.178 PM	000023.0427	000000.0009	000000.1679	000000.1493	000000.0788	-000000.0336	000000.9669	000002.1429	000005.4000	46236	00012	00412	01110	00049	00553	01812	00679	00140	0 0 0 1 0 1 1 1 1 1 1 1 1 1 1 1	0 0 0 0 0 0 0 0 0 0 0 0 0 0 0 0
2023-10-18T01-56-51.289 PM	000023.0440	000000.0005	000000.1534	000000.1520	000000.0788	-000000.0336	000000.9663	000002.0798	000005.4000	46238	00011	00377	01130	00049	00553	01811	00680	00140	0 0 0 1 0 1 1 1 1 1 1 1 1 1 1 1	0 0 0 0 0 0 0 0 0 0 0 0 0 0 0 0
2023-10-18T01-56-54.161 PM	000023.0433	000000.0005	000000.1509	000000.1500	000000.0808	-000000.0336	000000.9669	000002.1429	000005.4000	46237	00011	00371	01115	00050	00553	01812	00679	00140	0 0 0 1 0 1 1 1 1 1 1 1 1 1 1 1	0 0 0 0 0 0 0 0 0 0 0 0 0 0 0 0
2023-10-18T01-56-58.179 PM	000023.0427	000000.0005	000000.1654	000000.1547	000000.0808	-000000.0336	000000.9663	000002.2059	000005.6400	46236	00011	00406	01150	00050	00553	01811	00678	00144	0 0 0 1 0 1 1 1 1 1 1 1 1 1 1 1	0 0 0 0 0 0 0 0 0 0 0 0 0 0 0 0
2023-10-18T01-57-01.271 PM	000023.0452	000000.0009	000000.1692	000000.1548	000000.0788	-000000.0336	000000.9657	000002.0168	000005.6400	46240	00012	00415	01151	00049	00553	01810	00681	00144	0 0 0 1 0 1 1 1 1 1 1 1 1 1 1 1	0 0 0 0 0 0 0 0 0 0 0 0 0 0 0 0
2023-10-18T01-57-05.164 PM	000023.0465	000000.0005	000000.1521	000000.1495	000000.0788	-000000.0336	000000.9657	000002.0168	000005.4000	46242	00011	00374	01112	00049	00553	01810	00681	00140	0 0 0 1 0 1 1 1 1 1 1 1 1 1 1 1	0 0 0 0 0 0 0 0 0 0 0 0 0 0 0 0
2023-10-18T01-57-08.274 PM	000023.0484	000000.0005	000000.1538	000000.1513	000000.0808	-000000.0336	000000.9675	000002.2059	000005.6400	46245	00011	00378	01125	00050	00553	01813	00678	00144	0 0 0 1 0 1 1 1 1 1 1 1 1 1 1 1	0 0 0 0 0 0 0 0 0 0 0 0 0 0 0 0
2023-10-18T01-57-12.155 PM	000023.0440	000000.0005	000000.1646	000000.1550	000000.0788	-000000.0336	000000.9675	000002.0168	000005.4000	46238	00011	00404	01152	00049	00553	01813	00681	00140	0 0 0 1 0 1 1 1 1 1 1 1 1 1 1 1	0 0 0 0 0 0 0 0 0 0 0 0 0 0 0 0
2023-10-18T01-57-15.161 PM	000023.0459	000000.0005	000000.1534	000000.1519	000000.0788	-000000.0336	000000.9669	000002.0168	000005.6400	46241	00011	00377	01129	00049	00553	01812	00681	00144	0 0 0 1 0 1 1 1 1 1 1 1 1 1 1 1	0 0 0 0 0 0 0 0 0 0 0 0 0 0 0 0
2023-10-18T01-57-19.147 PM	000023.0465	000000.0005	000000.1667	000000.1546	000000.0808	-000000.0336	000000.9651	000002.1429	000005.1600	46242	00011	00409	01149	00050	00553	01809	00679	00136	0 0 0 1 0 1 1 1 1 1 1 1 1 1 1 1	0 0 0 0 0 0 0 0 0 0 0 0 0 0 0 0
2023-10-18T01-57-22.159 PM	000023.0465	000000.0009	000000.1654	000000.1551	000000.0788	-000000.0336	000000.9669	000002.1429	000005.1600	46242	00012	00406	01153	00049	00553	01812	00679	00136	0 0 0 1 0 1 1 1 1 1 1 1 1 1 1 1	0 0 0 0 0 0 0 0 0 0 0 0 0 0 0 0
2023-10-18T01-57-25.910 PM	000023.0516	000000.0005	000000.1534	000000.1495	000000.0788	-000000.0336	000000.9669	000001.9538	000005.4000	46250	00011	00377	01112	00049	00553	01812	00682	00140	0 0 0 1 0 1 1 1 1 1 1 1 1 1 1 1	0 0 0 0 0 0 0 0 0 0 0 0 0 0 0 0
2023-10-18T01-57-29.879 PM	000023.0535	000000.0009	000000.1692	000000.1547	000000.0788	-000000.0336	000000.9669	000002.0168	000005.6400	46253	00012	00415	01150	00049	00553	01812	00681	00144	0 0 0 1 0 1 1 1 1 1 1 1 1 1 1 1	0 0 0 0 0 0 0 0 0 0 0 0 0 0 0 0
2023-10-18T01-57-32.877 PM	000023.0535	000000.0005	000000.1679	000000.1544	000000.0808	-000000.0336	000000.9675	000002.0798	000005.6400	46253	00011	00412	01148	00050	00553	01813	00680	00144	0 0 0 1 0 1 1 1 1 1 1 1 1 1 1 1	0 0 0 0 0 0 0 0 0 0 0 0 0 0 0 0
2023-10-18T01-57-36.862 PM	000023.0579	000000.0005	000000.1509	000000.1504	000000.0768	-000000.0336	000000.9688	000002.1429	000005.4000	46260	00011	00371	01118	00048	00553	01815	00679	00140	0 0 0 1 0 1 1 1 1 1 1 1 1 1 1 1	0 0 0 0 0 0 0 0 0 0 0 0 0 0 0 0
2023-10-18T01-57-39.877 PM	000023.0592	000000.0005	000000.1592	000000.1504	000000.0808	-000000.0336	000000.9681	000002.1429	000005.6400	46262	00011	00391	01118	00050	00553	01814	00679	00144	0 0 0 1 0 1 1 1 1 1 1 1 1 1 1 1	0 0 0 0 0 0 0 0 0 0 0 0 0 0 0 0
2023-10-18T01-57-43.846 PM	000023.0623	000000.0005	000000.1588	000000.1547	000000.0788	-000000.0336	000000.9663	000002.0168	000005.6400	46267	00011	00390	01150	00049	00553	01811	00681	00144	0 0 0 1 0 1 1 1 1 1 1 1 1 1 1 1	0 0 0 0 0 0 0 0 0 0 0 0 0 0 0 0
2023-10-18T01-57-46.862 PM	000023.0655	000000.0005	000000.1550	000000.1505	000000.0788	-000000.0336	000000.9675	000002.0168	000005.1600	46272	00011	00381	01119	00049	00553	01813	00681	00136	0 0 0 1 0 1 1 1 1 1 1 1 1 1 1 1	0 0 0 0 0 0 0 0 0 0 0 0 0 0 0 0
2023-10-18T01-57-50.849 PM	000023.0668	000000.0005	000000.1683	000000.1546	000000.0808	-000000.0336	000000.9675	000002.0798	000005.6400	46274	00011	00413	01149	00050	00553	01813	00680	00144	0 0 0 1 0 1 1 1 1 1 1 1 1 1 1 1	0 0 0 0 0 0 0 0 0 0 0 0 0 0 0 0
2023-10-18T01-57-53.861 PM	000023.0706	000000.0005	000000.1675	000000.1543	000000.0788	-000000.0336	000000.9681	000002.1429	000005.1600	46280	00011	00411	01147	00049	00553	01814	00679	00136	0 0 0 1 0 1 1 1 1 1 1 1 1 1 1 1	0 0 0 0 0 0 0 0 0 0 0 0 0 0 0 0
2023-10-18T01-57-57.846 PM	000023.0744	000000.0005	000000.1534	000000.1497	000000.0808	-000000.0336	000000.9688	000002.2059	000005.6400	46286	00011	00377	01113	00050	00553	01815	00678	00144	0 0 0 1 0 1 1 1 1 1 1 1 1 1 1 1	0 0 0 0 0 0 0 0 0 0 0 0 0 0 0 0
2023-10-18T01-58-01.862 PM	000023.0763	000000.0009	000000.1675	000000.1555	000000.0808	-000000.0336	000000.9681	000002.2059	000005.1600	46289	00012	00411	01156	00050	00553	01814	00678	00136	0 0 0 1 0 1 1 1 1 1 1 1 1 1 1 1	0 0 0 0 0 0 0 0 0 0 0 0 0 0 0 0
2023-10-18T01-58-04.859 PM	000023.0769	000000.0005	000000.1675	000000.1553	000000.0788	-000000.0336	000000.9694	000002.0168	000005.4000	46290	00011	00411	01154	00049	00553	01816	00681	00140	0 0 0 1 0 1 1 1 1 1 1 1 1 1 1 1	0 0 0 0 0 0 0 0 0 0 0 0 0 0 0 0
2023-10-18T01-58-08.842 PM	000023.0814	000000.0005	000000.1538	000000.1495	000000.0788	-000000.0336	000000.9688	000002.0168	000005.6400	46297	00011	00378	01112	00049	00553	01815	00681	00144	0 0 0 1 0 1 1 1 1 1 1 1 1 1 1 1	0 0 0 0 0 0 0 0 0 0 0 0 0 0 0 0
2023-10-18T01-58-11.838 PM	000023.0807	000000.0005	000000.1683	000000.1508	000000.0788	-000000.0336	000000.9675	000002.0168	000005.1600	46296	00011	00413	01121	00049	00553	01813	00681	00136	0 0 0 1 0 1 1 1 1 1 1 1 1 1 1 1	0 0 0 0 0 0 0 0 0 0 0 0 0 0 0 0
2023-10-18T01-58-15.838 PM	000023.0826	000000.0005	000000.1521	000000.1548	000000.0788	-000000.0336	000000.9675	000002.0798	000005.1600	46299	00011	00374	01151	00049	00553	01813	00680	00136	0 0 0 1 0 1 1 1 1 1 1 1 1 1 1 1	0 0 0 0 0 0 0 0 0 0 0 0 0 0 0 0
2023-10-18T01-58-19.840 PM	000023.0845	000000.0005	000000.1679	000000.1508	000000.0768	-000000.0336	000000.9681	000002.0798	000005.4000	46302	00011	00412	01121	00048	00553	01814	00680	00140	0 0 0 1 0 1 1 1 1 1 1 1 1 1 1 1	0 0 0 0 0 0 0 0 0 0 0 0 0 0 0 0
2023-10-18T01-58-22.837 PM	000023.0814	000000.0005	000000.1700	000000.1546	000000.0788	-000000.0336	000000.9675	000002.0798	000004.6800	46297	00011	00417	01149	00049	00553	01813	00680	00128	0 0 0 1 0 1 1 1 1 1 1 1 1 1 1 1	0 0 0 0 0 0 0 0 0 0 0 0 0 0 0 0
2023-10-18T01-58-26.838 PM	000023.0852	000000.0005	000000.1525	000000.1498	000000.0788	-000000.0336	000000.9675	000002.1429	000005.4000	46303	00011	00375	01114	00049	00553	01813	00679	00140	0 0 0 1 0 1 1 1 1 1 1 1 1 1 1 1	0 0 0 0 0 0 0 0 0 0 0 0 0 0 0 0
2023-10-18T01-58-29.882 PM	000023.0839	000000.0005	000000.1500	000000.1515	000000.0808	-000000.0336	000000.9675	000002.2059	000005.4000	46301	00011	00369	01126	00050	00553	01813	00678	00140	0 0 0 1 0 1 1 1 1 1 1 1 1 1 1 1	0 0 0 0 0 0 0 0 0 0 0 0 0 0 0 0
2023-10-18T01-58-33.835 PM	000023.0833	000000.0005	000000.1679	000000.1543	000000.0808	-000000.0336	000000.9669	000002.1429	000005.6400	46300	00011	00412	01147	00050	00553	01812	00679	00144	0 0 0 1 0 1 1 1 1 1 1 1 1 1 1 1	0 0 0 0 0 0 0 0 0 0 0 0 0 0 0 0
2023-10-18T01-58-37.852 PM	000023.0864	000000.0005	000000.1554	000000.1501	000000.0768	-000000.0336	000000.9681	000002.2059	000005.1600	46305	00011	00382	01116	00048	00553	01814	00678	00136	0 0 0 1 0 1 1 1 1 1 1 1 1 1 1 1	0 0 0 0 0 0 0 0 0 0 0 0 0 0 0 0
2023-10-18T01-58-40.818 PM	000023.0852	000000.0005	000000.1525	000000.1504	000000.0788	-000000.0336	000000.9681	000001.9538	000005.4000	46303	00011	00375	01118	00049	00553	01814	00682	00140	0 0 0 1 0 1 1 1 1 1 1 1 1 1 1 1	0 0 0 0 0 0 0 0 0 0 0 0 0 0 0 0
2023-10-18T01-58-44.818 PM	000023.0871	000000.0005	000000.1667	000000.1550	000000.0788	-000000.0336	000000.9700	000002.0168	000005.6400	46306	00011	00409	01152	00049	00553	01817	00681	00144	0 0 0 1 0 1 1 1 1 1 1 1 1 1 1 1	0 0 0 0 0 0 0 0 0 0 0 0 0 0 0 0
2023-10-18T01-58-47.801 PM	000023.0890	000000.0005	000000.1525	000000.1528	000000.0788	-000000.0336	000000.9669	000002.0168	000005.6400	46309	00011	00375	01136	00049	00553	01812	00681	00144	0 0 0 1 0 1 1 1 1 1 1 1 1 1 1 1	0 0 0 0 0 0 0 0 0 0 0 0 0 0 0 0
2023-10-18T01-58-51.819 PM	000023.0883	000000.0005	000000.1687	000000.1528	000000.0788	-000000.0336	000000.9681	000002.0168	000005.4000	46308	00011	00414	01136	00049	00553	01814	00681	00140	0 0 0 1 0 1 1 1 1 1 1 1 1 1 1 1	0 0 0 0 0 0 0 0 0 0 0 0 0 0 0 0
2023-10-18T01-58-54.802 PM	000023.0877	000000.0009	000000.1671	000000.1546	000000.0768	-000000.0336	000000.9688	000002.1429	000005.6400	46307	00012	00410	01149	00048	00553	01815	00679	00144	0 0 0 1 0 1 1 1 1 1 1 1 1 1 1 1	0 0 0 0 0 0 0 0 0 0 0 0 0 0 0 0
2023-10-18T01-58-58.803 PM	000023.0896	000000.0005	000000.1517	000000.1483	000000.0788	-000000.0336	000000.9694	000002.1429	000005.4000	46310	00011	00373	01103	00049	00553	01816	00679	00140	0 0 0 1 0 1 1 1 1 1 1 1 1 1 1 1	0 0 0 0 0 0 0 0 0 0 0 0 0 0 0 0
2023-10-18T01-59-01.802 PM	000023.0890	000000.0009	000000.1521	000000.1478	000000.0788	-000000.0336	000000.9675	000002.1429	000005.4000	46309	00012	00374	01099	00049	00553	01813	00679	00140	0 0 0 1 0 1 1 1 1 1 1 1 1 1 1 1	0 0 0 0 0 0 0 0 0 0 0 0 0 0 0 0
2023-10-18T01-59-05.797 PM	000023.0896	000000.0005	000000.1683	000000.1532	000000.0768	-000000.0336	000000.9675	000002.0798	000005.6400	46310	00011	00413	01139	00048	00553	01813	00680	00144	0 0 0 1 0 1 1 1 1 1 1 1 1 1 1 1	0 0 0 0 0 0 0 0 0 0 0 0 0 0 0 0
2023-10-18T01-59-09.797 PM	000023.0852	000000.0005	000000.1525	000000.1487	000000.0747	-000000.0336	000000.9694	000001.9538	000005.4000	46303	00011	00375	01106	00047	00553	01816	00682	00140	0 0 0 1 0 1 1 1 1 1 1 1 1 1 1 1	0 0 0 0 0 0 0 0 0 0 0 0 0 0 0 0
2023-10-18T01-59-12.793 PM	000023.0845	000000.0009	000000.1604	000000.1486	000000.0788	-000000.0336	000000.9675	000002.0168	000005.4000	46302	00012	00394	01105	00049	00553	01813	00681	00140	0 0 0 1 0 1 1 1 1 1 1 1 1 1 1 1	0 0 0 0 0 0 0 0 0 0 0 0 0 0 0 0
2023-10-18T01-59-16.792 PM	000023.0852	000000.0005	000000.1608	000000.1521	000000.0768	-000000.0336	000000.9681	000002.0168	000005.1600	46303	00011	00395	01131	00048	00553	01814	00681	00136	0 0 0 1 0 1 1 1 1 1 1 1 1 1 1 1	0 0 0 0 0 0 0 0 0 0 0 0 0 0 0 0
2023-10-18T01-59-19.787 PM	000023.0845	000000.0005	000000.1513	000000.1498	000000.0768	-000000.0336	000000.9675	000002.1429	000005.6400	46302	00011	00372	01114	00048	00553	01813	00679	00144	0 0 0 1 0 1 1 1 1 1 1 1 1 1 1 1	0 0 0 0 0 0 0 0 0 0 0 0 0 0 0 0
2023-10-18T01-59-23.786 PM	000023.0814	000000.0005	000000.1658	000000.1551	000000.0788	-000000.0336	000000.9681	000002.0798	000005.4000	46297	00011	00407	01153	00049	00553	01814	00680	00140	0 0 0 1 0 1 1 1 1 1 1 1 1 1 1 1	0 0 0 0 0 0 0 0 0 0 0 0 0 0 0 0
2023-10-18T01-59-26.782 PM	000023.0782	000000.0005	000000.1667	000000.1553	000000.0768	-000000.0336	000000.9675	000002.0168	000005.4000	46292	00011	00409	01154	00048	00553	01813	00681	00140	0 0 0 1 0 1 1 1 1 1 1 1 1 1 1 1	0 0 0 0 0 0 0 0 0 0 0 0 0 0 0 0
2023-10-18T01-59-30.783 PM	000023.0775	000000.0005	000000.1525	000000.1497	000000.0788	-000000.0336	000000.9663	000002.0798	000005.4000	46291	00011	00375	01113	00049	00553	01811	00680	00140	0 0 0 1 0 1 1 1 1 1 1 1 1 1 1 1	0 0 0 0 0 0 0 0 0 0 0 0 0 0 0 0
2023-10-18T01-59-33.780 PM	000023.0782	000000.0005	000000.1521	000000.1497	000000.0768	-000000.0336	000000.9688	000002.1429	000005.6400	46292	00011	00374	01113	00048	00553	01815	00679	00144	0 0 0 1 0 1 1 1 1 1 1 1 1 1 1 1	0 0 0 0 0 0 0 0 0 0 0 0 0 0 0 0
2023-10-18T01-59-38.078 PM	000023.0750	000000.0005	000000.1646	000000.1551	000000.0788	-000000.0336	000000.9681	000002.0798	000005.1600	46287	00011	00404	01153	00049	00553	01814	00680	00136	0 0 0 1 0 1 1 1 1 1 1 1 1 1 1 1	0 0 0 0 0 0 0 0 0 0 0 0 0 0 0 0
2023-10-18T01-59-40.228 PM	000023.0744	000000.0009	000000.1679	000000.1548	000000.0788	-000000.0336	000000.9675	000002.0798	000005.6400	46286	00012	00412	01151	00049	00553	01813	00680	00144	0 0 0 1 0 1 1 1 1 1 1 1 1 1 1 1	0 0 0 0 0 0 0 0 0 0 0 0 0 0 0 0
2023-10-18T01-59-44.042 PM	000023.0725	000000.0005	000000.1525	000000.1494	000000.0788	-000000.0336	000000.9657	000002.2059	000005.4000	46283	00011	00375	01111	00049	00553	01810	00678	00140	0 0 0 1 0 1 1 1 1 1 1 1 1 1 1 1	0 0 0 0 0 0 0 0 0 0 0 0 0 0 0 0
2023-10-18T01-59-48.041 PM	000023.0750	000000.0009	000000.1667	000000.1544	000000.0788	-000000.0336	000000.9663	000002.1429	000005.4000	46287	00012	00409	01148	00049	00553	01811	00679	00140	0 0 0 1 0 1 1 1 1 1 1 1 1 1 1 1	0 0 0 0 0 0 0 0 0 0 0 0 0 0 0 0
2023-10-18T01-59-51.036 PM	000023.0718	000000.0005	000000.1662	000000.1553	000000.0768	-000000.0336	000000.9681	000001.9538	000005.1600	46282	00011	00408	01154	00048	00553	01814	00682	00136	0 0 0 1 0 1 1 1 1 1 1 1 1 1 1 1	0 0 0 0 0 0 0 0 0 0 0 0 0 0 0 0
2023-10-18T01-59-54.800 PM	000023.0706	000000.0005	000000.1513	000000.1495	000000.0808	-000000.0336	000000.9663	000002.0798	000005.6400	46280	00011	00372	01112	00050	00553	01811	00680	00144	0 0 0 1 0 1 1 1 1 1 1 1 1 1 1 1	0 0 0 0 0 0 0 0 0 0 0 0 0 0 0 0
2023-10-18T01-59-57.765 PM	000023.0687	000000.0005	000000.1525	000000.1494	000000.0788	-000000.0336	000000.9657	000002.0168	000005.6400	46277	00011	00375	01111	00049	00553	01810	00681	00144	0 0 0 1 0 1 1 1 1 1 1 1 1 1 1 1	0 0 0 0 0 0 0 0 0 0 0 0 0 0 0 0
2023-10-18T02-00-01.764 PM	000023.0693	000000.0005	000000.1687	000000.1555	000000.0768	-000000.0336	000000.9675	000002.0168	000005.4000	46278	00011	00414	01156	00048	00553	01813	00681	00140	0 0 0 1 0 1 1 1 1 1 1 1 1 1 1 1	0 0 0 0 0 0 0 0 0 0 0 0 0 0 0 0
2023-10-18T02-00-05.747 PM	000023.0668	000000.0005	000000.1509	000000.1501	000000.0788	-000000.0336	000000.9681	000002.0168	000005.1600	46274	00011	00371	01116	00049	00553	01814	00681	00136	0 0 0 1 0 1 1 1 1 1 1 1 1 1 1 1	0 0 0 0 0 0 0 0 0 0 0 0 0 0 0 0
2023-10-18T02-00-08.758 PM	000023.0680	000000.0005	000000.1671	000000.1510	000000.0788	-000000.0336	000000.9663	000002.2059	000005.1600	46276	00011	00410	01123	00049	00553	01811	00678	00136	0 0 0 1 0 1 1 1 1 1 1 1 1 1 1 1	0 0 0 0 0 0 0 0 0 0 0 0 0 0 0 0
2023-10-18T02-00-12.757 PM	000023.0655	000000.0005	000000.1542	000000.1535	000000.0808	-000000.0336	000000.9657	000002.0168	000005.8800	46272	00011	00379	01141	00050	00553	01810	00681	00148	0 0 0 1 0 1 1 1 1 1 1 1 1 1 1 1	0 0 0 0 0 0 0 0 0 0 0 0 0 0 0 0
2023-10-18T02-00-15.754 PM	000023.0636	000000.0005	000000.1542	000000.1504	000000.0808	-000000.0336	000000.9669	000002.1429	000005.4000	46269	00011	00379	01118	00050	00553	01812	00679	00140	0 0 0 1 0 1 1 1 1 1 1 1 1 1 1 1	0 0 0 0 0 0 0 0 0 0 0 0 0 0 0 0
2023-10-18T02-00-18.782 PM	000023.0649	000000.0009	000000.1505	000000.1498	000000.0788	-000000.0336	000000.9657	000002.0168	000005.4000	46271	00012	00370	01114	00049	00553	01810	00681	00140	0 0 0 1 0 1 1 1 1 1 1 1 1 1 1 1	0 0 0 0 0 0 0 0 0 0 0 0 0 0 0 0
2023-10-18T02-00-21.747 PM	000023.0604	000000.0009	000000.1509	000000.1497	000000.0808	-000000.0336	000000.9669	000002.0168	000005.1600	46264	00012	00371	01113	00050	00553	01812	00681	00136	0 0 0 1 0 1 1 1 1 1 1 1 1 1 1 1	0 0 0 0 0 0 0 0 0 0 0 0 0 0 0 0
2023-10-18T02-00-24.744 PM	000023.0598	000000.0005	000000.1662	000000.1523	000000.0788	-000000.0336	000000.9675	000002.1429	000005.4000	46263	00011	00408	01132	00049	00553	01813	00679	00140	0 0 0 1 0 1 1 1 1 1 1 1 1 1 1 1	0 0 0 0 0 0 0 0 0 0 0 0 0 0 0 0
2023-10-18T02-00-28.744 PM	000023.0598	000000.0005	000000.1538	000000.1525	000000.0808	-000000.0336	000000.9675	000002.0168	000005.4000	46263	00011	00378	01134	00050	00553	01813	00681	00140	0 0 0 1 0 1 1 1 1 1 1 1 1 1 1 1	0 0 0 0 0 0 0 0 0 0 0 0 0 0 0 0
2023-10-18T02-00-32.729 PM	000023.0585	000000.0005	000000.1675	000000.1527	000000.0788	-000000.0336	000000.9669	000002.0798	000005.1600	46261	00011	00411	01135	00049	00553	01812	00680	00136	0 0 0 1 0 1 1 1 1 1 1 1 1 1 1 1	0 0 0 0 0 0 0 0 0 0 0 0 0 0 0 0
2023-10-18T02-00-35.726 PM	000023.0592	000000.0009	000000.1675	000000.1551	000000.0828	-000000.0336	000000.9663	000002.0798	000004.6800	46262	00012	00411	01153	00051	00553	01811	00680	00128	0 0 0 1 0 1 1 1 1 1 1 1 1 1 1 1	0 0 0 0 0 0 0 0 0 0 0 0 0 0 0 0
2023-10-18T02-00-39.727 PM	000023.0592	000000.0005	000000.1542	000000.1493	000000.0788	-000000.0336	000000.9675	000002.0168	000004.9200	46262	00011	00379	01110	00049	00553	01813	00681	00132	0 0 0 1 0 1 1 1 1 1 1 1 1 1 1 1	0 0 0 0 0 0 0 0 0 0 0 0 0 0 0 0
2023-10-18T02-00-42.723 PM	000023.0604	000000.0005	000000.1538	000000.1504	000000.0788	-000000.0336	000000.9651	000002.1429	000005.4000	46264	00011	00378	01118	00049	00553	01809	00679	00140	0 0 0 1 0 1 1 1 1 1 1 1 1 1 1 1	0 0 0 0 0 0 0 0 0 0 0 0 0 0 0 0
2023-10-18T02-00-46.724 PM	000023.0604	000000.0005	000000.1671	000000.1553	000000.0788	-000000.0336	000000.9669	000002.1429	000005.4000	46264	00011	00410	01154	00049	00553	01812	00679	00140	0 0 0 1 0 1 1 1 1 1 1 1 1 1 1 1	0 0 0 0 0 0 0 0 0 0 0 0 0 0 0 0
2023-10-18T02-00-49.721 PM	000023.0617	000000.0005	000000.1604	000000.1548	000000.0788	-000000.0336	000000.9663	000002.0168	000005.4000	46266	00011	00394	01151	00049	00553	01811	00681	00140	0 0 0 1 0 1 1 1 1 1 1 1 1 1 1 1	0 0 0 0 0 0 0 0 0 0 0 0 0 0 0 0
2023-10-18T02-00-53.727 PM	000023.0623	000000.0005	000000.1592	000000.1501	000000.0788	-000000.0336	000000.9669	000002.0168	000005.4000	46267	00011	00391	01116	00049	00553	01812	00681	00140	0 0 0 1 0 1 1 1 1 1 1 1 1 1 1 1	0 0 0 0 0 0 0 0 0 0 0 0 0 0 0 0
2023-10-18T02-00-57.724 PM	000023.0636	000000.0005	000000.1567	000000.1555	000000.0808	-000000.0336	000000.9675	000002.2059	000005.6400	46269	00011	00385	01156	00050	00553	01813	00678	00144	0 0 0 1 0 1 1 1 1 1 1 1 1 1 1 1	0 0 0 0 0 0 0 0 0 0 0 0 0 0 0 0
2023-10-18T02-01-00.707 PM	000023.0636	000000.0005	000000.1517	000000.1498	000000.0788	-000000.0336	000000.9657	000002.0168	000005.1600	46269	00011	00373	01114	00049	00553	01810	00681	00136	0 0 0 1 0 1 1 1 1 1 1 1 1 1 1 1	0 0 0 0 0 0 0 0 0 0 0 0 0 0 0 0
2023-10-18T02-01-04.724 PM	000023.0649	000000.0005	000000.1671	000000.1550	000000.0788	-000000.0336	000000.9669	000002.0168	000005.1600	46271	00011	00410	01152	00049	00553	01812	00681	00136	0 0 0 1 0 1 1 1 1 1 1 1 1 1 1 1	0 0 0 0 0 0 0 0 0 0 0 0 0 0 0 0
2023-10-18T02-01-07.721 PM	000023.0680	000000.0005	000000.1700	000000.1543	000000.0788	-000000.0336	000000.9675	000002.1429	000005.4000	46276	00011	00417	01147	00049	00553	01813	00679	00140	0 0 0 1 0 1 1 1 1 1 1 1 1 1 1 1	0 0 0 0 0 0 0 0 0 0 0 0 0 0 0 0
2023-10-18T02-01-12.036 PM	000023.0693	000000.0005	000000.1509	000000.1516	000000.0808	-000000.0336	000000.9651	000002.1429	000005.4000	46278	00011	00371	01127	00050	00553	01809	00679	00140	0 0 0 1 0 1 1 1 1 1 1 1 1 1 1 1	0 0 0 0 0 0 0 0 0 0 0 0 0 0 0 0
2023-10-18T02-01-15.944 PM	000023.0680	000000.0005	000000.1521	000000.1505	000000.0768	-000000.0336	000000.9657	000002.0168	000005.4000	46276	00011	00374	01119	00048	00553	01810	00681	00140	0 0 0 1 0 1 1 1 1 1 1 1 1 1 1 1	0 0 0 0 0 0 0 0 0 0 0 0 0 0 0 0
2023-10-18T02-01-24.984 PM	000023.0712	000000.0005	000000.1500	000000.1510	000000.0788	-000000.0336	000000.9675	000002.1429	000005.4000	46281	00011	00369	01123	00049	00553	01813	00679	00140	0 0 0 1 0 1 1 1 1 1 1 1 1 1 1 1	0 0 0 0 0 0 0 0 0 0 0 0 0 0 0 0
2023-10-18T02-01-39.955 PM	000023.0826	000000.0005	000000.1696	000000.1557	000000.0808	-000000.0336	000000.9657	000001.9538	000005.4000	46299	00011	00416	01157	00050	00553	01810	00682	00140	0 0 0 1 0 1 1 1 1 1 1 1 1 1 1 1	0 0 0 0 0 0 0 0 0 0 0 0 0 0 0 0
2023-10-18T02-01-43.987 PM	000023.0833	000000.0005	000000.1542	000000.1495	000000.0788	-000000.0336	000000.9663	000001.9538	000005.4000	46300	00011	00379	01112	00049	00553	01811	00682	00140	0 0 0 1 0 1 1 1 1 1 1 1 1 1 1 1	0 0 0 0 0 0 0 0 0 0 0 0 0 0 0 0
2023-10-18T02-01-46.686 PM	000023.0858	000000.0005	000000.1546	000000.1491	000000.0808	-000000.0336	000000.9675	000002.0168	000005.4000	46304	00011	00380	01109	00050	00553	01813	00681	00140	0 0 0 1 0 1 1 1 1 1 1 1 1 1 1 1	0 0 0 0 0 0 0 0 0 0 0 0 0 0 0 0
2023-10-18T02-01-50.689 PM	000023.0864	000000.0005	000000.1675	000000.1548	000000.0808	-000000.0336	000000.9669	000002.0798	000005.1600	46305	00011	00411	01151	00050	00553	01812	00680	00136	0 0 0 1 0 1 1 1 1 1 1 1 1 1 1 1	0 0 0 0 0 0 0 0 0 0 0 0 0 0 0 0
2023-10-18T02-01-53.672 PM	000023.0883	000000.0005	000000.1521	000000.1542	000000.0808	-000000.0336	000000.9675	000002.1429	000005.4000	46308	00011	00374	01146	00050	00553	01813	00679	00140	0 0 0 1 0 1 1 1 1 1 1 1 1 1 1 1	0 0 0 0 0 0 0 0 0 0 0 0 0 0 0 0
2023-10-18T02-01-57.674 PM	000023.0883	000000.0009	000000.1687	000000.1515	000000.0788	-000000.0336	000000.9663	000002.2059	000005.1600	46308	00012	00414	01126	00049	00553	01811	00678	00136	0 0 0 1 0 1 1 1 1 1 1 1 1 1 1 1	0 0 0 0 0 0 0 0 0 0 0 0 0 0 0 0
2023-10-18T02-02-00.686 PM	000023.0928	000000.0005	000000.1675	000000.1543	000000.0808	-000000.0336	000000.9675	000002.0798	000004.9200	46315	00011	00411	01147	00050	00553	01813	00680	00132	0 0 0 1 0 1 1 1 1 1 1 1 1 1 1 1	0 0 0 0 0 0 0 0 0 0 0 0 0 0 0 0
2023-10-18T02-02-04.686 PM	000023.0934	000000.0005	000000.1525	000000.1506	000000.0768	-000000.0336	000000.9675	000001.9538	000005.4000	46316	00011	00375	01120	00048	00553	01813	00682	00140	0 0 0 1 0 1 1 1 1 1 1 1 1 1 1 1	0 0 0 0 0 0 0 0 0 0 0 0 0 0 0 0
2023-10-18T02-02-08.671 PM	000023.0959	000000.0005	000000.1671	000000.1550	000000.0788	-000000.0336	000000.9669	000002.0168	000005.1600	46320	00011	00410	01152	00049	00553	01812	00681	00136	0 0 0 1 0 1 1 1 1 1 1 1 1 1 1 1	0 0 0 0 0 0 0 0 0 0 0 0 0 0 0 0
2023-10-18T02-02-11.668 PM	000023.0953	000000.0005	000000.1700	000000.1543	000000.0788	-000000.0336	000000.9681	000002.0168	000005.1600	46319	00011	00417	01147	00049	00553	01814	00681	00136	0 0 0 1 0 1 1 1 1 1 1 1 1 1 1 1	0 0 0 0 0 0 0 0 0 0 0 0 0 0 0 0
2023-10-18T02-02-15.684 PM	000023.0985	000000.0005	000000.1530	000000.1495	000000.0808	-000000.0336	000000.9669	000002.0168	000005.6400	46324	00011	00376	01112	00050	00553	01812	00681	00144	0 0 0 1 0 1 1 1 1 1 1 1 1 1 1 1	0 0 0 0 0 0 0 0 0 0 0 0 0 0 0 0
2023-10-18T02-02-18.665 PM	000023.0972	000000.0005	000000.1542	000000.1498	000000.0808	-000000.0336	000000.9675	000002.0798	000005.4000	46322	00011	00379	01114	00050	00553	01813	00680	00140	0 0 0 1 0 1 1 1 1 1 1 1 1 1 1 1	0 0 0 0 0 0 0 0 0 0 0 0 0 0 0 0
2023-10-18T02-02-22.651 PM	000023.0978	000000.0005	000000.1592	000000.1544	000000.0788	-000000.0336	000000.9681	000002.1429	000005.4000	46323	00011	00391	01148	00049	00553	01814	00679	00140	0 0 0 1 0 1 1 1 1 1 1 1 1 1 1 1	0 0 0 0 0 0 0 0 0 0 0 0 0 0 0 0
2023-10-18T02-02-25.663 PM	000023.1016	000000.0005	000000.1554	000000.1506	000000.0788	-000000.0336	000000.9669	000002.1429	000005.4000	46329	00011	00382	01120	00049	00553	01812	00679	00140	0 0 0 1 0 1 1 1 1 1 1 1 1 1 1 1	0 0 0 0 0 0 0 0 0 0 0 0 0 0 0 0
2023-10-18T02-02-29.648 PM	000023.1035	000000.0005	000000.1662	000000.1539	000000.0788	-000000.0336	000000.9694	000002.1429	000005.6400	46332	00011	00408	01144	00049	00553	01816	00679	00144	0 0 0 1 0 1 1 1 1 1 1 1 1 1 1 1	0 0 0 0 0 0 0 0 0 0 0 0 0 0 0 0
2023-10-18T02-02-33.669 PM	000023.1010	000000.0005	000000.1509	000000.1509	000000.0808	-000000.0336	000000.9688	000002.0798	000005.6400	46328	00011	00371	01122	00050	00553	01815	00680	00144	0 0 0 1 0 1 1 1 1 1 1 1 1 1 1 1	0 0 0 0 0 0 0 0 0 0 0 0 0 0 0 0
2023-10-18T02-02-36.665 PM	000023.1029	000000.0005	000000.1509	000000.1498	000000.0768	-000000.0336	000000.9669	000002.0168	000005.4000	46331	00011	00371	01114	00048	00553	01812	00681	00140	0 0 0 1 0 1 1 1 1 1 1 1 1 1 1 1	0 0 0 0 0 0 0 0 0 0 0 0 0 0 0 0
2023-10-18T02-02-40.650 PM	000023.1029	000000.0009	000000.1683	000000.1550	000000.0808	-000000.0336	000000.9669	000001.9538	000005.6400	46331	00012	00413	01152	00050	00553	01812	00682	00144	0 0 0 1 0 1 1 1 1 1 1 1 1 1 1 1	0 0 0 0 0 0 0 0 0 0 0 0 0 0 0 0
2023-10-18T02-02-43.663 PM	000023.1042	000000.0005	000000.1671	000000.1550	000000.0828	-000000.0336	000000.9681	000002.0798	000005.4000	46333	00011	00410	01152	00051	00553	01814	00680	00140	0 0 0 1 0 1 1 1 1 1 1 1 1 1 1 1	0 0 0 0 0 0 0 0 0 0 0 0 0 0 0 0
2023-10-18T02-02-47.633 PM	000023.1004	000000.0009	000000.1496	000000.1501	000000.0788	-000000.0336	000000.9669	000002.1429	000005.4000	46327	00012	00368	01116	00049	00553	01812	00679	00140	0 0 0 1 0 1 1 1 1 1 1 1 1 1 1 1	0 0 0 0 0 0 0 0 0 0 0 0 0 0 0 0
2023-10-18T02-02-50.630 PM	000023.1010	000000.0005	000000.1617	000000.1495	000000.0768	-000000.0336	000000.9669	000002.0168	000005.4000	46328	00011	00397	01112	00048	00553	01812	00681	00140	0 0 0 1 0 1 1 1 1 1 1 1 1 1 1 1	0 0 0 0 0 0 0 0 0 0 0 0 0 0 0 0
2023-10-18T02-02-54.647 PM	000023.1016	000000.0005	000000.1559	000000.1544	000000.0768	-000000.0336	000000.9675	000001.9538	000005.6400	46329	00011	00383	01148	00048	00553	01813	00682	00144	0 0 0 1 0 1 1 1 1 1 1 1 1 1 1 1	0 0 0 0 0 0 0 0 0 0 0 0 0 0 0 0
2023-10-18T02-02-58.632 PM	000023.0972	000000.0009	000000.1658	000000.1508	000000.0788	-000000.0336	000000.9669	000002.0168	000005.4000	46322	00012	00407	01121	00049	00553	01812	00681	00140	0 0 0 1 0 1 1 1 1 1 1 1 1 1 1 1	0 0 0 0 0 0 0 0 0 0 0 0 0 0 0 0
2023-10-18T02-03-01.629 PM	000023.0966	000000.0005	000000.1687	000000.1555	000000.0788	-000000.0336	000000.9657	000002.0798	000005.4000	46321	00011	00414	01156	00049	00553	01810	00680	00140	0 0 0 1 0 1 1 1 1 1 1 1 1 1 1 1	0 0 0 0 0 0 0 0 0 0 0 0 0 0 0 0
2023-10-18T02-03-05.644 PM	000023.0940	000000.0005	000000.1513	000000.1500	000000.0788	-000000.0336	000000.9675	000002.1429	000005.1600	46317	00011	00372	01115	00049	00553	01813	00679	00136	0 0 0 1 0 1 1 1 1 1 1 1 1 1 1 1	0 0 0 0 0 0 0 0 0 0 0 0 0 0 0 0
2023-10-18T02-03-08.628 PM	000023.0940	000000.0005	000000.1538	000000.1497	000000.0768	-000000.0336	000000.9657	000002.0168	000005.1600	46317	00011	00378	01113	00048	00553	01810	00681	00136	0 0 0 1 0 1 1 1 1 1 1 1 1 1 1 1	0 0 0 0 0 0 0 0 0 0 0 0 0 0 0 0
2023-10-18T02-03-12.672 PM	000023.0934	000000.0005	000000.1675	000000.1551	000000.0788	-000000.0336	000000.9681	000002.0168	000005.4000	46316	00011	00411	01153	00049	00553	01814	00681	00140	0 0 0 1 0 1 1 1 1 1 1 1 1 1 1 1	0 0 0 0 0 0 0 0 0 0 0 0 0 0 0 0
2023-10-18T02-03-15.622 PM	000023.0928	000000.0005	000000.1654	000000.1544	000000.0788	-000000.0336	000000.9675	000002.1429	000005.4000	46315	00011	00406	01148	00049	00553	01813	00679	00140	0 0 0 1 0 1 1 1 1 1 1 1 1 1 1 1	0 0 0 0 0 0 0 0 0 0 0 0 0 0 0 0
2023-10-18T02-03-19.623 PM	000023.0896	000000.0005	000000.1513	000000.1493	000000.0788	-000000.0336	000000.9681	000002.2059	000005.6400	46310	00011	00372	01110	00049	00553	01814	00678	00144	0 0 0 1 0 1 1 1 1 1 1 1 1 1 1 1	0 0 0 0 0 0 0 0 0 0 0 0 0 0 0 0
2023-10-18T02-03-23.622 PM	000023.0858	000000.0005	000000.1679	000000.1546	000000.0808	-000000.0336	000000.9681	000002.1429	000005.6400	46304	00011	00412	01149	00050	00553	01814	00679	00144	0 0 0 1 0 1 1 1 1 1 1 1 1 1 1 1	0 0 0 0 0 0 0 0 0 0 0 0 0 0 0 0
2023-10-18T02-03-26.619 PM	000023.0871	000000.0005	000000.1517	000000.1538	000000.0808	-000000.0336	000000.9681	000002.0168	000005.1600	46306	00011	00373	01143	00050	00553	01814	00681	00136	0 0 0 1 0 1 1 1 1 1 1 1 1 1 1 1	0 0 0 0 0 0 0 0 0 0 0 0 0 0 0 0
2023-10-18T02-03-30.619 PM	000023.0858	000000.0005	000000.1654	000000.1508	000000.0808	-000000.0336	000000.9681	000002.1429	000005.1600	46304	00011	00406	01121	00050	00553	01814	00679	00136	0 0 0 1 0 1 1 1 1 1 1 1 1 1 1 1	0 0 0 0 0 0 0 0 0 0 0 0 0 0 0 0
2023-10-18T02-03-33.600 PM	000023.0833	000000.0005	000000.1683	000000.1547	000000.0768	-000000.0336	000000.9657	000002.0798	000005.4000	46300	00011	00413	01150	00048	00553	01810	00680	00140	0 0 0 1 0 1 1 1 1 1 1 1 1 1 1 1	0 0 0 0 0 0 0 0 0 0 0 0 0 0 0 0
2023-10-18T02-03-37.881 PM	000023.0820	000000.0005	000000.1530	000000.1495	000000.0788	-000000.0336	000000.9657	000002.0168	000005.6400	46298	00011	00376	01112	00049	00553	01810	00681	00144	0 0 0 1 0 1 1 1 1 1 1 1 1 1 1 1	0 0 0 0 0 0 0 0 0 0 0 0 0 0 0 0
2023-10-18T02-03-41.604 PM	000023.0788	000000.0005	000000.1675	000000.1547	000000.0788	-000000.0336	000000.9669	000002.0798	000005.6400	46293	00011	00411	01150	00049	00553	01812	00680	00144	0 0 0 1 0 1 1 1 1 1 1 1 1 1 1 1	0 0 0 0 0 0 0 0 0 0 0 0 0 0 0 0
2023-10-18T02-03-45.604 PM	000023.0788	000000.0005	000000.1500	000000.1500	000000.0788	-000000.0336	000000.9681	000002.1429	000005.6400	46293	00011	00369	01115	00049	00553	01814	00679	00144	0 0 0 1 0 1 1 1 1 1 1 1 1 1 1 1	0 0 0 0 0 0 0 0 0 0 0 0 0 0 0 0
2023-10-18T02-03-49.589 PM	000023.0788	000000.0005	000000.1692	000000.1546	000000.0788	-000000.0336	000000.9669	000002.0168	000005.4000	46293	00011	00415	01149	00049	00553	01812	00681	00140	0 0 0 1 0 1 1 1 1 1 1 1 1 1 1 1	0 0 0 0 0 0 0 0 0 0 0 0 0 0 0 0
2023-10-18T02-03-52.600 PM	000023.0763	000000.0005	000000.1683	000000.1546	000000.0808	-000000.0336	000000.9669	000002.1429	000005.1600	46289	00011	00413	01149	00050	00553	01812	00679	00136	0 0 0 1 0 1 1 1 1 1 1 1 1 1 1 1	0 0 0 0 0 0 0 0 0 0 0 0 0 0 0 0
2023-10-18T02-03-56.880 PM	000023.0725	000000.0005	000000.1492	000000.1505	000000.0808	-000000.0336	000000.9669	000002.0798	000005.4000	46283	00011	00367	01119	00050	00553	01812	00680	00140	0 0 0 1 0 1 1 1 1 1 1 1 1 1 1 1	0 0 0 0 0 0 0 0 0 0 0 0 0 0 0 0
2023-10-18T02-03-59.879 PM	000023.0706	000000.0005	000000.1579	000000.1497	000000.0808	-000000.0336	000000.9651	000002.1429	000005.4000	46280	00011	00388	01113	00050	00553	01809	00679	00140	0 0 0 1 0 1 1 1 1 1 1 1 1 1 1 1	0 0 0 0 0 0 0 0 0 0 0 0 0 0 0 0
2023-10-18T02-04-10.581 PM	000023.0661	000000.0009	000000.1650	000000.1544	000000.0808	-000000.0336	000000.9675	000002.2059	000005.6400	46273	00012	00405	01148	00050	00553	01813	00678	00144	0 0 0 1 0 1 1 1 1 1 1 1 1 1 1 1	0 0 0 0 0 0 0 0 0 0 0 0 0 0 0 0
2023-10-18T02-04-13.593 PM	000023.0642	000000.0009	000000.1667	000000.1543	000000.0788	-000000.0336	000000.9657	000002.0168	000005.4000	46270	00012	00409	01147	00049	00553	01810	00681	00140	0 0 0 1 0 1 1 1 1 1 1 1 1 1 1 1	0 0 0 0 0 0 0 0 0 0 0 0 0 0 0 0
2023-10-18T02-04-17.860 PM	000023.0636	000000.0005	000000.1538	000000.1497	000000.0768	-000000.0336	000000.9663	000002.0168	000004.9200	46269	00011	00378	01113	00048	00553	01811	00681	00132	0 0 0 1 0 1 1 1 1 1 1 1 1 1 1 1	0 0 0 0 0 0 0 0 0 0 0 0 0 0 0 0
2023-10-18T02-04-21.971 PM	000023.0642	000000.0009	000000.1642	000000.1561	000000.0788	-000000.0336	000000.9669	000002.1429	000005.6400	46270	00012	00403	01160	00049	00553	01812	00679	00144	0 0 0 1 0 1 1 1 1 1 1 1 1 1 1 1	0 0 0 0 0 0 0 0 0 0 0 0 0 0 0 0
2023-10-18T02-04-24.968 PM	000023.0668	000000.0005	000000.1675	000000.1548	000000.0788	-000000.0336	000000.9663	000001.9538	000005.6400	46274	00011	00411	01151	00049	00553	01811	00682	00144	0 0 0 1 0 1 1 1 1 1 1 1 1 1 1 1	0 0 0 0 0 0 0 0 0 0 0 0 0 0 0 0
2023-10-18T02-04-29.033 PM	000023.0655	000000.0005	000000.1530	000000.1489	000000.0828	-000000.0336	000000.9663	000002.0798	000005.1600	46272	00011	00376	01107	00051	00553	01811	00680	00136	0 0 0 1 0 1 1 1 1 1 1 1 1 1 1 1	0 0 0 0 0 0 0 0 0 0 0 0 0 0 0 0
2023-10-18T02-04-31.983 PM	000023.0668	000000.0005	000000.1654	000000.1501	000000.0788	-000000.0336	000000.9669	000002.0168	000005.1600	46274	00011	00406	01116	00049	00553	01812	00681	00136	0 0 0 1 0 1 1 1 1 1 1 1 1 1 1 1	0 0 0 0 0 0 0 0 0 0 0 0 0 0 0 0
2023-10-18T02-04-35.843 PM	000023.0655	000000.0005	000000.1538	000000.1561	000000.0788	-000000.0336	000000.9675	000002.0798	000005.4000	46272	00011	00378	01160	00049	00553	01813	00680	00140	0 0 0 1 0 1 1 1 1 1 1 1 1 1 1 1	0 0 0 0 0 0 0 0 0 0 0 0 0 0 0 0
2023-10-18T02-04-38.841 PM	000023.0636	000000.0005	000000.1513	000000.1498	000000.0828	-000000.0336	000000.9657	000002.2059	000005.4000	46269	00011	00372	01114	00051	00553	01810	00678	00140	0 0 0 1 0 1 1 1 1 1 1 1 1 1 1 1	0 0 0 0 0 0 0 0 0 0 0 0 0 0 0 0
2023-10-18T02-04-42.831 PM	000023.0649	000000.0005	000000.1675	000000.1542	000000.0808	-000000.0336	000000.9663	000002.0798	000005.4000	46271	00011	00411	01146	00050	00553	01811	00680	00140	0 0 0 1 0 1 1 1 1 1 1 1 1 1 1 1	0 0 0 0 0 0 0 0 0 0 0 0 0 0 0 0
2023-10-18T02-04-46.954 PM	000023.0655	000000.0005	000000.1521	000000.1500	000000.0808	-000000.0336	000000.9657	000002.0168	000005.4000	46272	00011	00374	01115	00050	00553	01810	00681	00140	0 0 0 1 0 1 1 1 1 1 1 1 1 1 1 1	0 0 0 0 0 0 0 0 0 0 0 0 0 0 0 0
2023-10-18T02-04-49.840 PM	000023.0668	000000.0005	000000.1521	000000.1509	000000.0788	-000000.0336	000000.9657	000002.1429	000005.6400	46274	00011	00374	01122	00049	00553	01810	00679	00144	0 0 0 1 0 1 1 1 1 1 1 1 1 1 1 1	0 0 0 0 0 0 0 0 0 0 0 0 0 0 0 0
2023-10-18T02-04-53.824 PM	000023.0693	000000.0005	000000.1658	000000.1548	000000.0828	-000000.0336	000000.9663	000002.0798	000005.6400	46278	00011	00407	01151	00051	00553	01811	00680	00144	0 0 0 1 0 1 1 1 1 1 1 1 1 1 1 1	0 0 0 0 0 0 0 0 0 0 0 0 0 0 0 0
2023-10-18T02-04-56.820 PM	000023.0718	000000.0005	000000.1700	000000.1548	000000.0808	-000000.0336	000000.9657	000002.0168	000005.4000	46282	00011	00417	01151	00050	00553	01810	00681	00140	0 0 0 1 0 1 1 1 1 1 1 1 1 1 1 1	0 0 0 0 0 0 0 0 0 0 0 0 0 0 0 0
2023-10-18T02-05-00.553 PM	000023.0756	000000.0005	000000.1559	000000.1502	000000.0788	-000000.0336	000000.9651	000002.0798	000005.6400	46288	00011	00383	01117	00049	00553	01809	00680	00144	0 0 0 1 0 1 1 1 1 1 1 1 1 1 1 1	0 0 0 0 0 0 0 0 0 0 0 0 0 0 0 0
2023-10-18T02-05-03.549 PM	000023.0788	000000.0005	000000.1667	000000.1505	000000.0808	-000000.0336	000000.9657	000002.1429	000005.6400	46293	00011	00409	01119	00050	00553	01810	00679	00144	0 0 0 1 0 1 1 1 1 1 1 1 1 1 1 1	0 0 0 0 0 0 0 0 0 0 0 0 0 0 0 0
2023-10-18T02-05-07.534 PM	000023.0839	000000.0009	000000.1521	000000.1535	000000.0808	-000000.0336	000000.9669	000002.0168	000005.6400	46301	00012	00374	01141	00050	00553	01812	00681	00144	0 0 0 1 0 1 1 1 1 1 1 1 1 1 1 1	0 0 0 0 0 0 0 0 0 0 0 0 0 0 0 0
2023-10-18T02-05-11.551 PM	000023.0845	000000.0009	000000.1683	000000.1517	000000.0808	-000000.0336	000000.9669	000002.0168	000005.6400	46302	00012	00413	01128	00050	00553	01812	00681	00144	0 0 0 1 0 1 1 1 1 1 1 1 1 1 1 1	0 0 0 0 0 0 0 0 0 0 0 0 0 0 0 0
2023-10-18T02-05-14.547 PM	000023.0858	000000.0005	000000.1675	000000.1550	000000.0788	-000000.0336	000000.9681	000002.0168	000005.4000	46304	00011	00411	01152	00049	00553	01814	00681	00140	0 0 0 1 0 1 1 1 1 1 1 1 1 1 1 1	0 0 0 0 0 0 0 0 0 0 0 0 0 0 0 0
2023-10-18T02-05-18.553 PM	000023.0896	000000.0005	000000.1530	000000.1493	000000.0808	-000000.0336	000000.9669	000002.1429	000004.9200	46310	00011	00376	01110	00050	00553	01812	00679	00132	0 0 0 1 0 1 1 1 1 1 1 1 1 1 1 1	0 0 0 0 0 0 0 0 0 0 0 0 0 0 0 0
2023-10-18T02-05-21.534 PM	000023.0921	000000.0005	000000.1509	000000.1502	000000.0828	-000000.0336	000000.9675	000002.1429	000005.1600	46314	00011	00371	01117	00051	00553	01813	00679	00136	0 0 0 1 0 1 1 1 1 1 1 1 1 1 1 1	0 0 0 0 0 0 0 0 0 0 0 0 0 0 0 0
2023-10-18T02-05-25.534 PM	000023.0928	000000.0009	000000.1683	000000.1554	000000.0788	-000000.0336	000000.9675	000002.1429	000005.6400	46315	00012	00413	01155	00049	00553	01813	00679	00144	0 0 0 1 0 1 1 1 1 1 1 1 1 1 1 1	0 0 0 0 0 0 0 0 0 0 0 0 0 0 0 0
2023-10-18T02-05-28.548 PM	000023.0959	000000.0005	000000.1646	000000.1550	000000.0788	-000000.0336	000000.9675	000002.0168	000005.8800	46320	00011	00404	01152	00049	00553	01813	00681	00148	0 0 0 1 0 1 1 1 1 1 1 1 1 1 1 1	0 0 0 0 0 0 0 0 0 0 0 0 0 0 0 0
2023-10-18T02-05-32.535 PM	000023.0966	000000.0005	000000.1559	000000.1504	000000.0788	-000000.0336	000000.9675	000002.0798	000005.4000	46321	00011	00383	01118	00049	00553	01813	00680	00140	0 0 0 1 0 1 1 1 1 1 1 1 1 1 1 1	0 0 0 0 0 0 0 0 0 0 0 0 0 0 0 0
2023-10-18T02-05-35.532 PM	000023.0991	000000.0009	000000.1700	000000.1531	000000.0828	-000000.0336	000000.9675	000002.1429	000005.4000	46325	00012	00417	01138	00051	00553	01813	00679	00140	0 0 0 1 0 1 1 1 1 1 1 1 1 1 1 1	0 0 0 0 0 0 0 0 0 0 0 0 0 0 0 0
2023-10-18T02-05-39.533 PM	000023.1004	000000.0005	000000.1525	000000.1519	000000.0808	-000000.0336	000000.9688	000002.1429	000005.1600	46327	00011	00375	01129	00050	00553	01815	00679	00136	0 0 0 1 0 1 1 1 1 1 1 1 1 1 1 1	0 0 0 0 0 0 0 0 0 0 0 0 0 0 0 0
2023-10-18T02-05-43.518 PM	000023.1016	000000.0005	000000.1646	000000.1544	000000.0808	-000000.0336	000000.9681	000002.1429	000005.4000	46329	00011	00404	01148	00050	00553	01814	00679	00140	0 0 0 1 0 1 1 1 1 1 1 1 1 1 1 1	0 0 0 0 0 0 0 0 0 0 0 0 0 0 0 0
2023-10-18T02-05-46.516 PM	000023.1029	000000.0009	000000.1658	000000.1546	000000.0788	-000000.0336	000000.9669	000002.0168	000005.4000	46331	00012	00407	01149	00049	00553	01812	00681	00140	0 0 0 1 0 1 1 1 1 1 1 1 1 1 1 1	0 0 0 0 0 0 0 0 0 0 0 0 0 0 0 0
2023-10-18T02-05-50.518 PM	000023.1010	000000.0005	000000.1542	000000.1501	000000.0788	-000000.0336	000000.9681	000002.0168	000005.4000	46328	00011	00379	01116	00049	00553	01814	00681	00140	0 0 0 1 0 1 1 1 1 1 1 1 1 1 1 1	0 0 0 0 0 0 0 0 0 0 0 0 0 0 0 0
2023-10-18T02-05-53.500 PM	000023.1010	000000.0005	000000.1525	000000.1505	000000.0808	-000000.0336	000000.9675	000002.1429	000005.1600	46328	00011	00375	01119	00050	00553	01813	00679	00136	0 0 0 1 0 1 1 1 1 1 1 1 1 1 1 1	0 0 0 0 0 0 0 0 0 0 0 0 0 0 0 0
2023-10-18T02-05-57.516 PM	000023.1054	000000.0005	000000.1679	000000.1555	000000.0808	-000000.0336	000000.9669	000002.1429	000005.4000	46335	00011	00412	01156	00050	00553	01812	00679	00140	0 0 0 1 0 1 1 1 1 1 1 1 1 1 1 1	0 0 0 0 0 0 0 0 0 0 0 0 0 0 0 0
2023-10-18T02-06-01.517 PM	000023.1048	000000.0005	000000.1517	000000.1495	000000.0788	-000000.0336	000000.9663	000002.1429	000004.9200	46334	00011	00373	01112	00049	00553	01811	00679	00132	0 0 0 1 0 1 1 1 1 1 1 1 1 1 1 1	0 0 0 0 0 0 0 0 0 0 0 0 0 0 0 0
2023-10-18T02-06-04.515 PM	000023.1042	000000.0009	000000.1621	000000.1494	000000.0788	-000000.0336	000000.9681	000002.0168	000005.4000	46333	00012	00398	01111	00049	00553	01814	00681	00140	0 0 0 1 0 1 1 1 1 1 1 1 1 1 1 1	0 0 0 0 0 0 0 0 0 0 0 0 0 0 0 0
2023-10-18T02-06-08.502 PM	000023.1054	000000.0005	000000.1567	000000.1551	000000.0808	-000000.0336	000000.9675	000001.9538	000005.4000	46335	00011	00385	01153	00050	00553	01813	00682	00140	0 0 0 1 0 1 1 1 1 1 1 1 1 1 1 1	0 0 0 0 0 0 0 0 0 0 0 0 0 0 0 0
2023-10-18T02-06-11.514 PM	000023.1035	000000.0005	000000.1505	000000.1498	000000.0808	-000000.0336	000000.9675	000002.1429	000005.4000	46332	00011	00370	01114	00050	00553	01813	00679	00140	0 0 0 1 0 1 1 1 1 1 1 1 1 1 1 1	0 0 0 0 0 0 0 0 0 0 0 0 0 0 0 0
2023-10-18T02-06-15.498 PM	000023.1067	000000.0005	000000.1658	000000.1542	000000.0808	-000000.0336	000000.9675	000002.1429	000004.9200	46337	00011	00407	01146	00050	00553	01813	00679	00132	0 0 0 1 0 1 1 1 1 1 1 1 1 1 1 1	0 0 0 0 0 0 0 0 0 0 0 0 0 0 0 0
2023-10-18T02-06-18.495 PM	000023.1067	000000.0005	000000.1683	000000.1557	000000.0768	-000000.0336	000000.9675	000002.2059	000005.4000	46337	00011	00413	01157	00048	00553	01813	00678	00140	0 0 0 1 0 1 1 1 1 1 1 1 1 1 1 1	0 0 0 0 0 0 0 0 0 0 0 0 0 0 0 0
2023-10-18T02-06-22.495 PM	000023.1086	000000.0005	000000.1509	000000.1509	000000.0768	-000000.0336	000000.9669	000002.0798	000005.4000	46340	00011	00371	01122	00048	00553	01812	00680	00140	0 0 0 1 0 1 1 1 1 1 1 1 1 1 1 1	0 0 0 0 0 0 0 0 0 0 0 0 0 0 0 0
2023-10-18T02-06-25.477 PM	000023.1073	000000.0005	000000.1513	000000.1512	000000.0788	-000000.0336	000000.9681	000002.0168	000004.9200	46338	00011	00372	01124	00049	00553	01814	00681	00132	0 0 0 1 0 1 1 1 1 1 1 1 1 1 1 1	0 0 0 0 0 0 0 0 0 0 0 0 0 0 0 0
2023-10-18T02-06-29.478 PM	000023.1067	000000.0009	000000.1671	000000.1540	000000.0788	-000000.0336	000000.9681	000002.0798	000005.6400	46337	00012	00410	01145	00049	00553	01814	00680	00144	0 0 0 1 0 1 1 1 1 1 1 1 1 1 1 1	0 0 0 0 0 0 0 0 0 0 0 0 0 0 0 0
2023-10-18T02-06-33.496 PM	000023.1061	000000.0005	000000.1525	000000.1501	000000.0788	-000000.0336	000000.9675	000002.2059	000005.4000	46336	00011	00375	01116	00049	00553	01813	00678	00140	0 0 0 1 0 1 1 1 1 1 1 1 1 1 1 1	0 0 0 0 0 0 0 0 0 0 0 0 0 0 0 0
2023-10-18T02-06-36.493 PM	000023.1054	000000.0005	000000.1662	000000.1513	000000.0768	-000000.0336	000000.9669	000002.1429	000005.1600	46335	00011	00408	01125	00048	00553	01812	00679	00136	0 0 0 1 0 1 1 1 1 1 1 1 1 1 1 1	0 0 0 0 0 0 0 0 0 0 0 0 0 0 0 0
2023-10-18T02-06-40.478 PM	000023.1061	000000.0005	000000.1500	000000.1557	000000.0788	-000000.0336	000000.9675	000002.0798	000005.1600	46336	00011	00369	01157	00049	00553	01813	00680	00136	0 0 0 1 0 1 1 1 1 1 1 1 1 1 1 1	0 0 0 0 0 0 0 0 0 0 0 0 0 0 0 0
2023-10-18T02-06-43.742 PM	000023.1061	000000.0005	000000.1534	000000.1502	000000.0788	-000000.0336	000000.9675	000002.0168	000005.4000	46336	00011	00377	01117	00049	00553	01813	00681	00140	0 0 0 1 0 1 1 1 1 1 1 1 1 1 1 1	0 0 0 0 0 0 0 0 0 0 0 0 0 0 0 0
2023-10-18T02-06-47.758 PM	000023.1035	000000.0009	000000.1712	000000.1543	000000.0768	-000000.0336	000000.9675	000002.0798	000005.1600	46332	00012	00420	01147	00048	00553	01813	00680	00136	0 0 0 1 0 1 1 1 1 1 1 1 1 1 1 1	0 0 0 0 0 0 0 0 0 0 0 0 0 0 0 0
2023-10-18T02-06-51.745 PM	000023.1016	000000.0005	000000.1505	000000.1504	000000.0788	-000000.0336	000000.9688	000002.1429	000005.1600	46329	00011	00370	01118	00049	00553	01815	00679	00136	0 0 0 1 0 1 1 1 1 1 1 1 1 1 1 1	0 0 0 0 0 0 0 0 0 0 0 0 0 0 0 0
2023-10-18T02-06-54.741 PM	000023.1004	000000.0005	000000.1505	000000.1505	000000.0788	-000000.0336	000000.9669	000002.0168	000005.4000	46327	00011	00370	01119	00049	00553	01812	00681	00140	0 0 0 1 0 1 1 1 1 1 1 1 1 1 1 1	0 0 0 0 0 0 0 0 0 0 0 0 0 0 0 0
2023-10-18T02-06-58.735 PM	000023.0972	000000.0005	000000.1696	000000.1547	000000.0788	-000000.0336	000000.9681	000002.0168	000005.4000	46322	00011	00416	01150	00049	00553	01814	00681	00140	0 0 0 1 0 1 1 1 1 1 1 1 1 1 1 1	0 0 0 0 0 0 0 0 0 0 0 0 0 0 0 0
2023-10-18T02-07-01.756 PM	000023.0953	000000.0005	000000.1700	000000.1544	000000.0808	-000000.0336	000000.9688	000002.1429	000005.6400	46319	00011	00417	01148	00050	00553	01815	00679	00144	0 0 0 1 0 1 1 1 1 1 1 1 1 1 1 1	0 0 0 0 0 0 0 0 0 0 0 0 0 0 0 0
2023-10-18T02-07-05.726 PM	000023.0972	000000.0005	000000.1525	000000.1505	000000.0768	-000000.0336	000000.9681	000002.0798	000004.9200	46322	00011	00375	01119	00048	00553	01814	00680	00132	0 0 0 1 0 1 1 1 1 1 1 1 1 1 1 1	0 0 0 0 0 0 0 0 0 0 0 0 0 0 0 0
2023-10-18T02-07-08.847 PM	000023.0940	000000.0005	000000.1687	000000.1521	000000.0768	-000000.0336	000000.9669	000002.0798	000004.9200	46317	00011	00414	01131	00048	00553	01812	00680	00132	0 0 0 1 0 1 1 1 1 1 1 1 1 1 1 1	0 0 0 0 0 0 0 0 0 0 0 0 0 0 0 0
2023-10-18T02-07-12.832 PM	000023.0921	000000.0005	000000.1538	000000.1520	000000.0747	-000000.0336	000000.9688	000002.0798	000005.4000	46314	00011	00378	01130	00047	00553	01815	00680	00140	0 0 0 1 0 1 1 1 1 1 1 1 1 1 1 1	0 0 0 0 0 0 0 0 0 0 0 0 0 0 0 0
2023-10-18T02-07-16.723 PM	000023.0902	000000.0005	000000.1675	000000.1529	000000.0808	-000000.0336	000000.9681	000002.2059	000005.6400	46311	00011	00411	01137	00050	00553	01814	00678	00144	0 0 0 1 0 1 1 1 1 1 1 1 1 1 1 1	0 0 0 0 0 0 0 0 0 0 0 0 0 0 0 0
2023-10-18T02-07-19.735 PM	000023.0896	000000.0005	000000.1667	000000.1551	000000.0768	-000000.0336	000000.9669	000002.0168	000005.4000	46310	00011	00409	01153	00048	00553	01812	00681	00140	0 0 0 1 0 1 1 1 1 1 1 1 1 1 1 1	0 0 0 0 0 0 0 0 0 0 0 0 0 0 0 0
2023-10-18T02-07-23.721 PM	000023.0871	000000.0005	000000.1517	000000.1490	000000.0828	-000000.0336	000000.9669	000002.1429	000005.4000	46306	00011	00373	01108	00051	00553	01812	00679	00140	0 0 0 1 0 1 1 1 1 1 1 1 1 1 1 1	0 0 0 0 0 0 0 0 0 0 0 0 0 0 0 0
2023-10-18T02-07-26.718 PM	000023.0871	000000.0005	000000.1530	000000.1495	000000.0808	-000000.0336	000000.9681	000002.0168	000005.4000	46306	00011	00376	01112	00050	00553	01814	00681	00140	0 0 0 1 0 1 1 1 1 1 1 1 1 1 1 1	0 0 0 0 0 0 0 0 0 0 0 0 0 0 0 0
2023-10-18T02-07-29.841 PM	000023.0864	000000.0005	000000.1596	000000.1495	000000.0768	-000000.0336	000000.9669	000002.0798	000005.6400	46305	00011	00392	01112	00048	00553	01812	00680	00144	0 0 0 1 0 1 1 1 1 1 1 1 1 1 1 1	0 0 0 0 0 0 0 0 0 0 0 0 0 0 0 0
2023-10-18T02-07-32.837 PM	000023.0833	000000.0005	000000.1667	000000.1551	000000.0788	-000000.0336	000000.9669	000002.0798	000005.6400	46300	00011	00409	01153	00049	00553	01812	00680	00144	0 0 0 1 0 1 1 1 1 1 1 1 1 1 1 1	0 0 0 0 0 0 0 0 0 0 0 0 0 0 0 0
2023-10-18T02-07-36.719 PM	000023.0826	000000.0009	000000.1521	000000.1501	000000.0788	-000000.0336	000000.9669	000002.0798	000005.4000	46299	00012	00374	01116	00049	00553	01812	00680	00140	0 0 0 1 0 1 1 1 1 1 1 1 1 1 1 1	0 0 0 0 0 0 0 0 0 0 0 0 0 0 0 0
2023-10-18T02-07-39.710 PM	000023.0794	000000.0005	000000.1517	000000.1498	000000.0828	-000000.0336	000000.9681	000002.2059	000005.6400	46294	00011	00373	01114	00051	00553	01814	00678	00144	0 0 0 1 0 1 1 1 1 1 1 1 1 1 1 1	0 0 0 0 0 0 0 0 0 0 0 0 0 0 0 0
2023-10-18T02-07-43.727 PM	000023.0775	000000.0005	000000.1671	000000.1554	000000.0788	-000000.0336	000000.9657	000002.0798	000005.1600	46291	00011	00410	01155	00049	00553	01810	00680	00136	0 0 0 1 0 1 1 1 1 1 1 1 1 1 1 1	0 0 0 0 0 0 0 0 0 0 0 0 0 0 0 0
2023-10-18T02-07-46.835 PM	000023.0750	000000.0009	000000.1671	000000.1544	000000.0808	-000000.0336	000000.9663	000002.1429	000005.1600	46287	00012	00410	01148	00050	00553	01811	00679	00136	0 0 0 1 0 1 1 1 1 1 1 1 1 1 1 1	0 0 0 0 0 0 0 0 0 0 0 0 0 0 0 0
2023-10-18T02-07-50.806 PM	000023.0725	000000.0009	000000.1513	000000.1493	000000.0788	-000000.0336	000000.9663	000002.1429	000005.4000	46283	00012	00372	01110	00049	00553	01811	00679	00140	0 0 0 1 0 1 1 1 1 1 1 1 1 1 1 1	0 0 0 0 0 0 0 0 0 0 0 0 0 0 0 0
2023-10-18T02-07-53.818 PM	000023.0718	000000.0005	000000.1662	000000.1498	000000.0788	-000000.0336	000000.9663	000002.0168	000004.9200	46282	00011	00408	01114	00049	00553	01811	00681	00132	0 0 0 1 0 1 1 1 1 1 1 1 1 1 1 1	0 0 0 0 0 0 0 0 0 0 0 0 0 0 0 0
2023-10-18T02-07-57.802 PM	000023.0699	000000.0005	000000.1563	000000.1546	000000.0808	-000000.0336	000000.9663	000002.1429	000005.1600	46279	00011	00384	01149	00050	00553	01811	00679	00136	0 0 0 1 0 1 1 1 1 1 1 1 1 1 1 1	0 0 0 0 0 0 0 0 0 0 0 0 0 0 0 0
2023-10-18T02-08-00.689 PM	000023.0680	000000.0005	000000.1500	000000.1502	000000.0747	-000000.0336	000000.9669	000002.0168	000005.4000	46276	00011	00369	01117	00047	00553	01812	00681	00140	0 0 0 1 0 1 1 1 1 1 1 1 1 1 1 1	0 0 0 0 0 0 0 0 0 0 0 0 0 0 0 0
2023-10-18T02-08-04.705 PM	000023.0699	000000.0005	000000.1671	000000.1540	000000.0788	-000000.0336	000000.9669	000002.0168	000005.6400	46279	00011	00410	01145	00049	00553	01812	00681	00144	0 0 0 1 0 1 1 1 1 1 1 1 1 1 1 1	0 0 0 0 0 0 0 0 0 0 0 0 0 0 0 0
2023-10-18T02-08-08.689 PM	000023.0693	000000.0005	000000.1517	000000.1495	000000.0808	-000000.0336	000000.9681	000002.1429	000005.6400	46278	00011	00373	01112	00050	00553	01814	00679	00144	0 0 0 1 0 1 1 1 1 1 1 1 1 1 1 1	0 0 0 0 0 0 0 0 0 0 0 0 0 0 0 0
2023-10-18T02-08-11.813 PM	000023.0699	000000.0005	000000.1525	000000.1504	000000.0768	-000000.0336	000000.9669	000002.0168	000005.1600	46279	00011	00375	01118	00048	00553	01812	00681	00136	0 0 0 1 0 1 1 1 1 1 1 1 1 1 1 1	0 0 0 0 0 0 0 0 0 0 0 0 0 0 0 0
2023-10-18T02-08-15.797 PM	000023.0712	000000.0005	000000.1679	000000.1542	000000.0808	-000000.0336	000000.9663	000002.1429	000005.4000	46281	00011	00412	01146	00050	00553	01811	00679	00140	0 0 0 1 0 1 1 1 1 1 1 1 1 1 1 1	0 0 0 0 0 0 0 0 0 0 0 0 0 0 0 0
2023-10-18T02-08-18.699 PM	000023.0750	000000.0009	000000.1654	000000.1544	000000.0808	-000000.0336	000000.9669	000002.1429	000005.4000	46287	00012	00406	01148	00050	00553	01812	00679	00140	0 0 0 1 0 1 1 1 1 1 1 1 1 1 1 1	0 0 0 0 0 0 0 0 0 0 0 0 0 0 0 0
2023-10-18T02-08-22.622 PM	000023.0718	000000.0005	000000.1525	000000.1506	000000.0788	-000000.0336	000000.9663	000002.0168	000005.1600	46282	00011	00375	01120	00049	00553	01811	00681	00136	0 0 0 1 0 1 1 1 1 1 1 1 1 1 1 1	0 0 0 0 0 0 0 0 0 0 0 0 0 0 0 0
2023-10-18T02-08-25.643 PM	000023.0725	000000.0005	000000.1683	000000.1510	000000.0768	-000000.0336	000000.9663	000002.1429	000005.1600	46283	00011	00413	01123	00048	00553	01811	00679	00136	0 0 0 1 0 1 1 1 1 1 1 1 1 1 1 1	0 0 0 0 0 0 0 0 0 0 0 0 0 0 0 0
2023-10-18T02-08-29.395 PM	000023.0731	000000.0009	000000.1517	000000.1547	000000.0808	-000000.0336	000000.9669	000002.2059	000005.4000	46284	00012	00373	01150	00050	00553	01812	00678	00140	0 0 0 1 0 1 1 1 1 1 1 1 1 1 1 1	0 0 0 0 0 0 0 0 0 0 0 0 0 0 0 0
2023-10-18T02-08-32.393 PM	000023.0731	000000.0005	000000.1521	000000.1494	000000.0788	-000000.0336	000000.9669	000002.0168	000005.6400	46284	00011	00374	01111	00049	00553	01812	00681	00144	0 0 0 1 0 1 1 1 1 1 1 1 1 1 1 1	0 0 0 0 0 0 0 0 0 0 0 0 0 0 0 0
2023-10-18T02-08-36.409 PM	000023.0769	000000.0009	000000.1696	000000.1548	000000.0808	-000000.0336	000000.9688	000002.0798	000005.4000	46290	00012	00416	01151	00050	00553	01815	00680	00140	0 0 0 1 0 1 1 1 1 1 1 1 1 1 1 1	0 0 0 0 0 0 0 0 0 0 0 0 0 0 0 0
2023-10-18T02-08-39.390 PM	000023.0775	000000.0005	000000.1650	000000.1554	000000.0788	-000000.0336	000000.9669	000002.2059	000005.4000	46291	00011	00405	01155	00049	00553	01812	00678	00140	0 0 0 1 0 1 1 1 1 1 1 1 1 1 1 1	0 0 0 0 0 0 0 0 0 0 0 0 0 0 0 0
2023-10-18T02-08-43.407 PM	000023.0788	000000.0005	000000.1505	000000.1505	000000.0788	-000000.0336	000000.9675	000002.1429	000005.6400	46293	00011	00370	01119	00049	00553	01813	00679	00144	0 0 0 1 0 1 1 1 1 1 1 1 1 1 1 1	0 0 0 0 0 0 0 0 0 0 0 0 0 0 0 0
2023-10-18T02-08-46.403 PM	000023.0814	000000.0005	000000.1525	000000.1491	000000.0808	-000000.0336	000000.9675	000002.0168	000005.4000	46297	00011	00375	01109	00050	00553	01813	00681	00140	0 0 0 1 0 1 1 1 1 1 1 1 1 1 1 1	0 0 0 0 0 0 0 0 0 0 0 0 0 0 0 0
2023-10-18T02-08-50.388 PM	000023.0839	000000.0005	000000.1658	000000.1543	000000.0788	-000000.0336	000000.9681	000002.0798	000005.4000	46301	00011	00407	01147	00049	00553	01814	00680	00140	0 0 0 1 0 1 1 1 1 1 1 1 1 1 1 1	0 0 0 0 0 0 0 0 0 0 0 0 0 0 0 0
2023-10-18T02-08-54.389 PM	000023.0852	000000.0009	000000.1550	000000.1500	000000.0808	-000000.0336	000000.9675	000002.2059	000005.4000	46303	00012	00381	01115	00050	00553	01813	00678	00140	0 0 0 1 0 1 1 1 1 1 1 1 1 1 1 1	0 0 0 0 0 0 0 0 0 0 0 0 0 0 0 0
2023-10-18T02-08-57.385 PM	000023.0871	000000.0009	000000.1662	000000.1534	000000.0808	-000000.0336	000000.9663	000002.1429	000005.6400	46306	00012	00408	01140	00050	00553	01811	00679	00144	0 0 0 1 0 1 1 1 1 1 1 1 1 1 1 1	0 0 0 0 0 0 0 0 0 0 0 0 0 0 0 0
2023-10-18T02-09-01.386 PM	000023.0877	000000.0005	000000.1563	000000.1513	000000.0788	-000000.0336	000000.9663	000002.0168	000005.6400	46307	00011	00384	01125	00049	00553	01811	00681	00144	0 0 0 1 0 1 1 1 1 1 1 1 1 1 1 1	0 0 0 0 0 0 0 0 0 0 0 0 0 0 0 0
2023-10-18T02-09-04.370 PM	000023.0896	000000.0005	000000.1521	000000.1500	000000.0808	-000000.0336	000000.9669	000002.0798	000005.1600	46310	00011	00374	01115	00050	00553	01812	00680	00136	0 0 0 1 0 1 1 1 1 1 1 1 1 1 1 1	0 0 0 0 0 0 0 0 0 0 0 0 0 0 0 0
2023-10-18T02-09-08.371 PM	000023.0928	000000.0005	000000.1671	000000.1553	000000.0788	-000000.0336	000000.9675	000002.1429	000005.6400	46315	00011	00410	01154	00049	00553	01813	00679	00144	0 0 0 1 0 1 1 1 1 1 1 1 1 1 1 1	0 0 0 0 0 0 0 0 0 0 0 0 0 0 0 0
2023-10-18T02-09-11.368 PM	000023.0947	000000.0005	000000.1650	000000.1550	000000.0788	-000000.0336	000000.9675	000002.1429	000005.6400	46318	00011	00405	01152	00049	00553	01813	00679	00144	0 0 0 1 0 1 1 1 1 1 1 1 1 1 1 1	0 0 0 0 0 0 0 0 0 0 0 0 0 0 0 0
2023-10-18T02-09-15.385 PM	000023.0934	000000.0005	000000.1538	000000.1498	000000.0808	-000000.0336	000000.9675	000002.0168	000005.4000	46316	00011	00378	01114	00050	00553	01813	00681	00140	0 0 0 1 0 1 1 1 1 1 1 1 1 1 1 1	0 0 0 0 0 0 0 0 0 0 0 0 0 0 0 0
2023-10-18T02-09-19.368 PM	000023.0985	000000.0005	000000.1675	000000.1551	000000.0808	-000000.0336	000000.9663	000002.0168	000005.1600	46324	00011	00411	01153	00050	00553	01811	00681	00136	0 0 0 1 0 1 1 1 1 1 1 1 1 1 1 1	0 0 0 0 0 0 0 0 0 0 0 0 0 0 0 0
2023-10-18T02-09-22.365 PM	000023.1023	000000.0005	000000.1600	000000.1548	000000.0788	-000000.0336	000000.9675	000002.0798	000005.1600	46330	00011	00393	01151	00049	00553	01813	00680	00136	0 0 0 1 0 1 1 1 1 1 1 1 1 1 1 1	0 0 0 0 0 0 0 0 0 0 0 0 0 0 0 0
2023-10-18T02-09-26.368 PM	000023.1042	000000.0005	000000.1613	000000.1504	000000.0808	-000000.0336	000000.9675	000002.0798	000004.9200	46333	00011	00396	01118	00050	00553	01813	00680	00132	0 0 0 1 0 1 1 1 1 1 1 1 1 1 1 1	0 0 0 0 0 0 0 0 0 0 0 0 0 0 0 0
2023-10-18T02-09-29.366 PM	000023.1073	000000.0005	000000.1692	000000.1555	000000.0788	-000000.0336	000000.9669	000002.0798	000005.4000	46338	00011	00415	01156	00049	00553	01812	00680	00140	0 0 0 1 0 1 1 1 1 1 1 1 1 1 1 1	0 0 0 0 0 0 0 0 0 0 0 0 0 0 0 0
2023-10-18T02-09-33.365 PM	000023.1080	000000.0005	000000.1517	000000.1505	000000.0788	-000000.0336	000000.9663	000002.1429	000005.1600	46339	00011	00373	01119	00049	00553	01811	00679	00136	0 0 0 1 0 1 1 1 1 1 1 1 1 1 1 1	0 0 0 0 0 0 0 0 0 0 0 0 0 0 0 0
2023-10-18T02-09-36.348 PM	000023.1105	000000.0005	000000.1513	000000.1504	000000.0808	-000000.0336	000000.9675	000002.0168	000005.1600	46343	00011	00372	01118	00050	00553	01813	00681	00136	0 0 0 1 0 1 1 1 1 1 1 1 1 1 1 1	0 0 0 0 0 0 0 0 0 0 0 0 0 0 0 0
2023-10-18T02-09-40.365 PM	000023.1099	000000.0009	000000.1671	000000.1550	000000.0788	-000000.0336	000000.9681	000002.0168	000005.6400	46342	00012	00410	01152	00049	00553	01814	00681	00144	0 0 0 1 0 1 1 1 1 1 1 1 1 1 1 1	0 0 0 0 0 0 0 0 0 0 0 0 0 0 0 0
2023-10-18T02-09-44.350 PM	000023.1111	000000.0009	000000.1538	000000.1495	000000.0788	-000000.0336	000000.9688	000002.0168	000005.1600	46344	00012	00378	01112	00049	00553	01815	00681	00136	0 0 0 1 0 1 1 1 1 1 1 1 1 1 1 1	0 0 0 0 0 0 0 0 0 0 0 0 0 0 0 0
2023-10-18T02-09-47.348 PM	000023.1092	000000.0005	000000.1492	000000.1512	000000.0788	-000000.0336	000000.9675	000002.1429	000005.1600	46341	00011	00367	01124	00049	00553	01813	00679	00136	0 0 0 1 0 1 1 1 1 1 1 1 1 1 1 1	0 0 0 0 0 0 0 0 0 0 0 0 0 0 0 0
2023-10-18T02-09-51.333 PM	000023.1130	000000.0009	000000.1658	000000.1546	000000.0788	-000000.0336	000000.9681	000002.1429	000005.4000	46347	00012	00407	01149	00049	00553	01814	00679	00140	0 0 0 1 0 1 1 1 1 1 1 1 1 1 1 1	0 0 0 0 0 0 0 0 0 0 0 0 0 0 0 0
2023-10-18T02-09-54.330 PM	000023.1105	000000.0005	000000.1530	000000.1546	000000.0747	-000000.0336	000000.9688	000002.0168	000005.4000	46343	00011	00376	01149	00047	00553	01815	00681	00140	0 0 0 1 0 1 1 1 1 1 1 1 1 1 1 1	0 0 0 0 0 0 0 0 0 0 0 0 0 0 0 0
2023-10-18T02-09-58.347 PM	000023.1080	000000.0005	000000.1671	000000.1510	000000.0768	-000000.0336	000000.9681	000001.9538	000005.6400	46339	00011	00410	01123	00048	00553	01814	00682	00144	0 0 0 1 0 1 1 1 1 1 1 1 1 1 1 1	0 0 0 0 0 0 0 0 0 0 0 0 0 0 0 0
2023-10-18T02-10-01.343 PM	000023.1080	000000.0009	000000.1658	000000.1547	000000.0768	-000000.0336	000000.9675	000002.0798	000005.1600	46339	00012	00407	01150	00048	00553	01813	00680	00136	0 0 0 1 0 1 1 1 1 1 1 1 1 1 1 1	0 0 0 0 0 0 0 0 0 0 0 0 0 0 0 0
2023-10-18T02-10-05.333 PM	000023.1105	000000.0005	000000.1509	000000.1491	000000.0768	-000000.0336	000000.9688	000002.1429	000005.4000	46343	00011	00371	01109	00048	00553	01815	00679	00140	0 0 0 1 0 1 1 1 1 1 1 1 1 1 1 1	0 0 0 0 0 0 0 0 0 0 0 0 0 0 0 0
2023-10-18T02-10-08.342 PM	000023.1067	000000.0005	000000.1505	000000.1491	000000.0768	-000000.0336	000000.9681	000002.1429	000005.6400	46337	00011	00370	01109	00048	00553	01814	00679	00144	0 0 0 1 0 1 1 1 1 1 1 1 1 1 1 1	0 0 0 0 0 0 0 0 0 0 0 0 0 0 0 0
2023-10-18T02-10-12.344 PM	000023.1099	000000.0009	000000.1658	000000.1546	000000.0788	-000000.0336	000000.9675	000002.0798	000005.4000	46342	00012	00407	01149	00049	00553	01813	00680	00140	0 0 0 1 0 1 1 1 1 1 1 1 1 1 1 1	0 0 0 0 0 0 0 0 0 0 0 0 0 0 0 0
2023-10-18T02-10-16.315 PM	000023.1080	000000.0005	000000.1530	000000.1509	000000.0788	-000000.0336	000000.9681	000002.0168	000005.6400	46339	00011	00376	01122	00049	00553	01814	00681	00144	0 0 0 1 0 1 1 1 1 1 1 1 1 1 1 1	0 0 0 0 0 0 0 0 0 0 0 0 0 0 0 0
2023-10-18T02-10-19.328 PM	000023.1054	000000.0005	000000.1509	000000.1504	000000.0788	-000000.0336	000000.9694	000002.0168	000005.4000	46335	00011	00371	01118	00049	00553	01816	00681	00140	0 0 0 1 0 1 1 1 1 1 1 1 1 1 1 1	0 0 0 0 0 0 0 0 0 0 0 0 0 0 0 0
2023-10-18T02-10-23.330 PM	000023.1061	000000.0005	000000.1700	000000.1523	000000.0808	-000000.0336	000000.9688	000002.0168	000005.6400	46336	00011	00417	01132	00050	00553	01815	00681	00144	0 0 0 1 0 1 1 1 1 1 1 1 1 1 1 1	0 0 0 0 0 0 0 0 0 0 0 0 0 0 0 0
2023-10-18T02-10-26.321 PM	000023.1042	000000.0005	000000.1513	000000.1505	000000.0788	-000000.0336	000000.9688	000002.2059	000005.6400	46333	00011	00372	01119	00049	00553	01815	00678	00144	0 0 0 1 0 1 1 1 1 1 1 1 1 1 1 1	0 0 0 0 0 0 0 0 0 0 0 0 0 0 0 0
2023-10-18T02-10-30.308 PM	000023.1080	000000.0009	000000.1646	000000.1516	000000.0768	-000000.0336	000000.9681	000002.0798	000005.4000	46339	00012	00404	01127	00048	00553	01814	00680	00140	0 0 0 1 0 1 1 1 1 1 1 1 1 1 1 1	0 0 0 0 0 0 0 0 0 0 0 0 0 0 0 0
2023-10-18T02-10-34.325 PM	000023.1080	000000.0005	000000.1517	000000.1502	000000.0788	-000000.0336	000000.9657	000002.1429	000005.6400	46339	00011	00373	01117	00049	00553	01810	00679	00144	0 0 0 1 0 1 1 1 1 1 1 1 1 1 1 1	0 0 0 0 0 0 0 0 0 0 0 0 0 0 0 0
2023-10-18T02-10-37.306 PM	000023.1061	000000.0005	000000.1538	000000.1475	000000.0788	-000000.0336	000000.9681	000002.0168	000005.6400	46336	00011	00378	01097	00049	00553	01814	00681	00144	0 0 0 1 0 1 1 1 1 1 1 1 1 1 1 1	0 0 0 0 0 0 0 0 0 0 0 0 0 0 0 0
2023-10-18T02-10-41.312 PM	000023.1137	000000.0009	000000.1687	000000.1531	000000.0788	-000000.0336	000000.9675	000002.1429	000005.4000	46348	00012	00414	01138	00049	00553	01813	00679	00140	0 0 0 1 0 1 1 1 1 1 1 1 1 1 1 1	0 0 0 0 0 0 0 0 0 0 0 0 0 0 0 0
2023-10-18T02-10-44.341 PM	000023.1105	000000.0005	000000.1662	000000.1535	000000.0788	-000000.0336	000000.9663	000002.1429	000005.4000	46343	00011	00408	01141	00049	00553	01811	00679	00140	0 0 0 1 0 1 1 1 1 1 1 1 1 1 1 1	0 0 0 0 0 0 0 0 0 0 0 0 0 0 0 0
2023-10-18T02-10-48.294 PM	000023.1042	000000.0005	000000.1521	000000.1476	000000.0768	-000000.0336	000000.9663	000002.0168	000005.4000	46333	00011	00374	01098	00048	00553	01811	00681	00140	0 0 0 1 0 1 1 1 1 1 1 1 1 1 1 1	0 0 0 0 0 0 0 0 0 0 0 0 0 0 0 0
2023-10-18T02-10-51.289 PM	000023.0985	000000.0005	000000.1588	000000.1482	000000.0788	-000000.0336	000000.9669	000002.2059	000005.1600	46324	00011	00390	01102	00049	00553	01812	00678	00136	0 0 0 1 0 1 1 1 1 1 1 1 1 1 1 1	0 0 0 0 0 0 0 0 0 0 0 0 0 0 0 0
2023-10-18T02-10-55.287 PM	000023.0940	000000.0005	000000.1625	000000.1528	000000.0788	-000000.0336	000000.9681	000002.1429	000005.4000	46317	00011	00399	01136	00049	00553	01814	00679	00140	0 0 0 1 0 1 1 1 1 1 1 1 1 1 1 1	0 0 0 0 0 0 0 0 0 0 0 0 0 0 0 0
2023-10-18T02-10-59.287 PM	000023.0915	000000.0005	000000.1571	000000.1504	000000.0747	-000000.0336	000000.9681	000002.0168	000005.6400	46313	00011	00386	01118	00047	00553	01814	00681	00144	0 0 0 1 0 1 1 1 1 1 1 1 1 1 1 1	0 0 0 0 0 0 0 0 0 0 0 0 0 0 0 0
2023-10-18T02-11-02.301 PM	000023.0890	000000.0005	000000.1675	000000.1548	000000.0788	-000000.0336	000000.9675	000002.0798	000005.4000	46309	00011	00411	01151	00049	00553	01813	00680	00140	0 0 0 1 0 1 1 1 1 1 1 1 1 1 1 1	0 0 0 0 0 0 0 0 0 0 0 0 0 0 0 0
2023-10-18T02-11-06.302 PM	000023.0902	000000.0005	000000.1509	000000.1497	000000.0808	-000000.0336	000000.9675	000002.2059	000005.1600	46311	00011	00371	01113	00050	00553	01813	00678	00136	0 0 0 1 0 1 1 1 1 1 1 1 1 1 1 1	0 0 0 0 0 0 0 0 0 0 0 0 0 0 0 0
2023-10-18T02-11-09.282 PM	000023.0921	000000.0005	000000.1517	000000.1509	000000.0768	-000000.0336	000000.9663	000002.0168	000005.1600	46314	00011	00373	01122	00048	00553	01811	00681	00136	0 0 0 1 0 1 1 1 1 1 1 1 1 1 1 1	0 0 0 0 0 0 0 0 0 0 0 0 0 0 0 0
2023-10-18T02-11-13.299 PM	000023.0953	000000.0009	000000.1662	000000.1558	000000.0788	-000000.0336	000000.9663	000002.0168	000004.9200	46319	00012	00408	01158	00049	00553	01811	00681	00132	0 0 0 1 0 1 1 1 1 1 1 1 1 1 1 1	0 0 0 0 0 0 0 0 0 0 0 0 0 0 0 0
2023-10-18T02-11-16.295 PM	000023.0953	000000.0005	000000.1675	000000.1546	000000.0788	-000000.0336	000000.9669	000002.1429	000005.4000	46319	00011	00411	01149	00049	00553	01812	00679	00140	0 0 0 1 0 1 1 1 1 1 1 1 1 1 1 1	0 0 0 0 0 0 0 0 0 0 0 0 0 0 0 0
2023-10-18T02-11-20.280 PM	000023.0864	000000.0005	000000.1517	000000.1500	000000.0768	-000000.0336	000000.9669	000002.0168	000005.4000	46305	00011	00373	01115	00048	00553	01812	00681	00140	0 0 0 1 0 1 1 1 1 1 1 1 1 1 1 1	0 0 0 0 0 0 0 0 0 0 0 0 0 0 0 0
2023-10-18T02-11-24.265 PM	000023.0744	000000.0009	000000.1662	000000.1548	000000.0788	-000000.0336	000000.9675	000001.9538	000005.6400	46286	00012	00408	01151	00049	00553	01813	00682	00144	0 0 0 1 0 1 1 1 1 1 1 1 1 1 1 1	0 0 0 0 0 0 0 0 0 0 0 0 0 0 0 0
2023-10-18T02-11-27.278 PM	000023.0693	000000.0009	000000.1521	000000.1553	000000.0788	-000000.0336	000000.9675	000002.2059	000004.9200	46278	00012	00374	01154	00049	00553	01813	00678	00132	0 0 0 1 0 1 1 1 1 1 1 1 1 1 1 1	0 0 0 0 0 0 0 0 0 0 0 0 0 0 0 0
2023-10-18T02-11-31.263 PM	000023.0636	000000.0009	000000.1658	000000.1493	000000.0808	-000000.0336	000000.9651	000002.1429	000005.4000	46269	00012	00407	01110	00050	00553	01809	00679	00140	0 0 0 1 0 1 1 1 1 1 1 1 1 1 1 1	0 0 0 0 0 0 0 0 0 0 0 0 0 0 0 0
2023-10-18T02-11-34.276 PM	000023.0617	000000.0005	000000.1667	000000.1543	000000.0788	-000000.0336	000000.9688	000002.0798	000005.4000	46266	00011	00409	01147	00049	00553	01815	00680	00140	0 0 0 1 0 1 1 1 1 1 1 1 1 1 1 1	0 0 0 0 0 0 0 0 0 0 0 0 0 0 0 0
2023-10-18T02-11-38.276 PM	000023.0566	000000.0005	000000.1509	000000.1508	000000.0808	-000000.0336	000000.9675	000002.1429	000004.9200	46258	00011	00371	01121	00050	00553	01813	00679	00132	0 0 0 1 0 1 1 1 1 1 1 1 1 1 1 1	0 0 0 0 0 0 0 0 0 0 0 0 0 0 0 0
2023-10-18T02-11-41.259 PM	000023.0573	000000.0009	000000.1505	000000.1506	000000.0768	-000000.0336	000000.9669	000002.0798	000005.1600	46259	00012	00370	01120	00048	00553	01812	00680	00136	0 0 0 1 0 1 1 1 1 1 1 1 1 1 1 1	0 0 0 0 0 0 0 0 0 0 0 0 0 0 0 0
2023-10-18T02-11-45.275 PM	000023.0680	000000.0005	000000.1683	000000.1540	000000.0788	-000000.0336	000000.9657	000002.0168	000005.4000	46276	00011	00413	01145	00049	00553	01810	00681	00140	0 0 0 1 0 1 1 1 1 1 1 1 1 1 1 1	0 0 0 0 0 0 0 0 0 0 0 0 0 0 0 0
2023-10-18T02-11-49.262 PM	000023.0725	000000.0005	000000.1534	000000.1500	000000.0808	-000000.0336	000000.9675	000002.0168	000005.6400	46283	00011	00377	01115	00050	00553	01813	00681	00144	0 0 0 1 0 1 1 1 1 1 1 1 1 1 1 1	0 0 0 0 0 0 0 0 0 0 0 0 0 0 0 0
2023-10-18T02-11-52.258 PM	000023.0756	000000.0005	000000.1496	000000.1513	000000.0788	-000000.0336	000000.9663	000002.0798	000005.4000	46288	00011	00368	01125	00049	00553	01811	00680	00140	0 0 0 1 0 1 1 1 1 1 1 1 1 1 1 1	0 0 0 0 0 0 0 0 0 0 0 0 0 0 0 0
2023-10-18T02-11-56.259 PM	000023.0782	000000.0005	000000.1696	000000.1544	000000.0808	-000000.0336	000000.9675	000001.9538	000005.4000	46292	00011	00416	01148	00050	00553	01813	00682	00140	0 0 0 1 0 1 1 1 1 1 1 1 1 1 1 1	0 0 0 0 0 0 0 0 0 0 0 0 0 0 0 0
2023-10-18T02-11-59.256 PM	000023.0775	000000.0005	000000.1550	000000.1532	000000.0788	-000000.0336	000000.9681	000002.1429	000005.6400	46291	00011	00381	01139	00049	00553	01814	00679	00144	0 0 0 1 0 1 1 1 1 1 1 1 1 1 1 1	0 0 0 0 0 0 0 0 0 0 0 0 0 0 0 0
2023-10-18T02-12-03.243 PM	000023.0756	000000.0005	000000.1679	000000.1516	000000.0808	-000000.0336	000000.9663	000002.2059	000005.6400	46288	00011	00412	01127	00050	00553	01811	00678	00144	0 0 0 1 0 1 1 1 1 1 1 1 1 1 1 1	0 0 0 0 0 0 0 0 0 0 0 0 0 0 0 0
2023-10-18T02-12-06.286 PM	000023.0706	000000.0005	000000.1687	000000.1551	000000.0788	-000000.0336	000000.9657	000002.0168	000005.6400	46280	00011	00414	01153	00049	00553	01810	00681	00144	0 0 0 1 0 1 1 1 1 1 1 1 1 1 1 1	0 0 0 0 0 0 0 0 0 0 0 0 0 0 0 0
2023-10-18T02-12-10.240 PM	000023.0668	000000.0005	000000.1525	000000.1498	000000.0768	-000000.0336	000000.9663	000002.0798	000005.1600	46274	00011	00375	01114	00048	00553	01811	00680	00136	0 0 0 1 0 1 1 1 1 1 1 1 1 1 1 1	0 0 0 0 0 0 0 0 0 0 0 0 0 0 0 0
2023-10-18T02-12-14.288 PM	000023.0642	000000.0005	000000.1667	000000.1543	000000.0808	-000000.0336	000000.9663	000002.1429	000005.1600	46270	00011	00409	01147	00050	00553	01811	00679	00136	0 0 0 1 0 1 1 1 1 1 1 1 1 1 1 1	0 0 0 0 0 0 0 0 0 0 0 0 0 0 0 0
2023-10-18T02-12-17.505 PM	000023.0674	000000.0009	000000.1646	000000.1554	000000.0808	-000000.0336	000000.9688	000002.0798	000005.6400	46275	00012	00404	01155	00050	00553	01815	00680	00144	0 0 0 1 0 1 1 1 1 1 1 1 1 1 1 1	0 0 0 0 0 0 0 0 0 0 0 0 0 0 0 0
2023-10-18T02-12-21.506 PM	000023.0680	000000.0005	000000.1530	000000.1500	000000.0788	-000000.0336	000000.9681	000002.0168	000005.4000	46276	00011	00376	01115	00049	00553	01814	00681	00140	0 0 0 1 0 1 1 1 1 1 1 1 1 1 1 1	0 0 0 0 0 0 0 0 0 0 0 0 0 0 0 0
2023-10-18T02-12-24.504 PM	000023.0712	000000.0009	000000.1571	000000.1501	000000.0788	-000000.0336	000000.9681	000002.0798	000005.6400	46281	00012	00386	01116	00049	00553	01814	00680	00144	0 0 0 1 0 1 1 1 1 1 1 1 1 1 1 1	0 0 0 0 0 0 0 0 0 0 0 0 0 0 0 0
2023-10-18T02-12-28.504 PM	000023.0814	000000.0005	000000.1642	000000.1543	000000.0808	-000000.0336	000000.9669	000002.0798	000005.4000	46297	00011	00403	01147	00050	00553	01812	00680	00140	0 0 0 1 0 1 1 1 1 1 1 1 1 1 1 1	0 0 0 0 0 0 0 0 0 0 0 0 0 0 0 0
2023-10-18T02-12-31.610 PM	000023.0826	000000.0005	000000.1534	000000.1520	000000.0808	-000000.0336	000000.9663	000002.0798	000005.6400	46299	00011	00377	01130	00050	00553	01811	00680	00144	0 0 0 1 0 1 1 1 1 1 1 1 1 1 1 1	0 0 0 0 0 0 0 0 0 0 0 0 0 0 0 0
2023-10-18T02-12-41.211 PM	000023.0877	000000.0009	000000.1687	000000.1543	000000.0828	-000000.0336	000000.9669	000002.1429	000005.6400	46307	00012	00414	01147	00051	00553	01812	00679	00144	0 0 0 1 0 1 1 1 1 1 1 1 1 1 1 1	0 0 0 0 0 0 0 0 0 0 0 0 0 0 0 0
2023-10-18T02-12-43.218 PM	000023.0864	000000.0005	000000.1667	000000.1557	000000.0768	-000000.0336	000000.9663	000002.0168	000005.1600	46305	00011	00409	01157	00048	00553	01811	00681	00136	0 0 0 1 0 1 1 1 1 1 1 1 1 1 1 1	0 0 0 0 0 0 0 0 0 0 0 0 0 0 0 0
2023-10-18T02-12-44.490 PM	000023.0877	000000.0005	000000.1592	000000.1562	000000.0828	-000000.0336	000000.9669	000002.1429	000005.6400	46307	00011	00391	01161	00051	00553	01812	00679	00144	0 0 0 1 0 1 1 1 1 1 1 1 1 1 1 1	0 0 0 0 0 0 0 0 0 0 0 0 0 0 0 0
2023-10-18T02-12-46.215 PM	000023.0890	000000.0005	000000.1675	000000.1547	000000.0808	-000000.0336	000000.9675	000002.0798	000005.6400	46309	00011	00411	01150	00050	00553	01813	00680	00144	0 0 0 1 0 1 1 1 1 1 1 1 1 1 1 1	0 0 0 0 0 0 0 0 0 0 0 0 0 0 0 0
2023-10-18T02-12-47.486 PM	000023.0902	000000.0005	000000.1513	000000.1516	000000.0788	-000000.0336	000000.9669	000002.0798	000005.4000	46311	00011	00372	01127	00049	00553	01812	00680	00140	0 0 0 1 0 1 1 1 1 1 1 1 1 1 1 1	0 0 0 0 0 0 0 0 0 0 0 0 0 0 0 0
2023-10-18T02-12-49.212 PM	000023.0909	000000.0005	000000.1692	000000.1546	000000.0808	-000000.0336	000000.9675	000002.1429	000005.6400	46312	00011	00415	01149	00050	00553	01813	00679	00144	0 0 0 1 0 1 1 1 1 1 1 1 1 1 1 1	0 0 0 0 0 0 0 0 0 0 0 0 0 0 0 0
2023-10-18T02-12-50.247 PM	000023.0915	000000.0005	000000.1517	000000.1500	000000.0788	-000000.0336	000000.9681	000002.0798	000005.4000	46313	00011	00373	01115	00049	00553	01814	00680	00140	0 0 0 1 0 1 1 1 1 1 1 1 1 1 1 1	0 0 0 0 0 0 0 0 0 0 0 0 0 0 0 0
2023-10-18T02-12-54.599 PM	000023.0966	000000.0005	000000.1692	000000.1544	000000.0808	-000000.0336	000000.9688	000002.1429	000005.1600	46321	00011	00415	01148	00050	00553	01815	00679	00136	0 0 0 1 0 1 1 1 1 1 1 1 1 1 1 1	0 0 0 0 0 0 0 0 0 0 0 0 0 0 0 0
2023-10-18T02-13-04.205 PM	000023.1086	000000.0005	000000.1642	000000.1509	000000.0788	-000000.0336	000000.9675	000001.9538	000005.4000	46340	00011	00403	01122	00049	00553	01813	00682	00140	0 0 0 1 0 1 1 1 1 1 1 1 1 1 1 1	0 0 0 0 0 0 0 0 0 0 0 0 0 0 0 0
2023-10-18T02-13-08.205 PM	000023.1080	000000.0005	000000.1575	000000.1547	000000.0788	-000000.0336	000000.9675	000002.0168	000005.4000	46339	00011	00387	01150	00049	00553	01813	00681	00140	0 0 0 1 0 1 1 1 1 1 1 1 1 1 1 1	0 0 0 0 0 0 0 0 0 0 0 0 0 0 0 0
2023-10-18T02-13-11.201 PM	000023.1061	000000.0005	000000.1517	000000.1510	000000.0788	-000000.0336	000000.9675	000002.1429	000005.1600	46336	00011	00373	01123	00049	00553	01813	00679	00136	0 0 0 1 0 1 1 1 1 1 1 1 1 1 1 1	0 0 0 0 0 0 0 0 0 0 0 0 0 0 0 0
2023-10-18T02-13-15.469 PM	000023.1086	000000.0005	000000.1650	000000.1542	000000.0788	-000000.0336	000000.9675	000002.2059	000005.4000	46340	00011	00405	01146	00049	00553	01813	00678	00140	0 0 0 1 0 1 1 1 1 1 1 1 1 1 1 1	0 0 0 0 0 0 0 0 0 0 0 0 0 0 0 0
2023-10-18T02-13-19.467 PM	000023.1073	000000.0005	000000.1525	000000.1501	000000.0808	-000000.0336	000000.9657	000002.1429	000004.9200	46338	00011	00375	01116	00050	00553	01810	00679	00132	0 0 0 1 0 1 1 1 1 1 1 1 1 1 1 1	0 0 0 0 0 0 0 0 0 0 0 0 0 0 0 0
2023-10-18T02-13-22.462 PM	000023.1086	000000.0005	000000.1534	000000.1498	000000.0768	-000000.0336	000000.9688	000002.0798	000005.4000	46340	00011	00377	01114	00048	00553	01815	00680	00140	0 0 0 1 0 1 1 1 1 1 1 1 1 1 1 1	0 0 0 0 0 0 0 0 0 0 0 0 0 0 0 0
2023-10-18T02-13-26.587 PM	000023.1099	000000.0009	000000.1667	000000.1562	000000.0747	-000000.0336	000000.9681	000002.0168	000005.4000	46342	00012	00409	01161	00047	00553	01814	00681	00140	0 0 0 1 0 1 1 1 1 1 1 1 1 1 1 1	0 0 0 0 0 0 0 0 0 0 0 0 0 0 0 0
2023-10-18T02-13-35.575 PM	000023.1130	000000.0005	000000.1517	000000.1497	000000.0788	-000000.0336	000000.9669	000002.2059	000005.1600	46347	00011	00373	01113	00049	00553	01812	00678	00136	0 0 0 1 0 1 1 1 1 1 1 1 1 1 1 1	0 0 0 0 0 0 0 0 0 0 0 0 0 0 0 0
2023-10-18T02-13-39.451 PM	000023.1207	000000.0009	000000.1646	000000.1555	000000.0768	-000000.0336	000000.9675	000002.1429	000005.4000	46359	00012	00404	01156	00048	00553	01813	00679	00140	0 0 0 1 0 1 1 1 1 1 1 1 1 1 1 1	0 0 0 0 0 0 0 0 0 0 0 0 0 0 0 0
2023-10-18T02-13-42.464 PM	000023.1219	000000.0005	000000.1662	000000.1547	000000.0768	-000000.0336	000000.9681	000001.9538	000005.6400	46361	00011	00408	01150	00048	00553	01814	00682	00144	0 0 0 1 0 1 1 1 1 1 1 1 1 1 1 1	0 0 0 0 0 0 0 0 0 0 0 0 0 0 0 0
2023-10-18T02-13-46.450 PM	000023.1245	000000.0005	000000.1538	000000.1501	000000.0768	-000000.0336	000000.9681	000002.0798	000005.4000	46365	00011	00378	01116	00048	00553	01814	00680	00140	0 0 0 1 0 1 1 1 1 1 1 1 1 1 1 1	0 0 0 0 0 0 0 0 0 0 0 0 0 0 0 0
2023-10-18T02-13-50.450 PM	000023.1232	000000.0005	000000.1675	000000.1546	000000.0788	-000000.0336	000000.9681	000002.0798	000005.4000	46363	00011	00411	01149	00049	00553	01814	00680	00140	0 0 0 1 0 1 1 1 1 1 1 1 1 1 1 1	0 0 0 0 0 0 0 0 0 0 0 0 0 0 0 0
2023-10-18T02-13-53.448 PM	000023.1175	000000.0005	000000.1638	000000.1551	000000.0788	-000000.0336	000000.9681	000002.1429	000005.6400	46354	00011	00402	01153	00049	00553	01814	00679	00144	0 0 0 1 0 1 1 1 1 1 1 1 1 1 1 1	0 0 0 0 0 0 0 0 0 0 0 0 0 0 0 0
2023-10-18T02-13-57.448 PM	000023.1118	000000.0005	000000.1530	000000.1494	000000.0768	-000000.0336	000000.9681	000002.2059	000005.6400	46345	00011	00376	01111	00048	00553	01814	00678	00144	0 0 0 1 0 1 1 1 1 1 1 1 1 1 1 1	0 0 0 0 0 0 0 0 0 0 0 0 0 0 0 0
2023-10-18T02-14-00.460 PM	000023.1086	000000.0005	000000.1671	000000.1527	000000.0788	-000000.0336	000000.9675	000001.9538	000005.6400	46340	00011	00410	01135	00049	00553	01813	00682	00144	0 0 0 1 0 1 1 1 1 1 1 1 1 1 1 1	0 0 0 0 0 0 0 0 0 0 0 0 0 0 0 0
2023-10-18T02-14-04.428 PM	000023.1067	000000.0005	000000.1538	000000.1516	000000.0768	-000000.0336	000000.9663	000001.9538	000005.4000	46337	00011	00378	01127	00048	00553	01811	00682	00140	0 0 0 1 0 1 1 1 1 1 1 1 1 1 1 1	0 0 0 0 0 0 0 0 0 0 0 0 0 0 0 0
2023-10-18T02-14-07.425 PM	000023.1042	000000.0005	000000.1513	000000.1500	000000.0747	-000000.0336	000000.9681	000002.0168	000005.4000	46333	00011	00372	01115	00047	00553	01814	00681	00140	0 0 0 1 0 1 1 1 1 1 1 1 1 1 1 1	0 0 0 0 0 0 0 0 0 0 0 0 0 0 0 0
2023-10-18T02-14-11.427 PM	000023.0997	000000.0005	000000.1654	000000.1544	000000.0788	-000000.0336	000000.9694	000002.1429	000005.4000	46326	00011	00406	01148	00049	00553	01816	00679	00140	0 0 0 1 0 1 1 1 1 1 1 1 1 1 1 1	0 0 0 0 0 0 0 0 0 0 0 0 0 0 0 0
2023-10-18T02-14-15.443 PM	000023.1029	000000.0005	000000.1534	000000.1497	000000.0788	-000000.0336	000000.9675	000002.1429	000004.9200	46331	00011	00377	01113	00049	00553	01813	00679	00132	0 0 0 1 0 1 1 1 1 1 1 1 1 1 1 1	0 0 0 0 0 0 0 0 0 0 0 0 0 0 0 0
2023-10-18T02-14-18.440 PM	000023.1061	000000.0005	000000.1538	000000.1502	000000.0747	-000000.0336	000000.9688	000001.9538	000005.6400	46336	00011	00378	01117	00047	00553	01815	00682	00144	0 0 0 1 0 1 1 1 1 1 1 1 1 1 1 1	0 0 0 0 0 0 0 0 0 0 0 0 0 0 0 0
2023-10-18T02-14-22.441 PM	000023.1061	000000.0005	000000.1662	000000.1553	000000.0747	-000000.0336	000000.9675	000002.0168	000005.4000	46336	00011	00408	01154	00047	00553	01813	00681	00140	0 0 0 1 0 1 1 1 1 1 1 1 1 1 1 1	0 0 0 0 0 0 0 0 0 0 0 0 0 0 0 0
2023-10-18T02-14-25.422 PM	000023.1010	000000.0005	000000.1575	000000.1550	000000.0808	-000000.0336	000000.9681	000002.2059	000005.4000	46328	00011	00387	01152	00050	00553	01814	00678	00140	0 0 0 1 0 1 1 1 1 1 1 1 1 1 1 1	0 0 0 0 0 0 0 0 0 0 0 0 0 0 0 0
2023-10-18T02-14-29.534 PM	000023.0985	000000.0009	000000.1638	000000.1500	000000.0788	-000000.0336	000000.9675	000002.1429	000005.1600	46324	00012	00402	01115	00049	00553	01813	00679	00136	0 0 0 1 0 1 1 1 1 1 1 1 1 1 1 1	0 0 0 0 0 0 0 0 0 0 0 0 0 0 0 0
2023-10-18T02-14-32.421 PM	000023.0959	000000.0009	000000.1683	000000.1553	000000.0747	-000000.0336	000000.9675	000002.0168	000005.4000	46320	00012	00413	01154	00047	00553	01813	00681	00140	0 0 0 1 0 1 1 1 1 1 1 1 1 1 1 1	0 0 0 0 0 0 0 0 0 0 0 0 0 0 0 0
2023-10-18T02-14-36.143 PM	000023.0921	000000.0005	000000.1530	000000.1498	000000.0788	-000000.0336	000000.9675	000002.0798	000005.1600	46314	00011	00376	01114	00049	00553	01813	00680	00136	0 0 0 1 0 1 1 1 1 1 1 1 1 1 1 1	0 0 0 0 0 0 0 0 0 0 0 0 0 0 0 0
2023-10-18T02-14-40.127 PM	000023.0896	000000.0009	000000.1667	000000.1543	000000.0788	-000000.0336	000000.9675	000002.1429	000005.1600	46310	00012	00409	01147	00049	00553	01813	00679	00136	0 0 0 1 0 1 1 1 1 1 1 1 1 1 1 1	0 0 0 0 0 0 0 0 0 0 0 0 0 0 0 0
2023-10-18T02-14-43.139 PM	000023.0896	000000.0005	000000.1675	000000.1544	000000.0788	-000000.0336	000000.9669	000002.0168	000005.4000	46310	00011	00411	01148	00049	00553	01812	00681	00140	0 0 0 1 0 1 1 1 1 1 1 1 1 1 1 1	0 0 0 0 0 0 0 0 0 0 0 0 0 0 0 0
2023-10-18T02-14-47.124 PM	000023.0871	000000.0005	000000.1517	000000.1504	000000.0768	-000000.0336	000000.9688	000002.0168	000005.6400	46306	00011	00373	01118	00048	00553	01815	00681	00144	0 0 0 1 0 1 1 1 1 1 1 1 1 1 1 1	0 0 0 0 0 0 0 0 0 0 0 0 0 0 0 0
2023-10-18T02-14-50.137 PM	000023.0852	000000.0009	000000.1509	000000.1494	000000.0808	-000000.0336	000000.9675	000002.1429	000005.4000	46303	00012	00371	01111	00050	00553	01813	00679	00140	0 0 0 1 0 1 1 1 1 1 1 1 1 1 1 1	0 0 0 0 0 0 0 0 0 0 0 0 0 0 0 0
2023-10-18T02-14-54.122 PM	000023.0826	000000.0005	000000.1675	000000.1544	000000.0768	-000000.0336	000000.9669	000002.0798	000005.4000	46299	00011	00411	01148	00048	00553	01812	00680	00140	0 0 0 1 0 1 1 1 1 1 1 1 1 1 1 1	0 0 0 0 0 0 0 0 0 0 0 0 0 0 0 0
2023-10-18T02-14-57.122 PM	000023.0845	000000.0005	000000.1546	000000.1554	000000.0788	-000000.0336	000000.9675	000002.0798	000005.4000	46302	00011	00380	01155	00049	00553	01813	00680	00140	0 0 0 1 0 1 1 1 1 1 1 1 1 1 1 1	0 0 0 0 0 0 0 0 0 0 0 0 0 0 0 0
2023-10-18T02-15-01.125 PM	000023.0928	000000.0009	000000.1667	000000.1510	000000.0788	-000000.0336	000000.9681	000002.2059	000005.4000	46315	00012	00409	01123	00049	00553	01814	00678	00140	0 0 0 1 0 1 1 1 1 1 1 1 1 1 1 1	0 0 0 0 0 0 0 0 0 0 0 0 0 0 0 0
2023-10-18T02-15-05.125 PM	000023.0947	000000.0005	000000.1521	000000.1535	000000.0788	-000000.0336	000000.9669	000002.0168	000005.6400	46318	00011	00374	01141	00049	00553	01812	00681	00144	0 0 0 1 0 1 1 1 1 1 1 1 1 1 1 1	0 0 0 0 0 0 0 0 0 0 0 0 0 0 0 0
2023-10-18T02-15-08.122 PM	000023.0902	000000.0005	000000.1534	000000.1491	000000.0808	-000000.0336	000000.9669	000002.2059	000005.6400	46311	00011	00377	01109	00050	00553	01812	00678	00144	0 0 0 1 0 1 1 1 1 1 1 1 1 1 1 1	0 0 0 0 0 0 0 0 0 0 0 0 0 0 0 0
2023-10-18T02-15-12.108 PM	000023.0845	000000.0005	000000.1683	000000.1550	000000.0808	-000000.0336	000000.9663	000002.1429	000005.6400	46302	00011	00413	01152	00050	00553	01811	00679	00144	0 0 0 1 0 1 1 1 1 1 1 1 1 1 1 1	0 0 0 0 0 0 0 0 0 0 0 0 0 0 0 0
2023-10-18T02-15-15.120 PM	000023.0801	000000.0005	000000.1683	000000.1555	000000.0788	-000000.0336	000000.9663	000002.0168	000005.4000	46295	00011	00413	01156	00049	00553	01811	00681	00140	0 0 0 1 0 1 1 1 1 1 1 1 1 1 1 1	0 0 0 0 0 0 0 0 0 0 0 0 0 0 0 0
2023-10-18T02-15-19.112 PM	000023.0750	000000.0009	000000.1521	000000.1494	000000.0788	-000000.0336	000000.9675	000002.2059	000005.6400	46287	00012	00374	01111	00049	00553	01813	00678	00144	0 0 0 1 0 1 1 1 1 1 1 1 1 1 1 1	0 0 0 0 0 0 0 0 0 0 0 0 0 0 0 0
2023-10-18T02-15-22.399 PM	000023.0712	000000.0005	000000.1550	000000.1506	000000.0788	-000000.0336	000000.9669	000002.0168	000005.1600	46281	00011	00381	01120	00049	00553	01812	00681	00136	0 0 0 1 0 1 1 1 1 1 1 1 1 1 1 1	0 0 0 0 0 0 0 0 0 0 0 0 0 0 0 0
2023-10-18T02-15-26.370 PM	000023.0674	000000.0005	000000.1662	000000.1554	000000.0788	-000000.0336	000000.9663	000002.1429	000005.1600	46275	00011	00408	01155	00049	00553	01811	00679	00136	0 0 0 1 0 1 1 1 1 1 1 1 1 1 1 1	0 0 0 0 0 0 0 0 0 0 0 0 0 0 0 0
2023-10-18T02-15-29.367 PM	000023.0668	000000.0005	000000.1500	000000.1531	000000.0768	-000000.0336	000000.9657	000002.1429	000005.1600	46274	00011	00369	01138	00048	00553	01810	00679	00136	0 0 0 1 0 1 1 1 1 1 1 1 1 1 1 1	0 0 0 0 0 0 0 0 0 0 0 0 0 0 0 0
2023-10-18T02-15-33.495 PM	000023.0655	000000.0009	000000.1671	000000.1523	000000.0788	-000000.0336	000000.9663	000002.0168	000005.1600	46272	00012	00410	01132	00049	00553	01811	00681	00136	0 0 0 1 0 1 1 1 1 1 1 1 1 1 1 1	0 0 0 0 0 0 0 0 0 0 0 0 0 0 0 0
2023-10-18T02-15-37.496 PM	000023.0674	000000.0005	000000.1546	000000.1515	000000.0788	-000000.0336	000000.9675	000002.1429	000005.4000	46275	00011	00380	01126	00049	00553	01813	00679	00140	0 0 0 1 0 1 1 1 1 1 1 1 1 1 1 1	0 0 0 0 0 0 0 0 0 0 0 0 0 0 0 0
2023-10-18T02-15-40.477 PM	000023.0668	000000.0005	000000.1505	000000.1505	000000.0808	-000000.0336	000000.9681	000002.0798	000005.1600	46274	00011	00370	01119	00050	00553	01814	00680	00136	0 0 0 1 0 1 1 1 1 1 1 1 1 1 1 1	0 0 0 0 0 0 0 0 0 0 0 0 0 0 0 0
2023-10-18T02-15-44.369 PM	000023.0712	000000.0009	000000.1662	000000.1553	000000.0808	-000000.0336	000000.9669	000002.0168	000005.4000	46281	00012	00408	01154	00050	00553	01812	00681	00140	0 0 0 1 0 1 1 1 1 1 1 1 1 1 1 1	0 0 0 0 0 0 0 0 0 0 0 0 0 0 0 0
2023-10-18T02-15-47.380 PM	000023.0737	000000.0005	000000.1662	000000.1551	000000.0808	-000000.0336	000000.9669	000002.2059	000004.9200	46285	00011	00408	01153	00050	00553	01812	00678	00132	0 0 0 1 0 1 1 1 1 1 1 1 1 1 1 1	0 0 0 0 0 0 0 0 0 0 0 0 0 0 0 0
2023-10-18T02-15-51.460 PM	000023.0699	000000.0005	000000.1530	000000.1504	000000.0768	-000000.0336	000000.9669	000002.0798	000005.1600	46279	00011	00376	01118	00048	00553	01812	00680	00136	0 0 0 1 0 1 1 1 1 1 1 1 1 1 1 1	0 0 0 0 0 0 0 0 0 0 0 0 0 0 0 0
2023-10-18T02-15-54.363 PM	000023.0706	000000.0005	000000.1571	000000.1502	000000.0768	-000000.0336	000000.9663	000002.0798	000005.4000	46280	00011	00386	01117	00048	00553	01811	00680	00140	0 0 0 1 0 1 1 1 1 1 1 1 1 1 1 1	0 0 0 0 0 0 0 0 0 0 0 0 0 0 0 0
2023-10-18T02-15-58.364 PM	000023.0750	000000.0005	000000.1617	000000.1547	000000.0808	-000000.0336	000000.9657	000002.1429	000005.6400	46287	00011	00397	01150	00050	00553	01810	00679	00144	0 0 0 1 0 1 1 1 1 1 1 1 1 1 1 1	0 0 0 0 0 0 0 0 0 0 0 0 0 0 0 0
2023-10-18T02-16-02.365 PM	000023.0814	000000.0005	000000.1608	000000.1510	000000.0788	-000000.0336	000000.9669	000002.0798	000005.4000	46297	00011	00395	01123	00049	00553	01812	00680	00140	0 0 0 1 0 1 1 1 1 1 1 1 1 1 1 1	0 0 0 0 0 0 0 0 0 0 0 0 0 0 0 0
2023-10-18T02-16-05.346 PM	000023.0858	000000.0005	000000.1671	000000.1544	000000.0788	-000000.0336	000000.9675	000002.0168	000005.4000	46304	00011	00410	01148	00049	00553	01813	00681	00140	0 0 0 1 0 1 1 1 1 1 1 1 1 1 1 1	0 0 0 0 0 0 0 0 0 0 0 0 0 0 0 0
2023-10-18T02-16-09.364 PM	000023.0877	000000.0005	000000.1509	000000.1497	000000.0788	-000000.0336	000000.9663	000002.1429	000004.9200	46307	00011	00371	01113	00049	00553	01811	00679	00132	0 0 0 1 0 1 1 1 1 1 1 1 1 1 1 1	0 0 0 0 0 0 0 0 0 0 0 0 0 0 0 0
2023-10-18T02-16-12.344 PM	000023.0852	000000.0005	000000.1517	000000.1500	000000.0768	-000000.0336	000000.9675	000002.0798	000004.9200	46303	00011	00373	01115	00048	00553	01813	00680	00132	0 0 0 1 0 1 1 1 1 1 1 1 1 1 1 1	0 0 0 0 0 0 0 0 0 0 0 0 0 0 0 0
2023-10-18T02-16-16.345 PM	000023.0864	000000.0005	000000.1683	000000.1544	000000.0808	-000000.0336	000000.9669	000002.0798	000005.6400	46305	00011	00413	01148	00050	00553	01812	00680	00144	0 0 0 1 0 1 1 1 1 1 1 1 1 1 1 1	0 0 0 0 0 0 0 0 0 0 0 0 0 0 0 0
2023-10-18T02-16-19.352 PM	000023.0864	000000.0005	000000.1696	000000.1547	000000.0788	-000000.0336	000000.9669	000002.1429	000005.4000	46305	00011	00416	01150	00049	00553	01812	00679	00140	0 0 0 1 0 1 1 1 1 1 1 1 1 1 1 1	0 0 0 0 0 0 0 0 0 0 0 0 0 0 0 0
2023-10-18T02-16-34.596 PM	000023.0953	000000.0009	000000.1654	000000.1504	000000.0768	-000000.0336	000000.9669	000002.0798	000005.4000	46319	00012	00406	01118	00048	00553	01812	00680	00140	0 0 0 1 0 1 1 1 1 1 1 1 1 1 1 1	0 0 0 0 0 0 0 0 0 0 0 0 0 0 0 0
2023-10-18T02-16-38.049 PM	000023.0991	000000.0005	000000.1525	000000.1551	000000.0788	-000000.0336	000000.9675	000002.0168	000005.4000	46325	00011	00375	01153	00049	00553	01813	00681	00140	0 0 0 1 0 1 1 1 1 1 1 1 1 1 1 1	0 0 0 0 0 0 0 0 0 0 0 0 0 0 0 0
2023-10-18T02-16-41.062 PM	000023.1010	000000.0005	000000.1513	000000.1493	000000.0788	-000000.0336	000000.9675	000002.2059	000005.6400	46328	00011	00372	01110	00049	00553	01813	00678	00144	0 0 0 1 0 1 1 1 1 1 1 1 1 1 1 1	0 0 0 0 0 0 0 0 0 0 0 0 0 0 0 0
2023-10-18T02-16-45.066 PM	000023.1080	000000.0009	000000.1671	000000.1546	000000.0788	-000000.0336	000000.9688	000002.1429	000005.4000	46339	00012	00410	01149	00049	00553	01815	00679	00140	0 0 0 1 0 1 1 1 1 1 1 1 1 1 1 1	0 0 0 0 0 0 0 0 0 0 0 0 0 0 0 0
2023-10-18T02-16-48.047 PM	000023.1092	000000.0005	000000.1679	000000.1550	000000.0788	-000000.0336	000000.9675	000002.2059	000005.4000	46341	00011	00412	01152	00049	00553	01813	00678	00140	0 0 0 1 0 1 1 1 1 1 1 1 1 1 1 1	0 0 0 0 0 0 0 0 0 0 0 0 0 0 0 0
2023-10-18T02-16-52.079 PM	000023.1067	000000.0005	000000.1517	000000.1509	000000.0768	-000000.0336	000000.9675	000002.0798	000005.4000	46337	00011	00373	01122	00048	00553	01813	00680	00140	0 0 0 1 0 1 1 1 1 1 1 1 1 1 1 1	0 0 0 0 0 0 0 0 0 0 0 0 0 0 0 0
2023-10-18T02-16-55.311 PM	000023.1054	000000.0005	000000.1542	000000.1495	000000.0808	-000000.0336	000000.9669	000002.0798	000005.4000	46335	00011	00379	01112	00050	00553	01812	00680	00140	0 0 0 1 0 1 1 1 1 1 1 1 1 1 1 1	0 0 0 0 0 0 0 0 0 0 0 0 0 0 0 0
2023-10-18T02-16-59.076 PM	000023.1092	000000.0005	000000.1692	000000.1548	000000.0768	-000000.0336	000000.9675	000002.1429	000005.6400	46341	00011	00415	01151	00048	00553	01813	00679	00144	0 0 0 1 0 1 1 1 1 1 1 1 1 1 1 1	0 0 0 0 0 0 0 0 0 0 0 0 0 0 0 0
2023-10-18T02-17-03.046 PM	000023.1042	000000.0009	000000.1513	000000.1501	000000.0788	-000000.0336	000000.9663	000002.1429	000005.1600	46333	00012	00372	01116	00049	00553	01811	00679	00136	0 0 0 1 0 1 1 1 1 1 1 1 1 1 1 1	0 0 0 0 0 0 0 0 0 0 0 0 0 0 0 0
2023-10-18T02-17-06.043 PM	000023.1035	000000.0009	000000.1650	000000.1520	000000.0768	-000000.0336	000000.9675	000002.2059	000005.4000	46332	00012	00405	01130	00048	00553	01813	00678	00140	0 0 0 1 0 1 1 1 1 1 1 1 1 1 1 1	0 0 0 0 0 0 0 0 0 0 0 0 0 0 0 0
2023-10-18T02-17-10.027 PM	000023.1016	000000.0005	000000.1517	000000.1528	000000.0788	-000000.0336	000000.9675	000002.1429	000005.1600	46329	00011	00373	01136	00049	00553	01813	00679	00136	0 0 0 1 0 1 1 1 1 1 1 1 1 1 1 1	0 0 0 0 0 0 0 0 0 0 0 0 0 0 0 0
2023-10-18T02-17-13.041 PM	000023.0997	000000.0005	000000.1525	000000.1497	000000.0788	-000000.0336	000000.9681	000002.0798	000005.4000	46326	00011	00375	01113	00049	00553	01814	00680	00140	0 0 0 1 0 1 1 1 1 1 1 1 1 1 1 1	0 0 0 0 0 0 0 0 0 0 0 0 0 0 0 0
2023-10-18T02-17-17.058 PM	000023.1010	000000.0005	000000.1658	000000.1551	000000.0788	-000000.0336	000000.9681	000001.9538	000005.1600	46328	00011	00407	01153	00049	00553	01814	00682	00136	0 0 0 1 0 1 1 1 1 1 1 1 1 1 1 1	0 0 0 0 0 0 0 0 0 0 0 0 0 0 0 0
2023-10-18T02-17-20.024 PM	000023.1023	000000.0009	000000.1658	000000.1554	000000.0788	-000000.0336	000000.9681	000002.0798	000004.9200	46330	00012	00407	01155	00049	00553	01814	00680	00132	0 0 0 1 0 1 1 1 1 1 1 1 1 1 1 1	0 0 0 0 0 0 0 0 0 0 0 0 0 0 0 0
2023-10-18T02-17-24.017 PM	000023.1016	000000.0005	000000.1542	000000.1491	000000.0788	-000000.0336	000000.9675	000002.0798	000005.4000	46329	00011	00379	01109	00049	00553	01813	00680	00140	0 0 0 1 0 1 1 1 1 1 1 1 1 1 1 1	0 0 0 0 0 0 0 0 0 0 0 0 0 0 0 0
2023-10-18T02-17-27.014 PM	000023.1010	000000.0005	000000.1571	000000.1504	000000.0808	-000000.0336	000000.9669	000002.1429	000005.4000	46328	00011	00386	01118	00050	00553	01812	00679	00140	0 0 0 1 0 1 1 1 1 1 1 1 1 1 1 1	0 0 0 0 0 0 0 0 0 0 0 0 0 0 0 0
2023-10-18T02-17-31.061 PM	000023.1067	000000.0005	000000.1633	000000.1557	000000.0808	-000000.0336	000000.9681	000002.2059	000005.1600	46337	00011	00401	01157	00050	00553	01814	00678	00136	0 0 0 1 0 1 1 1 1 1 1 1 1 1 1 1	0 0 0 0 0 0 0 0 0 0 0 0 0 0 0 0
2023-10-18T02-17-35.016 PM	000023.1137	000000.0009	000000.1542	000000.1504	000000.0768	-000000.0336	000000.9675	000002.1429	000005.4000	46348	00012	00379	01118	00048	00553	01813	00679	00140	0 0 0 1 0 1 1 1 1 1 1 1 1 1 1 1	0 0 0 0 0 0 0 0 0 0 0 0 0 0 0 0
2023-10-18T02-17-38.013 PM	000023.1143	000000.0005	000000.1687	000000.1534	000000.0747	-000000.0336	000000.9688	000002.0798	000005.4000	46349	00011	00414	01140	00047	00553	01815	00680	00140	0 0 0 1 0 1 1 1 1 1 1 1 1 1 1 1	0 0 0 0 0 0 0 0 0 0 0 0 0 0 0 0
2023-10-18T02-17-42.001 PM	000023.1111	000000.0005	000000.1525	000000.1510	000000.0768	-000000.0336	000000.9681	000002.0168	000005.4000	46344	00011	00375	01123	00048	00553	01814	00681	00140	0 0 0 1 0 1 1 1 1 1 1 1 1 1 1 1	0 0 0 0 0 0 0 0 0 0 0 0 0 0 0 0
2023-10-18T02-17-45.014 PM	000023.1067	000000.0005	000000.1534	000000.1501	000000.0788	-000000.0336	000000.9681	000002.0798	000005.1600	46337	00011	00377	01116	00049	00553	01814	00680	00136	0 0 0 1 0 1 1 1 1 1 1 1 1 1 1 1	0 0 0 0 0 0 0 0 0 0 0 0 0 0 0 0
2023-10-18T02-17-49.016 PM	000023.1029	000000.0009	000000.1683	000000.1540	000000.0788	-000000.0336	000000.9681	000002.0798	000005.1600	46331	00012	00413	01145	00049	00553	01814	00680	00136	0 0 0 1 0 1 1 1 1 1 1 1 1 1 1 1	0 0 0 0 0 0 0 0 0 0 0 0 0 0 0 0
2023-10-18T02-17-53.001 PM	000023.1029	000000.0005	000000.1525	000000.1497	000000.0788	-000000.0336	000000.9657	000002.1429	000005.4000	46331	00011	00375	01113	00049	00553	01810	00679	00140	0 0 0 1 0 1 1 1 1 1 1 1 1 1 1 1	0 0 0 0 0 0 0 0 0 0 0 0 0 0 0 0
2023-10-18T02-17-56.000 PM	000023.1010	000000.0009	000000.1509	000000.1505	000000.0768	-000000.0336	000000.9675	000002.0168	000005.4000	46328	00012	00371	01119	00048	00553	01813	00681	00140	0 0 0 1 0 1 1 1 1 1 1 1 1 1 1 1	0 0 0 0 0 0 0 0 0 0 0 0 0 0 0 0
2023-10-18T02-17-59.984 PM	000023.1048	000000.0005	000000.1658	000000.1553	000000.0747	-000000.0336	000000.9688	000002.0168	000004.9200	46334	00011	00407	01154	00047	00553	01815	00681	00132	0 0 0 1 0 1 1 1 1 1 1 1 1 1 1 1	0 0 0 0 0 0 0 0 0 0 0 0 0 0 0 0
2023-10-18T02-18-02.996 PM	000023.1010	000000.0005	000000.1554	000000.1548	000000.0788	-000000.0336	000000.9681	000002.1429	000005.6400	46328	00011	00382	01151	00049	00553	01814	00679	00144	0 0 0 1 0 1 1 1 1 1 1 1 1 1 1 1	0 0 0 0 0 0 0 0 0 0 0 0 0 0 0 0
2023-10-18T02-18-06.261 PM	000023.1035	000000.0005	000000.1534	000000.1505	000000.0747	-000000.0336	000000.9681	000002.1429	000005.6400	46332	00011	00377	01119	00047	00553	01814	00679	00144	0 0 0 1 0 1 1 1 1 1 1 1 1 1 1 1	0 0 0 0 0 0 0 0 0 0 0 0 0 0 0 0
2023-10-18T02-18-09.272 PM	000023.1004	000000.0005	000000.1525	000000.1501	000000.0768	-000000.0336	000000.9688	000002.0168	000005.4000	46327	00011	00375	01116	00048	00553	01815	00681	00140	0 0 0 1 0 1 1 1 1 1 1 1 1 1 1 1	0 0 0 0 0 0 0 0 0 0 0 0 0 0 0 0
2023-10-18T02-18-12.285 PM	000023.0959	000000.0005	000000.1517	000000.1508	000000.0768	-000000.0336	000000.9669	000002.0798	000005.6400	46320	00011	00373	01121	00048	00553	01812	00680	00144	0 0 0 1 0 1 1 1 1 1 1 1 1 1 1 1	0 0 0 0 0 0 0 0 0 0 0 0 0 0 0 0
2023-10-18T02-18-16.276 PM	000023.0902	000000.0009	000000.1679	000000.1548	000000.0768	-000000.0336	000000.9663	000002.1429	000005.4000	46311	00012	00412	01151	00048	00553	01811	00679	00140	0 0 0 1 0 1 1 1 1 1 1 1 1 1 1 1	0 0 0 0 0 0 0 0 0 0 0 0 0 0 0 0
2023-10-18T02-18-20.263 PM	000023.0883	000000.0005	000000.1521	000000.1504	000000.0768	-000000.0336	000000.9675	000002.0168	000005.1600	46308	00011	00374	01118	00048	00553	01813	00681	00136	0 0 0 1 0 1 1 1 1 1 1 1 1 1 1 1	0 0 0 0 0 0 0 0 0 0 0 0 0 0 0 0
2023-10-18T02-18-23.259 PM	000023.0877	000000.0005	000000.1671	000000.1504	000000.0788	-000000.0336	000000.9675	000002.0798	000005.1600	46307	00011	00410	01118	00049	00553	01813	00680	00136	0 0 0 1 0 1 1 1 1 1 1 1 1 1 1 1	0 0 0 0 0 0 0 0 0 0 0 0 0 0 0 0
2023-10-18T02-18-27.245 PM	000023.0883	000000.0009	000000.1513	000000.1550	000000.0788	-000000.0336	000000.9675	000002.0798	000005.4000	46308	00012	00372	01152	00049	00553	01813	00680	00140	0 0 0 1 0 1 1 1 1 1 1 1 1 1 1 1	0 0 0 0 0 0 0 0 0 0 0 0 0 0 0 0
2023-10-18T02-18-30.242 PM	000023.0839	000000.0005	000000.1534	000000.1501	000000.0768	-000000.0336	000000.9669	000001.9538	000005.1600	46301	00011	00377	01116	00048	00553	01812	00682	00136	0 0 0 1 0 1 1 1 1 1 1 1 1 1 1 1	0 0 0 0 0 0 0 0 0 0 0 0 0 0 0 0
2023-10-18T02-18-34.264 PM	000023.0782	000000.0005	000000.1696	000000.1550	000000.0768	-000000.0336	000000.9663	000001.9538	000005.4000	46292	00011	00416	01152	00048	00553	01811	00682	00140	0 0 0 1 0 1 1 1 1 1 1 1 1 1 1 1	0 0 0 0 0 0 0 0 0 0 0 0 0 0 0 0
2023-10-18T02-18-37.256 PM	000023.0763	000000.0005	000000.1658	000000.1555	000000.0808	-000000.0336	000000.9688	000002.1429	000005.4000	46289	00011	00407	01156	00050	00553	01815	00679	00140	0 0 0 1 0 1 1 1 1 1 1 1 1 1 1 1	0 0 0 0 0 0 0 0 0 0 0 0 0 0 0 0
2023-10-18T02-18-40.969 PM	000023.0718	000000.0005	000000.1500	000000.1502	000000.0768	-000000.0336	000000.9681	000002.0168	000005.6400	46282	00011	00369	01117	00048	00553	01814	00681	00144	0 0 0 1 0 1 1 1 1 1 1 1 1 1 1 1	0 0 0 0 0 0 0 0 0 0 0 0 0 0 0 0
2023-10-18T02-18-43.965 PM	000023.0718	000000.0005	000000.1546	000000.1490	000000.0768	-000000.0336	000000.9681	000002.0798	000005.6400	46282	00011	00380	01108	00048	00553	01814	00680	00144	0 0 0 1 0 1 1 1 1 1 1 1 1 1 1 1	0 0 0 0 0 0 0 0 0 0 0 0 0 0 0 0
2023-10-18T02-18-47.965 PM	000023.0750	000000.0005	000000.1683	000000.1542	000000.0808	-000000.0336	000000.9663	000002.1429	000005.4000	46287	00011	00413	01146	00050	00553	01811	00679	00140	0 0 0 1 0 1 1 1 1 1 1 1 1 1 1 1	0 0 0 0 0 0 0 0 0 0 0 0 0 0 0 0
2023-10-18T02-18-50.948 PM	000023.0782	000000.0005	000000.1534	000000.1532	000000.0808	-000000.0336	000000.9669	000001.9538	000005.4000	46292	00011	00377	01139	00050	00553	01812	00682	00140	0 0 0 1 0 1 1 1 1 1 1 1 1 1 1 1	0 0 0 0 0 0 0 0 0 0 0 0 0 0 0 0
2023-10-18T02-18-54.949 PM	000023.0852	000000.0009	000000.1683	000000.1517	000000.0768	-000000.0336	000000.9663	000002.1429	000005.4000	46303	00012	00413	01128	00048	00553	01811	00679	00140	0 0 0 1 0 1 1 1 1 1 1 1 1 1 1 1	0 0 0 0 0 0 0 0 0 0 0 0 0 0 0 0
2023-10-18T02-18-57.962 PM	000023.0801	000000.0009	000000.1667	000000.1546	000000.0808	-000000.0336	000000.9669	000002.0798	000005.1600	46295	00012	00409	01149	00050	00553	01812	00680	00136	0 0 0 1 0 1 1 1 1 1 1 1 1 1 1 1	0 0 0 0 0 0 0 0 0 0 0 0 0 0 0 0
2023-10-18T02-19-01.963 PM	000023.0731	000000.0005	000000.1538	000000.1495	000000.0788	-000000.0336	000000.9675	000002.0168	000005.6400	46284	00011	00378	01112	00049	00553	01813	00681	00144	0 0 0 1 0 1 1 1 1 1 1 1 1 1 1 1	0 0 0 0 0 0 0 0 0 0 0 0 0 0 0 0
2023-10-18T02-19-04.958 PM	000023.0706	000000.0005	000000.1521	000000.1506	000000.0768	-000000.0336	000000.9681	000002.2059	000005.6400	46280	00011	00374	01120	00048	00553	01814	00678	00144	0 0 0 1 0 1 1 1 1 1 1 1 1 1 1 1	0 0 0 0 0 0 0 0 0 0 0 0 0 0 0 0
2023-10-18T02-19-08.943 PM	000023.0680	000000.0009	000000.1662	000000.1544	000000.0788	-000000.0336	000000.9663	000001.9538	000005.6400	46276	00012	00408	01148	00049	00553	01811	00682	00144	0 0 0 1 0 1 1 1 1 1 1 1 1 1 1 1	0 0 0 0 0 0 0 0 0 0 0 0 0 0 0 0
2023-10-18T02-19-12.944 PM	000023.0706	000000.0005	000000.1546	000000.1494	000000.0808	-000000.0336	000000.9663	000002.0798	000005.1600	46280	00011	00380	01111	00050	00553	01811	00680	00136	0 0 0 1 0 1 1 1 1 1 1 1 1 1 1 1	0 0 0 0 0 0 0 0 0 0 0 0 0 0 0 0
2023-10-18T02-19-15.941 PM	000023.0756	000000.0005	000000.1584	000000.1501	000000.0788	-000000.0336	000000.9669	000002.0798	000005.4000	46288	00011	00389	01116	00049	00553	01812	00680	00140	0 0 0 1 0 1 1 1 1 1 1 1 1 1 1 1	0 0 0 0 0 0 0 0 0 0 0 0 0 0 0 0
2023-10-18T02-19-19.941 PM	000023.0706	000000.0005	000000.1617	000000.1553	000000.0768	-000000.0336	000000.9675	000002.0168	000004.9200	46280	00011	00397	01154	00048	00553	01813	00681	00132	0 0 0 1 0 1 1 1 1 1 1 1 1 1 1 1	0 0 0 0 0 0 0 0 0 0 0 0 0 0 0 0
2023-10-18T02-19-22.939 PM	000023.0668	000000.0005	000000.1521	000000.1504	000000.0828	-000000.0336	000000.9675	000002.1429	000005.1600	46274	00011	00374	01118	00051	00553	01813	00679	00136	0 0 0 1 0 1 1 1 1 1 1 1 1 1 1 1	0 0 0 0 0 0 0 0 0 0 0 0 0 0 0 0
2023-10-18T02-19-26.924 PM	000023.0674	000000.0009	000000.1700	000000.1547	000000.0788	-000000.0336	000000.9669	000002.0798	000004.9200	46275	00012	00417	01150	00049	00553	01812	00680	00132	0 0 0 1 0 1 1 1 1 1 1 1 1 1 1 1	0 0 0 0 0 0 0 0 0 0 0 0 0 0 0 0
2023-10-18T02-19-29.921 PM	000023.0712	000000.0005	000000.1679	000000.1542	000000.0788	-000000.0336	000000.9675	000002.0798	000005.6400	46281	00011	00412	01146	00049	00553	01813	00680	00144	0 0 0 1 0 1 1 1 1 1 1 1 1 1 1 1	0 0 0 0 0 0 0 0 0 0 0 0 0 0 0 0
2023-10-18T02-19-33.932 PM	000023.0706	000000.0009	000000.1496	000000.1504	000000.0768	-000000.0336	000000.9663	000002.1429	000005.6400	46280	00012	00368	01118	00048	00553	01811	00679	00144	0 0 0 1 0 1 1 1 1 1 1 1 1 1 1 1	0 0 0 0 0 0 0 0 0 0 0 0 0 0 0 0
2023-10-18T02-19-36.929 PM	000023.0699	000000.0005	000000.1517	000000.1502	000000.0788	-000000.0336	000000.9669	000001.9538	000005.4000	46279	00011	00373	01117	00049	00553	01812	00682	00140	0 0 0 1 0 1 1 1 1 1 1 1 1 1 1 1	0 0 0 0 0 0 0 0 0 0 0 0 0 0 0 0
2023-10-18T02-19-40.929 PM	000023.0706	000000.0005	000000.1683	000000.1544	000000.0828	-000000.0336	000000.9669	000002.1429	000005.8800	46280	00011	00413	01148	00051	00553	01812	00679	00148	0 0 0 1 0 1 1 1 1 1 1 1 1 1 1 1	0 0 0 0 0 0 0 0 0 0 0 0 0 0 0 0
2023-10-18T02-19-44.931 PM	000023.0674	000000.0005	000000.1517	000000.1498	000000.0808	-000000.0336	000000.9669	000002.0798	000005.4000	46275	00011	00373	01114	00050	00553	01812	00680	00140	0 0 0 1 0 1 1 1 1 1 1 1 1 1 1 1	0 0 0 0 0 0 0 0 0 0 0 0 0 0 0 0
2023-10-18T02-19-47.914 PM	000023.0687	000000.0005	000000.1638	000000.1510	000000.0808	-000000.0336	000000.9681	000002.0168	000005.1600	46277	00011	00402	01123	00050	00553	01814	00681	00136	0 0 0 1 0 1 1 1 1 1 1 1 1 1 1 1	0 0 0 0 0 0 0 0 0 0 0 0 0 0 0 0
2023-10-18T02-19-51.922 PM	000023.0725	000000.0005	000000.1575	000000.1544	000000.0808	-000000.0336	000000.9675	000002.0168	000005.1600	46283	00011	00387	01148	00050	00553	01813	00681	00136	0 0 0 1 0 1 1 1 1 1 1 1 1 1 1 1	0 0 0 0 0 0 0 0 0 0 0 0 0 0 0 0
2023-10-18T02-19-54.928 PM	000023.0725	000000.0005	000000.1534	000000.1498	000000.0808	-000000.0336	000000.9675	000002.2059	000005.6400	46283	00011	00377	01114	00050	00553	01813	00678	00144	0 0 0 1 0 1 1 1 1 1 1 1 1 1 1 1	0 0 0 0 0 0 0 0 0 0 0 0 0 0 0 0
2023-10-18T02-19-58.929 PM	000023.0769	000000.0009	000000.1658	000000.1553	000000.0808	-000000.0336	000000.9669	000002.1429	000005.4000	46290	00012	00407	01154	00050	00553	01812	00679	00140	0 0 0 1 0 1 1 1 1 1 1 1 1 1 1 1	0 0 0 0 0 0 0 0 0 0 0 0 0 0 0 0
2023-10-18T02-20-01.926 PM	000023.0826	000000.0005	000000.1667	000000.1557	000000.0788	-000000.0336	000000.9669	000002.0168	000005.1600	46299	00011	00409	01157	00049	00553	01812	00681	00136	0 0 0 1 0 1 1 1 1 1 1 1 1 1 1 1	0 0 0 0 0 0 0 0 0 0 0 0 0 0 0 0
2023-10-18T02-20-05.911 PM	000023.0839	000000.0005	000000.1534	000000.1495	000000.0808	-000000.0336	000000.9675	000002.0168	000005.6400	46301	00011	00377	01112	00050	00553	01813	00681	00144	0 0 0 1 0 1 1 1 1 1 1 1 1 1 1 1	0 0 0 0 0 0 0 0 0 0 0 0 0 0 0 0
2023-10-18T02-20-09.912 PM	000023.0858	000000.0005	000000.1696	000000.1546	000000.0808	-000000.0336	000000.9663	000002.0168	000005.4000	46304	00011	00416	01149	00050	00553	01811	00681	00140	0 0 0 1 0 1 1 1 1 1 1 1 1 1 1 1	0 0 0 0 0 0 0 0 0 0 0 0 0 0 0 0
2023-10-18T02-20-12.894 PM	000023.0896	000000.0005	000000.1662	000000.1567	000000.0828	-000000.0336	000000.9669	000002.1429	000005.1600	46310	00011	00408	01165	00051	00553	01812	00679	00136	0 0 0 1 0 1 1 1 1 1 1 1 1 1 1 1	0 0 0 0 0 0 0 0 0 0 0 0 0 0 0 0
2023-10-18T02-20-16.895 PM	000023.0890	000000.0005	000000.1517	000000.1497	000000.0768	-000000.0336	000000.9681	000002.0168	000005.6400	46309	00011	00373	01113	00048	00553	01814	00681	00144	0 0 0 1 0 1 1 1 1 1 1 1 1 1 1 1	0 0 0 0 0 0 0 0 0 0 0 0 0 0 0 0
2023-10-18T02-20-19.892 PM	000023.0934	000000.0005	000000.1667	000000.1509	000000.0788	-000000.0336	000000.9675	000002.0168	000004.6800	46316	00011	00409	01122	00049	00553	01813	00681	00128	0 0 0 1 0 1 1 1 1 1 1 1 1 1 1 1	0 0 0 0 0 0 0 0 0 0 0 0 0 0 0 0
2023-10-18T02-20-23.895 PM	000023.0940	000000.0005	000000.1554	000000.1535	000000.0788	-000000.0336	000000.9675	000002.0798	000005.4000	46317	00011	00382	01141	00049	00553	01813	00680	00140	0 0 0 1 0 1 1 1 1 1 1 1 1 1 1 1	0 0 0 0 0 0 0 0 0 0 0 0 0 0 0 0
2023-10-18T02-20-26.889 PM	000023.0934	000000.0005	000000.1517	000000.1506	000000.0788	-000000.0336	000000.9681	000002.1429	000005.4000	46316	00011	00373	01120	00049	00553	01814	00679	00140	0 0 0 1 0 1 1 1 1 1 1 1 1 1 1 1	0 0 0 0 0 0 0 0 0 0 0 0 0 0 0 0
2023-10-18T02-20-31.157 PM	000023.0953	000000.0005	000000.1662	000000.1550	000000.0788	-000000.0336	000000.9681	000002.1429	000005.1600	46319	00011	00408	01152	00049	00553	01814	00679	00136	0 0 0 1 0 1 1 1 1 1 1 1 1 1 1 1	0 0 0 0 0 0 0 0 0 0 0 0 0 0 0 0
2023-10-18T02-20-33.920 PM	000023.0978	000000.0009	000000.1696	000000.1548	000000.0788	-000000.0336	000000.9669	000002.0168	000005.4000	46323	00012	00416	01151	00049	00553	01812	00681	00140	0 0 0 1 0 1 1 1 1 1 1 1 1 1 1 1	0 0 0 0 0 0 0 0 0 0 0 0 0 0 0 0
2023-10-18T02-20-37.877 PM	000023.0991	000000.0005	000000.1521	000000.1505	000000.0768	-000000.0336	000000.9675	000002.0168	000005.1600	46325	00011	00374	01119	00048	00553	01813	00681	00136	0 0 0 1 0 1 1 1 1 1 1 1 1 1 1 1	0 0 0 0 0 0 0 0 0 0 0 0 0 0 0 0
2023-10-18T02-20-41.877 PM	000023.1016	000000.0005	000000.1667	000000.1559	000000.0788	-000000.0336	000000.9675	000002.0798	000005.6400	46329	00011	00409	01159	00049	00553	01813	00680	00144	0 0 0 1 0 1 1 1 1 1 1 1 1 1 1 1	0 0 0 0 0 0 0 0 0 0 0 0 0 0 0 0
2023-10-18T02-20-44.873 PM	000023.1023	000000.0005	000000.1642	000000.1548	000000.0808	-000000.0336	000000.9694	000002.0798	000005.6400	46330	00011	00403	01151	00050	00553	01816	00680	00144	0 0 0 1 0 1 1 1 1 1 1 1 1 1 1 1	0 0 0 0 0 0 0 0 0 0 0 0 0 0 0 0
2023-10-18T02-20-48.890 PM	000023.1023	000000.0009	000000.1563	000000.1491	000000.0768	-000000.0336	000000.9675	000002.1429	000005.4000	46330	00012	00384	01109	00048	00553	01813	00679	00140	0 0 0 1 0 1 1 1 1 1 1 1 1 1 1 1	0 0 0 0 0 0 0 0 0 0 0 0 0 0 0 0
2023-10-18T02-20-51.886 PM	000023.1042	000000.0005	000000.1658	000000.1538	000000.0768	-000000.0336	000000.9694	000002.2059	000004.9200	46333	00011	00407	01143	00048	00553	01816	00678	00132	0 0 0 1 0 1 1 1 1 1 1 1 1 1 1 1	0 0 0 0 0 0 0 0 0 0 0 0 0 0 0 0
2023-10-18T02-20-55.872 PM	000023.1099	000000.0009	000000.1496	000000.1506	000000.0788	-000000.0336	000000.9675	000002.0798	000005.4000	46342	00012	00368	01120	00049	00553	01813	00680	00140	0 0 0 1 0 1 1 1 1 1 1 1 1 1 1 1	0 0 0 0 0 0 0 0 0 0 0 0 0 0 0 0
2023-10-18T02-20-59.856 PM	000023.1067	000000.0005	000000.1679	000000.1539	000000.0788	-000000.0336	000000.9688	000002.0798	000005.6400	46337	00011	00412	01144	00049	00553	01815	00680	00144	0 0 0 1 0 1 1 1 1 1 1 1 1 1 1 1	0 0 0 0 0 0 0 0 0 0 0 0 0 0 0 0
2023-10-18T02-21-02.884 PM	000023.1048	000000.0009	000000.1692	000000.1546	000000.0768	-000000.0336	000000.9681	000002.0168	000005.1600	46334	00012	00415	01149	00048	00553	01814	00681	00136	0 0 0 1 0 1 1 1 1 1 1 1 1 1 1 1	0 0 0 0 0 0 0 0 0 0 0 0 0 0 0 0
2023-10-18T02-21-07.153 PM	000023.1035	000000.0005	000000.1509	000000.1505	000000.0768	-000000.0336	000000.9681	000002.0168	000005.6400	46332	00011	00371	01119	00048	00553	01814	00681	00144	0 0 0 1 0 1 1 1 1 1 1 1 1 1 1 1	0 0 0 0 0 0 0 0 0 0 0 0 0 0 0 0
2023-10-18T02-21-10.166 PM	000023.1010	000000.0009	000000.1505	000000.1501	000000.0788	-000000.0336	000000.9681	000002.1429	000005.4000	46328	00012	00370	01116	00049	00553	01814	00679	00140	0 0 0 1 0 1 1 1 1 1 1 1 1 1 1 1	0 0 0 0 0 0 0 0 0 0 0 0 0 0 0 0
2023-10-18T02-21-12.865 PM	000023.1042	000000.0005	000000.1596	000000.1494	000000.0808	-000000.0336	000000.9681	000002.1429	000005.4000	46333	00011	00392	01111	00050	00553	01814	00679	00140	0 0 0 1 0 1 1 1 1 1 1 1 1 1 1 1	0 0 0 0 0 0 0 0 0 0 0 0 0 0 0 0
2023-10-18T02-21-15.861 PM	000023.1054	000000.0005	000000.1704	000000.1547	000000.0747	-000000.0336	000000.9669	000002.0168	000005.6400	46335	00011	00418	01150	00047	00553	01812	00681	00144	0 0 0 1 0 1 1 1 1 1 1 1 1 1 1 1	0 0 0 0 0 0 0 0 0 0 0 0 0 0 0 0
2023-10-18T02-21-19.847 PM	000023.1029	000000.0005	000000.1542	000000.1501	000000.0768	-000000.0336	000000.9688	000002.0798	000005.6400	46331	00011	00379	01116	00048	00553	01815	00680	00144	0 0 0 1 0 1 1 1 1 1 1 1 1 1 1 1	0 0 0 0 0 0 0 0 0 0 0 0 0 0 0 0
2023-10-18T02-21-22.860 PM	000023.1010	000000.0005	000000.1538	000000.1495	000000.0768	-000000.0336	000000.9669	000002.0798	000005.6400	46328	00011	00378	01112	00048	00553	01812	00680	00144	0 0 0 1 0 1 1 1 1 1 1 1 1 1 1 1	0 0 0 0 0 0 0 0 0 0 0 0 0 0 0 0
2023-10-18T02-21-26.860 PM	000023.0997	000000.0009	000000.1696	000000.1554	000000.0788	-000000.0336	000000.9675	000002.1429	000005.6400	46326	00012	00416	01155	00049	00553	01813	00679	00144	0 0 0 1 0 1 1 1 1 1 1 1 1 1 1 1	0 0 0 0 0 0 0 0 0 0 0 0 0 0 0 0
2023-10-18T02-21-29.888 PM	000023.0978	000000.0005	000000.1687	000000.1546	000000.0768	-000000.0336	000000.9675	000002.1429	000005.4000	46323	00011	00414	01149	00048	00553	01813	00679	00140	0 0 0 1 0 1 1 1 1 1 1 1 1 1 1 1	0 0 0 0 0 0 0 0 0 0 0 0 0 0 0 0
2023-10-18T02-21-33.842 PM	000023.0934	000000.0005	000000.1505	000000.1513	000000.0768	-000000.0336	000000.9688	000002.1429	000005.6400	46316	00011	00370	01125	00048	00553	01815	00679	00144	0 0 0 1 0 1 1 1 1 1 1 1 1 1 1 1	0 0 0 0 0 0 0 0 0 0 0 0 0 0 0 0
2023-10-18T02-21-36.886 PM	000023.0934	000000.0009	000000.1679	000000.1504	000000.0768	-000000.0336	000000.9681	000002.0168	000005.4000	46316	00012	00412	01118	00048	00553	01814	00681	00140	0 0 0 1 0 1 1 1 1 1 1 1 1 1 1 1	0 0 0 0 0 0 0 0 0 0 0 0 0 0 0 0
2023-10-18T02-21-40.828 PM	000023.0940	000000.0009	000000.1550	000000.1553	000000.0768	-000000.0336	000000.9681	000002.0798	000004.9200	46317	00012	00381	01154	00048	00553	01814	00680	00132	0 0 0 1 0 1 1 1 1 1 1 1 1 1 1 1	0 0 0 0 0 0 0 0 0 0 0 0 0 0 0 0
2023-10-18T02-21-44.828 PM	000023.1010	000000.0005	000000.1679	000000.1495	000000.0768	-000000.0336	000000.9669	000002.0798	000005.1600	46328	00011	00412	01112	00048	00553	01812	00680	00136	0 0 0 1 0 1 1 1 1 1 1 1 1 1 1 1	0 0 0 0 0 0 0 0 0 0 0 0 0 0 0 0
2023-10-18T02-21-47.840 PM	000023.1042	000000.0005	000000.1646	000000.1555	000000.0788	-000000.0336	000000.9663	000002.1429	000005.1600	46333	00011	00404	01156	00049	00553	01811	00679	00136	0 0 0 1 0 1 1 1 1 1 1 1 1 1 1 1	0 0 0 0 0 0 0 0 0 0 0 0 0 0 0 0
2023-10-18T02-21-51.825 PM	000023.1048	000000.0005	000000.1517	000000.1500	000000.0768	-000000.0336	000000.9681	000002.0168	000005.1600	46334	00011	00373	01115	00048	00553	01814	00681	00136	0 0 0 1 0 1 1 1 1 1 1 1 1 1 1 1	0 0 0 0 0 0 0 0 0 0 0 0 0 0 0 0
2023-10-18T02-21-54.838 PM	000023.1061	000000.0009	000000.1538	000000.1501	000000.0788	-000000.0336	000000.9675	000002.0798	000005.1600	46336	00012	00378	01116	00049	00553	01813	00680	00136	0 0 0 1 0 1 1 1 1 1 1 1 1 1 1 1	0 0 0 0 0 0 0 0 0 0 0 0 0 0 0 0
2023-10-18T02-21-59.106 PM	000023.1054	000000.0005	000000.1700	000000.1544	000000.0768	-000000.0336	000000.9657	000002.0798	000005.1600	46335	00011	00417	01148	00048	00553	01810	00680	00136	0 0 0 1 0 1 1 1 1 1 1 1 1 1 1 1	0 0 0 0 0 0 0 0 0 0 0 0 0 0 0 0
2023-10-18T02-22-02.104 PM	000023.1042	000000.0005	000000.1667	000000.1558	000000.0788	-000000.0336	000000.9675	000002.1429	000005.1600	46333	00011	00409	01158	00049	00553	01813	00679	00136	0 0 0 1 0 1 1 1 1 1 1 1 1 1 1 1	0 0 0 0 0 0 0 0 0 0 0 0 0 0 0 0
2023-10-18T02-22-06.087 PM	000023.0959	000000.0009	000000.1534	000000.1500	000000.0768	-000000.0336	000000.9669	000002.0168	000005.6400	46320	00012	00377	01115	00048	00553	01812	00681	00144	0 0 0 1 0 1 1 1 1 1 1 1 1 1 1 1	0 0 0 0 0 0 0 0 0 0 0 0 0 0 0 0
2023-10-18T02-22-09.082 PM	000023.0915	000000.0005	000000.1679	000000.1516	000000.0768	-000000.0336	000000.9681	000002.0798	000005.4000	46313	00011	00412	01127	00048	00553	01814	00680	00140	0 0 0 1 0 1 1 1 1 1 1 1 1 1 1 1	0 0 0 0 0 0 0 0 0 0 0 0 0 0 0 0
2023-10-18T02-22-13.095 PM	000023.0890	000000.0005	000000.1530	000000.1529	000000.0768	-000000.0336	000000.9669	000002.2059	000005.4000	46309	00011	00376	01137	00048	00553	01812	00678	00140	0 0 0 1 0 1 1 1 1 1 1 1 1 1 1 1	0 0 0 0 0 0 0 0 0 0 0 0 0 0 0 0
2023-10-18T02-22-17.082 PM	000023.0864	000000.0005	000000.1667	000000.1529	000000.0768	-000000.0336	000000.9663	000002.0798	000005.8800	46305	00011	00409	01137	00048	00553	01811	00680	00148	0 0 0 1 0 1 1 1 1 1 1 1 1 1 1 1	0 0 0 0 0 0 0 0 0 0 0 0 0 0 0 0
2023-10-18T02-22-20.079 PM	000023.0839	000000.0009	000000.1675	000000.1542	000000.0788	-000000.0336	000000.9669	000002.0798	000005.1600	46301	00012	00411	01146	00049	00553	01812	00680	00136	0 0 0 1 0 1 1 1 1 1 1 1 1 1 1 1	0 0 0 0 0 0 0 0 0 0 0 0 0 0 0 0
2023-10-18T02-22-24.095 PM	000023.0814	000000.0005	000000.1538	000000.1504	000000.0788	-000000.0336	000000.9663	000002.1429	000005.1600	46297	00011	00378	01118	00049	00553	01811	00679	00136	0 0 0 1 0 1 1 1 1 1 1 1 1 1 1 1	0 0 0 0 0 0 0 0 0 0 0 0 0 0 0 0
2023-10-18T02-22-27.077 PM	000023.0756	000000.0005	000000.1525	000000.1501	000000.0768	-000000.0336	000000.9669	000001.9538	000005.6400	46288	00011	00375	01116	00048	00553	01812	00682	00144	0 0 0 1 0 1 1 1 1 1 1 1 1 1 1 1	0 0 0 0 0 0 0 0 0 0 0 0 0 0 0 0
2023-10-18T02-22-31.080 PM	000023.0699	000000.0005	000000.1662	000000.1554	000000.0768	-000000.0336	000000.9675	000002.0168	000005.1600	46279	00011	00408	01155	00048	00553	01813	00681	00136	0 0 0 1 0 1 1 1 1 1 1 1 1 1 1 1	0 0 0 0 0 0 0 0 0 0 0 0 0 0 0 0
2023-10-18T02-22-35.078 PM	000023.0687	000000.0005	000000.1517	000000.1494	000000.0808	-000000.0336	000000.9663	000002.2059	000005.4000	46277	00011	00373	01111	00050	00553	01811	00678	00140	0 0 0 1 0 1 1 1 1 1 1 1 1 1 1 1	0 0 0 0 0 0 0 0 0 0 0 0 0 0 0 0
2023-10-18T02-22-38.090 PM	000023.0655	000000.0009	000000.1596	000000.1494	000000.0768	-000000.0336	000000.9651	000002.0168	000005.1600	46272	00012	00392	01111	00048	00553	01809	00681	00136	0 0 0 1 0 1 1 1 1 1 1 1 1 1 1 1	0 0 0 0 0 0 0 0 0 0 0 0 0 0 0 0
2023-10-18T02-22-42.076 PM	000023.0642	000000.0005	000000.1621	000000.1547	000000.0788	-000000.0336	000000.9675	000002.0798	000005.6400	46270	00011	00398	01150	00049	00553	01813	00680	00144	0 0 0 1 0 1 1 1 1 1 1 1 1 1 1 1	0 0 0 0 0 0 0 0 0 0 0 0 0 0 0 0
2023-10-18T02-22-45.059 PM	000023.0636	000000.0005	000000.1509	000000.1516	000000.0828	-000000.0336	000000.9681	000002.0798	000005.4000	46269	00011	00371	01127	00051	00553	01814	00680	00140	0 0 0 1 0 1 1 1 1 1 1 1 1 1 1 1	0 0 0 0 0 0 0 0 0 0 0 0 0 0 0 0
2023-10-18T02-22-49.076 PM	000023.0617	000000.0005	000000.1675	000000.1546	000000.0808	-000000.0336	000000.9657	000002.0798	000005.1600	46266	00011	00411	01149	00050	00553	01810	00680	00136	0 0 0 1 0 1 1 1 1 1 1 1 1 1 1 1	0 0 0 0 0 0 0 0 0 0 0 0 0 0 0 0
2023-10-18T02-22-52.183 PM	000023.0585	000000.0005	000000.1675	000000.1542	000000.0828	-000000.0336	000000.9657	000002.1429	000005.6400	46261	00011	00411	01146	00051	00553	01810	00679	00144	0 0 0 1 0 1 1 1 1 1 1 1 1 1 1 1	0 0 0 0 0 0 0 0 0 0 0 0 0 0 0 0
2023-10-18T02-22-56.170 PM	000023.0566	000000.0005	000000.1513	000000.1505	000000.0788	-000000.0336	000000.9675	000002.0168	000004.9200	46258	00011	00372	01119	00049	00553	01813	00681	00132	0 0 0 1 0 1 1 1 1 1 1 1 1 1 1 1	0 0 0 0 0 0 0 0 0 0 0 0 0 0 0 0
2023-10-18T02-23-00.078 PM	000023.0560	000000.0005	000000.1679	000000.1550	000000.0808	-000000.0336	000000.9663	000002.1429	000005.4000	46257	00011	00412	01152	00050	00553	01811	00679	00140	0 0 0 1 0 1 1 1 1 1 1 1 1 1 1 1	0 0 0 0 0 0 0 0 0 0 0 0 0 0 0 0
2023-10-18T02-23-03.057 PM	000023.0560	000000.0005	000000.1683	000000.1544	000000.0808	-000000.0336	000000.9681	000001.9538	000005.1600	46257	00011	00413	01148	00050	00553	01814	00682	00136	0 0 0 1 0 1 1 1 1 1 1 1 1 1 1 1	0 0 0 0 0 0 0 0 0 0 0 0 0 0 0 0
2023-10-18T02-23-07.058 PM	000023.0573	000000.0009	000000.1534	000000.1505	000000.0768	-000000.0336	000000.9694	000001.9538	000005.4000	46259	00012	00377	01119	00048	00553	01816	00682	00140	0 0 0 1 0 1 1 1 1 1 1 1 1 1 1 1	0 0 0 0 0 0 0 0 0 0 0 0 0 0 0 0
2023-10-18T02-23-10.056 PM	000023.0547	000000.0009	000000.1633	000000.1504	000000.0808	-000000.0336	000000.9675	000002.1429	000005.6400	46255	00012	00401	01118	00050	00553	01813	00679	00144	0 0 0 1 0 1 1 1 1 1 1 1 1 1 1 1	0 0 0 0 0 0 0 0 0 0 0 0 0 0 0 0
2023-10-18T02-23-14.041 PM	000023.0566	000000.0005	000000.1542	000000.1557	000000.0808	-000000.0336	000000.9681	000002.0168	000005.1600	46258	00011	00379	01157	00050	00553	01814	00681	00136	0 0 0 1 0 1 1 1 1 1 1 1 1 1 1 1	0 0 0 0 0 0 0 0 0 0 0 0 0 0 0 0
2023-10-18T02-23-17.053 PM	000023.0630	000000.0005	000000.1530	000000.1502	000000.0828	-000000.0336	000000.9681	000002.2059	000005.4000	46268	00011	00376	01117	00051	00553	01814	00678	00140	0 0 0 1 0 1 1 1 1 1 1 1 1 1 1 1	0 0 0 0 0 0 0 0 0 0 0 0 0 0 0 0
2023-10-18T02-23-21.039 PM	000023.0680	000000.0005	000000.1679	000000.1548	000000.0788	-000000.0336	000000.9663	000002.1429	000005.1600	46276	00011	00412	01151	00049	00553	01811	00679	00136	0 0 0 1 0 1 1 1 1 1 1 1 1 1 1 1	0 0 0 0 0 0 0 0 0 0 0 0 0 0 0 0
2023-10-18T02-23-25.046 PM	000023.0661	000000.0005	000000.1521	000000.1501	000000.0788	-000000.0336	000000.9669	000001.9538	000005.4000	46273	00011	00374	01116	00049	00553	01812	00682	00140	0 0 0 1 0 1 1 1 1 1 1 1 1 1 1 1	0 0 0 0 0 0 0 0 0 0 0 0 0 0 0 0
2023-10-18T02-23-28.042 PM	000023.0642	000000.0005	000000.1513	000000.1491	000000.0808	-000000.0336	000000.9663	000002.1429	000005.1600	46270	00011	00372	01109	00050	00553	01811	00679	00136	0 0 0 1 0 1 1 1 1 1 1 1 1 1 1 1	0 0 0 0 0 0 0 0 0 0 0 0 0 0 0 0
2023-10-18T02-23-32.027 PM	000023.0668	000000.0009	000000.1679	000000.1547	000000.0828	-000000.0336	000000.9663	000002.1429	000005.4000	46274	00012	00412	01150	00051	00553	01811	00679	00140	0 0 0 1 0 1 1 1 1 1 1 1 1 1 1 1	0 0 0 0 0 0 0 0 0 0 0 0 0 0 0 0
2023-10-18T02-23-35.038 PM	000023.0649	000000.0009	000000.1692	000000.1551	000000.0788	-000000.0336	000000.9669	000002.0168	000005.1600	46271	00012	00415	01153	00049	00553	01812	00681	00136	0 0 0 1 0 1 1 1 1 1 1 1 1 1 1 1	0 0 0 0 0 0 0 0 0 0 0 0 0 0 0 0
2023-10-18T02-23-38.803 PM	000023.0655	000000.0005	000000.1530	000000.1505	000000.0808	-000000.0336	000000.9675	000002.0168	000005.6400	46272	00011	00376	01119	00050	00553	01813	00681	00144	0 0 0 1 0 1 1 1 1 1 1 1 1 1 1 1	0 0 0 0 0 0 0 0 0 0 0 0 0 0 0 0
2023-10-18T02-23-43.022 PM	000023.0712	000000.0005	000000.1667	000000.1547	000000.0808	-000000.0336	000000.9663	000002.1429	000005.4000	46281	00011	00409	01150	00050	00553	01811	00679	00140	0 0 0 1 0 1 1 1 1 1 1 1 1 1 1 1	0 0 0 0 0 0 0 0 0 0 0 0 0 0 0 0
2023-10-18T02-23-46.026 PM	000023.0775	000000.0005	000000.1559	000000.1538	000000.0768	-000000.0336	000000.9669	000002.0798	000005.6400	46291	00011	00383	01143	00048	00553	01812	00680	00144	0 0 0 1 0 1 1 1 1 1 1 1 1 1 1 1	0 0 0 0 0 0 0 0 0 0 0 0 0 0 0 0
2023-10-18T02-23-50.026 PM	000023.0756	000000.0005	000000.1692	000000.1523	000000.0788	-000000.0336	000000.9675	000002.0798	000005.6400	46288	00011	00415	01132	00049	00553	01813	00680	00144	0 0 0 1 0 1 1 1 1 1 1 1 1 1 1 1	0 0 0 0 0 0 0 0 0 0 0 0 0 0 0 0
2023-10-18T02-23-53.023 PM	000023.0731	000000.0005	000000.1679	000000.1547	000000.0788	-000000.0336	000000.9675	000002.0798	000005.6400	46284	00011	00412	01150	00049	00553	01813	00680	00144	0 0 0 1 0 1 1 1 1 1 1 1 1 1 1 1	0 0 0 0 0 0 0 0 0 0 0 0 0 0 0 0
2023-10-18T02-23-57.008 PM	000023.0737	000000.0005	000000.1542	000000.1490	000000.0808	-000000.0336	000000.9669	000002.1429	000005.6400	46285	00011	00379	01108	00050	00553	01812	00679	00144	0 0 0 1 0 1 1 1 1 1 1 1 1 1 1 1	0 0 0 0 0 0 0 0 0 0 0 0 0 0 0 0
2023-10-18T02-24-00.034 PM	000023.0731	000000.0005	000000.1542	000000.1501	000000.0808	-000000.0336	000000.9675	000002.1429	000005.1600	46284	00011	00379	01116	00050	00553	01813	00679	00136	0 0 0 1 0 1 1 1 1 1 1 1 1 1 1 1	0 0 0 0 0 0 0 0 0 0 0 0 0 0 0 0
2023-10-18T02-24-04.002 PM	000023.0731	000000.0009	000000.1654	000000.1557	000000.0788	-000000.0336	000000.9675	000002.0168	000004.9200	46284	00012	00406	01157	00049	00553	01813	00681	00132	0 0 0 1 0 1 1 1 1 1 1 1 1 1 1 1	0 0 0 0 0 0 0 0 0 0 0 0 0 0 0 0
2023-10-18T02-24-08.003 PM	000023.0763	000000.0005	000000.1521	000000.1508	000000.0788	-000000.0336	000000.9669	000002.0168	000005.4000	46289	00011	00374	01121	00049	00553	01812	00681	00140	0 0 0 1 0 1 1 1 1 1 1 1 1 1 1 1	0 0 0 0 0 0 0 0 0 0 0 0 0 0 0 0
2023-10-18T02-24-11.016 PM	000023.0782	000000.0005	000000.1571	000000.1495	000000.0808	-000000.0336	000000.9694	000002.1429	000005.4000	46292	00011	00386	01112	00050	00553	01816	00679	00140	0 0 0 1 0 1 1 1 1 1 1 1 1 1 1 1	0 0 0 0 0 0 0 0 0 0 0 0 0 0 0 0
2023-10-18T02-24-15.004 PM	000023.0788	000000.0005	000000.1629	000000.1544	000000.0788	-000000.0336	000000.9681	000002.1429	000005.6400	46293	00011	00400	01148	00049	00553	01814	00679	00144	0 0 0 1 0 1 1 1 1 1 1 1 1 1 1 1	0 0 0 0 0 0 0 0 0 0 0 0 0 0 0 0
2023-10-18T02-24-17.997 PM	000023.0807	000000.0009	000000.1517	000000.1527	000000.0788	-000000.0336	000000.9675	000002.1429	000004.9200	46296	00012	00373	01135	00049	00553	01813	00679	00132	0 0 0 1 0 1 1 1 1 1 1 1 1 1 1 1	0 0 0 0 0 0 0 0 0 0 0 0 0 0 0 0
2023-10-18T02-24-22.015 PM	000023.0839	000000.0005	000000.1667	000000.1539	000000.0788	-000000.0336	000000.9681	000002.0168	000005.6400	46301	00011	00409	01144	00049	00553	01814	00681	00144	0 0 0 1 0 1 1 1 1 1 1 1 1 1 1 1	0 0 0 0 0 0 0 0 0 0 0 0 0 0 0 0
2023-10-18T02-24-24.714 PM	000023.0845	000000.0005	000000.1683	000000.1543	000000.0788	-000000.0336	000000.9688	000002.0168	000005.4000	46302	00011	00413	01147	00049	00553	01815	00681	00140	0 0 0 1 0 1 1 1 1 1 1 1 1 1 1 1	0 0 0 0 0 0 0 0 0 0 0 0 0 0 0 0
2023-10-18T02-24-28.118 PM	000023.0864	000000.0005	000000.1683	000000.1547	000000.0808	-000000.0336	000000.9688	000002.1429	000005.1600	46305	00011	00413	01150	00050	00553	01815	00679	00136	0 0 0 1 0 1 1 1 1 1 1 1 1 1 1 1	0 0 0 0 0 0 0 0 0 0 0 0 0 0 0 0
2023-10-18T02-24-31.006 PM	000023.0877	000000.0005	000000.1613	000000.1558	000000.0788	-000000.0336	000000.9688	000002.1429	000005.6400	46307	00011	00396	01158	00049	00553	01815	00679	00144	0 0 0 1 0 1 1 1 1 1 1 1 1 1 1 1	0 0 0 0 0 0 0 0 0 0 0 0 0 0 0 0
2023-10-18T02-24-34.991 PM	000023.0902	000000.0009	000000.1617	000000.1500	000000.0747	-000000.0336	000000.9694	000002.0798	000005.6400	46311	00012	00397	01115	00047	00553	01816	00680	00144	0 0 0 1 0 1 1 1 1 1 1 1 1 1 1 1	0 0 0 0 0 0 0 0 0 0 0 0 0 0 0 0
2023-10-18T02-24-38.003 PM	000023.0896	000000.0005	000000.1692	000000.1543	000000.0747	-000000.0336	000000.9681	000002.0168	000005.4000	46310	00011	00415	01147	00047	00553	01814	00681	00140	0 0 0 1 0 1 1 1 1 1 1 1 1 1 1 1	0 0 0 0 0 0 0 0 0 0 0 0 0 0 0 0
2023-10-18T02-24-41.989 PM	000023.0890	000000.0005	000000.1550	000000.1502	000000.0788	-000000.0336	000000.9675	000002.0168	000005.4000	46309	00011	00381	01117	00049	00553	01813	00681	00140	0 0 0 1 0 1 1 1 1 1 1 1 1 1 1 1	0 0 0 0 0 0 0 0 0 0 0 0 0 0 0 0
2023-10-18T02-24-44.985 PM	000023.0883	000000.0009	000000.1513	000000.1512	000000.0768	-000000.0336	000000.9694	000002.1429	000005.1600	46308	00012	00372	01124	00048	00553	01816	00679	00136	0 0 0 1 0 1 1 1 1 1 1 1 1 1 1 1	0 0 0 0 0 0 0 0 0 0 0 0 0 0 0 0
2023-10-18T02-24-48.984 PM	000023.0890	000000.0005	000000.1658	000000.1555	000000.0788	-000000.0336	000000.9688	000002.1429	000005.4000	46309	00011	00407	01156	00049	00553	01815	00679	00140	0 0 0 1 0 1 1 1 1 1 1 1 1 1 1 1	0 0 0 0 0 0 0 0 0 0 0 0 0 0 0 0
2023-10-18T02-24-52.989 PM	000023.0864	000000.0005	000000.1530	000000.1500	000000.0768	-000000.0336	000000.9675	000002.2059	000005.1600	46305	00011	00376	01115	00048	00553	01813	00678	00136	0 0 0 1 0 1 1 1 1 1 1 1 1 1 1 1	0 0 0 0 0 0 0 0 0 0 0 0 0 0 0 0
2023-10-18T02-24-55.968 PM	000023.0915	000000.0005	000000.1513	000000.1509	000000.0768	-000000.0336	000000.9688	000002.0168	000005.6400	46313	00011	00372	01122	00048	00553	01815	00681	00144	0 0 0 1 0 1 1 1 1 1 1 1 1 1 1 1	0 0 0 0 0 0 0 0 0 0 0 0 0 0 0 0
2023-10-18T02-24-59.968 PM	000023.0877	000000.0005	000000.1671	000000.1557	000000.0747	-000000.0336	000000.9688	000002.0798	000005.6400	46307	00011	00410	01157	00047	00553	01815	00680	00144	0 0 0 1 0 1 1 1 1 1 1 1 1 1 1 1	0 0 0 0 0 0 0 0 0 0 0 0 0 0 0 0
2023-10-18T02-25-02.965 PM	000023.0864	000000.0005	000000.1530	000000.1555	000000.0768	-000000.0336	000000.9694	000002.0168	000005.6400	46305	00011	00376	01156	00048	00553	01816	00681	00144	0 0 0 1 0 1 1 1 1 1 1 1 1 1 1 1	0 0 0 0 0 0 0 0 0 0 0 0 0 0 0 0
2023-10-18T02-25-07.028 PM	000023.0883	000000.0005	000000.1700	000000.1506	000000.0768	-000000.0336	000000.9669	000002.0798	000005.4000	46308	00011	00417	01120	00048	00553	01812	00680	00140	0 0 0 1 0 1 1 1 1 1 1 1 1 1 1 1	0 0 0 0 0 0 0 0 0 0 0 0 0 0 0 0
2023-10-18T02-25-11.684 PM	000023.0883	000000.0005	000000.1534	000000.1509	000000.0768	-000000.0336	000000.9681	000002.0798	000005.4000	46308	00011	00377	01122	00048	00553	01814	00680	00140	0 0 0 1 0 1 1 1 1 1 1 1 1 1 1 1	0 0 0 0 0 0 0 0 0 0 0 0 0 0 0 0
2023-10-18T02-25-16.235 PM	000023.0877	000000.0009	000000.1646	000000.1508	000000.0788	-000000.0336	000000.9681	000002.1429	000005.1600	46307	00012	00404	01121	00049	00553	01814	00679	00136	0 0 0 1 0 1 1 1 1 1 1 1 1 1 1 1	0 0 0 0 0 0 0 0 0 0 0 0 0 0 0 0
2023-10-18T02-25-25.882 PM	000023.0877	000000.0005	000000.1667	000000.1555	000000.0788	-000000.0336	000000.9681	000002.0168	000005.4000	46307	00011	00409	01156	00049	00553	01814	00681	00140	0 0 0 1 0 1 1 1 1 1 1 1 1 1 1 1	0 0 0 0 0 0 0 0 0 0 0 0 0 0 0 0
2023-10-18T02-25-29.678 PM	000023.0839	000000.0005	000000.1517	000000.1491	000000.0768	-000000.0336	000000.9663	000002.0798	000005.4000	46301	00011	00373	01109	00048	00553	01811	00680	00140	0 0 0 1 0 1 1 1 1 1 1 1 1 1 1 1	0 0 0 0 0 0 0 0 0 0 0 0 0 0 0 0
2023-10-18T02-25-32.674 PM	000023.0826	000000.0005	000000.1534	000000.1497	000000.0788	-000000.0336	000000.9681	000002.1429	000005.6400	46299	00011	00377	01113	00049	00553	01814	00679	00144	0 0 0 1 0 1 1 1 1 1 1 1 1 1 1 1	0 0 0 0 0 0 0 0 0 0 0 0 0 0 0 0
2023-10-18T02-25-36.662 PM	000023.0788	000000.0005	000000.1654	000000.1550	000000.0788	-000000.0336	000000.9688	000002.0798	000005.4000	46293	00011	00406	01152	00049	00553	01815	00680	00140	0 0 0 1 0 1 1 1 1 1 1 1 1 1 1 1	0 0 0 0 0 0 0 0 0 0 0 0 0 0 0 0
2023-10-18T02-25-39.676 PM	000023.0763	000000.0005	000000.1654	000000.1550	000000.0768	-000000.0336	000000.9675	000002.0168	000005.6400	46289	00011	00406	01152	00048	00553	01813	00681	00144	0 0 0 1 0 1 1 1 1 1 1 1 1 1 1 1	0 0 0 0 0 0 0 0 0 0 0 0 0 0 0 0
2023-10-18T02-25-43.678 PM	000023.0744	000000.0009	000000.1550	000000.1495	000000.0788	-000000.0336	000000.9675	000002.2059	000005.6400	46286	00012	00381	01112	00049	00553	01813	00678	00144	0 0 0 1 0 1 1 1 1 1 1 1 1 1 1 1	0 0 0 0 0 0 0 0 0 0 0 0 0 0 0 0
2023-10-18T02-25-46.658 PM	000023.0763	000000.0005	000000.1662	000000.1525	000000.0808	-000000.0336	000000.9681	000002.0798	000005.4000	46289	00011	00408	01134	00050	00553	01814	00680	00140	0 0 0 1 0 1 1 1 1 1 1 1 1 1 1 1	0 0 0 0 0 0 0 0 0 0 0 0 0 0 0 0
2023-10-18T02-25-50.047 PM	000023.0814	000000.0009	000000.1683	000000.1543	000000.0788	-000000.0336	000000.9681	000002.0168	000005.1600	46297	00012	00413	01147	00049	00553	01814	00681	00136	0 0 0 1 0 1 1 1 1 1 1 1 1 1 1 1	0 0 0 0 0 0 0 0 0 0 0 0 0 0 0 0
2023-10-18T02-25-52.950 PM	000023.0801	000000.0005	000000.1654	000000.1551	000000.0788	-000000.0336	000000.9675	000002.1429	000005.4000	46295	00011	00406	01153	00049	00553	01813	00679	00140	0 0 0 1 0 1 1 1 1 1 1 1 1 1 1 1	0 0 0 0 0 0 0 0 0 0 0 0 0 0 0 0
2023-10-18T02-25-56.937 PM	000023.0699	000000.0005	000000.1525	000000.1510	000000.0788	-000000.0336	000000.9681	000002.0168	000005.4000	46279	00011	00375	01123	00049	00553	01814	00681	00140	0 0 0 1 0 1 1 1 1 1 1 1 1 1 1 1	0 0 0 0 0 0 0 0 0 0 0 0 0 0 0 0
2023-10-18T02-25-59.933 PM	000023.0617	000000.0005	000000.1588	000000.1495	000000.0768	-000000.0336	000000.9688	000002.1429	000005.6400	46266	00011	00390	01112	00048	00553	01815	00679	00144	0 0 0 1 0 1 1 1 1 1 1 1 1 1 1 1	0 0 0 0 0 0 0 0 0 0 0 0 0 0 0 0
2023-10-18T02-26-03.699 PM	000023.0604	000000.0005	000000.1608	000000.1548	000000.0768	-000000.0336	000000.9681	000002.0798	000005.4000	46264	00011	00395	01151	00048	00553	01814	00680	00140	0 0 0 1 0 1 1 1 1 1 1 1 1 1 1 1	0 0 0 0 0 0 0 0 0 0 0 0 0 0 0 0
2023-10-18T02-26-06.665 PM	000023.0725	000000.0005	000000.1525	000000.1502	000000.0788	-000000.0336	000000.9681	000002.0798	000005.4000	46283	00011	00375	01117	00049	00553	01814	00680	00140	0 0 0 1 0 1 1 1 1 1 1 1 1 1 1 1	0 0 0 0 0 0 0 0 0 0 0 0 0 0 0 0
2023-10-18T02-26-10.651 PM	000023.0775	000000.0005	000000.1671	000000.1547	000000.0788	-000000.0336	000000.9669	000002.1429	000005.4000	46291	00011	00410	01150	00049	00553	01812	00679	00140	0 0 0 1 0 1 1 1 1 1 1 1 1 1 1 1	0 0 0 0 0 0 0 0 0 0 0 0 0 0 0 0
2023-10-18T02-26-13.647 PM	000023.0769	000000.0005	000000.1683	000000.1544	000000.0768	-000000.0336	000000.9681	000002.0798	000005.4000	46290	00011	00413	01148	00048	00553	01814	00680	00140	0 0 0 1 0 1 1 1 1 1 1 1 1 1 1 1	0 0 0 0 0 0 0 0 0 0 0 0 0 0 0 0
2023-10-18T02-26-17.650 PM	000023.0725	000000.0009	000000.1500	000000.1510	000000.0808	-000000.0336	000000.9688	000002.1429	000005.4000	46283	00012	00369	01123	00050	00553	01815	00679	00140	0 0 0 1 0 1 1 1 1 1 1 1 1 1 1 1	0 0 0 0 0 0 0 0 0 0 0 0 0 0 0 0
2023-10-18T02-26-21.638 PM	000023.0655	000000.0005	000000.1658	000000.1561	000000.0788	-000000.0336	000000.9675	000002.0168	000005.4000	46272	00011	00407	01160	00049	00553	01813	00681	00140	0 0 0 1 0 1 1 1 1 1 1 1 1 1 1 1	0 0 0 0 0 0 0 0 0 0 0 0 0 0 0 0
2023-10-18T02-26-24.650 PM	000023.0598	000000.0005	000000.1654	000000.1544	000000.0788	-000000.0336	000000.9688	000002.1429	000005.1600	46263	00011	00406	01148	00049	00553	01815	00679	00136	0 0 0 1 0 1 1 1 1 1 1 1 1 1 1 1	0 0 0 0 0 0 0 0 0 0 0 0 0 0 0 0
2023-10-18T02-26-28.637 PM	000023.0554	000000.0005	000000.1534	000000.1495	000000.0788	-000000.0336	000000.9675	000002.0798	000005.6400	46256	00011	00377	01112	00049	00553	01813	00680	00144	0 0 0 1 0 1 1 1 1 1 1 1 1 1 1 1	0 0 0 0 0 0 0 0 0 0 0 0 0 0 0 0
2023-10-18T02-26-31.633 PM	000023.0535	000000.0005	000000.1646	000000.1502	000000.0788	-000000.0336	000000.9663	000002.1429	000005.4000	46253	00011	00404	01117	00049	00553	01811	00679	00140	0 0 0 1 0 1 1 1 1 1 1 1 1 1 1 1	0 0 0 0 0 0 0 0 0 0 0 0 0 0 0 0
2023-10-18T02-26-35.633 PM	000023.0522	000000.0005	000000.1513	000000.1553	000000.0788	-000000.0336	000000.9681	000002.0168	000005.4000	46251	00011	00372	01154	00049	00553	01814	00681	00140	0 0 0 1 0 1 1 1 1 1 1 1 1 1 1 1	0 0 0 0 0 0 0 0 0 0 0 0 0 0 0 0
2023-10-18T02-26-40.027 PM	000023.0522	000000.0005	000000.1530	000000.1500	000000.0808	-000000.0336	000000.9688	000002.1429	000005.4000	46251	00011	00376	01115	00050	00553	01815	00679	00140	0 0 0 1 0 1 1 1 1 1 1 1 1 1 1 1	0 0 0 0 0 0 0 0 0 0 0 0 0 0 0 0
2023-10-18T02-26-42.632 PM	000023.0516	000000.0009	000000.1671	000000.1553	000000.0808	-000000.0336	000000.9675	000002.1429	000005.4000	46250	00012	00410	01154	00050	00553	01813	00679	00140	0 0 0 1 0 1 1 1 1 1 1 1 1 1 1 1	0 0 0 0 0 0 0 0 0 0 0 0 0 0 0 0
2023-10-18T02-26-46.617 PM	000023.0503	000000.0005	000000.1509	000000.1505	000000.0768	-000000.0336	000000.9675	000002.0168	000005.4000	46248	00011	00371	01119	00048	00553	01813	00681	00140	0 0 0 1 0 1 1 1 1 1 1 1 1 1 1 1	0 0 0 0 0 0 0 0 0 0 0 0 0 0 0 0
2023-10-18T02-26-49.667 PM	000023.0522	000000.0009	000000.1496	000000.1506	000000.0788	-000000.0336	000000.9663	000002.1429	000005.4000	46251	00012	00368	01120	00049	00553	01811	00679	00140	0 0 0 1 0 1 1 1 1 1 1 1 1 1 1 1	0 0 0 0 0 0 0 0 0 0 0 0 0 0 0 0
2023-10-18T02-26-53.895 PM	000023.0509	000000.0005	000000.1692	000000.1550	000000.0828	-000000.0336	000000.9669	000002.0168	000005.4000	46249	00011	00415	01152	00051	00553	01812	00681	00140	0 0 0 1 0 1 1 1 1 1 1 1 1 1 1 1	0 0 0 0 0 0 0 0 0 0 0 0 0 0 0 0
2023-10-18T02-26-57.005 PM	000023.0509	000000.0005	000000.1679	000000.1544	000000.0808	-000000.0336	000000.9681	000002.1429	000005.6400	46249	00011	00412	01148	00050	00553	01814	00679	00144	0 0 0 1 0 1 1 1 1 1 1 1 1 1 1 1	0 0 0 0 0 0 0 0 0 0 0 0 0 0 0 0
2023-10-18T02-27-01.004 PM	000023.0516	000000.0009	000000.1513	000000.1504	000000.0808	-000000.0336	000000.9675	000002.0168	000005.6400	46250	00012	00372	01118	00050	00553	01813	00681	00144	0 0 0 1 0 1 1 1 1 1 1 1 1 1 1 1	0 0 0 0 0 0 0 0 0 0 0 0 0 0 0 0
2023-10-18T02-27-03.876 PM	000023.0528	000000.0005	000000.1662	000000.1506	000000.0768	-000000.0336	000000.9663	000002.1429	000005.4000	46252	00011	00408	01120	00048	00553	01811	00679	00140	0 0 0 1 0 1 1 1 1 1 1 1 1 1 1 1	0 0 0 0 0 0 0 0 0 0 0 0 0 0 0 0
2023-10-18T02-27-07.640 PM	000023.0541	000000.0005	000000.1542	000000.1534	000000.0788	-000000.0336	000000.9675	000002.2059	000005.4000	46254	00011	00379	01140	00049	00553	01813	00678	00140	0 0 0 1 0 1 1 1 1 1 1 1 1 1 1 1	0 0 0 0 0 0 0 0 0 0 0 0 0 0 0 0
2023-10-18T02-27-10.603 PM	000023.0535	000000.0005	000000.1542	000000.1495	000000.0788	-000000.0336	000000.9681	000002.0798	000005.1600	46253	00011	00379	01112	00049	00553	01814	00680	00136	0 0 0 1 0 1 1 1 1 1 1 1 1 1 1 1	0 0 0 0 0 0 0 0 0 0 0 0 0 0 0 0
2023-10-18T02-27-14.619 PM	000023.0573	000000.0005	000000.1654	000000.1554	000000.0788	-000000.0336	000000.9663	000002.2059	000005.4000	46259	00011	00406	01155	00049	00553	01811	00678	00140	0 0 0 1 0 1 1 1 1 1 1 1 1 1 1 1	0 0 0 0 0 0 0 0 0 0 0 0 0 0 0 0
2023-10-18T02-27-18.604 PM	000023.0541	000000.0005	000000.1517	000000.1501	000000.0788	-000000.0336	000000.9663	000002.0798	000005.4000	46254	00011	00373	01116	00049	00553	01811	00680	00140	0 0 0 1 0 1 1 1 1 1 1 1 1 1 1 1	0 0 0 0 0 0 0 0 0 0 0 0 0 0 0 0
2023-10-18T02-27-21.600 PM	000023.0535	000000.0005	000000.1554	000000.1494	000000.0788	-000000.0336	000000.9651	000002.0798	000005.4000	46253	00011	00382	01111	00049	00553	01809	00680	00140	0 0 0 1 0 1 1 1 1 1 1 1 1 1 1 1	0 0 0 0 0 0 0 0 0 0 0 0 0 0 0 0
2023-10-18T02-27-25.585 PM	000023.0541	000000.0009	000000.1692	000000.1548	000000.0828	-000000.0336	000000.9675	000002.1429	000005.1600	46254	00012	00415	01151	00051	00553	01813	00679	00136	0 0 0 1 0 1 1 1 1 1 1 1 1 1 1 1	0 0 0 0 0 0 0 0 0 0 0 0 0 0 0 0
2023-10-18T02-27-28.600 PM	000023.0535	000000.0005	000000.1650	000000.1551	000000.0788	-000000.0336	000000.9669	000002.0168	000005.4000	46253	00011	00405	01153	00049	00553	01812	00681	00140	0 0 0 1 0 1 1 1 1 1 1 1 1 1 1 1	0 0 0 0 0 0 0 0 0 0 0 0 0 0 0 0
2023-10-18T02-27-32.586 PM	000023.0579	000000.0005	000000.1584	000000.1497	000000.0788	-000000.0336	000000.9700	000002.0168	000005.6400	46260	00011	00389	01113	00049	00553	01817	00681	00144	0 0 0 1 0 1 1 1 1 1 1 1 1 1 1 1	0 0 0 0 0 0 0 0 0 0 0 0 0 0 0 0
2023-10-18T02-27-36.602 PM	000023.0566	000000.0005	000000.1650	000000.1540	000000.0808	-000000.0336	000000.9681	000002.0798	000005.4000	46258	00011	00405	01145	00050	00553	01814	00680	00140	0 0 0 1 0 1 1 1 1 1 1 1 1 1 1 1	0 0 0 0 0 0 0 0 0 0 0 0 0 0 0 0
2023-10-18T02-27-39.599 PM	000023.0592	000000.0005	000000.1513	000000.1510	000000.0808	-000000.0336	000000.9657	000002.2059	000005.4000	46262	00011	00372	01123	00050	00553	01810	00678	00140	0 0 0 1 0 1 1 1 1 1 1 1 1 1 1 1	0 0 0 0 0 0 0 0 0 0 0 0 0 0 0 0
2023-10-18T02-27-43.584 PM	000023.0623	000000.0005	000000.1667	000000.1555	000000.0788	-000000.0336	000000.9669	000002.0798	000005.6400	46267	00011	00409	01156	00049	00553	01812	00680	00144	0 0 0 1 0 1 1 1 1 1 1 1 1 1 1 1	0 0 0 0 0 0 0 0 0 0 0 0 0 0 0 0
2023-10-18T02-27-46.569 PM	000023.0674	000000.0009	000000.1667	000000.1551	000000.0808	-000000.0336	000000.9675	000002.0168	000005.6400	46275	00012	00409	01153	00050	00553	01813	00681	00144	0 0 0 1 0 1 1 1 1 1 1 1 1 1 1 1	0 0 0 0 0 0 0 0 0 0 0 0 0 0 0 0
2023-10-18T02-27-50.570 PM	000023.0668	000000.0005	000000.1525	000000.1497	000000.0808	-000000.0336	000000.9675	000002.2059	000005.4000	46274	00011	00375	01113	00050	00553	01813	00678	00140	0 0 0 1 0 1 1 1 1 1 1 1 1 1 1 1	0 0 0 0 0 0 0 0 0 0 0 0 0 0 0 0
2023-10-18T02-27-53.583 PM	000023.0617	000000.0005	000000.1521	000000.1513	000000.0768	-000000.0336	000000.9669	000002.0168	000005.4000	46266	00011	00374	01125	00048	00553	01812	00681	00140	0 0 0 1 0 1 1 1 1 1 1 1 1 1 1 1	0 0 0 0 0 0 0 0 0 0 0 0 0 0 0 0
2023-10-18T02-27-57.570 PM	000023.0636	000000.0005	000000.1658	000000.1557	000000.0828	-000000.0336	000000.9681	000002.0168	000004.9200	46269	00011	00407	01157	00051	00553	01814	00681	00132	0 0 0 1 0 1 1 1 1 1 1 1 1 1 1 1	0 0 0 0 0 0 0 0 0 0 0 0 0 0 0 0
2023-10-18T02-28-01.577 PM	000023.0661	000000.0009	000000.1559	000000.1501	000000.0788	-000000.0336	000000.9663	000001.9538	000005.4000	46273	00012	00383	01116	00049	00553	01811	00682	00140	0 0 0 1 0 1 1 1 1 1 1 1 1 1 1 1	0 0 0 0 0 0 0 0 0 0 0 0 0 0 0 0
2023-10-18T02-28-04.558 PM	000023.0699	000000.0009	000000.1642	000000.1493	000000.0808	-000000.0336	000000.9675	000002.0798	000005.4000	46279	00012	00403	01110	00050	00553	01813	00680	00140	0 0 0 1 0 1 1 1 1 1 1 1 1 1 1 1	0 0 0 0 0 0 0 0 0 0 0 0 0 0 0 0
2023-10-18T02-28-08.575 PM	000023.0712	000000.0005	000000.1546	000000.1557	000000.0808	-000000.0336	000000.9669	000002.2059	000005.4000	46281	00011	00380	01157	00050	00553	01812	00678	00140	0 0 0 1 0 1 1 1 1 1 1 1 1 1 1 1	0 0 0 0 0 0 0 0 0 0 0 0 0 0 0 0
2023-10-18T02-28-11.557 PM	000023.0718	000000.0005	000000.1521	000000.1500	000000.0768	-000000.0336	000000.9681	000002.0798	000005.4000	46282	00011	00374	01115	00048	00553	01814	00680	00140	0 0 0 1 0 1 1 1 1 1 1 1 1 1 1 1	0 0 0 0 0 0 0 0 0 0 0 0 0 0 0 0
2023-10-18T02-28-15.572 PM	000023.0737	000000.0005	000000.1692	000000.1544	000000.0808	-000000.0336	000000.9681	000002.0168	000004.9200	46285	00011	00415	01148	00050	00553	01814	00681	00132	0 0 0 1 0 1 1 1 1 1 1 1 1 1 1 1	0 0 0 0 0 0 0 0 0 0 0 0 0 0 0 0
2023-10-18T02-28-18.553 PM	000023.0737	000000.0005	000000.1700	000000.1543	000000.0788	-000000.0336	000000.9669	000002.0168	000005.1600	46285	00011	00417	01147	00049	00553	01812	00681	00136	0 0 0 1 0 1 1 1 1 1 1 1 1 1 1 1	0 0 0 0 0 0 0 0 0 0 0 0 0 0 0 0
2023-10-18T02-28-21.832 PM	000023.0744	000000.0009	000000.1687	000000.1550	000000.0808	-000000.0336	000000.9681	000002.1429	000005.4000	46286	00012	00414	01152	00050	00553	01814	00679	00140	0 0 0 1 0 1 1 1 1 1 1 1 1 1 1 1	0 0 0 0 0 0 0 0 0 0 0 0 0 0 0 0
2023-10-18T02-28-24.844 PM	000023.0769	000000.0005	000000.1534	000000.1555	000000.0808	-000000.0336	000000.9675	000002.1429	000005.1600	46290	00011	00377	01156	00050	00553	01813	00679	00136	0 0 0 1 0 1 1 1 1 1 1 1 1 1 1 1	0 0 0 0 0 0 0 0 0 0 0 0 0 0 0 0
2023-10-18T02-28-28.830 PM	000023.0756	000000.0005	000000.1679	000000.1498	000000.0788	-000000.0336	000000.9694	000002.0168	000005.6400	46288	00011	00412	01114	00049	00553	01816	00681	00144	0 0 0 1 0 1 1 1 1 1 1 1 1 1 1 1	0 0 0 0 0 0 0 0 0 0 0 0 0 0 0 0
2023-10-18T02-28-31.828 PM	000023.0756	000000.0005	000000.1679	000000.1544	000000.0788	-000000.0336	000000.9681	000002.0798	000005.6400	46288	00011	00412	01148	00049	00553	01814	00680	00144	0 0 0 1 0 1 1 1 1 1 1 1 1 1 1 1	0 0 0 0 0 0 0 0 0 0 0 0 0 0 0 0
2023-10-18T02-28-35.812 PM	000023.0769	000000.0005	000000.1509	000000.1498	000000.0788	-000000.0336	000000.9700	000002.1429	000005.6400	46290	00011	00371	01114	00049	00553	01817	00679	00144	0 0 0 1 0 1 1 1 1 1 1 1 1 1 1 1	0 0 0 0 0 0 0 0 0 0 0 0 0 0 0 0
2023-10-18T02-28-38.808 PM	000023.0814	000000.0005	000000.1500	000000.1498	000000.0828	-000000.0336	000000.9681	000002.2059	000005.6400	46297	00011	00369	01114	00051	00553	01814	00678	00144	0 0 0 1 0 1 1 1 1 1 1 1 1 1 1 1	0 0 0 0 0 0 0 0 0 0 0 0 0 0 0 0
2023-10-18T02-28-42.543 PM	000023.0807	000000.0009	000000.1696	000000.1546	000000.0788	-000000.0336	000000.9681	000002.1429	000005.4000	46296	00012	00416	01149	00049	00553	01814	00679	00140	0 0 0 1 0 1 1 1 1 1 1 1 1 1 1 1	0 0 0 0 0 0 0 0 0 0 0 0 0 0 0 0
2023-10-18T02-28-45.554 PM	000023.0782	000000.0005	000000.1687	000000.1544	000000.0768	-000000.0336	000000.9694	000002.0168	000005.1600	46292	00011	00414	01148	00048	00553	01816	00681	00136	0 0 0 1 0 1 1 1 1 1 1 1 1 1 1 1	0 0 0 0 0 0 0 0 0 0 0 0 0 0 0 0
2023-10-18T02-28-49.523 PM	000023.0750	000000.0005	000000.1513	000000.1501	000000.0788	-000000.0336	000000.9688	000002.0168	000005.4000	46287	00011	00372	01116	00049	00553	01815	00681	00140	0 0 0 1 0 1 1 1 1 1 1 1 1 1 1 1	0 0 0 0 0 0 0 0 0 0 0 0 0 0 0 0
2023-10-18T02-28-53.525 PM	000023.0782	000000.0005	000000.1662	000000.1539	000000.0808	-000000.0336	000000.9681	000002.0798	000005.1600	46292	00011	00408	01144	00050	00553	01814	00680	00136	0 0 0 1 0 1 1 1 1 1 1 1 1 1 1 1	0 0 0 0 0 0 0 0 0 0 0 0 0 0 0 0
2023-10-18T02-28-56.538 PM	000023.0756	000000.0009	000000.1534	000000.1523	000000.0808	-000000.0336	000000.9694	000002.1429	000005.4000	46288	00012	00377	01132	00050	00553	01816	00679	00140	0 0 0 1 0 1 1 1 1 1 1 1 1 1 1 1	0 0 0 0 0 0 0 0 0 0 0 0 0 0 0 0
2023-10-18T02-29-00.524 PM	000023.0737	000000.0005	000000.1654	000000.1539	000000.0768	-000000.0336	000000.9681	000002.0798	000005.4000	46285	00011	00406	01144	00048	00553	01814	00680	00140	0 0 0 1 0 1 1 1 1 1 1 1 1 1 1 1	0 0 0 0 0 0 0 0 0 0 0 0 0 0 0 0
2023-10-18T02-29-03.524 PM	000023.0750	000000.0009	000000.1662	000000.1554	000000.0828	-000000.0336	000000.9681	000002.0168	000005.4000	46287	00012	00408	01155	00051	00553	01814	00681	00140	0 0 0 1 0 1 1 1 1 1 1 1 1 1 1 1	0 0 0 0 0 0 0 0 0 0 0 0 0 0 0 0
2023-10-18T02-29-07.523 PM	000023.0750	000000.0009	000000.1538	000000.1501	000000.0788	-000000.0336	000000.9688	000002.1429	000005.1600	46287	00012	00378	01116	00049	00553	01815	00679	00136	0 0 0 1 0 1 1 1 1 1 1 1 1 1 1 1	0 0 0 0 0 0 0 0 0 0 0 0 0 0 0 0
2023-10-18T02-29-10.535 PM	000023.0769	000000.0005	000000.1521	000000.1495	000000.0788	-000000.0336	000000.9657	000002.0798	000005.1600	46290	00011	00374	01112	00049	00553	01810	00680	00136	0 0 0 1 0 1 1 1 1 1 1 1 1 1 1 1	0 0 0 0 0 0 0 0 0 0 0 0 0 0 0 0
2023-10-18T02-29-14.535 PM	000023.0725	000000.0005	000000.1675	000000.1553	000000.0788	-000000.0336	000000.9681	000002.0168	000005.6400	46283	00011	00411	01154	00049	00553	01814	00681	00144	0 0 0 1 0 1 1 1 1 1 1 1 1 1 1 1	0 0 0 0 0 0 0 0 0 0 0 0 0 0 0 0
2023-10-18T02-29-18.520 PM	000023.0718	000000.0005	000000.1505	000000.1501	000000.0768	-000000.0336	000000.9681	000002.0798	000005.4000	46282	00011	00370	01116	00048	00553	01814	00680	00140	0 0 0 1 0 1 1 1 1 1 1 1 1 1 1 1	0 0 0 0 0 0 0 0 0 0 0 0 0 0 0 0
2023-10-18T02-29-21.501 PM	000023.0775	000000.0009	000000.1575	000000.1497	000000.0808	-000000.0336	000000.9694	000002.2059	000005.1600	46291	00012	00387	01113	00050	00553	01816	00678	00136	0 0 0 1 0 1 1 1 1 1 1 1 1 1 1 1	0 0 0 0 0 0 0 0 0 0 0 0 0 0 0 0
2023-10-18T02-29-25.503 PM	000023.0871	000000.0005	000000.1613	000000.1546	000000.0788	-000000.0336	000000.9688	000002.0798	000004.9200	46306	00011	00396	01149	00049	00553	01815	00680	00132	0 0 0 1 0 1 1 1 1 1 1 1 1 1 1 1	0 0 0 0 0 0 0 0 0 0 0 0 0 0 0 0
2023-10-18T02-29-28.500 PM	000023.0864	000000.0005	000000.1517	000000.1500	000000.0788	-000000.0336	000000.9657	000002.0798	000005.1600	46305	00011	00373	01115	00049	00553	01810	00680	00136	0 0 0 1 0 1 1 1 1 1 1 1 1 1 1 1	0 0 0 0 0 0 0 0 0 0 0 0 0 0 0 0
2023-10-18T02-29-32.518 PM	000023.0807	000000.0005	000000.1646	000000.1548	000000.0828	-000000.0336	000000.9657	000002.2059	000004.9200	46296	00011	00404	01151	00051	00553	01810	00678	00132	0 0 0 1 0 1 1 1 1 1 1 1 1 1 1 1	0 0 0 0 0 0 0 0 0 0 0 0 0 0 0 0
2023-10-18T02-29-35.499 PM	000023.0744	000000.0009	000000.1671	000000.1543	000000.0788	-000000.0336	000000.9675	000001.9538	000005.1600	46286	00012	00410	01147	00049	00553	01813	00682	00136	0 0 0 1 0 1 1 1 1 1 1 1 1 1 1 1	0 0 0 0 0 0 0 0 0 0 0 0 0 0 0 0
2023-10-18T02-29-38.776 PM	000023.0693	000000.0009	000000.1675	000000.1543	000000.0828	-000000.0336	000000.9694	000002.1429	000005.4000	46278	00012	00411	01147	00051	00553	01816	00679	00140	0 0 0 1 0 1 1 1 1 1 1 1 1 1 1 1	0 0 0 0 0 0 0 0 0 0 0 0 0 0 0 0
2023-10-18T02-29-41.488 PM	000023.0617	000000.0005	000000.1592	000000.1554	000000.0788	-000000.0336	000000.9681	000002.0168	000005.1600	46266	00011	00391	01155	00049	00553	01814	00681	00136	0 0 0 1 0 1 1 1 1 1 1 1 1 1 1 1	0 0 0 0 0 0 0 0 0 0 0 0 0 0 0 0
2023-10-18T02-29-45.502 PM	000023.0668	000000.0005	000000.1608	000000.1506	000000.0808	-000000.0336	000000.9688	000002.0798	000005.4000	46274	00011	00395	01120	00050	00553	01815	00680	00140	0 0 0 1 0 1 1 1 1 1 1 1 1 1 1 1	0 0 0 0 0 0 0 0 0 0 0 0 0 0 0 0
2023-10-18T02-29-48.498 PM	000023.0642	000000.0005	000000.1662	000000.1546	000000.0768	-000000.0336	000000.9675	000002.0168	000004.9200	46270	00011	00408	01149	00048	00553	01813	00681	00132	0 0 0 1 0 1 1 1 1 1 1 1 1 1 1 1	0 0 0 0 0 0 0 0 0 0 0 0 0 0 0 0
2023-10-18T02-29-52.497 PM	000023.0579	000000.0005	000000.1563	000000.1495	000000.0768	-000000.0336	000000.9669	000002.0798	000005.1600	46260	00011	00384	01112	00048	00553	01812	00680	00136	0 0 0 1 0 1 1 1 1 1 1 1 1 1 1 1	0 0 0 0 0 0 0 0 0 0 0 0 0 0 0 0
2023-10-18T02-29-55.495 PM	000023.0522	000000.0009	000000.1505	000000.1509	000000.0808	-000000.0336	000000.9675	000002.1429	000005.1600	46251	00012	00370	01122	00050	00553	01813	00679	00136	0 0 0 1 0 1 1 1 1 1 1 1 1 1 1 1	0 0 0 0 0 0 0 0 0 0 0 0 0 0 0 0
2023-10-18T02-29-59.480 PM	000023.0497	000000.0005	000000.1675	000000.1555	000000.0808	-000000.0336	000000.9688	000001.9538	000005.6400	46247	00011	00411	01156	00050	00553	01815	00682	00144	0 0 0 1 0 1 1 1 1 1 1 1 1 1 1 1	0 0 0 0 0 0 0 0 0 0 0 0 0 0 0 0
2023-10-18T02-30-02.493 PM	000023.0465	000000.0005	000000.1658	000000.1542	000000.0808	-000000.0336	000000.9669	000002.1429	000005.4000	46242	00011	00407	01146	00050	00553	01812	00679	00140	0 0 0 1 0 1 1 1 1 1 1 1 1 1 1 1	0 0 0 0 0 0 0 0 0 0 0 0 0 0 0 0
2023-10-18T02-30-06.494 PM	000023.0446	000000.0009	000000.1525	000000.1502	000000.0788	-000000.0336	000000.9669	000002.0798	000005.4000	46239	00012	00375	01117	00049	00553	01812	00680	00140	0 0 0 1 0 1 1 1 1 1 1 1 1 1 1 1	0 0 0 0 0 0 0 0 0 0 0 0 0 0 0 0
2023-10-18T02-30-10.480 PM	000023.0440	000000.0005	000000.1671	000000.1554	000000.0768	-000000.0336	000000.9694	000001.9538	000005.4000	46238	00011	00410	01155	00048	00553	01816	00682	00140	0 0 0 1 0 1 1 1 1 1 1 1 1 1 1 1	0 0 0 0 0 0 0 0 0 0 0 0 0 0 0 0
2023-10-18T02-30-13.493 PM	000023.0440	000000.0005	000000.1513	000000.1548	000000.0788	-000000.0336	000000.9700	000002.0798	000005.6400	46238	00011	00372	01151	00049	00553	01817	00680	00144	0 0 0 1 0 1 1 1 1 1 1 1 1 1 1 1	0 0 0 0 0 0 0 0 0 0 0 0 0 0 0 0
2023-10-18T02-30-17.463 PM	000023.0420	000000.0009	000000.1679	000000.1506	000000.0808	-000000.0336	000000.9669	000002.0168	000005.1600	46235	00012	00412	01120	00050	00553	01812	00681	00136	0 0 0 1 0 1 1 1 1 1 1 1 1 1 1 1	0 0 0 0 0 0 0 0 0 0 0 0 0 0 0 0
2023-10-18T02-30-20.460 PM	000023.0414	000000.0005	000000.1683	000000.1551	000000.0828	-000000.0336	000000.9675	000002.1429	000005.6400	46234	00011	00413	01153	00051	00553	01813	00679	00144	0 0 0 1 0 1 1 1 1 1 1 1 1 1 1 1	0 0 0 0 0 0 0 0 0 0 0 0 0 0 0 0
2023-10-18T02-30-24.477 PM	000023.0440	000000.0005	000000.1513	000000.1512	000000.0788	-000000.0336	000000.9681	000002.0168	000005.4000	46238	00011	00372	01124	00049	00553	01814	00681	00140	0 0 0 1 0 1 1 1 1 1 1 1 1 1 1 1	0 0 0 0 0 0 0 0 0 0 0 0 0 0 0 0
2023-10-18T02-30-27.475 PM	000023.0401	000000.0005	000000.1500	000000.1500	000000.0828	-000000.0336	000000.9675	000002.1429	000005.4000	46232	00011	00369	01115	00051	00553	01813	00679	00140	0 0 0 1 0 1 1 1 1 1 1 1 1 1 1 1	0 0 0 0 0 0 0 0 0 0 0 0 0 0 0 0
2023-10-18T02-30-31.461 PM	000023.0401	000000.0005	000000.1683	000000.1544	000000.0788	-000000.0336	000000.9657	000002.0798	000006.1200	46232	00011	00413	01148	00049	00553	01810	00680	00152	0 0 0 1 0 1 1 1 1 1 1 1 1 1 1 1	0 0 0 0 0 0 0 0 0 0 0 0 0 0 0 0
2023-10-18T02-30-35.477 PM	000023.0382	000000.0005	000000.1517	000000.1500	000000.0828	-000000.0336	000000.9681	000002.2059	000005.4000	46229	00011	00373	01115	00051	00553	01814	00678	00140	0 0 0 1 0 1 1 1 1 1 1 1 1 1 1 1	0 0 0 0 0 0 0 0 0 0 0 0 0 0 0 0
2023-10-18T02-30-38.882 PM	000023.0401	000000.0005	000000.1521	000000.1501	000000.0788	-000000.0336	000000.9675	000002.0168	000005.4000	46232	00011	00374	01116	00049	00553	01813	00681	00140	0 0 0 1 0 1 1 1 1 1 1 1 1 1 1 1	0 0 0 0 0 0 0 0 0 0 0 0 0 0 0 0
2023-10-18T02-30-42.444 PM	000023.0370	000000.0005	000000.1662	000000.1547	000000.0828	-000000.0336	000000.9669	000002.2059	000005.4000	46227	00011	00408	01150	00051	00553	01812	00678	00140	0 0 0 1 0 1 1 1 1 1 1 1 1 1 1 1	0 0 0 0 0 0 0 0 0 0 0 0 0 0 0 0
2023-10-18T02-30-45.456 PM	000023.0363	000000.0005	000000.1538	000000.1517	000000.0828	-000000.0336	000000.9669	000002.0168	000005.4000	46226	00011	00378	01128	00051	00553	01812	00681	00140	0 0 0 1 0 1 1 1 1 1 1 1 1 1 1 1	0 0 0 0 0 0 0 0 0 0 0 0 0 0 0 0
2023-10-18T02-30-49.960 PM	000023.0325	000000.0005	000000.1687	000000.1536	000000.0808	-000000.0336	000000.9663	000002.0798	000005.4000	46220	00011	00414	01142	00050	00553	01811	00680	00140	0 0 0 1 0 1 1 1 1 1 1 1 1 1 1 1	0 0 0 0 0 0 0 0 0 0 0 0 0 0 0 0
2023-10-18T02-30-52.455 PM	000023.0332	000000.0005	000000.1658	000000.1562	000000.0808	-000000.0336	000000.9688	000002.0168	000005.1600	46221	00011	00407	01161	00050	00553	01815	00681	00136	0 0 0 1 0 1 1 1 1 1 1 1 1 1 1 1	0 0 0 0 0 0 0 0 0 0 0 0 0 0 0 0
2023-10-18T02-30-55.733 PM	000023.0313	000000.0005	000000.1662	000000.1548	000000.0788	-000000.0336	000000.9669	000002.2059	000005.1600	46218	00011	00408	01151	00049	00553	01812	00678	00136	0 0 0 1 0 1 1 1 1 1 1 1 1 1 1 1	0 0 0 0 0 0 0 0 0 0 0 0 0 0 0 0
2023-10-18T02-30-58.713 PM	000023.0300	000000.0005	000000.1658	000000.1554	000000.0808	-000000.0336	000000.9694	000001.9538	000005.4000	46216	00011	00407	01155	00050	00553	01816	00682	00140	0 0 0 1 0 1 1 1 1 1 1 1 1 1 1 1	0 0 0 0 0 0 0 0 0 0 0 0 0 0 0 0
2023-10-18T02-31-02.731 PM	000023.0338	000000.0005	000000.1575	000000.1508	000000.0808	-000000.0336	000000.9681	000002.0798	000005.4000	46222	00011	00387	01121	00050	00553	01814	00680	00140	0 0 0 1 0 1 1 1 1 1 1 1 1 1 1 1	0 0 0 0 0 0 0 0 0 0 0 0 0 0 0 0
2023-10-18T02-31-05.726 PM	000023.0338	000000.0005	000000.1667	000000.1550	000000.0788	-000000.0336	000000.9681	000002.1429	000005.6400	46222	00011	00409	01152	00049	00553	01814	00679	00144	0 0 0 1 0 1 1 1 1 1 1 1 1 1 1 1	0 0 0 0 0 0 0 0 0 0 0 0 0 0 0 0
2023-10-18T02-31-09.709 PM	000023.0338	000000.0005	000000.1534	000000.1504	000000.0808	-000000.0336	000000.9681	000001.9538	000005.4000	46222	00011	00377	01118	00050	00553	01814	00682	00140	0 0 0 1 0 1 1 1 1 1 1 1 1 1 1 1	0 0 0 0 0 0 0 0 0 0 0 0 0 0 0 0
2023-10-18T02-31-12.704 PM	000023.0332	000000.0005	000000.1546	000000.1491	000000.0808	-000000.0336	000000.9657	000002.2059	000005.1600	46221	00011	00380	01109	00050	00553	01810	00678	00136	0 0 0 1 0 1 1 1 1 1 1 1 1 1 1 1	0 0 0 0 0 0 0 0 0 0 0 0 0 0 0 0
2023-10-18T02-31-16.436 PM	000023.0363	000000.0005	000000.1704	000000.1553	000000.0808	-000000.0336	000000.9681	000002.0798	000005.4000	46226	00011	00418	01154	00050	00553	01814	00680	00140	0 0 0 1 0 1 1 1 1 1 1 1 1 1 1 1	0 0 0 0 0 0 0 0 0 0 0 0 0 0 0 0
2023-10-18T02-31-19.433 PM	000023.0401	000000.0005	000000.1671	000000.1548	000000.0808	-000000.0336	000000.9681	000002.0798	000005.1600	46232	00011	00410	01151	00050	00553	01814	00680	00136	0 0 0 1 0 1 1 1 1 1 1 1 1 1 1 1	0 0 0 0 0 0 0 0 0 0 0 0 0 0 0 0
2023-10-18T02-31-23.419 PM	000023.0440	000000.0005	000000.1538	000000.1495	000000.0808	-000000.0336	000000.9681	000002.2059	000005.4000	46238	00011	00378	01112	00050	00553	01814	00678	00140	0 0 0 1 0 1 1 1 1 1 1 1 1 1 1 1	0 0 0 0 0 0 0 0 0 0 0 0 0 0 0 0
2023-10-18T02-31-26.422 PM	000023.0459	000000.0005	000000.1650	000000.1505	000000.0808	-000000.0336	000000.9675	000002.0168	000005.6400	46241	00011	00405	01119	00050	00553	01813	00681	00144	0 0 0 1 0 1 1 1 1 1 1 1 1 1 1 1	0 0 0 0 0 0 0 0 0 0 0 0 0 0 0 0
2023-10-18T02-31-30.430 PM	000023.0484	000000.0005	000000.1563	000000.1553	000000.0788	-000000.0336	000000.9688	000002.0798	000005.1600	46245	00011	00384	01154	00049	00553	01815	00680	00136	0 0 0 1 0 1 1 1 1 1 1 1 1 1 1 1	0 0 0 0 0 0 0 0 0 0 0 0 0 0 0 0
2023-10-18T02-31-34.430 PM	000023.0478	000000.0009	000000.1638	000000.1501	000000.0808	-000000.0336	000000.9681	000002.1429	000005.4000	46244	00012	00402	01116	00050	00553	01814	00679	00140	0 0 0 1 0 1 1 1 1 1 1 1 1 1 1 1	0 0 0 0 0 0 0 0 0 0 0 0 0 0 0 0
2023-10-18T02-31-37.411 PM	000023.0509	000000.0005	000000.1658	000000.1553	000000.0788	-000000.0336	000000.9675	000002.0798	000005.6400	46249	00011	00407	01154	00049	00553	01813	00680	00144	0 0 0 1 0 1 1 1 1 1 1 1 1 1 1 1	0 0 0 0 0 0 0 0 0 0 0 0 0 0 0 0
2023-10-18T02-31-41.412 PM	000023.0535	000000.0005	000000.1538	000000.1497	000000.0808	-000000.0336	000000.9675	000002.0168	000005.6400	46253	00011	00378	01113	00050	00553	01813	00681	00144	0 0 0 1 0 1 1 1 1 1 1 1 1 1 1 1	0 0 0 0 0 0 0 0 0 0 0 0 0 0 0 0
2023-10-18T02-31-44.408 PM	000023.0566	000000.0009	000000.1505	000000.1506	000000.0808	-000000.0336	000000.9694	000002.2059	000005.4000	46258	00012	00370	01120	00050	00553	01816	00678	00140	0 0 0 1 0 1 1 1 1 1 1 1 1 1 1 1	0 0 0 0 0 0 0 0 0 0 0 0 0 0 0 0
2023-10-18T02-31-48.410 PM	000023.0573	000000.0009	000000.1675	000000.1548	000000.0788	-000000.0336	000000.9681	000002.2059	000005.4000	46259	00012	00411	01151	00049	00553	01814	00678	00140	0 0 0 1 0 1 1 1 1 1 1 1 1 1 1 1	0 0 0 0 0 0 0 0 0 0 0 0 0 0 0 0
2023-10-18T02-31-51.424 PM	000023.0598	000000.0005	000000.1679	000000.1547	000000.0808	-000000.0336	000000.9688	000001.9538	000005.6400	46263	00011	00412	01150	00050	00553	01815	00682	00144	0 0 0 1 0 1 1 1 1 1 1 1 1 1 1 1	0 0 0 0 0 0 0 0 0 0 0 0 0 0 0 0
2023-10-18T02-31-55.394 PM	000023.0617	000000.0005	000000.1538	000000.1491	000000.0768	-000000.0336	000000.9669	000002.0798	000005.6400	46266	00011	00378	01109	00048	00553	01812	00680	00144	0 0 0 1 0 1 1 1 1 1 1 1 1 1 1 1	0 0 0 0 0 0 0 0 0 0 0 0 0 0 0 0
2023-10-18T02-31-58.407 PM	000023.0611	000000.0009	000000.1671	000000.1510	000000.0828	-000000.0336	000000.9681	000002.2059	000005.6400	46265	00012	00410	01123	00051	00553	01814	00678	00144	0 0 0 1 0 1 1 1 1 1 1 1 1 1 1 1	0 0 0 0 0 0 0 0 0 0 0 0 0 0 0 0
2023-10-18T02-32-02.395 PM	000023.0642	000000.0005	000000.1517	000000.1547	000000.0788	-000000.0336	000000.9688	000002.0798	000005.1600	46270	00011	00373	01150	00049	00553	01815	00680	00136	0 0 0 1 0 1 1 1 1 1 1 1 1 1 1 1	0 0 0 0 0 0 0 0 0 0 0 0 0 0 0 0
2023-10-18T02-32-06.409 PM	000023.0655	000000.0005	000000.1692	000000.1512	000000.0788	-000000.0336	000000.9688	000002.0168	000005.1600	46272	00011	00415	01124	00049	00553	01815	00681	00136	0 0 0 1 0 1 1 1 1 1 1 1 1 1 1 1	0 0 0 0 0 0 0 0 0 0 0 0 0 0 0 0
2023-10-18T02-32-09.389 PM	000023.0674	000000.0005	000000.1683	000000.1543	000000.0808	-000000.0336	000000.9681	000002.0798	000005.6400	46275	00011	00413	01147	00050	00553	01814	00680	00144	0 0 0 1 0 1 1 1 1 1 1 1 1 1 1 1	0 0 0 0 0 0 0 0 0 0 0 0 0 0 0 0
2023-10-18T02-32-13.390 PM	000023.0693	000000.0005	000000.1521	000000.1504	000000.0788	-000000.0336	000000.9675	000002.1429	000004.6800	46278	00011	00374	01118	00049	00553	01813	00679	00128	0 0 0 1 0 1 1 1 1 1 1 1 1 1 1 1	0 0 0 0 0 0 0 0 0 0 0 0 0 0 0 0
2023-10-18T02-32-16.388 PM	000023.0706	000000.0005	000000.1517	000000.1501	000000.0808	-000000.0336	000000.9681	000002.0168	000005.1600	46280	00011	00373	01116	00050	00553	01814	00681	00136	0 0 0 1 0 1 1 1 1 1 1 1 1 1 1 1	0 0 0 0 0 0 0 0 0 0 0 0 0 0 0 0
2023-10-18T02-32-20.391 PM	000023.0712	000000.0005	000000.1679	000000.1555	000000.0788	-000000.0336	000000.9675	000001.9538	000005.6400	46281	00011	00412	01156	00049	00553	01813	00682	00144	0 0 0 1 0 1 1 1 1 1 1 1 1 1 1 1	0 0 0 0 0 0 0 0 0 0 0 0 0 0 0 0
2023-10-18T02-32-23.388 PM	000023.0680	000000.0005	000000.1700	000000.1543	000000.0808	-000000.0336	000000.9669	000002.1429	000005.4000	46276	00011	00417	01147	00050	00553	01812	00679	00140	0 0 0 1 0 1 1 1 1 1 1 1 1 1 1 1	0 0 0 0 0 0 0 0 0 0 0 0 0 0 0 0
2023-10-18T02-32-27.390 PM	000023.0718	000000.0005	000000.1546	000000.1502	000000.0788	-000000.0336	000000.9681	000002.1429	000005.4000	46282	00011	00380	01117	00049	00553	01814	00679	00140	0 0 0 1 0 1 1 1 1 1 1 1 1 1 1 1	0 0 0 0 0 0 0 0 0 0 0 0 0 0 0 0
2023-10-18T02-32-31.376 PM	000023.0737	000000.0005	000000.1629	000000.1543	000000.0808	-000000.0336	000000.9681	000002.0798	000005.6400	46285	00011	00400	01147	00050	00553	01814	00680	00144	0 0 0 1 0 1 1 1 1 1 1 1 1 1 1 1	0 0 0 0 0 0 0 0 0 0 0 0 0 0 0 0
2023-10-18T02-32-34.374 PM	000023.0725	000000.0005	000000.1534	000000.1519	000000.0808	-000000.0336	000000.9681	000002.0168	000005.4000	46283	00011	00377	01129	00050	00553	01814	00681	00140	0 0 0 1 0 1 1 1 1 1 1 1 1 1 1 1	0 0 0 0 0 0 0 0 0 0 0 0 0 0 0 0
2023-10-18T02-32-38.375 PM	000023.0788	000000.0009	000000.1667	000000.1531	000000.0788	-000000.0336	000000.9681	000002.0798	000005.4000	46293	00012	00409	01138	00049	00553	01814	00680	00140	0 0 0 1 0 1 1 1 1 1 1 1 1 1 1 1	0 0 0 0 0 0 0 0 0 0 0 0 0 0 0 0
2023-10-18T02-32-41.362 PM	000023.0820	000000.0005	000000.1658	000000.1557	000000.0808	-000000.0336	000000.9694	000002.2059	000005.4000	46298	00011	00407	01157	00050	00553	01816	00678	00140	0 0 0 1 0 1 1 1 1 1 1 1 1 1 1 1	0 0 0 0 0 0 0 0 0 0 0 0 0 0 0 0
2023-10-18T02-32-45.377 PM	000023.0858	000000.0005	000000.1513	000000.1498	000000.0768	-000000.0336	000000.9669	000002.0168	000004.9200	46304	00011	00372	01114	00048	00553	01812	00681	00132	0 0 0 1 0 1 1 1 1 1 1 1 1 1 1 1	0 0 0 0 0 0 0 0 0 0 0 0 0 0 0 0
2023-10-18T02-32-48.374 PM	000023.0852	000000.0005	000000.1530	000000.1497	000000.0808	-000000.0336	000000.9681	000002.0798	000005.4000	46303	00011	00376	01113	00050	00553	01814	00680	00140	0 0 0 1 0 1 1 1 1 1 1 1 1 1 1 1	0 0 0 0 0 0 0 0 0 0 0 0 0 0 0 0
2023-10-18T02-32-52.375 PM	000023.0839	000000.0005	000000.1687	000000.1550	000000.0788	-000000.0336	000000.9675	000002.1429	000005.4000	46301	00011	00414	01152	00049	00553	01813	00679	00140	0 0 0 1 0 1 1 1 1 1 1 1 1 1 1 1	0 0 0 0 0 0 0 0 0 0 0 0 0 0 0 0
2023-10-18T02-32-55.355 PM	000023.0833	000000.0005	000000.1571	000000.1554	000000.0808	-000000.0336	000000.9663	000002.0168	000005.4000	46300	00011	00386	01155	00050	00553	01811	00681	00140	0 0 0 1 0 1 1 1 1 1 1 1 1 1 1 1	0 0 0 0 0 0 0 0 0 0 0 0 0 0 0 0
2023-10-18T02-32-59.371 PM	000023.0839	000000.0009	000000.1600	000000.1502	000000.0808	-000000.0336	000000.9694	000002.0798	000005.1600	46301	00012	00393	01117	00050	00553	01816	00680	00136	0 0 0 1 0 1 1 1 1 1 1 1 1 1 1 1	0 0 0 0 0 0 0 0 0 0 0 0 0 0 0 0
2023-10-18T02-33-03.357 PM	000023.0909	000000.0005	000000.1588	000000.1544	000000.0788	-000000.0336	000000.9669	000002.1429	000005.4000	46312	00011	00390	01148	00049	00553	01812	00679	00140	0 0 0 1 0 1 1 1 1 1 1 1 1 1 1 1	0 0 0 0 0 0 0 0 0 0 0 0 0 0 0 0
2023-10-18T02-33-06.355 PM	000023.0896	000000.0005	000000.1530	000000.1504	000000.0788	-000000.0336	000000.9675	000002.0168	000004.9200	46310	00011	00376	01118	00049	00553	01813	00681	00132	0 0 0 1 0 1 1 1 1 1 1 1 1 1 1 1	0 0 0 0 0 0 0 0 0 0 0 0 0 0 0 0
2023-10-18T02-33-10.346 PM	000023.0864	000000.0009	000000.1667	000000.1551	000000.0788	-000000.0336	000000.9681	000002.2059	000004.9200	46305	00012	00409	01153	00049	00553	01814	00678	00132	0 0 0 1 0 1 1 1 1 1 1 1 1 1 1 1	0 0 0 0 0 0 0 0 0 0 0 0 0 0 0 0
2023-10-18T02-33-13.339 PM	000023.0915	000000.0005	000000.1658	000000.1544	000000.0808	-000000.0336	000000.9694	000002.0168	000005.4000	46313	00011	00407	01148	00050	00553	01816	00681	00140	0 0 0 1 0 1 1 1 1 1 1 1 1 1 1 1	0 0 0 0 0 0 0 0 0 0 0 0 0 0 0 0
2023-10-18T02-33-17.356 PM	000023.0852	000000.0005	000000.1563	000000.1495	000000.0788	-000000.0336	000000.9681	000002.0798	000005.1600	46303	00011	00384	01112	00049	00553	01814	00680	00136	0 0 0 1 0 1 1 1 1 1 1 1 1 1 1 1	0 0 0 0 0 0 0 0 0 0 0 0 0 0 0 0
2023-10-18T02-33-20.354 PM	000023.0807	000000.0005	000000.1500	000000.1509	000000.0768	-000000.0336	000000.9675	000002.0798	000005.6400	46296	00011	00369	01122	00048	00553	01813	00680	00144	0 0 0 1 0 1 1 1 1 1 1 1 1 1 1 1	0 0 0 0 0 0 0 0 0 0 0 0 0 0 0 0
2023-10-18T02-33-24.341 PM	000023.0737	000000.0005	000000.1667	000000.1543	000000.0768	-000000.0336	000000.9675	000002.0168	000005.6400	46285	00011	00409	01147	00048	00553	01813	00681	00144	0 0 0 1 0 1 1 1 1 1 1 1 1 1 1 1	0 0 0 0 0 0 0 0 0 0 0 0 0 0 0 0
2023-10-18T02-33-27.339 PM	000023.0661	000000.0005	000000.1513	000000.1553	000000.0808	-000000.0336	000000.9675	000002.0798	000005.6400	46273	00011	00372	01154	00050	00553	01813	00680	00144	0 0 0 1 0 1 1 1 1 1 1 1 1 1 1 1	0 0 0 0 0 0 0 0 0 0 0 0 0 0 0 0
2023-10-18T02-33-31.340 PM	000023.0642	000000.0009	000000.1692	000000.1495	000000.0788	-000000.0336	000000.9681	000002.0168	000005.6400	46270	00012	00415	01112	00049	00553	01814	00681	00144	0 0 0 1 0 1 1 1 1 1 1 1 1 1 1 1	0 0 0 0 0 0 0 0 0 0 0 0 0 0 0 0
2023-10-18T02-33-35.342 PM	000023.0623	000000.0005	000000.1567	000000.1551	000000.0768	-000000.0336	000000.9681	000002.0168	000005.1600	46267	00011	00385	01153	00048	00553	01814	00681	00136	0 0 0 1 0 1 1 1 1 1 1 1 1 1 1 1	0 0 0 0 0 0 0 0 0 0 0 0 0 0 0 0
2023-10-18T02-33-38.339 PM	000023.0604	000000.0005	000000.1509	000000.1497	000000.0768	-000000.0336	000000.9681	000002.0168	000004.9200	46264	00011	00371	01113	00048	00553	01814	00681	00132	0 0 0 1 0 1 1 1 1 1 1 1 1 1 1 1	0 0 0 0 0 0 0 0 0 0 0 0 0 0 0 0
2023-10-18T02-33-42.325 PM	000023.0579	000000.0005	000000.1683	000000.1540	000000.0808	-000000.0336	000000.9681	000002.1429	000005.4000	46260	00011	00413	01145	00050	00553	01814	00679	00140	0 0 0 1 0 1 1 1 1 1 1 1 1 1 1 1	0 0 0 0 0 0 0 0 0 0 0 0 0 0 0 0
2023-10-18T02-33-45.336 PM	000023.0579	000000.0005	000000.1683	000000.1551	000000.0788	-000000.0336	000000.9675	000002.0168	000005.4000	46260	00011	00413	01153	00049	00553	01813	00681	00140	0 0 0 1 0 1 1 1 1 1 1 1 1 1 1 1	0 0 0 0 0 0 0 0 0 0 0 0 0 0 0 0
2023-10-18T02-33-49.335 PM	000023.0566	000000.0005	000000.1500	000000.1500	000000.0808	-000000.0336	000000.9681	000002.0798	000005.4000	46258	00011	00369	01115	00050	00553	01814	00680	00140	0 0 0 1 0 1 1 1 1 1 1 1 1 1 1 1	0 0 0 0 0 0 0 0 0 0 0 0 0 0 0 0
2023-10-18T02-33-52.331 PM	000023.0554	000000.0005	000000.1500	000000.1498	000000.0808	-000000.0336	000000.9675	000002.0168	000004.9200	46256	00011	00369	01114	00050	00553	01813	00681	00132	0 0 0 1 0 1 1 1 1 1 1 1 1 1 1 1	0 0 0 0 0 0 0 0 0 0 0 0 0 0 0 0
2023-10-18T02-33-56.317 PM	000023.0509	000000.0005	000000.1708	000000.1544	000000.0828	-000000.0336	000000.9657	000002.1429	000005.6400	46249	00011	00419	01148	00051	00553	01810	00679	00144	0 0 0 1 0 1 1 1 1 1 1 1 1 1 1 1	0 0 0 0 0 0 0 0 0 0 0 0 0 0 0 0
2023-10-18T02-34-00.319 PM	000023.0484	000000.0005	000000.1517	000000.1502	000000.0808	-000000.0336	000000.9663	000001.9538	000005.4000	46245	00011	00373	01117	00050	00553	01811	00682	00140	0 0 0 1 0 1 1 1 1 1 1 1 1 1 1 1	0 0 0 0 0 0 0 0 0 0 0 0 0 0 0 0
2023-10-18T02-34-03.314 PM	000023.0484	000000.0005	000000.1671	000000.1528	000000.0828	-000000.0336	000000.9669	000002.1429	000005.4000	46245	00011	00410	01136	00051	00553	01812	00679	00140	0 0 0 1 0 1 1 1 1 1 1 1 1 1 1 1	0 0 0 0 0 0 0 0 0 0 0 0 0 0 0 0
2023-10-18T02-34-07.314 PM	000023.0503	000000.0005	000000.1530	000000.1524	000000.0808	-000000.0336	000000.9681	000002.0168	000005.6400	46248	00011	00376	01133	00050	00553	01814	00681	00144	0 0 0 1 0 1 1 1 1 1 1 1 1 1 1 1	0 0 0 0 0 0 0 0 0 0 0 0 0 0 0 0
2023-10-18T02-34-10.313 PM	000023.0516	000000.0005	000000.1521	000000.1493	000000.0828	-000000.0336	000000.9675	000002.1429	000005.1600	46250	00011	00374	01110	00051	00553	01813	00679	00136	0 0 0 1 0 1 1 1 1 1 1 1 1 1 1 1	0 0 0 0 0 0 0 0 0 0 0 0 0 0 0 0
2023-10-18T02-34-14.597 PM	000023.0516	000000.0005	000000.1667	000000.1555	000000.0808	-000000.0336	000000.9675	000002.0168	000005.1600	46250	00011	00409	01156	00050	00553	01813	00681	00136	0 0 0 1 0 1 1 1 1 1 1 1 1 1 1 1	0 0 0 0 0 0 0 0 0 0 0 0 0 0 0 0
2023-10-18T02-34-18.551 PM	000023.0535	000000.0005	000000.1646	000000.1548	000000.0828	-000000.0336	000000.9688	000002.0798	000005.1600	46253	00011	00404	01151	00051	00553	01815	00680	00136	0 0 0 1 0 1 1 1 1 1 1 1 1 1 1 1	0 0 0 0 0 0 0 0 0 0 0 0 0 0 0 0
2023-10-18T02-34-27.297 PM	000023.0471	000000.0005	000000.1667	000000.1539	000000.0808	-000000.0336	000000.9688	000002.1429	000005.6400	46243	00011	00409	01144	00050	00553	01815	00679	00144	0 0 0 1 0 1 1 1 1 1 1 1 1 1 1 1	0 0 0 0 0 0 0 0 0 0 0 0 0 0 0 0
2023-10-18T02-34-30.295 PM	000023.0440	000000.0009	000000.1667	000000.1550	000000.0808	-000000.0336	000000.9663	000001.9538	000005.6400	46238	00012	00409	01152	00050	00553	01811	00682	00144	0 0 0 1 0 1 1 1 1 1 1 1 1 1 1 1	0 0 0 0 0 0 0 0 0 0 0 0 0 0 0 0
2023-10-18T02-34-34.296 PM	000023.0484	000000.0005	000000.1505	000000.1494	000000.0848	-000000.0336	000000.9663	000002.1429	000005.4000	46245	00011	00370	01111	00052	00553	01811	00679	00140	0 0 0 1 0 1 1 1 1 1 1 1 1 1 1 1	0 0 0 0 0 0 0 0 0 0 0 0 0 0 0 0
2023-10-18T02-34-38.297 PM	000023.0484	000000.0005	000000.1687	000000.1554	000000.0788	-000000.0336	000000.9669	000001.9538	000005.1600	46245	00011	00414	01155	00049	00553	01812	00682	00136	0 0 0 1 0 1 1 1 1 1 1 1 1 1 1 1	0 0 0 0 0 0 0 0 0 0 0 0 0 0 0 0
2023-10-18T02-34-41.295 PM	000023.0478	000000.0005	000000.1692	000000.1559	000000.0808	-000000.0336	000000.9669	000002.1429	000005.1600	46244	00011	00415	01159	00050	00553	01812	00679	00136	0 0 0 1 0 1 1 1 1 1 1 1 1 1 1 1	0 0 0 0 0 0 0 0 0 0 0 0 0 0 0 0
2023-10-18T02-34-45.278 PM	000023.0484	000000.0005	000000.1509	000000.1500	000000.0848	-000000.0336	000000.9675	000002.0168	000005.4000	46245	00011	00371	01115	00052	00553	01813	00681	00140	0 0 0 1 0 1 1 1 1 1 1 1 1 1 1 1	0 0 0 0 0 0 0 0 0 0 0 0 0 0 0 0
2023-10-18T02-34-48.289 PM	000023.0522	000000.0009	000000.1608	000000.1493	000000.0828	-000000.0336	000000.9669	000002.1429	000005.4000	46251	00012	00395	01110	00051	00553	01812	00679	00140	0 0 0 1 0 1 1 1 1 1 1 1 1 1 1 1	0 0 0 0 0 0 0 0 0 0 0 0 0 0 0 0
2023-10-18T02-34-51.331 PM	000023.0541	000000.0005	000000.1683	000000.1546	000000.0808	-000000.0336	000000.9663	000002.0168	000005.4000	46254	00011	00413	01149	00050	00553	01811	00681	00140	0 0 0 1 0 1 1 1 1 1 1 1 1 1 1 1	0 0 0 0 0 0 0 0 0 0 0 0 0 0 0 0
2023-10-18T02-34-54.279 PM	000023.0497	000000.0009	000000.1650	000000.1551	000000.0828	-000000.0336	000000.9675	000002.1429	000005.6400	46247	00012	00405	01153	00051	00553	01813	00679	00144	0 0 0 1 0 1 1 1 1 1 1 1 1 1 1 1	0 0 0 0 0 0 0 0 0 0 0 0 0 0 0 0
2023-10-18T02-34-58.280 PM	000023.0484	000000.0005	000000.1513	000000.1500	000000.0808	-000000.0336	000000.9675	000002.0168	000005.6400	46245	00011	00372	01115	00050	00553	01813	00681	00144	0 0 0 1 0 1 1 1 1 1 1 1 1 1 1 1	0 0 0 0 0 0 0 0 0 0 0 0 0 0 0 0
2023-10-18T02-35-01.262 PM	000023.0497	000000.0005	000000.1505	000000.1502	000000.0828	-000000.0336	000000.9663	000002.1429	000005.6400	46247	00011	00370	01117	00051	00553	01811	00679	00144	0 0 0 1 0 1 1 1 1 1 1 1 1 1 1 1	0 0 0 0 0 0 0 0 0 0 0 0 0 0 0 0
2023-10-18T02-35-05.309 PM	000023.0503	000000.0005	000000.1696	000000.1544	000000.0808	-000000.0336	000000.9675	000002.0168	000005.8800	46248	00011	00416	01148	00050	00553	01813	00681	00148	0 0 0 1 0 1 1 1 1 1 1 1 1 1 1 1	0 0 0 0 0 0 0 0 0 0 0 0 0 0 0 0
2023-10-18T02-35-08.257 PM	000023.0535	000000.0005	000000.1530	000000.1547	000000.0828	-000000.0336	000000.9663	000002.1429	000005.6400	46253	00011	00376	01150	00051	00553	01811	00679	00144	0 0 0 1 0 1 1 1 1 1 1 1 1 1 1 1	0 0 0 0 0 0 0 0 0 0 0 0 0 0 0 0
2023-10-18T02-35-12.257 PM	000023.0566	000000.0009	000000.1650	000000.1502	000000.0788	-000000.0336	000000.9669	000002.0168	000005.4000	46258	00012	00405	01117	00049	00553	01812	00681	00140	0 0 0 1 0 1 1 1 1 1 1 1 1 1 1 1	0 0 0 0 0 0 0 0 0 0 0 0 0 0 0 0
2023-10-18T02-35-15.289 PM	000023.0585	000000.0009	000000.1700	000000.1543	000000.0828	-000000.0336	000000.9669	000002.1429	000005.4000	46261	00012	00417	01147	00051	00553	01812	00679	00140	0 0 0 1 0 1 1 1 1 1 1 1 1 1 1 1	0 0 0 0 0 0 0 0 0 0 0 0 0 0 0 0
2023-10-18T02-35-19.528 PM	000023.0630	000000.0005	000000.1530	000000.1502	000000.0828	-000000.0336	000000.9675	000002.1429	000004.9200	46268	00011	00376	01117	00051	00553	01813	00679	00132	0 0 0 1 0 1 1 1 1 1 1 1 1 1 1 1	0 0 0 0 0 0 0 0 0 0 0 0 0 0 0 0
2023-10-18T02-35-22.539 PM	000023.0630	000000.0005	000000.1513	000000.1512	000000.0788	-000000.0336	000000.9669	000002.0168	000005.1600	46268	00011	00372	01124	00049	00553	01812	00681	00136	0 0 0 1 0 1 1 1 1 1 1 1 1 1 1 1	0 0 0 0 0 0 0 0 0 0 0 0 0 0 0 0
2023-10-18T02-35-26.540 PM	000023.0642	000000.0005	000000.1667	000000.1544	000000.0828	-000000.0336	000000.9663	000002.1429	000005.6400	46270	00011	00409	01148	00051	00553	01811	00679	00144	0 0 0 1 0 1 1 1 1 1 1 1 1 1 1 1	0 0 0 0 0 0 0 0 0 0 0 0 0 0 0 0
2023-10-18T02-35-29.286 PM	000023.0693	000000.0005	000000.1696	000000.1548	000000.0788	-000000.0336	000000.9663	000001.9538	000005.4000	46278	00011	00416	01151	00049	00553	01811	00682	00140	0 0 0 1 0 1 1 1 1 1 1 1 1 1 1 1	0 0 0 0 0 0 0 0 0 0 0 0 0 0 0 0
2023-10-18T02-35-33.256 PM	000023.0725	000000.0005	000000.1550	000000.1506	000000.0828	-000000.0336	000000.9663	000002.0168	000005.4000	46283	00011	00381	01120	00051	00553	01811	00681	00140	0 0 0 1 0 1 1 1 1 1 1 1 1 1 1 1	0 0 0 0 0 0 0 0 0 0 0 0 0 0 0 0
2023-10-18T02-35-37.257 PM	000023.0718	000000.0005	000000.1675	000000.1555	000000.0808	-000000.0336	000000.9669	000002.1429	000005.4000	46282	00011	00411	01156	00050	00553	01812	00679	00140	0 0 0 1 0 1 1 1 1 1 1 1 1 1 1 1	0 0 0 0 0 0 0 0 0 0 0 0 0 0 0 0
2023-10-18T02-35-40.253 PM	000023.0744	000000.0005	000000.1530	000000.1524	000000.0828	-000000.0336	000000.9669	000001.9538	000005.4000	46286	00011	00376	01133	00051	00553	01812	00682	00140	0 0 0 1 0 1 1 1 1 1 1 1 1 1 1 1	0 0 0 0 0 0 0 0 0 0 0 0 0 0 0 0
2023-10-18T02-35-44.239 PM	000023.0845	000000.0009	000000.1704	000000.1520	000000.0788	-000000.0336	000000.9669	000002.0798	000004.9200	46302	00012	00418	01130	00049	00553	01812	00680	00132	0 0 0 1 0 1 1 1 1 1 1 1 1 1 1 1	0 0 0 0 0 0 0 0 0 0 0 0 0 0 0 0
2023-10-18T02-35-47.238 PM	000023.0820	000000.0005	000000.1667	000000.1544	000000.0808	-000000.0336	000000.9675	000002.1429	000005.4000	46298	00011	00409	01148	00050	00553	01813	00679	00140	0 0 0 1 0 1 1 1 1 1 1 1 1 1 1 1	0 0 0 0 0 0 0 0 0 0 0 0 0 0 0 0
2023-10-18T02-35-51.236 PM	000023.0775	000000.0005	000000.1521	000000.1512	000000.0808	-000000.0336	000000.9669	000002.0798	000005.4000	46291	00011	00374	01124	00050	00553	01812	00680	00140	0 0 0 1 0 1 1 1 1 1 1 1 1 1 1 1	0 0 0 0 0 0 0 0 0 0 0 0 0 0 0 0
2023-10-18T02-35-54.248 PM	000023.0788	000000.0005	000000.1525	000000.1497	000000.0788	-000000.0336	000000.9669	000002.0168	000005.1600	46293	00011	00375	01113	00049	00553	01812	00681	00136	0 0 0 1 0 1 1 1 1 1 1 1 1 1 1 1	0 0 0 0 0 0 0 0 0 0 0 0 0 0 0 0
2023-10-18T02-35-58.578 PM	000023.0858	000000.0009	000000.1683	000000.1540	000000.0808	-000000.0336	000000.9663	000002.0798	000005.4000	46304	00012	00413	01145	00050	00553	01811	00680	00140	0 0 0 1 0 1 1 1 1 1 1 1 1 1 1 1	0 0 0 0 0 0 0 0 0 0 0 0 0 0 0 0
2023-10-18T02-36-02.233 PM	000023.0820	000000.0005	000000.1509	000000.1508	000000.0768	-000000.0336	000000.9675	000002.0798	000005.1600	46298	00011	00371	01121	00048	00553	01813	00680	00136	0 0 0 1 0 1 1 1 1 1 1 1 1 1 1 1	0 0 0 0 0 0 0 0 0 0 0 0 0 0 0 0
2023-10-18T02-36-05.231 PM	000023.0883	000000.0005	000000.1571	000000.1509	000000.0808	-000000.0336	000000.9669	000002.0168	000005.4000	46308	00011	00386	01122	00050	00553	01812	00681	00140	0 0 0 1 0 1 1 1 1 1 1 1 1 1 1 1	0 0 0 0 0 0 0 0 0 0 0 0 0 0 0 0
2023-10-18T02-36-09.215 PM	000023.0877	000000.0005	000000.1608	000000.1542	000000.0808	-000000.0336	000000.9688	000002.0798	000005.4000	46307	00011	00395	01146	00050	00553	01815	00680	00140	0 0 0 1 0 1 1 1 1 1 1 1 1 1 1 1	0 0 0 0 0 0 0 0 0 0 0 0 0 0 0 0
2023-10-18T02-36-12.228 PM	000023.0883	000000.0005	000000.1525	000000.1498	000000.0788	-000000.0336	000000.9675	000002.0168	000005.1600	46308	00011	00375	01114	00049	00553	01813	00681	00136	0 0 0 1 0 1 1 1 1 1 1 1 1 1 1 1	0 0 0 0 0 0 0 0 0 0 0 0 0 0 0 0
2023-10-18T02-36-16.232 PM	000023.0890	000000.0009	000000.1658	000000.1554	000000.0788	-000000.0336	000000.9681	000002.0168	000005.4000	46309	00012	00407	01155	00049	00553	01814	00681	00140	0 0 0 1 0 1 1 1 1 1 1 1 1 1 1 1	0 0 0 0 0 0 0 0 0 0 0 0 0 0 0 0
2023-10-18T02-36-19.215 PM	000023.0871	000000.0005	000000.1642	000000.1548	000000.0808	-000000.0336	000000.9663	000002.1429	000005.1600	46306	00011	00403	01151	00050	00553	01811	00679	00136	0 0 0 1 0 1 1 1 1 1 1 1 1 1 1 1	0 0 0 0 0 0 0 0 0 0 0 0 0 0 0 0
2023-10-18T02-36-23.214 PM	000023.0864	000000.0005	000000.1521	000000.1498	000000.0808	-000000.0336	000000.9688	000002.0798	000005.4000	46305	00011	00374	01114	00050	00553	01815	00680	00140	0 0 0 1 0 1 1 1 1 1 1 1 1 1 1 1	0 0 0 0 0 0 0 0 0 0 0 0 0 0 0 0
2023-10-18T02-36-27.216 PM	000023.0858	000000.0005	000000.1687	000000.1544	000000.0768	-000000.0336	000000.9675	000002.0168	000005.4000	46304	00011	00414	01148	00048	00553	01813	00681	00140	0 0 0 1 0 1 1 1 1 1 1 1 1 1 1 1	0 0 0 0 0 0 0 0 0 0 0 0 0 0 0 0
2023-10-18T02-36-30.198 PM	000023.0858	000000.0005	000000.1671	000000.1546	000000.0808	-000000.0336	000000.9669	000002.0798	000004.6800	46304	00011	00410	01149	00050	00553	01812	00680	00128	0 0 0 1 0 1 1 1 1 1 1 1 1 1 1 1	0 0 0 0 0 0 0 0 0 0 0 0 0 0 0 0
2023-10-18T02-36-34.512 PM	000023.0864	000000.0005	000000.1513	000000.1502	000000.0788	-000000.0336	000000.9669	000002.0168	000005.4000	46305	00011	00372	01117	00049	00553	01812	00681	00140	0 0 0 1 0 1 1 1 1 1 1 1 1 1 1 1	0 0 0 0 0 0 0 0 0 0 0 0 0 0 0 0
2023-10-18T02-36-37.211 PM	000023.0858	000000.0005	000000.1662	000000.1493	000000.0788	-000000.0336	000000.9669	000002.0168	000005.1600	46304	00011	00408	01110	00049	00553	01812	00681	00136	0 0 0 1 0 1 1 1 1 1 1 1 1 1 1 1	0 0 0 0 0 0 0 0 0 0 0 0 0 0 0 0
2023-10-18T02-36-41.196 PM	000023.0839	000000.0009	000000.1563	000000.1550	000000.0808	-000000.0336	000000.9688	000002.2059	000005.4000	46301	00012	00384	01152	00050	00553	01815	00678	00140	0 0 0 1 0 1 1 1 1 1 1 1 1 1 1 1	0 0 0 0 0 0 0 0 0 0 0 0 0 0 0 0
2023-10-18T02-36-44.193 PM	000023.0833	000000.0005	000000.1517	000000.1504	000000.0768	-000000.0336	000000.9675	000001.9538	000005.4000	46300	00011	00373	01118	00048	00553	01813	00682	00140	0 0 0 1 0 1 1 1 1 1 1 1 1 1 1 1	0 0 0 0 0 0 0 0 0 0 0 0 0 0 0 0
2023-10-18T02-36-48.208 PM	000023.0814	000000.0005	000000.1671	000000.1542	000000.0808	-000000.0336	000000.9663	000002.1429	000005.4000	46297	00011	00410	01146	00050	00553	01811	00679	00140	0 0 0 1 0 1 1 1 1 1 1 1 1 1 1 1	0 0 0 0 0 0 0 0 0 0 0 0 0 0 0 0
2023-10-18T02-36-52.194 PM	000023.0807	000000.0005	000000.1513	000000.1500	000000.0808	-000000.0336	000000.9675	000002.1429	000004.9200	46296	00011	00372	01115	00050	00553	01813	00679	00132	0 0 0 1 0 1 1 1 1 1 1 1 1 1 1 1	0 0 0 0 0 0 0 0 0 0 0 0 0 0 0 0
2023-10-18T02-36-55.208 PM	000023.0794	000000.0005	000000.1534	000000.1505	000000.0768	-000000.0336	000000.9663	000001.9538	000005.4000	46294	00011	00377	01119	00048	00553	01811	00682	00140	0 0 0 1 0 1 1 1 1 1 1 1 1 1 1 1	0 0 0 0 0 0 0 0 0 0 0 0 0 0 0 0
2023-10-18T02-36-59.179 PM	000023.0775	000000.0005	000000.1654	000000.1558	000000.0788	-000000.0336	000000.9675	000002.0798	000005.8800	46291	00011	00406	01158	00049	00553	01813	00680	00148	0 0 0 1 0 1 1 1 1 1 1 1 1 1 1 1	0 0 0 0 0 0 0 0 0 0 0 0 0 0 0 0
2023-10-18T02-37-02.175 PM	000023.0750	000000.0005	000000.1667	000000.1547	000000.0788	-000000.0336	000000.9675	000002.0168	000005.4000	46287	00011	00409	01150	00049	00553	01813	00681	00140	0 0 0 1 0 1 1 1 1 1 1 1 1 1 1 1	0 0 0 0 0 0 0 0 0 0 0 0 0 0 0 0
2023-10-18T02-37-06.176 PM	000023.0725	000000.0005	000000.1530	000000.1502	000000.0808	-000000.0336	000000.9669	000002.1429	000005.4000	46283	00011	00376	01117	00050	00553	01812	00679	00140	0 0 0 1 0 1 1 1 1 1 1 1 1 1 1 1	0 0 0 0 0 0 0 0 0 0 0 0 0 0 0 0
2023-10-18T02-37-09.188 PM	000023.0718	000000.0009	000000.1683	000000.1515	000000.0788	-000000.0336	000000.9663	000001.9538	000005.1600	46282	00012	00413	01126	00049	00553	01811	00682	00136	0 0 0 1 0 1 1 1 1 1 1 1 1 1 1 1	0 0 0 0 0 0 0 0 0 0 0 0 0 0 0 0
2023-10-18T02-37-13.173 PM	000023.0731	000000.0009	000000.1530	000000.1535	000000.0828	-000000.0336	000000.9675	000002.1429	000005.6400	46284	00012	00376	01141	00051	00553	01813	00679	00144	0 0 0 1 0 1 1 1 1 1 1 1 1 1 1 1	0 0 0 0 0 0 0 0 0 0 0 0 0 0 0 0
2023-10-18T02-37-17.189 PM	000023.0725	000000.0005	000000.1667	000000.1513	000000.0788	-000000.0336	000000.9681	000001.9538	000004.9200	46283	00011	00409	01125	00049	00553	01814	00682	00132	0 0 0 1 0 1 1 1 1 1 1 1 1 1 1 1	0 0 0 0 0 0 0 0 0 0 0 0 0 0 0 0
2023-10-18T02-37-20.169 PM	000023.0712	000000.0009	000000.1692	000000.1544	000000.0828	-000000.0336	000000.9675	000002.1429	000004.9200	46281	00012	00415	01148	00051	00553	01813	00679	00132	0 0 0 1 0 1 1 1 1 1 1 1 1 1 1 1	0 0 0 0 0 0 0 0 0 0 0 0 0 0 0 0
2023-10-18T02-37-24.172 PM	000023.0655	000000.0005	000000.1521	000000.1509	000000.0828	-000000.0336	000000.9669	000002.0168	000005.4000	46272	00011	00374	01122	00051	00553	01812	00681	00140	0 0 0 1 0 1 1 1 1 1 1 1 1 1 1 1	0 0 0 0 0 0 0 0 0 0 0 0 0 0 0 0
2023-10-18T02-37-27.615 PM	000023.0642	000000.0009	000000.1513	000000.1506	000000.0828	-000000.0336	000000.9669	000002.1429	000005.6400	46270	00012	00372	01120	00051	00553	01812	00679	00144	0 0 0 1 0 1 1 1 1 1 1 1 1 1 1 1	0 0 0 0 0 0 0 0 0 0 0 0 0 0 0 0
2023-10-18T02-37-31.169 PM	000023.0617	000000.0005	000000.1671	000000.1553	000000.0828	-000000.0336	000000.9669	000002.0798	000005.1600	46266	00011	00410	01154	00051	00553	01812	00680	00136	0 0 0 1 0 1 1 1 1 1 1 1 1 1 1 1	0 0 0 0 0 0 0 0 0 0 0 0 0 0 0 0
2023-10-18T02-37-34.167 PM	000023.0579	000000.0005	000000.1667	000000.1546	000000.0808	-000000.0336	000000.9681	000002.2059	000005.4000	46260	00011	00409	01149	00050	00553	01814	00678	00140	0 0 0 1 0 1 1 1 1 1 1 1 1 1 1 1	0 0 0 0 0 0 0 0 0 0 0 0 0 0 0 0
2023-10-18T02-37-38.544 PM	000023.0592	000000.0005	000000.1546	000000.1501	000000.0788	-000000.0336	000000.9663	000002.0168	000005.4000	46262	00011	00380	01116	00049	00553	01811	00681	00140	0 0 0 1 0 1 1 1 1 1 1 1 1 1 1 1	0 0 0 0 0 0 0 0 0 0 0 0 0 0 0 0
2023-10-18T02-37-42.169 PM	000023.0573	000000.0005	000000.1613	000000.1553	000000.0828	-000000.0336	000000.9675	000002.2059	000005.4000	46259	00011	00396	01154	00051	00553	01813	00678	00140	0 0 0 1 0 1 1 1 1 1 1 1 1 1 1 1	0 0 0 0 0 0 0 0 0 0 0 0 0 0 0 0
2023-10-18T02-37-45.166 PM	000023.0566	000000.0005	000000.1513	000000.1505	000000.0828	-000000.0336	000000.9663	000002.0168	000005.1600	46258	00011	00372	01119	00051	00553	01811	00681	00136	0 0 0 1 0 1 1 1 1 1 1 1 1 1 1 1	0 0 0 0 0 0 0 0 0 0 0 0 0 0 0 0
2023-10-18T02-37-49.167 PM	000023.0592	000000.0005	000000.1687	000000.1542	000000.0788	-000000.0336	000000.9675	000002.0168	000005.1600	46262	00011	00414	01146	00049	00553	01813	00681	00136	0 0 0 1 0 1 1 1 1 1 1 1 1 1 1 1	0 0 0 0 0 0 0 0 0 0 0 0 0 0 0 0
2023-10-18T02-37-52.149 PM	000023.0592	000000.0005	000000.1662	000000.1550	000000.0828	-000000.0336	000000.9669	000002.1429	000005.4000	46262	00011	00408	01152	00051	00553	01812	00679	00140	0 0 0 1 0 1 1 1 1 1 1 1 1 1 1 1	0 0 0 0 0 0 0 0 0 0 0 0 0 0 0 0
2023-10-18T02-37-56.151 PM	000023.0604	000000.0005	000000.1517	000000.1495	000000.0808	-000000.0336	000000.9681	000002.0168	000004.9200	46264	00011	00373	01112	00050	00553	01814	00681	00132	0 0 0 1 0 1 1 1 1 1 1 1 1 1 1 1	0 0 0 0 0 0 0 0 0 0 0 0 0 0 0 0
2023-10-18T02-37-59.147 PM	000023.0630	000000.0005	000000.1517	000000.1498	000000.0788	-000000.0336	000000.9657	000002.0798	000005.4000	46268	00011	00373	01114	00049	00553	01810	00680	00140	0 0 0 1 0 1 1 1 1 1 1 1 1 1 1 1	0 0 0 0 0 0 0 0 0 0 0 0 0 0 0 0
2023-10-18T02-38-03.147 PM	000023.0604	000000.0005	000000.1687	000000.1543	000000.0808	-000000.0336	000000.9663	000002.0168	000005.4000	46264	00011	00414	01147	00050	00553	01811	00681	00140	0 0 0 1 0 1 1 1 1 1 1 1 1 1 1 1	0 0 0 0 0 0 0 0 0 0 0 0 0 0 0 0
2023-10-18T02-38-07.148 PM	000023.0528	000000.0005	000000.1513	000000.1509	000000.0828	-000000.0336	000000.9657	000002.2059	000005.4000	46252	00011	00372	01122	00051	00553	01810	00678	00140	0 0 0 1 0 1 1 1 1 1 1 1 1 1 1 1	0 0 0 0 0 0 0 0 0 0 0 0 0 0 0 0
2023-10-18T02-38-10.129 PM	000023.0516	000000.0005	000000.1625	000000.1501	000000.0808	-000000.0336	000000.9663	000002.1429	000005.4000	46250	00011	00399	01116	00050	00553	01811	00679	00140	0 0 0 1 0 1 1 1 1 1 1 1 1 1 1 1	0 0 0 0 0 0 0 0 0 0 0 0 0 0 0 0
2023-10-18T02-38-13.409 PM	000023.0509	000000.0005	000000.1671	000000.1555	000000.0808	-000000.0336	000000.9663	000002.0168	000005.4000	46249	00011	00410	01156	00050	00553	01811	00681	00140	0 0 0 1 0 1 1 1 1 1 1 1 1 1 1 1	0 0 0 0 0 0 0 0 0 0 0 0 0 0 0 0
2023-10-18T02-38-16.405 PM	000023.0490	000000.0005	000000.1671	000000.1547	000000.0828	-000000.0336	000000.9657	000002.2059	000005.4000	46246	00011	00410	01150	00051	00553	01810	00678	00140	0 0 0 1 0 1 1 1 1 1 1 1 1 1 1 1	0 0 0 0 0 0 0 0 0 0 0 0 0 0 0 0
2023-10-18T02-38-19.403 PM	000023.0503	000000.0005	000000.1679	000000.1555	000000.0808	-000000.0336	000000.9657	000002.0168	000005.6400	46248	00011	00412	01156	00050	00553	01810	00681	00144	0 0 0 1 0 1 1 1 1 1 1 1 1 1 1 1	0 0 0 0 0 0 0 0 0 0 0 0 0 0 0 0
2023-10-18T02-38-23.405 PM	000023.0497	000000.0005	000000.1534	000000.1500	000000.0828	-000000.0336	000000.9657	000002.1429	000005.4000	46247	00011	00377	01115	00051	00553	01810	00679	00140	0 0 0 1 0 1 1 1 1 1 1 1 1 1 1 1	0 0 0 0 0 0 0 0 0 0 0 0 0 0 0 0
2023-10-18T02-38-26.511 PM	000023.0497	000000.0005	000000.1679	000000.1502	000000.0828	-000000.0336	000000.9669	000002.0798	000005.6400	46247	00011	00412	01117	00051	00553	01812	00680	00144	0 0 0 1 0 1 1 1 1 1 1 1 1 1 1 1	0 0 0 0 0 0 0 0 0 0 0 0 0 0 0 0
2023-10-18T02-38-30.401 PM	000023.0522	000000.0005	000000.1521	000000.1554	000000.0828	-000000.0336	000000.9663	000002.1429	000005.6400	46251	00011	00374	01155	00051	00553	01811	00679	00144	0 0 0 1 0 1 1 1 1 1 1 1 1 1 1 1	0 0 0 0 0 0 0 0 0 0 0 0 0 0 0 0
2023-10-18T02-38-34.403 PM	000023.0535	000000.0005	000000.1662	000000.1504	000000.0808	-000000.0336	000000.9651	000002.0798	000005.1600	46253	00011	00408	01118	00050	00553	01809	00680	00136	0 0 0 1 0 1 1 1 1 1 1 1 1 1 1 1	0 0 0 0 0 0 0 0 0 0 0 0 0 0 0 0
2023-10-18T02-38-37.397 PM	000023.0541	000000.0005	000000.1650	000000.1553	000000.0848	-000000.0336	000000.9645	000002.2059	000005.6400	46254	00011	00405	01154	00052	00553	01808	00678	00144	0 0 0 1 0 1 1 1 1 1 1 1 1 1 1 1	0 0 0 0 0 0 0 0 0 0 0 0 0 0 0 0
2023-10-18T02-38-41.398 PM	000023.0579	000000.0005	000000.1546	000000.1493	000000.0828	-000000.0336	000000.9669	000002.0168	000005.4000	46260	00011	00380	01110	00051	00553	01812	00681	00140	0 0 0 1 0 1 1 1 1 1 1 1 1 1 1 1	0 0 0 0 0 0 0 0 0 0 0 0 0 0 0 0
2023-10-18T02-38-44.394 PM	000023.0598	000000.0005	000000.1521	000000.1510	000000.0848	-000000.0336	000000.9675	000002.0798	000005.6400	46263	00011	00374	01123	00052	00553	01813	00680	00144	0 0 0 1 0 1 1 1 1 1 1 1 1 1 1 1	0 0 0 0 0 0 0 0 0 0 0 0 0 0 0 0
2023-10-18T02-38-48.111 PM	000023.0611	000000.0009	000000.1683	000000.1554	000000.0828	-000000.0336	000000.9669	000001.9538	000005.6400	46265	00012	00413	01155	00051	00553	01812	00682	00144	0 0 0 1 0 1 1 1 1 1 1 1 1 1 1 1	0 0 0 0 0 0 0 0 0 0 0 0 0 0 0 0
2023-10-18T02-38-51.124 PM	000023.0636	000000.0005	000000.1658	000000.1542	000000.0828	-000000.0336	000000.9675	000002.1429	000005.4000	46269	00011	00407	01146	00051	00553	01813	00679	00140	0 0 0 1 0 1 1 1 1 1 1 1 1 1 1 1	0 0 0 0 0 0 0 0 0 0 0 0 0 0 0 0
2023-10-18T02-38-55.103 PM	000023.0642	000000.0005	000000.1530	000000.1495	000000.0828	-000000.0336	000000.9663	000002.0168	000005.4000	46270	00011	00376	01112	00051	00553	01811	00681	00140	0 0 0 1 0 1 1 1 1 1 1 1 1 1 1 1	0 0 0 0 0 0 0 0 0 0 0 0 0 0 0 0
2023-10-18T02-38-58.107 PM	000023.0706	000000.0005	000000.1654	000000.1527	000000.0828	-000000.0336	000000.9657	000002.1429	000005.4000	46280	00011	00406	01135	00051	00553	01810	00679	00140	0 0 0 1 0 1 1 1 1 1 1 1 1 1 1 1	0 0 0 0 0 0 0 0 0 0 0 0 0 0 0 0
2023-10-18T02-39-02.092 PM	000023.0699	000000.0005	000000.1496	000000.1544	000000.0808	-000000.0336	000000.9638	000002.0798	000005.4000	46279	00011	00368	01148	00050	00553	01807	00680	00140	0 0 0 1 0 1 1 1 1 1 1 1 1 1 1 1	0 0 0 0 0 0 0 0 0 0 0 0 0 0 0 0
2023-10-18T02-39-06.092 PM	000023.0731	000000.0005	000000.1671	000000.1520	000000.0808	-000000.0336	000000.9669	000002.1429	000005.4000	46284	00011	00410	01130	00050	00553	01812	00679	00140	0 0 0 1 0 1 1 1 1 1 1 1 1 1 1 1	0 0 0 0 0 0 0 0 0 0 0 0 0 0 0 0
2023-10-18T02-39-09.105 PM	000023.0744	000000.0005	000000.1675	000000.1558	000000.0828	-000000.0336	000000.9669	000002.2059	000005.4000	46286	00011	00411	01158	00051	00553	01812	00678	00140	0 0 0 1 0 1 1 1 1 1 1 1 1 1 1 1	0 0 0 0 0 0 0 0 0 0 0 0 0 0 0 0
2023-10-18T02-39-13.090 PM	000023.0775	000000.0005	000000.1534	000000.1505	000000.0808	-000000.0336	000000.9669	000002.0168	000005.4000	46291	00011	00377	01119	00050	00553	01812	00681	00140	0 0 0 1 0 1 1 1 1 1 1 1 1 1 1 1	0 0 0 0 0 0 0 0 0 0 0 0 0 0 0 0
2023-10-18T02-39-16.090 PM	000023.0788	000000.0005	000000.1500	000000.1509	000000.0808	-000000.0336	000000.9669	000002.2059	000005.4000	46293	00011	00369	01122	00050	00553	01812	00678	00140	0 0 0 1 0 1 1 1 1 1 1 1 1 1 1 1	0 0 0 0 0 0 0 0 0 0 0 0 0 0 0 0
2023-10-18T02-39-20.092 PM	000023.0794	000000.0005	000000.1683	000000.1554	000000.0808	-000000.0336	000000.9645	000002.1429	000005.4000	46294	00011	00413	01155	00050	00553	01808	00679	00140	0 0 0 1 0 1 1 1 1 1 1 1 1 1 1 1	0 0 0 0 0 0 0 0 0 0 0 0 0 0 0 0
2023-10-18T02-39-24.078 PM	000023.0807	000000.0005	000000.1534	000000.1494	000000.0788	-000000.0336	000000.9669	000002.0168	000005.1600	46296	00011	00377	01111	00049	00553	01812	00681	00136	0 0 0 1 0 1 1 1 1 1 1 1 1 1 1 1	0 0 0 0 0 0 0 0 0 0 0 0 0 0 0 0
2023-10-18T02-39-27.090 PM	000023.0820	000000.0005	000000.1554	000000.1508	000000.0828	-000000.0336	000000.9663	000002.2059	000005.1600	46298	00011	00382	01121	00051	00553	01811	00678	00136	0 0 0 1 0 1 1 1 1 1 1 1 1 1 1 1	0 0 0 0 0 0 0 0 0 0 0 0 0 0 0 0
2023-10-18T02-39-31.092 PM	000023.0858	000000.0005	000000.1621	000000.1554	000000.0808	-000000.0336	000000.9669	000002.0798	000005.4000	46304	00011	00398	01155	00050	00553	01812	00680	00140	0 0 0 1 0 1 1 1 1 1 1 1 1 1 1 1	0 0 0 0 0 0 0 0 0 0 0 0 0 0 0 0
2023-10-18T02-39-34.074 PM	000023.0871	000000.0005	000000.1517	000000.1504	000000.0828	-000000.0336	000000.9657	000002.1429	000005.4000	46306	00011	00373	01118	00051	00553	01810	00679	00140	0 0 0 1 0 1 1 1 1 1 1 1 1 1 1 1	0 0 0 0 0 0 0 0 0 0 0 0 0 0 0 0
2023-10-18T02-39-37.526 PM	000023.0858	000000.0009	000000.1530	000000.1497	000000.0808	-000000.0336	000000.9669	000001.9538	000005.6400	46304	00012	00376	01113	00050	00553	01812	00682	00144	0 0 0 1 0 1 1 1 1 1 1 1 1 1 1 1	0 0 0 0 0 0 0 0 0 0 0 0 0 0 0 0
2023-10-18T02-39-40.460 PM	000023.0864	000000.0005	000000.1509	000000.1504	000000.0808	-000000.0336	000000.9669	000002.1429	000004.9200	46305	00011	00371	01118	00050	00553	01812	00679	00132	0 0 0 1 0 1 1 1 1 1 1 1 1 1 1 1	0 0 0 0 0 0 0 0 0 0 0 0 0 0 0 0
2023-10-18T02-39-43.471 PM	000023.0871	000000.0009	000000.1600	000000.1510	000000.0808	-000000.0336	000000.9669	000001.9538	000005.6400	46306	00012	00393	01123	00050	00553	01812	00682	00144	0 0 0 1 0 1 1 1 1 1 1 1 1 1 1 1	0 0 0 0 0 0 0 0 0 0 0 0 0 0 0 0
2023-10-18T02-39-47.363 PM	000023.0877	000000.0005	000000.1575	000000.1539	000000.0828	-000000.0336	000000.9675	000002.1429	000005.1600	46307	00011	00387	01144	00051	00553	01813	00679	00136	0 0 0 1 0 1 1 1 1 1 1 1 1 1 1 1	0 0 0 0 0 0 0 0 0 0 0 0 0 0 0 0
2023-10-18T02-39-51.332 PM	000023.0883	000000.0005	000000.1621	000000.1502	000000.0828	-000000.0336	000000.9681	000002.1429	000004.9200	46308	00011	00398	01117	00051	00553	01814	00679	00132	0 0 0 1 0 1 1 1 1 1 1 1 1 1 1 1	0 0 0 0 0 0 0 0 0 0 0 0 0 0 0 0
2023-10-18T02-39-54.344 PM	000023.0890	000000.0009	000000.1662	000000.1548	000000.0808	-000000.0336	000000.9681	000001.9538	000005.4000	46309	00012	00408	01151	00050	00553	01814	00682	00140	0 0 0 1 0 1 1 1 1 1 1 1 1 1 1 1	0 0 0 0 0 0 0 0 0 0 0 0 0 0 0 0
2023-10-18T02-39-58.345 PM	000023.0896	000000.0005	000000.1500	000000.1495	000000.0808	-000000.0336	000000.9669	000002.1429	000005.1600	46310	00011	00369	01112	00050	00553	01812	00679	00136	0 0 0 1 0 1 1 1 1 1 1 1 1 1 1 1	0 0 0 0 0 0 0 0 0 0 0 0 0 0 0 0
2023-10-18T02-40-01.327 PM	000023.0890	000000.0005	000000.1517	000000.1500	000000.0788	-000000.0336	000000.9669	000002.0168	000004.9200	46309	00011	00373	01115	00049	00553	01812	00681	00132	0 0 0 1 0 1 1 1 1 1 1 1 1 1 1 1	0 0 0 0 0 0 0 0 0 0 0 0 0 0 0 0
2023-10-18T02-40-05.330 PM	000023.0890	000000.0005	000000.1683	000000.1554	000000.0808	-000000.0336	000000.9681	000002.0168	000005.1600	46309	00011	00413	01155	00050	00553	01814	00681	00136	0 0 0 1 0 1 1 1 1 1 1 1 1 1 1 1	0 0 0 0 0 0 0 0 0 0 0 0 0 0 0 0
2023-10-18T02-40-08.437 PM	000023.0877	000000.0005	000000.1642	000000.1557	000000.0828	-000000.0336	000000.9675	000002.0798	000005.1600	46307	00011	00403	01157	00051	00553	01813	00680	00136	0 0 0 1 0 1 1 1 1 1 1 1 1 1 1 1	0 0 0 0 0 0 0 0 0 0 0 0 0 0 0 0
2023-10-18T02-40-12.343 PM	000023.0883	000000.0005	000000.1509	000000.1500	000000.0788	-000000.0336	000000.9688	000002.0168	000004.9200	46308	00011	00371	01115	00049	00553	01815	00681	00132	0 0 0 1 0 1 1 1 1 1 1 1 1 1 1 1	0 0 0 0 0 0 0 0 0 0 0 0 0 0 0 0
2023-10-18T02-40-16.329 PM	000023.0871	000000.0005	000000.1700	000000.1546	000000.0828	-000000.0336	000000.9675	000002.1429	000005.1600	46306	00011	00417	01149	00051	00553	01813	00679	00136	0 0 0 1 0 1 1 1 1 1 1 1 1 1 1 1	0 0 0 0 0 0 0 0 0 0 0 0 0 0 0 0
2023-10-18T02-40-19.310 PM	000023.0877	000000.0005	000000.1546	000000.1546	000000.0808	-000000.0336	000000.9669	000002.0168	000005.1600	46307	00011	00380	01149	00050	00553	01812	00681	00136	0 0 0 1 0 1 1 1 1 1 1 1 1 1 1 1	0 0 0 0 0 0 0 0 0 0 0 0 0 0 0 0
2023-10-18T02-40-23.311 PM	000023.0864	000000.0009	000000.1667	000000.1504	000000.0788	-000000.0336	000000.9669	000001.9538	000004.9200	46305	00012	00409	01118	00049	00553	01812	00682	00132	0 0 0 1 0 1 1 1 1 1 1 1 1 1 1 1	0 0 0 0 0 0 0 0 0 0 0 0 0 0 0 0
2023-10-18T02-40-26.326 PM	000023.0852	000000.0005	000000.1662	000000.1548	000000.0828	-000000.0336	000000.9675	000002.0798	000004.9200	46303	00011	00408	01151	00051	00553	01813	00680	00132	0 0 0 1 0 1 1 1 1 1 1 1 1 1 1 1	0 0 0 0 0 0 0 0 0 0 0 0 0 0 0 0
2023-10-18T02-40-30.327 PM	000023.0858	000000.0005	000000.1534	000000.1493	000000.0828	-000000.0336	000000.9663	000002.0168	000005.4000	46304	00011	00377	01110	00051	00553	01811	00681	00140	0 0 0 1 0 1 1 1 1 1 1 1 1 1 1 1	0 0 0 0 0 0 0 0 0 0 0 0 0 0 0 0
2023-10-18T02-40-33.307 PM	000023.0852	000000.0005	000000.1521	000000.1504	000000.0828	-000000.0336	000000.9663	000002.1429	000005.6400	46303	00011	00374	01118	00051	00553	01811	00679	00144	0 0 0 1 0 1 1 1 1 1 1 1 1 1 1 1	0 0 0 0 0 0 0 0 0 0 0 0 0 0 0 0
2023-10-18T02-40-37.310 PM	000023.0852	000000.0009	000000.1658	000000.1551	000000.0808	-000000.0336	000000.9681	000002.0168	000005.1600	46303	00012	00407	01153	00050	00553	01814	00681	00136	0 0 0 1 0 1 1 1 1 1 1 1 1 1 1 1	0 0 0 0 0 0 0 0 0 0 0 0 0 0 0 0
2023-10-18T02-40-40.307 PM	000023.0864	000000.0005	000000.1675	000000.1546	000000.0828	-000000.0336	000000.9688	000002.0798	000005.6400	46305	00011	00411	01149	00051	00553	01815	00680	00144	0 0 0 1 0 1 1 1 1 1 1 1 1 1 1 1	0 0 0 0 0 0 0 0 0 0 0 0 0 0 0 0
2023-10-18T02-40-44.417 PM	000023.0820	000000.0005	000000.1546	000000.1501	000000.0808	-000000.0336	000000.9675	000001.9538	000005.4000	46298	00011	00380	01116	00050	00553	01813	00682	00140	0 0 0 1 0 1 1 1 1 1 1 1 1 1 1 1	0 0 0 0 0 0 0 0 0 0 0 0 0 0 0 0
2023-10-18T02-40-48.403 PM	000023.0826	000000.0005	000000.1675	000000.1553	000000.0828	-000000.0336	000000.9657	000002.1429	000005.1600	46299	00011	00411	01154	00051	00553	01810	00679	00136	0 0 0 1 0 1 1 1 1 1 1 1 1 1 1 1	0 0 0 0 0 0 0 0 0 0 0 0 0 0 0 0
2023-10-18T02-40-51.401 PM	000023.0858	000000.0005	000000.1521	000000.1532	000000.0828	-000000.0336	000000.9638	000001.9538	000005.4000	46304	00011	00374	01139	00051	00553	01807	00682	00140	0 0 0 1 0 1 1 1 1 1 1 1 1 1 1 1	0 0 0 0 0 0 0 0 0 0 0 0 0 0 0 0
2023-10-18T02-40-55.293 PM	000023.0801	000000.0009	000000.1667	000000.1536	000000.0808	-000000.0336	000000.9663	000002.1429	000005.1600	46295	00012	00409	01142	00050	00553	01811	00679	00136	0 0 0 1 0 1 1 1 1 1 1 1 1 1 1 1	0 0 0 0 0 0 0 0 0 0 0 0 0 0 0 0
2023-10-18T02-40-58.290 PM	000023.0731	000000.0009	000000.1675	000000.1546	000000.0808	-000000.0336	000000.9669	000002.0168	000005.6400	46284	00012	00411	01149	00050	00553	01812	00681	00144	0 0 0 1 0 1 1 1 1 1 1 1 1 1 1 1	0 0 0 0 0 0 0 0 0 0 0 0 0 0 0 0
2023-10-18T02-41-02.291 PM	000023.0725	000000.0005	000000.1517	000000.1506	000000.0808	-000000.0336	000000.9669	000002.1429	000005.4000	46283	00011	00373	01120	00050	00553	01812	00679	00140	0 0 0 1 0 1 1 1 1 1 1 1 1 1 1 1	0 0 0 0 0 0 0 0 0 0 0 0 0 0 0 0
2023-10-18T02-41-05.398 PM	000023.0769	000000.0009	000000.1505	000000.1495	000000.0828	-000000.0336	000000.9675	000002.0168	000004.9200	46290	00012	00370	01112	00051	00553	01813	00681	00132	0 0 0 1 0 1 1 1 1 1 1 1 1 1 1 1	0 0 0 0 0 0 0 0 0 0 0 0 0 0 0 0
2023-10-18T02-41-09.397 PM	000023.0750	000000.0009	000000.1658	000000.1544	000000.0788	-000000.0336	000000.9663	000002.0798	000005.4000	46287	00012	00407	01148	00049	00553	01811	00680	00140	0 0 0 1 0 1 1 1 1 1 1 1 1 1 1 1	0 0 0 0 0 0 0 0 0 0 0 0 0 0 0 0
2023-10-18T02-41-12.458 PM	000023.0794	000000.0009	000000.1642	000000.1543	000000.0808	-000000.0336	000000.9663	000002.0798	000005.1600	46294	00012	00403	01147	00050	00553	01811	00680	00136	0 0 0 1 0 1 1 1 1 1 1 1 1 1 1 1	0 0 0 0 0 0 0 0 0 0 0 0 0 0 0 0
2023-10-18T02-41-23.000 PM	000023.0737	000000.0005	000000.1542	000000.1501	000000.0848	-000000.0336	000000.9663	000002.0798	000005.4000	46285	00011	00379	01116	00052	00553	01811	00680	00140	0 0 0 1 0 1 1 1 1 1 1 1 1 1 1 1	0 0 0 0 0 0 0 0 0 0 0 0 0 0 0 0
2023-10-18T02-41-25.999 PM	000023.0642	000000.0009	000000.1525	000000.1498	000000.0788	-000000.0336	000000.9675	000002.0168	000005.1600	46270	00012	00375	01114	00049	00553	01813	00681	00136	0 0 0 1 0 1 1 1 1 1 1 1 1 1 1 1	0 0 0 0 0 0 0 0 0 0 0 0 0 0 0 0
2023-10-18T02-41-29.999 PM	000023.0522	000000.0005	000000.1650	000000.1558	000000.0828	-000000.0336	000000.9669	000002.1429	000005.4000	46251	00011	00405	01158	00051	00553	01812	00679	00140	0 0 0 1 0 1 1 1 1 1 1 1 1 1 1 1	0 0 0 0 0 0 0 0 0 0 0 0 0 0 0 0
2023-10-18T02-41-34.314 PM	000023.0503	000000.0005	000000.1517	000000.1500	000000.0808	-000000.0336	000000.9669	000002.0168	000005.6400	46248	00011	00373	01115	00050	00553	01812	00681	00144	0 0 0 1 0 1 1 1 1 1 1 1 1 1 1 1	0 0 0 0 0 0 0 0 0 0 0 0 0 0 0 0
2023-10-18T02-41-36.983 PM	000023.0452	000000.0005	000000.1542	000000.1493	000000.0828	-000000.0336	000000.9657	000002.2059	000005.6400	46240	00011	00379	01110	00051	00553	01810	00678	00144	0 0 0 1 0 1 1 1 1 1 1 1 1 1 1 1	0 0 0 0 0 0 0 0 0 0 0 0 0 0 0 0
2023-10-18T02-41-40.982 PM	000023.0376	000000.0005	000000.1687	000000.1548	000000.0828	-000000.0336	000000.9669	000002.0168	000005.1600	46228	00011	00414	01151	00051	00553	01812	00681	00136	0 0 0 1 0 1 1 1 1 1 1 1 1 1 1 1	0 0 0 0 0 0 0 0 0 0 0 0 0 0 0 0
2023-10-18T02-41-43.978 PM	000023.0338	000000.0005	000000.1534	000000.1559	000000.0828	-000000.0336	000000.9669	000002.0168	000005.4000	46222	00011	00377	01159	00051	00553	01812	00681	00140	0 0 0 1 0 1 1 1 1 1 1 1 1 1 1 1	0 0 0 0 0 0 0 0 0 0 0 0 0 0 0 0
2023-10-18T02-41-47.984 PM	000023.0313	000000.0009	000000.1658	000000.1491	000000.0848	-000000.0336	000000.9681	000002.0168	000005.4000	46218	00012	00407	01109	00052	00553	01814	00681	00140	0 0 0 1 0 1 1 1 1 1 1 1 1 1 1 1	0 0 0 0 0 0 0 0 0 0 0 0 0 0 0 0
2023-10-18T02-41-50.972 PM	000023.0281	000000.0005	000000.1696	000000.1548	000000.0808	-000000.0336	000000.9669	000002.0168	000005.4000	46213	00011	00416	01151	00050	00553	01812	00681	00140	0 0 0 1 0 1 1 1 1 1 1 1 1 1 1 1	0 0 0 0 0 0 0 0 0 0 0 0 0 0 0 0
2023-10-18T02-41-54.975 PM	000023.0249	000000.0005	000000.1521	000000.1504	000000.0808	-000000.0336	000000.9663	000002.2059	000005.6400	46208	00011	00374	01118	00050	00553	01811	00678	00144	0 0 0 1 0 1 1 1 1 1 1 1 1 1 1 1	0 0 0 0 0 0 0 0 0 0 0 0 0 0 0 0
2023-10-18T02-41-57.986 PM	000023.0306	000000.0005	000000.1509	000000.1498	000000.0808	-000000.0336	000000.9669	000002.0798	000005.4000	46217	00011	00371	01114	00050	00553	01812	00680	00140	0 0 0 1 0 1 1 1 1 1 1 1 1 1 1 1	0 0 0 0 0 0 0 0 0 0 0 0 0 0 0 0
2023-10-18T02-42-00.968 PM	000023.0363	000000.0005	000000.1517	000000.1504	000000.0788	-000000.0336	000000.9663	000001.9538	000005.6400	46226	00011	00373	01118	00049	00553	01811	00682	00144	0 0 0 1 0 1 1 1 1 1 1 1 1 1 1 1	0 0 0 0 0 0 0 0 0 0 0 0 0 0 0 0
2023-10-18T02-42-04.985 PM	000023.0344	000000.0005	000000.1687	000000.1544	000000.0828	-000000.0336	000000.9657	000002.0798	000005.4000	46223	00011	00414	01148	00051	00553	01810	00680	00140	0 0 0 1 0 1 1 1 1 1 1 1 1 1 1 1	0 0 0 0 0 0 0 0 0 0 0 0 0 0 0 0
2023-10-18T02-42-07.965 PM	000023.0325	000000.0009	000000.1525	000000.1538	000000.0788	-000000.0336	000000.9663	000002.0168	000005.4000	46220	00012	00375	01143	00049	00553	01811	00681	00140	0 0 0 1 0 1 1 1 1 1 1 1 1 1 1 1	0 0 0 0 0 0 0 0 0 0 0 0 0 0 0 0
2023-10-18T02-42-11.982 PM	000023.0338	000000.0005	000000.1642	000000.1515	000000.0848	-000000.0336	000000.9663	000002.1429	000004.9200	46222	00011	00403	01126	00052	00553	01811	00679	00132	0 0 0 1 0 1 1 1 1 1 1 1 1 1 1 1	0 0 0 0 0 0 0 0 0 0 0 0 0 0 0 0
2023-10-18T02-42-14.978 PM	000023.0319	000000.0009	000000.1667	000000.1551	000000.0828	-000000.0336	000000.9669	000002.0798	000005.6400	46219	00012	00409	01153	00051	00553	01812	00680	00144	0 0 0 1 0 1 1 1 1 1 1 1 1 1 1 1	0 0 0 0 0 0 0 0 0 0 0 0 0 0 0 0
2023-10-18T02-42-18.964 PM	000023.0300	000000.0005	000000.1550	000000.1502	000000.0828	-000000.0336	000000.9657	000002.1429	000005.1600	46216	00011	00381	01117	00051	00553	01810	00679	00136	0 0 0 1 0 1 1 1 1 1 1 1 1 1 1 1	0 0 0 0 0 0 0 0 0 0 0 0 0 0 0 0
2023-10-18T02-42-21.961 PM	000023.0294	000000.0005	000000.1538	000000.1498	000000.0828	-000000.0336	000000.9663	000002.0798	000004.9200	46215	00011	00378	01114	00051	00553	01811	00680	00132	0 0 0 1 0 1 1 1 1 1 1 1 1 1 1 1	0 0 0 0 0 0 0 0 0 0 0 0 0 0 0 0
2023-10-18T02-42-25.224 PM	000023.0287	000000.0005	000000.1492	000000.1505	000000.0828	-000000.0336	000000.9669	000002.0798	000005.6400	46214	00011	00367	01119	00051	00553	01812	00680	00144	0 0 0 1 0 1 1 1 1 1 1 1 1 1 1 1	0 0 0 0 0 0 0 0 0 0 0 0 0 0 0 0
2023-10-18T02-42-28.237 PM	000023.0306	000000.0005	000000.1654	000000.1517	000000.0808	-000000.0336	000000.9663	000002.0798	000005.4000	46217	00011	00406	01128	00050	00553	01811	00680	00140	0 0 0 1 0 1 1 1 1 1 1 1 1 1 1 1	0 0 0 0 0 0 0 0 0 0 0 0 0 0 0 0
2023-10-18T02-42-32.302 PM	000023.0338	000000.0005	000000.1530	000000.1523	000000.0828	-000000.0336	000000.9663	000002.0168	000005.1600	46222	00011	00376	01132	00051	00553	01811	00681	00136	0 0 0 1 0 1 1 1 1 1 1 1 1 1 1 1	0 0 0 0 0 0 0 0 0 0 0 0 0 0 0 0
2023-10-18T02-42-34.938 PM	000023.0344	000000.0005	000000.1530	000000.1498	000000.0828	-000000.0336	000000.9669	000002.1429	000005.8800	46223	00011	00376	01114	00051	00553	01812	00679	00148	0 0 0 1 0 1 1 1 1 1 1 1 1 1 1 1	0 0 0 0 0 0 0 0 0 0 0 0 0 0 0 0
2023-10-18T02-42-37.951 PM	000023.0370	000000.0005	000000.1530	000000.1501	000000.0828	-000000.0336	000000.9657	000001.9538	000005.6400	46227	00011	00376	01116	00051	00553	01810	00682	00144	0 0 0 1 0 1 1 1 1 1 1 1 1 1 1 1	0 0 0 0 0 0 0 0 0 0 0 0 0 0 0 0
2023-10-18T02-42-41.936 PM	000023.0389	000000.0005	000000.1654	000000.1544	000000.0828	-000000.0336	000000.9657	000002.1429	000005.6400	46230	00011	00406	01148	00051	00553	01810	00679	00144	0 0 0 1 0 1 1 1 1 1 1 1 1 1 1 1	0 0 0 0 0 0 0 0 0 0 0 0 0 0 0 0
2023-10-18T02-42-44.941 PM	000023.0420	000000.0005	000000.1646	000000.1544	000000.0828	-000000.0336	000000.9657	000002.0168	000005.4000	46235	00011	00404	01148	00051	00553	01810	00681	00140	0 0 0 1 0 1 1 1 1 1 1 1 1 1 1 1	0 0 0 0 0 0 0 0 0 0 0 0 0 0 0 0
2023-10-18T02-42-48.943 PM	000023.0465	000000.0005	000000.1579	000000.1500	000000.0828	-000000.0336	000000.9657	000002.1429	000005.1600	46242	00011	00388	01115	00051	00553	01810	00679	00136	0 0 0 1 0 1 1 1 1 1 1 1 1 1 1 1	0 0 0 0 0 0 0 0 0 0 0 0 0 0 0 0
2023-10-18T02-42-52.929 PM	000023.0490	000000.0005	000000.1608	000000.1554	000000.0808	-000000.0336	000000.9663	000002.0168	000005.4000	46246	00011	00395	01155	00050	00553	01811	00681	00140	0 0 0 1 0 1 1 1 1 1 1 1 1 1 1 1	0 0 0 0 0 0 0 0 0 0 0 0 0 0 0 0
2023-10-18T02-42-55.926 PM	000023.0509	000000.0005	000000.1517	000000.1494	000000.0828	-000000.0336	000000.9645	000002.1429	000005.1600	46249	00011	00373	01111	00051	00553	01808	00679	00136	0 0 0 1 0 1 1 1 1 1 1 1 1 1 1 1	0 0 0 0 0 0 0 0 0 0 0 0 0 0 0 0
2023-10-18T02-42-59.935 PM	000023.0528	000000.0005	000000.1671	000000.1548	000000.0808	-000000.0336	000000.9663	000002.0798	000004.4400	46252	00011	00410	01151	00050	00553	01811	00680	00124	0 0 0 1 0 1 1 1 1 1 1 1 1 1 1 1	0 0 0 0 0 0 0 0 0 0 0 0 0 0 0 0
2023-10-18T02-43-02.937 PM	000023.0541	000000.0005	000000.1671	000000.1546	000000.0828	-000000.0336	000000.9669	000002.0168	000005.4000	46254	00011	00410	01149	00051	00553	01812	00681	00140	0 0 0 1 0 1 1 1 1 1 1 1 1 1 1 1	0 0 0 0 0 0 0 0 0 0 0 0 0 0 0 0
2023-10-18T02-43-06.938 PM	000023.0598	000000.0005	000000.1517	000000.1508	000000.0808	-000000.0336	000000.9663	000002.1429	000005.4000	46263	00011	00373	01121	00050	00553	01811	00679	00140	0 0 0 1 0 1 1 1 1 1 1 1 1 1 1 1	0 0 0 0 0 0 0 0 0 0 0 0 0 0 0 0
2023-10-18T02-43-09.940 PM	000023.0611	000000.0005	000000.1542	000000.1500	000000.0828	-000000.0336	000000.9663	000002.0168	000005.1600	46265	00011	00379	01115	00051	00553	01811	00681	00136	0 0 0 1 0 1 1 1 1 1 1 1 1 1 1 1	0 0 0 0 0 0 0 0 0 0 0 0 0 0 0 0
2023-10-18T02-43-13.925 PM	000023.0636	000000.0005	000000.1712	000000.1543	000000.0808	-000000.0336	000000.9663	000002.0798	000005.4000	46269	00011	00420	01147	00050	00553	01811	00680	00140	0 0 0 1 0 1 1 1 1 1 1 1 1 1 1 1	0 0 0 0 0 0 0 0 0 0 0 0 0 0 0 0
2023-10-18T02-43-17.926 PM	000023.0649	000000.0009	000000.1534	000000.1505	000000.0808	-000000.0336	000000.9651	000002.0798	000005.4000	46271	00012	00377	01119	00050	00553	01809	00680	00140	0 0 0 1 0 1 1 1 1 1 1 1 1 1 1 1	0 0 0 0 0 0 0 0 0 0 0 0 0 0 0 0
2023-10-18T02-43-20.907 PM	000023.0642	000000.0005	000000.1671	000000.1502	000000.0788	-000000.0336	000000.9657	000002.0798	000005.4000	46270	00011	00410	01117	00049	00553	01810	00680	00140	0 0 0 1 0 1 1 1 1 1 1 1 1 1 1 1	0 0 0 0 0 0 0 0 0 0 0 0 0 0 0 0
2023-10-18T02-43-24.908 PM	000023.0680	000000.0005	000000.1538	000000.1546	000000.0828	-000000.0336	000000.9663	000002.1429	000005.1600	46276	00011	00378	01149	00051	00553	01811	00679	00136	0 0 0 1 0 1 1 1 1 1 1 1 1 1 1 1	0 0 0 0 0 0 0 0 0 0 0 0 0 0 0 0
2023-10-18T02-43-27.906 PM	000023.0693	000000.0005	000000.1534	000000.1501	000000.0788	-000000.0336	000000.9669	000002.0168	000005.4000	46278	00011	00377	01116	00049	00553	01812	00681	00140	0 0 0 1 0 1 1 1 1 1 1 1 1 1 1 1	0 0 0 0 0 0 0 0 0 0 0 0 0 0 0 0
2023-10-18T02-43-31.922 PM	000023.0712	000000.0005	000000.1658	000000.1547	000000.0808	-000000.0336	000000.9663	000002.0798	000005.6400	46281	00011	00407	01150	00050	00553	01811	00680	00144	0 0 0 1 0 1 1 1 1 1 1 1 1 1 1 1	0 0 0 0 0 0 0 0 0 0 0 0 0 0 0 0
2023-10-18T02-43-34.903 PM	000023.0737	000000.0009	000000.1650	000000.1550	000000.0828	-000000.0336	000000.9675	000002.0798	000005.4000	46285	00012	00405	01152	00051	00553	01813	00680	00140	0 0 0 1 0 1 1 1 1 1 1 1 1 1 1 1	0 0 0 0 0 0 0 0 0 0 0 0 0 0 0 0
2023-10-18T02-43-38.905 PM	000023.0744	000000.0005	000000.1534	000000.1504	000000.0788	-000000.0336	000000.9669	000002.0168	000005.6400	46286	00011	00377	01118	00049	00553	01812	00681	00144	0 0 0 1 0 1 1 1 1 1 1 1 1 1 1 1	0 0 0 0 0 0 0 0 0 0 0 0 0 0 0 0
2023-10-18T02-43-42.906 PM	000023.0750	000000.0005	000000.1679	000000.1543	000000.0828	-000000.0336	000000.9669	000002.0798	000005.4000	46287	00011	00412	01147	00051	00553	01812	00680	00140	0 0 0 1 0 1 1 1 1 1 1 1 1 1 1 1	0 0 0 0 0 0 0 0 0 0 0 0 0 0 0 0
2023-10-18T02-43-45.903 PM	000023.0782	000000.0005	000000.1671	000000.1555	000000.0788	-000000.0336	000000.9675	000002.1429	000005.1600	46292	00011	00410	01156	00049	00553	01813	00679	00136	0 0 0 1 0 1 1 1 1 1 1 1 1 1 1 1	0 0 0 0 0 0 0 0 0 0 0 0 0 0 0 0
2023-10-18T02-43-49.907 PM	000023.0782	000000.0005	000000.1505	000000.1500	000000.0788	-000000.0336	000000.9669	000002.0168	000005.4000	46292	00011	00370	01115	00049	00553	01812	00681	00140	0 0 0 1 0 1 1 1 1 1 1 1 1 1 1 1	0 0 0 0 0 0 0 0 0 0 0 0 0 0 0 0
2023-10-18T02-43-52.905 PM	000023.0769	000000.0005	000000.1667	000000.1506	000000.0828	-000000.0336	000000.9681	000002.1429	000005.1600	46290	00011	00409	01120	00051	00553	01814	00679	00136	0 0 0 1 0 1 1 1 1 1 1 1 1 1 1 1	0 0 0 0 0 0 0 0 0 0 0 0 0 0 0 0
2023-10-18T02-43-56.889 PM	000023.0782	000000.0005	000000.1517	000000.1544	000000.0808	-000000.0336	000000.9681	000002.0168	000005.6400	46292	00011	00373	01148	00050	00553	01814	00681	00144	0 0 0 1 0 1 1 1 1 1 1 1 1 1 1 1	0 0 0 0 0 0 0 0 0 0 0 0 0 0 0 0
2023-10-18T02-43-59.903 PM	000023.0807	000000.0005	000000.1525	000000.1504	000000.0828	-000000.0336	000000.9657	000002.1429	000005.6400	46296	00011	00375	01118	00051	00553	01810	00679	00144	0 0 0 1 0 1 1 1 1 1 1 1 1 1 1 1	0 0 0 0 0 0 0 0 0 0 0 0 0 0 0 0
2023-10-18T02-44-03.895 PM	000023.0794	000000.0005	000000.1675	000000.1546	000000.0808	-000000.0336	000000.9675	000002.0798	000005.4000	46294	00011	00411	01149	00050	00553	01813	00680	00140	0 0 0 1 0 1 1 1 1 1 1 1 1 1 1 1	0 0 0 0 0 0 0 0 0 0 0 0 0 0 0 0
2023-10-18T02-44-07.887 PM	000023.0807	000000.0005	000000.1530	000000.1498	000000.0808	-000000.0336	000000.9669	000002.0168	000005.4000	46296	00011	00376	01114	00050	00553	01812	00681	00140	0 0 0 1 0 1 1 1 1 1 1 1 1 1 1 1	0 0 0 0 0 0 0 0 0 0 0 0 0 0 0 0
2023-10-18T02-44-10.879 PM	000023.0801	000000.0005	000000.1530	000000.1505	000000.0808	-000000.0336	000000.9675	000002.2059	000005.4000	46295	00011	00376	01119	00050	00553	01813	00678	00140	0 0 0 1 0 1 1 1 1 1 1 1 1 1 1 1	0 0 0 0 0 0 0 0 0 0 0 0 0 0 0 0
2023-10-18T02-44-14.880 PM	000023.0807	000000.0009	000000.1675	000000.1557	000000.0808	-000000.0336	000000.9663	000002.0168	000005.6400	46296	00012	00411	01157	00050	00553	01811	00681	00144	0 0 0 1 0 1 1 1 1 1 1 1 1 1 1 1	0 0 0 0 0 0 0 0 0 0 0 0 0 0 0 0
2023-10-18T02-44-17.876 PM	000023.0788	000000.0005	000000.1625	000000.1550	000000.0848	-000000.0336	000000.9669	000002.1429	000005.6400	46293	00011	00399	01152	00052	00553	01812	00679	00144	0 0 0 1 0 1 1 1 1 1 1 1 1 1 1 1	0 0 0 0 0 0 0 0 0 0 0 0 0 0 0 0
2023-10-18T02-44-21.877 PM	000023.0769	000000.0005	000000.1571	000000.1494	000000.0808	-000000.0336	000000.9663	000002.0168	000005.4000	46290	00011	00386	01111	00050	00553	01811	00681	00140	0 0 0 1 0 1 1 1 1 1 1 1 1 1 1 1	0 0 0 0 0 0 0 0 0 0 0 0 0 0 0 0
2023-10-18T02-44-24.874 PM	000023.0756	000000.0005	000000.1662	000000.1535	000000.0848	-000000.0336	000000.9669	000002.1429	000005.4000	46288	00011	00408	01141	00052	00553	01812	00679	00140	0 0 0 1 0 1 1 1 1 1 1 1 1 1 1 1	0 0 0 0 0 0 0 0 0 0 0 0 0 0 0 0
2023-10-18T02-44-28.859 PM	000023.0744	000000.0005	000000.1509	000000.1516	000000.0808	-000000.0336	000000.9663	000001.9538	000005.4000	46286	00011	00371	01127	00050	00553	01811	00682	00140	0 0 0 1 0 1 1 1 1 1 1 1 1 1 1 1	0 0 0 0 0 0 0 0 0 0 0 0 0 0 0 0
2023-10-18T02-44-31.872 PM	000023.0718	000000.0005	000000.1534	000000.1500	000000.0828	-000000.0336	000000.9675	000002.1429	000005.1600	46282	00011	00377	01115	00051	00553	01813	00679	00136	0 0 0 1 0 1 1 1 1 1 1 1 1 1 1 1	0 0 0 0 0 0 0 0 0 0 0 0 0 0 0 0
2023-10-18T02-44-35.868 PM	000023.0718	000000.0005	000000.1675	000000.1547	000000.0788	-000000.0336	000000.9669	000002.0168	000005.4000	46282	00011	00411	01150	00049	00553	01812	00681	00140	0 0 0 1 0 1 1 1 1 1 1 1 1 1 1 1	0 0 0 0 0 0 0 0 0 0 0 0 0 0 0 0
2023-10-18T02-44-39.861 PM	000023.0750	000000.0005	000000.1500	000000.1502	000000.0828	-000000.0336	000000.9669	000002.1429	000005.4000	46287	00011	00369	01117	00051	00553	01812	00679	00140	0 0 0 1 0 1 1 1 1 1 1 1 1 1 1 1	0 0 0 0 0 0 0 0 0 0 0 0 0 0 0 0
2023-10-18T02-44-42.857 PM	000023.0744	000000.0005	000000.1513	000000.1501	000000.0788	-000000.0336	000000.9663	000002.0168	000005.4000	46286	00011	00372	01116	00049	00553	01811	00681	00140	0 0 0 1 0 1 1 1 1 1 1 1 1 1 1 1	0 0 0 0 0 0 0 0 0 0 0 0 0 0 0 0
2023-10-18T02-44-46.858 PM	000023.0706	000000.0005	000000.1700	000000.1548	000000.0808	-000000.0336	000000.9663	000002.2059	000005.4000	46280	00011	00417	01151	00050	00553	01811	00678	00140	0 0 0 1 0 1 1 1 1 1 1 1 1 1 1 1	0 0 0 0 0 0 0 0 0 0 0 0 0 0 0 0
2023-10-18T02-44-49.871 PM	000023.0687	000000.0005	000000.1596	000000.1550	000000.0828	-000000.0336	000000.9663	000002.0168	000005.4000	46277	00011	00392	01152	00051	00553	01811	00681	00140	0 0 0 1 0 1 1 1 1 1 1 1 1 1 1 1	0 0 0 0 0 0 0 0 0 0 0 0 0 0 0 0
2023-10-18T02-44-53.856 PM	000023.0655	000000.0009	000000.1613	000000.1504	000000.0828	-000000.0336	000000.9663	000002.2059	000005.4000	46272	00012	00396	01118	00051	00553	01811	00678	00140	0 0 0 1 0 1 1 1 1 1 1 1 1 1 1 1	0 0 0 0 0 0 0 0 0 0 0 0 0 0 0 0
2023-10-18T02-44-56.856 PM	000023.0636	000000.0009	000000.1671	000000.1547	000000.0808	-000000.0336	000000.9663	000002.0168	000005.6400	46269	00012	00410	01150	00050	00553	01811	00681	00144	0 0 0 1 0 1 1 1 1 1 1 1 1 1 1 1	0 0 0 0 0 0 0 0 0 0 0 0 0 0 0 0
2023-10-18T02-45-00.857 PM	000023.0611	000000.0005	000000.1534	000000.1502	000000.0808	-000000.0336	000000.9669	000002.0798	000005.6400	46265	00011	00377	01117	00050	00553	01812	00680	00144	0 0 0 1 0 1 1 1 1 1 1 1 1 1 1 1	0 0 0 0 0 0 0 0 0 0 0 0 0 0 0 0
2023-10-18T02-45-04.841 PM	000023.0611	000000.0005	000000.1671	000000.1561	000000.0808	-000000.0336	000000.9663	000002.0798	000005.1600	46265	00011	00410	01160	00050	00553	01811	00680	00136	0 0 0 1 0 1 1 1 1 1 1 1 1 1 1 1	0 0 0 0 0 0 0 0 0 0 0 0 0 0 0 0
2023-10-18T02-45-07.852 PM	000023.0585	000000.0005	000000.1662	000000.1573	000000.0788	-000000.0336	000000.9663	000001.9538	000005.1600	46261	00011	00408	01169	00049	00553	01811	00682	00136	0 0 0 1 0 1 1 1 1 1 1 1 1 1 1 1	0 0 0 0 0 0 0 0 0 0 0 0 0 0 0 0
2023-10-18T02-45-11.838 PM	000023.0554	000000.0005	000000.1500	000000.1515	000000.0808	-000000.0336	000000.9657	000002.1429	000005.4000	46256	00011	00369	01126	00050	00553	01810	00679	00140	0 0 0 1 0 1 1 1 1 1 1 1 1 1 1 1	0 0 0 0 0 0 0 0 0 0 0 0 0 0 0 0
2023-10-18T02-45-14.837 PM	000023.0516	000000.0009	000000.1538	000000.1517	000000.0808	-000000.0336	000000.9669	000002.0798	000005.6400	46250	00012	00378	01128	00050	00553	01812	00680	00144	0 0 0 1 0 1 1 1 1 1 1 1 1 1 1 1	0 0 0 0 0 0 0 0 0 0 0 0 0 0 0 0
2023-10-18T02-45-18.837 PM	000023.0503	000000.0005	000000.1658	000000.1567	000000.0808	-000000.0336	000000.9663	000002.1429	000005.6400	46248	00011	00407	01165	00050	00553	01811	00679	00144	0 0 0 1 0 1 1 1 1 1 1 1 1 1 1 1	0 0 0 0 0 0 0 0 0 0 0 0 0 0 0 0
2023-10-18T02-45-21.834 PM	000023.0484	000000.0005	000000.1521	000000.1566	000000.0848	-000000.0336	000000.9675	000002.1429	000005.4000	46245	00011	00374	01164	00052	00553	01813	00679	00140	0 0 0 1 0 1 1 1 1 1 1 1 1 1 1 1	0 0 0 0 0 0 0 0 0 0 0 0 0 0 0 0
2023-10-18T02-45-25.820 PM	000023.0484	000000.0005	000000.1675	000000.1528	000000.0808	-000000.0336	000000.9663	000002.0168	000005.4000	46245	00011	00411	01136	00050	00553	01811	00681	00140	0 0 0 1 0 1 1 1 1 1 1 1 1 1 1 1	0 0 0 0 0 0 0 0 0 0 0 0 0 0 0 0
2023-10-18T02-45-28.818 PM	000023.0465	000000.0009	000000.1671	000000.1559	000000.0848	-000000.0336	000000.9663	000002.1429	000005.6400	46242	00012	00410	01159	00052	00553	01811	00679	00144	0 0 0 1 0 1 1 1 1 1 1 1 1 1 1 1	0 0 0 0 0 0 0 0 0 0 0 0 0 0 0 0
2023-10-18T02-45-33.104 PM	000023.0446	000000.0005	000000.1538	000000.1512	000000.0828	-000000.0336	000000.9657	000002.0168	000005.6400	46239	00011	00378	01124	00051	00553	01810	00681	00144	0 0 0 1 0 1 1 1 1 1 1 1 1 1 1 1	0 0 0 0 0 0 0 0 0 0 0 0 0 0 0 0
2023-10-18T02-45-37.088 PM	000023.0420	000000.0005	000000.1650	000000.1569	000000.0828	-000000.0336	000000.9663	000002.0798	000004.9200	46235	00011	00405	01166	00051	00553	01811	00680	00132	0 0 0 1 0 1 1 1 1 1 1 1 1 1 1 1	0 0 0 0 0 0 0 0 0 0 0 0 0 0 0 0
2023-10-18T02-45-39.850 PM	000023.0414	000000.0005	000000.1667	000000.1561	000000.0828	-000000.0336	000000.9657	000002.0798	000004.9200	46234	00011	00409	01160	00051	00553	01810	00680	00132	0 0 0 1 0 1 1 1 1 1 1 1 1 1 1 1	0 0 0 0 0 0 0 0 0 0 0 0 0 0 0 0
2023-10-18T02-45-43.820 PM	000023.0420	000000.0005	000000.1559	000000.1510	000000.0828	-000000.0336	000000.9675	000002.1429	000005.4000	46235	00011	00383	01123	00051	00553	01813	00679	00140	0 0 0 1 0 1 1 1 1 1 1 1 1 1 1 1	0 0 0 0 0 0 0 0 0 0 0 0 0 0 0 0
2023-10-18T02-45-46.817 PM	000023.0414	000000.0005	000000.1521	000000.1528	000000.0828	-000000.0336	000000.9651	000002.0798	000005.6400	46234	00011	00374	01136	00051	00553	01809	00680	00144	0 0 0 1 0 1 1 1 1 1 1 1 1 1 1 1	0 0 0 0 0 0 0 0 0 0 0 0 0 0 0 0
2023-10-18T02-45-50.816 PM	000023.0401	000000.0005	000000.1654	000000.1563	000000.0848	-000000.0336	000000.9669	000002.2059	000005.1600	46232	00011	00406	01162	00052	00553	01812	00678	00136	0 0 0 1 0 1 1 1 1 1 1 1 1 1 1 1	0 0 0 0 0 0 0 0 0 0 0 0 0 0 0 0
2023-10-18T02-45-53.813 PM	000023.0401	000000.0005	000000.1542	000000.1542	000000.0828	-000000.0336	000000.9657	000002.0168	000004.9200	46232	00011	00379	01146	00051	00553	01810	00681	00132	0 0 0 1 0 1 1 1 1 1 1 1 1 1 1 1	0 0 0 0 0 0 0 0 0 0 0 0 0 0 0 0
2023-10-18T02-45-57.799 PM	000023.0389	000000.0009	000000.1683	000000.1538	000000.0848	-000000.0336	000000.9663	000002.2059	000004.9200	46230	00012	00413	01143	00052	00553	01811	00678	00132	0 0 0 1 0 1 1 1 1 1 1 1 1 1 1 1	0 0 0 0 0 0 0 0 0 0 0 0 0 0 0 0
2023-10-18T02-46-01.816 PM	000023.0389	000000.0005	000000.1513	000000.1519	000000.0848	-000000.0336	000000.9669	000002.1429	000005.4000	46230	00011	00372	01129	00052	00553	01812	00679	00140	0 0 0 1 0 1 1 1 1 1 1 1 1 1 1 1	0 0 0 0 0 0 0 0 0 0 0 0 0 0 0 0
2023-10-18T02-46-04.815 PM	000023.0427	000000.0005	000000.1513	000000.1495	000000.0808	-000000.0336	000000.9638	000002.0168	000005.4000	46236	00011	00372	01112	00050	00553	01807	00681	00140	0 0 0 1 0 1 1 1 1 1 1 1 1 1 1 1	0 0 0 0 0 0 0 0 0 0 0 0 0 0 0 0
2023-10-18T02-46-08.801 PM	000023.0465	000000.0005	000000.1675	000000.1548	000000.0848	-000000.0336	000000.9651	000002.2059	000005.4000	46242	00011	00411	01151	00052	00553	01809	00678	00140	0 0 0 1 0 1 1 1 1 1 1 1 1 1 1 1	0 0 0 0 0 0 0 0 0 0 0 0 0 0 0 0
2023-10-18T02-46-11.798 PM	000023.0459	000000.0009	000000.1692	000000.1548	000000.0828	-000000.0336	000000.9657	000002.0168	000005.6400	46241	00012	00415	01151	00051	00553	01810	00681	00144	0 0 0 1 0 1 1 1 1 1 1 1 1 1 1 1	0 0 0 0 0 0 0 0 0 0 0 0 0 0 0 0
2023-10-18T02-46-15.800 PM	000023.0478	000000.0005	000000.1513	000000.1513	000000.0808	-000000.0336	000000.9657	000002.0168	000005.6400	46244	00011	00372	01125	00050	00553	01810	00681	00144	0 0 0 1 0 1 1 1 1 1 1 1 1 1 1 1	0 0 0 0 0 0 0 0 0 0 0 0 0 0 0 0
2023-10-18T02-46-18.797 PM	000023.0497	000000.0005	000000.1579	000000.1500	000000.0828	-000000.0336	000000.9669	000002.0168	000005.6400	46247	00011	00388	01115	00051	00553	01812	00681	00144	0 0 0 1 0 1 1 1 1 1 1 1 1 1 1 1	0 0 0 0 0 0 0 0 0 0 0 0 0 0 0 0
2023-10-18T02-46-22.798 PM	000023.0516	000000.0005	000000.1600	000000.1544	000000.0848	-000000.0336	000000.9657	000002.0168	000005.1600	46250	00011	00393	01148	00052	00553	01810	00681	00136	0 0 0 1 0 1 1 1 1 1 1 1 1 1 1 1	0 0 0 0 0 0 0 0 0 0 0 0 0 0 0 0
2023-10-18T02-46-25.794 PM	000023.0547	000000.0009	000000.1538	000000.1493	000000.0848	-000000.0336	000000.9657	000002.1429	000005.4000	46255	00012	00378	01110	00052	00553	01810	00679	00140	0 0 0 1 0 1 1 1 1 1 1 1 1 1 1 1	0 0 0 0 0 0 0 0 0 0 0 0 0 0 0 0
2023-10-18T02-46-29.796 PM	000023.0535	000000.0009	000000.1671	000000.1565	000000.0828	-000000.0336	000000.9651	000002.0168	000005.6400	46253	00012	00410	01163	00051	00553	01809	00681	00144	0 0 0 1 0 1 1 1 1 1 1 1 1 1 1 1	0 0 0 0 0 0 0 0 0 0 0 0 0 0 0 0
2023-10-18T02-46-33.783 PM	000023.0598	000000.0005	000000.1517	000000.1494	000000.0828	-000000.0336	000000.9663	000002.0798	000005.6400	46263	00011	00373	01111	00051	00553	01811	00680	00144	0 0 0 1 0 1 1 1 1 1 1 1 1 1 1 1	0 0 0 0 0 0 0 0 0 0 0 0 0 0 0 0
2023-10-18T02-46-36.780 PM	000023.0617	000000.0005	000000.1513	000000.1497	000000.0828	-000000.0336	000000.9663	000002.0168	000005.1600	46266	00011	00372	01113	00051	00553	01811	00681	00136	0 0 0 1 0 1 1 1 1 1 1 1 1 1 1 1	0 0 0 0 0 0 0 0 0 0 0 0 0 0 0 0
2023-10-18T02-46-40.781 PM	000023.0649	000000.0009	000000.1675	000000.1551	000000.0848	-000000.0336	000000.9663	000002.0798	000005.1600	46271	00012	00411	01153	00052	00553	01811	00680	00136	0 0 0 1 0 1 1 1 1 1 1 1 1 1 1 1	0 0 0 0 0 0 0 0 0 0 0 0 0 0 0 0
2023-10-18T02-46-43.761 PM	000023.0687	000000.0005	000000.1667	000000.1553	000000.0828	-000000.0336	000000.9669	000001.9538	000005.6400	46277	00011	00409	01154	00051	00553	01812	00682	00144	0 0 0 1 0 1 1 1 1 1 1 1 1 1 1 1	0 0 0 0 0 0 0 0 0 0 0 0 0 0 0 0
2023-10-18T02-46-47.759 PM	000023.0737	000000.0005	000000.1509	000000.1495	000000.0828	-000000.0336	000000.9663	000002.0798	000005.1600	46285	00011	00371	01112	00051	00553	01811	00680	00136	0 0 0 1 0 1 1 1 1 1 1 1 1 1 1 1	0 0 0 0 0 0 0 0 0 0 0 0 0 0 0 0
2023-10-18T02-46-50.771 PM	000023.0775	000000.0005	000000.1667	000000.1494	000000.0808	-000000.0336	000000.9663	000002.0168	000005.6400	46291	00011	00409	01111	00050	00553	01811	00681	00144	0 0 0 1 0 1 1 1 1 1 1 1 1 1 1 1	0 0 0 0 0 0 0 0 0 0 0 0 0 0 0 0
2023-10-18T02-46-54.771 PM	000023.0718	000000.0005	000000.1525	000000.1546	000000.0848	-000000.0336	000000.9663	000002.0168	000005.6400	46282	00011	00375	01149	00052	00553	01811	00681	00144	0 0 0 1 0 1 1 1 1 1 1 1 1 1 1 1	0 0 0 0 0 0 0 0 0 0 0 0 0 0 0 0
2023-10-18T02-46-57.754 PM	000023.0718	000000.0005	000000.1517	000000.1502	000000.0808	-000000.0336	000000.9663	000002.0798	000005.4000	46282	00011	00373	01117	00050	00553	01811	00680	00140	0 0 0 1 0 1 1 1 1 1 1 1 1 1 1 1	0 0 0 0 0 0 0 0 0 0 0 0 0 0 0 0
2023-10-18T02-47-01.756 PM	000023.0756	000000.0005	000000.1667	000000.1551	000000.0828	-000000.0336	000000.9669	000002.0168	000005.6400	46288	00011	00409	01153	00051	00553	01812	00681	00144	0 0 0 1 0 1 1 1 1 1 1 1 1 1 1 1	0 0 0 0 0 0 0 0 0 0 0 0 0 0 0 0
2023-10-18T02-47-04.768 PM	000023.0737	000000.0005	000000.1671	000000.1546	000000.0848	-000000.0336	000000.9651	000002.2059	000005.4000	46285	00011	00410	01149	00052	00553	01809	00678	00140	0 0 0 1 0 1 1 1 1 1 1 1 1 1 1 1	0 0 0 0 0 0 0 0 0 0 0 0 0 0 0 0
2023-10-18T02-47-08.769 PM	000023.0718	000000.0005	000000.1517	000000.1502	000000.0848	-000000.0336	000000.9675	000002.0168	000005.6400	46282	00011	00373	01117	00052	00553	01813	00681	00144	0 0 0 1 0 1 1 1 1 1 1 1 1 1 1 1	0 0 0 0 0 0 0 0 0 0 0 0 0 0 0 0
2023-10-18T02-47-12.755 PM	000023.0737	000000.0009	000000.1675	000000.1546	000000.0828	-000000.0336	000000.9669	000002.0798	000005.1600	46285	00012	00411	01149	00051	00553	01812	00680	00136	0 0 0 1 0 1 1 1 1 1 1 1 1 1 1 1	0 0 0 0 0 0 0 0 0 0 0 0 0 0 0 0
2023-10-18T02-47-15.752 PM	000023.0744	000000.0009	000000.1671	000000.1544	000000.0848	-000000.0336	000000.9669	000002.0168	000005.4000	46286	00012	00410	01148	00052	00553	01812	00681	00140	0 0 0 1 0 1 1 1 1 1 1 1 1 1 1 1	0 0 0 0 0 0 0 0 0 0 0 0 0 0 0 0
2023-10-18T02-47-19.753 PM	000023.0750	000000.0005	000000.1530	000000.1495	000000.0808	-000000.0336	000000.9669	000002.0798	000004.9200	46287	00011	00376	01112	00050	00553	01812	00680	00132	0 0 0 1 0 1 1 1 1 1 1 1 1 1 1 1	0 0 0 0 0 0 0 0 0 0 0 0 0 0 0 0
2023-10-18T02-47-22.765 PM	000023.0794	000000.0005	000000.1654	000000.1521	000000.0808	-000000.0336	000000.9669	000002.1429	000005.4000	46294	00011	00406	01131	00050	00553	01812	00679	00140	0 0 0 1 0 1 1 1 1 1 1 1 1 1 1 1	0 0 0 0 0 0 0 0 0 0 0 0 0 0 0 0
2023-10-18T02-47-26.750 PM	000023.0814	000000.0005	000000.1517	000000.1527	000000.0828	-000000.0336	000000.9675	000002.0168	000005.6400	46297	00011	00373	01135	00051	00553	01813	00681	00144	0 0 0 1 0 1 1 1 1 1 1 1 1 1 1 1	0 0 0 0 0 0 0 0 0 0 0 0 0 0 0 0
2023-10-18T02-47-29.744 PM	000023.0788	000000.0005	000000.1513	000000.1491	000000.0828	-000000.0336	000000.9657	000002.1429	000005.1600	46293	00011	00372	01109	00051	00553	01810	00679	00136	0 0 0 1 0 1 1 1 1 1 1 1 1 1 1 1	0 0 0 0 0 0 0 0 0 0 0 0 0 0 0 0
2023-10-18T02-47-33.735 PM	000023.0744	000000.0005	000000.1671	000000.1553	000000.0808	-000000.0336	000000.9681	000002.0168	000005.4000	46286	00011	00410	01154	00050	00553	01814	00681	00140	0 0 0 1 0 1 1 1 1 1 1 1 1 1 1 1	0 0 0 0 0 0 0 0 0 0 0 0 0 0 0 0
2023-10-18T02-47-37.202 PM	000023.0769	000000.0009	000000.1650	000000.1546	000000.0808	-000000.0336	000000.9688	000002.1429	000005.4000	46290	00012	00405	01149	00050	00553	01815	00679	00140	0 0 0 1 0 1 1 1 1 1 1 1 1 1 1 1	0 0 0 0 0 0 0 0 0 0 0 0 0 0 0 0
2023-10-18T02-47-40.748 PM	000023.0801	000000.0005	000000.1513	000000.1500	000000.0808	-000000.0336	000000.9675	000002.0798	000005.6400	46295	00011	00372	01115	00050	00553	01813	00680	00144	0 0 0 1 0 1 1 1 1 1 1 1 1 1 1 1	0 0 0 0 0 0 0 0 0 0 0 0 0 0 0 0
2023-10-18T02-47-43.730 PM	000023.0794	000000.0005	000000.1567	000000.1491	000000.0828	-000000.0336	000000.9669	000002.0798	000005.6400	46294	00011	00385	01109	00051	00553	01812	00680	00144	0 0 0 1 0 1 1 1 1 1 1 1 1 1 1 1	0 0 0 0 0 0 0 0 0 0 0 0 0 0 0 0
2023-10-18T02-47-47.732 PM	000023.0763	000000.0005	000000.1625	000000.1551	000000.0808	-000000.0336	000000.9669	000002.1429	000005.6400	46289	00011	00399	01153	00050	00553	01812	00679	00144	0 0 0 1 0 1 1 1 1 1 1 1 1 1 1 1	0 0 0 0 0 0 0 0 0 0 0 0 0 0 0 0
2023-10-18T02-47-51.733 PM	000023.0769	000000.0009	000000.1575	000000.1510	000000.0788	-000000.0336	000000.9663	000002.0168	000005.4000	46290	00012	00387	01123	00049	00553	01811	00681	00140	0 0 0 1 0 1 1 1 1 1 1 1 1 1 1 1	0 0 0 0 0 0 0 0 0 0 0 0 0 0 0 0
2023-10-18T02-47-54.762 PM	000023.0718	000000.0009	000000.1662	000000.1540	000000.0808	-000000.0336	000000.9638	000002.0798	000005.1600	46282	00012	00408	01145	00050	00553	01807	00680	00136	0 0 0 1 0 1 1 1 1 1 1 1 1 1 1 1	0 0 0 0 0 0 0 0 0 0 0 0 0 0 0 0
2023-10-18T02-47-58.732 PM	000023.0687	000000.0005	000000.1546	000000.1506	000000.0808	-000000.0336	000000.9663	000002.0168	000005.6400	46277	00011	00380	01120	00050	00553	01811	00681	00144	0 0 0 1 0 1 1 1 1 1 1 1 1 1 1 1	0 0 0 0 0 0 0 0 0 0 0 0 0 0 0 0
2023-10-18T02-48-01.716 PM	000023.0630	000000.0005	000000.1525	000000.1493	000000.0828	-000000.0336	000000.9675	000002.0798	000004.9200	46268	00011	00375	01110	00051	00553	01813	00680	00132	0 0 0 1 0 1 1 1 1 1 1 1 1 1 1 1	0 0 0 0 0 0 0 0 0 0 0 0 0 0 0 0
2023-10-18T02-48-05.714 PM	000023.0592	000000.0009	000000.1650	000000.1557	000000.0808	-000000.0336	000000.9663	000002.0798	000005.6400	46262	00012	00405	01157	00050	00553	01811	00680	00144	0 0 0 1 0 1 1 1 1 1 1 1 1 1 1 1	0 0 0 0 0 0 0 0 0 0 0 0 0 0 0 0
2023-10-18T02-48-08.728 PM	000023.0541	000000.0009	000000.1658	000000.1550	000000.0848	-000000.0336	000000.9675	000002.1429	000005.6400	46254	00012	00407	01152	00052	00553	01813	00679	00144	0 0 0 1 0 1 1 1 1 1 1 1 1 1 1 1	0 0 0 0 0 0 0 0 0 0 0 0 0 0 0 0
2023-10-18T02-48-12.980 PM	000023.0503	000000.0005	000000.1530	000000.1497	000000.0808	-000000.0336	000000.9688	000002.0798	000005.4000	46248	00011	00376	01113	00050	00553	01815	00680	00140	0 0 0 1 0 1 1 1 1 1 1 1 1 1 1 1	0 0 0 0 0 0 0 0 0 0 0 0 0 0 0 0
2023-10-18T02-48-16.996 PM	000023.0478	000000.0009	000000.1679	000000.1551	000000.0828	-000000.0336	000000.9669	000002.0798	000005.4000	46244	00012	00412	01153	00051	00553	01812	00680	00140	0 0 0 1 0 1 1 1 1 1 1 1 1 1 1 1	0 0 0 0 0 0 0 0 0 0 0 0 0 0 0 0
2023-10-18T02-48-19.977 PM	000023.0471	000000.0005	000000.1530	000000.1551	000000.0828	-000000.0336	000000.9675	000002.0798	000005.6400	46243	00011	00376	01153	00051	00553	01813	00680	00144	0 0 0 1 0 1 1 1 1 1 1 1 1 1 1 1	0 0 0 0 0 0 0 0 0 0 0 0 0 0 0 0
2023-10-18T02-48-23.979 PM	000023.0408	000000.0005	000000.1638	000000.1495	000000.0808	-000000.0336	000000.9669	000002.0798	000005.6400	46233	00011	00402	01112	00050	00553	01812	00680	00144	0 0 0 1 0 1 1 1 1 1 1 1 1 1 1 1	0 0 0 0 0 0 0 0 0 0 0 0 0 0 0 0
2023-10-18T02-48-26.975 PM	000023.0363	000000.0009	000000.1671	000000.1551	000000.0848	-000000.0336	000000.9645	000002.1429	000005.6400	46226	00012	00410	01153	00052	00553	01808	00679	00144	0 0 0 1 0 1 1 1 1 1 1 1 1 1 1 1	0 0 0 0 0 0 0 0 0 0 0 0 0 0 0 0
2023-10-18T02-48-30.961 PM	000023.0300	000000.0005	000000.1517	000000.1505	000000.0828	-000000.0336	000000.9669	000002.0798	000004.9200	46216	00011	00373	01119	00051	00553	01812	00680	00132	0 0 0 1 0 1 1 1 1 1 1 1 1 1 1 1	0 0 0 0 0 0 0 0 0 0 0 0 0 0 0 0
2023-10-18T02-48-33.973 PM	000023.0268	000000.0005	000000.1530	000000.1508	000000.0828	-000000.0336	000000.9657	000002.0168	000005.6400	46211	00011	00376	01121	00051	00553	01810	00681	00144	0 0 0 1 0 1 1 1 1 1 1 1 1 1 1 1	0 0 0 0 0 0 0 0 0 0 0 0 0 0 0 0
2023-10-18T02-48-37.899 PM	000023.0218	000000.0009	000000.1675	000000.1539	000000.0848	-000000.0336	000000.9675	000002.1429	000004.9200	46203	00012	00411	01144	00052	00553	01813	00679	00132	0 0 0 1 0 1 1 1 1 1 1 1 1 1 1 1	0 0 0 0 0 0 0 0 0 0 0 0 0 0 0 0
2023-10-18T02-48-40.689 PM	000023.0192	000000.0005	000000.1704	000000.1555	000000.0848	-000000.0336	000000.9663	000001.9538	000005.4000	46199	00011	00418	01156	00052	00553	01811	00682	00140	0 0 0 1 0 1 1 1 1 1 1 1 1 1 1 1	0 0 0 0 0 0 0 0 0 0 0 0 0 0 0 0
2023-10-18T02-48-44.690 PM	000023.0148	000000.0009	000000.1509	000000.1504	000000.0828	-000000.0336	000000.9657	000002.2059	000005.4000	46192	00012	00371	01118	00051	00553	01810	00678	00140	0 0 0 1 0 1 1 1 1 1 1 1 1 1 1 1	0 0 0 0 0 0 0 0 0 0 0 0 0 0 0 0
2023-10-18T02-48-47.702 PM	000023.0110	000000.0005	000000.1658	000000.1505	000000.0808	-000000.0336	000000.9645	000002.0168	000004.9200	46186	00011	00407	01119	00050	00553	01808	00681	00132	0 0 0 1 0 1 1 1 1 1 1 1 1 1 1 1	0 0 0 0 0 0 0 0 0 0 0 0 0 0 0 0
2023-10-18T02-48-51.689 PM	000023.0091	000000.0005	000000.1513	000000.1538	000000.0828	-000000.0336	000000.9651	000002.1429	000005.6400	46183	00011	00372	01143	00051	00553	01809	00679	00144	0 0 0 1 0 1 1 1 1 1 1 1 1 1 1 1	0 0 0 0 0 0 0 0 0 0 0 0 0 0 0 0
2023-10-18T02-48-54.671 PM	000023.0085	000000.0005	000000.1538	000000.1494	000000.0808	-000000.0336	000000.9663	000002.2059	000005.4000	46182	00011	00378	01111	00050	00553	01811	00678	00140	0 0 0 1 0 1 1 1 1 1 1 1 1 1 1 1	0 0 0 0 0 0 0 0 0 0 0 0 0 0 0 0
2023-10-18T02-48-58.671 PM	000023.0065	000000.0005	000000.1658	000000.1553	000000.0848	-000000.0336	000000.9663	000002.0168	000005.1600	46179	00011	00407	01154	00052	00553	01811	00681	00136	0 0 0 1 0 1 1 1 1 1 1 1 1 1 1 1	0 0 0 0 0 0 0 0 0 0 0 0 0 0 0 0
2023-10-18T02-49-02.672 PM	000023.0046	000000.0005	000000.1525	000000.1498	000000.0828	-000000.0336	000000.9669	000002.1429	000005.6400	46176	00011	00375	01114	00051	00553	01812	00679	00144	0 0 0 1 0 1 1 1 1 1 1 1 1 1 1 1	0 0 0 0 0 0 0 0 0 0 0 0 0 0 0 0
2023-10-18T02-49-05.669 PM	000023.0027	000000.0005	000000.1530	000000.1498	000000.0808	-000000.0336	000000.9663	000002.0168	000005.1600	46173	00011	00376	01114	00050	00553	01811	00681	00136	0 0 0 1 0 1 1 1 1 1 1 1 1 1 1 1	0 0 0 0 0 0 0 0 0 0 0 0 0 0 0 0
2023-10-18T02-49-09.671 PM	000023.0002	000000.0009	000000.1662	000000.1551	000000.0828	-000000.0336	000000.9657	000002.1429	000005.4000	46169	00012	00408	01153	00051	00553	01810	00679	00140	0 0 0 1 0 1 1 1 1 1 1 1 1 1 1 1	0 0 0 0 0 0 0 0 0 0 0 0 0 0 0 0
2023-10-18T02-49-12.671 PM	000022.9989	000000.0005	000000.1650	000000.1548	000000.0848	-000000.0336	000000.9651	000002.2059	000005.1600	46167	00011	00405	01151	00052	00553	01809	00678	00136	0 0 0 1 0 1 1 1 1 1 1 1 1 1 1 1	0 0 0 0 0 0 0 0 0 0 0 0 0 0 0 0
2023-10-18T02-49-16.652 PM	000022.9996	000000.0005	000000.1530	000000.1494	000000.0828	-000000.0336	000000.9675	000001.9538	000005.1600	46168	00011	00376	01111	00051	00553	01813	00682	00136	0 0 0 1 0 1 1 1 1 1 1 1 1 1 1 1	0 0 0 0 0 0 0 0 0 0 0 0 0 0 0 0
2023-10-18T02-49-19.666 PM	000022.9996	000000.0005	000000.1675	000000.1531	000000.0828	-000000.0336	000000.9657	000002.2059	000005.4000	46168	00011	00411	01138	00051	00553	01810	00678	00140	0 0 0 1 0 1 1 1 1 1 1 1 1 1 1 1	0 0 0 0 0 0 0 0 0 0 0 0 0 0 0 0
2023-10-18T02-49-23.665 PM	000022.9996	000000.0005	000000.1542	000000.1521	000000.0848	-000000.0336	000000.9663	000002.1429	000005.4000	46168	00011	00379	01131	00052	00553	01811	00679	00140	0 0 0 1 0 1 1 1 1 1 1 1 1 1 1 1	0 0 0 0 0 0 0 0 0 0 0 0 0 0 0 0
2023-10-18T02-49-27.665 PM	000022.9996	000000.0009	000000.1654	000000.1535	000000.0828	-000000.0336	000000.9651	000002.0168	000005.6400	46168	00012	00406	01141	00051	00553	01809	00681	00144	0 0 0 1 0 1 1 1 1 1 1 1 1 1 1 1	0 0 0 0 0 0 0 0 0 0 0 0 0 0 0 0
2023-10-18T02-49-30.647 PM	000022.9996	000000.0009	000000.1650	000000.1543	000000.0828	-000000.0336	000000.9663	000002.2059	000005.4000	46168	00012	00405	01147	00051	00553	01811	00678	00140	0 0 0 1 0 1 1 1 1 1 1 1 1 1 1 1	0 0 0 0 0 0 0 0 0 0 0 0 0 0 0 0
2023-10-18T02-49-34.648 PM	000022.9989	000000.0005	000000.1530	000000.1497	000000.0828	-000000.0336	000000.9645	000002.1429	000005.6400	46167	00011	00376	01113	00051	00553	01808	00679	00144	0 0 0 1 0 1 1 1 1 1 1 1 1 1 1 1	0 0 0 0 0 0 0 0 0 0 0 0 0 0 0 0
2023-10-18T02-49-37.645 PM	000022.9983	000000.0005	000000.1525	000000.1502	000000.0828	-000000.0336	000000.9651	000002.0168	000005.1600	46166	00011	00375	01117	00051	00553	01809	00681	00136	0 0 0 1 0 1 1 1 1 1 1 1 1 1 1 1	0 0 0 0 0 0 0 0 0 0 0 0 0 0 0 0
2023-10-18T02-49-41.645 PM	000022.9989	000000.0005	000000.1654	000000.1551	000000.0848	-000000.0336	000000.9651	000002.2059	000005.4000	46167	00011	00406	01153	00052	00553	01809	00678	00140	0 0 0 1 0 1 1 1 1 1 1 1 1 1 1 1	0 0 0 0 0 0 0 0 0 0 0 0 0 0 0 0
2023-10-18T02-49-44.641 PM	000023.0008	000000.0005	000000.1600	000000.1540	000000.0828	-000000.0336	000000.9657	000002.0798	000005.4000	46170	00011	00393	01145	00051	00553	01810	00680	00140	0 0 0 1 0 1 1 1 1 1 1 1 1 1 1 1	0 0 0 0 0 0 0 0 0 0 0 0 0 0 0 0
2023-10-18T02-49-48.650 PM	000023.0027	000000.0005	000000.1613	000000.1501	000000.0848	-000000.0336	000000.9657	000001.9538	000005.6400	46173	00011	00396	01116	00052	00553	01810	00682	00144	0 0 0 1 0 1 1 1 1 1 1 1 1 1 1 1	0 0 0 0 0 0 0 0 0 0 0 0 0 0 0 0
2023-10-18T02-49-52.642 PM	000023.0015	000000.0005	000000.1584	000000.1550	000000.0808	-000000.0336	000000.9657	000002.2059	000005.4000	46171	00011	00389	01152	00050	00553	01810	00678	00140	0 0 0 1 0 1 1 1 1 1 1 1 1 1 1 1	0 0 0 0 0 0 0 0 0 0 0 0 0 0 0 0
2023-10-18T02-49-55.639 PM	000023.0015	000000.0005	000000.1530	000000.1497	000000.0828	-000000.0336	000000.9663	000002.0798	000005.1600	46171	00011	00376	01113	00051	00553	01811	00680	00136	0 0 0 1 0 1 1 1 1 1 1 1 1 1 1 1	0 0 0 0 0 0 0 0 0 0 0 0 0 0 0 0
2023-10-18T02-49-59.640 PM	000023.0027	000000.0009	000000.1675	000000.1543	000000.0808	-000000.0336	000000.9663	000002.0798	000005.4000	46173	00012	00411	01147	00050	00553	01811	00680	00140	0 0 0 1 0 1 1 1 1 1 1 1 1 1 1 1	0 0 0 0 0 0 0 0 0 0 0 0 0 0 0 0
2023-10-18T02-50-02.637 PM	000023.0040	000000.0005	000000.1700	000000.1542	000000.0828	-000000.0336	000000.9675	000002.2059	000005.6400	46175	00011	00417	01146	00051	00553	01813	00678	00144	0 0 0 1 0 1 1 1 1 1 1 1 1 1 1 1	0 0 0 0 0 0 0 0 0 0 0 0 0 0 0 0
2023-10-18T02-50-05.901 PM	000023.0046	000000.0009	000000.1667	000000.1550	000000.0848	-000000.0336	000000.9651	000002.0798	000005.6400	46176	00012	00409	01152	00052	00553	01809	00680	00144	0 0 0 1 0 1 1 1 1 1 1 1 1 1 1 1	0 0 0 0 0 0 0 0 0 0 0 0 0 0 0 0
2023-10-18T02-50-08.914 PM	000023.0059	000000.0005	000000.1530	000000.1563	000000.0828	-000000.0336	000000.9657	000002.1429	000005.4000	46178	00011	00376	01162	00051	00553	01810	00679	00140	0 0 0 1 0 1 1 1 1 1 1 1 1 1 1 1	0 0 0 0 0 0 0 0 0 0 0 0 0 0 0 0
2023-10-18T02-50-11.904 PM	000023.0097	000000.0005	000000.1509	000000.1504	000000.0848	-000000.0336	000000.9669	000002.1429	000005.4000	46184	00011	00371	01118	00052	00553	01812	00679	00140	0 0 0 1 0 1 1 1 1 1 1 1 1 1 1 1	0 0 0 0 0 0 0 0 0 0 0 0 0 0 0 0
2023-10-18T02-50-15.896 PM	000023.0110	000000.0005	000000.1696	000000.1544	000000.0808	-000000.0336	000000.9663	000002.0798	000005.6400	46186	00011	00416	01148	00050	00553	01811	00680	00144	0 0 0 1 0 1 1 1 1 1 1 1 1 1 1 1	0 0 0 0 0 0 0 0 0 0 0 0 0 0 0 0
2023-10-18T02-50-19.003 PM	000023.0173	000000.0005	000000.1654	000000.1547	000000.0869	-000000.0336	000000.9663	000002.1429	000005.6400	46196	00011	00406	01150	00053	00553	01811	00679	00144	0 0 0 1 0 1 1 1 1 1 1 1 1 1 1 1	0 0 0 0 0 0 0 0 0 0 0 0 0 0 0 0
2023-10-18T02-50-23.004 PM	000023.0186	000000.0009	000000.1496	000000.1523	000000.0828	-000000.0336	000000.9663	000002.1429	000005.6400	46198	00012	00368	01132	00051	00553	01811	00679	00144	0 0 0 1 0 1 1 1 1 1 1 1 1 1 1 1	0 0 0 0 0 0 0 0 0 0 0 0 0 0 0 0
2023-10-18T02-50-26.001 PM	000023.0192	000000.0005	000000.1525	000000.1520	000000.0848	-000000.0336	000000.9657	000002.1429	000005.6400	46199	00011	00375	01130	00052	00553	01810	00679	00144	0 0 0 1 0 1 1 1 1 1 1 1 1 1 1 1	0 0 0 0 0 0 0 0 0 0 0 0 0 0 0 0
2023-10-18T02-50-29.990 PM	000023.0211	000000.0005	000000.1675	000000.1563	000000.0828	-000000.0336	000000.9669	000002.0798	000005.4000	46202	00011	00411	01162	00051	00553	01812	00680	00140	0 0 0 1 0 1 1 1 1 1 1 1 1 1 1 1	0 0 0 0 0 0 0 0 0 0 0 0 0 0 0 0
2023-10-18T02-50-33.989 PM	000023.0243	000000.0009	000000.1500	000000.1521	000000.0828	-000000.0336	000000.9657	000002.1429	000005.6400	46207	00012	00369	01131	00051	00553	01810	00679	00144	0 0 0 1 0 1 1 1 1 1 1 1 1 1 1 1	0 0 0 0 0 0 0 0 0 0 0 0 0 0 0 0
2023-10-18T02-50-36.874 PM	000023.0249	000000.0005	000000.1683	000000.1529	000000.0828	-000000.0336	000000.9651	000002.0168	000005.6400	46208	00011	00413	01137	00051	00553	01809	00681	00144	0 0 0 1 0 1 1 1 1 1 1 1 1 1 1 1	0 0 0 0 0 0 0 0 0 0 0 0 0 0 0 0
2023-10-18T02-50-40.888 PM	000023.0281	000000.0005	000000.1559	000000.1548	000000.0848	-000000.0336	000000.9651	000002.0798	000005.6400	46213	00011	00383	01151	00052	00553	01809	00680	00144	0 0 0 1 0 1 1 1 1 1 1 1 1 1 1 1	0 0 0 0 0 0 0 0 0 0 0 0 0 0 0 0
2023-10-18T02-50-43.995 PM	000023.0294	000000.0005	000000.1542	000000.1497	000000.0808	-000000.0336	000000.9663	000001.9538	000005.4000	46215	00011	00379	01113	00050	00553	01811	00682	00140	0 0 0 1 0 1 1 1 1 1 1 1 1 1 1 1	0 0 0 0 0 0 0 0 0 0 0 0 0 0 0 0
2023-10-18T02-50-47.869 PM	000023.0325	000000.0005	000000.1658	000000.1547	000000.0848	-000000.0336	000000.9669	000002.0798	000005.4000	46220	00011	00407	01150	00052	00553	01812	00680	00140	0 0 0 1 0 1 1 1 1 1 1 1 1 1 1 1	0 0 0 0 0 0 0 0 0 0 0 0 0 0 0 0
2023-10-18T02-50-50.881 PM	000023.0332	000000.0005	000000.1671	000000.1548	000000.0808	-000000.0336	000000.9669	000002.0168	000005.4000	46221	00011	00410	01151	00050	00553	01812	00681	00140	0 0 0 1 0 1 1 1 1 1 1 1 1 1 1 1	0 0 0 0 0 0 0 0 0 0 0 0 0 0 0 0
2023-10-18T02-50-54.882 PM	000023.0344	000000.0005	000000.1538	000000.1491	000000.0828	-000000.0336	000000.9657	000002.1429	000005.1600	46223	00011	00378	01109	00051	00553	01810	00679	00136	0 0 0 1 0 1 1 1 1 1 1 1 1 1 1 1	0 0 0 0 0 0 0 0 0 0 0 0 0 0 0 0
2023-10-18T02-50-58.870 PM	000023.0344	000000.0009	000000.1654	000000.1551	000000.0848	-000000.0336	000000.9669	000002.1429	000005.1600	46223	00012	00406	01153	00052	00553	01812	00679	00136	0 0 0 1 0 1 1 1 1 1 1 1 1 1 1 1	0 0 0 0 0 0 0 0 0 0 0 0 0 0 0 0
2023-10-18T02-51-01.867 PM	000023.0344	000000.0005	000000.1658	000000.1555	000000.0828	-000000.0336	000000.9669	000002.0168	000005.4000	46223	00011	00407	01156	00051	00553	01812	00681	00140	0 0 0 1 0 1 1 1 1 1 1 1 1 1 1 1	0 0 0 0 0 0 0 0 0 0 0 0 0 0 0 0
2023-10-18T02-51-05.978 PM	000023.0370	000000.0009	000000.1546	000000.1495	000000.0848	-000000.0336	000000.9663	000002.1429	000005.6400	46227	00012	00380	01112	00052	00553	01811	00679	00144	0 0 0 1 0 1 1 1 1 1 1 1 1 1 1 1	0 0 0 0 0 0 0 0 0 0 0 0 0 0 0 0
2023-10-18T02-51-08.867 PM	000023.0376	000000.0009	000000.1692	000000.1532	000000.0828	-000000.0336	000000.9663	000002.0168	000005.4000	46228	00012	00415	01139	00051	00553	01811	00681	00140	0 0 0 1 0 1 1 1 1 1 1 1 1 1 1 1	0 0 0 0 0 0 0 0 0 0 0 0 0 0 0 0
2023-10-18T02-51-12.868 PM	000023.0382	000000.0005	000000.1542	000000.1513	000000.0848	-000000.0336	000000.9681	000002.1429	000005.4000	46229	00011	00379	01125	00052	00553	01814	00679	00140	0 0 0 1 0 1 1 1 1 1 1 1 1 1 1 1	0 0 0 0 0 0 0 0 0 0 0 0 0 0 0 0
2023-10-18T02-51-15.975 PM	000023.0408	000000.0009	000000.1517	000000.1498	000000.0828	-000000.0336	000000.9669	000002.0168	000005.6400	46233	00012	00373	01114	00051	00553	01812	00681	00144	0 0 0 1 0 1 1 1 1 1 1 1 1 1 1 1	0 0 0 0 0 0 0 0 0 0 0 0 0 0 0 0
2023-10-18T02-51-19.961 PM	000023.0401	000000.0005	000000.1662	000000.1547	000000.0828	-000000.0336	000000.9663	000002.0798	000005.4000	46232	00011	00408	01150	00051	00553	01811	00680	00140	0 0 0 1 0 1 1 1 1 1 1 1 1 1 1 1	0 0 0 0 0 0 0 0 0 0 0 0 0 0 0 0
2023-10-18T02-51-22.864 PM	000023.0471	000000.0009	000000.1683	000000.1543	000000.0828	-000000.0336	000000.9663	000002.0798	000005.6400	46243	00012	00413	01147	00051	00553	01811	00680	00144	0 0 0 1 0 1 1 1 1 1 1 1 1 1 1 1	0 0 0 0 0 0 0 0 0 0 0 0 0 0 0 0
2023-10-18T02-51-26.033 PM	000023.0471	000000.0009	000000.1592	000000.1548	000000.0848	-000000.0336	000000.9669	000002.1429	000005.4000	46243	00012	00391	01151	00052	00553	01812	00679	00140	0 0 0 1 0 1 1 1 1 1 1 1 1 1 1 1	0 0 0 0 0 0 0 0 0 0 0 0 0 0 0 0
2023-10-18T02-51-29.845 PM	000023.0389	000000.0009	000000.1592	000000.1504	000000.0808	-000000.0336	000000.9663	000002.0168	000005.1600	46230	00012	00391	01118	00050	00553	01811	00681	00136	0 0 0 1 0 1 1 1 1 1 1 1 1 1 1 1	0 0 0 0 0 0 0 0 0 0 0 0 0 0 0 0
2023-10-18T02-51-32.841 PM	000023.0351	000000.0005	000000.1662	000000.1544	000000.0828	-000000.0336	000000.9669	000002.0798	000005.6400	46224	00011	00408	01148	00051	00553	01812	00680	00144	0 0 0 1 0 1 1 1 1 1 1 1 1 1 1 1	0 0 0 0 0 0 0 0 0 0 0 0 0 0 0 0
2023-10-18T02-51-36.951 PM	000023.0319	000000.0005	000000.1525	000000.1501	000000.0828	-000000.0336	000000.9663	000002.1429	000005.1600	46219	00011	00375	01116	00051	00553	01811	00679	00136	0 0 0 1 0 1 1 1 1 1 1 1 1 1 1 1	0 0 0 0 0 0 0 0 0 0 0 0 0 0 0 0
2023-10-18T02-51-39.950 PM	000023.0294	000000.0005	000000.1538	000000.1498	000000.0828	-000000.0336	000000.9675	000002.0798	000005.6400	46215	00011	00378	01114	00051	00553	01813	00680	00144	0 0 0 1 0 1 1 1 1 1 1 1 1 1 1 1	0 0 0 0 0 0 0 0 0 0 0 0 0 0 0 0
2023-10-18T02-51-43.938 PM	000023.0275	000000.0005	000000.1646	000000.1547	000000.0869	-000000.0336	000000.9663	000002.1429	000005.4000	46212	00011	00404	01150	00053	00553	01811	00679	00140	0 0 0 1 0 1 1 1 1 1 1 1 1 1 1 1	0 0 0 0 0 0 0 0 0 0 0 0 0 0 0 0
2023-10-18T02-51-47.941 PM	000023.0256	000000.0005	000000.1513	000000.1506	000000.0828	-000000.0336	000000.9663	000002.0168	000005.1600	46209	00011	00372	01120	00051	00553	01811	00681	00136	0 0 0 1 0 1 1 1 1 1 1 1 1 1 1 1	0 0 0 0 0 0 0 0 0 0 0 0 0 0 0 0
2023-10-18T02-51-50.951 PM	000023.0256	000000.0005	000000.1538	000000.1500	000000.0828	-000000.0336	000000.9675	000002.1429	000005.4000	46209	00011	00378	01115	00051	00553	01813	00679	00140	0 0 0 1 0 1 1 1 1 1 1 1 1 1 1 1	0 0 0 0 0 0 0 0 0 0 0 0 0 0 0 0
2023-10-18T02-51-54.952 PM	000023.0230	000000.0005	000000.1671	000000.1557	000000.0828	-000000.0336	000000.9663	000001.9538	000005.1600	46205	00011	00410	01157	00051	00553	01811	00682	00136	0 0 0 1 0 1 1 1 1 1 1 1 1 1 1 1	0 0 0 0 0 0 0 0 0 0 0 0 0 0 0 0
2023-10-18T02-51-58.780 PM	000023.0249	000000.0009	000000.1513	000000.1495	000000.0828	-000000.0336	000000.9681	000002.2059	000005.4000	46208	00012	00372	01112	00051	00553	01814	00678	00140	0 0 0 1 0 1 1 1 1 1 1 1 1 1 1 1	0 0 0 0 0 0 0 0 0 0 0 0 0 0 0 0
2023-10-18T02-52-02.704 PM	000023.0205	000000.0005	000000.1675	000000.1553	000000.0848	-000000.0336	000000.9663	000002.0168	000005.1600	46201	00011	00411	01154	00052	00553	01811	00681	00136	0 0 0 1 0 1 1 1 1 1 1 1 1 1 1 1	0 0 0 0 0 0 0 0 0 0 0 0 0 0 0 0
2023-10-18T02-52-06.863 PM	000023.0192	000000.0005	000000.1521	000000.1547	000000.0808	-000000.0336	000000.9669	000002.1429	000005.6400	46199	00011	00374	01150	00050	00553	01812	00679	00144	0 0 0 1 0 1 1 1 1 1 1 1 1 1 1 1	0 0 0 0 0 0 0 0 0 0 0 0 0 0 0 0
2023-10-18T02-52-09.766 PM	000023.0173	000000.0005	000000.1671	000000.1509	000000.0808	-000000.0336	000000.9657	000002.0168	000005.1600	46196	00011	00410	01122	00050	00553	01810	00681	00136	0 0 0 1 0 1 1 1 1 1 1 1 1 1 1 1	0 0 0 0 0 0 0 0 0 0 0 0 0 0 0 0
2023-10-18T02-52-13.800 PM	000023.0135	000000.0005	000000.1513	000000.1534	000000.0848	-000000.0336	000000.9675	000002.1429	000005.4000	46190	00011	00372	01140	00052	00553	01813	00679	00140	0 0 0 1 0 1 1 1 1 1 1 1 1 1 1 1	0 0 0 0 0 0 0 0 0 0 0 0 0 0 0 0
2023-10-18T02-52-21.935 PM	000023.0167	000000.0005	000000.1530	000000.1542	000000.0848	-000000.0336	000000.9675	000002.1429	000005.4000	46195	00011	00376	01146	00052	00553	01813	00679	00140	0 0 0 1 0 1 1 1 1 1 1 1 1 1 1 1	0 0 0 0 0 0 0 0 0 0 0 0 0 0 0 0
2023-10-18T02-52-25.812 PM	000023.0192	000000.0009	000000.1679	000000.1520	000000.0828	-000000.0336	000000.9669	000002.0168	000005.6400	46199	00012	00412	01130	00051	00553	01812	00681	00144	0 0 0 1 0 1 1 1 1 1 1 1 1 1 1 1	0 0 0 0 0 0 0 0 0 0 0 0 0 0 0 0
2023-10-18T02-52-28.809 PM	000023.0154	000000.0005	000000.1696	000000.1546	000000.0808	-000000.0336	000000.9663	000002.0798	000005.4000	46193	00011	00416	01149	00050	00553	01811	00680	00140	0 0 0 1 0 1 1 1 1 1 1 1 1 1 1 1	0 0 0 0 0 0 0 0 0 0 0 0 0 0 0 0
2023-10-18T02-52-32.810 PM	000023.0116	000000.0005	000000.1525	000000.1494	000000.0828	-000000.0336	000000.9669	000002.1429	000005.6400	46187	00011	00375	01111	00051	00553	01812	00679	00144	0 0 0 1 0 1 1 1 1 1 1 1 1 1 1 1	0 0 0 0 0 0 0 0 0 0 0 0 0 0 0 0
2023-10-18T02-52-35.791 PM	000023.0091	000000.0005	000000.1513	000000.1510	000000.0828	-000000.0336	000000.9651	000002.0168	000004.9200	46183	00011	00372	01123	00051	00553	01809	00681	00132	0 0 0 1 0 1 1 1 1 1 1 1 1 1 1 1	0 0 0 0 0 0 0 0 0 0 0 0 0 0 0 0
2023-10-18T02-52-39.791 PM	000023.0053	000000.0009	000000.1658	000000.1551	000000.0808	-000000.0336	000000.9669	000002.1429	000005.1600	46177	00012	00407	01153	00050	00553	01812	00679	00136	0 0 0 1 0 1 1 1 1 1 1 1 1 1 1 1	0 0 0 0 0 0 0 0 0 0 0 0 0 0 0 0
2023-10-18T02-52-42.806 PM	000023.0059	000000.0005	000000.1646	000000.1544	000000.0848	-000000.0336	000000.9645	000002.1429	000005.4000	46178	00011	00404	01148	00052	00553	01808	00679	00140	0 0 0 1 0 1 1 1 1 1 1 1 1 1 1 1	0 0 0 0 0 0 0 0 0 0 0 0 0 0 0 0
2023-10-18T02-52-46.808 PM	000023.0021	000000.0005	000000.1584	000000.1497	000000.0828	-000000.0336	000000.9669	000002.0798	000005.4000	46172	00011	00389	01113	00051	00553	01812	00680	00140	0 0 0 1 0 1 1 1 1 1 1 1 1 1 1 1	0 0 0 0 0 0 0 0 0 0 0 0 0 0 0 0
2023-10-18T02-52-50.777 PM	000022.9989	000000.0005	000000.1608	000000.1555	000000.0848	-000000.0336	000000.9669	000002.0798	000004.9200	46167	00011	00395	01156	00052	00553	01812	00680	00132	0 0 0 1 0 1 1 1 1 1 1 1 1 1 1 1	0 0 0 0 0 0 0 0 0 0 0 0 0 0 0 0
2023-10-18T02-52-53.804 PM	000022.9983	000000.0005	000000.1496	000000.1506	000000.0848	-000000.0336	000000.9645	000002.2689	000006.1200	46166	00011	00368	01120	00052	00553	01808	00677	00152	0 0 0 1 0 1 1 1 1 1 1 1 1 1 1 1	0 0 0 0 0 0 0 0 0 0 0 0 0 0 0 0
2023-10-18T02-52-57.788 PM	000022.9970	000000.0005	000000.1679	000000.1553	000000.0828	-000000.0336	000000.9651	000002.1429	000005.4000	46164	00011	00412	01154	00051	00553	01809	00679	00140	0 0 0 1 0 1 1 1 1 1 1 1 1 1 1 1	0 0 0 0 0 0 0 0 0 0 0 0 0 0 0 0
2023-10-18T02-53-00.786 PM	000022.9964	000000.0009	000000.1687	000000.1563	000000.0828	-000000.0336	000000.9669	000002.0168	000005.6400	46163	00012	00414	01162	00051	00553	01812	00681	00144	0 0 0 1 0 1 1 1 1 1 1 1 1 1 1 1	0 0 0 0 0 0 0 0 0 0 0 0 0 0 0 0
2023-10-18T02-53-04.771 PM	000022.9958	000000.0005	000000.1500	000000.1520	000000.0828	-000000.0336	000000.9675	000002.0798	000005.4000	46162	00011	00369	01130	00051	00553	01813	00680	00140	0 0 0 1 0 1 1 1 1 1 1 1 1 1 1 1	0 0 0 0 0 0 0 0 0 0 0 0 0 0 0 0
2023-10-18T02-53-07.768 PM	000022.9939	000000.0005	000000.1525	000000.1516	000000.0848	-000000.0336	000000.9663	000002.1429	000005.4000	46159	00011	00375	01127	00052	00553	01811	00679	00140	0 0 0 1 0 1 1 1 1 1 1 1 1 1 1 1	0 0 0 0 0 0 0 0 0 0 0 0 0 0 0 0
2023-10-18T02-53-11.785 PM	000022.9939	000000.0009	000000.1704	000000.1559	000000.0828	-000000.0336	000000.9675	000002.0798	000005.4000	46159	00012	00418	01159	00051	00553	01813	00680	00140	0 0 0 1 0 1 1 1 1 1 1 1 1 1 1 1	0 0 0 0 0 0 0 0 0 0 0 0 0 0 0 0
2023-10-18T02-53-14.894 PM	000022.9939	000000.0005	000000.1588	000000.1573	000000.0848	-000000.0336	000000.9675	000002.0168	000005.6400	46159	00011	00390	01169	00052	00553	01813	00681	00144	0 0 0 1 0 1 1 1 1 1 1 1 1 1 1 1	0 0 0 0 0 0 0 0 0 0 0 0 0 0 0 0
2023-10-18T02-53-18.896 PM	000022.9932	000000.0005	000000.1600	000000.1520	000000.0869	-000000.0336	000000.9669	000002.2059	000005.1600	46158	00011	00393	01130	00053	00553	01812	00678	00136	0 0 0 1 0 1 1 1 1 1 1 1 1 1 1 1	0 0 0 0 0 0 0 0 0 0 0 0 0 0 0 0
2023-10-18T02-53-21.893 PM	000022.9920	000000.0005	000000.1687	000000.1562	000000.0808	-000000.0336	000000.9669	000002.0798	000005.6400	46156	00011	00414	01161	00050	00553	01812	00680	00144	0 0 0 1 0 1 1 1 1 1 1 1 1 1 1 1	0 0 0 0 0 0 0 0 0 0 0 0 0 0 0 0
2023-10-18T02-53-32.484 PM	000022.9920	000000.0005	000000.1646	000000.1565	000000.0869	-000000.0336	000000.9663	000002.1429	000005.4000	46156	00011	00404	01163	00053	00553	01811	00679	00140	0 0 0 1 0 1 1 1 1 1 1 1 1 1 1 1	0 0 0 0 0 0 0 0 0 0 0 0 0 0 0 0
2023-10-18T02-53-35.480 PM	000022.9920	000000.0005	000000.1692	000000.1558	000000.0848	-000000.0336	000000.9663	000002.1429	000005.4000	46156	00011	00415	01158	00052	00553	01811	00679	00140	0 0 0 1 0 1 1 1 1 1 1 1 1 1 1 1	0 0 0 0 0 0 0 0 0 0 0 0 0 0 0 0
2023-10-18T02-53-39.481 PM	000022.9913	000000.0005	000000.1538	000000.1520	000000.0828	-000000.0336	000000.9657	000002.0168	000005.6400	46155	00011	00378	01130	00051	00553	01810	00681	00144	0 0 0 1 0 1 1 1 1 1 1 1 1 1 1 1	0 0 0 0 0 0 0 0 0 0 0 0 0 0 0 0
2023-10-18T02-53-42.478 PM	000022.9926	000000.0009	000000.1667	000000.1524	000000.0828	-000000.0336	000000.9657	000002.1429	000004.6800	46157	00012	00409	01133	00051	00553	01810	00679	00128	0 0 0 1 0 1 1 1 1 1 1 1 1 1 1 1	0 0 0 0 0 0 0 0 0 0 0 0 0 0 0 0
2023-10-18T02-53-46.480 PM	000022.9920	000000.0005	000000.1534	000000.1555	000000.0869	-000000.0336	000000.9651	000002.1429	000005.6400	46156	00011	00377	01156	00053	00553	01809	00679	00144	0 0 0 1 0 1 1 1 1 1 1 1 1 1 1 1	0 0 0 0 0 0 0 0 0 0 0 0 0 0 0 0
2023-10-18T02-53-50.482 PM	000022.9958	000000.0005	000000.1671	000000.1517	000000.0848	-000000.0336	000000.9663	000002.0798	000004.9200	46162	00011	00410	01128	00052	00553	01811	00680	00132	0 0 0 1 0 1 1 1 1 1 1 1 1 1 1 1	0 0 0 0 0 0 0 0 0 0 0 0 0 0 0 0
2023-10-18T02-53-53.462 PM	000022.9970	000000.0005	000000.1683	000000.1559	000000.0828	-000000.0336	000000.9651	000002.2059	000005.4000	46164	00011	00413	01159	00051	00553	01809	00678	00140	0 0 0 1 0 1 1 1 1 1 1 1 1 1 1 1	0 0 0 0 0 0 0 0 0 0 0 0 0 0 0 0
2023-10-18T02-53-57.463 PM	000022.9970	000000.0005	000000.1530	000000.1519	000000.0828	-000000.0336	000000.9657	000002.0168	000005.6400	46164	00011	00376	01129	00051	00553	01810	00681	00144	0 0 0 1 0 1 1 1 1 1 1 1 1 1 1 1	0 0 0 0 0 0 0 0 0 0 0 0 0 0 0 0
2023-10-18T02-54-00.461 PM	000022.9989	000000.0009	000000.1505	000000.1519	000000.0808	-000000.0336	000000.9663	000002.0168	000005.6400	46167	00012	00370	01129	00050	00553	01811	00681	00144	0 0 0 1 0 1 1 1 1 1 1 1 1 1 1 1	0 0 0 0 0 0 0 0 0 0 0 0 0 0 0 0
2023-10-18T02-54-04.462 PM	000023.0034	000000.0005	000000.1671	000000.1565	000000.0848	-000000.0336	000000.9651	000002.1429	000005.1600	46174	00011	00410	01163	00052	00553	01809	00679	00136	0 0 0 1 0 1 1 1 1 1 1 1 1 1 1 1	0 0 0 0 0 0 0 0 0 0 0 0 0 0 0 0
2023-10-18T02-54-07.458 PM	000023.0059	000000.0005	000000.1687	000000.1546	000000.0848	-000000.0336	000000.9651	000002.0168	000005.6400	46178	00011	00414	01149	00052	00553	01809	00681	00144	0 0 0 1 0 1 1 1 1 1 1 1 1 1 1 1	0 0 0 0 0 0 0 0 0 0 0 0 0 0 0 0
2023-10-18T02-54-11.444 PM	000023.0104	000000.0009	000000.1505	000000.1502	000000.0848	-000000.0336	000000.9663	000002.1429	000005.4000	46185	00012	00370	01117	00052	00553	01811	00679	00140	0 0 0 1 0 1 1 1 1 1 1 1 1 1 1 1	0 0 0 0 0 0 0 0 0 0 0 0 0 0 0 0
2023-10-18T02-54-14.457 PM	000023.0116	000000.0009	000000.1654	000000.1517	000000.0848	-000000.0336	000000.9669	000002.1429	000005.6400	46187	00012	00406	01128	00052	00553	01812	00679	00144	0 0 0 1 0 1 1 1 1 1 1 1 1 1 1 1	0 0 0 0 0 0 0 0 0 0 0 0 0 0 0 0
2023-10-18T02-54-18.458 PM	000023.0142	000000.0005	000000.1525	000000.1516	000000.0828	-000000.0336	000000.9657	000002.0798	000005.4000	46191	00011	00375	01127	00051	00553	01810	00680	00140	0 0 0 1 0 1 1 1 1 1 1 1 1 1 1 1	0 0 0 0 0 0 0 0 0 0 0 0 0 0 0 0
2023-10-18T02-54-22.459 PM	000023.0161	000000.0005	000000.1679	000000.1532	000000.0828	-000000.0336	000000.9663	000002.0798	000005.6400	46194	00011	00412	01139	00051	00553	01811	00680	00144	0 0 0 1 0 1 1 1 1 1 1 1 1 1 1 1	0 0 0 0 0 0 0 0 0 0 0 0 0 0 0 0
2023-10-18T02-54-25.456 PM	000023.0167	000000.0009	000000.1650	000000.1553	000000.0828	-000000.0336	000000.9669	000002.0168	000005.6400	46195	00012	00405	01154	00051	00553	01812	00681	00144	0 0 0 1 0 1 1 1 1 1 1 1 1 1 1 1	0 0 0 0 0 0 0 0 0 0 0 0 0 0 0 0
2023-10-18T02-54-29.444 PM	000023.0249	000000.0005	000000.1509	000000.1493	000000.0848	-000000.0336	000000.9663	000002.2059	000005.1600	46208	00011	00371	01110	00052	00553	01811	00678	00136	0 0 0 1 0 1 1 1 1 1 1 1 1 1 1 1	0 0 0 0 0 0 0 0 0 0 0 0 0 0 0 0
2023-10-18T02-54-32.441 PM	000023.0357	000000.0005	000000.1546	000000.1494	000000.0808	-000000.0336	000000.9675	000002.0168	000005.4000	46225	00011	00380	01111	00050	00553	01813	00681	00140	0 0 0 1 0 1 1 1 1 1 1 1 1 1 1 1	0 0 0 0 0 0 0 0 0 0 0 0 0 0 0 0
2023-10-18T02-54-36.440 PM	000023.0414	000000.0005	000000.1650	000000.1547	000000.0848	-000000.0336	000000.9669	000002.2059	000005.6400	46234	00011	00405	01150	00052	00553	01812	00678	00144	0 0 0 1 0 1 1 1 1 1 1 1 1 1 1 1	0 0 0 0 0 0 0 0 0 0 0 0 0 0 0 0
2023-10-18T02-54-40.429 PM	000023.0478	000000.0005	000000.1521	000000.1498	000000.0808	-000000.0336	000000.9657	000002.0168	000005.8800	46244	00011	00374	01114	00050	00553	01810	00681	00148	0 0 0 1 0 1 1 1 1 1 1 1 1 1 1 1	0 0 0 0 0 0 0 0 0 0 0 0 0 0 0 0
2023-10-18T02-54-43.441 PM	000023.0471	000000.0005	000000.1584	000000.1504	000000.0828	-000000.0336	000000.9669	000002.2059	000005.6400	46243	00011	00389	01118	00051	00553	01812	00678	00144	0 0 0 1 0 1 1 1 1 1 1 1 1 1 1 1	0 0 0 0 0 0 0 0 0 0 0 0 0 0 0 0
2023-10-18T02-54-47.426 PM	000023.0490	000000.0005	000000.1596	000000.1550	000000.0848	-000000.0336	000000.9675	000002.0168	000005.1600	46246	00011	00392	01152	00052	00553	01813	00681	00136	0 0 0 1 0 1 1 1 1 1 1 1 1 1 1 1	0 0 0 0 0 0 0 0 0 0 0 0 0 0 0 0
2023-10-18T02-54-50.704 PM	000023.0547	000000.0005	000000.1492	000000.1508	000000.0828	-000000.0336	000000.9669	000002.1429	000005.6400	46255	00011	00367	01121	00051	00553	01812	00679	00144	0 0 0 1 0 1 1 1 1 1 1 1 1 1 1 1	0 0 0 0 0 0 0 0 0 0 0 0 0 0 0 0
2023-10-18T02-54-54.707 PM	000023.0585	000000.0005	000000.1679	000000.1553	000000.0848	-000000.0336	000000.9663	000001.9538	000005.4000	46261	00011	00412	01154	00052	00553	01811	00682	00140	0 0 0 1 0 1 1 1 1 1 1 1 1 1 1 1	0 0 0 0 0 0 0 0 0 0 0 0 0 0 0 0
2023-10-18T02-54-57.816 PM	000023.0547	000000.0005	000000.1658	000000.1542	000000.0828	-000000.0336	000000.9675	000002.2059	000004.9200	46255	00011	00407	01146	00051	00553	01813	00678	00132	0 0 0 1 0 1 1 1 1 1 1 1 1 1 1 1	0 0 0 0 0 0 0 0 0 0 0 0 0 0 0 0
2023-10-18T02-55-01.427 PM	000023.0535	000000.0005	000000.1554	000000.1497	000000.0828	-000000.0336	000000.9663	000002.0168	000005.6400	46253	00011	00382	01113	00051	00553	01811	00681	00144	0 0 0 1 0 1 1 1 1 1 1 1 1 1 1 1	0 0 0 0 0 0 0 0 0 0 0 0 0 0 0 0
2023-10-18T02-55-04.424 PM	000023.0535	000000.0005	000000.1513	000000.1497	000000.0848	-000000.0336	000000.9669	000002.2059	000005.4000	46253	00011	00372	01113	00052	00553	01812	00678	00140	0 0 0 1 0 1 1 1 1 1 1 1 1 1 1 1	0 0 0 0 0 0 0 0 0 0 0 0 0 0 0 0
2023-10-18T02-55-07.690 PM	000023.0554	000000.0005	000000.1638	000000.1497	000000.0828	-000000.0336	000000.9669	000002.0798	000005.6400	46256	00011	00402	01113	00051	00553	01812	00680	00144	0 0 0 1 0 1 1 1 1 1 1 1 1 1 1 1	0 0 0 0 0 0 0 0 0 0 0 0 0 0 0 0
2023-10-18T02-55-10.701 PM	000023.0617	000000.0005	000000.1667	000000.1546	000000.0828	-000000.0336	000000.9681	000002.0798	000005.1600	46266	00011	00409	01149	00051	00553	01814	00680	00136	0 0 0 1 0 1 1 1 1 1 1 1 1 1 1 1	0 0 0 0 0 0 0 0 0 0 0 0 0 0 0 0
2023-10-18T02-55-14.794 PM	000023.0642	000000.0005	000000.1538	000000.1498	000000.0828	-000000.0336	000000.9657	000002.0798	000005.1600	46270	00011	00378	01114	00051	00553	01810	00680	00136	0 0 0 1 0 1 1 1 1 1 1 1 1 1 1 1	0 0 0 0 0 0 0 0 0 0 0 0 0 0 0 0
2023-10-18T02-55-17.682 PM	000023.0611	000000.0005	000000.1521	000000.1506	000000.0808	-000000.0336	000000.9675	000002.0798	000005.6400	46265	00011	00374	01120	00050	00553	01813	00680	00144	0 0 0 1 0 1 1 1 1 1 1 1 1 1 1 1	0 0 0 0 0 0 0 0 0 0 0 0 0 0 0 0
2023-10-18T02-55-21.671 PM	000023.0598	000000.0005	000000.1662	000000.1547	000000.0848	-000000.0336	000000.9675	000002.0798	000005.4000	46263	00011	00408	01150	00052	00553	01813	00680	00140	0 0 0 1 0 1 1 1 1 1 1 1 1 1 1 1	0 0 0 0 0 0 0 0 0 0 0 0 0 0 0 0
2023-10-18T02-55-24.695 PM	000023.0592	000000.0005	000000.1662	000000.1547	000000.0828	-000000.0336	000000.9669	000001.9538	000005.6400	46262	00011	00408	01150	00051	00553	01812	00682	00144	0 0 0 1 0 1 1 1 1 1 1 1 1 1 1 1	0 0 0 0 0 0 0 0 0 0 0 0 0 0 0 0
2023-10-18T02-55-28.679 PM	000023.0579	000000.0009	000000.1538	000000.1495	000000.0828	-000000.0336	000000.9663	000002.0168	000005.6400	46260	00012	00378	01112	00051	00553	01811	00681	00144	0 0 0 1 0 1 1 1 1 1 1 1 1 1 1 1	0 0 0 0 0 0 0 0 0 0 0 0 0 0 0 0
2023-10-18T02-55-31.784 PM	000023.0566	000000.0005	000000.1658	000000.1515	000000.0828	-000000.0336	000000.9675	000001.9538	000005.6400	46258	00011	00407	01126	00051	00553	01813	00682	00144	0 0 0 1 0 1 1 1 1 1 1 1 1 1 1 1	0 0 0 0 0 0 0 0 0 0 0 0 0 0 0 0
2023-10-18T02-55-35.769 PM	000023.0554	000000.0005	000000.1496	000000.1532	000000.0869	-000000.0336	000000.9669	000002.1429	000004.9200	46256	00011	00368	01139	00053	00553	01812	00679	00132	0 0 0 1 0 1 1 1 1 1 1 1 1 1 1 1	0 0 0 0 0 0 0 0 0 0 0 0 0 0 0 0
2023-10-18T02-55-39.692 PM	000023.0541	000000.0009	000000.1658	000000.1515	000000.0848	-000000.0336	000000.9657	000002.0798	000005.6400	46254	00012	00407	01126	00052	00553	01810	00680	00144	0 0 0 1 0 1 1 1 1 1 1 1 1 1 1 1	0 0 0 0 0 0 0 0 0 0 0 0 0 0 0 0
2023-10-18T02-55-43.392 PM	000023.0516	000000.0005	000000.1538	000000.1534	000000.0848	-000000.0336	000000.9663	000002.1429	000005.4000	46250	00011	00378	01140	00052	00553	01811	00679	00140	0 0 0 1 0 1 1 1 1 1 1 1 1 1 1 1	0 0 0 0 0 0 0 0 0 0 0 0 0 0 0 0
2023-10-18T02-55-46.388 PM	000023.0497	000000.0005	000000.1517	000000.1515	000000.0828	-000000.0336	000000.9669	000002.0168	000005.1600	46247	00011	00373	01126	00051	00553	01812	00681	00136	0 0 0 1 0 1 1 1 1 1 1 1 1 1 1 1	0 0 0 0 0 0 0 0 0 0 0 0 0 0 0 0
2023-10-18T02-55-50.665 PM	000023.0446	000000.0009	000000.1642	000000.1550	000000.0848	-000000.0336	000000.9669	000002.2059	000004.9200	46239	00012	00403	01152	00052	00553	01812	00678	00132	0 0 0 1 0 1 1 1 1 1 1 1 1 1 1 1	0 0 0 0 0 0 0 0 0 0 0 0 0 0 0 0
2023-10-18T02-55-53.662 PM	000023.0414	000000.0009	000000.1687	000000.1548	000000.0848	-000000.0336	000000.9663	000002.0798	000005.4000	46234	00012	00414	01151	00052	00553	01811	00680	00140	0 0 0 1 0 1 1 1 1 1 1 1 1 1 1 1	0 0 0 0 0 0 0 0 0 0 0 0 0 0 0 0
2023-10-18T02-56-04.376 PM	000023.0338	000000.0005	000000.1662	000000.1548	000000.0848	-000000.0336	000000.9663	000002.0798	000005.4000	46222	00011	00408	01151	00052	00553	01811	00680	00140	0 0 0 1 0 1 1 1 1 1 1 1 1 1 1 1	0 0 0 0 0 0 0 0 0 0 0 0 0 0 0 0
2023-10-18T02-56-07.374 PM	000023.0319	000000.0005	000000.1525	000000.1512	000000.0828	-000000.0336	000000.9669	000002.0168	000005.1600	46219	00011	00375	01124	00051	00553	01812	00681	00136	0 0 0 1 0 1 1 1 1 1 1 1 1 1 1 1	0 0 0 0 0 0 0 0 0 0 0 0 0 0 0 0
2023-10-18T02-56-11.406 PM	000023.0357	000000.0009	000000.1675	000000.1540	000000.0828	-000000.0336	000000.9675	000002.2059	000005.1600	46225	00012	00411	01145	00051	00553	01813	00678	00136	0 0 0 1 0 1 1 1 1 1 1 1 1 1 1 1	0 0 0 0 0 0 0 0 0 0 0 0 0 0 0 0
2023-10-18T02-56-14.645 PM	000023.0325	000000.0005	000000.1671	000000.1554	000000.0848	-000000.0336	000000.9669	000002.1429	000005.1600	46220	00011	00410	01155	00052	00553	01812	00679	00136	0 0 0 1 0 1 1 1 1 1 1 1 1 1 1 1	0 0 0 0 0 0 0 0 0 0 0 0 0 0 0 0
2023-10-18T02-56-18.643 PM	000023.0249	000000.0005	000000.1509	000000.1505	000000.0869	-000000.0336	000000.9669	000002.0798	000005.1600	46208	00011	00371	01119	00053	00553	01812	00680	00136	0 0 0 1 0 1 1 1 1 1 1 1 1 1 1 1	0 0 0 0 0 0 0 0 0 0 0 0 0 0 0 0
2023-10-18T02-56-22.627 PM	000023.0205	000000.0009	000000.1667	000000.1548	000000.0828	-000000.0336	000000.9657	000002.1429	000005.4000	46201	00012	00409	01151	00051	00553	01810	00679	00140	0 0 0 1 0 1 1 1 1 1 1 1 1 1 1 1	0 0 0 0 0 0 0 0 0 0 0 0 0 0 0 0
2023-10-18T02-56-25.750 PM	000023.0148	000000.0009	000000.1679	000000.1540	000000.0828	-000000.0336	000000.9663	000002.0798	000005.1600	46192	00012	00412	01145	00051	00553	01811	00680	00136	0 0 0 1 0 1 1 1 1 1 1 1 1 1 1 1	0 0 0 0 0 0 0 0 0 0 0 0 0 0 0 0
2023-10-18T02-56-29.734 PM	000023.0123	000000.0005	000000.1513	000000.1498	000000.0808	-000000.0336	000000.9657	000001.9538	000005.4000	46188	00011	00372	01114	00050	00553	01810	00682	00140	0 0 0 1 0 1 1 1 1 1 1 1 1 1 1 1	0 0 0 0 0 0 0 0 0 0 0 0 0 0 0 0
2023-10-18T02-56-32.794 PM	000023.0110	000000.0005	000000.1592	000000.1495	000000.0808	-000000.0336	000000.9663	000002.1429	000005.4000	46186	00011	00391	01112	00050	00553	01811	00679	00140	0 0 0 1 0 1 1 1 1 1 1 1 1 1 1 1	0 0 0 0 0 0 0 0 0 0 0 0 0 0 0 0
2023-10-18T02-56-36.732 PM	000023.0091	000000.0005	000000.1554	000000.1546	000000.0828	-000000.0336	000000.9669	000002.1429	000005.1600	46183	00011	00382	01149	00051	00553	01812	00679	00136	0 0 0 1 0 1 1 1 1 1 1 1 1 1 1 1	0 0 0 0 0 0 0 0 0 0 0 0 0 0 0 0
2023-10-18T02-56-40.795 PM	000023.0053	000000.0005	000000.1621	000000.1508	000000.0828	-000000.0336	000000.9663	000002.0798	000004.9200	46177	00011	00398	01121	00051	00553	01811	00680	00132	0 0 0 1 0 1 1 1 1 1 1 1 1 1 1 1	0 0 0 0 0 0 0 0 0 0 0 0 0 0 0 0
2023-10-18T02-56-50.525 PM	000022.9964	000000.0005	000000.1538	000000.1491	000000.0869	-000000.0336	000000.9657	000002.1429	000005.4000	46163	00011	00378	01109	00053	00553	01810	00679	00140	0 0 0 1 0 1 1 1 1 1 1 1 1 1 1 1	0 0 0 0 0 0 0 0 0 0 0 0 0 0 0 0
2023-10-18T02-56-53.788 PM	000022.9970	000000.0005	000000.1509	000000.1528	000000.0828	-000000.0336	000000.9657	000002.0168	000005.6400	46164	00011	00371	01136	00051	00553	01810	00681	00144	0 0 0 1 0 1 1 1 1 1 1 1 1 1 1 1	0 0 0 0 0 0 0 0 0 0 0 0 0 0 0 0
2023-10-18T02-56-56.722 PM	000022.9970	000000.0005	000000.1671	000000.1516	000000.0848	-000000.0336	000000.9657	000002.0168	000004.9200	46164	00011	00410	01127	00052	00553	01810	00681	00132	0 0 0 1 0 1 1 1 1 1 1 1 1 1 1 1	0 0 0 0 0 0 0 0 0 0 0 0 0 0 0 0
2023-10-18T02-57-00.347 PM	000022.9964	000000.0005	000000.1521	000000.1562	000000.0848	-000000.0336	000000.9681	000002.1429	000005.6400	46163	00011	00374	01161	00052	00553	01814	00679	00144	0 0 0 1 0 1 1 1 1 1 1 1 1 1 1 1	0 0 0 0 0 0 0 0 0 0 0 0 0 0 0 0
2023-10-18T02-57-03.343 PM	000022.9970	000000.0005	000000.1534	000000.1512	000000.0869	-000000.0336	000000.9663	000002.0798	000005.4000	46164	00011	00377	01124	00053	00553	01811	00680	00140	0 0 0 1 0 1 1 1 1 1 1 1 1 1 1 1	0 0 0 0 0 0 0 0 0 0 0 0 0 0 0 0
2023-10-18T02-57-06.340 PM	000023.0015	000000.0005	000000.1530	000000.1524	000000.0848	-000000.0336	000000.9651	000002.0168	000005.4000	46171	00011	00376	01133	00052	00553	01809	00681	00140	0 0 0 1 0 1 1 1 1 1 1 1 1 1 1 1	0 0 0 0 0 0 0 0 0 0 0 0 0 0 0 0
2023-10-18T02-57-10.328 PM	000023.0034	000000.0005	000000.1642	000000.1567	000000.0869	-000000.0336	000000.9663	000002.1429	000005.4000	46174	00011	00403	01165	00053	00553	01811	00679	00140	0 0 0 1 0 1 1 1 1 1 1 1 1 1 1 1	0 0 0 0 0 0 0 0 0 0 0 0 0 0 0 0
2023-10-18T02-57-13.592 PM	000023.0040	000000.0009	000000.1675	000000.1561	000000.0869	-000000.0336	000000.9651	000002.1429	000004.9200	46175	00012	00411	01160	00053	00553	01809	00679	00132	0 0 0 1 0 1 1 1 1 1 1 1 1 1 1 1	0 0 0 0 0 0 0 0 0 0 0 0 0 0 0 0
2023-10-18T02-57-17.593 PM	000023.0027	000000.0005	000000.1546	000000.1512	000000.0828	-000000.0336	000000.9657	000002.0798	000005.6400	46173	00011	00380	01124	00051	00553	01810	00680	00144	0 0 0 1 0 1 1 1 1 1 1 1 1 1 1 1	0 0 0 0 0 0 0 0 0 0 0 0 0 0 0 0
2023-10-18T02-57-20.590 PM	000023.0027	000000.0005	000000.1675	000000.1532	000000.0828	-000000.0336	000000.9645	000002.0168	000005.8800	46173	00011	00411	01139	00051	00553	01808	00681	00148	0 0 0 1 0 1 1 1 1 1 1 1 1 1 1 1	0 0 0 0 0 0 0 0 0 0 0 0 0 0 0 0
2023-10-18T02-57-24.591 PM	000023.0021	000000.0005	000000.1492	000000.1553	000000.0848	-000000.0336	000000.9663	000002.1429	000004.9200	46172	00011	00367	01154	00052	00553	01811	00679	00132	0 0 0 1 0 1 1 1 1 1 1 1 1 1 1 1	0 0 0 0 0 0 0 0 0 0 0 0 0 0 0 0
2023-10-18T02-57-28.704 PM	000022.9958	000000.0009	000000.1696	000000.1534	000000.0848	-000000.0336	000000.9638	000002.1429	000005.1600	46162	00012	00416	01140	00052	00553	01807	00679	00136	0 0 0 1 0 1 1 1 1 1 1 1 1 1 1 1	0 0 0 0 0 0 0 0 0 0 0 0 0 0 0 0
2023-10-18T02-57-31.606 PM	000022.9888	000000.0005	000000.1675	000000.1562	000000.0828	-000000.0336	000000.9663	000002.0798	000005.4000	46151	00011	00411	01161	00051	00553	01811	00680	00140	0 0 0 1 0 1 1 1 1 1 1 1 1 1 1 1	0 0 0 0 0 0 0 0 0 0 0 0 0 0 0 0
2023-10-18T02-57-35.594 PM	000022.9818	000000.0005	000000.1496	000000.1520	000000.0869	-000000.0336	000000.9651	000002.2059	000005.6400	46140	00011	00368	01130	00053	00553	01809	00678	00144	0 0 0 1 0 1 1 1 1 1 1 1 1 1 1 1	0 0 0 0 0 0 0 0 0 0 0 0 0 0 0 0
2023-10-18T02-57-38.574 PM	000022.9761	000000.0005	000000.1505	000000.1517	000000.0869	-000000.0336	000000.9651	000002.1429	000005.6400	46131	00011	00370	01128	00053	00553	01809	00679	00144	0 0 0 1 0 1 1 1 1 1 1 1 1 1 1 1	0 0 0 0 0 0 0 0 0 0 0 0 0 0 0 0
2023-10-18T02-57-42.578 PM	000022.9717	000000.0009	000000.1671	000000.1562	000000.0848	-000000.0336	000000.9675	000002.0798	000005.6400	46124	00012	00410	01161	00052	00553	01813	00680	00144	0 0 0 1 0 1 1 1 1 1 1 1 1 1 1 1	0 0 0 0 0 0 0 0 0 0 0 0 0 0 0 0
2023-10-18T02-57-45.588 PM	000022.9749	000000.0005	000000.1654	000000.1563	000000.0848	-000000.0336	000000.9669	000002.1429	000005.6400	46129	00011	00406	01162	00052	00553	01812	00679	00144	0 0 0 1 0 1 1 1 1 1 1 1 1 1 1 1	0 0 0 0 0 0 0 0 0 0 0 0 0 0 0 0
2023-10-18T02-57-49.589 PM	000022.9818	000000.0005	000000.1546	000000.1520	000000.0869	-000000.0336	000000.9669	000001.9538	000005.6400	46140	00011	00380	01130	00053	00553	01812	00682	00144	0 0 0 1 0 1 1 1 1 1 1 1 1 1 1 1	0 0 0 0 0 0 0 0 0 0 0 0 0 0 0 0
2023-10-18T02-57-53.682 PM	000022.9863	000000.0005	000000.1608	000000.1563	000000.0889	-000000.0336	000000.9694	000002.1429	000005.8800	46147	00011	00395	01162	00054	00553	01816	00679	00148	0 0 0 1 0 1 1 1 1 1 1 1 1 1 1 1	0 0 0 0 0 0 0 0 0 0 0 0 0 0 0 0
2023-10-18T02-57-56.678 PM	000022.9888	000000.0005	000000.1542	000000.1525	000000.0869	-000000.0336	000000.9663	000002.2059	000005.6400	46151	00011	00379	01134	00053	00553	01811	00678	00144	0 0 0 1 0 1 1 1 1 1 1 1 1 1 1 1	0 0 0 0 0 0 0 0 0 0 0 0 0 0 0 0
2023-10-18T02-58-00.570 PM	000022.9964	000000.0005	000000.1658	000000.1557	000000.0869	-000000.0336	000000.9663	000002.1429	000005.1600	46163	00011	00407	01157	00053	00553	01811	00679	00136	0 0 0 1 0 1 1 1 1 1 1 1 1 1 1 1	0 0 0 0 0 0 0 0 0 0 0 0 0 0 0 0
2023-10-18T02-58-03.583 PM	000022.9977	000000.0009	000000.1683	000000.1569	000000.0869	-000000.0336	000000.9663	000002.1429	000005.1600	46165	00012	00413	01166	00053	00553	01811	00679	00136	0 0 0 1 0 1 1 1 1 1 1 1 1 1 1 1	0 0 0 0 0 0 0 0 0 0 0 0 0 0 0 0
2023-10-18T02-58-07.553 PM	000023.0002	000000.0005	000000.1509	000000.1512	000000.0848	-000000.0336	000000.9669	000002.0168	000005.4000	46169	00011	00371	01124	00052	00553	01812	00681	00140	0 0 0 1 0 1 1 1 1 1 1 1 1 1 1 1	0 0 0 0 0 0 0 0 0 0 0 0 0 0 0 0
2023-10-18T02-58-10.565 PM	000023.0040	000000.0005	000000.1542	000000.1519	000000.0848	-000000.0336	000000.9663	000002.2059	000005.1600	46175	00011	00379	01129	00052	00553	01811	00678	00136	0 0 0 1 0 1 1 1 1 1 1 1 1 1 1 1	0 0 0 0 0 0 0 0 0 0 0 0 0 0 0 0
2023-10-18T02-58-14.283 PM	000023.0046	000000.0005	000000.1667	000000.1567	000000.0848	-000000.0336	000000.9669	000002.0168	000005.4000	46176	00011	00409	01165	00052	00553	01812	00681	00140	0 0 0 1 0 1 1 1 1 1 1 1 1 1 1 1	0 0 0 0 0 0 0 0 0 0 0 0 0 0 0 0
2023-10-18T02-58-18.284 PM	000023.0097	000000.0009	000000.1500	000000.1515	000000.0828	-000000.0336	000000.9669	000002.1429	000005.4000	46184	00012	00369	01126	00051	00553	01812	00679	00140	0 0 0 1 0 1 1 1 1 1 1 1 1 1 1 1	0 0 0 0 0 0 0 0 0 0 0 0 0 0 0 0
2023-10-18T02-58-21.281 PM	000023.0097	000000.0005	000000.1633	000000.1520	000000.0848	-000000.0336	000000.9669	000002.0168	000005.6400	46184	00011	00401	01130	00052	00553	01812	00681	00144	0 0 0 1 0 1 1 1 1 1 1 1 1 1 1 1	0 0 0 0 0 0 0 0 0 0 0 0 0 0 0 0
2023-10-18T02-58-25.265 PM	000023.0135	000000.0005	000000.1546	000000.1563	000000.0828	-000000.0336	000000.9663	000002.1429	000004.6800	46190	00011	00380	01162	00051	00553	01811	00679	00128	0 0 0 1 0 1 1 1 1 1 1 1 1 1 1 1	0 0 0 0 0 0 0 0 0 0 0 0 0 0 0 0
2023-10-18T02-58-28.270 PM	000023.0154	000000.0009	000000.1517	000000.1524	000000.0848	-000000.0336	000000.9657	000002.0168	000005.4000	46193	00012	00373	01133	00052	00553	01810	00681	00140	0 0 0 1 0 1 1 1 1 1 1 1 1 1 1 1	0 0 0 0 0 0 0 0 0 0 0 0 0 0 0 0
2023-10-18T02-58-32.261 PM	000023.0180	000000.0005	000000.1654	000000.1570	000000.0848	-000000.0336	000000.9669	000002.2059	000005.4000	46197	00011	00406	01167	00052	00553	01812	00678	00140	0 0 0 1 0 1 1 1 1 1 1 1 1 1 1 1	0 0 0 0 0 0 0 0 0 0 0 0 0 0 0 0
2023-10-18T02-58-35.275 PM	000023.0180	000000.0005	000000.1687	000000.1558	000000.0848	-000000.0336	000000.9663	000002.0168	000005.4000	46197	00011	00414	01158	00052	00553	01811	00681	00140	0 0 0 1 0 1 1 1 1 1 1 1 1 1 1 1	0 0 0 0 0 0 0 0 0 0 0 0 0 0 0 0
2023-10-18T02-58-39.281 PM	000023.0180	000000.0005	000000.1521	000000.1510	000000.0869	-000000.0336	000000.9681	000002.2059	000005.4000	46197	00011	00374	01123	00053	00553	01814	00678	00140	0 0 0 1 0 1 1 1 1 1 1 1 1 1 1 1	0 0 0 0 0 0 0 0 0 0 0 0 0 0 0 0
2023-10-18T02-58-42.262 PM	000023.0186	000000.0005	000000.1513	000000.1520	000000.0828	-000000.0336	000000.9663	000002.0798	000005.1600	46198	00011	00372	01130	00051	00553	01811	00680	00136	0 0 0 1 0 1 1 1 1 1 1 1 1 1 1 1	0 0 0 0 0 0 0 0 0 0 0 0 0 0 0 0
2023-10-18T02-58-46.264 PM	000023.0173	000000.0005	000000.1650	000000.1562	000000.0869	-000000.0336	000000.9688	000002.2059	000005.1600	46196	00011	00405	01161	00053	00553	01815	00678	00136	0 0 0 1 0 1 1 1 1 1 1 1 1 1 1 1	0 0 0 0 0 0 0 0 0 0 0 0 0 0 0 0
2023-10-18T02-58-50.265 PM	000023.0186	000000.0009	000000.1500	000000.1513	000000.0808	-000000.0336	000000.9657	000002.0168	000005.4000	46198	00012	00369	01125	00050	00553	01810	00681	00140	0 0 0 1 0 1 1 1 1 1 1 1 1 1 1 1	0 0 0 0 0 0 0 0 0 0 0 0 0 0 0 0
2023-10-18T02-58-53.262 PM	000023.0199	000000.0009	000000.1667	000000.1527	000000.0828	-000000.0336	000000.9688	000002.1429	000004.9200	46200	00012	00409	01135	00051	00553	01815	00679	00132	0 0 0 1 0 1 1 1 1 1 1 1 1 1 1 1	0 0 0 0 0 0 0 0 0 0 0 0 0 0 0 0
2023-10-18T02-58-57.247 PM	000023.0205	000000.0005	000000.1505	000000.1561	000000.0848	-000000.0336	000000.9675	000002.0168	000004.9200	46201	00011	00370	01160	00052	00553	01813	00681	00132	0 0 0 1 0 1 1 1 1 1 1 1 1 1 1 1	0 0 0 0 0 0 0 0 0 0 0 0 0 0 0 0
2023-10-18T02-59-00.259 PM	000023.0218	000000.0009	000000.1505	000000.1515	000000.0848	-000000.0336	000000.9681	000002.2059	000005.4000	46203	00012	00370	01126	00052	00553	01814	00678	00140	0 0 0 1 0 1 1 1 1 1 1 1 1 1 1 1	0 0 0 0 0 0 0 0 0 0 0 0 0 0 0 0
2023-10-18T02-59-04.260 PM	000023.0218	000000.0005	000000.1687	000000.1543	000000.0848	-000000.0336	000000.9675	000002.0168	000004.6800	46203	00011	00414	01147	00052	00553	01813	00681	00128	0 0 0 1 0 1 1 1 1 1 1 1 1 1 1 1	0 0 0 0 0 0 0 0 0 0 0 0 0 0 0 0
2023-10-18T02-59-07.289 PM	000023.0243	000000.0009	000000.1704	000000.1550	000000.0869	-000000.0336	000000.9651	000002.1429	000005.6400	46207	00012	00418	01152	00053	00553	01809	00679	00144	0 0 0 1 0 1 1 1 1 1 1 1 1 1 1 1	0 0 0 0 0 0 0 0 0 0 0 0 0 0 0 0
2023-10-18T02-59-11.525 PM	000023.0224	000000.0009	000000.1530	000000.1505	000000.0848	-000000.0336	000000.9663	000002.0798	000005.4000	46204	00012	00376	01119	00052	00553	01811	00680	00140	0 0 0 1 0 1 1 1 1 1 1 1 1 1 1 1	0 0 0 0 0 0 0 0 0 0 0 0 0 0 0 0
2023-10-18T02-59-14.521 PM	000023.0224	000000.0005	000000.1496	000000.1501	000000.0848	-000000.0336	000000.9669	000002.0798	000005.4000	46204	00011	00368	01116	00052	00553	01812	00680	00140	0 0 0 1 0 1 1 1 1 1 1 1 1 1 1 1	0 0 0 0 0 0 0 0 0 0 0 0 0 0 0 0
2023-10-18T02-59-18.255 PM	000023.0218	000000.0005	000000.1708	000000.1550	000000.0828	-000000.0336	000000.9681	000002.0168	000005.4000	46203	00011	00419	01152	00051	00553	01814	00681	00140	0 0 0 1 0 1 1 1 1 1 1 1 1 1 1 1	0 0 0 0 0 0 0 0 0 0 0 0 0 0 0 0
2023-10-18T02-59-22.272 PM	000023.0205	000000.0005	000000.1542	000000.1509	000000.0848	-000000.0336	000000.9663	000002.1429	000005.4000	46201	00011	00379	01122	00052	00553	01811	00679	00140	0 0 0 1 0 1 1 1 1 1 1 1 1 1 1 1	0 0 0 0 0 0 0 0 0 0 0 0 0 0 0 0
2023-10-18T02-59-25.286 PM	000023.0205	000000.0009	000000.1662	000000.1525	000000.0848	-000000.0336	000000.9663	000002.1429	000005.6400	46201	00012	00408	01134	00052	00553	01811	00679	00144	0 0 0 1 0 1 1 1 1 1 1 1 1 1 1 1	0 0 0 0 0 0 0 0 0 0 0 0 0 0 0 0
2023-10-18T02-59-29.507 PM	000023.0180	000000.0005	000000.1496	000000.1519	000000.0869	-000000.0336	000000.9675	000002.1429	000004.9200	46197	00011	00368	01129	00053	00553	01813	00679	00132	0 0 0 1 0 1 1 1 1 1 1 1 1 1 1 1	0 0 0 0 0 0 0 0 0 0 0 0 0 0 0 0
2023-10-18T02-59-32.520 PM	000023.0180	000000.0009	000000.1542	000000.1500	000000.0848	-000000.0336	000000.9657	000002.1429	000005.4000	46197	00012	00379	01115	00052	00553	01810	00679	00140	0 0 0 1 0 1 1 1 1 1 1 1 1 1 1 1	0 0 0 0 0 0 0 0 0 0 0 0 0 0 0 0
2023-10-18T02-59-36.490 PM	000023.0167	000000.0009	000000.1679	000000.1554	000000.0869	-000000.0336	000000.9675	000002.0168	000004.6800	46195	00012	00412	01155	00053	00553	01813	00681	00128	0 0 0 1 0 1 1 1 1 1 1 1 1 1 1 1	0 0 0 0 0 0 0 0 0 0 0 0 0 0 0 0
2023-10-18T02-59-39.502 PM	000023.0154	000000.0009	000000.1658	000000.1554	000000.0828	-000000.0336	000000.9669	000002.0168	000004.9200	46193	00012	00407	01155	00051	00553	01812	00681	00132	0 0 0 1 0 1 1 1 1 1 1 1 1 1 1 1	0 0 0 0 0 0 0 0 0 0 0 0 0 0 0 0
2023-10-18T02-59-43.598 PM	000023.0148	000000.0005	000000.1517	000000.1491	000000.0848	-000000.0336	000000.9694	000002.1429	000005.1600	46192	00011	00373	01109	00052	00553	01816	00679	00136	0 0 0 1 0 1 1 1 1 1 1 1 1 1 1 1	0 0 0 0 0 0 0 0 0 0 0 0 0 0 0 0
2023-10-18T02-59-46.611 PM	000023.0123	000000.0009	000000.1617	000000.1504	000000.0848	-000000.0336	000000.9663	000002.0168	000004.6800	46188	00012	00397	01118	00052	00553	01811	00681	00128	0 0 0 1 0 1 1 1 1 1 1 1 1 1 1 1	0 0 0 0 0 0 0 0 0 0 0 0 0 0 0 0
2023-10-18T02-59-50.612 PM	000023.0116	000000.0005	000000.1575	000000.1551	000000.0848	-000000.0336	000000.9663	000002.1429	000005.8800	46187	00011	00387	01153	00052	00553	01811	00679	00148	0 0 0 1 0 1 1 1 1 1 1 1 1 1 1 1	0 0 0 0 0 0 0 0 0 0 0 0 0 0 0 0
2023-10-18T02-59-53.484 PM	000023.0097	000000.0009	000000.1513	000000.1497	000000.0869	-000000.0336	000000.9663	000002.2059	000005.4000	46184	00012	00372	01113	00053	00553	01811	00678	00140	0 0 0 1 0 1 1 1 1 1 1 1 1 1 1 1	0 0 0 0 0 0 0 0 0 0 0 0 0 0 0 0
2023-10-18T02-59-57.500 PM	000023.0072	000000.0005	000000.1675	000000.1540	000000.0848	-000000.0336	000000.9669	000002.0168	000004.9200	46180	00011	00411	01145	00052	00553	01812	00681	00132	0 0 0 1 0 1 1 1 1 1 1 1 1 1 1 1	0 0 0 0 0 0 0 0 0 0 0 0 0 0 0 0
2023-10-18T03-00-01.476 PM	000023.0040	000000.0005	000000.1546	000000.1498	000000.0828	-000000.0336	000000.9675	000002.0798	000005.4000	46175	00011	00380	01114	00051	00553	01813	00680	00140	0 0 0 1 0 1 1 1 1 1 1 1 1 1 1 1	0 0 0 0 0 0 0 0 0 0 0 0 0 0 0 0
2023-10-18T03-00-04.483 PM	000023.0027	000000.0005	000000.1521	000000.1502	000000.0848	-000000.0336	000000.9669	000002.1429	000005.4000	46173	00011	00374	01117	00052	00553	01812	00679	00140	0 0 0 1 0 1 1 1 1 1 1 1 1 1 1 1	0 0 0 0 0 0 0 0 0 0 0 0 0 0 0 0
2023-10-18T03-00-08.468 PM	000022.9983	000000.0005	000000.1671	000000.1547	000000.0848	-000000.0336	000000.9657	000002.0798	000004.9200	46166	00011	00410	01150	00052	00553	01810	00680	00132	0 0 0 1 0 1 1 1 1 1 1 1 1 1 1 1	0 0 0 0 0 0 0 0 0 0 0 0 0 0 0 0
2023-10-18T03-00-11.479 PM	000022.9958	000000.0009	000000.1675	000000.1561	000000.0869	-000000.0336	000000.9675	000002.0168	000005.1600	46162	00012	00411	01160	00053	00553	01813	00681	00136	0 0 0 1 0 1 1 1 1 1 1 1 1 1 1 1	0 0 0 0 0 0 0 0 0 0 0 0 0 0 0 0
2023-10-18T03-00-15.481 PM	000022.9958	000000.0009	000000.1530	000000.1516	000000.0828	-000000.0336	000000.9675	000002.1429	000005.4000	46162	00012	00376	01127	00051	00553	01813	00679	00140	0 0 0 1 0 1 1 1 1 1 1 1 1 1 1 1	0 0 0 0 0 0 0 0 0 0 0 0 0 0 0 0
2023-10-18T03-00-18.572 PM	000022.9951	000000.0009	000000.1646	000000.1524	000000.0848	-000000.0336	000000.9669	000002.1429	000005.4000	46161	00012	00404	01133	00052	00553	01812	00679	00140	0 0 0 1 0 1 1 1 1 1 1 1 1 1 1 1	0 0 0 0 0 0 0 0 0 0 0 0 0 0 0 0
2023-10-18T03-00-22.572 PM	000022.9939	000000.0005	000000.1513	000000.1562	000000.0869	-000000.0336	000000.9669	000002.0798	000005.4000	46159	00011	00372	01161	00053	00553	01812	00680	00140	0 0 0 1 0 1 1 1 1 1 1 1 1 1 1 1	0 0 0 0 0 0 0 0 0 0 0 0 0 0 0 0
2023-10-18T03-00-25.585 PM	000022.9945	000000.0005	000000.1521	000000.1513	000000.0828	-000000.0336	000000.9663	000002.0168	000005.6400	46160	00011	00374	01125	00051	00553	01811	00681	00144	0 0 0 1 0 1 1 1 1 1 1 1 1 1 1 1	0 0 0 0 0 0 0 0 0 0 0 0 0 0 0 0
2023-10-18T03-00-29.570 PM	000022.9932	000000.0009	000000.1667	000000.1561	000000.0869	-000000.0336	000000.9669	000002.2059	000004.9200	46158	00012	00409	01160	00053	00553	01812	00678	00132	0 0 0 1 0 1 1 1 1 1 1 1 1 1 1 1	0 0 0 0 0 0 0 0 0 0 0 0 0 0 0 0
2023-10-18T03-00-32.457 PM	000022.9926	000000.0009	000000.1667	000000.1565	000000.0828	-000000.0336	000000.9663	000002.0798	000005.4000	46157	00012	00409	01163	00051	00553	01811	00680	00140	0 0 0 1 0 1 1 1 1 1 1 1 1 1 1 1	0 0 0 0 0 0 0 0 0 0 0 0 0 0 0 0
2023-10-18T03-00-36.457 PM	000022.9932	000000.0005	000000.1534	000000.1515	000000.0828	-000000.0336	000000.9669	000002.0798	000005.4000	46158	00011	00377	01126	00051	00553	01812	00680	00140	0 0 0 1 0 1 1 1 1 1 1 1 1 1 1 1	0 0 0 0 0 0 0 0 0 0 0 0 0 0 0 0
2023-10-18T03-00-40.569 PM	000022.9901	000000.0005	000000.1671	000000.1563	000000.0848	-000000.0336	000000.9669	000002.0168	000005.6400	46153	00011	00410	01162	00052	00553	01812	00681	00144	0 0 0 1 0 1 1 1 1 1 1 1 1 1 1 1	0 0 0 0 0 0 0 0 0 0 0 0 0 0 0 0
2023-10-18T03-00-43.566 PM	000022.9901	000000.0005	000000.1654	000000.1567	000000.0869	-000000.0336	000000.9663	000002.1429	000005.4000	46153	00011	00406	01165	00053	00553	01811	00679	00140	0 0 0 1 0 1 1 1 1 1 1 1 1 1 1 1	0 0 0 0 0 0 0 0 0 0 0 0 0 0 0 0
2023-10-18T03-00-47.442 PM	000022.9907	000000.0005	000000.1525	000000.1515	000000.0828	-000000.0336	000000.9657	000002.1429	000005.4000	46154	00011	00375	01126	00051	00553	01810	00679	00140	0 0 0 1 0 1 1 1 1 1 1 1 1 1 1 1	0 0 0 0 0 0 0 0 0 0 0 0 0 0 0 0
2023-10-18T03-00-50.453 PM	000022.9913	000000.0009	000000.1654	000000.1531	000000.0869	-000000.0336	000000.9657	000002.0798	000005.4000	46155	00012	00406	01138	00053	00553	01810	00680	00140	0 0 0 1 0 1 1 1 1 1 1 1 1 1 1 1	0 0 0 0 0 0 0 0 0 0 0 0 0 0 0 0
2023-10-18T03-00-54.455 PM	000022.9932	000000.0005	000000.1542	000000.1542	000000.0848	-000000.0336	000000.9675	000002.0798	000005.4000	46158	00011	00379	01146	00052	00553	01813	00680	00140	0 0 0 1 0 1 1 1 1 1 1 1 1 1 1 1	0 0 0 0 0 0 0 0 0 0 0 0 0 0 0 0
2023-10-18T03-00-57.452 PM	000022.9951	000000.0005	000000.1500	000000.1516	000000.0848	-000000.0336	000000.9645	000002.2059	000005.4000	46161	00011	00369	01127	00052	00553	01808	00678	00140	0 0 0 1 0 1 1 1 1 1 1 1 1 1 1 1	0 0 0 0 0 0 0 0 0 0 0 0 0 0 0 0
2023-10-18T03-01-01.437 PM	000022.9958	000000.0005	000000.1667	000000.1561	000000.0828	-000000.0336	000000.9657	000002.0798	000005.6400	46162	00011	00409	01160	00051	00553	01810	00680	00144	0 0 0 1 0 1 1 1 1 1 1 1 1 1 1 1	0 0 0 0 0 0 0 0 0 0 0 0 0 0 0 0
2023-10-18T03-01-05.548 PM	000022.9939	000000.0005	000000.1534	000000.1515	000000.0869	-000000.0336	000000.9657	000002.0168	000005.6400	46159	00011	00377	01126	00053	00553	01810	00681	00144	0 0 0 1 0 1 1 1 1 1 1 1 1 1 1 1	0 0 0 0 0 0 0 0 0 0 0 0 0 0 0 0
2023-10-18T03-01-08.435 PM	000022.9926	000000.0005	000000.1513	000000.1517	000000.0848	-000000.0336	000000.9669	000002.1429	000005.4000	46157	00011	00372	01128	00052	00553	01812	00679	00140	0 0 0 1 0 1 1 1 1 1 1 1 1 1 1 1	0 0 0 0 0 0 0 0 0 0 0 0 0 0 0 0
2023-10-18T03-01-12.433 PM	000022.9964	000000.0005	000000.1679	000000.1570	000000.0848	-000000.0336	000000.9669	000002.1429	000005.6400	46163	00011	00412	01167	00052	00553	01812	00679	00144	0 0 0 1 0 1 1 1 1 1 1 1 1 1 1 1	0 0 0 0 0 0 0 0 0 0 0 0 0 0 0 0
2023-10-18T03-01-15.418 PM	000022.9977	000000.0005	000000.1625	000000.1573	000000.0889	-000000.0336	000000.9657	000002.0798	000005.4000	46165	00011	00399	01169	00054	00553	01810	00680	00140	0 0 0 1 0 1 1 1 1 1 1 1 1 1 1 1	0 0 0 0 0 0 0 0 0 0 0 0 0 0 0 0
2023-10-18T03-01-19.419 PM	000022.9989	000000.0005	000000.1579	000000.1513	000000.0848	-000000.0336	000000.9669	000002.0168	000005.4000	46167	00011	00388	01125	00052	00553	01812	00681	00140	0 0 0 1 0 1 1 1 1 1 1 1 1 1 1 1	0 0 0 0 0 0 0 0 0 0 0 0 0 0 0 0
2023-10-18T03-01-22.540 PM	000023.0002	000000.0005	000000.1662	000000.1557	000000.0848	-000000.0336	000000.9663	000002.2059	000005.1600	46169	00011	00408	01157	00052	00553	01811	00678	00136	0 0 0 1 0 1 1 1 1 1 1 1 1 1 1 1	0 0 0 0 0 0 0 0 0 0 0 0 0 0 0 0
2023-10-18T03-01-26.431 PM	000023.0015	000000.0005	000000.1509	000000.1520	000000.0869	-000000.0336	000000.9651	000002.1429	000004.9200	46171	00011	00371	01130	00053	00553	01809	00679	00132	0 0 0 1 0 1 1 1 1 1 1 1 1 1 1 1	0 0 0 0 0 0 0 0 0 0 0 0 0 0 0 0
2023-10-18T03-01-30.419 PM	000023.0046	000000.0005	000000.1654	000000.1558	000000.0848	-000000.0336	000000.9681	000002.0168	000005.6400	46176	00011	00406	01158	00052	00553	01814	00681	00144	0 0 0 1 0 1 1 1 1 1 1 1 1 1 1 1	0 0 0 0 0 0 0 0 0 0 0 0 0 0 0 0
2023-10-18T03-01-33.416 PM	000023.0053	000000.0005	000000.1683	000000.1563	000000.0848	-000000.0336	000000.9663	000002.0798	000005.6400	46177	00011	00413	01162	00052	00553	01811	00680	00144	0 0 0 1 0 1 1 1 1 1 1 1 1 1 1 1	0 0 0 0 0 0 0 0 0 0 0 0 0 0 0 0
2023-10-18T03-01-37.416 PM	000023.0053	000000.0005	000000.1542	000000.1520	000000.0848	-000000.0336	000000.9657	000002.1429	000005.4000	46177	00011	00379	01130	00052	00553	01810	00679	00140	0 0 0 1 0 1 1 1 1 1 1 1 1 1 1 1	0 0 0 0 0 0 0 0 0 0 0 0 0 0 0 0
2023-10-18T03-01-40.414 PM	000023.0097	000000.0005	000000.1509	000000.1521	000000.0848	-000000.0336	000000.9669	000002.0168	000005.6400	46184	00011	00371	01131	00052	00553	01812	00681	00144	0 0 0 1 0 1 1 1 1 1 1 1 1 1 1 1	0 0 0 0 0 0 0 0 0 0 0 0 0 0 0 0
2023-10-18T03-01-44.413 PM	000023.0116	000000.0005	000000.1675	000000.1565	000000.0889	-000000.0336	000000.9663	000002.2059	000005.4000	46187	00011	00411	01163	00054	00553	01811	00678	00140	0 0 0 1 0 1 1 1 1 1 1 1 1 1 1 1	0 0 0 0 0 0 0 0 0 0 0 0 0 0 0 0
2023-10-18T03-01-47.535 PM	000023.0123	000000.0005	000000.1563	000000.1562	000000.0869	-000000.0336	000000.9675	000002.1429	000005.1600	46188	00011	00384	01161	00053	00553	01813	00679	00136	0 0 0 1 0 1 1 1 1 1 1 1 1 1 1 1	0 0 0 0 0 0 0 0 0 0 0 0 0 0 0 0
2023-10-18T03-01-51.504 PM	000023.0142	000000.0009	000000.1625	000000.1504	000000.0848	-000000.0336	000000.9663	000002.0798	000005.6400	46191	00012	00399	01118	00052	00553	01811	00680	00144	0 0 0 1 0 1 1 1 1 1 1 1 1 1 1 1	0 0 0 0 0 0 0 0 0 0 0 0 0 0 0 0
2023-10-18T03-01-55.504 PM	000023.0167	000000.0005	000000.1534	000000.1554	000000.0869	-000000.0336	000000.9675	000002.0798	000005.4000	46195	00011	00377	01155	00053	00553	01813	00680	00140	0 0 0 1 0 1 1 1 1 1 1 1 1 1 1 1	0 0 0 0 0 0 0 0 0 0 0 0 0 0 0 0
2023-10-18T03-01-58.517 PM	000023.0180	000000.0005	000000.1538	000000.1500	000000.0848	-000000.0336	000000.9681	000002.0168	000005.6400	46197	00011	00378	01115	00052	00553	01814	00681	00144	0 0 0 1 0 1 1 1 1 1 1 1 1 1 1 1	0 0 0 0 0 0 0 0 0 0 0 0 0 0 0 0
2023-10-18T03-02-02.518 PM	000023.0205	000000.0005	000000.1675	000000.1543	000000.0848	-000000.0336	000000.9681	000002.1429	000004.9200	46201	00011	00411	01147	00052	00553	01814	00679	00132	0 0 0 1 0 1 1 1 1 1 1 1 1 1 1 1	0 0 0 0 0 0 0 0 0 0 0 0 0 0 0 0
2023-10-18T03-02-05.499 PM	000023.0205	000000.0005	000000.1683	000000.1551	000000.0869	-000000.0336	000000.9669	000002.0798	000005.4000	46201	00011	00413	01153	00053	00553	01812	00680	00140	0 0 0 1 0 1 1 1 1 1 1 1 1 1 1 1	0 0 0 0 0 0 0 0 0 0 0 0 0 0 0 0
2023-10-18T03-02-09.501 PM	000023.0249	000000.0005	000000.1509	000000.1509	000000.0848	-000000.0336	000000.9675	000002.1429	000005.6400	46208	00011	00371	01122	00052	00553	01813	00679	00144	0 0 0 1 0 1 1 1 1 1 1 1 1 1 1 1	0 0 0 0 0 0 0 0 0 0 0 0 0 0 0 0
2023-10-18T03-02-12.498 PM	000023.0243	000000.0005	000000.1517	000000.1494	000000.0869	-000000.0336	000000.9669	000002.1429	000005.4000	46207	00011	00373	01111	00053	00553	01812	00679	00140	0 0 0 1 0 1 1 1 1 1 1 1 1 1 1 1	0 0 0 0 0 0 0 0 0 0 0 0 0 0 0 0
2023-10-18T03-02-16.500 PM	000023.0256	000000.0005	000000.1679	000000.1553	000000.0848	-000000.0336	000000.9669	000002.0168	000005.6400	46209	00011	00412	01154	00052	00553	01812	00681	00144	0 0 0 1 0 1 1 1 1 1 1 1 1 1 1 1	0 0 0 0 0 0 0 0 0 0 0 0 0 0 0 0
2023-10-18T03-02-19.559 PM	000023.0268	000000.0005	000000.1534	000000.1538	000000.0828	-000000.0336	000000.9657	000002.0798	000005.1600	46211	00011	00377	01143	00051	00553	01810	00680	00136	0 0 0 1 0 1 1 1 1 1 1 1 1 1 1 1	0 0 0 0 0 0 0 0 0 0 0 0 0 0 0 0
2023-10-18T03-02-23.561 PM	000023.0281	000000.0005	000000.1667	000000.1512	000000.0869	-000000.0336	000000.9669	000002.0168	000005.6400	46213	00011	00409	01124	00053	00553	01812	00681	00144	0 0 0 1 0 1 1 1 1 1 1 1 1 1 1 1	0 0 0 0 0 0 0 0 0 0 0 0 0 0 0 0
2023-10-18T03-02-27.495 PM	000023.0300	000000.0005	000000.1517	000000.1531	000000.0848	-000000.0336	000000.9675	000002.1429	000005.6400	46216	00011	00373	01138	00052	00553	01813	00679	00144	0 0 0 1 0 1 1 1 1 1 1 1 1 1 1 1	0 0 0 0 0 0 0 0 0 0 0 0 0 0 0 0
2023-10-18T03-02-30.496 PM	000023.0306	000000.0005	000000.1550	000000.1498	000000.0848	-000000.0336	000000.9657	000002.0168	000005.1600	46217	00011	00381	01114	00052	00553	01810	00681	00136	0 0 0 1 0 1 1 1 1 1 1 1 1 1 1 1	0 0 0 0 0 0 0 0 0 0 0 0 0 0 0 0
2023-10-18T03-02-34.481 PM	000023.0332	000000.0005	000000.1679	000000.1548	000000.0869	-000000.0336	000000.9663	000002.1429	000005.4000	46221	00011	00412	01151	00053	00553	01811	00679	00140	0 0 0 1 0 1 1 1 1 1 1 1 1 1 1 1	0 0 0 0 0 0 0 0 0 0 0 0 0 0 0 0
2023-10-18T03-02-37.382 PM	000023.0332	000000.0005	000000.1662	000000.1548	000000.0869	-000000.0336	000000.9681	000002.0168	000004.9200	46221	00011	00408	01151	00053	00553	01814	00681	00132	0 0 0 1 0 1 1 1 1 1 1 1 1 1 1 1	0 0 0 0 0 0 0 0 0 0 0 0 0 0 0 0
2023-10-18T03-02-41.368 PM	000023.0351	000000.0005	000000.1513	000000.1501	000000.0869	-000000.0336	000000.9681	000002.2059	000005.1600	46224	00011	00372	01116	00053	00553	01814	00678	00136	0 0 0 1 0 1 1 1 1 1 1 1 1 1 1 1	0 0 0 0 0 0 0 0 0 0 0 0 0 0 0 0
2023-10-18T03-02-44.381 PM	000023.0332	000000.0009	000000.1554	000000.1498	000000.0828	-000000.0336	000000.9669	000002.0798	000005.1600	46221	00012	00382	01114	00051	00553	01812	00680	00136	0 0 0 1 0 1 1 1 1 1 1 1 1 1 1 1	0 0 0 0 0 0 0 0 0 0 0 0 0 0 0 0
2023-10-18T03-02-48.366 PM	000023.0351	000000.0009	000000.1642	000000.1554	000000.0869	-000000.0336	000000.9688	000002.1429	000005.6400	46224	00012	00403	01155	00053	00553	01815	00679	00144	0 0 0 1 0 1 1 1 1 1 1 1 1 1 1 1	0 0 0 0 0 0 0 0 0 0 0 0 0 0 0 0
2023-10-18T03-02-51.361 PM	000023.0357	000000.0009	000000.1505	000000.1513	000000.0848	-000000.0336	000000.9669	000002.1429	000005.4000	46225	00012	00370	01125	00052	00553	01812	00679	00140	0 0 0 1 0 1 1 1 1 1 1 1 1 1 1 1	0 0 0 0 0 0 0 0 0 0 0 0 0 0 0 0
2023-10-18T03-02-55.360 PM	000023.0370	000000.0009	000000.1687	000000.1532	000000.0848	-000000.0336	000000.9663	000002.0168	000004.9200	46227	00012	00414	01139	00052	00553	01811	00681	00132	0 0 0 1 0 1 1 1 1 1 1 1 1 1 1 1	0 0 0 0 0 0 0 0 0 0 0 0 0 0 0 0
2023-10-18T03-02-59.359 PM	000023.0370	000000.0005	000000.1517	000000.1516	000000.0889	-000000.0336	000000.9663	000002.1429	000005.4000	46227	00011	00373	01127	00054	00553	01811	00679	00140	0 0 0 1 0 1 1 1 1 1 1 1 1 1 1 1	0 0 0 0 0 0 0 0 0 0 0 0 0 0 0 0
2023-10-18T03-03-02.355 PM	000023.0351	000000.0005	000000.1513	000000.1510	000000.0848	-000000.0336	000000.9645	000002.0168	000005.1600	46224	00011	00372	01123	00052	00553	01808	00681	00136	0 0 0 1 0 1 1 1 1 1 1 1 1 1 1 1	0 0 0 0 0 0 0 0 0 0 0 0 0 0 0 0
2023-10-18T03-03-06.340 PM	000023.0357	000000.0005	000000.1650	000000.1542	000000.0869	-000000.0336	000000.9675	000002.1429	000005.4000	46225	00011	00405	01146	00053	00553	01813	00679	00140	0 0 0 1 0 1 1 1 1 1 1 1 1 1 1 1	0 0 0 0 0 0 0 0 0 0 0 0 0 0 0 0
2023-10-18T03-03-09.363 PM	000023.0370	000000.0005	000000.1708	000000.1542	000000.0848	-000000.0336	000000.9681	000002.1429	000005.4000	46227	00011	00419	01146	00052	00553	01814	00679	00140	0 0 0 1 0 1 1 1 1 1 1 1 1 1 1 1	0 0 0 0 0 0 0 0 0 0 0 0 0 0 0 0
2023-10-18T03-03-13.349 PM	000023.0427	000000.0005	000000.1509	000000.1504	000000.0848	-000000.0336	000000.9657	000002.0168	000005.1600	46236	00011	00371	01118	00052	00553	01810	00681	00136	0 0 0 1 0 1 1 1 1 1 1 1 1 1 1 1	0 0 0 0 0 0 0 0 0 0 0 0 0 0 0 0
2023-10-18T03-03-16.361 PM	000023.0414	000000.0005	000000.1596	000000.1498	000000.0848	-000000.0336	000000.9651	000002.2059	000005.1600	46234	00011	00392	01114	00052	00553	01809	00678	00136	0 0 0 1 0 1 1 1 1 1 1 1 1 1 1 1	0 0 0 0 0 0 0 0 0 0 0 0 0 0 0 0
2023-10-18T03-03-20.442 PM	000023.0332	000000.0005	000000.1575	000000.1561	000000.0848	-000000.0336	000000.9669	000002.0168	000005.1600	46221	00011	00387	01160	00052	00553	01812	00681	00136	0 0 0 1 0 1 1 1 1 1 1 1 1 1 1 1	0 0 0 0 0 0 0 0 0 0 0 0 0 0 0 0
2023-10-18T03-03-23.329 PM	000023.0256	000000.0005	000000.1530	000000.1513	000000.0848	-000000.0336	000000.9657	000002.0798	000005.6400	46209	00011	00376	01125	00052	00553	01810	00680	00144	0 0 0 1 0 1 1 1 1 1 1 1 1 1 1 1	0 0 0 0 0 0 0 0 0 0 0 0 0 0 0 0
2023-10-18T03-03-27.330 PM	000023.0218	000000.0009	000000.1671	000000.1567	000000.0869	-000000.0336	000000.9669	000002.2059	000005.4000	46203	00012	00410	01165	00053	00553	01812	00678	00140	0 0 0 1 0 1 1 1 1 1 1 1 1 1 1 1	0 0 0 0 0 0 0 0 0 0 0 0 0 0 0 0
2023-10-18T03-03-31.332 PM	000023.0180	000000.0005	000000.1509	000000.1515	000000.0869	-000000.0336	000000.9669	000002.0168	000005.6400	46197	00011	00371	01126	00053	00553	01812	00681	00144	0 0 0 1 0 1 1 1 1 1 1 1 1 1 1 1	0 0 0 0 0 0 0 0 0 0 0 0 0 0 0 0
2023-10-18T03-03-34.321 PM	000023.0148	000000.0005	000000.1513	000000.1516	000000.0808	-000000.0336	000000.9663	000002.0168	000005.1600	46192	00011	00372	01127	00050	00553	01811	00681	00136	0 0 0 1 0 1 1 1 1 1 1 1 1 1 1 1	0 0 0 0 0 0 0 0 0 0 0 0 0 0 0 0
2023-10-18T03-03-38.336 PM	000023.0116	000000.0005	000000.1671	000000.1562	000000.0869	-000000.0336	000000.9688	000002.1429	000005.1600	46187	00011	00410	01161	00053	00553	01815	00679	00136	0 0 0 1 0 1 1 1 1 1 1 1 1 1 1 1	0 0 0 0 0 0 0 0 0 0 0 0 0 0 0 0
2023-10-18T03-03-41.429 PM	000023.0116	000000.0009	000000.1683	000000.1566	000000.0848	-000000.0336	000000.9669	000002.0168	000005.1600	46187	00012	00413	01164	00052	00553	01812	00681	00136	0 0 0 1 0 1 1 1 1 1 1 1 1 1 1 1	0 0 0 0 0 0 0 0 0 0 0 0 0 0 0 0
2023-10-18T03-03-45.445 PM	000023.0053	000000.0005	000000.1496	000000.1529	000000.0828	-000000.0336	000000.9657	000002.0798	000004.9200	46177	00011	00368	01137	00051	00553	01810	00680	00132	0 0 0 1 0 1 1 1 1 1 1 1 1 1 1 1	0 0 0 0 0 0 0 0 0 0 0 0 0 0 0 0
2023-10-18T03-03-49.446 PM	000023.0046	000000.0005	000000.1692	000000.1562	000000.0869	-000000.0336	000000.9669	000002.2059	000005.4000	46176	00011	00415	01161	00053	00553	01812	00678	00140	0 0 0 1 0 1 1 1 1 1 1 1 1 1 1 1	0 0 0 0 0 0 0 0 0 0 0 0 0 0 0 0
2023-10-18T03-03-52.428 PM	000023.0027	000000.0005	000000.1525	000000.1565	000000.0869	-000000.0336	000000.9669	000002.0798	000005.4000	46173	00011	00375	01163	00053	00553	01812	00680	00140	0 0 0 1 0 1 1 1 1 1 1 1 1 1 1 1	0 0 0 0 0 0 0 0 0 0 0 0 0 0 0 0
2023-10-18T03-03-56.429 PM	000022.9996	000000.0005	000000.1658	000000.1525	000000.0848	-000000.0336	000000.9669	000002.0168	000005.1600	46168	00011	00407	01134	00052	00553	01812	00681	00136	0 0 0 1 0 1 1 1 1 1 1 1 1 1 1 1	0 0 0 0 0 0 0 0 0 0 0 0 0 0 0 0
2023-10-18T03-03-59.412 PM	000022.9958	000000.0009	000000.1646	000000.1565	000000.0828	-000000.0336	000000.9663	000002.0168	000005.4000	46162	00012	00404	01163	00051	00553	01811	00681	00140	0 0 0 1 0 1 1 1 1 1 1 1 1 1 1 1	0 0 0 0 0 0 0 0 0 0 0 0 0 0 0 0
2023-10-18T03-04-03.438 PM	000022.9869	000000.0005	000000.1521	000000.1510	000000.0848	-000000.0336	000000.9651	000002.1429	000005.1600	46148	00011	00374	01123	00052	00553	01809	00679	00136	0 0 0 1 0 1 1 1 1 1 1 1 1 1 1 1	0 0 0 0 0 0 0 0 0 0 0 0 0 0 0 0
2023-10-18T03-04-06.435 PM	000022.9812	000000.0005	000000.1517	000000.1515	000000.0828	-000000.0336	000000.9632	000002.6471	000005.1600	46139	00011	00373	01126	00051	00553	01806	00671	00136	0 0 0 1 0 1 1 1 1 1 1 1 1 1 1 1	0 0 0 0 0 0 0 0 0 0 0 0 0 0 0 0
2023-10-18T03-04-10.422 PM	000022.8012	000000.0009	000000.1696	000000.1576	000000.0889	-000000.0336	000000.9577	000003.1513	000004.9200	45855	00012	00416	01171	00054	00553	01797	00663	00132	0 0 0 1 0 1 1 1 1 1 1 1 1 1 1 1	0 0 0 0 0 0 0 0 0 0 0 0 0 0 0 0
2023-10-18T03-04-14.311 PM	000022.3384	000000.0005	000000.1563	000000.1516	000000.0869	000000.0000	000000.9547	000003.5294	000005.4000	45125	00011	00384	01127	00053	00553	01792	00657	00140	0 0 0 1 0 1 1 1 1 1 1 1 1 1 1 1	0 0 0 0 0 0 0 0 0 0 0 0 0 0 0 0
2023-10-18T03-04-17.418 PM	000021.9124	000000.0005	000000.1692	000000.1510	000000.0889	000000.0000	000000.9534	000003.8445	000005.6400	44453	00011	00415	01123	00054	00553	01790	00652	00144	0 0 0 1 0 1 1 1 1 1 1 1 1 1 1 1	0 0 0 0 0 0 0 0 0 0 0 0 0 0 0 0
2023-10-18T03-04-21.403 PM	000021.3444	000000.0005	000000.1866	000000.1567	000000.0909	000000.0000	000000.9528	000004.0966	000005.1600	43557	00011	00457	01165	00055	00553	01789	00648	00136	0 0 0 1 0 1 1 1 1 1 1 1 1 1 1 1	0 0 0 0 0 0 0 0 0 0 0 0 0 0 0 0
2023-10-18T03-04-24.479 PM	000020.9621	000000.0005	000000.1717	000000.1521	000000.0909	000000.0000	000000.9510	000003.9706	000005.4000	42954	00011	00421	01131	00055	00553	01786	00650	00140	0 0 0 1 0 1 1 1 1 1 1 1 1 1 1 1	0 0 0 0 0 0 0 0 0 0 0 0 0 0 0 0
2023-10-18T03-04-28.401 PM	000020.6021	000000.0005	000000.1937	000000.1529	000000.0909	000000.0000	000000.9534	000003.9706	000005.1600	42386	00011	00474	01137	00055	00553	01790	00650	00136	0 0 0 1 0 1 1 1 1 1 1 1 1 1 1 1	0 0 0 0 0 0 0 0 0 0 0 0 0 0 0 0
2023-10-18T03-04-31.463 PM	000020.4360	000000.0005	000000.1953	000000.1539	000000.0909	000000.0000	000000.9553	000003.8445	000005.1600	42124	00011	00478	01144	00055	00553	01793	00652	00136	0 0 0 1 0 1 1 1 1 1 1 1 1 1 1 1	0 0 0 0 0 0 0 0 0 0 0 0 0 0 0 0
2023-10-18T03-04-42.008 PM	000020.1748	000000.0009	000000.1879	000000.1544	000000.0909	000000.0000	000000.9565	000003.8445	000005.6400	41712	00012	00460	01148	00055	00553	01795	00652	00144	0 0 0 1 0 1 1 1 1 1 1 1 1 1 1 1	0 0 0 0 0 0 0 0 0 0 0 0 0 0 0 0
2023-10-18T03-04-45.005 PM	000020.1444	000000.0005	000000.1787	000000.1543	000000.0909	000000.0000	000000.9540	000003.9706	000005.4000	41664	00011	00438	01147	00055	00553	01791	00650	00140	0 0 0 1 0 1 1 1 1 1 1 1 1 1 1 1	0 0 0 0 0 0 0 0 0 0 0 0 0 0 0 0
2023-10-18T03-04-49.006 PM	000020.1241	000000.0005	000000.1700	000000.1500	000000.0889	000000.0000	000000.9547	000003.9076	000005.4000	41632	00011	00417	01115	00054	00553	01792	00651	00140	0 0 0 1 0 1 1 1 1 1 1 1 1 1 1 1	0 0 0 0 0 0 0 0 0 0 0 0 0 0 0 0
2023-10-18T03-04-51.988 PM	000020.1146	000000.0009	000000.1741	000000.1544	000000.0929	000000.0000	000000.9528	000004.0336	000004.9200	41617	00012	00427	01148	00056	00553	01789	00649	00132	0 0 0 1 0 1 1 1 1 1 1 1 1 1 1 1	0 0 0 0 0 0 0 0 0 0 0 0 0 0 0 0
2023-10-18T03-04-55.989 PM	000020.1057	000000.0005	000000.1579	000000.1493	000000.0909	000000.0000	000000.9534	000003.9706	000005.4000	41603	00011	00388	01110	00055	00553	01790	00650	00140	0 0 0 1 0 1 1 1 1 1 1 1 1 1 1 1	0 0 0 0 0 0 0 0 0 0 0 0 0 0 0 0
2023-10-18T03-04-59.035 PM	000020.0981	000000.0005	000000.1521	000000.1493	000000.0929	000000.0000	000000.9540	000004.0966	000005.4000	41591	00011	00374	01110	00056	00553	01791	00648	00140	0 0 0 1 0 1 1 1 1 1 1 1 1 1 1 1	0 0 0 0 0 0 0 0 0 0 0 0 0 0 0 0
2023-10-18T03-05-03.271 PM	000020.0898	000000.0005	000000.1650	000000.1534	000000.0889	000000.0000	000000.9522	000004.0966	000005.6400	41578	00011	00405	01140	00054	00553	01788	00648	00144	0 0 0 1 0 1 1 1 1 1 1 1 1 1 1 1	0 0 0 0 0 0 0 0 0 0 0 0 0 0 0 0
2023-10-18T03-05-07.273 PM	000020.0772	000000.0005	000000.1446	000000.1475	000000.0909	000000.0000	000000.9516	000004.1597	000005.4000	41558	00011	00356	01097	00055	00553	01787	00647	00140	0 0 0 1 0 1 1 1 1 1 1 1 1 1 1 1	0 0 0 0 0 0 0 0 0 0 0 0 0 0 0 0
2023-10-18T03-05-10.271 PM	000020.0715	000000.0005	000000.1451	000000.1479	000000.0909	000000.0000	000000.9504	000004.0336	000005.4000	41549	00011	00357	01100	00055	00553	01785	00649	00140	0 0 0 1 0 1 1 1 1 1 1 1 1 1 1 1	0 0 0 0 0 0 0 0 0 0 0 0 0 0 0 0
2023-10-18T03-05-14.274 PM	000020.0632	000000.0005	000000.1554	000000.1531	000000.0889	000000.0000	000000.9485	000004.0336	000005.6400	41536	00011	00382	01138	00054	00553	01782	00649	00144	0 0 0 1 0 1 1 1 1 1 1 1 1 1 1 1	0 0 0 0 0 0 0 0 0 0 0 0 0 0 0 0
2023-10-18T03-05-17.246 PM	000020.0562	000000.0005	000000.1413	000000.1531	000000.0909	-000000.0336	000000.9491	000004.0966	000005.1600	41525	00011	00348	01138	00055	00552	01783	00648	00136	0 0 0 1 0 1 1 1 1 1 1 1 1 1 1 1	0 0 0 0 0 0 0 0 0 0 0 0 0 0 0 0
2023-10-18T03-05-21.264 PM	000020.0467	000000.0005	000000.1475	000000.1482	000000.0909	-000000.0336	000000.9485	000004.0966	000005.1600	41510	00011	00363	01102	00055	00552	01782	00648	00136	0 0 0 1 0 1 1 1 1 1 1 1 1 1 1 1	0 0 0 0 0 0 0 0 0 0 0 0 0 0 0 0
2023-10-18T03-05-24.245 PM	000020.0417	000000.0005	000000.1505	000000.1521	000000.0889	-000000.0336	000000.9467	000004.2227	000005.1600	41502	00011	00370	01131	00054	00552	01779	00646	00136	0 0 0 1 0 1 1 1 1 1 1 1 1 1 1 1	0 0 0 0 0 0 0 0 0 0 0 0 0 0 0 0
2023-10-18T03-05-28.262 PM	000020.0341	000000.0005	000000.1297	000000.1485	000000.0889	-000000.0336	000000.9467	000004.2227	000005.4000	41490	00011	00320	01104	00054	00552	01779	00646	00140	0 0 0 1 0 1 1 1 1 1 1 1 1 1 1 1	0 0 0 0 0 0 0 0 0 0 0 0 0 0 0 0
2023-10-18T03-05-32.263 PM	000020.0271	000000.0005	000000.1426	000000.1536	000000.0929	-000000.0336	000000.9455	000004.1597	000005.6400	41479	00011	00351	01142	00056	00552	01777	00647	00144	0 0 0 1 0 1 1 1 1 1 1 1 1 1 1 1	0 0 0 0 0 0 0 0 0 0 0 0 0 0 0 0
2023-10-18T03-05-35.244 PM	000020.0220	000000.0005	000000.1426	000000.1529	000000.0909	-000000.0336	000000.9455	000004.2227	000005.4000	41471	00011	00351	01137	00055	00552	01777	00646	00140	0 0 0 1 0 1 1 1 1 1 1 1 1 1 1 1	0 0 0 0 0 0 0 0 0 0 0 0 0 0 0 0
2023-10-18T03-05-39.247 PM	000020.0169	000000.0005	000000.1259	000000.1474	000000.0909	-000000.0336	000000.9442	000004.1597	000005.6400	41463	00011	00311	01096	00055	00552	01775	00647	00144	0 0 0 1 0 1 1 1 1 1 1 1 1 1 1 1	0 0 0 0 0 0 0 0 0 0 0 0 0 0 0 0
2023-10-18T03-05-42.236 PM	000020.0144	000000.0005	000000.1243	000000.1481	000000.0909	-000000.0336	000000.9424	000004.1597	000005.1600	41459	00011	00307	01101	00055	00552	01772	00647	00136	0 0 0 1 0 1 1 1 1 1 1 1 1 1 1 1	0 0 0 0 0 0 0 0 0 0 0 0 0 0 0 0
2023-10-18T03-05-46.246 PM	000020.0087	000000.0005	000000.1384	000000.1527	000000.0869	-000000.0336	000000.9412	000004.2227	000004.9200	41450	00011	00341	01135	00053	00552	01770	00646	00132	0 0 0 1 0 1 1 1 1 1 1 1 1 1 1 1	0 0 0 0 0 0 0 0 0 0 0 0 0 0 0 0
2023-10-18T03-05-49.243 PM	000020.0043	000000.0005	000000.1180	000000.1508	000000.0929	-000000.0336	000000.9418	000004.2857	000005.6400	41443	00011	00292	01121	00056	00552	01771	00645	00144	0 0 0 1 0 1 1 1 1 1 1 1 1 1 1 1	0 0 0 0 0 0 0 0 0 0 0 0 0 0 0 0
2023-10-18T03-05-53.246 PM	000019.9992	000000.0009	000000.1338	000000.1489	000000.0889	-000000.0336	000000.9412	000004.2227	000005.1600	41435	00012	00330	01107	00054	00552	01770	00646	00136	0 0 0 1 0 1 1 1 1 1 1 1 1 1 1 1	0 0 0 0 0 0 0 0 0 0 0 0 0 0 0 0
2023-10-18T03-05-56.225 PM	000019.9935	000000.0005	000000.1318	000000.1532	000000.0869	-000000.0336	000000.9400	000004.2227	000005.6400	41426	00011	00325	01139	00053	00552	01768	00646	00144	0 0 0 1 0 1 1 1 1 1 1 1 1 1 1 1	0 0 0 0 0 0 0 0 0 0 0 0 0 0 0 0
2023-10-18T03-06-00.226 PM	000019.9878	000000.0005	000000.1101	000000.1478	000000.0889	-000000.0336	000000.9400	000004.4118	000005.1600	41417	00011	00273	01099	00054	00552	01768	00643	00136	0 0 0 1 0 1 1 1 1 1 1 1 1 1 1 1	0 0 0 0 0 0 0 0 0 0 0 0 0 0 0 0
2023-10-18T03-06-03.237 PM	000019.9833	000000.0005	000000.1110	000000.1474	000000.0889	-000000.0336	000000.9369	000004.3487	000005.4000	41410	00011	00275	01096	00054	00552	01763	00644	00140	0 0 0 1 0 1 1 1 1 1 1 1 1 1 1 1	0 0 0 0 0 0 0 0 0 0 0 0 0 0 0 0
2023-10-18T03-06-07.238 PM	000019.9745	000000.0005	000000.1293	000000.1521	000000.0909	-000000.0336	000000.9369	000004.2857	000004.9200	41396	00011	00319	01131	00055	00552	01763	00645	00132	0 0 0 1 0 1 1 1 1 1 1 1 1 1 1 1	0 0 0 0 0 0 0 0 0 0 0 0 0 0 0 0
2023-10-18T03-06-11.224 PM	000019.9637	000000.0005	000000.1126	000000.1467	000000.0889	-000000.0336	000000.9369	000004.3487	000004.9200	41379	00011	00279	01091	00054	00552	01763	00644	00132	0 0 0 1 0 1 1 1 1 1 1 1 1 1 1 1	0 0 0 0 0 0 0 0 0 0 0 0 0 0 0 0
2023-10-18T03-06-14.205 PM	000019.9580	000000.0005	000000.1068	000000.1464	000000.0869	-000000.0336	000000.9369	000004.4118	000005.1600	41370	00011	00265	01089	00053	00552	01763	00643	00136	0 0 0 1 0 1 1 1 1 1 1 1 1 1 1 1	0 0 0 0 0 0 0 0 0 0 0 0 0 0 0 0
2023-10-18T03-06-18.213 PM	000019.9497	000000.0005	000000.1189	000000.1505	000000.0889	-000000.0336	000000.9332	000004.4118	000005.6400	41357	00011	00294	01119	00054	00552	01757	00643	00144	0 0 0 1 0 1 1 1 1 1 1 1 1 1 1 1	0 0 0 0 0 0 0 0 0 0 0 0 0 0 0 0
2023-10-18T03-06-21.203 PM	000019.9459	000000.0005	000000.1093	000000.1468	000000.0909	-000000.0336	000000.9338	000004.3487	000005.6400	41351	00011	00271	01092	00055	00552	01758	00644	00144	0 0 0 1 0 1 1 1 1 1 1 1 1 1 1 1	0 0 0 0 0 0 0 0 0 0 0 0 0 0 0 0
2023-10-18T03-06-25.204 PM	000019.9402	000000.0005	000000.1139	000000.1508	000000.0889	-000000.0336	000000.9338	000004.4118	000005.1600	41342	00011	00282	01121	00054	00552	01758	00643	00136	0 0 0 1 0 1 1 1 1 1 1 1 1 1 1 1	0 0 0 0 0 0 0 0 0 0 0 0 0 0 0 0
2023-10-18T03-06-28.201 PM	000019.9333	000000.0005	000000.1139	000000.1510	000000.0869	-000000.0336	000000.9326	000004.4118	000005.4000	41331	00011	00282	01123	00053	00552	01756	00643	00140	0 0 0 1 0 1 1 1 1 1 1 1 1 1 1 1	0 0 0 0 0 0 0 0 0 0 0 0 0 0 0 0
2023-10-18T03-06-32.201 PM	000019.9250	000000.0005	000000.1018	000000.1459	000000.0889	-000000.0336	000000.9308	000004.3487	000005.4000	41318	00011	00253	01085	00054	00552	01753	00644	00140	0 0 0 1 0 1 1 1 1 1 1 1 1 1 1 1	0 0 0 0 0 0 0 0 0 0 0 0 0 0 0 0
2023-10-18T03-06-35.215 PM	000019.9187	000000.0005	000000.1027	000000.1455	000000.0869	-000000.0336	000000.9283	000004.3487	000005.4000	41308	00011	00255	01082	00053	00552	01749	00644	00140	0 0 0 1 0 1 1 1 1 1 1 1 1 1 1 1	0 0 0 0 0 0 0 0 0 0 0 0 0 0 0 0
2023-10-18T03-06-39.215 PM	000019.9117	000000.0005	000000.1089	000000.1512	000000.0909	-000000.0336	000000.9277	000004.5378	000005.6400	41297	00011	00270	01124	00055	00552	01748	00641	00144	0 0 0 1 0 1 1 1 1 1 1 1 1 1 1 1	0 0 0 0 0 0 0 0 0 0 0 0 0 0 0 0
2023-10-18T03-06-42.197 PM	000019.9028	000000.0009	000000.1010	000000.1512	000000.0889	-000000.0336	000000.9271	000004.4748	000005.4000	41283	00012	00251	01124	00054	00552	01747	00642	00140	0 0 0 1 0 1 1 1 1 1 1 1 1 1 1 1	0 0 0 0 0 0 0 0 0 0 0 0 0 0 0 0
2023-10-18T03-06-46.198 PM	000019.8971	000000.0005	000000.1056	000000.1462	000000.0869	-000000.0336	000000.9301	000004.4748	000005.6400	41274	00011	00262	01087	00053	00552	01752	00642	00144	0 0 0 1 0 1 1 1 1 1 1 1 1 1 1 1	0 0 0 0 0 0 0 0 0 0 0 0 0 0 0 0
2023-10-18T03-06-50.293 PM	000019.8921	000000.0005	000000.0935	000000.1519	000000.0869	-000000.0336	000000.9246	000004.4748	000005.4000	41266	00011	00233	01129	00053	00552	01743	00642	00140	0 0 0 1 0 1 1 1 1 1 1 1 1 1 1 1	0 0 0 0 0 0 0 0 0 0 0 0 0 0 0 0
2023-10-18T03-06-53.190 PM	000019.8851	000000.0005	000000.0902	000000.1462	000000.0869	-000000.0336	000000.9246	000004.4748	000005.6400	41255	00011	00225	01087	00053	00552	01743	00642	00144	0 0 0 1 0 1 1 1 1 1 1 1 1 1 1 1	0 0 0 0 0 0 0 0 0 0 0 0 0 0 0 0
2023-10-18T03-06-57.300 PM	000019.8737	000000.0005	000000.1039	000000.1504	000000.0889	-000000.0336	000000.9246	000004.6008	000005.4000	41237	00011	00258	01118	00054	00552	01743	00640	00140	0 0 0 1 0 1 1 1 1 1 1 1 1 1 1 1	0 0 0 0 0 0 0 0 0 0 0 0 0 0 0 0
2023-10-18T03-07-00.289 PM	000019.8673	000000.0005	000000.1056	000000.1512	000000.0889	-000000.0336	000000.9234	000004.6008	000004.9200	41227	00011	00262	01124	00054	00552	01741	00640	00132	0 0 0 1 0 1 1 1 1 1 1 1 1 1 1 1	0 0 0 0 0 0 0 0 0 0 0 0 0 0 0 0
2023-10-18T03-07-04.306 PM	000019.8585	000000.0005	000000.0844	000000.1472	000000.0889	-000000.0336	000000.9234	000004.5378	000004.9200	41213	00011	00211	01095	00054	00552	01741	00641	00132	0 0 0 1 0 1 1 1 1 1 1 1 1 1 1 1	0 0 0 0 0 0 0 0 0 0 0 0 0 0 0 0
2023-10-18T03-07-07.193 PM	000019.8509	000000.0005	000000.0823	000000.1468	000000.0909	-000000.0336	000000.9216	000004.6639	000005.1600	41201	00011	00206	01092	00055	00552	01738	00639	00136	0 0 0 1 0 1 1 1 1 1 1 1 1 1 1 1	0 0 0 0 0 0 0 0 0 0 0 0 0 0 0 0
2023-10-18T03-07-11.194 PM	000019.8388	000000.0005	000000.0993	000000.1505	000000.0909	-000000.0336	000000.9216	000004.5378	000005.6400	41182	00011	00247	01119	00055	00552	01738	00641	00144	0 0 0 1 0 1 1 1 1 1 1 1 1 1 1 1	0 0 0 0 0 0 0 0 0 0 0 0 0 0 0 0
2023-10-18T03-07-14.175 PM	000019.8312	000000.0005	000000.0864	000000.1498	000000.0889	-000000.0336	000000.9191	000004.6008	000005.6400	41170	00011	00216	01114	00054	00552	01734	00640	00144	0 0 0 1 0 1 1 1 1 1 1 1 1 1 1 1	0 0 0 0 0 0 0 0 0 0 0 0 0 0 0 0
2023-10-18T03-07-18.177 PM	000019.8211	000000.0005	000000.0943	000000.1464	000000.0889	-000000.0336	000000.9216	000004.6008	000004.9200	41154	00011	00235	01089	00054	00552	01738	00640	00132	0 0 0 1 0 1 1 1 1 1 1 1 1 1 1 1	0 0 0 0 0 0 0 0 0 0 0 0 0 0 0 0
2023-10-18T03-07-22.287 PM	000019.8115	000000.0005	000000.0765	000000.1500	000000.0889	-000000.0336	000000.9191	000004.6639	000005.6400	41139	00011	00192	01115	00054	00552	01734	00639	00144	0 0 0 1 0 1 1 1 1 1 1 1 1 1 1 1	0 0 0 0 0 0 0 0 0 0 0 0 0 0 0 0
2023-10-18T03-07-25.283 PM	000019.8020	000000.0005	000000.0781	000000.1456	000000.0869	-000000.0336	000000.9179	000004.7269	000005.4000	41124	00011	00196	01083	00053	00552	01732	00638	00140	0 0 0 1 0 1 1 1 1 1 1 1 1 1 1 1	0 0 0 0 0 0 0 0 0 0 0 0 0 0 0 0
2023-10-18T03-07-29.175 PM	000019.7887	000000.0005	000000.0935	000000.1508	000000.0909	-000000.0336	000000.9191	000004.5378	000005.4000	41103	00011	00233	01121	00055	00552	01734	00641	00140	0 0 0 1 0 1 1 1 1 1 1 1 1 1 1 1	0 0 0 0 0 0 0 0 0 0 0 0 0 0 0 0
2023-10-18T03-07-32.171 PM	000019.7799	000000.0005	000000.0931	000000.1520	000000.0889	-000000.0336	000000.9167	000004.6008	000005.6400	41089	00011	00232	01130	00054	00552	01730	00640	00144	0 0 0 1 0 1 1 1 1 1 1 1 1 1 1 1	0 0 0 0 0 0 0 0 0 0 0 0 0 0 0 0
2023-10-18T03-07-36.285 PM	000019.7716	000000.0005	000000.0723	000000.1460	000000.0909	-000000.0336	000000.9148	000004.6639	000005.4000	41076	00011	00182	01086	00055	00552	01727	00639	00140	0 0 0 1 0 1 1 1 1 1 1 1 1 1 1 1	0 0 0 0 0 0 0 0 0 0 0 0 0 0 0 0
2023-10-18T03-07-39.282 PM	000019.7634	000000.0005	000000.0723	000000.1462	000000.0929	-000000.0336	000000.9142	000004.6639	000005.4000	41063	00011	00182	01087	00056	00552	01726	00639	00140	0 0 0 1 0 1 1 1 1 1 1 1 1 1 1 1	0 0 0 0 0 0 0 0 0 0 0 0 0 0 0 0
2023-10-18T03-07-43.330 PM	000019.7551	000000.0005	000000.0881	000000.1513	000000.0909	-000000.0336	000000.9154	000004.7899	000005.1600	41050	00011	00220	01125	00055	00552	01728	00637	00136	0 0 0 1 0 1 1 1 1 1 1 1 1 1 1 1	0 0 0 0 0 0 0 0 0 0 0 0 0 0 0 0
2023-10-18T03-07-52.257 PM	000019.7367	000000.0005	000000.0669	000000.1460	000000.0889	-000000.0336	000000.9124	000004.8529	000004.9200	41021	00011	00169	01086	00054	00552	01723	00636	00132	0 0 0 1 0 1 1 1 1 1 1 1 1 1 1 1	0 0 0 0 0 0 0 0 0 0 0 0 0 0 0 0
2023-10-18T03-07-56.259 PM	000019.7279	000000.0005	000000.0831	000000.1505	000000.0889	-000000.0336	000000.9124	000004.6639	000005.1600	41007	00011	00208	01119	00054	00552	01723	00639	00136	0 0 0 1 0 1 1 1 1 1 1 1 1 1 1 1	0 0 0 0 0 0 0 0 0 0 0 0 0 0 0 0
2023-10-18T03-07-59.271 PM	000019.7222	000000.0005	000000.0786	000000.1509	000000.0889	-000000.0336	000000.9118	000004.7269	000005.1600	40998	00011	00197	01122	00054	00552	01722	00638	00136	0 0 0 1 0 1 1 1 1 1 1 1 1 1 1 1	0 0 0 0 0 0 0 0 0 0 0 0 0 0 0 0
2023-10-18T03-08-03.304 PM	000019.7139	000000.0009	000000.0719	000000.1463	000000.0909	-000000.0336	000000.9105	000004.7899	000005.4000	40985	00012	00181	01088	00055	00552	01720	00637	00140	0 0 0 1 0 1 1 1 1 1 1 1 1 1 1 1	0 0 0 0 0 0 0 0 0 0 0 0 0 0 0 0
2023-10-18T03-08-06.271 PM	000019.7076	000000.0005	000000.0761	000000.1498	000000.0889	-000000.0336	000000.9099	000004.8529	000005.6400	40975	00011	00191	01114	00054	00552	01719	00636	00144	0 0 0 1 0 1 1 1 1 1 1 1 1 1 1 1	0 0 0 0 0 0 0 0 0 0 0 0 0 0 0 0
2023-10-18T03-08-09.863 PM	000019.7019	000000.0005	000000.0628	000000.1464	000000.0909	-000000.0336	000000.9087	000004.9160	000005.4000	40966	00011	00159	01089	00055	00552	01717	00635	00140	0 0 0 1 0 1 1 1 1 1 1 1 1 1 1 1	0 0 0 0 0 0 0 0 0 0 0 0 0 0 0 0
2023-10-18T03-08-13.846 PM	000019.6955	000000.0005	000000.0761	000000.1509	000000.0869	-000000.0336	000000.9081	000004.7269	000005.6400	40956	00011	00191	01122	00053	00552	01716	00638	00144	0 0 0 1 0 1 1 1 1 1 1 1 1 1 1 1	0 0 0 0 0 0 0 0 0 0 0 0 0 0 0 0
2023-10-18T03-08-16.859 PM	000019.6936	000000.0005	000000.0761	000000.1509	000000.0869	-000000.0336	000000.9056	000004.7899	000005.4000	40953	00011	00191	01122	00053	00552	01712	00637	00140	0 0 0 1 0 1 1 1 1 1 1 1 1 1 1 1	0 0 0 0 0 0 0 0 0 0 0 0 0 0 0 0
2023-10-18T03-08-20.846 PM	000019.6848	000000.0005	000000.0628	000000.1455	000000.0889	-000000.0336	000000.9050	000004.7899	000005.6400	40939	00011	00159	01082	00054	00552	01711	00637	00144	0 0 0 1 0 1 1 1 1 1 1 1 1 1 1 1	0 0 0 0 0 0 0 0 0 0 0 0 0 0 0 0
2023-10-18T03-08-23.859 PM	000019.6791	000000.0005	000000.0565	000000.1457	000000.0889	-000000.0336	000000.9056	000004.7899	000005.1600	40930	00011	00144	01084	00054	00552	01712	00637	00136	0 0 0 1 0 1 1 1 1 1 1 1 1 1 1 1	0 0 0 0 0 0 0 0 0 0 0 0 0 0 0 0
2023-10-18T03-08-27.844 PM	000019.6727	000000.0005	000000.0711	000000.1517	000000.0909	-000000.0336	000000.9050	000004.8529	000005.4000	40920	00011	00179	01128	00055	00552	01711	00636	00140	0 0 0 1 0 1 1 1 1 1 1 1 1 1 1 1	0 0 0 0 0 0 0 0 0 0 0 0 0 0 0 0
2023-10-18T03-08-31.861 PM	000019.6695	000000.0005	000000.0565	000000.1457	000000.0889	-000000.0336	000000.9032	000004.9160	000005.4000	40915	00011	00144	01084	00054	00552	01708	00635	00140	0 0 0 1 0 1 1 1 1 1 1 1 1 1 1 1	0 0 0 0 0 0 0 0 0 0 0 0 0 0 0 0
2023-10-18T03-08-34.835 PM	000019.6664	000000.0005	000000.0690	000000.1459	000000.0909	-000000.0336	000000.9032	000004.9160	000005.6400	40910	00011	00174	01085	00055	00552	01708	00635	00144	0 0 0 1 0 1 1 1 1 1 1 1 1 1 1 1	0 0 0 0 0 0 0 0 0 0 0 0 0 0 0 0
2023-10-18T03-08-38.836 PM	000019.6550	000000.0005	000000.0520	000000.1510	000000.0889	-000000.0336	000000.9032	000004.8529	000004.9200	40892	00011	00133	01123	00054	00552	01708	00636	00132	0 0 0 1 0 1 1 1 1 1 1 1 1 1 1 1	0 0 0 0 0 0 0 0 0 0 0 0 0 0 0 0
2023-10-18T03-08-41.848 PM	000019.6499	000000.0005	000000.0503	000000.1462	000000.0889	-000000.0336	000000.9032	000004.8529	000005.1600	40884	00011	00129	01087	00054	00552	01708	00636	00136	0 0 0 1 0 1 1 1 1 1 1 1 1 1 1 1	0 0 0 0 0 0 0 0 0 0 0 0 0 0 0 0
2023-10-18T03-08-45.864 PM	000019.6423	000000.0005	000000.0661	000000.1512	000000.0909	-000000.0336	000000.9026	000004.8529	000005.4000	40872	00011	00167	01124	00055	00552	01707	00636	00140	0 0 0 1 0 1 1 1 1 1 1 1 1 1 1 1	0 0 0 0 0 0 0 0 0 0 0 0 0 0 0 0
2023-10-18T03-08-48.829 PM	000019.6372	000000.0005	000000.0669	000000.1508	000000.0909	-000000.0336	000000.9026	000004.9160	000005.4000	40864	00011	00169	01121	00055	00552	01707	00635	00140	0 0 0 1 0 1 1 1 1 1 1 1 1 1 1 1	0 0 0 0 0 0 0 0 0 0 0 0 0 0 0 0
2023-10-18T03-08-52.845 PM	000019.6321	000000.0005	000000.0503	000000.1459	000000.0909	-000000.0336	000000.9007	000004.8529	000005.6400	40856	00011	00129	01085	00055	00552	01704	00636	00144	0 0 0 1 0 1 1 1 1 1 1 1 1 1 1 1	0 0 0 0 0 0 0 0 0 0 0 0 0 0 0 0
2023-10-18T03-08-56.831 PM	000019.6290	000000.0005	000000.0594	000000.1505	000000.0889	-000000.0336	000000.9007	000004.9160	000005.4000	40851	00011	00151	01119	00054	00552	01704	00635	00140	0 0 0 1 0 1 1 1 1 1 1 1 1 1 1 1	0 0 0 0 0 0 0 0 0 0 0 0 0 0 0 0
2023-10-18T03-08-59.827 PM	000019.6264	000000.0005	000000.0598	000000.1504	000000.0909	-000000.0336	000000.9007	000004.9160	000004.9200	40847	00011	00152	01118	00055	00552	01704	00635	00132	0 0 0 1 0 1 1 1 1 1 1 1 1 1 1 1	0 0 0 0 0 0 0 0 0 0 0 0 0 0 0 0
2023-10-18T03-09-03.827 PM	000019.6239	000000.0005	000000.0453	000000.1457	000000.0909	-000000.0336	000000.9007	000004.9790	000005.4000	40843	00011	00117	01084	00055	00552	01704	00634	00140	0 0 0 1 0 1 1 1 1 1 1 1 1 1 1 1	0 0 0 0 0 0 0 0 0 0 0 0 0 0 0 0
2023-10-18T03-09-06.824 PM	000019.6207	000000.0005	000000.0586	000000.1475	000000.0889	-000000.0336	000000.9001	000004.9160	000005.1600	40838	00011	00149	01097	00054	00552	01703	00635	00136	0 0 0 1 0 1 1 1 1 1 1 1 1 1 1 1	0 0 0 0 0 0 0 0 0 0 0 0 0 0 0 0
2023-10-18T03-09-10.811 PM	000019.6195	000000.0005	000000.0432	000000.1494	000000.0909	-000000.0336	000000.8995	000004.9790	000005.4000	40836	00011	00112	01111	00055	00552	01702	00634	00140	0 0 0 1 0 1 1 1 1 1 1 1 1 1 1 1	0 0 0 0 0 0 0 0 0 0 0 0 0 0 0 0
2023-10-18T03-09-13.823 PM	000019.6169	000000.0005	000000.0449	000000.1459	000000.0889	-000000.0336	000000.8977	000004.9160	000004.9200	40832	00011	00116	01085	00054	00552	01699	00635	00132	0 0 0 1 0 1 1 1 1 1 1 1 1 1 1 1	0 0 0 0 0 0 0 0 0 0 0 0 0 0 0 0
2023-10-18T03-09-17.855 PM	000019.6163	000000.0005	000000.0553	000000.1516	000000.0909	-000000.0336	000000.8983	000004.9160	000005.8800	40831	00011	00141	01127	00055	00552	01700	00635	00148	0 0 0 1 0 1 1 1 1 1 1 1 1 1 1 1	0 0 0 0 0 0 0 0 0 0 0 0 0 0 0 0
2023-10-18T03-09-20.804 PM	000019.6138	000000.0005	000000.0536	000000.1510	000000.0909	-000000.0336	000000.8977	000005.1050	000005.4000	40827	00011	00137	01123	00055	00552	01699	00632	00140	0 0 0 1 0 1 1 1 1 1 1 1 1 1 1 1	0 0 0 0 0 0 0 0 0 0 0 0 0 0 0 0
2023-10-18T03-09-24.821 PM	000019.6119	000000.0005	000000.0387	000000.1470	000000.0909	-000000.0336	000000.8977	000005.0420	000005.4000	40824	00011	00101	01093	00055	00552	01699	00633	00140	0 0 0 1 0 1 1 1 1 1 1 1 1 1 1 1	0 0 0 0 0 0 0 0 0 0 0 0 0 0 0 0
2023-10-18T03-09-28.794 PM	000019.6106	000000.0005	000000.0544	000000.1508	000000.0909	-000000.0336	000000.8977	000005.1050	000005.1600	40822	00011	00139	01121	00055	00552	01699	00632	00136	0 0 0 1 0 1 1 1 1 1 1 1 1 1 1 1	0 0 0 0 0 0 0 0 0 0 0 0 0 0 0 0
2023-10-18T03-09-31.807 PM	000019.6074	000000.0005	000000.0536	000000.1502	000000.0889	-000000.0336	000000.8958	000005.0420	000005.4000	40817	00011	00137	01117	00054	00552	01696	00633	00140	0 0 0 1 0 1 1 1 1 1 1 1 1 1 1 1	0 0 0 0 0 0 0 0 0 0 0 0 0 0 0 0
2023-10-18T03-09-35.793 PM	000019.6036	000000.0005	000000.0374	000000.1470	000000.0909	-000000.0336	000000.8946	000005.0420	000005.1600	40811	00011	00098	01093	00055	00552	01694	00633	00136	0 0 0 1 0 1 1 1 1 1 1 1 1 1 1 1	0 0 0 0 0 0 0 0 0 0 0 0 0 0 0 0
2023-10-18T03-09-38.805 PM	000019.5998	000000.0005	000000.0482	000000.1500	000000.0929	-000000.0336	000000.8940	000004.9790	000005.4000	40805	00011	00124	01115	00056	00552	01693	00634	00140	0 0 0 1 0 1 1 1 1 1 1 1 1 1 1 1	0 0 0 0 0 0 0 0 0 0 0 0 0 0 0 0
2023-10-18T03-09-42.805 PM	000019.5973	000000.0005	000000.0357	000000.1470	000000.0909	-000000.0336	000000.8934	000004.9790	000005.1600	40801	00011	00094	01093	00055	00552	01692	00634	00136	0 0 0 1 0 1 1 1 1 1 1 1 1 1 1 1	0 0 0 0 0 0 0 0 0 0 0 0 0 0 0 0
2023-10-18T03-09-45.801 PM	000019.5941	000000.0005	000000.0337	000000.1463	000000.0889	-000000.0336	000000.8952	000005.1050	000005.4000	40796	00011	00089	01088	00054	00552	01695	00632	00140	0 0 0 1 0 1 1 1 1 1 1 1 1 1 1 1	0 0 0 0 0 0 0 0 0 0 0 0 0 0 0 0
2023-10-18T03-09-50.077 PM	000019.5903	000000.0009	000000.0474	000000.1513	000000.0889	-000000.0336	000000.8964	000005.0420	000005.4000	40790	00012	00122	01125	00054	00552	01697	00633	00140	0 0 0 1 0 1 1 1 1 1 1 1 1 1 1 1	0 0 0 0 0 0 0 0 0 0 0 0 0 0 0 0
2023-10-18T03-09-53.077 PM	000019.5890	000000.0005	000000.0482	000000.1506	000000.0909	000000.0000	000000.8922	000005.0420	000005.1600	40788	00011	00124	01120	00055	00553	01690	00633	00136	0 0 0 1 0 1 1 1 1 1 1 1 1 1 1 1	0 0 0 0 0 0 0 0 0 0 0 0 0 0 0 0
2023-10-18T03-09-57.170 PM	000019.5852	000000.0005	000000.0308	000000.1457	000000.0909	000000.0000	000000.8928	000005.1050	000005.4000	40782	00011	00082	01084	00055	00553	01691	00632	00140	0 0 0 1 0 1 1 1 1 1 1 1 1 1 1 1	0 0 0 0 0 0 0 0 0 0 0 0 0 0 0 0
2023-10-18T03-10-01.061 PM	000019.5776	000000.0005	000000.0436	000000.1516	000000.0889	000000.0000	000000.8909	000005.1050	000005.4000	40770	00011	00113	01127	00054	00553	01688	00632	00140	0 0 0 1 0 1 1 1 1 1 1 1 1 1 1 1	0 0 0 0 0 0 0 0 0 0 0 0 0 0 0 0
2023-10-18T03-10-04.060 PM	000019.5732	000000.0005	000000.0341	000000.1523	000000.0889	000000.0000	000000.8897	000005.1050	000004.6800	40763	00011	00090	01132	00054	00553	01686	00632	00128	0 0 0 1 0 1 1 1 1 1 1 1 1 1 1 1	0 0 0 0 0 0 0 0 0 0 0 0 0 0 0 0
2023-10-18T03-10-08.046 PM	000019.5662	000000.0005	000000.0387	000000.1453	000000.0929	000000.0000	000000.8903	000005.0420	000005.4000	40752	00011	00101	01081	00056	00553	01687	00633	00140	0 0 0 1 0 1 1 1 1 1 1 1 1 1 1 1	0 0 0 0 0 0 0 0 0 0 0 0 0 0 0 0
2023-10-18T03-10-11.059 PM	000019.5630	000000.0005	000000.0445	000000.1506	000000.0889	000000.0000	000000.8885	000005.1681	000005.4000	40747	00011	00115	01120	00054	00553	01684	00631	00140	0 0 0 1 0 1 1 1 1 1 1 1 1 1 1 1	0 0 0 0 0 0 0 0 0 0 0 0 0 0 0 0
2023-10-18T03-10-15.060 PM	000019.5580	000000.0005	000000.0212	000000.1464	000000.0909	000000.0000	000000.8891	000005.1681	000005.4000	40739	00011	00059	01089	00055	00553	01685	00631	00140	0 0 0 1 0 1 1 1 1 1 1 1 1 1 1 1	0 0 0 0 0 0 0 0 0 0 0 0 0 0 0 0
2023-10-18T03-10-18.057 PM	000019.5548	000000.0005	000000.0216	000000.1460	000000.0909	000000.0000	000000.8873	000005.1050	000005.1600	40734	00011	00060	01086	00055	00553	01682	00632	00136	0 0 0 1 0 1 1 1 1 1 1 1 1 1 1 1	0 0 0 0 0 0 0 0 0 0 0 0 0 0 0 0
2023-10-18T03-10-22.048 PM	000019.5516	000000.0005	000000.0387	000000.1510	000000.0909	000000.0000	000000.8873	000005.1050	000005.4000	40729	00011	00101	01123	00055	00553	01682	00632	00140	0 0 0 1 0 1 1 1 1 1 1 1 1 1 1 1	0 0 0 0 0 0 0 0 0 0 0 0 0 0 0 0
2023-10-18T03-10-25.055 PM	000019.5478	000000.0005	000000.0399	000000.1501	000000.0909	000000.0000	000000.8891	000005.1681	000005.6400	40723	00011	00104	01116	00055	00553	01685	00631	00144	0 0 0 1 0 1 1 1 1 1 1 1 1 1 1 1	0 0 0 0 0 0 0 0 0 0 0 0 0 0 0 0
2023-10-18T03-10-29.040 PM	000019.5421	000000.0005	000000.0220	000000.1460	000000.0889	000000.0000	000000.8873	000005.1050	000005.4000	40714	00011	00061	01086	00054	00553	01682	00632	00140	0 0 0 1 0 1 1 1 1 1 1 1 1 1 1 1	0 0 0 0 0 0 0 0 0 0 0 0 0 0 0 0
2023-10-18T03-10-33.027 PM	000019.5371	000000.0005	000000.0370	000000.1490	000000.0889	000000.0000	000000.8860	000005.1050	000005.1600	40706	00011	00097	01108	00054	00553	01680	00632	00136	0 0 0 1 0 1 1 1 1 1 1 1 1 1 1 1	0 0 0 0 0 0 0 0 0 0 0 0 0 0 0 0
2023-10-18T03-10-36.039 PM	000019.5326	000000.0005	000000.0175	000000.1482	000000.0889	000000.0000	000000.8860	000005.2941	000005.4000	40699	00011	00050	01102	00054	00553	01680	00629	00140	0 0 0 1 0 1 1 1 1 1 1 1 1 1 1 1	0 0 0 0 0 0 0 0 0 0 0 0 0 0 0 0
2023-10-18T03-10-40.024 PM	000019.5256	000000.0005	000000.0328	000000.1443	000000.0889	000000.0000	000000.8860	000005.1681	000005.4000	40688	00011	00087	01073	00054	00553	01680	00631	00140	0 0 0 1 0 1 1 1 1 1 1 1 1 1 1 1	0 0 0 0 0 0 0 0 0 0 0 0 0 0 0 0
2023-10-18T03-10-43.037 PM	000019.5231	000000.0005	000000.0320	000000.1498	000000.0889	000000.0000	000000.8866	000005.1681	000005.4000	40684	00011	00085	01114	00054	00553	01681	00631	00140	0 0 0 1 0 1 1 1 1 1 1 1 1 1 1 1	0 0 0 0 0 0 0 0 0 0 0 0 0 0 0 0
2023-10-18T03-10-47.022 PM	000019.5161	000000.0005	000000.0162	000000.1441	000000.0909	000000.0000	000000.8842	000005.2941	000005.1600	40673	00011	00047	01072	00055	00553	01677	00629	00136	0 0 0 1 0 1 1 1 1 1 1 1 1 1 1 1	0 0 0 0 0 0 0 0 0 0 0 0 0 0 0 0
2023-10-18T03-10-50.035 PM	000019.5155	000000.0005	000000.0166	000000.1436	000000.0909	000000.0000	000000.8836	000005.1050	000004.9200	40672	00011	00048	01068	00055	00553	01676	00632	00132	0 0 0 1 0 1 1 1 1 1 1 1 1 1 1 1	0 0 0 0 0 0 0 0 0 0 0 0 0 0 0 0
2023-10-18T03-10-54.021 PM	000019.5123	000000.0005	000000.0328	000000.1493	000000.0889	000000.0000	000000.8842	000005.2941	000004.9200	40667	00011	00087	01110	00054	00553	01677	00629	00132	0 0 0 1 0 1 1 1 1 1 1 1 1 1 1 1	0 0 0 0 0 0 0 0 0 0 0 0 0 0 0 0
2023-10-18T03-10-58.006 PM	000019.5054	000000.0005	000000.0162	000000.1443	000000.0909	000000.0000	000000.8811	000005.2941	000005.4000	40656	00011	00047	01073	00055	00553	01672	00629	00140	0 0 0 1 0 1 1 1 1 1 1 1 1 1 1 1	0 0 0 0 0 0 0 0 0 0 0 0 0 0 0 0
2023-10-18T03-11-01.018 PM	000019.5009	000000.0005	000000.0091	000000.1438	000000.0869	000000.0000	000000.8830	000005.1681	000005.6400	40649	00011	00030	01070	00053	00553	01675	00631	00144	0 0 0 1 0 1 1 1 1 1 1 1 1 1 1 1	0 0 0 0 0 0 0 0 0 0 0 0 0 0 0 0
2023-10-18T03-11-05.018 PM	000019.4965	000000.0005	000000.0274	000000.1486	000000.0909	000000.0000	000000.8830	000005.1681	000005.4000	40642	00011	00074	01105	00055	00553	01675	00631	00140	0 0 0 1 0 1 1 1 1 1 1 1 1 1 1 1	0 0 0 0 0 0 0 0 0 0 0 0 0 0 0 0
2023-10-18T03-11-08.014 PM	000019.4946	000000.0005	000000.0104	000000.1467	000000.0889	000000.0000	000000.8836	000005.3571	000005.6400	40639	00011	00033	01091	00054	00553	01676	00628	00144	0 0 0 1 0 1 1 1 1 1 1 1 1 1 1 1	0 0 0 0 0 0 0 0 0 0 0 0 0 0 0 0
2023-10-18T03-11-12.125 PM	000019.4863	000000.0005	000000.0254	000000.1471	000000.0929	000000.0000	000000.8824	000005.2941	000004.9200	40626	00011	00069	01094	00056	00553	01674	00629	00132	0 0 0 1 0 1 1 1 1 1 1 1 1 1 1 1	0 0 0 0 0 0 0 0 0 0 0 0 0 0 0 0
2023-10-18T03-11-15.108 PM	000019.4825	000000.0005	000000.0254	000000.1486	000000.0909	000000.0000	000000.8799	000005.1681	000005.1600	40620	00011	00069	01105	00055	00553	01670	00631	00136	0 0 0 1 0 1 1 1 1 1 1 1 1 1 1 1	0 0 0 0 0 0 0 0 0 0 0 0 0 0 0 0
2023-10-18T03-11-19.109 PM	000019.4730	000000.0005	000000.0137	000000.1436	000000.0889	000000.0000	000000.8817	000005.2311	000005.4000	40605	00011	00041	01068	00054	00553	01673	00630	00140	0 0 0 1 0 1 1 1 1 1 1 1 1 1 1 1	0 0 0 0 0 0 0 0 0 0 0 0 0 0 0 0
2023-10-18T03-11-23.001 PM	000019.4654	000000.0005	000000.0249	000000.1498	000000.0929	000000.0000	000000.8811	000005.3571	000005.4000	40593	00011	00068	01114	00056	00553	01672	00628	00140	0 0 0 1 0 1 1 1 1 1 1 1 1 1 1 1	0 0 0 0 0 0 0 0 0 0 0 0 0 0 0 0
2023-10-18T03-11-25.990 PM	000019.4616	000000.0005	000000.0208	000000.1490	000000.0909	000000.0000	000000.8824	000005.2941	000004.9200	40587	00011	00058	01108	00055	00553	01674	00629	00132	0 0 0 1 0 1 1 1 1 1 1 1 1 1 1 1	0 0 0 0 0 0 0 0 0 0 0 0 0 0 0 0
2023-10-18T03-11-30.001 PM	000019.4565	000000.0005	000000.0071	000000.1434	000000.0909	000000.0000	000000.8805	000005.2311	000005.1600	40579	00011	00025	01067	00055	00553	01671	00630	00136	0 0 0 1 0 1 1 1 1 1 1 1 1 1 1 1	0 0 0 0 0 0 0 0 0 0 0 0 0 0 0 0
2023-10-18T03-11-32.982 PM	000019.4546	000000.0005	000000.0150	000000.1437	000000.0909	000000.0000	000000.8805	000005.3571	000005.4000	40576	00011	00044	01069	00055	00553	01671	00628	00140	0 0 0 1 0 1 1 1 1 1 1 1 1 1 1 1	0 0 0 0 0 0 0 0 0 0 0 0 0 0 0 0
2023-10-18T03-11-36.998 PM	000019.4483	000000.0005	000000.0121	000000.1491	000000.0909	000000.0000	000000.8793	000005.3571	000005.1600	40566	00011	00037	01109	00055	00553	01669	00628	00136	0 0 0 1 0 1 1 1 1 1 1 1 1 1 1 1	0 0 0 0 0 0 0 0 0 0 0 0 0 0 0 0
2023-10-18T03-11-39.979 PM	000019.4426	000000.0005	000000.0054	000000.1440	000000.0909	000000.0000	000000.8799	000005.2941	000005.4000	40557	00011	00021	01071	00055	00553	01670	00629	00140	0 0 0 1 0 1 1 1 1 1 1 1 1 1 1 1	0 0 0 0 0 0 0 0 0 0 0 0 0 0 0 0
2023-10-18T03-11-43.981 PM	000019.4382	000000.0005	000000.0233	000000.1487	000000.0889	000000.0000	000000.8781	000005.2311	000005.4000	40550	00011	00064	01106	00054	00553	01667	00630	00140	0 0 0 1 0 1 1 1 1 1 1 1 1 1 1 1	0 0 0 0 0 0 0 0 0 0 0 0 0 0 0 0
2023-10-18T03-11-47.698 PM	000019.4318	000000.0005	000000.0062	000000.1443	000000.0909	000000.0000	000000.8775	000005.2941	000005.4000	40540	00011	00023	01073	00055	00553	01666	00629	00140	0 0 0 1 0 1 1 1 1 1 1 1 1 1 1 1	0 0 0 0 0 0 0 0 0 0 0 0 0 0 0 0
2023-10-18T03-11-50.695 PM	000019.4261	000000.0005	000000.0004	000000.1449	000000.0889	000000.0000	000000.8768	000005.3571	000005.4000	40531	00011	00009	01078	00054	00553	01665	00628	00140	0 0 0 1 0 1 1 1 1 1 1 1 1 1 1 1	0 0 0 0 0 0 0 0 0 0 0 0 0 0 0 0
2023-10-18T03-11-54.711 PM	000019.4230	000000.0005	000000.0141	000000.1497	000000.0909	000000.0000	000000.8762	000005.2311	000005.4000	40526	00011	00042	01113	00055	00553	01664	00630	00140	0 0 0 1 0 1 1 1 1 1 1 1 1 1 1 1	0 0 0 0 0 0 0 0 0 0 0 0 0 0 0 0
2023-10-18T03-11-57.707 PM	000019.4210	000000.0005	000000.0166	000000.1491	000000.0869	000000.0000	000000.8750	000005.2941	000005.4000	40523	00011	00048	01109	00053	00553	01662	00629	00140	0 0 0 1 0 1 1 1 1 1 1 1 1 1 1 1	0 0 0 0 0 0 0 0 0 0 0 0 0 0 0 0
2023-10-18T03-12-01.693 PM	000019.4166	000000.0005	000000.0004	000000.1444	000000.0909	000000.0000	000000.8762	000005.3571	000005.4000	40516	00011	00009	01074	00055	00553	01664	00628	00140	0 0 0 1 0 1 1 1 1 1 1 1 1 1 1 1	0 0 0 0 0 0 0 0 0 0 0 0 0 0 0 0
2023-10-18T03-12-04.690 PM	000019.4141	000000.0005	000000.0133	000000.1444	000000.0909	000000.0000	000000.8762	000005.2941	000005.4000	40512	00011	00040	01074	00055	00553	01664	00629	00140	0 0 0 1 0 1 1 1 1 1 1 1 1 1 1 1	0 0 0 0 0 0 0 0 0 0 0 0 0 0 0 0
2023-10-18T03-12-08.706 PM	000019.4077	000000.0005	000000.0004	000000.1489	000000.0889	000000.0000	000000.8750	000005.2941	000005.4000	40502	00011	00009	01107	00054	00553	01662	00629	00140	0 0 0 1 0 1 1 1 1 1 1 1 1 1 1 1	0 0 0 0 0 0 0 0 0 0 0 0 0 0 0 0
2023-10-18T03-12-11.703 PM	000019.4058	000000.0005	000000.0004	000000.1438	000000.0909	000000.0000	000000.8744	000005.4202	000005.4000	40499	00011	00009	01070	00055	00553	01661	00627	00140	0 0 0 1 0 1 1 1 1 1 1 1 1 1 1 1	0 0 0 0 0 0 0 0 0 0 0 0 0 0 0 0
2023-10-18T03-12-15.704 PM	000019.4001	000000.0005	000000.0137	000000.1490	000000.0929	000000.0000	000000.8744	000005.4832	000005.1600	40490	00011	00041	01108	00056	00553	01661	00626	00136	0 0 0 1 0 1 1 1 1 1 1 1 1 1 1 1	0 0 0 0 0 0 0 0 0 0 0 0 0 0 0 0
2023-10-18T03-12-18.685 PM	000019.3982	000000.0005	000000.0154	000000.1494	000000.0909	000000.0000	000000.8732	000005.2941	000005.4000	40487	00011	00045	01111	00055	00553	01659	00629	00140	0 0 0 1 0 1 1 1 1 1 1 1 1 1 1 1	0 0 0 0 0 0 0 0 0 0 0 0 0 0 0 0
2023-10-18T03-12-22.669 PM	000019.3925	000000.0005	000000.0004	000000.1436	000000.0909	000000.0000	000000.8738	000005.2311	000005.1600	40478	00011	00009	01068	00055	00553	01660	00630	00136	0 0 0 1 0 1 1 1 1 1 1 1 1 1 1 1	0 0 0 0 0 0 0 0 0 0 0 0 0 0 0 0
2023-10-18T03-12-26.686 PM	000019.3906	000000.0005	000000.0125	000000.1487	000000.0949	000000.0000	000000.8744	000005.4202	000005.4000	40475	00011	00038	01106	00057	00553	01661	00627	00140	0 0 0 1 0 1 1 1 1 1 1 1 1 1 1 1	0 0 0 0 0 0 0 0 0 0 0 0 0 0 0 0
2023-10-18T03-12-29.684 PM	000019.3881	000000.0005	000000.0004	000000.1494	000000.0929	000000.0000	000000.8725	000005.4202	000005.1600	40471	00011	00009	01111	00056	00553	01658	00627	00136	0 0 0 1 0 1 1 1 1 1 1 1 1 1 1 1	0 0 0 0 0 0 0 0 0 0 0 0 0 0 0 0
2023-10-18T03-12-33.669 PM	000019.3862	000000.0005	000000.0004	000000.1443	000000.0929	000000.0000	000000.8738	000005.2941	000005.4000	40468	00011	00009	01073	00056	00553	01660	00629	00140	0 0 0 1 0 1 1 1 1 1 1 1 1 1 1 1	0 0 0 0 0 0 0 0 0 0 0 0 0 0 0 0
2023-10-18T03-12-36.682 PM	000019.3824	000000.0005	000000.0096	000000.1452	000000.0909	000000.0000	000000.8738	000005.4202	000005.4000	40462	00011	00031	01080	00055	00553	01660	00627	00140	0 0 0 1 0 1 1 1 1 1 1 1 1 1 1 1	0 0 0 0 0 0 0 0 0 0 0 0 0 0 0 0
2023-10-18T03-12-40.683 PM	000019.3811	000000.0005	000000.0004	000000.1471	000000.0909	000000.0000	000000.8725	000005.4202	000005.6400	40460	00011	00009	01094	00055	00553	01658	00627	00144	0 0 0 1 0 1 1 1 1 1 1 1 1 1 1 1	0 0 0 0 0 0 0 0 0 0 0 0 0 0 0 0
2023-10-18T03-12-43.945 PM	000019.3805	000000.0005	000000.0004	000000.1453	000000.0949	000000.0000	000000.8725	000005.4832	000005.4000	40459	00011	00009	01081	00057	00553	01658	00626	00140	0 0 0 1 0 1 1 1 1 1 1 1 1 1 1 1	0 0 0 0 0 0 0 0 0 0 0 0 0 0 0 0
2023-10-18T03-12-47.947 PM	000019.3786	000000.0005	000000.0025	000000.1495	000000.0929	000000.0000	000000.8713	000005.4832	000004.6800	40456	00011	00014	01112	00056	00553	01656	00626	00128	0 0 0 1 0 1 1 1 1 1 1 1 1 1 1 1	0 0 0 0 0 0 0 0 0 0 0 0 0 0 0 0
2023-10-18T03-12-50.930 PM	000019.3786	000000.0005	000000.0004	000000.1490	000000.0929	000000.0000	000000.8713	000005.4832	000005.4000	40456	00011	00009	01108	00056	00553	01656	00626	00140	0 0 0 1 0 1 1 1 1 1 1 1 1 1 1 1	0 0 0 0 0 0 0 0 0 0 0 0 0 0 0 0
2023-10-18T03-12-54.931 PM	000019.3773	000000.0005	000000.0004	000000.1445	000000.0929	000000.0000	000000.8719	000005.4832	000005.4000	40454	00011	00009	01075	00056	00553	01657	00626	00140	0 0 0 1 0 1 1 1 1 1 1 1 1 1 1 1	0 0 0 0 0 0 0 0 0 0 0 0 0 0 0 0
2023-10-18T03-12-58.037 PM	000019.3773	000000.0005	000000.0004	000000.1448	000000.0889	000000.0000	000000.8707	000005.3571	000005.1600	40454	00011	00009	01077	00054	00553	01655	00628	00136	0 0 0 1 0 1 1 1 1 1 1 1 1 1 1 1	0 0 0 0 0 0 0 0 0 0 0 0 0 0 0 0
2023-10-18T03-13-02.055 PM	000019.3767	000000.0005	000000.0004	000000.1491	000000.0949	000000.0000	000000.8701	000005.4832	000005.4000	40453	00011	00009	01109	00057	00553	01654	00626	00140	0 0 0 1 0 1 1 1 1 1 1 1 1 1 1 1	0 0 0 0 0 0 0 0 0 0 0 0 0 0 0 0
2023-10-18T03-13-06.087 PM	000019.3748	000000.0005	000000.0029	000000.1447	000000.0909	000000.0000	000000.8689	000005.4202	000005.4000	40450	00011	00015	01076	00055	00553	01652	00627	00140	0 0 0 1 0 1 1 1 1 1 1 1 1 1 1 1	0 0 0 0 0 0 0 0 0 0 0 0 0 0 0 0
2023-10-18T03-13-09.054 PM	000019.3735	000000.0005	000000.0042	000000.1479	000000.0929	000000.0000	000000.8683	000005.4832	000004.9200	40448	00011	00018	01100	00056	00553	01651	00626	00132	0 0 0 1 0 1 1 1 1 1 1 1 1 1 1 1	0 0 0 0 0 0 0 0 0 0 0 0 0 0 0 0
2023-10-18T03-13-19.975 PM	000019.3735	000000.0005	000000.0004	000000.1444	000000.0929	000000.0000	000000.8701	000005.4832	000005.6400	40448	00011	00009	01074	00056	00553	01654	00626	00144	0 0 0 1 0 1 1 1 1 1 1 1 1 1 1 1	0 0 0 0 0 0 0 0 0 0 0 0 0 0 0 0
2023-10-18T03-13-22.642 PM	000019.3710	000000.0005	000000.0004	000000.1491	000000.0909	000000.0000	000000.8676	000005.5462	000005.4000	40444	00011	00009	01109	00055	00553	01650	00625	00140	0 0 0 1 0 1 1 1 1 1 1 1 1 1 1 1	0 0 0 0 0 0 0 0 0 0 0 0 0 0 0 0
2023-10-18T03-13-26.628 PM	000019.3729	000000.0005	000000.0004	000000.1452	000000.0929	000000.0000	000000.8683	000005.4202	000005.4000	40447	00011	00009	01080	00056	00553	01651	00627	00140	0 0 0 1 0 1 1 1 1 1 1 1 1 1 1 1	0 0 0 0 0 0 0 0 0 0 0 0 0 0 0 0
2023-10-18T03-13-29.640 PM	000019.3748	000000.0005	000000.0004	000000.1438	000000.0889	000000.0000	000000.8689	000005.5462	000005.6400	40450	00011	00009	01070	00054	00553	01652	00625	00144	0 0 0 1 0 1 1 1 1 1 1 1 1 1 1 1	0 0 0 0 0 0 0 0 0 0 0 0 0 0 0 0
2023-10-18T03-13-33.642 PM	000019.3735	000000.0005	000000.0004	000000.1485	000000.0949	000000.0000	000000.8670	000005.4202	000005.4000	40448	00011	00009	01104	00057	00553	01649	00627	00140	0 0 0 1 0 1 1 1 1 1 1 1 1 1 1 1	0 0 0 0 0 0 0 0 0 0 0 0 0 0 0 0
2023-10-18T03-13-36.625 PM	000019.3735	000000.0005	000000.0004	000000.1444	000000.0889	000000.0000	000000.8658	000005.5462	000005.1600	40448	00011	00009	01074	00054	00553	01647	00625	00136	0 0 0 1 0 1 1 1 1 1 1 1 1 1 1 1	0 0 0 0 0 0 0 0 0 0 0 0 0 0 0 0
2023-10-18T03-13-40.629 PM	000019.3735	000000.0005	000000.0004	000000.1497	000000.0909	000000.0000	000000.8676	000005.4202	000005.4000	40448	00011	00009	01113	00055	00553	01650	00627	00140	0 0 0 1 0 1 1 1 1 1 1 1 1 1 1 1	0 0 0 0 0 0 0 0 0 0 0 0 0 0 0 0
2023-10-18T03-13-43.624 PM	000019.3735	000000.0005	000000.0004	000000.1490	000000.0949	000000.0000	000000.8664	000005.4832	000005.6400	40448	00011	00009	01108	00057	00553	01648	00626	00144	0 0 0 1 0 1 1 1 1 1 1 1 1 1 1 1	0 0 0 0 0 0 0 0 0 0 0 0 0 0 0 0
2023-10-18T03-13-47.611 PM	000019.3716	000000.0005	000000.0004	000000.1447	000000.0889	000000.0000	000000.8670	000005.6092	000005.4000	40445	00011	00009	01076	00054	00553	01649	00624	00140	0 0 0 1 0 1 1 1 1 1 1 1 1 1 1 1	0 0 0 0 0 0 0 0 0 0 0 0 0 0 0 0
2023-10-18T03-13-50.624 PM	000019.3665	000000.0005	000000.0004	000000.1448	000000.0889	000000.0000	000000.8658	000005.4832	000005.4000	40437	00011	00009	01077	00054	00553	01647	00626	00140	0 0 0 1 0 1 1 1 1 1 1 1 1 1 1 1	0 0 0 0 0 0 0 0 0 0 0 0 0 0 0 0
2023-10-18T03-13-54.624 PM	000019.3672	000000.0005	000000.0004	000000.1491	000000.0929	000000.0000	000000.8664	000005.4832	000005.1600	40438	00011	00009	01109	00056	00553	01648	00626	00136	0 0 0 1 0 1 1 1 1 1 1 1 1 1 1 1	0 0 0 0 0 0 0 0 0 0 0 0 0 0 0 0
2023-10-18T03-13-57.622 PM	000019.3646	000000.0005	000000.0004	000000.1483	000000.0909	000000.0000	000000.8664	000005.4202	000005.4000	40434	00011	00009	01103	00055	00553	01648	00627	00140	0 0 0 1 0 1 1 1 1 1 1 1 1 1 1 1	0 0 0 0 0 0 0 0 0 0 0 0 0 0 0 0
2023-10-18T03-14-01.607 PM	000019.3615	000000.0005	000000.0004	000000.1451	000000.0909	000000.0000	000000.8664	000005.4832	000004.9200	40429	00011	00009	01079	00055	00553	01648	00626	00132	0 0 0 1 0 1 1 1 1 1 1 1 1 1 1 1	0 0 0 0 0 0 0 0 0 0 0 0 0 0 0 0
2023-10-18T03-14-04.886 PM	000019.3596	000000.0005	000000.0004	000000.1491	000000.0909	000000.0000	000000.8658	000005.5462	000005.1600	40426	00011	00009	01109	00055	00553	01647	00625	00136	0 0 0 1 0 1 1 1 1 1 1 1 1 1 1 1	0 0 0 0 0 0 0 0 0 0 0 0 0 0 0 0
2023-10-18T03-14-08.872 PM	000019.3564	000000.0005	000000.0004	000000.1449	000000.0889	000000.0000	000000.8652	000005.4202	000005.4000	40421	00011	00009	01078	00054	00553	01646	00627	00140	0 0 0 1 0 1 1 1 1 1 1 1 1 1 1 1	0 0 0 0 0 0 0 0 0 0 0 0 0 0 0 0
2023-10-18T03-14-12.873 PM	000019.3526	000000.0005	000000.0004	000000.1491	000000.0909	000000.0000	000000.8658	000005.6092	000005.4000	40415	00011	00009	01109	00055	00553	01647	00624	00140	0 0 0 1 0 1 1 1 1 1 1 1 1 1 1 1	0 0 0 0 0 0 0 0 0 0 0 0 0 0 0 0
2023-10-18T03-14-15.874 PM	000019.3507	000000.0005	000000.0004	000000.1489	000000.0909	000000.0000	000000.8658	000005.5462	000005.1600	40412	00011	00009	01107	00055	00553	01647	00625	00136	0 0 0 1 0 1 1 1 1 1 1 1 1 1 1 1	0 0 0 0 0 0 0 0 0 0 0 0 0 0 0 0
2023-10-18T03-14-19.884 PM	000019.3456	000000.0005	000000.0004	000000.1447	000000.0889	000000.0000	000000.8658	000005.4832	000005.1600	40404	00011	00009	01076	00054	00553	01647	00626	00136	0 0 0 1 0 1 1 1 1 1 1 1 1 1 1 1	0 0 0 0 0 0 0 0 0 0 0 0 0 0 0 0
2023-10-18T03-14-22.883 PM	000019.3418	000000.0005	000000.0004	000000.1448	000000.0909	000000.0000	000000.8652	000005.6092	000005.4000	40398	00011	00009	01077	00055	00553	01646	00624	00140	0 0 0 1 0 1 1 1 1 1 1 1 1 1 1 1	0 0 0 0 0 0 0 0 0 0 0 0 0 0 0 0
2023-10-18T03-14-26.868 PM	000019.3386	000000.0005	000000.0004	000000.1486	000000.0889	000000.0000	000000.8640	000005.5462	000005.4000	40393	00011	00009	01105	00054	00553	01644	00625	00140	0 0 0 1 0 1 1 1 1 1 1 1 1 1 1 1	0 0 0 0 0 0 0 0 0 0 0 0 0 0 0 0
2023-10-18T03-14-29.865 PM	000019.3361	000000.0005	000000.0004	000000.1457	000000.0929	000000.0000	000000.8652	000005.6092	000005.1600	40389	00011	00009	01084	00056	00553	01646	00624	00136	0 0 0 1 0 1 1 1 1 1 1 1 1 1 1 1	0 0 0 0 0 0 0 0 0 0 0 0 0 0 0 0
2023-10-18T03-14-33.970 PM	000019.3348	000000.0005	000000.0004	000000.1468	000000.0889	000000.0000	000000.8634	000005.6092	000005.4000	40387	00011	00009	01092	00054	00553	01643	00624	00140	0 0 0 1 0 1 1 1 1 1 1 1 1 1 1 1	0 0 0 0 0 0 0 0 0 0 0 0 0 0 0 0
2023-10-18T03-14-36.974 PM	000019.3323	000000.0005	000000.0004	000000.1495	000000.0909	000000.0000	000000.8634	000005.5462	000005.4000	40383	00011	00009	01112	00055	00553	01643	00625	00140	0 0 0 1 0 1 1 1 1 1 1 1 1 1 1 1	0 0 0 0 0 0 0 0 0 0 0 0 0 0 0 0
2023-10-18T03-14-40.958 PM	000019.3317	000000.0005	000000.0004	000000.1441	000000.0929	000000.0000	000000.8627	000005.6092	000004.9200	40382	00011	00009	01072	00056	00553	01642	00624	00132	0 0 0 1 0 1 1 1 1 1 1 1 1 1 1 1	0 0 0 0 0 0 0 0 0 0 0 0 0 0 0 0
2023-10-18T03-14-44.865 PM	000019.3298	000000.0005	000000.0004	000000.1487	000000.0889	000000.0000	000000.8627	000005.5462	000005.4000	40379	00011	00009	01106	00054	00553	01642	00625	00140	0 0 0 1 0 1 1 1 1 1 1 1 1 1 1 1	0 0 0 0 0 0 0 0 0 0 0 0 0 0 0 0
2023-10-18T03-14-47.972 PM	000019.3247	000000.0005	000000.0004	000000.1493	000000.0889	000000.0000	000000.8627	000005.6092	000005.1600	40371	00011	00009	01110	00054	00553	01642	00624	00136	0 0 0 1 0 1 1 1 1 1 1 1 1 1 1 1	0 0 0 0 0 0 0 0 0 0 0 0 0 0 0 0
2023-10-18T03-14-57.012 PM	000019.3139	000000.0005	000000.0004	000000.1440	000000.0929	000000.0000	000000.8615	000005.6092	000005.4000	40354	00011	00009	01071	00056	00553	01640	00624	00140	0 0 0 1 0 1 1 1 1 1 1 1 1 1 1 1	0 0 0 0 0 0 0 0 0 0 0 0 0 0 0 0
2023-10-18T03-15-07.556 PM	000019.3057	000000.0005	000000.0004	000000.1434	000000.0909	000000.0000	000000.8603	000005.6092	000005.4000	40341	00011	00009	01067	00055	00553	01638	00624	00140	0 0 0 1 0 1 1 1 1 1 1 1 1 1 1 1	0 0 0 0 0 0 0 0 0 0 0 0 0 0 0 0
2023-10-18T03-15-10.568 PM	000019.3012	000000.0005	000000.0004	000000.1447	000000.0909	000000.0000	000000.8615	000005.6723	000004.9200	40334	00011	00009	01076	00055	00553	01640	00623	00132	0 0 0 1 0 1 1 1 1 1 1 1 1 1 1 1	0 0 0 0 0 0 0 0 0 0 0 0 0 0 0 0
2023-10-18T03-15-14.553 PM	000019.2974	000000.0005	000000.0004	000000.1491	000000.0929	000000.0000	000000.8609	000005.6092	000005.6400	40328	00011	00009	01109	00056	00553	01639	00624	00144	0 0 0 1 0 1 1 1 1 1 1 1 1 1 1 1	0 0 0 0 0 0 0 0 0 0 0 0 0 0 0 0
2023-10-18T03-15-18.569 PM	000019.2930	000000.0009	000000.0004	000000.1436	000000.0929	000000.0000	000000.8621	000005.5462	000004.9200	40321	00012	00009	01068	00056	00553	01641	00625	00132	0 0 0 1 0 1 1 1 1 1 1 1 1 1 1 1	0 0 0 0 0 0 0 0 0 0 0 0 0 0 0 0
2023-10-18T03-15-21.550 PM	000019.2892	000000.0005	000000.0004	000000.1486	000000.0929	000000.0000	000000.8609	000005.6092	000004.9200	40315	00011	00009	01105	00056	00553	01639	00624	00132	0 0 0 1 0 1 1 1 1 1 1 1 1 1 1 1	0 0 0 0 0 0 0 0 0 0 0 0 0 0 0 0
2023-10-18T03-15-25.551 PM	000019.2879	000000.0005	000000.0004	000000.1440	000000.0909	000000.0000	000000.8603	000005.6092	000005.6400	40313	00011	00009	01071	00055	00553	01638	00624	00144	0 0 0 1 0 1 1 1 1 1 1 1 1 1 1 1	0 0 0 0 0 0 0 0 0 0 0 0 0 0 0 0
2023-10-18T03-15-28.548 PM	000019.2822	000000.0005	000000.0004	000000.1444	000000.0929	000000.0000	000000.8603	000005.6723	000005.1600	40304	00011	00009	01074	00056	00553	01638	00623	00136	0 0 0 1 0 1 1 1 1 1 1 1 1 1 1 1	0 0 0 0 0 0 0 0 0 0 0 0 0 0 0 0
2023-10-18T03-15-32.549 PM	000019.2797	000000.0005	000000.0004	000000.1494	000000.0949	000000.0000	000000.8597	000005.5462	000004.9200	40300	00011	00009	01111	00057	00553	01637	00625	00132	0 0 0 1 0 1 1 1 1 1 1 1 1 1 1 1	0 0 0 0 0 0 0 0 0 0 0 0 0 0 0 0
2023-10-18T03-15-35.544 PM	000019.2759	000000.0005	000000.0004	000000.1486	000000.0909	000000.0000	000000.8603	000005.6723	000005.1600	40294	00011	00009	01105	00055	00553	01638	00623	00136	0 0 0 1 0 1 1 1 1 1 1 1 1 1 1 1	0 0 0 0 0 0 0 0 0 0 0 0 0 0 0 0
2023-10-18T03-15-39.544 PM	000019.2740	000000.0005	000000.0004	000000.1444	000000.0949	000000.0000	000000.8597	000005.5462	000005.4000	40291	00011	00009	01074	00057	00553	01637	00625	00140	0 0 0 1 0 1 1 1 1 1 1 1 1 1 1 1	0 0 0 0 0 0 0 0 0 0 0 0 0 0 0 0
2023-10-18T03-15-43.542 PM	000019.2708	000000.0005	000000.0004	000000.1498	000000.0929	000000.0000	000000.8603	000005.6092	000005.4000	40286	00011	00009	01114	00056	00553	01638	00624	00140	0 0 0 1 0 1 1 1 1 1 1 1 1 1 1 1	0 0 0 0 0 0 0 0 0 0 0 0 0 0 0 0
2023-10-18T03-15-46.553 PM	000019.2689	000000.0005	000000.0004	000000.1476	000000.0929	000000.0000	000000.8591	000005.6092	000005.4000	40283	00011	00009	01098	00056	00553	01636	00624	00140	0 0 0 1 0 1 1 1 1 1 1 1 1 1 1 1	0 0 0 0 0 0 0 0 0 0 0 0 0 0 0 0
2023-10-18T03-15-50.537 PM	000019.2670	000000.0005	000000.0004	000000.1455	000000.0889	000000.0000	000000.8597	000005.6092	000005.1600	40280	00011	00009	01082	00054	00553	01637	00624	00136	0 0 0 1 0 1 1 1 1 1 1 1 1 1 1 1	0 0 0 0 0 0 0 0 0 0 0 0 0 0 0 0
2023-10-18T03-15-53.532 PM	000019.2645	000000.0005	000000.0004	000000.1493	000000.0929	000000.0000	000000.8585	000005.6723	000005.4000	40276	00011	00009	01110	00056	00553	01635	00623	00140	0 0 0 1 0 1 1 1 1 1 1 1 1 1 1 1	0 0 0 0 0 0 0 0 0 0 0 0 0 0 0 0
2023-10-18T03-15-57.531 PM	000019.2638	000000.0005	000000.0004	000000.1443	000000.0929	000000.0000	000000.8585	000005.6092	000005.4000	40275	00011	00009	01073	00056	00553	01635	00624	00140	0 0 0 1 0 1 1 1 1 1 1 1 1 1 1 1	0 0 0 0 0 0 0 0 0 0 0 0 0 0 0 0
2023-10-18T03-16-00.529 PM	000019.2632	000000.0005	000000.0004	000000.1440	000000.0929	000000.0000	000000.8585	000005.7353	000005.1600	40274	00011	00009	01071	00056	00553	01635	00622	00136	0 0 0 1 0 1 1 1 1 1 1 1 1 1 1 1	0 0 0 0 0 0 0 0 0 0 0 0 0 0 0 0
2023-10-18T03-16-04.515 PM	000019.2638	000000.0005	000000.0004	000000.1489	000000.0909	000000.0000	000000.8585	000005.5462	000004.9200	40275	00011	00009	01107	00055	00553	01635	00625	00132	0 0 0 1 0 1 1 1 1 1 1 1 1 1 1 1	0 0 0 0 0 0 0 0 0 0 0 0 0 0 0 0
2023-10-18T03-16-08.517 PM	000019.2702	000000.0005	000000.0004	000000.1441	000000.0889	000000.0000	000000.8566	000005.6723	000004.9200	40285	00011	00009	01072	00054	00553	01632	00623	00132	0 0 0 1 0 1 1 1 1 1 1 1 1 1 1 1	0 0 0 0 0 0 0 0 0 0 0 0 0 0 0 0
2023-10-18T03-16-11.520 PM	000019.2721	000000.0005	000000.0004	000000.1443	000000.0929	000000.0000	000000.8566	000005.6092	000005.1600	40288	00011	00009	01073	00056	00553	01632	00624	00136	0 0 0 1 0 1 1 1 1 1 1 1 1 1 1 1	0 0 0 0 0 0 0 0 0 0 0 0 0 0 0 0
2023-10-18T03-16-15.528 PM	000019.2740	000000.0005	000000.0004	000000.1486	000000.0909	000000.0000	000000.8572	000005.6723	000005.4000	40291	00011	00009	01105	00055	00553	01633	00623	00140	0 0 0 1 0 1 1 1 1 1 1 1 1 1 1 1	0 0 0 0 0 0 0 0 0 0 0 0 0 0 0 0
2023-10-18T03-16-18.524 PM	000019.2721	000000.0005	000000.0004	000000.1453	000000.0929	000000.0000	000000.8572	000005.6723	000005.4000	40288	00011	00009	01081	00056	00553	01633	00623	00140	0 0 0 1 0 1 1 1 1 1 1 1 1 1 1 1	0 0 0 0 0 0 0 0 0 0 0 0 0 0 0 0
2023-10-18T03-16-22.509 PM	000019.2721	000000.0005	000000.0004	000000.1479	000000.0909	000000.0000	000000.8566	000005.7353	000005.4000	40288	00011	00009	01100	00055	00553	01632	00622	00140	0 0 0 1 0 1 1 1 1 1 1 1 1 1 1 1	0 0 0 0 0 0 0 0 0 0 0 0 0 0 0 0
2023-10-18T03-16-25.521 PM	000019.2740	000000.0005	000000.0004	000000.1498	000000.0949	000000.0000	000000.8585	000005.6092	000005.6400	40291	00011	00009	01114	00057	00553	01635	00624	00144	0 0 0 1 0 1 1 1 1 1 1 1 1 1 1 1	0 0 0 0 0 0 0 0 0 0 0 0 0 0 0 0
2023-10-18T03-16-29.523 PM	000019.2727	000000.0005	000000.0004	000000.1438	000000.0929	000000.0000	000000.8566	000005.7983	000005.4000	40289	00011	00009	01070	00056	00553	01632	00621	00140	0 0 0 1 0 1 1 1 1 1 1 1 1 1 1 1	0 0 0 0 0 0 0 0 0 0 0 0 0 0 0 0
2023-10-18T03-16-32.503 PM	000019.2727	000000.0005	000000.0004	000000.1438	000000.0909	000000.0000	000000.8572	000005.6092	000005.4000	40289	00011	00009	01070	00055	00553	01633	00624	00140	0 0 0 1 0 1 1 1 1 1 1 1 1 1 1 1	0 0 0 0 0 0 0 0 0 0 0 0 0 0 0 0
2023-10-18T03-16-36.491 PM	000019.2714	000000.0005	000000.0004	000000.1501	000000.0949	000000.0000	000000.8566	000005.7983	000005.4000	40287	00011	00009	01116	00057	00553	01632	00621	00140	0 0 0 1 0 1 1 1 1 1 1 1 1 1 1 1	0 0 0 0 0 0 0 0 0 0 0 0 0 0 0 0
2023-10-18T03-16-40.493 PM	000019.2714	000000.0005	000000.0004	000000.1444	000000.0949	000000.0000	000000.8560	000005.6092	000005.4000	40287	00011	00009	01074	00057	00553	01631	00624	00140	0 0 0 1 0 1 1 1 1 1 1 1 1 1 1 1	0 0 0 0 0 0 0 0 0 0 0 0 0 0 0 0
2023-10-18T03-16-43.490 PM	000019.2727	000000.0005	000000.0004	000000.1443	000000.0889	000000.0000	000000.8554	000005.6092	000005.4000	40289	00011	00009	01073	00054	00553	01630	00624	00140	0 0 0 1 0 1 1 1 1 1 1 1 1 1 1 1	0 0 0 0 0 0 0 0 0 0 0 0 0 0 0 0
2023-10-18T03-16-47.553 PM	000019.2746	000000.0005	000000.0004	000000.1493	000000.0909	000000.0000	000000.8560	000005.7353	000005.4000	40292	00011	00009	01110	00055	00553	01631	00622	00140	0 0 0 1 0 1 1 1 1 1 1 1 1 1 1 1	0 0 0 0 0 0 0 0 0 0 0 0 0 0 0 0
2023-10-18T03-16-50.534 PM	000019.2765	000000.0005	000000.0004	000000.1447	000000.0929	000000.0000	000000.8566	000005.6723	000005.1600	40295	00011	00009	01076	00056	00553	01632	00623	00136	0 0 0 1 0 1 1 1 1 1 1 1 1 1 1 1	0 0 0 0 0 0 0 0 0 0 0 0 0 0 0 0
2023-10-18T03-16-54.503 PM	000019.2746	000000.0005	000000.0004	000000.1486	000000.0949	000000.0000	000000.8554	000005.6723	000005.4000	40292	00011	00009	01105	00057	00553	01630	00623	00140	0 0 0 1 0 1 1 1 1 1 1 1 1 1 1 1	0 0 0 0 0 0 0 0 0 0 0 0 0 0 0 0
2023-10-18T03-16-57.532 PM	000019.2752	000000.0005	000000.0004	000000.1491	000000.0929	000000.0000	000000.8548	000005.7353	000004.9200	40293	00011	00009	01109	00056	00553	01629	00622	00132	0 0 0 1 0 1 1 1 1 1 1 1 1 1 1 1	0 0 0 0 0 0 0 0 0 0 0 0 0 0 0 0
2023-10-18T03-17-01.489 PM	000019.2733	000000.0005	000000.0004	000000.1443	000000.0929	000000.0000	000000.8566	000005.6723	000005.4000	40290	00011	00009	01073	00056	00553	01632	00623	00140	0 0 0 1 0 1 1 1 1 1 1 1 1 1 1 1	0 0 0 0 0 0 0 0 0 0 0 0 0 0 0 0
2023-10-18T03-17-04.485 PM	000019.2733	000000.0005	000000.0004	000000.1444	000000.0909	000000.0000	000000.8554	000005.7983	000005.6400	40290	00011	00009	01074	00055	00553	01630	00621	00144	0 0 0 1 0 1 1 1 1 1 1 1 1 1 1 1	0 0 0 0 0 0 0 0 0 0 0 0 0 0 0 0
2023-10-18T03-17-08.487 PM	000019.2740	000000.0005	000000.0004	000000.1494	000000.0949	000000.0000	000000.8554	000005.6723	000005.4000	40291	00011	00009	01111	00057	00553	01630	00623	00140	0 0 0 1 0 1 1 1 1 1 1 1 1 1 1 1	0 0 0 0 0 0 0 0 0 0 0 0 0 0 0 0
2023-10-18T03-17-12.517 PM	000019.2746	000000.0005	000000.0004	000000.1438	000000.0929	000000.0000	000000.8548	000005.6723	000004.9200	40292	00011	00009	01070	00056	00553	01629	00623	00132	0 0 0 1 0 1 1 1 1 1 1 1 1 1 1 1	0 0 0 0 0 0 0 0 0 0 0 0 0 0 0 0
2023-10-18T03-17-15.469 PM	000019.2752	000000.0005	000000.0004	000000.1456	000000.0909	000000.0000	000000.8548	000005.8613	000005.4000	40293	00011	00009	01083	00055	00553	01629	00620	00140	0 0 0 1 0 1 1 1 1 1 1 1 1 1 1 1	0 0 0 0 0 0 0 0 0 0 0 0 0 0 0 0
2023-10-18T03-17-19.501 PM	000019.2778	000000.0005	000000.0004	000000.1495	000000.0929	000000.0000	000000.8548	000005.7353	000005.4000	40297	00011	00009	01112	00056	00553	01629	00622	00140	0 0 0 1 0 1 1 1 1 1 1 1 1 1 1 1	0 0 0 0 0 0 0 0 0 0 0 0 0 0 0 0
2023-10-18T03-17-22.482 PM	000019.2778	000000.0005	000000.0004	000000.1436	000000.0909	000000.0000	000000.8542	000005.7353	000005.1600	40297	00011	00009	01068	00055	00553	01628	00622	00136	0 0 0 1 0 1 1 1 1 1 1 1 1 1 1 1	0 0 0 0 0 0 0 0 0 0 0 0 0 0 0 0
2023-10-18T03-17-26.483 PM	000019.2784	000000.0005	000000.0004	000000.1487	000000.0929	000000.0000	000000.8542	000005.7353	000005.4000	40298	00011	00009	01106	00056	00553	01628	00622	00140	0 0 0 1 0 1 1 1 1 1 1 1 1 1 1 1	0 0 0 0 0 0 0 0 0 0 0 0 0 0 0 0
2023-10-18T03-17-29.466 PM	000019.2765	000000.0005	000000.0004	000000.1493	000000.0929	000000.0000	000000.8548	000005.7353	000005.1600	40295	00011	00009	01110	00056	00553	01629	00622	00136	0 0 0 1 0 1 1 1 1 1 1 1 1 1 1 1	0 0 0 0 0 0 0 0 0 0 0 0 0 0 0 0
2023-10-18T03-17-33.467 PM	000019.2765	000000.0005	000000.0004	000000.1447	000000.0929	000000.0000	000000.8554	000005.7353	000004.9200	40295	00011	00009	01076	00056	00553	01630	00622	00132	0 0 0 1 0 1 1 1 1 1 1 1 1 1 1 1	0 0 0 0 0 0 0 0 0 0 0 0 0 0 0 0
2023-10-18T03-17-37.451 PM	000019.2746	000000.0005	000000.0004	000000.1468	000000.0929	000000.0000	000000.8542	000005.6723	000005.4000	40292	00011	00009	01092	00056	00553	01628	00623	00140	0 0 0 1 0 1 1 1 1 1 1 1 1 1 1 1	0 0 0 0 0 0 0 0 0 0 0 0 0 0 0 0
2023-10-18T03-17-40.463 PM	000019.2746	000000.0005	000000.0004	000000.1479	000000.0929	000000.0000	000000.8542	000005.7353	000005.1600	40292	00011	00009	01100	00056	00553	01628	00622	00136	0 0 0 1 0 1 1 1 1 1 1 1 1 1 1 1	0 0 0 0 0 0 0 0 0 0 0 0 0 0 0 0
2023-10-18T03-17-44.465 PM	000019.2689	000000.0005	000000.0004	000000.1434	000000.0929	000000.0000	000000.8548	000005.7983	000005.1600	40283	00011	00009	01067	00056	00553	01629	00621	00136	0 0 0 1 0 1 1 1 1 1 1 1 1 1 1 1	0 0 0 0 0 0 0 0 0 0 0 0 0 0 0 0
2023-10-18T03-17-47.462 PM	000019.2670	000000.0005	000000.0004	000000.1457	000000.0929	000000.0000	000000.8536	000005.7983	000005.6400	40280	00011	00009	01084	00056	00553	01627	00621	00144	0 0 0 1 0 1 1 1 1 1 1 1 1 1 1 1	0 0 0 0 0 0 0 0 0 0 0 0 0 0 0 0
2023-10-18T03-17-51.447 PM	000019.2645	000000.0005	000000.0004	000000.1448	000000.0929	000000.0000	000000.8542	000005.6092	000005.4000	40276	00011	00009	01077	00056	00553	01628	00624	00140	0 0 0 1 0 1 1 1 1 1 1 1 1 1 1 1	0 0 0 0 0 0 0 0 0 0 0 0 0 0 0 0
2023-10-18T03-17-54.459 PM	000019.2626	000000.0005	000000.0004	000000.1426	000000.0929	000000.0000	000000.8542	000005.6723	000005.4000	40273	00011	00009	01061	00056	00553	01628	00623	00140	0 0 0 1 0 1 1 1 1 1 1 1 1 1 1 1	0 0 0 0 0 0 0 0 0 0 0 0 0 0 0 0
2023-10-18T03-17-58.460 PM	000019.2575	000000.0005	000000.0004	000000.1476	000000.0929	000000.0000	000000.8542	000005.7983	000004.9200	40265	00011	00009	01098	00056	00553	01628	00621	00132	0 0 0 1 0 1 1 1 1 1 1 1 1 1 1 1	0 0 0 0 0 0 0 0 0 0 0 0 0 0 0 0
2023-10-18T03-18-01.473 PM	000019.2550	000000.0005	000000.0004	000000.1474	000000.0909	000000.0000	000000.8542	000005.7983	000005.4000	40261	00011	00009	01096	00055	00553	01628	00621	00140	0 0 0 1 0 1 1 1 1 1 1 1 1 1 1 1	0 0 0 0 0 0 0 0 0 0 0 0 0 0 0 0
2023-10-18T03-18-05.427 PM	000019.2518	000000.0005	000000.0004	000000.1417	000000.0909	000000.0000	000000.8536	000005.6723	000005.6400	40256	00011	00009	01054	00055	00553	01627	00623	00144	0 0 0 1 0 1 1 1 1 1 1 1 1 1 1 1	0 0 0 0 0 0 0 0 0 0 0 0 0 0 0 0
2023-10-18T03-18-08.473 PM	000019.2455	000000.0005	000000.0004	000000.1421	000000.0929	000000.0000	000000.8542	000005.7353	000005.4000	40246	00011	00009	01057	00056	00553	01628	00622	00140	0 0 0 1 0 1 1 1 1 1 1 1 1 1 1 1	0 0 0 0 0 0 0 0 0 0 0 0 0 0 0 0
2023-10-18T03-18-12.440 PM	000019.2448	000000.0005	000000.0004	000000.1474	000000.0929	000000.0000	000000.8548	000005.7983	000005.4000	40245	00011	00009	01096	00056	00553	01629	00621	00140	0 0 0 1 0 1 1 1 1 1 1 1 1 1 1 1	0 0 0 0 0 0 0 0 0 0 0 0 0 0 0 0
2023-10-18T03-18-16.442 PM	000019.2416	000000.0005	000000.0004	000000.1421	000000.0929	000000.0000	000000.8542	000005.7983	000005.4000	40240	00011	00009	01057	00056	00553	01628	00621	00140	0 0 0 1 0 1 1 1 1 1 1 1 1 1 1 1	0 0 0 0 0 0 0 0 0 0 0 0 0 0 0 0
2023-10-18T03-18-19.439 PM	000019.2391	000000.0005	000000.0004	000000.1467	000000.0909	000000.0000	000000.8529	000005.6723	000005.4000	40236	00011	00009	01091	00055	00553	01626	00623	00140	0 0 0 1 0 1 1 1 1 1 1 1 1 1 1 1	0 0 0 0 0 0 0 0 0 0 0 0 0 0 0 0
2023-10-18T03-18-23.426 PM	000019.2359	000000.0005	000000.0004	000000.1422	000000.0909	000000.0000	000000.8523	000005.7353	000005.4000	40231	00011	00009	01058	00055	00553	01625	00622	00140	0 0 0 1 0 1 1 1 1 1 1 1 1 1 1 1	0 0 0 0 0 0 0 0 0 0 0 0 0 0 0 0
2023-10-18T03-18-26.423 PM	000019.2328	000000.0005	000000.0004	000000.1425	000000.0909	000000.0000	000000.8529	000005.7983	000005.6400	40226	00011	00009	01060	00055	00553	01626	00621	00144	0 0 0 1 0 1 1 1 1 1 1 1 1 1 1 1	0 0 0 0 0 0 0 0 0 0 0 0 0 0 0 0
2023-10-18T03-18-30.424 PM	000019.2290	000000.0005	000000.0004	000000.1468	000000.0929	000000.0000	000000.8529	000005.7353	000005.6400	40220	00011	00009	01092	00056	00553	01626	00622	00144	0 0 0 1 0 1 1 1 1 1 1 1 1 1 1 1	0 0 0 0 0 0 0 0 0 0 0 0 0 0 0 0
2023-10-18T03-18-34.423 PM	000019.2277	000000.0005	000000.0004	000000.1419	000000.0909	000000.0000	000000.8542	000005.6723	000005.4000	40218	00011	00009	01056	00055	00553	01628	00623	00140	0 0 0 1 0 1 1 1 1 1 1 1 1 1 1 1	0 0 0 0 0 0 0 0 0 0 0 0 0 0 0 0
2023-10-18T03-18-37.404 PM	000019.2252	000000.0005	000000.0004	000000.1432	000000.0929	000000.0000	000000.8523	000005.7983	000005.1600	40214	00011	00009	01065	00056	00553	01625	00621	00136	0 0 0 1 0 1 1 1 1 1 1 1 1 1 1 1	0 0 0 0 0 0 0 0 0 0 0 0 0 0 0 0
2023-10-18T03-18-41.689 PM	000019.2239	000000.0005	000000.0004	000000.1479	000000.0929	000000.0000	000000.8523	000005.8613	000005.4000	40212	00011	00009	01100	00056	00553	01625	00620	00140	0 0 0 1 0 1 1 1 1 1 1 1 1 1 1 1	0 0 0 0 0 0 0 0 0 0 0 0 0 0 0 0
2023-10-18T03-18-44.795 PM	000019.2214	000000.0005	000000.0004	000000.1471	000000.0909	000000.0000	000000.8517	000005.7353	000005.4000	40208	00011	00009	01094	00055	00553	01624	00622	00140	0 0 0 1 0 1 1 1 1 1 1 1 1 1 1 1	0 0 0 0 0 0 0 0 0 0 0 0 0 0 0 0
2023-10-18T03-18-48.686 PM	000019.2226	000000.0005	000000.0004	000000.1419	000000.0929	000000.0000	000000.8517	000005.7983	000005.6400	40210	00011	00009	01056	00056	00553	01624	00621	00144	0 0 0 1 0 1 1 1 1 1 1 1 1 1 1 1	0 0 0 0 0 0 0 0 0 0 0 0 0 0 0 0
2023-10-18T03-18-51.683 PM	000019.2258	000000.0005	000000.0004	000000.1485	000000.0929	000000.0000	000000.8505	000005.8613	000005.1600	40215	00011	00009	01104	00056	00553	01622	00620	00136	0 0 0 1 0 1 1 1 1 1 1 1 1 1 1 1	0 0 0 0 0 0 0 0 0 0 0 0 0 0 0 0
2023-10-18T03-18-55.669 PM	000019.2613	000000.0005	000000.0004	000000.1422	000000.0909	000000.0000	000000.8658	000004.7269	000005.4000	40271	00011	00009	01058	00055	00553	01647	00638	00140	0 0 0 1 0 1 1 1 1 1 1 1 1 1 1 1	0 0 0 0 0 0 0 0 0 0 0 0 0 0 0 0
2023-10-18T03-18-58.682 PM	000019.4832	000000.0005	000000.0004	000000.1419	000000.0929	000000.0000	000000.8977	000004.4118	000005.4000	40621	00011	00009	01056	00056	00553	01699	00643	00140	0 0 0 1 0 1 1 1 1 1 1 1 1 1 1 1	0 0 0 0 0 0 0 0 0 0 0 0 0 0 0 0
2023-10-18T03-19-02.669 PM	000019.8813	000000.0005	000000.0004	000000.1472	000000.0929	000000.0000	000000.9326	000004.0336	000005.4000	41249	00011	00009	01095	00056	00553	01756	00649	00140	0 0 0 1 0 1 1 1 1 1 1 1 1 1 1 1	0 0 0 0 0 0 0 0 0 0 0 0 0 0 0 0
2023-10-18T03-19-06.685 PM	000020.2154	000000.0005	000000.0004	000000.1434	000000.0889	000000.0000	000000.9596	000003.7185	000005.4000	41776	00011	00009	01067	00054	00553	01800	00654	00140	0 0 0 1 0 1 1 1 1 1 1 1 1 1 1 1	0 0 0 0 0 0 0 0 0 0 0 0 0 0 0 0
2023-10-18T03-19-09.666 PM	000020.3986	000000.0005	000000.0004	000000.1418	000000.0889	000000.0000	000000.9712	000003.4664	000005.4000	42065	00011	00009	01055	00054	00553	01819	00658	00140	0 0 0 1 0 1 1 1 1 1 1 1 1 1 1 1	0 0 0 0 0 0 0 0 0 0 0 0 0 0 0 0
2023-10-18T03-19-13.777 PM	000020.5704	000000.0005	000000.0004	000000.1474	000000.0909	000000.0000	000000.9822	000003.2773	000005.6400	42336	00011	00009	01096	00055	00553	01837	00661	00144	0 0 0 1 0 1 1 1 1 1 1 1 1 1 1 1	0 0 0 0 0 0 0 0 0 0 0 0 0 0 0 0
2023-10-18T03-19-16.790 PM	000020.6832	000000.0005	000000.0004	000000.1460	000000.0889	000000.0000	000000.9828	000003.0252	000004.9200	42514	00011	00009	01086	00054	00553	01838	00665	00132	0 0 0 1 0 1 1 1 1 1 1 1 1 1 1 1	0 0 0 0 0 0 0 0 0 0 0 0 0 0 0 0
2023-10-18T03-19-20.760 PM	000020.8683	000000.0005	000000.0004	000000.1443	000000.0869	000000.0000	000000.9786	000003.0252	000005.1600	42806	00011	00009	01073	00053	00553	01831	00665	00136	0 0 0 1 0 1 1 1 1 1 1 1 1 1 1 1	0 0 0 0 0 0 0 0 0 0 0 0 0 0 0 0
2023-10-18T03-19-23.662 PM	000021.0464	000000.0005	000000.0004	000000.1471	000000.0869	000000.0000	000000.9749	000002.9622	000005.1600	43087	00011	00009	01094	00053	00553	01825	00666	00136	0 0 0 1 0 1 1 1 1 1 1 1 1 1 1 1	0 0 0 0 0 0 0 0 0 0 0 0 0 0 0 0
2023-10-18T03-19-27.661 PM	000021.3146	000000.0005	000000.0004	000000.1423	000000.0869	000000.0000	000000.9718	000002.7731	000005.6400	43510	00011	00009	01059	00053	00553	01820	00669	00144	0 0 0 1 0 1 1 1 1 1 1 1 1 1 1 1	0 0 0 0 0 0 0 0 0 0 0 0 0 0 0 0
2023-10-18T03-19-30.655 PM	000021.5206	000000.0005	000000.0004	000000.1440	000000.0869	-000000.0336	000000.9681	000002.5840	000004.9200	43835	00011	00009	01071	00053	00553	01814	00672	00132	0 0 0 1 0 1 1 1 1 1 1 1 1 1 1 1	0 0 0 0 0 0 0 0 0 0 0 0 0 0 0 0
2023-10-18T03-19-34.658 PM	000021.7767	000000.0005	000000.0004	000000.1501	000000.0848	-000000.0336	000000.9657	000002.5840	000005.6400	44239	00011	00009	01116	00052	00553	01810	00672	00144	0 0 0 1 0 1 1 1 1 1 1 1 1 1 1 1	0 0 0 0 0 0 0 0 0 0 0 0 0 0 0 0
2023-10-18T03-19-37.640 PM	000021.9492	000000.0005	000000.0004	000000.1485	000000.0889	-000000.0336	000000.9657	000002.4580	000005.6400	44511	00011	00009	01104	00054	00553	01810	00674	00144	0 0 0 1 0 1 1 1 1 1 1 1 1 1 1 1	0 0 0 0 0 0 0 0 0 0 0 0 0 0 0 0
2023-10-18T03-19-41.373 PM	000022.1463	000000.0005	000000.0166	000000.1441	000000.0889	-000000.0336	000000.9626	000002.5210	000005.1600	44822	00011	00048	01072	00054	00553	01805	00673	00136	0 0 0 1 0 1 1 1 1 1 1 1 1 1 1 1	0 0 0 0 0 0 0 0 0 0 0 0 0 0 0 0
2023-10-18T03-19-44.371 PM	000022.2731	000000.0005	000000.0445	000000.1482	000000.0869	-000000.0336	000000.9626	000002.4580	000005.4000	45022	00011	00115	01102	00053	00553	01805	00674	00140	0 0 0 1 0 1 1 1 1 1 1 1 1 1 1 1	0 0 0 0 0 0 0 0 0 0 0 0 0 0 0 0
2023-10-18T03-19-48.356 PM	000022.4227	000000.0005	000000.0382	000000.1475	000000.0848	-000000.0336	000000.9620	000002.3319	000005.4000	45258	00011	00100	01097	00052	00553	01804	00676	00140	0 0 0 1 0 1 1 1 1 1 1 1 1 1 1 1	0 0 0 0 0 0 0 0 0 0 0 0 0 0 0 0
[truncated: 84,765 more rows]
