# Supplementary material for: Predicting multiphase flow and tracer transport for an underground chemical explosive test
Source: Sci Rep. 2026 Feb 17;16:9431. doi: 10.1038/s41598-026-35868-w (PMC13002974; doi:10.1038/s41598-026-35868-w)
Supplement: Supplementary file 8 — Supplementary Information 8. [file 41598_2026_35868_MOESM8_ESM.txt]

The file "PE1A_Radioxenon_Concentrations.csv" contains 25 columns and 2689 rows.  The first row is 
a header defining the columns.  The first column provides the time of the radioxenon concentration in
DD/MM/YYYY hh:mm:ss format in UTC.  These are in fifteen minute intervals with the time designating 
the center of the interval.  They range from 10/18/2023 00:05:43 to 11/14/2023 23:50:43 with no gaps.
The other 24 columns correspond to the radioxenon concentration and associated uncertainty for the 
12 sensors used in the LYNM PE1A experiment.  The units are in kBq/SCM and values are decay corrected
to the time of the shot (10/18/2023 15:15:00).  Standard temperature and pressure are 20C and 14.6959 PSIA.
These radioxenon concentrations correspond to the isotope Xe-127 exclusively and are based upon gamma-gamma
coincidence measurements of the 172/203 keV gamma cascade.  The explicit details of this calculation
may be found in LYNM-PE1-1.05-063RPT, "LYNM PE1A Radioxenon Concentration Calculations".
