# Supplementary material for: Predicting multiphase flow and tracer transport for an underground chemical explosive test
Source: Sci Rep. 2026 Feb 17;16:9431. doi: 10.1038/s41598-026-35868-w (PMC13002974; doi:10.1038/s41598-026-35868-w)
Supplement: Supplementary file 10 — Supplementary Information 10. [file 41598_2026_35868_MOESM10_ESM.csv]

Date/Time	BH1 Conc.	BH1 Unc.	BH2 Conc.	BH2 Unc.	BH3 Conc.	BH3 Unc.	BH4 Conc.	BH4 Unc.	BH5 Conc.	BH5 Unc.	BH6 Conc.	BH6 Unc.	BH7 Conc.	BH7 Unc.	BH8 Conc.	BH8 Unc.	TE1 Conc.	TE1 Unc.	TE2 Conc.	TE2 Unc.	TE3 Conc.	TE3 Unc.	VS Conc.	VS Unc.
10/18/2023 0:05:43	6.64E+00	7.12E+00	3.93E+00	6.61E+00	1.53E-01	6.60E+00	6.84E+00	6.60E+00	0.00E+00	6.68E+00	-2.68E+00	6.92E+00	5.88E-03	7.01E+00	-3.09E+00	7.19E+00	-9.39E-01	6.85E+00	3.26E-01	7.11E+00	-4.89E-01	7.01E+00	3.67E+00	3.82E+00
10/18/2023 0:20:43	-8.54E+00	7.06E+00	-9.29E+00	6.63E+00	1.69E+00	6.58E+00	-7.63E+00	6.62E+00	0.00E+00	6.50E+00	-7.05E-02	6.79E+00	-7.41E+00	6.94E+00	-4.95E+00	7.04E+00	3.30E+00	6.73E+00	-7.15E+00	7.01E+00	-1.23E+01	7.11E+00	-4.40E+00	3.82E+00
10/18/2023 0:35:43	1.18E+01	7.11E+00	3.54E+00	6.69E+00	1.27E+01	6.61E+00	2.76E+00	6.66E+00	0.00E+00	6.62E+00	4.92E+00	6.79E+00	4.61E+00	6.99E+00	8.61E+00	7.12E+00	7.38E+00	6.80E+00	5.20E+00	7.06E+00	1.01E+01	7.01E+00	7.42E+00	3.61E+00
10/18/2023 0:50:43	2.41E+00	7.16E+00	4.02E+00	6.61E+00	7.13E+00	6.55E+00	-1.02E+00	6.68E+00	0.00E+00	6.64E+00	2.54E+00	6.94E+00	5.78E+00	6.98E+00	-4.22E+00	7.13E+00	5.66E+00	6.80E+00	7.80E+00	7.02E+00	-4.65E+00	7.09E+00	5.95E+00	3.79E+00
10/18/2023 1:05:43	1.23E+01	7.06E+00	1.15E+01	6.63E+00	4.75E+00	6.56E+00	6.78E+00	6.56E+00	0.00E+00	6.53E+00	9.15E+00	6.72E+00	4.22E+00	7.01E+00	5.28E+00	7.10E+00	3.06E+00	6.80E+00	8.70E+00	6.95E+00	1.05E+01	7.02E+00	9.79E+00	3.80E+00
10/18/2023 1:20:43	-2.00E+00	7.09E+00	-3.39E+00	6.61E+00	-3.82E-01	6.52E+00	2.38E-01	6.71E+00	0.00E+00	6.57E+00	5.31E+00	6.81E+00	-5.69E+00	7.09E+00	-1.30E+00	7.10E+00	-1.65E+00	6.78E+00	5.04E+00	7.01E+00	-3.35E+00	6.95E+00	2.53E+00	3.78E+00
10/18/2023 1:35:43	4.57E+00	7.11E+00	-4.02E+00	6.64E+00	5.53E+00	6.65E+00	5.99E+00	6.75E+00	0.00E+00	6.71E+00	2.62E+00	6.86E+00	5.39E+00	7.13E+00	-3.22E-01	7.14E+00	1.01E+01	6.88E+00	5.29E+00	6.97E+00	4.90E+00	7.03E+00	1.20E+01	3.74E+00
10/18/2023 1:50:43	2.01E+00	7.05E+00	-8.84E+00	6.74E+00	-7.99E+00	6.59E+00	-3.47E+00	6.55E+00	0.00E+00	6.46E+00	-2.61E+00	6.78E+00	-3.43E+00	6.93E+00	-1.30E+00	6.90E+00	-6.05E+00	6.85E+00	1.79E+00	7.01E+00	-3.51E+00	6.96E+00	4.24E+00	3.67E+00
10/18/2023 2:05:43	-7.75E-02	7.16E+00	1.89E+00	6.74E+00	6.99E+00	6.73E+00	3.47E+00	6.73E+00	0.00E+00	6.74E+00	4.93E+00	6.94E+00	9.22E+00	7.01E+00	1.87E+00	7.25E+00	1.10E+01	6.92E+00	3.26E+00	7.18E+00	4.98E+00	7.11E+00	5.06E+00	3.70E+00
10/18/2023 2:20:43	5.22E+00	7.10E+00	2.92E+00	6.69E+00	1.54E+00	6.52E+00	4.97E+00	6.68E+00	0.00E+00	6.57E+00	3.16E+00	6.88E+00	7.27E+00	7.03E+00	2.44E+00	7.03E+00	-3.91E-01	6.80E+00	1.63E+00	7.04E+00	6.13E+00	7.01E+00	1.06E+00	3.80E+00
10/18/2023 2:35:43	1.77E+00	7.22E+00	-1.10E+00	6.73E+00	-4.99E+00	6.65E+00	1.89E+00	6.72E+00	0.00E+00	6.70E+00	-3.00E+00	6.86E+00	2.90E+00	7.09E+00	2.28E+00	7.11E+00	-3.85E+00	6.97E+00	1.47E+00	7.07E+00	1.64E+00	7.10E+00	6.94E+00	3.73E+00
10/18/2023 2:50:43	1.05E+00	7.03E+00	-2.60E+00	6.67E+00	-6.38E+00	6.62E+00	-5.75E+00	6.54E+00	0.00E+00	6.53E+00	2.08E+00	6.77E+00	-1.95E+00	7.09E+00	-5.69E+00	7.18E+00	-2.83E+00	6.85E+00	2.93E+00	7.07E+00	7.36E-01	7.06E+00	9.80E+00	3.74E+00
10/18/2023 3:05:43	5.31E+00	7.15E+00	5.69E+00	6.60E+00	7.46E+00	6.62E+00	4.66E+00	6.64E+00	0.00E+00	6.57E+00	8.24E+00	6.83E+00	1.03E+01	7.08E+00	4.08E+00	7.17E+00	3.54E+00	6.83E+00	5.30E+00	7.01E+00	-2.78E+00	7.04E+00	6.37E+00	3.70E+00
10/18/2023 3:20:43	6.51E+00	7.04E+00	7.85E-02	6.67E+00	2.31E-01	6.60E+00	1.59E-01	6.59E+00	0.00E+00	6.47E+00	3.39E+00	6.89E+00	5.54E-01	7.01E+00	2.53E+00	7.02E+00	4.09E+00	6.76E+00	5.70E+00	6.98E+00	-9.82E-01	6.98E+00	7.27E+00	3.60E+00
10/18/2023 3:35:43	8.87E-01	6.91E+00	-1.10E+00	6.46E+00	-2.46E+00	6.53E+00	2.53E+00	6.64E+00	0.00E+00	6.43E+00	2.39E+00	6.73E+00	3.45E+00	6.95E+00	2.28E+00	7.10E+00	1.03E+00	6.76E+00	-5.62E+00	7.10E+00	-9.00E+00	7.06E+00	3.35E+00	3.74E+00
10/18/2023 3:50:43	-5.94E+00	7.18E+00	-5.93E+00	6.71E+00	-7.77E+00	6.66E+00	-1.05E+01	6.78E+00	0.00E+00	6.52E+00	-6.11E-01	6.88E+00	3.45E+00	6.97E+00	-2.44E+00	7.11E+00	-5.90E+00	6.83E+00	-8.71E+00	7.11E+00	-2.86E+00	7.02E+00	2.61E+00	3.80E+00
10/18/2023 4:05:43	-1.28E+00	7.05E+00	-2.21E+00	6.67E+00	-4.08E+00	6.68E+00	-3.94E+00	6.59E+00	0.00E+00	6.46E+00	5.17E+00	6.71E+00	-4.37E+00	7.01E+00	-6.92E+00	7.16E+00	3.47E+00	6.75E+00	-1.79E+00	7.02E+00	2.95E+00	6.96E+00	8.01E+00	3.71E+00
10/18/2023 4:20:43	-1.29E+01	7.28E+00	-2.53E+00	6.70E+00	3.31E+00	6.56E+00	-8.67E-01	6.62E+00	0.00E+00	6.54E+00	-3.47E+00	6.82E+00	6.03E+00	7.01E+00	-8.07E+00	7.21E+00	5.91E+00	6.70E+00	-4.97E+00	7.15E+00	1.96E+00	7.11E+00	9.40E+00	3.82E+00
10/18/2023 4:35:43	3.78E+00	6.99E+00	-4.90E+00	6.66E+00	-2.38E+00	6.55E+00	-3.92E-01	6.61E+00	0.00E+00	6.51E+00	-4.54E+00	6.84E+00	-3.04E-01	6.96E+00	2.05E+00	7.13E+00	-3.30E+00	6.84E+00	-8.11E-01	7.09E+00	-2.37E+00	7.12E+00	-3.27E-01	3.94E+00
10/18/2023 4:50:43	-4.79E-01	6.98E+00	-5.54E+00	6.59E+00	3.23E+00	6.45E+00	-2.68E+00	6.70E+00	0.00E+00	6.48E+00	-5.78E+00	6.89E+00	-4.62E+00	6.93E+00	-5.13E+00	7.15E+00	-4.96E+00	6.83E+00	4.90E-01	7.00E+00	-3.77E+00	7.05E+00	1.13E+01	3.87E+00
10/18/2023 5:05:43	3.70E+00	7.08E+00	1.66E+00	6.72E+00	1.16E+00	6.66E+00	7.12E-01	6.65E+00	0.00E+00	6.57E+00	-2.15E+00	6.84E+00	-7.59E+00	7.11E+00	7.38E-01	7.08E+00	4.81E+00	6.83E+00	1.66E-01	7.15E+00	2.46E-01	7.08E+00	3.60E+00	3.84E+00
10/18/2023 5:20:43	5.55E+00	7.03E+00	-1.50E+00	6.69E+00	-1.00E+00	6.62E+00	-6.31E-01	6.71E+00	0.00E+00	6.54E+00	1.58E-01	6.86E+00	3.84E+00	6.97E+00	-1.30E+00	7.15E+00	6.62E+00	6.82E+00	-3.18E+00	7.05E+00	4.92E-01	6.97E+00	6.30E+00	3.75E+00
10/18/2023 5:35:43	2.17E+00	7.07E+00	-7.93E-01	6.65E+00	1.85E+00	6.47E+00	-6.64E+00	6.62E+00	0.00E+00	6.42E+00	2.01E+00	6.67E+00	4.75E-01	6.97E+00	6.54E-01	7.07E+00	-2.28E+00	6.76E+00	6.53E-01	7.03E+00	9.42E+00	6.97E+00	4.34E+00	3.87E+00
10/18/2023 5:50:43	-1.08E+01	7.12E+00	-6.81E+00	6.62E+00	1.46E+00	6.55E+00	-1.03E+01	6.63E+00	0.00E+00	6.48E+00	-4.32E+00	6.84E+00	-1.19E+01	7.11E+00	-1.26E+01	7.15E+00	-7.17E+00	6.80E+00	-5.46E+00	7.02E+00	-3.03E+00	7.04E+00	3.19E+00	3.87E+00
10/18/2023 6:05:43	1.21E+01	7.12E+00	3.96E+00	6.67E+00	7.47E+00	6.60E+00	-9.46E-01	6.64E+00	0.00E+00	6.58E+00	7.65E+00	6.84E+00	3.22E+00	6.92E+00	8.42E-02	7.16E+00	-1.81E+00	6.92E+00	-3.43E+00	7.08E+00	-1.31E+00	7.07E+00	2.05E+00	3.79E+00
10/18/2023 6:20:43	-3.53E+00	7.05E+00	-4.28E+00	6.72E+00	2.39E+00	6.54E+00	-7.90E+00	6.67E+00	0.00E+00	6.54E+00	-2.39E+00	6.87E+00	-7.75E-01	6.94E+00	-9.54E+00	7.15E+00	-5.75E+00	6.73E+00	-7.67E+00	7.14E+00	-8.03E+00	7.12E+00	4.83E+00	3.83E+00
10/18/2023 6:35:43	4.67E+00	7.08E+00	-6.73E+00	6.76E+00	1.39E+00	6.59E+00	3.79E+00	6.67E+00	0.00E+00	6.70E+00	8.66E+00	6.95E+00	5.81E+00	7.09E+00	4.00E+00	7.14E+00	-3.23E+00	7.01E+00	5.39E+00	7.09E+00	-3.04E+00	7.15E+00	5.24E+00	3.78E+00
10/18/2023 6:50:43	-3.94E+00	7.18E+00	5.15E+00	6.68E+00	-2.00E+00	6.71E+00	6.34E-01	6.76E+00	0.00E+00	6.71E+00	-4.71E+00	6.96E+00	3.46E+00	7.06E+00	6.57E-01	7.21E+00	1.74E+00	6.91E+00	5.88E+00	7.17E+00	7.54E+00	7.18E+00	6.39E+00	3.75E+00
10/18/2023 7:05:43	3.26E-01	7.04E+00	-1.43E+00	6.59E+00	7.73E-01	6.58E+00	-1.10E+00	6.61E+00	0.00E+00	6.54E+00	6.11E+00	6.77E+00	-2.74E+00	7.01E+00	-4.86E-01	7.17E+00	2.45E+00	6.87E+00	-5.67E-01	7.09E+00	6.57E-01	6.99E+00	5.24E+00	3.67E+00
10/18/2023 7:20:43	7.81E+00	6.97E+00	-6.42E+00	6.67E+00	-2.00E+00	6.58E+00	3.56E+00	6.56E+00	0.00E+00	6.42E+00	7.78E-01	6.80E+00	-7.77E-01	7.00E+00	-1.18E+01	7.12E+00	-5.52E+00	6.86E+00	-1.09E+01	7.18E+00	-6.56E-01	6.90E+00	7.05E+00	3.79E+00
10/18/2023 7:35:43	-3.22E+00	7.16E+00	2.86E+00	6.77E+00	-3.78E+00	6.76E+00	5.93E+00	6.73E+00	0.00E+00	6.81E+00	-4.56E+00	7.11E+00	5.34E+00	7.09E+00	4.99E-03	7.23E+00	-8.66E-01	7.12E+00	-1.39E+00	7.29E+00	-1.89E+00	7.20E+00	5.57E+00	3.82E+00
10/18/2023 7:50:43	3.63E+00	7.18E+00	4.77E-01	6.73E+00	-2.08E+00	6.70E+00	-5.14E+00	6.84E+00	0.00E+00	6.73E+00	5.65E+00	6.93E+00	2.13E+00	7.15E+00	4.99E+00	7.25E+00	8.73E-01	6.93E+00	8.43E-02	7.17E+00	-3.36E+00	7.14E+00	1.14E+01	3.82E+00
10/18/2023 8:05:43	4.59E+00	7.16E+00	-4.99E+00	6.73E+00	1.24E+00	6.69E+00	-6.01E+00	6.73E+00	0.00E+00	6.62E+00	-2.28E-01	6.91E+00	-3.05E+00	7.11E+00	-3.23E-01	7.11E+00	-4.74E+00	6.90E+00	6.95E+00	7.11E+00	-1.72E+00	7.17E+00	4.59E+00	3.89E+00
10/18/2023 8:20:43	8.52E-02	7.18E+00	6.67E+00	6.68E+00	2.34E-01	6.58E+00	-2.53E+00	6.70E+00	0.00E+00	6.57E+00	3.10E+00	6.81E+00	3.93E+00	7.07E+00	7.41E-01	7.17E+00	-6.40E+00	6.94E+00	6.95E+00	7.10E+00	-9.85E-01	7.03E+00	9.84E-01	3.85E+00
10/18/2023 8:35:43	3.47E+00	7.21E+00	-3.81E+00	6.68E+00	-2.31E+00	6.72E+00	-5.78E+00	6.85E+00	0.00E+00	6.70E+00	-1.08E+00	6.89E+00	-3.92E+00	7.12E+00	2.38E+00	7.19E+00	-9.24E+00	7.12E+00	3.76E+00	7.20E+00	-1.48E+00	7.11E+00	7.63E+00	3.79E+00
10/18/2023 8:50:43	2.67E+00	7.09E+00	-3.34E+00	6.77E+00	1.85E+00	6.64E+00	6.35E-01	6.77E+00	0.00E+00	6.64E+00	-6.42E+00	6.92E+00	-5.96E+00	7.16E+00	-4.58E+00	7.25E+00	-3.08E+00	6.94E+00	-2.21E+00	7.09E+00	-7.15E+00	7.10E+00	4.67E+00	3.83E+00
10/18/2023 9:05:43	3.47E+00	7.19E+00	1.27E+00	6.79E+00	-3.70E+00	6.68E+00	1.58E-03	6.76E+00	0.00E+00	6.73E+00	-3.17E+00	6.98E+00	7.07E+00	7.10E+00	-5.24E+00	7.30E+00	6.88E+00	6.96E+00	7.39E-01	7.17E+00	3.04E+00	7.13E+00	9.03E-01	3.81E+00
10/18/2023 9:20:43	-1.41E+01	7.24E+00	-8.72E+00	6.75E+00	-1.34E+01	6.77E+00	4.77E-01	6.62E+00	0.00E+00	6.49E+00	-1.16E+00	6.87E+00	5.90E+00	6.98E+00	2.54E+00	7.08E+00	-1.97E+00	6.84E+00	-5.72E+00	7.08E+00	3.86E+00	7.05E+00	6.97E+00	3.89E+00
10/18/2023 9:35:43	-4.00E-01	7.21E+00	2.22E+00	6.73E+00	5.49E+00	6.70E+00	5.39E+00	6.74E+00	0.00E+00	6.67E+00	3.13E-01	6.92E+00	3.62E+00	7.14E+00	8.35E+00	7.27E+00	1.03E+00	6.90E+00	1.33E+01	7.11E+00	3.04E+00	7.18E+00	2.13E+00	3.92E+00
10/18/2023 9:50:43	7.02E+00	7.15E+00	-6.82E+00	6.77E+00	-3.09E+00	6.69E+00	-2.61E+00	6.73E+00	0.00E+00	6.59E+00	-5.26E+00	6.95E+00	3.23E+00	6.94E+00	-1.47E+00	7.15E+00	-3.16E+00	6.97E+00	6.60E-01	7.15E+00	-6.08E+00	7.24E+00	3.20E+00	3.77E+00
10/18/2023 10:05:43	4.92E+00	7.14E+00	8.41E+00	6.71E+00	1.35E+01	6.72E+00	8.88E+00	6.70E+00	0.00E+00	6.61E+00	1.57E+01	7.04E+00	1.24E+01	7.04E+00	1.71E+01	7.17E+00	6.17E+00	6.98E+00	8.68E+00	7.14E+00	1.41E+01	7.11E+00	7.14E+00	3.72E+00
10/18/2023 10:20:43	4.60E+00	7.22E+00	3.99E-01	6.78E+00	4.02E+00	6.63E+00	5.32E+00	6.76E+00	0.00E+00	6.65E+00	6.13E+00	6.94E+00	4.87E+00	7.11E+00	-1.60E-01	7.30E+00	8.39E+00	6.88E+00	4.51E+00	7.16E+00	4.11E+00	7.19E+00	1.09E+01	3.76E+00
10/18/2023 10:35:43	3.26E-01	7.09E+00	1.58E-01	6.71E+00	-7.19E+00	6.80E+00	-3.73E+00	6.72E+00	0.00E+00	6.68E+00	-1.16E+00	6.90E+00	-8.95E+00	7.17E+00	-4.42E+00	7.25E+00	-1.66E+00	6.90E+00	-2.46E+00	7.22E+00	-2.96E+00	7.21E+00	8.13E+00	3.85E+00
10/18/2023 10:50:43	3.69E+00	7.34E+00	5.70E+00	6.93E+00	4.49E+00	6.74E+00	2.22E+00	6.84E+00	0.00E+00	6.74E+00	5.74E+00	6.96E+00	3.38E+00	7.22E+00	8.77E+00	7.24E+00	-3.48E+00	7.00E+00	-5.32E+00	7.20E+00	1.02E+01	7.18E+00	1.30E+01	3.77E+00
10/18/2023 11:05:43	-7.43E+00	7.12E+00	-7.15E+00	6.65E+00	-4.33E+00	6.67E+00	-2.94E+00	6.64E+00	0.00E+00	6.53E+00	7.03E-01	6.80E+00	-5.26E+00	7.02E+00	-4.10E+00	7.03E+00	-5.22E+00	6.91E+00	2.46E+00	7.00E+00	-1.23E+01	7.17E+00	3.62E+00	3.88E+00
10/18/2023 11:20:43	4.84E+00	6.97E+00	1.91E+00	6.69E+00	3.02E+00	6.54E+00	3.34E+00	6.65E+00	0.00E+00	6.51E+00	-7.70E-01	6.79E+00	6.69E+00	7.01E+00	-9.93E+00	7.20E+00	-2.53E+00	6.86E+00	2.22E+00	7.03E+00	4.14E-01	6.95E+00	1.09E+01	3.81E+00
10/18/2023 11:35:43	5.16E+00	7.18E+00	-3.97E+00	6.89E+00	-2.32E+00	6.71E+00	-2.54E+00	6.77E+00	0.00E+00	6.70E+00	-3.06E-01	6.91E+00	-2.82E+00	7.14E+00	9.11E+00	7.21E+00	-2.69E+00	6.98E+00	8.69E+00	7.16E+00	-2.72E+00	7.12E+00	5.75E+00	3.83E+00
10/18/2023 11:50:43	-5.32E+00	7.05E+00	-3.73E+00	6.65E+00	-1.16E+00	6.53E+00	-5.55E-01	6.57E+00	0.00E+00	6.48E+00	1.87E+00	6.81E+00	-5.41E-01	6.96E+00	3.37E+00	7.04E+00	-5.38E+00	6.88E+00	-3.28E+00	7.13E+00	-8.22E-01	6.94E+00	2.14E+00	3.80E+00
10/18/2023 12:05:43	-9.35E+00	7.04E+00	-1.00E+01	6.65E+00	-7.27E+00	6.69E+00	-1.22E+01	6.69E+00	0.00E+00	6.44E+00	-1.42E+01	6.87E+00	-3.68E+00	6.86E+00	-9.20E+00	7.03E+00	-9.50E+00	6.85E+00	-1.88E+00	6.92E+00	-6.18E+00	6.96E+00	9.38E+00	3.82E+00
10/18/2023 12:20:43	1.32E+01	7.16E+00	3.89E+00	6.86E+00	1.05E+01	6.77E+00	1.08E+01	6.94E+00	0.00E+00	6.84E+00	1.15E+01	7.18E+00	7.77E+00	7.12E+00	1.10E+01	7.26E+00	1.58E+01	7.01E+00	8.86E+00	7.23E+00	8.98E+00	7.07E+00	1.81E+00	3.93E+00
10/18/2023 12:35:43	5.24E+00	7.20E+00	3.41E+00	6.75E+00	6.11E+00	6.69E+00	-7.16E-01	6.74E+00	0.00E+00	6.75E+00	1.40E+00	7.00E+00	2.59E+00	7.08E+00	7.40E+00	7.29E+00	9.19E+00	6.83E+00	4.51E+00	7.16E+00	1.24E+01	7.14E+00	1.65E+01	3.84E+00
10/18/2023 12:50:43	-5.65E+00	7.14E+00	-4.21E+00	6.66E+00	-5.18E+00	6.64E+00	-4.75E-01	6.67E+00	0.00E+00	6.61E+00	2.41E+00	6.78E+00	-1.56E+00	6.98E+00	-5.17E+00	7.13E+00	-7.92E+00	6.88E+00	-2.21E+00	7.03E+00	-2.56E+00	7.14E+00	2.14E+00	3.88E+00
10/18/2023 13:05:43	2.59E+00	7.04E+00	-4.69E+00	6.75E+00	2.48E+00	6.65E+00	7.07E+00	6.59E+00	0.00E+00	6.56E+00	6.44E+00	6.89E+00	-3.88E-01	6.95E+00	6.60E-01	7.09E+00	-5.47E+00	6.86E+00	-1.07E+00	7.08E+00	2.47E+00	7.07E+00	7.98E+00	3.79E+00
10/18/2023 13:20:43	-3.31E+00	7.00E+00	-3.10E+00	6.61E+00	1.08E+00	6.51E+00	3.18E-01	6.61E+00	0.00E+00	6.45E+00	7.14E+00	6.81E+00	-3.92E+00	6.93E+00	-3.29E+00	7.04E+00	2.14E+00	6.73E+00	-4.92E+00	6.95E+00	-2.64E+00	7.00E+00	6.18E+00	3.93E+00
10/18/2023 13:35:43	-3.55E+00	7.17E+00	-2.37E-01	6.63E+00	1.40E+00	6.67E+00	-2.70E+00	6.73E+00	0.00E+00	6.66E+00	-2.09E+00	6.99E+00	6.29E+00	7.05E+00	1.32E+00	7.15E+00	-1.42E+00	6.82E+00	-1.64E+00	7.01E+00	-4.37E+00	7.08E+00	7.41E+00	3.85E+00
10/18/2023 13:50:43	3.56E+00	7.10E+00	6.12E+00	6.69E+00	1.94E+00	6.64E+00	-3.25E+00	6.72E+00	0.00E+00	6.63E+00	-5.39E-01	6.91E+00	-9.03E+00	7.12E+00	-2.63E+00	7.25E+00	5.00E+00	6.88E+00	4.68E+00	7.09E+00	-1.64E-01	6.96E+00	9.14E+00	3.69E+00
10/18/2023 14:05:43	-1.05E+00	7.13E+00	2.54E+00	6.65E+00	-7.67E+00	6.69E+00	-1.03E+00	6.73E+00	0.00E+00	6.61E+00	1.25E+00	6.90E+00	1.20E+01	6.96E+00	-6.55E-01	7.19E+00	-4.27E+00	6.88E+00	1.08E+01	7.06E+00	2.22E+00	7.03E+00	2.05E+00	3.77E+00
10/18/2023 14:20:43	5.42E+00	7.17E+00	3.82E+00	6.76E+00	-3.41E+00	6.70E+00	7.08E+00	6.72E+00	0.00E+00	6.72E+00	-9.29E-01	6.96E+00	1.21E+01	7.05E+00	4.86E+00	7.22E+00	1.01E+01	6.92E+00	2.70E+00	7.09E+00	4.61E+00	7.06E+00	8.54E+00	3.75E+00
10/18/2023 14:35:43	4.78E+00	6.95E+00	-2.86E+00	6.63E+00	8.14E+00	6.52E+00	4.78E-01	6.56E+00	0.00E+00	6.43E+00	2.41E+00	6.73E+00	1.11E+00	6.90E+00	6.34E+00	7.05E+00	3.16E+00	6.64E+00	3.93E+00	6.85E+00	4.03E+00	6.93E+00	4.52E+00	3.88E+00
10/18/2023 14:50:43	3.81E+00	7.18E+00	-4.84E+00	6.73E+00	-8.68E+00	6.68E+00	-1.35E+00	6.71E+00	0.00E+00	6.66E+00	5.22E+00	6.82E+00	-5.03E+00	7.11E+00	-5.71E-01	7.13E+00	3.21E-01	6.86E+00	-2.78E+00	7.06E+00	-1.16E+01	7.20E+00	8.87E+00	3.73E+00
10/18/2023 15:05:43	8.23E+00	8.14E+00	7.62E-01	7.04E+00	-3.37E+00	7.22E+00	5.98E-01	7.11E+00	0.00E+00	7.43E+00	-1.60E+00	7.85E+00	1.10E+01	7.21E+00	2.55E+00	7.60E+00	5.62E+00	6.76E+00	-3.52E+00	6.99E+00	9.63E+00	7.00E+00	5.26E+00	3.89E+00
10/18/2023 15:20:43	-1.09E+00	7.85E+00	9.68E+01	1.18E+01	2.52E+00	7.13E+00	1.58E+01	4.79E+00	0.00E+00	7.13E+00	-9.61E+00	7.39E+00	-4.73E+00	7.07E+00	-3.97E+00	7.41E+00	-1.33E+01	6.91E+00	-5.98E+00	7.02E+00	-8.23E+00	7.02E+00	-1.65E-01	3.66E+00
10/18/2023 15:35:43	-3.41E+00	5.55E+00	2.77E+03	2.24E+02	-1.24E+01	7.05E+00	4.64E+02	3.61E+01	0.00E+00	6.69E+00	-8.44E+00	5.45E+00	3.05E+02	2.37E+01	-6.29E+00	7.08E+00	3.13E-01	7.03E+00	-5.40E+00	7.10E+00	-4.37E+00	7.05E+00	1.24E+01	3.66E+00
10/18/2023 15:50:43	3.46E+00	4.56E+00	2.73E+03	2.21E+02	-4.68E+00	6.88E+00	1.41E+03	1.08E+02	0.00E+00	6.87E+00	-6.06E-01	4.99E+00	5.92E+02	4.22E+01	-3.72E+00	6.82E+00	4.41E+01	8.97E+00	1.80E+01	8.11E+00	-7.51E+00	7.19E+00	4.19E+00	3.81E+00
10/18/2023 16:05:43	1.99E+02	1.60E+01	2.76E+03	2.23E+02	2.28E+00	6.40E+00	2.04E+03	1.55E+02	0.00E+00	6.72E+00	5.71E-01	4.55E+00	6.87E+02	4.86E+01	-2.85E+00	6.68E+00	9.37E+01	1.20E+01	9.80E+01	1.29E+01	-6.10E+00	7.14E+00	4.03E+00	3.79E+00
10/18/2023 16:20:43	5.57E+02	4.15E+01	2.83E+03	2.29E+02	6.87E+00	5.93E+00	2.34E+03	1.79E+02	0.00E+00	6.81E+00	1.84E+00	5.01E+00	8.59E+02	5.99E+01	4.52E+00	6.63E+00	1.35E+02	1.50E+01	1.43E+02	1.64E+01	-9.77E-01	7.22E+00	9.37E+00	3.72E+00
10/18/2023 16:35:43	8.42E+02	6.20E+01	2.84E+03	2.29E+02	3.30E+01	7.05E+00	2.63E+03	2.01E+02	0.00E+00	6.85E+00	9.25E+00	5.44E+00	9.38E+02	6.51E+01	6.52E+00	6.53E+00	1.80E+02	1.81E+01	1.77E+02	1.91E+01	6.36E+00	7.45E+00	1.04E+01	3.74E+00
10/18/2023 16:50:43	1.08E+03	7.89E+01	2.85E+03	2.30E+02	7.73E+01	1.04E+01	2.76E+03	2.10E+02	0.00E+00	6.74E+00	2.53E+01	6.26E+00	1.01E+03	6.96E+01	2.08E+00	6.49E+00	1.91E+02	1.91E+01	1.96E+02	2.07E+01	3.31E+00	7.39E+00	4.19E+00	3.81E+00
10/18/2023 17:05:43	1.22E+03	8.91E+01	2.83E+03	2.29E+02	1.37E+02	1.59E+01	2.85E+03	2.17E+02	0.00E+00	6.62E+00	5.67E+01	8.39E+00	1.00E+03	6.94E+01	2.70E-02	6.49E+00	2.17E+02	2.11E+01	2.18E+02	2.25E+01	2.51E+00	7.42E+00	1.07E+01	3.87E+00
10/18/2023 17:20:43	1.35E+03	9.85E+01	2.84E+03	2.30E+02	1.97E+02	2.17E+01	2.89E+03	2.21E+02	0.00E+00	6.73E+00	1.25E+02	1.37E+01	1.03E+03	7.16E+01	4.52E-01	6.63E+00	2.39E+02	2.28E+01	2.04E+02	2.17E+01	3.52E-01	7.63E+00	9.79E+00	3.82E+00
10/18/2023 17:35:43	1.40E+03	1.02E+02	2.81E+03	2.27E+02	2.56E+02	2.74E+01	3.02E+03	2.31E+02	0.00E+00	6.74E+00	2.13E+02	2.12E+01	1.06E+03	7.37E+01	-1.50E+00	6.90E+00	2.39E+02	2.30E+01	2.20E+02	2.29E+01	2.19E+00	7.76E+00	4.68E+01	6.42E+00
10/18/2023 17:50:43	1.43E+03	1.05E+02	2.77E+03	2.24E+02	3.17E+02	3.34E+01	3.04E+03	2.32E+02	0.00E+00	6.79E+00	3.39E+02	3.21E+01	1.17E+03	8.06E+01	1.70E+01	7.22E+00	2.44E+02	2.34E+01	2.20E+02	2.31E+01	4.59E+00	7.99E+00	9.99E+01	1.02E+01
10/18/2023 18:05:43	1.47E+03	1.08E+02	2.85E+03	2.31E+02	3.92E+02	4.10E+01	3.13E+03	2.39E+02	0.00E+00	6.74E+00	4.59E+02	4.28E+01	1.26E+03	8.66E+01	9.09E+00	7.43E+00	2.35E+02	2.28E+01	2.07E+02	2.21E+01	-3.40E+00	8.05E+00	1.46E+02	1.34E+01
10/18/2023 18:20:43	1.49E+03	1.09E+02	2.80E+03	2.27E+02	4.22E+02	4.42E+01	3.15E+03	2.40E+02	0.00E+00	6.87E+00	6.30E+02	5.78E+01	1.30E+03	8.91E+01	2.40E+01	7.86E+00	2.50E+02	2.41E+01	2.10E+02	2.25E+01	-7.38E+00	8.41E+00	1.96E+02	1.65E+01
10/18/2023 18:35:43	1.57E+03	1.14E+02	2.78E+03	2.25E+02	4.60E+02	4.81E+01	3.20E+03	2.45E+02	0.00E+00	6.85E+00	7.54E+02	6.89E+01	1.33E+03	9.15E+01	4.05E+01	8.50E+00	2.70E+02	2.55E+01	2.06E+02	2.23E+01	1.32E+00	8.54E+00	1.84E+02	1.60E+01
10/18/2023 18:50:43	1.53E+03	1.12E+02	2.77E+03	2.24E+02	4.80E+02	5.01E+01	3.26E+03	2.49E+02	0.00E+00	7.08E+00	9.13E+02	8.30E+01	1.35E+03	9.24E+01	5.73E+01	9.32E+00	2.64E+02	2.52E+01	2.34E+02	2.45E+01	1.19E+01	8.92E+00	2.01E+02	1.71E+01
10/18/2023 19:05:43	1.57E+03	1.15E+02	2.77E+03	2.24E+02	4.98E+02	5.19E+01	3.33E+03	2.55E+02	0.00E+00	7.19E+00	1.02E+03	9.24E+01	1.34E+03	9.21E+01	4.90E+01	9.38E+00	2.52E+02	2.45E+01	2.33E+02	2.46E+01	-1.70E+00	9.18E+00	1.95E+02	1.68E+01
10/18/2023 19:20:43	1.58E+03	1.16E+02	2.72E+03	2.21E+02	5.17E+02	5.38E+01	3.27E+03	2.50E+02	0.00E+00	7.27E+00	1.14E+03	1.04E+02	1.32E+03	9.07E+01	5.46E+01	9.88E+00	2.44E+02	2.41E+01	2.12E+02	2.31E+01	-9.51E+00	9.40E+00	2.18E+02	1.82E+01
10/18/2023 19:35:43	1.62E+03	1.18E+02	2.69E+03	2.18E+02	5.26E+02	5.47E+01	3.31E+03	2.53E+02	0.00E+00	7.43E+00	1.27E+03	1.14E+02	1.34E+03	9.21E+01	6.43E+01	1.04E+01	2.47E+02	2.43E+01	2.19E+02	2.37E+01	-4.16E+00	9.65E+00	1.97E+02	1.69E+01
10/18/2023 19:50:43	1.64E+03	1.20E+02	2.75E+03	2.23E+02	5.57E+02	5.78E+01	3.29E+03	2.51E+02	0.00E+00	7.62E+00	1.35E+03	1.22E+02	1.35E+03	9.26E+01	9.24E+01	1.15E+01	2.63E+02	2.55E+01	2.37E+02	2.51E+01	2.39E+01	1.02E+01	2.10E+02	1.77E+01
10/18/2023 20:05:43	1.69E+03	1.23E+02	2.77E+03	2.25E+02	5.21E+02	5.43E+01	3.30E+03	2.52E+02	0.00E+00	7.73E+00	1.41E+03	1.27E+02	1.31E+03	9.03E+01	1.06E+02	1.21E+01	2.53E+02	2.49E+01	2.54E+02	2.65E+01	4.95E+01	1.12E+01	1.77E+02	1.56E+01
10/18/2023 20:20:43	1.66E+03	1.21E+02	2.78E+03	2.25E+02	5.18E+02	5.41E+01	3.29E+03	2.51E+02	0.00E+00	7.68E+00	1.53E+03	1.38E+02	1.31E+03	9.00E+01	9.99E+01	1.22E+01	2.48E+02	2.47E+01	2.48E+02	2.61E+01	2.50E+01	1.10E+01	1.92E+02	1.65E+01
10/18/2023 20:35:43	1.73E+03	1.26E+02	2.77E+03	2.25E+02	5.13E+02	5.36E+01	3.29E+03	2.51E+02	0.00E+00	7.98E+00	1.62E+03	1.46E+02	1.27E+03	8.75E+01	1.22E+02	1.34E+01	2.31E+02	2.36E+01	2.34E+02	2.52E+01	5.66E+01	1.20E+01	1.76E+02	1.57E+01
10/18/2023 20:50:43	1.70E+03	1.24E+02	2.79E+03	2.27E+02	5.07E+02	5.30E+01	3.26E+03	2.49E+02	0.00E+00	7.96E+00	1.67E+03	1.51E+02	1.23E+03	8.52E+01	1.23E+02	1.37E+01	2.41E+02	2.42E+01	2.22E+02	2.43E+01	3.84E+01	1.16E+01	1.90E+02	1.66E+01
10/18/2023 21:05:43	1.68E+03	1.23E+02	2.85E+03	2.31E+02	4.82E+02	5.06E+01	3.28E+03	2.51E+02	0.00E+00	8.08E+00	1.73E+03	1.56E+02	1.20E+03	8.29E+01	1.25E+02	1.39E+01	2.23E+02	2.32E+01	2.19E+02	2.43E+01	4.25E+01	1.20E+01	1.98E+02	1.69E+01
10/18/2023 21:20:43	1.77E+03	1.30E+02	2.81E+03	2.28E+02	4.96E+02	5.19E+01	3.25E+03	2.49E+02	0.00E+00	8.27E+00	1.78E+03	1.60E+02	1.14E+03	7.94E+01	1.25E+02	1.42E+01	2.25E+02	2.33E+01	2.38E+02	2.57E+01	3.60E+01	1.21E+01	1.88E+02	1.64E+01
10/18/2023 21:35:43	1.80E+03	1.31E+02	2.88E+03	2.33E+02	4.79E+02	5.03E+01	3.22E+03	2.46E+02	0.00E+00	7.92E+00	1.85E+03	1.67E+02	1.14E+03	7.92E+01	1.75E+02	1.61E+01	2.41E+02	2.44E+01	2.21E+02	2.45E+01	5.84E+01	1.24E+01	1.83E+02	1.60E+01
10/18/2023 21:50:43	1.81E+03	1.33E+02	2.84E+03	2.31E+02	4.74E+02	4.98E+01	3.28E+03	2.51E+02	0.00E+00	8.03E+00	1.87E+03	1.69E+02	1.13E+03	7.80E+01	1.61E+02	1.58E+01	2.55E+02	2.54E+01	2.10E+02	2.38E+01	5.78E+01	1.27E+01	1.92E+02	1.66E+01
10/18/2023 22:05:43	1.79E+03	1.31E+02	2.84E+03	2.31E+02	4.68E+02	4.93E+01	3.20E+03	2.45E+02	0.00E+00	8.30E+00	1.97E+03	1.77E+02	1.05E+03	7.33E+01	1.67E+02	1.63E+01	2.37E+02	2.41E+01	2.19E+02	2.44E+01	4.76E+01	1.26E+01	1.84E+02	1.60E+01
10/18/2023 22:20:43	1.80E+03	1.32E+02	2.91E+03	2.36E+02	4.36E+02	4.62E+01	3.21E+03	2.46E+02	0.00E+00	8.51E+00	2.02E+03	1.82E+02	1.01E+03	7.09E+01	1.89E+02	1.74E+01	2.43E+02	2.45E+01	2.43E+02	2.61E+01	6.44E+01	1.30E+01	1.83E+02	1.60E+01
10/18/2023 22:35:43	1.84E+03	1.35E+02	2.92E+03	2.37E+02	4.29E+02	4.55E+01	3.19E+03	2.44E+02	0.00E+00	8.49E+00	2.03E+03	1.83E+02	9.52E+02	6.69E+01	1.83E+02	1.72E+01	2.33E+02	2.39E+01	2.05E+02	2.35E+01	3.91E+01	1.24E+01	1.89E+02	1.65E+01
10/18/2023 22:50:43	1.85E+03	1.35E+02	2.93E+03	2.38E+02	4.53E+02	4.76E+01	3.17E+03	2.43E+02	0.00E+00	8.44E+00	2.09E+03	1.88E+02	9.65E+02	6.76E+01	2.12E+02	1.83E+01	2.46E+02	2.47E+01	2.32E+02	2.54E+01	6.69E+01	1.30E+01	1.65E+02	1.50E+01
10/18/2023 23:05:43	1.89E+03	1.38E+02	2.92E+03	2.38E+02	4.19E+02	4.43E+01	3.20E+03	2.45E+02	0.00E+00	8.51E+00	2.08E+03	1.87E+02	9.45E+02	6.62E+01	2.06E+02	1.83E+01	2.41E+02	2.44E+01	2.27E+02	2.50E+01	3.79E+01	1.23E+01	1.81E+02	1.58E+01
10/18/2023 23:20:43	1.89E+03	1.38E+02	2.94E+03	2.39E+02	4.19E+02	4.43E+01	3.14E+03	2.41E+02	0.00E+00	8.54E+00	2.09E+03	1.88E+02	8.84E+02	6.24E+01	2.23E+02	1.90E+01	2.71E+02	2.64E+01	2.19E+02	2.44E+01	7.49E+01	1.33E+01	1.72E+02	1.51E+01
10/18/2023 23:35:43	1.89E+03	1.38E+02	2.90E+03	2.35E+02	3.76E+02	4.02E+01	3.20E+03	2.45E+02	0.00E+00	8.65E+00	2.13E+03	1.91E+02	8.42E+02	5.97E+01	2.07E+02	1.85E+01	2.57E+02	2.55E+01	2.27E+02	2.51E+01	5.13E+01	1.27E+01	1.59E+02	1.44E+01
10/18/2023 23:50:43	1.92E+03	1.40E+02	2.89E+03	2.35E+02	3.95E+02	4.20E+01	3.21E+03	2.46E+02	0.00E+00	8.77E+00	2.19E+03	1.97E+02	8.11E+02	5.77E+01	2.09E+02	1.86E+01	2.33E+02	2.40E+01	2.27E+02	2.51E+01	7.10E+01	1.32E+01	1.85E+02	1.59E+01
10/19/2023 0:05:43	1.87E+03	1.37E+02	2.94E+03	2.39E+02	3.48E+02	3.76E+01	3.09E+03	2.37E+02	0.00E+00	9.10E+00	2.16E+03	1.95E+02	8.02E+02	5.70E+01	2.07E+02	1.88E+01	2.32E+02	2.41E+01	2.45E+02	2.67E+01	3.38E+01	1.27E+01	1.23E+02	1.17E+01
10/19/2023 0:20:43	1.92E+03	1.41E+02	2.95E+03	2.39E+02	3.67E+02	3.94E+01	3.13E+03	2.40E+02	0.00E+00	9.30E+00	2.18E+03	1.96E+02	7.83E+02	5.58E+01	2.16E+02	1.94E+01	2.38E+02	2.47E+01	2.56E+02	2.76E+01	4.51E+01	1.32E+01	1.15E+01	4.58E+00
10/19/2023 0:35:43	1.95E+03	1.43E+02	2.98E+03	2.42E+02	3.61E+02	3.88E+01	3.07E+03	2.35E+02	0.00E+00	9.53E+00	2.19E+03	1.97E+02	7.23E+02	5.22E+01	2.28E+02	2.01E+01	2.40E+02	2.49E+01	2.78E+02	2.95E+01	5.82E+01	1.37E+01	5.14E+00	4.35E+00
10/19/2023 0:50:43	1.96E+03	1.43E+02	2.92E+03	2.37E+02	3.39E+02	3.68E+01	3.09E+03	2.37E+02	0.00E+00	9.53E+00	2.19E+03	1.97E+02	6.98E+02	5.07E+01	2.31E+02	2.02E+01	2.56E+02	2.61E+01	2.74E+02	2.94E+01	6.74E+01	1.41E+01	5.88E+00	4.36E+00
10/19/2023 1:05:43	1.96E+03	1.44E+02	2.97E+03	2.41E+02	3.41E+02	3.70E+01	3.05E+03	2.34E+02	0.00E+00	9.78E+00	2.22E+03	2.00E+02	7.07E+02	5.12E+01	2.14E+02	1.98E+01	2.51E+02	2.59E+01	2.99E+02	3.15E+01	4.93E+01	1.40E+01	7.87E+00	4.52E+00
10/19/2023 1:20:43	1.93E+03	1.41E+02	2.93E+03	2.38E+02	3.24E+02	3.53E+01	3.01E+03	2.31E+02	0.00E+00	1.00E+01	2.21E+03	1.99E+02	6.90E+02	5.02E+01	2.49E+02	2.14E+01	2.67E+02	2.72E+01	2.91E+02	3.10E+01	5.86E+01	1.45E+01	7.04E+00	4.57E+00
10/19/2023 1:35:43	2.00E+03	1.47E+02	2.91E+03	2.37E+02	3.06E+02	3.37E+01	3.05E+03	2.34E+02	0.00E+00	1.03E+01	2.19E+03	1.98E+02	6.48E+02	4.77E+01	2.21E+02	2.06E+01	2.83E+02	2.85E+01	3.43E+02	3.51E+01	8.76E+01	1.58E+01	8.95E+00	4.68E+00
10/19/2023 1:50:43	1.99E+03	1.46E+02	2.88E+03	2.34E+02	3.05E+02	3.36E+01	3.06E+03	2.35E+02	0.00E+00	1.05E+01	2.30E+03	2.07E+02	6.64E+02	4.86E+01	2.56E+02	2.22E+01	3.28E+02	3.16E+01	3.25E+02	3.40E+01	7.57E+01	1.57E+01	5.05E+00	4.59E+00
10/19/2023 2:05:43	1.95E+03	1.43E+02	2.97E+03	2.41E+02	3.00E+02	3.33E+01	3.05E+03	2.34E+02	0.00E+00	1.07E+01	2.22E+03	2.00E+02	6.27E+02	4.65E+01	2.21E+02	2.10E+01	3.19E+02	3.14E+01	3.25E+02	3.40E+01	6.47E+01	1.57E+01	1.48E+01	4.82E+00
10/19/2023 2:20:43	2.02E+03	1.48E+02	2.93E+03	2.38E+02	2.94E+02	3.28E+01	2.95E+03	2.26E+02	0.00E+00	1.10E+01	2.29E+03	2.06E+02	6.13E+02	4.57E+01	2.65E+02	2.29E+01	3.01E+02	3.03E+01	2.88E+02	3.16E+01	7.86E+01	1.65E+01	1.16E+00	4.84E+00
10/19/2023 2:35:43	1.99E+03	1.46E+02	2.90E+03	2.36E+02	2.41E+02	2.82E+01	2.95E+03	2.26E+02	0.00E+00	1.15E+01	2.25E+03	2.03E+02	5.58E+02	4.25E+01	2.48E+02	2.25E+01	2.92E+02	3.00E+01	3.15E+02	3.37E+01	7.00E+01	1.66E+01	1.00E+01	5.25E+00
10/19/2023 2:50:43	2.04E+03	1.50E+02	2.90E+03	2.36E+02	2.79E+02	3.14E+01	2.98E+03	2.29E+02	0.00E+00	1.14E+01	2.27E+03	2.04E+02	5.96E+02	4.47E+01	2.48E+02	2.26E+01	3.36E+02	3.28E+01	3.24E+02	3.43E+01	1.15E+02	1.81E+01	1.09E+01	4.87E+00
10/19/2023 3:05:43	1.96E+03	1.44E+02	2.90E+03	2.36E+02	2.43E+02	2.84E+01	2.94E+03	2.26E+02	0.00E+00	1.18E+01	2.26E+03	2.03E+02	5.25E+02	4.06E+01	2.25E+02	2.19E+01	3.03E+02	3.09E+01	3.00E+02	3.28E+01	9.63E+01	1.79E+01	3.15E+00	5.32E+00
10/19/2023 3:20:43	2.05E+03	1.50E+02	2.86E+03	2.33E+02	2.56E+02	2.95E+01	2.99E+03	2.29E+02	0.00E+00	1.19E+01	2.26E+03	2.03E+02	5.50E+02	4.20E+01	2.65E+02	2.35E+01	3.10E+02	3.13E+01	2.91E+02	3.21E+01	1.26E+02	1.89E+01	7.47E+00	5.09E+00
10/19/2023 3:35:43	2.03E+03	1.49E+02	2.86E+03	2.33E+02	2.68E+02	3.06E+01	2.97E+03	2.28E+02	0.00E+00	1.18E+01	2.32E+03	2.08E+02	5.12E+02	3.98E+01	2.55E+02	2.31E+01	3.16E+02	3.17E+01	3.24E+02	3.44E+01	1.19E+02	1.86E+01	2.24E+00	4.92E+00
10/19/2023 3:50:43	2.02E+03	1.48E+02	2.93E+03	2.38E+02	2.57E+02	2.95E+01	2.93E+03	2.25E+02	0.00E+00	1.20E+01	2.31E+03	2.08E+02	5.28E+02	4.06E+01	2.95E+02	2.49E+01	3.06E+02	3.10E+01	2.84E+02	3.17E+01	1.12E+02	1.84E+01	8.13E+00	4.97E+00
10/19/2023 4:05:43	2.06E+03	1.51E+02	2.86E+03	2.33E+02	2.35E+02	2.77E+01	2.95E+03	2.26E+02	0.00E+00	1.19E+01	2.31E+03	2.08E+02	4.92E+02	3.85E+01	2.64E+02	2.37E+01	3.01E+02	3.07E+01	3.09E+02	3.33E+01	1.07E+02	1.83E+01	5.97E+00	5.13E+00
10/19/2023 4:20:43	2.06E+03	1.51E+02	2.91E+03	2.37E+02	2.36E+02	2.79E+01	2.92E+03	2.24E+02	0.00E+00	1.21E+01	2.29E+03	2.06E+02	4.96E+02	3.87E+01	2.71E+02	2.40E+01	3.11E+02	3.13E+01	2.83E+02	3.15E+01	1.13E+02	1.85E+01	7.88E+00	5.06E+00
10/19/2023 4:35:43	2.09E+03	1.53E+02	2.86E+03	2.33E+02	2.33E+02	2.74E+01	2.87E+03	2.21E+02	0.00E+00	1.20E+01	2.31E+03	2.08E+02	4.72E+02	3.73E+01	2.68E+02	2.38E+01	3.03E+02	3.07E+01	2.95E+02	3.24E+01	1.12E+02	1.85E+01	3.73E+00	4.98E+00
10/19/2023 4:50:43	2.13E+03	1.56E+02	2.94E+03	2.39E+02	2.36E+02	2.77E+01	2.92E+03	2.25E+02	0.00E+00	1.23E+01	2.34E+03	2.11E+02	4.68E+02	3.70E+01	2.88E+02	2.49E+01	3.10E+02	3.12E+01	3.00E+02	3.28E+01	1.09E+02	1.84E+01	4.98E+00	4.92E+00
10/19/2023 5:05:43	2.09E+03	1.54E+02	2.84E+03	2.31E+02	2.14E+02	2.60E+01	2.91E+03	2.24E+02	0.00E+00	1.24E+01	2.31E+03	2.08E+02	4.37E+02	3.53E+01	2.85E+02	2.48E+01	3.00E+02	3.07E+01	2.97E+02	3.26E+01	7.83E+01	1.76E+01	6.48E+00	5.35E+00
10/19/2023 5:20:43	2.11E+03	1.55E+02	2.89E+03	2.35E+02	2.11E+02	2.57E+01	2.86E+03	2.19E+02	0.00E+00	1.23E+01	2.32E+03	2.09E+02	4.30E+02	3.49E+01	2.82E+02	2.46E+01	3.21E+02	3.20E+01	2.96E+02	3.25E+01	1.05E+02	1.82E+01	7.72E+00	5.19E+00
10/19/2023 5:35:43	2.10E+03	1.54E+02	2.88E+03	2.34E+02	1.91E+02	2.39E+01	2.86E+03	2.20E+02	0.00E+00	1.22E+01	2.32E+03	2.09E+02	4.28E+02	3.45E+01	2.82E+02	2.45E+01	3.21E+02	3.20E+01	2.69E+02	3.05E+01	9.37E+01	1.77E+01	4.82E+00	5.05E+00
10/19/2023 5:50:43	2.11E+03	1.55E+02	2.87E+03	2.34E+02	1.99E+02	2.46E+01	2.85E+03	2.19E+02	0.00E+00	1.21E+01	2.38E+03	2.14E+02	4.28E+02	3.45E+01	2.93E+02	2.50E+01	2.91E+02	2.99E+01	2.86E+02	3.17E+01	8.95E+01	1.74E+01	8.06E+00	5.18E+00
10/19/2023 6:05:43	2.08E+03	1.53E+02	2.83E+03	2.30E+02	2.03E+02	2.48E+01	2.84E+03	2.18E+02	0.00E+00	1.20E+01	2.34E+03	2.11E+02	4.08E+02	3.33E+01	3.17E+02	2.60E+01	3.12E+02	3.13E+01	3.28E+02	3.45E+01	8.88E+01	1.73E+01	5.98E+00	5.03E+00
10/19/2023 6:20:43	2.16E+03	1.58E+02	2.86E+03	2.33E+02	2.24E+02	2.66E+01	2.85E+03	2.19E+02	0.00E+00	1.22E+01	2.40E+03	2.16E+02	3.86E+02	3.21E+01	3.25E+02	2.65E+01	3.35E+02	3.28E+01	2.96E+02	3.23E+01	9.54E+01	1.76E+01	7.31E+00	4.98E+00
10/19/2023 6:35:43	2.10E+03	1.54E+02	2.87E+03	2.33E+02	1.86E+02	2.35E+01	2.82E+03	2.17E+02	0.00E+00	1.23E+01	2.35E+03	2.12E+02	3.84E+02	3.20E+01	2.98E+02	2.55E+01	3.20E+02	3.20E+01	2.78E+02	3.11E+01	8.86E+01	1.75E+01	8.31E+00	5.07E+00
10/19/2023 6:50:43	2.19E+03	1.61E+02	2.81E+03	2.29E+02	1.73E+02	2.27E+01	2.84E+03	2.18E+02	0.00E+00	1.27E+01	2.33E+03	2.10E+02	3.41E+02	2.98E+01	3.11E+02	2.62E+01	3.28E+02	3.25E+01	2.79E+02	3.14E+01	8.37E+01	1.76E+01	2.83E+00	5.40E+00
10/19/2023 7:05:43	2.17E+03	1.59E+02	2.79E+03	2.27E+02	1.90E+02	2.38E+01	2.85E+03	2.19E+02	0.00E+00	1.25E+01	2.37E+03	2.14E+02	3.78E+02	3.17E+01	3.36E+02	2.73E+01	3.04E+02	3.10E+01	3.11E+02	3.36E+01	7.37E+01	1.73E+01	4.57E+00	5.12E+00
10/19/2023 7:20:43	2.15E+03	1.58E+02	2.83E+03	2.30E+02	1.94E+02	2.41E+01	2.84E+03	2.18E+02	0.00E+00	1.24E+01	2.42E+03	2.17E+02	3.72E+02	3.12E+01	2.99E+02	2.58E+01	3.09E+02	3.12E+01	2.90E+02	3.20E+01	9.58E+01	1.78E+01	9.56E+00	4.97E+00
10/19/2023 7:35:43	2.16E+03	1.59E+02	2.81E+03	2.29E+02	1.70E+02	2.23E+01	2.85E+03	2.19E+02	0.00E+00	1.26E+01	2.46E+03	2.21E+02	3.52E+02	3.01E+01	3.26E+02	2.71E+01	3.01E+02	3.08E+01	2.87E+02	3.17E+01	9.00E+01	1.77E+01	9.31E+00	5.09E+00
10/19/2023 7:50:43	2.14E+03	1.57E+02	2.79E+03	2.27E+02	1.77E+02	2.27E+01	2.77E+03	2.13E+02	0.00E+00	1.24E+01	2.43E+03	2.19E+02	3.20E+02	2.84E+01	3.64E+02	2.87E+01	2.96E+02	3.05E+01	2.91E+02	3.21E+01	9.58E+01	1.78E+01	9.57E+00	5.16E+00
10/19/2023 8:05:43	2.18E+03	1.60E+02	2.79E+03	2.27E+02	1.95E+02	2.42E+01	2.81E+03	2.16E+02	0.00E+00	1.25E+01	2.44E+03	2.20E+02	3.18E+02	2.82E+01	3.67E+02	2.89E+01	3.38E+02	3.31E+01	2.90E+02	3.20E+01	9.17E+01	1.75E+01	5.24E+00	4.95E+00
10/19/2023 8:20:43	2.18E+03	1.60E+02	2.75E+03	2.24E+02	1.78E+02	2.28E+01	2.83E+03	2.18E+02	0.00E+00	1.24E+01	2.43E+03	2.19E+02	3.20E+02	2.84E+01	3.40E+02	2.78E+01	3.25E+02	3.23E+01	2.94E+02	3.23E+01	1.04E+02	1.79E+01	1.25E+01	5.06E+00
10/19/2023 8:35:43	2.20E+03	1.61E+02	2.79E+03	2.27E+02	1.42E+02	2.03E+01	2.84E+03	2.18E+02	0.00E+00	1.26E+01	2.36E+03	2.13E+02	3.22E+02	2.84E+01	3.60E+02	2.88E+01	3.25E+02	3.23E+01	3.10E+02	3.34E+01	7.77E+01	1.72E+01	8.07E+00	5.20E+00
10/19/2023 8:50:43	2.21E+03	1.62E+02	2.80E+03	2.28E+02	1.67E+02	2.20E+01	2.83E+03	2.17E+02	0.00E+00	1.26E+01	2.42E+03	2.17E+02	3.23E+02	2.84E+01	3.89E+02	3.03E+01	2.99E+02	3.06E+01	2.84E+02	3.16E+01	8.53E+01	1.73E+01	4.00E+00	5.15E+00
10/19/2023 9:05:43	2.19E+03	1.61E+02	2.76E+03	2.25E+02	1.77E+02	2.27E+01	2.82E+03	2.17E+02	0.00E+00	1.26E+01	2.46E+03	2.22E+02	3.12E+02	2.78E+01	4.04E+02	3.11E+01	3.29E+02	3.24E+01	2.88E+02	3.19E+01	1.11E+02	1.82E+01	1.07E+01	5.10E+00
10/19/2023 9:20:43	2.20E+03	1.61E+02	2.77E+03	2.26E+02	1.69E+02	2.22E+01	2.81E+03	2.16E+02	0.00E+00	1.26E+01	2.46E+03	2.21E+02	3.13E+02	2.78E+01	4.09E+02	3.14E+01	2.99E+02	3.06E+01	3.09E+02	3.34E+01	8.77E+01	1.75E+01	9.08E+00	5.12E+00
10/19/2023 9:35:43	2.25E+03	1.65E+02	2.79E+03	2.27E+02	1.65E+02	2.18E+01	2.78E+03	2.13E+02	0.00E+00	1.24E+01	2.46E+03	2.21E+02	3.03E+02	2.72E+01	4.30E+02	3.25E+01	3.24E+02	3.22E+01	3.09E+02	3.33E+01	8.87E+01	1.74E+01	9.25E+00	5.01E+00
10/19/2023 9:50:43	2.16E+03	1.59E+02	2.78E+03	2.26E+02	1.79E+02	2.29E+01	2.78E+03	2.13E+02	0.00E+00	1.26E+01	2.50E+03	2.25E+02	2.87E+02	2.64E+01	4.67E+02	3.45E+01	3.30E+02	3.25E+01	2.87E+02	3.17E+01	6.48E+01	1.68E+01	7.50E+00	5.03E+00
10/19/2023 10:05:43	2.25E+03	1.65E+02	2.80E+03	2.28E+02	1.65E+02	2.18E+01	2.76E+03	2.12E+02	0.00E+00	1.25E+01	2.49E+03	2.24E+02	3.03E+02	2.72E+01	4.85E+02	3.54E+01	3.11E+02	3.13E+01	3.01E+02	3.27E+01	1.04E+02	1.78E+01	1.08E+01	4.79E+00
10/19/2023 10:20:43	2.18E+03	1.60E+02	2.76E+03	2.25E+02	1.65E+02	2.19E+01	2.74E+03	2.11E+02	0.00E+00	1.26E+01	2.45E+03	2.20E+02	2.72E+02	2.56E+01	4.76E+02	3.51E+01	3.40E+02	3.34E+01	3.13E+02	3.36E+01	6.76E+01	1.70E+01	3.50E+00	5.17E+00
10/19/2023 10:35:43	2.24E+03	1.64E+02	2.78E+03	2.26E+02	1.59E+02	2.16E+01	2.72E+03	2.10E+02	0.00E+00	1.29E+01	2.51E+03	2.26E+02	2.58E+02	2.50E+01	4.67E+02	3.48E+01	2.86E+02	2.99E+01	2.96E+02	3.25E+01	8.03E+01	1.73E+01	1.03E+01	5.40E+00
10/19/2023 10:50:43	2.20E+03	1.61E+02	2.75E+03	2.24E+02	1.46E+02	2.04E+01	2.81E+03	2.16E+02	0.00E+00	1.26E+01	2.50E+03	2.25E+02	2.82E+02	2.59E+01	5.15E+02	3.72E+01	3.19E+02	3.19E+01	3.02E+02	3.27E+01	7.50E+01	1.71E+01	8.34E+00	5.14E+00
10/19/2023 11:05:43	2.20E+03	1.62E+02	2.77E+03	2.26E+02	1.54E+02	2.11E+01	2.79E+03	2.15E+02	0.00E+00	1.27E+01	2.48E+03	2.23E+02	2.47E+02	2.44E+01	5.02E+02	3.67E+01	3.18E+02	3.19E+01	2.65E+02	3.04E+01	5.70E+01	1.66E+01	9.68E+00	5.36E+00
10/19/2023 11:20:43	2.23E+03	1.64E+02	2.78E+03	2.27E+02	1.60E+02	2.15E+01	2.74E+03	2.11E+02	0.00E+00	1.27E+01	2.47E+03	2.22E+02	2.72E+02	2.54E+01	5.67E+02	4.01E+01	3.03E+02	3.08E+01	2.87E+02	3.18E+01	7.93E+01	1.72E+01	2.25E+00	5.13E+00
10/19/2023 11:35:43	2.26E+03	1.66E+02	2.70E+03	2.20E+02	1.43E+02	2.04E+01	2.70E+03	2.08E+02	0.00E+00	1.27E+01	2.51E+03	2.26E+02	2.54E+02	2.46E+01	5.56E+02	3.98E+01	2.84E+02	2.96E+01	2.72E+02	3.08E+01	7.95E+01	1.71E+01	9.68E+00	5.17E+00
10/19/2023 11:50:43	2.23E+03	1.64E+02	2.72E+03	2.22E+02	1.72E+02	2.24E+01	2.79E+03	2.14E+02	0.00E+00	1.28E+01	2.48E+03	2.23E+02	2.82E+02	2.58E+01	5.90E+02	4.16E+01	3.18E+02	3.18E+01	3.09E+02	3.33E+01	8.67E+01	1.72E+01	9.10E+00	4.96E+00
10/19/2023 12:05:43	2.24E+03	1.65E+02	2.72E+03	2.22E+02	1.66E+02	2.20E+01	2.72E+03	2.09E+02	0.00E+00	1.27E+01	2.52E+03	2.27E+02	2.46E+02	2.42E+01	6.12E+02	4.28E+01	2.87E+02	2.98E+01	3.00E+02	3.27E+01	7.46E+01	1.69E+01	8.93E+00	5.12E+00
10/19/2023 12:20:43	2.25E+03	1.65E+02	2.79E+03	2.27E+02	1.66E+02	2.20E+01	2.73E+03	2.10E+02	0.00E+00	1.27E+01	2.48E+03	2.23E+02	2.40E+02	2.37E+01	6.34E+02	4.41E+01	3.26E+02	3.22E+01	2.87E+02	3.17E+01	7.64E+01	1.70E+01	8.10E+00	5.10E+00
10/19/2023 12:35:43	2.24E+03	1.64E+02	2.69E+03	2.20E+02	1.44E+02	2.04E+01	2.70E+03	2.08E+02	0.00E+00	1.27E+01	2.53E+03	2.28E+02	2.36E+02	2.35E+01	6.35E+02	4.43E+01	2.94E+02	3.02E+01	2.75E+02	3.09E+01	8.48E+01	1.71E+01	8.27E+00	5.23E+00
10/19/2023 12:50:43	2.25E+03	1.65E+02	2.70E+03	2.20E+02	1.65E+02	2.20E+01	2.73E+03	2.10E+02	0.00E+00	1.28E+01	2.54E+03	2.28E+02	2.28E+02	2.33E+01	6.48E+02	4.50E+01	2.97E+02	3.04E+01	2.82E+02	3.14E+01	7.49E+01	1.70E+01	9.60E+00	5.09E+00
10/19/2023 13:05:43	2.21E+03	1.62E+02	2.70E+03	2.20E+02	1.61E+02	2.16E+01	2.74E+03	2.10E+02	0.00E+00	1.27E+01	2.53E+03	2.28E+02	2.38E+02	2.36E+01	6.91E+02	4.74E+01	2.88E+02	2.98E+01	2.80E+02	3.12E+01	7.93E+01	1.71E+01	8.10E+00	4.96E+00
10/19/2023 13:20:43	2.25E+03	1.65E+02	2.68E+03	2.18E+02	1.58E+02	2.14E+01	2.73E+03	2.10E+02	0.00E+00	1.28E+01	2.54E+03	2.29E+02	2.29E+02	2.32E+01	7.41E+02	5.02E+01	3.22E+02	3.19E+01	2.97E+02	3.23E+01	1.01E+02	1.77E+01	7.27E+00	5.08E+00
10/19/2023 13:35:43	2.27E+03	1.67E+02	2.67E+03	2.18E+02	1.52E+02	2.10E+01	2.76E+03	2.12E+02	0.00E+00	1.29E+01	2.57E+03	2.31E+02	2.32E+02	2.34E+01	7.41E+02	5.03E+01	3.05E+02	3.10E+01	2.78E+02	3.11E+01	6.54E+01	1.68E+01	2.92E+00	5.31E+00
10/19/2023 13:50:43	2.20E+03	1.62E+02	2.65E+03	2.16E+02	1.66E+02	2.20E+01	2.74E+03	2.11E+02	0.00E+00	1.28E+01	2.55E+03	2.30E+02	2.10E+02	2.23E+01	7.72E+02	5.20E+01	2.96E+02	3.03E+01	2.84E+02	3.14E+01	8.52E+01	1.72E+01	4.43E+00	5.03E+00
10/19/2023 14:05:43	2.27E+03	1.67E+02	2.68E+03	2.19E+02	1.50E+02	2.07E+01	2.73E+03	2.10E+02	0.00E+00	1.27E+01	2.57E+03	2.31E+02	2.22E+02	2.28E+01	7.88E+02	5.30E+01	2.94E+02	3.01E+01	2.90E+02	3.17E+01	9.90E+01	1.74E+01	5.76E+00	4.99E+00
10/19/2023 14:20:43	2.20E+03	1.62E+02	2.65E+03	2.16E+02	1.39E+02	2.01E+01	2.69E+03	2.07E+02	0.00E+00	1.28E+01	2.54E+03	2.29E+02	1.97E+02	2.17E+01	7.79E+02	5.26E+01	3.00E+02	3.05E+01	2.88E+02	3.16E+01	8.89E+01	1.72E+01	7.19E+00	5.18E+00
10/19/2023 14:35:43	2.28E+03	1.67E+02	2.74E+03	2.23E+02	1.50E+02	2.09E+01	2.75E+03	2.12E+02	0.00E+00	1.27E+01	2.50E+03	2.25E+02	2.24E+02	2.27E+01	7.82E+02	5.29E+01	2.96E+02	3.02E+01	2.73E+02	3.06E+01	7.59E+01	1.69E+01	5.52E+00	5.00E+00
10/19/2023 14:50:43	2.21E+03	1.62E+02	2.64E+03	2.15E+02	1.79E+02	2.30E+01	2.74E+03	2.11E+02	0.00E+00	1.27E+01	2.62E+03	2.36E+02	2.20E+02	2.26E+01	8.27E+02	5.54E+01	3.00E+02	3.05E+01	2.66E+02	3.01E+01	9.44E+01	1.73E+01	7.02E+00	5.02E+00
10/19/2023 15:05:43	2.25E+03	1.65E+02	2.73E+03	2.22E+02	1.56E+02	2.13E+01	2.73E+03	2.10E+02	0.00E+00	1.27E+01	2.58E+03	2.32E+02	2.05E+02	2.18E+01	8.75E+02	5.81E+01	2.95E+02	3.01E+01	2.86E+02	3.15E+01	7.38E+01	1.67E+01	4.26E+00	5.05E+00
10/19/2023 15:20:43	2.16E+03	1.59E+02	2.60E+03	2.12E+02	1.38E+02	2.02E+01	2.68E+03	2.06E+02	0.00E+00	1.28E+01	2.58E+03	2.32E+02	2.06E+02	2.19E+01	8.87E+02	5.89E+01	2.67E+02	2.83E+01	2.59E+02	2.96E+01	6.89E+01	1.67E+01	8.36E+00	5.17E+00
10/19/2023 15:35:43	2.22E+03	1.63E+02	2.61E+03	2.13E+02	1.45E+02	2.10E+01	2.71E+03	2.08E+02	0.00E+00	1.28E+01	2.55E+03	2.29E+02	2.06E+02	2.18E+01	8.69E+02	5.79E+01	2.95E+02	3.00E+01	2.67E+02	3.00E+01	6.49E+01	1.64E+01	6.27E+00	5.13E+00
10/19/2023 15:50:43	2.21E+03	1.62E+02	2.63E+03	2.14E+02	1.67E+02	2.24E+01	2.71E+03	2.09E+02	0.00E+00	1.25E+01	2.61E+03	2.35E+02	2.39E+02	2.31E+01	9.10E+02	6.03E+01	2.82E+02	2.90E+01	2.98E+02	3.20E+01	8.37E+01	1.67E+01	4.68E+00	4.81E+00
10/19/2023 16:05:43	2.25E+03	1.65E+02	2.63E+03	2.14E+02	1.69E+02	2.27E+01	2.77E+03	2.13E+02	0.00E+00	1.25E+01	2.60E+03	2.34E+02	2.02E+02	2.13E+01	8.96E+02	5.95E+01	2.86E+02	2.93E+01	2.64E+02	2.97E+01	8.02E+01	1.65E+01	3.72E+01	6.55E+00
10/19/2023 16:20:43	2.22E+03	1.63E+02	2.62E+03	2.14E+02	1.67E+02	2.25E+01	2.74E+03	2.11E+02	0.00E+00	1.24E+01	2.65E+03	2.39E+02	1.75E+02	2.02E+01	9.46E+02	6.23E+01	2.83E+02	2.90E+01	2.73E+02	3.02E+01	7.44E+01	1.62E+01	9.62E+01	1.04E+01
10/19/2023 16:35:43	2.13E+03	1.56E+02	2.64E+03	2.15E+02	1.72E+02	2.28E+01	2.67E+03	2.06E+02	0.00E+00	1.24E+01	2.62E+03	2.36E+02	1.90E+02	2.07E+01	9.41E+02	6.21E+01	2.71E+02	2.82E+01	2.63E+02	2.95E+01	6.51E+01	1.58E+01	1.48E+02	1.36E+01
10/19/2023 16:50:43	2.17E+03	1.59E+02	2.65E+03	2.16E+02	1.64E+02	2.21E+01	2.70E+03	2.07E+02	0.00E+00	1.22E+01	2.65E+03	2.38E+02	1.96E+02	2.08E+01	9.72E+02	6.38E+01	2.83E+02	2.88E+01	2.66E+02	2.95E+01	7.59E+01	1.60E+01	1.49E+02	1.37E+01
10/19/2023 17:05:43	2.15E+03	1.58E+02	2.60E+03	2.12E+02	1.67E+02	2.22E+01	2.70E+03	2.08E+02	0.00E+00	1.19E+01	2.70E+03	2.42E+02	1.76E+02	1.98E+01	9.95E+02	6.51E+01	2.71E+02	2.79E+01	2.49E+02	2.82E+01	4.71E+01	1.50E+01	1.61E+02	1.47E+01
10/19/2023 17:20:43	2.16E+03	1.59E+02	2.60E+03	2.12E+02	1.55E+02	2.14E+01	2.67E+03	2.05E+02	0.00E+00	1.21E+01	2.60E+03	2.34E+02	1.88E+02	2.01E+01	1.00E+03	6.56E+01	2.67E+02	2.76E+01	2.47E+02	2.80E+01	5.86E+01	1.54E+01	1.61E+02	1.46E+01
10/19/2023 17:35:43	2.12E+03	1.56E+02	2.55E+03	2.08E+02	1.67E+02	2.22E+01	2.68E+03	2.06E+02	0.00E+00	1.20E+01	2.64E+03	2.37E+02	1.90E+02	2.01E+01	1.03E+03	6.69E+01	2.54E+02	2.66E+01	2.62E+02	2.89E+01	6.49E+01	1.52E+01	1.42E+02	1.33E+01
10/19/2023 17:50:43	2.15E+03	1.58E+02	2.55E+03	2.08E+02	1.66E+02	2.21E+01	2.72E+03	2.09E+02	0.00E+00	1.17E+01	2.63E+03	2.36E+02	1.93E+02	2.01E+01	1.02E+03	6.66E+01	2.54E+02	2.64E+01	2.36E+02	2.70E+01	5.90E+01	1.49E+01	1.28E+02	1.24E+01
10/19/2023 18:05:43	2.14E+03	1.57E+02	2.57E+03	2.10E+02	1.62E+02	2.18E+01	2.70E+03	2.07E+02	0.00E+00	1.17E+01	2.63E+03	2.37E+02	1.80E+02	1.95E+01	1.03E+03	6.69E+01	2.50E+02	2.61E+01	2.51E+02	2.79E+01	4.09E+01	1.45E+01	1.18E+02	1.18E+01
10/19/2023 18:20:43	2.15E+03	1.57E+02	2.53E+03	2.07E+02	1.56E+02	2.13E+01	2.69E+03	2.07E+02	0.00E+00	1.16E+01	2.62E+03	2.36E+02	2.03E+02	2.02E+01	1.08E+03	6.99E+01	2.46E+02	2.58E+01	2.29E+02	2.64E+01	4.82E+01	1.44E+01	1.22E+02	1.19E+01
10/19/2023 18:35:43	2.06E+03	1.51E+02	2.55E+03	2.08E+02	1.66E+02	2.21E+01	2.72E+03	2.09E+02	0.00E+00	1.18E+01	2.71E+03	2.44E+02	1.54E+02	1.85E+01	1.05E+03	6.81E+01	2.31E+02	2.48E+01	2.42E+02	2.72E+01	5.13E+01	1.44E+01	1.16E+02	1.15E+01
10/19/2023 18:50:43	2.05E+03	1.51E+02	2.53E+03	2.06E+02	1.48E+02	2.07E+01	2.70E+03	2.08E+02	0.00E+00	1.14E+01	2.59E+03	2.33E+02	1.59E+02	1.83E+01	1.06E+03	6.91E+01	2.23E+02	2.42E+01	2.08E+02	2.48E+01	3.64E+01	1.39E+01	1.15E+02	1.14E+01
10/19/2023 19:05:43	2.08E+03	1.53E+02	2.52E+03	2.06E+02	1.60E+02	2.14E+01	2.68E+03	2.06E+02	0.00E+00	1.13E+01	2.69E+03	2.42E+02	1.73E+02	1.88E+01	1.03E+03	6.72E+01	2.25E+02	2.42E+01	2.27E+02	2.58E+01	5.90E+01	1.42E+01	1.11E+02	1.12E+01
10/19/2023 19:20:43	2.10E+03	1.54E+02	2.56E+03	2.08E+02	1.61E+02	2.14E+01	2.68E+03	2.06E+02	0.00E+00	1.13E+01	2.64E+03	2.37E+02	1.52E+02	1.79E+01	1.06E+03	6.88E+01	2.46E+02	2.53E+01	2.18E+02	2.52E+01	5.12E+01	1.40E+01	1.19E+02	1.15E+01
10/19/2023 19:35:43	2.09E+03	1.53E+02	2.55E+03	2.08E+02	1.70E+02	2.20E+01	2.72E+03	2.09E+02	0.00E+00	1.11E+01	2.61E+03	2.35E+02	1.53E+02	1.78E+01	1.11E+03	7.18E+01	2.14E+02	2.33E+01	2.06E+02	2.42E+01	5.89E+01	1.41E+01	1.22E+02	1.16E+01
10/19/2023 19:50:43	2.03E+03	1.49E+02	2.51E+03	2.05E+02	1.72E+02	2.22E+01	2.68E+03	2.06E+02	0.00E+00	1.11E+01	2.60E+03	2.34E+02	1.44E+02	1.74E+01	1.08E+03	6.98E+01	2.05E+02	2.28E+01	2.08E+02	2.43E+01	3.23E+01	1.34E+01	1.09E+02	1.09E+01
10/19/2023 20:05:43	2.01E+03	1.48E+02	2.47E+03	2.01E+02	1.77E+02	2.25E+01	2.68E+03	2.06E+02	0.00E+00	1.11E+01	2.70E+03	2.43E+02	1.55E+02	1.79E+01	1.13E+03	7.28E+01	2.24E+02	2.38E+01	2.20E+02	2.50E+01	3.46E+01	1.34E+01	1.04E+02	1.05E+01
10/19/2023 20:20:43	1.99E+03	1.47E+02	2.52E+03	2.06E+02	1.68E+02	2.19E+01	2.67E+03	2.05E+02	0.00E+00	1.10E+01	2.69E+03	2.41E+02	1.44E+02	1.72E+01	1.10E+03	7.10E+01	1.94E+02	2.19E+01	2.08E+02	2.41E+01	3.35E+01	1.34E+01	9.51E+01	1.03E+01
10/19/2023 20:35:43	1.98E+03	1.45E+02	2.49E+03	2.03E+02	1.79E+02	2.26E+01	2.70E+03	2.08E+02	0.00E+00	1.09E+01	2.68E+03	2.41E+02	1.72E+02	1.82E+01	1.10E+03	7.14E+01	2.27E+02	2.38E+01	1.79E+02	2.22E+01	4.97E+01	1.34E+01	9.54E+01	1.02E+01
10/19/2023 20:50:43	1.97E+03	1.45E+02	2.54E+03	2.07E+02	1.69E+02	2.18E+01	2.73E+03	2.10E+02	0.00E+00	1.07E+01	2.67E+03	2.40E+02	1.64E+02	1.78E+01	1.11E+03	7.18E+01	2.05E+02	2.23E+01	1.99E+02	2.33E+01	3.94E+01	1.32E+01	1.05E+02	1.04E+01
10/19/2023 21:05:43	2.00E+03	1.47E+02	2.50E+03	2.03E+02	1.68E+02	2.18E+01	2.70E+03	2.07E+02	0.00E+00	1.09E+01	2.71E+03	2.44E+02	1.51E+02	1.73E+01	1.14E+03	7.34E+01	2.23E+02	2.34E+01	1.98E+02	2.32E+01	5.72E+01	1.35E+01	8.99E+01	9.64E+00
10/19/2023 21:20:43	1.99E+03	1.46E+02	2.54E+03	2.07E+02	1.65E+02	2.14E+01	2.69E+03	2.07E+02	0.00E+00	1.06E+01	2.67E+03	2.40E+02	1.64E+02	1.77E+01	1.15E+03	7.42E+01	2.05E+02	2.22E+01	1.91E+02	2.26E+01	3.06E+01	1.28E+01	9.56E+01	1.00E+01
10/19/2023 21:35:43	1.93E+03	1.42E+02	2.52E+03	2.06E+02	1.75E+02	2.23E+01	2.77E+03	2.13E+02	0.00E+00	1.07E+01	2.69E+03	2.42E+02	1.38E+02	1.66E+01	1.08E+03	7.01E+01	1.72E+02	2.03E+01	1.69E+02	2.12E+01	2.59E+01	1.29E+01	9.11E+01	9.89E+00
10/19/2023 21:50:43	1.91E+03	1.41E+02	2.44E+03	1.99E+02	1.77E+02	2.23E+01	2.67E+03	2.06E+02	0.00E+00	1.06E+01	2.72E+03	2.44E+02	1.44E+02	1.69E+01	1.13E+03	7.29E+01	1.80E+02	2.06E+01	1.86E+02	2.21E+01	3.71E+01	1.28E+01	9.25E+01	9.70E+00
10/19/2023 22:05:43	1.98E+03	1.45E+02	2.42E+03	1.97E+02	1.69E+02	2.18E+01	2.67E+03	2.05E+02	0.00E+00	1.06E+01	2.70E+03	2.42E+02	1.45E+02	1.68E+01	1.11E+03	7.16E+01	1.67E+02	1.98E+01	1.62E+02	2.06E+01	2.28E+01	1.26E+01	9.05E+01	9.67E+00
10/19/2023 22:20:43	1.95E+03	1.44E+02	2.48E+03	2.02E+02	1.76E+02	2.22E+01	2.74E+03	2.11E+02	0.00E+00	1.05E+01	2.70E+03	2.42E+02	1.28E+02	1.62E+01	1.16E+03	7.44E+01	1.98E+02	2.16E+01	1.60E+02	2.03E+01	3.70E+01	1.29E+01	8.84E+01	9.48E+00
10/19/2023 22:35:43	1.93E+03	1.42E+02	2.46E+03	2.01E+02	1.96E+02	2.39E+01	2.69E+03	2.07E+02	0.00E+00	1.06E+01	2.68E+03	2.41E+02	1.63E+02	1.73E+01	1.15E+03	7.42E+01	1.91E+02	2.11E+01	1.71E+02	2.10E+01	3.82E+01	1.27E+01	8.02E+01	9.01E+00
10/19/2023 22:50:43	1.89E+03	1.39E+02	2.43E+03	1.98E+02	1.69E+02	2.16E+01	2.63E+03	2.03E+02	0.00E+00	1.04E+01	2.63E+03	2.37E+02	1.28E+02	1.60E+01	1.16E+03	7.43E+01	1.72E+02	2.00E+01	1.57E+02	2.01E+01	3.30E+01	1.26E+01	7.23E+01	8.97E+00
10/19/2023 23:05:43	1.88E+03	1.38E+02	2.37E+03	1.93E+02	1.58E+02	2.08E+01	2.67E+03	2.06E+02	0.00E+00	1.03E+01	2.74E+03	2.46E+02	1.24E+02	1.58E+01	1.14E+03	7.35E+01	1.72E+02	1.99E+01	1.45E+02	1.93E+01	2.02E+01	1.23E+01	8.63E+01	9.33E+00
10/19/2023 23:20:43	1.90E+03	1.40E+02	2.44E+03	1.99E+02	1.91E+02	2.34E+01	2.72E+03	2.09E+02	0.00E+00	1.04E+01	2.72E+03	2.44E+02	1.42E+02	1.64E+01	1.14E+03	7.37E+01	1.62E+02	1.92E+01	1.53E+02	1.96E+01	4.36E+01	1.27E+01	8.71E+01	9.24E+00
10/19/2023 23:35:43	1.84E+03	1.36E+02	2.43E+03	1.98E+02	1.74E+02	2.20E+01	2.70E+03	2.07E+02	0.00E+00	1.03E+01	2.70E+03	2.42E+02	1.10E+02	1.53E+01	1.14E+03	7.37E+01	1.56E+02	1.88E+01	1.42E+02	1.89E+01	2.84E+01	1.22E+01	7.28E+01	8.80E+00
10/19/2023 23:50:43	1.86E+03	1.37E+02	2.42E+03	1.98E+02	1.97E+02	2.39E+01	2.66E+03	2.04E+02	0.00E+00	1.02E+01	2.73E+03	2.45E+02	1.23E+02	1.56E+01	1.15E+03	7.38E+01	1.85E+02	2.04E+01	1.53E+02	1.95E+01	4.63E+01	1.25E+01	7.67E+01	8.74E+00
10/20/2023 0:05:43	1.85E+03	1.36E+02	2.41E+03	1.96E+02	1.76E+02	2.22E+01	2.64E+03	2.03E+02	0.00E+00	1.02E+01	2.71E+03	2.43E+02	1.17E+02	1.53E+01	1.15E+03	7.42E+01	1.42E+02	1.80E+01	1.18E+02	1.76E+01	1.98E+01	1.22E+01	8.20E+01	9.04E+00
10/20/2023 0:20:43	1.82E+03	1.34E+02	2.42E+03	1.97E+02	1.75E+02	2.20E+01	2.70E+03	2.07E+02	0.00E+00	1.03E+01	2.71E+03	2.43E+02	1.21E+02	1.54E+01	1.12E+03	7.24E+01	1.38E+02	1.78E+01	1.33E+02	1.83E+01	2.26E+01	1.21E+01	7.78E+01	8.85E+00
10/20/2023 0:35:43	1.80E+03	1.33E+02	2.40E+03	1.95E+02	1.84E+02	2.28E+01	2.68E+03	2.06E+02	0.00E+00	1.03E+01	2.69E+03	2.42E+02	1.29E+02	1.58E+01	1.14E+03	7.34E+01	1.57E+02	1.88E+01	1.55E+02	1.96E+01	1.75E+01	1.21E+01	7.84E+01	8.78E+00
10/20/2023 0:50:43	1.78E+03	1.31E+02	2.44E+03	1.99E+02	1.84E+02	2.27E+01	2.74E+03	2.10E+02	0.00E+00	1.02E+01	2.65E+03	2.38E+02	1.46E+02	1.63E+01	1.15E+03	7.40E+01	1.60E+02	1.88E+01	1.54E+02	1.94E+01	3.38E+01	1.22E+01	7.95E+01	8.67E+00
10/20/2023 1:05:43	1.82E+03	1.34E+02	2.41E+03	1.96E+02	1.74E+02	2.20E+01	2.72E+03	2.09E+02	0.00E+00	1.04E+01	2.74E+03	2.46E+02	1.23E+02	1.55E+01	1.10E+03	7.14E+01	1.45E+02	1.81E+01	1.43E+02	1.89E+01	3.13E+01	1.22E+01	1.67E+01	5.12E+00
10/20/2023 1:20:43	1.82E+03	1.34E+02	2.38E+03	1.94E+02	1.88E+02	2.31E+01	2.65E+03	2.04E+02	0.00E+00	1.03E+01	2.69E+03	2.42E+02	1.32E+02	1.58E+01	1.17E+03	7.53E+01	1.71E+02	1.94E+01	1.42E+02	1.88E+01	3.82E+01	1.24E+01	6.42E+00	4.21E+00
10/20/2023 1:35:43	1.76E+03	1.30E+02	2.32E+03	1.89E+02	1.71E+02	2.18E+01	2.66E+03	2.04E+02	0.00E+00	1.02E+01	2.67E+03	2.40E+02	1.03E+02	1.48E+01	1.15E+03	7.38E+01	1.53E+02	1.85E+01	1.28E+02	1.81E+01	1.78E+01	1.21E+01	1.24E+01	4.53E+00
10/20/2023 1:50:43	1.74E+03	1.28E+02	2.39E+03	1.95E+02	1.80E+02	2.25E+01	2.65E+03	2.04E+02	0.00E+00	1.02E+01	2.62E+03	2.35E+02	1.15E+02	1.52E+01	1.17E+03	7.53E+01	1.54E+02	1.85E+01	1.38E+02	1.85E+01	5.06E+01	1.26E+01	5.91E+00	4.26E+00
10/20/2023 2:05:43	1.76E+03	1.29E+02	2.37E+03	1.94E+02	1.88E+02	2.32E+01	2.71E+03	2.08E+02	0.00E+00	1.03E+01	2.67E+03	2.40E+02	1.20E+02	1.53E+01	1.14E+03	7.33E+01	1.40E+02	1.79E+01	1.31E+02	1.82E+01	2.29E+01	1.22E+01	8.37E+00	4.52E+00
10/20/2023 2:20:43	1.74E+03	1.28E+02	2.41E+03	1.96E+02	1.85E+02	2.29E+01	2.68E+03	2.06E+02	0.00E+00	1.02E+01	2.68E+03	2.41E+02	1.16E+02	1.51E+01	1.15E+03	7.40E+01	1.62E+02	1.90E+01	1.60E+02	1.99E+01	4.55E+01	1.26E+01	5.24E+00	4.38E+00
10/20/2023 2:35:43	1.75E+03	1.29E+02	2.37E+03	1.94E+02	1.90E+02	2.33E+01	2.70E+03	2.08E+02	0.00E+00	1.04E+01	2.71E+03	2.44E+02	1.33E+02	1.59E+01	1.19E+03	7.63E+01	1.77E+02	1.99E+01	1.43E+02	1.90E+01	4.61E+01	1.27E+01	6.34E+00	4.15E+00
10/20/2023 2:50:43	1.70E+03	1.25E+02	2.40E+03	1.96E+02	1.60E+02	2.11E+01	2.66E+03	2.05E+02	0.00E+00	1.05E+01	2.79E+03	2.50E+02	1.02E+02	1.48E+01	1.14E+03	7.34E+01	1.55E+02	1.87E+01	1.50E+02	1.95E+01	3.44E+01	1.26E+01	1.25E+01	4.52E+00
10/20/2023 3:05:43	1.70E+03	1.25E+02	2.33E+03	1.90E+02	1.70E+02	2.19E+01	2.73E+03	2.10E+02	0.00E+00	1.05E+01	2.70E+03	2.43E+02	1.04E+02	1.49E+01	1.14E+03	7.37E+01	1.54E+02	1.87E+01	1.46E+02	1.92E+01	1.40E+01	1.25E+01	4.65E+00	4.55E+00
10/20/2023 3:20:43	1.72E+03	1.27E+02	2.33E+03	1.90E+02	1.84E+02	2.30E+01	2.72E+03	2.09E+02	0.00E+00	1.07E+01	2.75E+03	2.47E+02	1.28E+02	1.58E+01	1.18E+03	7.59E+01	1.70E+02	1.97E+01	1.57E+02	1.98E+01	4.78E+01	1.29E+01	1.18E+00	4.27E+00
10/20/2023 3:35:43	1.64E+03	1.21E+02	2.34E+03	1.91E+02	1.72E+02	2.21E+01	2.72E+03	2.09E+02	0.00E+00	1.05E+01	2.72E+03	2.45E+02	1.02E+02	1.48E+01	1.14E+03	7.33E+01	1.59E+02	1.90E+01	1.33E+02	1.86E+01	3.95E+01	1.27E+01	6.85E+00	4.52E+00
10/20/2023 3:50:43	1.68E+03	1.24E+02	2.30E+03	1.87E+02	1.94E+02	2.38E+01	2.69E+03	2.07E+02	0.00E+00	1.05E+01	2.69E+03	2.42E+02	1.14E+02	1.52E+01	1.18E+03	7.60E+01	1.73E+02	1.98E+01	1.44E+02	1.91E+01	4.87E+01	1.29E+01	3.81E+00	4.49E+00
10/20/2023 4:05:43	1.63E+03	1.21E+02	2.30E+03	1.88E+02	1.86E+02	2.32E+01	2.68E+03	2.06E+02	0.00E+00	1.05E+01	2.67E+03	2.40E+02	1.34E+02	1.59E+01	1.12E+03	7.25E+01	1.64E+02	1.93E+01	1.56E+02	1.99E+01	3.38E+01	1.27E+01	1.05E+01	4.29E+00
10/20/2023 4:20:43	1.60E+03	1.18E+02	2.31E+03	1.89E+02	1.81E+02	2.28E+01	2.71E+03	2.08E+02	0.00E+00	1.07E+01	2.73E+03	2.45E+02	1.30E+02	1.58E+01	1.17E+03	7.54E+01	1.70E+02	1.96E+01	1.39E+02	1.89E+01	5.53E+01	1.31E+01	1.07E+01	4.23E+00
10/20/2023 4:35:43	1.63E+03	1.20E+02	2.19E+03	1.79E+02	1.76E+02	2.24E+01	2.65E+03	2.04E+02	0.00E+00	1.08E+01	2.70E+03	2.42E+02	1.06E+02	1.52E+01	1.13E+03	7.29E+01	1.64E+02	1.95E+01	1.64E+02	2.04E+01	3.96E+01	1.29E+01	8.13E+00	4.38E+00
10/20/2023 4:50:43	1.62E+03	1.20E+02	2.23E+03	1.82E+02	1.68E+02	2.18E+01	2.70E+03	2.08E+02	0.00E+00	1.07E+01	2.71E+03	2.44E+02	1.02E+02	1.49E+01	1.13E+03	7.29E+01	1.47E+02	1.86E+01	1.42E+02	1.91E+01	3.67E+01	1.28E+01	8.97E+00	4.53E+00
10/20/2023 5:05:43	1.63E+03	1.20E+02	2.26E+03	1.85E+02	1.87E+02	2.33E+01	2.71E+03	2.08E+02	0.00E+00	1.06E+01	2.76E+03	2.48E+02	1.16E+02	1.53E+01	1.11E+03	7.18E+01	1.76E+02	2.01E+01	1.40E+02	1.90E+01	3.91E+01	1.29E+01	6.61E+00	4.31E+00
10/20/2023 5:20:43	1.62E+03	1.20E+02	2.29E+03	1.87E+02	1.95E+02	2.40E+01	2.72E+03	2.09E+02	0.00E+00	1.07E+01	2.72E+03	2.45E+02	1.14E+02	1.53E+01	1.15E+03	7.38E+01	1.71E+02	1.98E+01	1.56E+02	2.00E+01	3.94E+01	1.30E+01	2.46E+00	4.46E+00
10/20/2023 5:35:43	1.54E+03	1.14E+02	2.24E+03	1.83E+02	1.72E+02	2.22E+01	2.66E+03	2.05E+02	0.00E+00	1.08E+01	2.71E+03	2.43E+02	9.77E+01	1.48E+01	1.10E+03	7.14E+01	1.42E+02	1.83E+01	1.32E+02	1.86E+01	3.04E+01	1.29E+01	7.20E+00	4.53E+00
10/20/2023 5:50:43	1.56E+03	1.16E+02	2.21E+03	1.81E+02	1.69E+02	2.20E+01	2.70E+03	2.07E+02	0.00E+00	1.08E+01	2.76E+03	2.48E+02	1.07E+02	1.52E+01	1.14E+03	7.32E+01	1.66E+02	1.95E+01	1.45E+02	1.95E+01	2.87E+01	1.29E+01	6.27E+00	4.36E+00
10/20/2023 6:05:43	1.62E+03	1.19E+02	2.25E+03	1.84E+02	1.89E+02	2.35E+01	2.68E+03	2.06E+02	0.00E+00	1.08E+01	2.74E+03	2.46E+02	1.14E+02	1.54E+01	1.14E+03	7.35E+01	1.79E+02	2.02E+01	1.62E+02	2.04E+01	4.64E+01	1.31E+01	7.46E+00	4.33E+00
10/20/2023 6:20:43	1.57E+03	1.16E+02	2.24E+03	1.83E+02	1.88E+02	2.35E+01	2.71E+03	2.09E+02	0.00E+00	1.08E+01	2.69E+03	2.41E+02	1.11E+02	1.53E+01	1.11E+03	7.15E+01	1.65E+02	1.96E+01	1.47E+02	1.94E+01	4.99E+01	1.32E+01	1.16E+01	4.37E+00
10/20/2023 6:35:43	1.56E+03	1.15E+02	2.24E+03	1.83E+02	1.89E+02	2.37E+01	2.73E+03	2.10E+02	0.00E+00	1.09E+01	2.74E+03	2.46E+02	1.20E+02	1.56E+01	1.14E+03	7.32E+01	1.55E+02	1.90E+01	1.52E+02	1.98E+01	4.97E+01	1.33E+01	7.88E+00	4.34E+00
10/20/2023 6:50:43	1.56E+03	1.16E+02	2.18E+03	1.78E+02	1.87E+02	2.35E+01	2.70E+03	2.08E+02	0.00E+00	1.08E+01	2.68E+03	2.41E+02	9.84E+01	1.49E+01	1.10E+03	7.15E+01	1.50E+02	1.87E+01	1.27E+02	1.85E+01	3.03E+01	1.30E+01	1.11E+01	4.52E+00
10/20/2023 7:05:43	1.49E+03	1.11E+02	2.20E+03	1.80E+02	1.70E+02	2.21E+01	2.66E+03	2.04E+02	0.00E+00	1.09E+01	2.72E+03	2.45E+02	1.06E+02	1.51E+01	1.08E+03	6.99E+01	1.53E+02	1.90E+01	1.41E+02	1.92E+01	4.13E+01	1.32E+01	1.61E+00	4.63E+00
10/20/2023 7:20:43	1.52E+03	1.13E+02	2.23E+03	1.82E+02	1.95E+02	2.41E+01	2.68E+03	2.06E+02	0.00E+00	1.09E+01	2.74E+03	2.46E+02	1.13E+02	1.53E+01	1.10E+03	7.12E+01	1.58E+02	1.92E+01	1.58E+02	2.02E+01	4.57E+01	1.33E+01	3.65E+00	4.49E+00
10/20/2023 7:35:43	1.48E+03	1.10E+02	2.20E+03	1.80E+02	2.07E+02	2.51E+01	2.70E+03	2.07E+02	0.00E+00	1.10E+01	2.70E+03	2.42E+02	1.01E+02	1.51E+01	1.12E+03	7.21E+01	1.66E+02	1.97E+01	1.55E+02	2.00E+01	4.55E+01	1.34E+01	4.41E+00	4.24E+00
10/20/2023 7:50:43	1.50E+03	1.11E+02	2.22E+03	1.81E+02	1.90E+02	2.38E+01	2.61E+03	2.01E+02	0.00E+00	1.09E+01	2.72E+03	2.44E+02	1.07E+02	1.53E+01	1.10E+03	7.14E+01	1.44E+02	1.86E+01	1.21E+02	1.82E+01	4.23E+01	1.32E+01	1.05E+01	4.54E+00
10/20/2023 8:05:43	1.51E+03	1.12E+02	2.13E+03	1.74E+02	1.70E+02	2.22E+01	2.67E+03	2.05E+02	0.00E+00	1.09E+01	2.67E+03	2.40E+02	1.01E+02	1.51E+01	1.10E+03	7.13E+01	1.68E+02	1.98E+01	1.55E+02	2.00E+01	3.75E+01	1.32E+01	6.53E+00	4.45E+00
10/20/2023 8:20:43	1.50E+03	1.11E+02	2.16E+03	1.76E+02	1.83E+02	2.32E+01	2.71E+03	2.08E+02	0.00E+00	1.09E+01	2.72E+03	2.44E+02	1.09E+02	1.53E+01	1.09E+03	7.08E+01	1.73E+02	2.00E+01	1.45E+02	1.95E+01	3.56E+01	1.33E+01	9.00E+00	4.37E+00
10/20/2023 8:35:43	1.49E+03	1.11E+02	2.12E+03	1.73E+02	1.81E+02	2.31E+01	2.72E+03	2.09E+02	0.00E+00	1.10E+01	2.76E+03	2.48E+02	1.10E+02	1.53E+01	1.12E+03	7.24E+01	1.50E+02	1.88E+01	1.49E+02	1.96E+01	4.06E+01	1.33E+01	6.88E+00	4.44E+00
10/20/2023 8:50:43	1.47E+03	1.09E+02	2.16E+03	1.77E+02	1.94E+02	2.41E+01	2.66E+03	2.05E+02	0.00E+00	1.11E+01	2.75E+03	2.47E+02	1.16E+02	1.56E+01	1.10E+03	7.10E+01	1.66E+02	1.97E+01	1.61E+02	2.05E+01	5.58E+01	1.36E+01	8.58E+00	4.41E+00
10/20/2023 9:05:43	1.46E+03	1.09E+02	2.13E+03	1.74E+02	2.03E+02	2.48E+01	2.72E+03	2.09E+02	0.00E+00	1.10E+01	2.71E+03	2.43E+02	1.06E+02	1.52E+01	1.11E+03	7.16E+01	1.52E+02	1.89E+01	1.59E+02	2.03E+01	6.34E+01	1.38E+01	6.88E+00	4.54E+00
10/20/2023 9:20:43	1.42E+03	1.06E+02	2.13E+03	1.74E+02	1.96E+02	2.43E+01	2.66E+03	2.05E+02	0.00E+00	1.10E+01	2.71E+03	2.44E+02	1.06E+02	1.51E+01	1.08E+03	7.03E+01	1.62E+02	1.94E+01	1.40E+02	1.93E+01	4.31E+01	1.33E+01	5.52E+00	4.68E+00
10/20/2023 9:35:43	1.42E+03	1.06E+02	2.10E+03	1.72E+02	2.10E+02	2.54E+01	2.68E+03	2.06E+02	0.00E+00	1.10E+01	2.70E+03	2.43E+02	9.64E+01	1.50E+01	1.08E+03	6.99E+01	1.62E+02	1.95E+01	1.60E+02	2.04E+01	3.74E+01	1.32E+01	5.87E+00	4.46E+00
10/20/2023 9:50:43	1.46E+03	1.08E+02	2.11E+03	1.73E+02	1.80E+02	2.30E+01	2.72E+03	2.09E+02	0.00E+00	1.09E+01	2.76E+03	2.48E+02	8.74E+01	1.46E+01	1.05E+03	6.85E+01	1.64E+02	1.96E+01	1.48E+02	1.96E+01	4.03E+01	1.32E+01	-6.81E-01	4.61E+00
10/20/2023 10:05:43	1.41E+03	1.05E+02	2.12E+03	1.73E+02	1.90E+02	2.39E+01	2.70E+03	2.08E+02	0.00E+00	1.11E+01	2.74E+03	2.46E+02	7.97E+01	1.45E+01	1.04E+03	6.77E+01	1.39E+02	1.84E+01	1.38E+02	1.91E+01	3.90E+01	1.33E+01	2.64E+00	4.71E+00
10/20/2023 10:20:43	1.39E+03	1.04E+02	2.09E+03	1.71E+02	1.84E+02	2.35E+01	2.65E+03	2.04E+02	0.00E+00	1.11E+01	2.75E+03	2.47E+02	1.05E+02	1.53E+01	1.08E+03	7.02E+01	1.51E+02	1.89E+01	1.60E+02	2.04E+01	4.85E+01	1.35E+01	2.55E+00	4.45E+00
10/20/2023 10:35:43	1.40E+03	1.04E+02	2.09E+03	1.71E+02	1.91E+02	2.40E+01	2.64E+03	2.03E+02	0.00E+00	1.11E+01	2.70E+03	2.43E+02	9.62E+01	1.49E+01	1.09E+03	7.04E+01	1.35E+02	1.81E+01	1.14E+02	1.80E+01	3.17E+01	1.33E+01	3.32E+00	4.48E+00
10/20/2023 10:50:43	1.39E+03	1.04E+02	2.11E+03	1.73E+02	1.89E+02	2.38E+01	2.73E+03	2.10E+02	0.00E+00	1.11E+01	2.71E+03	2.44E+02	8.91E+01	1.48E+01	1.10E+03	7.12E+01	1.43E+02	1.85E+01	1.16E+02	1.81E+01	3.92E+01	1.34E+01	4.85E+00	4.58E+00
10/20/2023 11:05:43	1.38E+03	1.02E+02	2.10E+03	1.72E+02	2.00E+02	2.48E+01	2.72E+03	2.09E+02	0.00E+00	1.11E+01	2.72E+03	2.44E+02	9.82E+01	1.50E+01	1.09E+03	7.03E+01	1.60E+02	1.95E+01	1.39E+02	1.93E+01	4.40E+01	1.35E+01	4.26E+00	4.54E+00
10/20/2023 11:20:43	1.42E+03	1.05E+02	2.06E+03	1.69E+02	2.02E+02	2.49E+01	2.67E+03	2.06E+02	0.00E+00	1.11E+01	2.78E+03	2.50E+02	1.04E+02	1.52E+01	1.06E+03	6.86E+01	1.71E+02	1.99E+01	1.48E+02	1.97E+01	6.71E+01	1.39E+01	1.10E+01	4.47E+00
10/20/2023 11:35:43	1.41E+03	1.05E+02	2.12E+03	1.73E+02	2.23E+02	2.67E+01	2.72E+03	2.09E+02	0.00E+00	1.12E+01	2.74E+03	2.47E+02	1.06E+02	1.54E+01	1.14E+03	7.33E+01	1.71E+02	2.01E+01	1.63E+02	2.06E+01	5.46E+01	1.37E+01	9.11E+00	4.37E+00
10/20/2023 11:50:43	1.41E+03	1.05E+02	2.07E+03	1.69E+02	1.97E+02	2.46E+01	2.69E+03	2.07E+02	0.00E+00	1.13E+01	2.74E+03	2.46E+02	7.78E+01	1.46E+01	1.06E+03	6.88E+01	1.28E+02	1.79E+01	1.30E+02	1.88E+01	4.14E+01	1.35E+01	5.11E+00	4.63E+00
10/20/2023 12:05:43	1.35E+03	1.00E+02	2.06E+03	1.69E+02	2.08E+02	2.54E+01	2.73E+03	2.10E+02	0.00E+00	1.12E+01	2.75E+03	2.47E+02	1.08E+02	1.54E+01	1.09E+03	7.05E+01	1.58E+02	1.94E+01	1.51E+02	1.99E+01	2.24E+01	1.33E+01	1.16E+01	4.36E+00
10/20/2023 12:20:43	1.39E+03	1.03E+02	2.11E+03	1.73E+02	2.03E+02	2.51E+01	2.68E+03	2.06E+02	0.00E+00	1.14E+01	2.78E+03	2.50E+02	1.09E+02	1.55E+01	1.09E+03	7.07E+01	1.70E+02	2.00E+01	1.36E+02	1.91E+01	4.96E+01	1.38E+01	1.04E+01	4.50E+00
10/20/2023 12:35:43	1.34E+03	9.97E+01	2.07E+03	1.70E+02	1.91E+02	2.41E+01	2.71E+03	2.09E+02	0.00E+00	1.12E+01	2.70E+03	2.43E+02	9.65E+01	1.50E+01	1.05E+03	6.81E+01	1.37E+02	1.84E+01	1.32E+02	1.89E+01	5.64E+01	1.39E+01	9.46E+00	4.55E+00
10/20/2023 12:50:43	1.36E+03	1.01E+02	2.12E+03	1.73E+02	1.94E+02	2.43E+01	2.70E+03	2.08E+02	0.00E+00	1.13E+01	2.77E+03	2.48E+02	1.00E+02	1.53E+01	1.10E+03	7.12E+01	1.55E+02	1.94E+01	1.34E+02	1.91E+01	4.12E+01	1.37E+01	1.45E+00	4.54E+00
10/20/2023 13:05:43	1.37E+03	1.02E+02	2.07E+03	1.70E+02	1.98E+02	2.47E+01	2.70E+03	2.08E+02	0.00E+00	1.13E+01	2.76E+03	2.48E+02	7.49E+01	1.47E+01	1.05E+03	6.86E+01	1.38E+02	1.85E+01	1.46E+02	1.97E+01	3.84E+01	1.36E+01	9.47E+00	4.71E+00
10/20/2023 13:20:43	1.34E+03	9.96E+01	2.09E+03	1.71E+02	1.91E+02	2.42E+01	2.68E+03	2.06E+02	0.00E+00	1.14E+01	2.75E+03	2.47E+02	8.99E+01	1.51E+01	1.01E+03	6.62E+01	1.39E+02	1.86E+01	1.39E+02	1.94E+01	3.86E+01	1.37E+01	5.12E+00	4.67E+00
10/20/2023 13:35:43	1.32E+03	9.84E+01	2.06E+03	1.68E+02	2.08E+02	2.56E+01	2.69E+03	2.07E+02	0.00E+00	1.13E+01	2.73E+03	2.46E+02	8.71E+01	1.49E+01	1.04E+03	6.76E+01	1.42E+02	1.87E+01	1.45E+02	1.96E+01	3.32E+01	1.37E+01	1.14E+01	4.65E+00
10/20/2023 13:50:43	1.31E+03	9.79E+01	2.06E+03	1.68E+02	1.91E+02	2.42E+01	2.69E+03	2.07E+02	0.00E+00	1.14E+01	2.72E+03	2.45E+02	9.95E+01	1.54E+01	1.05E+03	6.84E+01	1.50E+02	1.91E+01	1.42E+02	1.96E+01	4.43E+01	1.38E+01	4.27E+00	4.45E+00
10/20/2023 14:05:43	1.34E+03	9.95E+01	2.13E+03	1.74E+02	2.19E+02	2.64E+01	2.65E+03	2.04E+02	0.00E+00	1.14E+01	2.77E+03	2.49E+02	1.07E+02	1.55E+01	1.04E+03	6.76E+01	1.50E+02	1.91E+01	1.38E+02	1.93E+01	6.57E+01	1.42E+01	9.73E+00	4.52E+00
10/20/2023 14:20:43	1.31E+03	9.79E+01	2.03E+03	1.67E+02	1.80E+02	2.35E+01	2.64E+03	2.03E+02	0.00E+00	1.13E+01	2.72E+03	2.45E+02	7.85E+01	1.47E+01	1.03E+03	6.73E+01	1.32E+02	1.81E+01	1.05E+02	1.77E+01	2.88E+01	1.35E+01	1.17E+01	4.85E+00
10/20/2023 14:35:43	1.29E+03	9.61E+01	2.01E+03	1.64E+02	2.13E+02	2.57E+01	2.71E+03	2.09E+02	0.00E+00	1.06E+01	2.78E+03	2.49E+02	9.46E+01	1.42E+01	1.03E+03	6.71E+01	1.54E+02	1.85E+01	1.06E+02	1.63E+01	2.81E+01	1.21E+01	1.97E+01	5.12E+00
10/20/2023 14:50:43	1.28E+03	9.49E+01	1.99E+03	1.63E+02	2.09E+02	2.49E+01	2.67E+03	2.05E+02	0.00E+00	9.57E+00	2.71E+03	2.43E+02	8.80E+01	1.29E+01	1.04E+03	6.71E+01	8.52E+01	1.35E+01	2.29E+00	1.04E+01	4.13E+00	1.03E+01	2.18E+01	5.00E+00
10/20/2023 15:05:43	1.26E+03	9.40E+01	2.00E+03	1.63E+02	2.10E+02	2.48E+01	2.68E+03	2.06E+02	0.00E+00	9.13E+00	2.73E+03	2.45E+02	8.56E+01	1.25E+01	1.03E+03	6.64E+01	2.15E+01	1.03E+01	-1.79E+01	9.94E+00	-1.12E+00	9.71E+00	1.55E+01	4.67E+00
10/20/2023 15:20:43	1.31E+03	9.68E+01	2.04E+03	1.67E+02	2.35E+02	2.70E+01	2.68E+03	2.06E+02	0.00E+00	8.99E+00	2.74E+03	2.46E+02	7.15E+01	1.19E+01	1.02E+03	6.61E+01	7.59E-01	9.52E+00	-1.41E+01	9.63E+00	-1.26E+00	9.51E+00	7.68E+00	4.39E+00
10/20/2023 15:35:43	1.25E+03	9.33E+01	1.98E+03	1.62E+02	2.22E+02	2.58E+01	2.69E+03	2.06E+02	0.00E+00	8.54E+00	2.81E+03	2.52E+02	8.03E+01	1.16E+01	1.04E+03	6.71E+01	3.30E+00	8.95E+00	-1.52E+01	9.23E+00	-8.78E+00	9.11E+00	8.80E+00	4.27E+00
10/20/2023 15:50:43	1.30E+03	9.64E+01	2.03E+03	1.66E+02	2.41E+02	2.72E+01	2.72E+03	2.09E+02	0.00E+00	8.28E+00	2.77E+03	2.49E+02	7.55E+01	1.13E+01	1.02E+03	6.59E+01	-5.50E+00	8.58E+00	-6.37E+00	8.72E+00	5.51E+00	8.83E+00	8.97E+00	4.17E+00
10/20/2023 16:05:43	1.23E+03	9.16E+01	1.97E+03	1.61E+02	2.18E+02	2.53E+01	2.64E+03	2.03E+02	0.00E+00	8.25E+00	2.68E+03	2.40E+02	5.84E+01	1.08E+01	1.04E+03	6.68E+01	-1.56E+01	8.56E+00	-2.36E+01	8.91E+00	-3.57E+00	8.71E+00	4.27E+00	4.15E+00
10/20/2023 16:20:43	1.23E+03	9.14E+01	2.02E+03	1.65E+02	2.42E+02	2.74E+01	2.76E+03	2.12E+02	0.00E+00	8.11E+00	2.75E+03	2.47E+02	5.02E+01	1.04E+01	1.02E+03	6.59E+01	-2.88E+00	8.34E+00	-1.12E+01	8.58E+00	-5.88E+00	8.67E+00	1.50E+01	4.22E+00
10/20/2023 16:35:43	1.22E+03	9.10E+01	1.97E+03	1.61E+02	2.11E+02	2.47E+01	2.72E+03	2.09E+02	0.00E+00	8.17E+00	2.77E+03	2.48E+02	5.48E+01	1.07E+01	1.00E+03	6.46E+01	-1.21E+01	8.45E+00	-8.79E+00	8.73E+00	-1.14E+01	8.67E+00	1.20E+01	4.22E+00
10/20/2023 16:50:43	1.25E+03	9.30E+01	1.94E+03	1.59E+02	2.28E+02	2.61E+01	2.72E+03	2.09E+02	0.00E+00	8.16E+00	2.78E+03	2.49E+02	5.92E+01	1.07E+01	1.03E+03	6.62E+01	-3.74E+00	8.36E+00	-8.63E+00	8.72E+00	-5.49E+00	8.62E+00	1.09E+01	4.15E+00
10/20/2023 17:05:43	1.23E+03	9.14E+01	1.96E+03	1.60E+02	2.60E+02	2.93E+01	2.73E+03	2.10E+02	0.00E+00	8.90E+00	2.75E+03	2.47E+02	6.97E+01	1.14E+01	1.02E+03	6.59E+01	8.85E+00	9.20E+00	4.14E-01	9.31E+00	6.62E+00	9.40E+00	1.33E+01	5.36E+00
10/20/2023 17:20:43	1.20E+03	8.94E+01	1.95E+03	1.59E+02	2.40E+02	2.75E+01	2.73E+03	2.09E+02	0.00E+00	9.01E+00	2.76E+03	2.47E+02	5.66E+01	1.12E+01	1.03E+03	6.63E+01	-7.34E+00	9.54E+00	-1.23E+01	9.77E+00	-7.04E+00	9.64E+00	1.01E+01	6.09E+00
10/20/2023 17:35:43	1.19E+03	8.87E+01	1.94E+03	1.59E+02	2.35E+02	2.72E+01	2.69E+03	2.07E+02	0.00E+00	9.07E+00	2.75E+03	2.47E+02	4.57E+01	1.11E+01	1.03E+03	6.64E+01	-3.17E+00	9.57E+00	-1.15E+01	9.75E+00	-2.59E+00	9.66E+00	6.68E+00	6.06E+00
10/20/2023 17:50:43	1.21E+03	8.98E+01	1.95E+03	1.60E+02	2.45E+02	2.79E+01	2.68E+03	2.06E+02	0.00E+00	8.80E+00	2.77E+03	2.49E+02	6.31E+01	1.12E+01	1.02E+03	6.61E+01	9.02E+00	9.46E+00	1.90E+00	9.41E+00	-6.37E+00	9.37E+00	4.79E+00	5.47E+00
10/20/2023 18:05:43	1.18E+03	8.79E+01	1.92E+03	1.57E+02	2.27E+02	2.64E+01	2.69E+03	2.07E+02	0.00E+00	8.85E+00	2.75E+03	2.47E+02	5.52E+01	1.11E+01	1.00E+03	6.48E+01	1.14E+01	9.63E+00	-1.26E+00	9.54E+00	-8.87E+00	9.50E+00	1.06E+01	6.06E+00
10/20/2023 18:20:43	1.19E+03	8.83E+01	1.93E+03	1.58E+02	2.36E+02	2.71E+01	2.69E+03	2.07E+02	0.00E+00	9.08E+00	2.77E+03	2.48E+02	4.29E+01	1.10E+01	1.01E+03	6.55E+01	1.74E+00	9.72E+00	-8.01E+00	9.75E+00	-9.89E+00	9.78E+00	7.19E+00	6.23E+00
10/20/2023 18:35:43	1.15E+03	8.62E+01	1.94E+03	1.58E+02	2.42E+02	2.75E+01	2.73E+03	2.09E+02	0.00E+00	8.65E+00	2.75E+03	2.47E+02	6.65E+01	1.10E+01	1.01E+03	6.51E+01	2.80E+01	9.52E+00	1.53E+00	9.17E+00	4.06E+00	9.26E+00	8.05E+00	5.22E+00
10/20/2023 18:50:43	1.16E+03	8.62E+01	1.95E+03	1.59E+02	2.20E+02	2.57E+01	2.73E+03	2.10E+02	0.00E+00	8.76E+00	2.76E+03	2.47E+02	5.72E+01	1.09E+01	9.91E+02	6.41E+01	2.30E+01	9.51E+00	-1.71E+00	9.29E+00	1.66E+00	9.35E+00	1.80E+01	5.71E+00
10/20/2023 19:05:43	1.18E+03	8.78E+01	1.88E+03	1.54E+02	2.39E+02	2.73E+01	2.74E+03	2.11E+02	0.00E+00	8.44E+00	2.73E+03	2.45E+02	6.38E+01	1.09E+01	9.96E+02	6.44E+01	2.55E+01	9.41E+00	5.12E+00	9.10E+00	-1.77E+00	9.09E+00	1.06E+01	5.23E+00
10/20/2023 19:20:43	1.18E+03	8.76E+01	1.86E+03	1.53E+02	2.39E+02	2.73E+01	2.72E+03	2.09E+02	0.00E+00	8.37E+00	2.79E+03	2.50E+02	6.79E+01	1.09E+01	1.00E+03	6.47E+01	2.28E+01	9.27E+00	3.58E+00	9.01E+00	-1.76E+00	9.01E+00	1.17E+01	5.21E+00
10/20/2023 19:35:43	1.17E+03	8.71E+01	1.90E+03	1.56E+02	2.41E+02	2.75E+01	2.77E+03	2.13E+02	0.00E+00	8.47E+00	2.74E+03	2.46E+02	5.70E+01	1.07E+01	9.95E+02	6.42E+01	1.87E+01	9.31E+00	4.00E+00	9.12E+00	-5.12E-02	9.17E+00	1.11E+01	5.36E+00
10/20/2023 19:50:43	1.16E+03	8.66E+01	1.89E+03	1.54E+02	2.57E+02	2.89E+01	2.72E+03	2.09E+02	0.00E+00	8.48E+00	2.76E+03	2.48E+02	6.31E+01	1.09E+01	9.58E+02	6.21E+01	2.26E+01	9.30E+00	1.06E+01	9.16E+00	2.02E+00	9.09E+00	1.72E+01	5.13E+00
10/20/2023 20:05:43	1.14E+03	8.49E+01	1.88E+03	1.54E+02	2.41E+02	2.77E+01	2.74E+03	2.11E+02	0.00E+00	9.24E+00	2.73E+03	2.45E+02	4.81E+01	1.12E+01	9.85E+02	6.38E+01	1.17E+01	9.98E+00	-1.04E+01	1.01E+01	-7.02E+00	9.97E+00	9.27E+00	6.61E+00
10/20/2023 20:20:43	1.18E+03	8.78E+01	1.92E+03	1.57E+02	2.51E+02	2.85E+01	2.70E+03	2.07E+02	0.00E+00	8.68E+00	2.74E+03	2.46E+02	5.09E+01	1.07E+01	9.49E+02	6.17E+01	1.96E+01	9.50E+00	1.50E+00	9.34E+00	1.90E+00	9.28E+00	1.23E+01	5.50E+00
10/20/2023 20:35:43	1.16E+03	8.66E+01	1.85E+03	1.52E+02	2.47E+02	2.82E+01	2.71E+03	2.09E+02	0.00E+00	8.84E+00	2.75E+03	2.46E+02	5.10E+01	1.09E+01	9.74E+02	6.31E+01	1.33E+01	9.65E+00	-2.66E+00	9.60E+00	2.61E+00	9.47E+00	6.01E+00	5.96E+00
10/20/2023 20:50:43	1.14E+03	8.50E+01	1.87E+03	1.53E+02	2.58E+02	2.91E+01	2.68E+03	2.06E+02	0.00E+00	8.73E+00	2.82E+03	2.53E+02	4.79E+01	1.07E+01	1.00E+03	6.46E+01	9.86E+00	9.51E+00	2.45E+00	9.43E+00	-9.10E+00	9.42E+00	1.55E+01	5.62E+00
10/20/2023 21:05:43	1.16E+03	8.62E+01	1.91E+03	1.56E+02	2.51E+02	2.84E+01	2.69E+03	2.06E+02	0.00E+00	8.28E+00	2.82E+03	2.53E+02	6.06E+01	1.07E+01	9.80E+02	6.34E+01	3.07E+01	9.48E+00	2.72E+00	9.02E+00	1.99E+00	9.00E+00	1.29E+01	5.43E+00
10/20/2023 21:20:43	1.15E+03	8.61E+01	1.86E+03	1.52E+02	2.59E+02	2.92E+01	2.71E+03	2.08E+02	0.00E+00	8.63E+00	2.79E+03	2.50E+02	5.37E+01	1.07E+01	9.60E+02	6.23E+01	1.66E+01	9.56E+00	-5.97E+00	9.37E+00	4.06E+00	9.28E+00	2.66E+00	5.63E+00
10/20/2023 21:35:43	1.15E+03	8.57E+01	1.92E+03	1.57E+02	2.35E+02	2.70E+01	2.68E+03	2.06E+02	0.00E+00	8.57E+00	2.77E+03	2.48E+02	4.87E+01	1.07E+01	9.89E+02	6.39E+01	1.57E+01	9.62E+00	-5.02E+00	9.44E+00	-6.11E+00	9.37E+00	1.52E+01	5.78E+00
10/20/2023 21:50:43	1.18E+03	8.76E+01	1.88E+03	1.54E+02	2.41E+02	2.76E+01	2.75E+03	2.11E+02	0.00E+00	8.59E+00	2.75E+03	2.47E+02	6.69E+01	1.10E+01	9.86E+02	6.37E+01	2.59E+01	9.70E+00	-1.07E+00	9.41E+00	-1.09E+01	9.46E+00	1.16E+01	5.82E+00
10/20/2023 22:05:43	1.17E+03	8.68E+01	1.89E+03	1.55E+02	2.42E+02	2.77E+01	2.70E+03	2.08E+02	0.00E+00	8.48E+00	2.80E+03	2.51E+02	4.88E+01	1.06E+01	9.62E+02	6.24E+01	1.83E+01	9.57E+00	-4.11E-02	9.43E+00	3.10E+00	9.30E+00	9.73E+00	5.60E+00
10/20/2023 22:20:43	1.14E+03	8.52E+01	1.92E+03	1.57E+02	2.33E+02	2.71E+01	2.70E+03	2.07E+02	0.00E+00	8.95E+00	2.77E+03	2.49E+02	3.80E+01	1.07E+01	9.22E+02	6.01E+01	1.64E+00	9.94E+00	4.69E-02	9.85E+00	1.11E+00	9.73E+00	1.30E+01	6.36E+00
10/20/2023 22:35:43	1.15E+03	8.55E+01	1.94E+03	1.58E+02	2.68E+02	3.00E+01	2.73E+03	2.10E+02	0.00E+00	8.72E+00	2.80E+03	2.51E+02	4.83E+01	1.08E+01	9.74E+02	6.31E+01	2.90E+01	9.88E+00	7.87E+00	9.62E+00	7.08E-01	9.41E+00	1.03E+01	5.80E+00
10/20/2023 22:50:43	1.11E+03	8.27E+01	1.93E+03	1.58E+02	2.54E+02	2.88E+01	2.70E+03	2.08E+02	0.00E+00	8.83E+00	2.77E+03	2.48E+02	5.21E+01	1.08E+01	9.61E+02	6.23E+01	2.58E+01	9.88E+00	-8.40E+00	9.68E+00	3.97E+00	9.52E+00	1.85E+01	5.97E+00
10/20/2023 23:05:43	1.16E+03	8.63E+01	1.89E+03	1.55E+02	2.57E+02	2.90E+01	2.73E+03	2.10E+02	0.00E+00	8.53E+00	2.75E+03	2.47E+02	5.69E+01	1.08E+01	9.63E+02	6.24E+01	3.58E+01	9.99E+00	2.10E+00	9.32E+00	3.43E+00	9.34E+00	1.15E+01	5.53E+00
10/20/2023 23:20:43	1.17E+03	8.69E+01	1.91E+03	1.57E+02	2.59E+02	2.93E+01	2.78E+03	2.13E+02	0.00E+00	8.69E+00	2.80E+03	2.51E+02	5.89E+01	1.08E+01	9.75E+02	6.31E+01	2.48E+01	9.93E+00	1.16E+01	9.55E+00	-9.19E+00	9.46E+00	1.59E+01	5.64E+00
10/20/2023 23:35:43	1.15E+03	8.59E+01	1.94E+03	1.59E+02	2.51E+02	2.85E+01	2.72E+03	2.09E+02	0.00E+00	8.51E+00	2.75E+03	2.47E+02	7.03E+01	1.10E+01	9.50E+02	6.16E+01	3.32E+01	9.80E+00	8.88E+00	9.42E+00	5.53E+00	9.22E+00	1.37E+01	5.42E+00
10/20/2023 23:50:43	1.15E+03	8.56E+01	1.93E+03	1.58E+02	2.88E+02	3.19E+01	2.71E+03	2.08E+02	0.00E+00	8.47E+00	2.79E+03	2.51E+02	6.75E+01	1.09E+01	9.93E+02	6.40E+01	3.46E+01	9.77E+00	1.37E+01	9.28E+00	1.39E+01	9.19E+00	1.28E+01	5.04E+00
10/21/2023 0:05:43	1.13E+03	8.46E+01	1.90E+03	1.56E+02	2.26E+02	2.65E+01	2.76E+03	2.12E+02	0.00E+00	9.21E+00	2.73E+03	2.45E+02	4.72E+01	1.10E+01	9.51E+02	6.18E+01	1.56E+01	1.02E+01	5.43E+00	1.01E+01	-1.84E+01	1.02E+01	1.36E+01	6.45E+00
10/21/2023 0:20:43	1.13E+03	8.42E+01	1.90E+03	1.56E+02	2.69E+02	3.02E+01	2.71E+03	2.08E+02	0.00E+00	8.87E+00	2.85E+03	2.56E+02	5.39E+01	1.09E+01	9.54E+02	6.19E+01	2.33E+01	1.00E+01	4.53E+00	9.88E+00	-4.59E+00	9.65E+00	1.16E+01	5.81E+00
10/21/2023 0:35:43	1.14E+03	8.53E+01	1.91E+03	1.56E+02	2.61E+02	2.94E+01	2.77E+03	2.13E+02	0.00E+00	8.72E+00	2.78E+03	2.49E+02	4.46E+01	1.07E+01	1.01E+03	6.50E+01	4.41E+01	1.03E+01	9.08E+00	9.71E+00	2.99E+00	9.51E+00	5.35E+00	5.29E+00
10/21/2023 0:50:43	1.12E+03	8.36E+01	1.91E+03	1.56E+02	2.82E+02	3.13E+01	2.73E+03	2.10E+02	0.00E+00	8.35E+00	2.75E+03	2.47E+02	6.87E+01	1.09E+01	9.55E+02	6.19E+01	4.31E+01	1.01E+01	4.07E+01	1.01E+01	1.60E+01	9.14E+00	2.24E+00	4.45E+00
10/21/2023 1:05:43	1.12E+03	8.35E+01	1.93E+03	1.58E+02	2.64E+02	2.98E+01	2.76E+03	2.12E+02	0.00E+00	8.93E+00	2.77E+03	2.49E+02	4.40E+01	1.08E+01	9.53E+02	6.19E+01	3.00E+01	1.02E+01	2.13E+01	1.02E+01	-1.11E-01	9.74E+00	1.73E+00	5.52E+00
10/21/2023 1:20:43	1.12E+03	8.37E+01	1.90E+03	1.55E+02	2.70E+02	3.03E+01	2.68E+03	2.06E+02	0.00E+00	8.56E+00	2.81E+03	2.52E+02	5.44E+01	1.08E+01	9.62E+02	6.23E+01	4.56E+01	1.02E+01	2.56E+01	1.00E+01	2.73E+00	9.35E+00	1.64E+00	4.76E+00
10/21/2023 1:35:43	1.13E+03	8.41E+01	1.89E+03	1.55E+02	2.61E+02	2.96E+01	2.74E+03	2.11E+02	0.00E+00	8.88E+00	2.81E+03	2.52E+02	3.79E+01	1.08E+01	9.73E+02	6.30E+01	3.02E+01	1.04E+01	1.60E+01	1.03E+01	-2.87E+00	9.73E+00	7.08E+00	5.52E+00
10/21/2023 1:50:43	1.14E+03	8.47E+01	1.87E+03	1.53E+02	2.77E+02	3.09E+01	2.68E+03	2.06E+02	0.00E+00	8.68E+00	2.81E+03	2.52E+02	6.51E+01	1.11E+01	9.58E+02	6.21E+01	3.85E+01	1.03E+01	2.06E+01	1.01E+01	4.03E+00	9.50E+00	1.34E+01	4.69E+00
10/21/2023 2:05:43	1.07E+03	7.99E+01	1.83E+03	1.50E+02	2.70E+02	3.04E+01	2.76E+03	2.12E+02	0.00E+00	9.07E+00	2.73E+03	2.45E+02	5.00E+01	1.10E+01	9.43E+02	6.13E+01	3.25E+01	1.05E+01	1.33E+01	1.05E+01	1.29E+01	9.90E+00	4.49E+00	5.39E+00
10/21/2023 2:20:43	1.12E+03	8.36E+01	1.86E+03	1.52E+02	2.70E+02	3.06E+01	2.71E+03	2.08E+02	0.00E+00	9.68E+00	2.79E+03	2.50E+02	3.20E+01	1.14E+01	9.45E+02	6.15E+01	2.11E+01	1.10E+01	1.85E+01	1.11E+01	-5.31E+00	1.06E+01	4.15E+00	6.80E+00
10/21/2023 2:35:43	1.12E+03	8.39E+01	1.91E+03	1.57E+02	2.66E+02	3.00E+01	2.73E+03	2.10E+02	0.00E+00	8.70E+00	2.73E+03	2.45E+02	5.39E+01	1.09E+01	9.40E+02	6.11E+01	3.69E+01	1.04E+01	2.18E+01	1.04E+01	1.08E+01	9.54E+00	5.36E+00	4.99E+00
10/21/2023 2:50:43	1.11E+03	8.32E+01	1.88E+03	1.54E+02	2.60E+02	2.96E+01	2.76E+03	2.12E+02	0.00E+00	9.16E+00	2.76E+03	2.48E+02	4.35E+01	1.11E+01	9.23E+02	6.02E+01	3.32E+01	1.07E+01	2.61E+01	1.08E+01	-1.28E+01	1.02E+01	7.95E+00	5.67E+00
10/21/2023 3:05:43	1.08E+03	8.11E+01	1.86E+03	1.52E+02	2.60E+02	2.96E+01	2.70E+03	2.08E+02	0.00E+00	9.25E+00	2.76E+03	2.48E+02	5.44E+01	1.13E+01	9.40E+02	6.12E+01	3.46E+01	1.07E+01	2.89E+01	1.08E+01	-2.81E+00	1.01E+01	3.03E+00	5.61E+00
10/21/2023 3:20:43	1.10E+03	8.26E+01	1.89E+03	1.54E+02	2.71E+02	3.06E+01	2.78E+03	2.14E+02	0.00E+00	9.18E+00	2.78E+03	2.49E+02	3.73E+01	1.11E+01	9.60E+02	6.23E+01	3.14E+01	1.07E+01	1.54E+01	1.07E+01	1.14E+01	1.01E+01	1.32E+01	5.65E+00
10/21/2023 3:35:43	1.10E+03	8.20E+01	1.87E+03	1.53E+02	2.62E+02	2.97E+01	2.77E+03	2.12E+02	0.00E+00	9.15E+00	2.70E+03	2.42E+02	4.01E+01	1.10E+01	9.78E+02	6.33E+01	4.03E+01	1.07E+01	2.58E+01	1.07E+01	-7.59E+00	1.00E+01	6.40E+00	5.39E+00
10/21/2023 3:50:43	1.13E+03	8.46E+01	1.82E+03	1.49E+02	2.70E+02	3.06E+01	2.72E+03	2.09E+02	0.00E+00	9.22E+00	2.78E+03	2.49E+02	4.31E+01	1.12E+01	9.44E+02	6.14E+01	2.36E+01	1.06E+01	2.09E+01	1.08E+01	1.04E+01	1.02E+01	7.96E+00	5.87E+00
10/21/2023 4:05:43	1.07E+03	8.05E+01	1.88E+03	1.54E+02	2.72E+02	3.08E+01	2.69E+03	2.07E+02	0.00E+00	9.37E+00	2.77E+03	2.49E+02	3.94E+01	1.12E+01	9.48E+02	6.16E+01	3.07E+01	1.07E+01	2.68E+01	1.11E+01	-1.60E+00	1.03E+01	8.14E+00	5.93E+00
10/21/2023 4:20:43	1.08E+03	8.08E+01	1.88E+03	1.54E+02	2.75E+02	3.09E+01	2.72E+03	2.09E+02	0.00E+00	9.29E+00	2.76E+03	2.48E+02	7.47E+01	1.17E+01	9.46E+02	6.14E+01	3.91E+01	1.08E+01	3.58E+01	1.10E+01	-1.98E+00	1.01E+01	4.33E-01	5.21E+00
10/21/2023 4:35:43	1.09E+03	8.17E+01	1.89E+03	1.55E+02	2.97E+02	3.30E+01	2.71E+03	2.08E+02	0.00E+00	9.06E+00	2.77E+03	2.48E+02	5.32E+01	1.13E+01	9.35E+02	6.08E+01	3.62E+01	1.07E+01	3.27E+01	1.08E+01	1.29E+01	1.01E+01	7.88E+00	5.44E+00
10/21/2023 4:50:43	1.07E+03	8.00E+01	1.88E+03	1.54E+02	2.79E+02	3.14E+01	2.74E+03	2.11E+02	0.00E+00	9.28E+00	2.75E+03	2.47E+02	5.03E+01	1.14E+01	9.55E+02	6.20E+01	3.44E+01	1.08E+01	2.20E+01	1.08E+01	1.06E+01	1.02E+01	9.44E+00	5.65E+00
10/21/2023 5:05:43	1.11E+03	8.26E+01	1.90E+03	1.55E+02	2.81E+02	3.16E+01	2.76E+03	2.12E+02	0.00E+00	9.27E+00	2.79E+03	2.50E+02	6.55E+01	1.17E+01	9.59E+02	6.22E+01	3.15E+01	1.07E+01	3.22E+01	1.09E+01	1.19E+01	1.02E+01	4.85E+00	5.30E+00
10/21/2023 5:20:43	1.06E+03	7.95E+01	1.89E+03	1.55E+02	2.88E+02	3.23E+01	2.78E+03	2.14E+02	0.00E+00	9.21E+00	2.75E+03	2.47E+02	5.70E+01	1.13E+01	9.50E+02	6.17E+01	3.00E+01	1.07E+01	2.90E+01	1.08E+01	5.05E+00	1.02E+01	3.03E+00	5.61E+00
10/21/2023 5:35:43	1.06E+03	7.98E+01	1.84E+03	1.51E+02	2.73E+02	3.09E+01	2.72E+03	2.09E+02	0.00E+00	9.47E+00	2.74E+03	2.46E+02	5.71E+01	1.16E+01	9.02E+02	5.90E+01	3.49E+01	1.10E+01	1.31E+01	1.08E+01	3.21E+00	1.03E+01	1.22E+01	5.71E+00
10/21/2023 5:50:43	1.10E+03	8.24E+01	1.81E+03	1.48E+02	2.80E+02	3.15E+01	2.70E+03	2.08E+02	0.00E+00	9.28E+00	2.77E+03	2.48E+02	4.91E+01	1.13E+01	9.09E+02	5.94E+01	2.63E+01	1.06E+01	2.45E+01	1.08E+01	9.22E+00	1.03E+01	8.24E+00	5.36E+00
10/21/2023 6:05:43	1.05E+03	7.85E+01	1.85E+03	1.52E+02	2.67E+02	3.06E+01	2.74E+03	2.11E+02	0.00E+00	9.85E+00	2.72E+03	2.44E+02	5.21E+01	1.17E+01	9.63E+02	6.25E+01	2.73E+01	1.13E+01	1.64E+01	1.13E+01	1.17E+01	1.07E+01	1.02E+01	6.39E+00
10/21/2023 6:20:43	1.08E+03	8.09E+01	1.86E+03	1.52E+02	2.73E+02	3.09E+01	2.70E+03	2.07E+02	0.00E+00	9.48E+00	2.75E+03	2.47E+02	5.64E+01	1.15E+01	9.22E+02	6.01E+01	4.00E+01	1.10E+01	3.12E+01	1.12E+01	6.62E+00	1.04E+01	7.28E+00	5.49E+00
10/21/2023 6:35:43	1.10E+03	8.21E+01	1.91E+03	1.56E+02	3.05E+02	3.38E+01	2.73E+03	2.09E+02	0.00E+00	9.41E+00	2.77E+03	2.49E+02	6.03E+01	1.16E+01	9.42E+02	6.12E+01	4.00E+01	1.10E+01	2.82E+01	1.10E+01	8.24E+00	1.02E+01	2.34E+00	5.12E+00
10/21/2023 6:50:43	1.07E+03	8.06E+01	1.85E+03	1.51E+02	2.65E+02	3.03E+01	2.71E+03	2.09E+02	0.00E+00	9.68E+00	2.77E+03	2.49E+02	5.92E+01	1.19E+01	9.08E+02	5.94E+01	3.61E+01	1.13E+01	2.23E+01	1.12E+01	9.64E-01	1.06E+01	1.15E+01	5.95E+00
10/21/2023 7:05:43	1.08E+03	8.07E+01	1.91E+03	1.56E+02	2.89E+02	3.23E+01	2.69E+03	2.07E+02	0.00E+00	9.22E+00	2.80E+03	2.51E+02	5.10E+01	1.13E+01	9.29E+02	6.04E+01	3.35E+01	1.08E+01	3.37E+01	1.10E+01	2.37E+01	1.02E+01	1.22E+01	5.05E+00
10/21/2023 7:20:43	1.05E+03	7.88E+01	1.89E+03	1.55E+02	2.90E+02	3.26E+01	2.71E+03	2.08E+02	0.00E+00	9.81E+00	2.78E+03	2.49E+02	3.72E+01	1.16E+01	9.08E+02	5.94E+01	2.34E+01	1.13E+01	2.79E+01	1.14E+01	-1.53E+01	1.09E+01	8.33E+00	6.20E+00
10/21/2023 7:35:43	1.07E+03	8.05E+01	1.84E+03	1.51E+02	2.80E+02	3.16E+01	2.72E+03	2.09E+02	0.00E+00	9.27E+00	2.79E+03	2.50E+02	6.21E+01	1.16E+01	9.08E+02	5.93E+01	4.84E+01	1.12E+01	2.59E+01	1.10E+01	7.16E+00	1.03E+01	7.12E+00	5.20E+00
10/21/2023 7:50:43	1.07E+03	8.02E+01	1.87E+03	1.53E+02	2.89E+02	3.24E+01	2.74E+03	2.11E+02	0.00E+00	9.46E+00	2.75E+03	2.47E+02	5.12E+01	1.15E+01	9.32E+02	6.07E+01	3.63E+01	1.11E+01	2.11E+01	1.12E+01	1.74E+01	1.04E+01	1.03E+01	5.62E+00
10/21/2023 8:05:43	1.06E+03	7.96E+01	1.85E+03	1.52E+02	2.84E+02	3.22E+01	2.73E+03	2.10E+02	0.00E+00	1.04E+01	2.78E+03	2.49E+02	4.95E+01	1.23E+01	8.99E+02	5.90E+01	2.90E+01	1.18E+01	1.98E+01	1.20E+01	-5.66E+00	1.13E+01	6.08E+00	7.02E+00
10/21/2023 8:20:43	1.04E+03	7.82E+01	1.85E+03	1.52E+02	2.97E+02	3.33E+01	2.70E+03	2.08E+02	0.00E+00	1.00E+01	2.73E+03	2.45E+02	3.73E+01	1.18E+01	9.16E+02	5.99E+01	3.54E+01	1.16E+01	3.37E+01	1.17E+01	-5.47E+00	1.11E+01	2.17E+00	6.46E+00
10/21/2023 8:35:43	1.05E+03	7.91E+01	1.85E+03	1.51E+02	2.83E+02	3.20E+01	2.75E+03	2.11E+02	0.00E+00	9.80E+00	2.77E+03	2.49E+02	4.87E+01	1.17E+01	8.99E+02	5.88E+01	2.55E+01	1.12E+01	3.01E+01	1.15E+01	1.35E+01	1.07E+01	9.56E-01	5.59E+00
10/21/2023 8:50:43	1.04E+03	7.80E+01	1.86E+03	1.52E+02	2.79E+02	3.15E+01	2.74E+03	2.11E+02	0.00E+00	9.37E+00	2.72E+03	2.45E+02	7.20E+01	1.20E+01	9.22E+02	6.01E+01	3.68E+01	1.11E+01	4.09E+01	1.15E+01	1.88E+01	1.05E+01	8.96E+00	5.64E+00
10/21/2023 9:05:43	1.08E+03	8.06E+01	1.90E+03	1.55E+02	2.84E+02	3.19E+01	2.77E+03	2.13E+02	0.00E+00	9.38E+00	2.72E+03	2.44E+02	6.08E+01	1.17E+01	9.02E+02	5.89E+01	5.54E+01	1.15E+01	3.58E+01	1.14E+01	7.21E+00	1.04E+01	5.13E+00	5.19E+00
10/21/2023 9:20:43	1.04E+03	7.82E+01	1.87E+03	1.54E+02	2.87E+02	3.23E+01	2.70E+03	2.08E+02	0.00E+00	9.65E+00	2.79E+03	2.51E+02	6.37E+01	1.19E+01	8.98E+02	5.88E+01	4.59E+01	1.15E+01	2.47E+01	1.13E+01	1.52E+01	1.06E+01	5.05E+00	5.39E+00
10/21/2023 9:35:43	1.06E+03	7.96E+01	1.90E+03	1.55E+02	2.68E+02	3.08E+01	2.80E+03	2.15E+02	0.00E+00	1.01E+01	2.69E+03	2.41E+02	4.70E+01	1.20E+01	8.74E+02	5.75E+01	3.64E+01	1.16E+01	2.84E+01	1.17E+01	4.70E+00	1.10E+01	-1.74E-01	6.24E+00
10/21/2023 9:50:43	1.08E+03	8.11E+01	1.84E+03	1.51E+02	2.87E+02	3.24E+01	2.72E+03	2.09E+02	0.00E+00	9.84E+00	2.83E+03	2.54E+02	5.94E+01	1.20E+01	9.20E+02	6.00E+01	2.50E+01	1.13E+01	2.78E+01	1.14E+01	1.50E+01	1.08E+01	1.12E+01	5.75E+00
10/21/2023 10:05:43	1.05E+03	7.87E+01	1.89E+03	1.54E+02	2.95E+02	3.33E+01	2.72E+03	2.09E+02	0.00E+00	1.01E+01	2.78E+03	2.49E+02	4.48E+01	1.21E+01	8.79E+02	5.78E+01	2.92E+01	1.16E+01	1.12E+01	1.16E+01	5.50E+00	1.11E+01	7.92E+00	6.57E+00
10/21/2023 10:20:43	1.06E+03	7.96E+01	1.89E+03	1.55E+02	2.85E+02	3.22E+01	2.72E+03	2.09E+02	0.00E+00	9.71E+00	2.74E+03	2.46E+02	5.35E+01	1.18E+01	9.09E+02	5.94E+01	2.97E+01	1.13E+01	2.82E+01	1.14E+01	1.06E+01	1.07E+01	1.11E+01	5.71E+00
10/21/2023 10:35:43	1.05E+03	7.89E+01	1.88E+03	1.54E+02	2.85E+02	3.24E+01	2.72E+03	2.09E+02	0.00E+00	1.02E+01	2.74E+03	2.46E+02	4.10E+01	1.21E+01	8.99E+02	5.89E+01	4.13E+01	1.18E+01	3.33E+01	1.20E+01	6.45E+00	1.12E+01	9.32E+00	6.34E+00
10/21/2023 10:50:43	1.06E+03	7.94E+01	1.93E+03	1.58E+02	3.11E+02	3.48E+01	2.81E+03	2.16E+02	0.00E+00	1.03E+01	2.80E+03	2.51E+02	4.07E+01	1.21E+01	8.50E+02	5.61E+01	1.91E+01	1.16E+01	2.29E+01	1.19E+01	6.17E+00	1.12E+01	5.49E+00	6.60E+00
10/21/2023 11:05:43	1.04E+03	7.85E+01	1.95E+03	1.59E+02	2.90E+02	3.28E+01	2.74E+03	2.10E+02	0.00E+00	1.01E+01	2.82E+03	2.53E+02	4.15E+01	1.21E+01	8.88E+02	5.83E+01	3.61E+01	1.17E+01	2.61E+01	1.18E+01	-1.46E+01	1.12E+01	1.53E+01	6.32E+00
10/21/2023 11:20:43	1.02E+03	7.71E+01	1.92E+03	1.57E+02	3.08E+02	3.44E+01	2.73E+03	2.10E+02	0.00E+00	9.84E+00	2.77E+03	2.48E+02	3.43E+01	1.17E+01	8.83E+02	5.79E+01	4.21E+01	1.17E+01	3.65E+01	1.18E+01	1.90E+00	1.09E+01	7.94E+00	5.86E+00
10/21/2023 11:35:43	1.05E+03	7.89E+01	1.94E+03	1.58E+02	3.00E+02	3.37E+01	2.75E+03	2.12E+02	0.00E+00	1.01E+01	2.77E+03	2.49E+02	5.23E+01	1.22E+01	8.73E+02	5.75E+01	3.83E+01	1.19E+01	3.82E+01	1.21E+01	1.75E-01	1.11E+01	-5.11E-04	6.30E+00
10/21/2023 11:50:43	1.07E+03	8.05E+01	1.90E+03	1.56E+02	3.15E+02	3.50E+01	2.76E+03	2.12E+02	0.00E+00	9.94E+00	2.78E+03	2.50E+02	6.79E+01	1.24E+01	8.99E+02	5.88E+01	4.45E+01	1.17E+01	3.17E+01	1.17E+01	-3.07E+00	1.09E+01	4.71E+00	5.84E+00
10/21/2023 12:05:43	1.04E+03	7.79E+01	1.90E+03	1.56E+02	3.11E+02	3.46E+01	2.75E+03	2.11E+02	0.00E+00	9.87E+00	2.79E+03	2.50E+02	6.70E+01	1.22E+01	9.13E+02	5.96E+01	4.66E+01	1.16E+01	3.85E+01	1.18E+01	1.14E+01	1.08E+01	1.43E+01	5.37E+00
10/21/2023 12:20:43	1.02E+03	7.70E+01	1.91E+03	1.56E+02	3.04E+02	3.40E+01	2.77E+03	2.13E+02	0.00E+00	1.00E+01	2.71E+03	2.44E+02	5.29E+01	1.21E+01	8.81E+02	5.78E+01	3.08E+01	1.16E+01	2.11E+01	1.17E+01	6.51E+00	1.11E+01	8.03E+00	5.83E+00
10/21/2023 12:35:43	1.05E+03	7.89E+01	1.94E+03	1.59E+02	3.00E+02	3.37E+01	2.76E+03	2.12E+02	0.00E+00	9.87E+00	2.78E+03	2.50E+02	5.81E+01	1.20E+01	9.05E+02	5.91E+01	4.49E+01	1.17E+01	3.86E+01	1.19E+01	1.70E+01	1.09E+01	4.71E+00	5.48E+00
10/21/2023 12:50:43	9.99E+02	7.55E+01	1.88E+03	1.54E+02	3.02E+02	3.41E+01	2.74E+03	2.11E+02	0.00E+00	1.08E+01	2.74E+03	2.46E+02	4.95E+01	1.27E+01	8.57E+02	5.67E+01	2.65E+01	1.22E+01	2.03E+01	1.25E+01	-7.31E+00	1.19E+01	8.91E+00	7.30E+00
10/21/2023 13:05:43	1.04E+03	7.82E+01	1.92E+03	1.57E+02	3.30E+02	3.65E+01	2.75E+03	2.11E+02	0.00E+00	1.05E+01	2.77E+03	2.49E+02	5.95E+01	1.26E+01	8.80E+02	5.78E+01	3.69E+01	1.20E+01	2.74E+01	1.22E+01	1.26E+01	1.15E+01	1.07E+01	6.50E+00
10/21/2023 13:20:43	1.06E+03	7.96E+01	1.94E+03	1.59E+02	3.23E+02	3.58E+01	2.70E+03	2.08E+02	0.00E+00	9.99E+00	2.77E+03	2.49E+02	6.89E+01	1.24E+01	8.77E+02	5.76E+01	3.64E+01	1.16E+01	5.05E+01	1.23E+01	7.90E+00	1.10E+01	4.80E+00	5.69E+00
10/21/2023 13:35:43	1.04E+03	7.79E+01	1.93E+03	1.58E+02	3.24E+02	3.58E+01	2.74E+03	2.11E+02	0.00E+00	9.76E+00	2.75E+03	2.47E+02	6.57E+01	1.21E+01	9.15E+02	5.96E+01	5.75E+01	1.20E+01	4.63E+01	1.19E+01	1.60E+01	1.08E+01	8.74E+00	4.94E+00
10/21/2023 13:50:43	1.03E+03	7.73E+01	1.91E+03	1.56E+02	3.12E+02	3.49E+01	2.74E+03	2.10E+02	0.00E+00	1.03E+01	2.76E+03	2.48E+02	6.08E+01	1.26E+01	8.48E+02	5.60E+01	2.68E+01	1.18E+01	3.59E+01	1.22E+01	1.80E+00	1.13E+01	6.82E+00	6.44E+00
10/21/2023 14:05:43	1.03E+03	7.76E+01	1.95E+03	1.59E+02	3.12E+02	3.48E+01	2.79E+03	2.14E+02	0.00E+00	9.94E+00	2.77E+03	2.48E+02	6.03E+01	1.22E+01	8.83E+02	5.79E+01	4.55E+01	1.19E+01	3.40E+01	1.19E+01	4.82E+00	1.10E+01	6.55E+00	5.35E+00
10/21/2023 14:20:43	1.06E+03	7.97E+01	1.92E+03	1.57E+02	3.17E+02	3.53E+01	2.74E+03	2.11E+02	0.00E+00	9.86E+00	2.80E+03	2.52E+02	6.52E+01	1.24E+01	8.74E+02	5.74E+01	3.42E+01	1.16E+01	2.10E+01	1.16E+01	1.67E+01	1.10E+01	1.04E+01	5.46E+00
10/21/2023 14:35:43	1.03E+03	7.72E+01	1.89E+03	1.55E+02	3.06E+02	3.44E+01	2.80E+03	2.15E+02	0.00E+00	1.05E+01	2.71E+03	2.44E+02	5.83E+01	1.27E+01	8.68E+02	5.71E+01	2.55E+01	1.20E+01	2.80E+01	1.23E+01	5.53E+00	1.15E+01	7.34E+00	6.64E+00
10/21/2023 14:50:43	1.02E+03	7.69E+01	1.92E+03	1.57E+02	3.10E+02	3.49E+01	2.71E+03	2.08E+02	0.00E+00	1.07E+01	2.72E+03	2.45E+02	4.60E+01	1.25E+01	8.97E+02	5.88E+01	3.67E+01	1.22E+01	1.97E+01	1.24E+01	-3.45E+00	1.18E+01	5.33E+00	6.87E+00
10/21/2023 15:05:43	1.04E+03	7.83E+01	1.92E+03	1.58E+02	3.14E+02	3.52E+01	2.80E+03	2.15E+02	0.00E+00	1.04E+01	2.77E+03	2.49E+02	5.74E+01	1.25E+01	8.96E+02	5.87E+01	3.33E+01	1.19E+01	2.10E+01	1.20E+01	3.62E+00	1.14E+01	9.61E-01	6.29E+00
10/21/2023 15:20:43	1.05E+03	7.86E+01	1.88E+03	1.54E+02	3.16E+02	3.54E+01	2.73E+03	2.10E+02	0.00E+00	1.05E+01	2.76E+03	2.48E+02	4.89E+01	1.24E+01	8.55E+02	5.64E+01	2.09E+01	1.18E+01	1.86E+01	1.19E+01	1.17E+01	1.15E+01	9.53E+00	6.49E+00
10/21/2023 15:35:43	9.83E+02	7.44E+01	1.88E+03	1.54E+02	3.00E+02	3.41E+01	2.67E+03	2.05E+02	0.00E+00	1.09E+01	2.70E+03	2.43E+02	6.25E+01	1.30E+01	8.58E+02	5.67E+01	2.33E+01	1.23E+01	1.07E+01	1.23E+01	-7.37E+00	1.20E+01	7.26E+00	7.34E+00
10/21/2023 15:50:43	1.01E+03	7.62E+01	1.89E+03	1.55E+02	3.12E+02	3.52E+01	2.72E+03	2.10E+02	0.00E+00	1.09E+01	2.76E+03	2.48E+02	4.04E+01	1.28E+01	8.51E+02	5.63E+01	2.14E+01	1.23E+01	1.31E+01	1.24E+01	-3.37E+00	1.20E+01	8.74E+00	7.29E+00
10/21/2023 16:05:43	1.01E+03	7.63E+01	1.90E+03	1.56E+02	3.25E+02	3.62E+01	2.70E+03	2.07E+02	0.00E+00	1.03E+01	2.78E+03	2.49E+02	5.58E+01	1.23E+01	8.87E+02	5.82E+01	4.78E+01	1.21E+01	2.48E+01	1.17E+01	1.47E+01	1.12E+01	8.05E+00	5.74E+00
10/21/2023 16:20:43	1.03E+03	7.72E+01	1.89E+03	1.55E+02	3.29E+02	3.66E+01	2.72E+03	2.09E+02	0.00E+00	1.05E+01	2.72E+03	2.44E+02	4.96E+01	1.25E+01	8.97E+02	5.88E+01	3.97E+01	1.21E+01	1.14E+01	1.19E+01	2.50E+00	1.15E+01	1.10E+01	6.67E+00
10/21/2023 16:35:43	1.02E+03	7.67E+01	1.95E+03	1.59E+02	3.31E+02	3.67E+01	2.74E+03	2.11E+02	0.00E+00	1.02E+01	2.74E+03	2.46E+02	7.66E+01	1.27E+01	8.62E+02	5.67E+01	3.34E+01	1.17E+01	1.81E+01	1.17E+01	1.12E+01	1.12E+01	5.95E+00	6.01E+00
10/21/2023 16:50:43	9.97E+02	7.52E+01	1.91E+03	1.56E+02	3.27E+02	3.63E+01	2.73E+03	2.10E+02	0.00E+00	1.02E+01	2.79E+03	2.51E+02	6.35E+01	1.24E+01	8.68E+02	5.71E+01	3.83E+01	1.18E+01	1.29E+01	1.16E+01	1.59E+01	1.12E+01	9.10E+00	5.88E+00
10/21/2023 17:05:43	9.90E+02	7.48E+01	1.91E+03	1.56E+02	3.16E+02	3.55E+01	2.73E+03	2.10E+02	0.00E+00	1.07E+01	2.77E+03	2.49E+02	4.29E+01	1.23E+01	8.74E+02	5.75E+01	3.56E+01	1.21E+01	2.65E+01	1.21E+01	8.38E+00	1.15E+01	1.23E+01	6.50E+00
10/21/2023 17:20:43	1.00E+03	7.55E+01	1.89E+03	1.55E+02	3.22E+02	3.61E+01	2.75E+03	2.12E+02	0.00E+00	1.09E+01	2.78E+03	2.50E+02	4.10E+01	1.27E+01	8.48E+02	5.61E+01	2.08E+01	1.22E+01	7.78E+00	1.23E+01	-1.32E+01	1.21E+01	1.09E+01	7.56E+00
10/21/2023 17:35:43	9.84E+02	7.43E+01	1.95E+03	1.59E+02	3.00E+02	3.39E+01	2.76E+03	2.12E+02	0.00E+00	1.05E+01	2.79E+03	2.50E+02	6.55E+01	1.27E+01	8.48E+02	5.60E+01	3.75E+01	1.19E+01	1.36E+01	1.18E+01	-1.86E+00	1.15E+01	1.13E+01	6.69E+00
10/21/2023 17:50:43	1.01E+03	7.58E+01	1.89E+03	1.55E+02	3.27E+02	3.62E+01	2.75E+03	2.11E+02	0.00E+00	9.91E+00	2.77E+03	2.48E+02	6.25E+01	1.23E+01	8.52E+02	5.62E+01	3.81E+01	1.16E+01	2.53E+01	1.15E+01	1.02E+01	1.09E+01	1.77E+01	6.00E+00
10/21/2023 18:05:43	1.00E+03	7.56E+01	1.86E+03	1.52E+02	3.09E+02	3.49E+01	2.69E+03	2.07E+02	0.00E+00	1.08E+01	2.77E+03	2.48E+02	3.25E+01	1.25E+01	8.56E+02	5.65E+01	2.97E+01	1.22E+01	5.09E+00	1.21E+01	4.74E+00	1.17E+01	2.01E+01	7.21E+00
10/21/2023 18:20:43	9.92E+02	7.48E+01	1.94E+03	1.59E+02	3.27E+02	3.62E+01	2.73E+03	2.10E+02	0.00E+00	9.88E+00	2.74E+03	2.46E+02	5.81E+01	1.21E+01	8.67E+02	5.69E+01	4.93E+01	1.17E+01	3.31E+01	1.14E+01	1.81E+01	1.08E+01	1.41E+01	5.80E+00
10/21/2023 18:35:43	9.87E+02	7.45E+01	1.82E+03	1.49E+02	3.17E+02	3.55E+01	2.73E+03	2.10E+02	0.00E+00	1.04E+01	2.79E+03	2.50E+02	5.03E+01	1.23E+01	8.62E+02	5.67E+01	3.49E+01	1.19E+01	1.77E+01	1.17E+01	3.62E-01	1.13E+01	2.38E+01	6.81E+00
10/21/2023 18:50:43	9.83E+02	7.42E+01	1.91E+03	1.57E+02	3.20E+02	3.57E+01	2.77E+03	2.13E+02	0.00E+00	1.05E+01	2.78E+03	2.49E+02	4.01E+01	1.24E+01	8.28E+02	5.48E+01	3.09E+01	1.20E+01	7.67E+00	1.17E+01	-2.12E+00	1.15E+01	1.79E+01	7.05E+00
10/21/2023 19:05:43	9.87E+02	7.45E+01	1.87E+03	1.53E+02	3.26E+02	3.63E+01	2.75E+03	2.11E+02	0.00E+00	1.02E+01	2.70E+03	2.43E+02	4.89E+01	1.23E+01	8.43E+02	5.56E+01	2.89E+01	1.18E+01	9.66E+00	1.16E+01	6.42E-01	1.12E+01	1.90E+01	6.22E+00
10/21/2023 19:20:43	9.93E+02	7.49E+01	1.88E+03	1.54E+02	3.28E+02	3.64E+01	2.72E+03	2.09E+02	0.00E+00	1.01E+01	2.77E+03	2.49E+02	6.14E+01	1.22E+01	8.31E+02	5.49E+01	4.13E+01	1.17E+01	9.96E+00	1.14E+01	5.83E+00	1.10E+01	1.75E+01	6.32E+00
10/21/2023 19:35:43	9.86E+02	7.44E+01	1.88E+03	1.54E+02	3.32E+02	3.68E+01	2.74E+03	2.11E+02	0.00E+00	9.86E+00	2.76E+03	2.48E+02	4.20E+01	1.18E+01	8.59E+02	5.64E+01	3.53E+01	1.14E+01	2.18E+01	1.12E+01	8.34E+00	1.08E+01	9.03E+00	5.88E+00
10/21/2023 19:50:43	1.05E+03	7.86E+01	1.91E+03	1.56E+02	3.33E+02	3.70E+01	2.76E+03	2.12E+02	0.00E+00	1.03E+01	2.79E+03	2.50E+02	5.63E+01	1.23E+01	8.43E+02	5.56E+01	3.09E+01	1.17E+01	1.39E+01	1.16E+01	-3.44E+00	1.13E+01	1.34E+01	6.62E+00
10/21/2023 20:05:43	9.92E+02	7.49E+01	1.89E+03	1.55E+02	3.35E+02	3.72E+01	2.77E+03	2.13E+02	0.00E+00	1.06E+01	2.74E+03	2.46E+02	4.71E+01	1.24E+01	8.37E+02	5.53E+01	2.06E+01	1.18E+01	1.81E+01	1.19E+01	-9.13E+00	1.16E+01	1.65E+01	6.99E+00
10/21/2023 20:20:43	1.04E+03	7.78E+01	1.91E+03	1.57E+02	3.30E+02	3.65E+01	2.75E+03	2.12E+02	0.00E+00	1.01E+01	2.74E+03	2.46E+02	5.72E+01	1.21E+01	8.37E+02	5.53E+01	3.98E+01	1.17E+01	2.53E+01	1.14E+01	1.11E+01	1.10E+01	1.46E+01	5.94E+00
10/21/2023 20:35:43	9.68E+02	7.33E+01	1.91E+03	1.57E+02	3.11E+02	3.51E+01	2.71E+03	2.08E+02	0.00E+00	1.08E+01	2.77E+03	2.49E+02	4.30E+01	1.26E+01	8.35E+02	5.52E+01	3.01E+01	1.21E+01	1.65E+00	1.20E+01	-6.96E+00	1.18E+01	2.24E+01	7.60E+00
10/21/2023 20:50:43	9.97E+02	7.52E+01	1.90E+03	1.56E+02	3.35E+02	3.71E+01	2.75E+03	2.12E+02	0.00E+00	1.00E+01	2.76E+03	2.48E+02	5.65E+01	1.21E+01	8.59E+02	5.64E+01	4.07E+01	1.17E+01	1.64E+01	1.13E+01	1.40E+01	1.10E+01	1.64E+01	6.00E+00
10/21/2023 21:05:43	9.69E+02	7.33E+01	1.90E+03	1.56E+02	3.33E+02	3.70E+01	2.74E+03	2.11E+02	0.00E+00	1.04E+01	2.73E+03	2.45E+02	4.79E+01	1.23E+01	8.50E+02	5.59E+01	2.93E+01	1.18E+01	2.73E+01	1.18E+01	5.67E+00	1.15E+01	1.79E+01	6.78E+00
10/21/2023 21:20:43	1.00E+03	7.56E+01	1.85E+03	1.52E+02	3.10E+02	3.50E+01	2.70E+03	2.07E+02	0.00E+00	1.06E+01	2.69E+03	2.42E+02	4.34E+01	1.24E+01	8.31E+02	5.50E+01	3.09E+01	1.21E+01	5.85E+00	1.20E+01	-1.10E+01	1.17E+01	1.26E+01	7.23E+00
10/21/2023 21:35:43	9.65E+02	7.30E+01	1.87E+03	1.53E+02	3.37E+02	3.74E+01	2.76E+03	2.12E+02	0.00E+00	1.03E+01	2.80E+03	2.51E+02	4.65E+01	1.22E+01	8.37E+02	5.52E+01	3.49E+01	1.18E+01	1.38E+01	1.16E+01	6.46E+00	1.13E+01	1.37E+01	6.59E+00
10/21/2023 21:50:43	9.92E+02	7.47E+01	1.89E+03	1.54E+02	3.36E+02	3.71E+01	2.77E+03	2.13E+02	0.00E+00	9.94E+00	2.77E+03	2.49E+02	6.01E+01	1.22E+01	8.36E+02	5.50E+01	3.35E+01	1.15E+01	1.44E+01	1.13E+01	2.96E+01	1.11E+01	2.09E+01	5.93E+00
10/21/2023 22:05:43	1.03E+03	7.77E+01	1.93E+03	1.58E+02	3.37E+02	3.72E+01	2.80E+03	2.15E+02	0.00E+00	9.81E+00	2.82E+03	2.54E+02	5.48E+01	1.20E+01	8.45E+02	5.55E+01	3.07E+01	1.14E+01	1.62E+01	1.12E+01	1.16E+01	1.08E+01	1.36E+01	5.80E+00
10/21/2023 22:20:43	9.63E+02	7.29E+01	1.87E+03	1.54E+02	3.15E+02	3.54E+01	2.71E+03	2.08E+02	0.00E+00	1.04E+01	2.76E+03	2.48E+02	5.12E+01	1.23E+01	8.32E+02	5.49E+01	4.56E+01	1.22E+01	7.44E+00	1.16E+01	4.61E+00	1.13E+01	1.38E+01	6.36E+00
10/21/2023 22:35:43	9.97E+02	7.51E+01	1.86E+03	1.52E+02	3.31E+02	3.68E+01	2.70E+03	2.08E+02	0.00E+00	1.02E+01	2.75E+03	2.47E+02	5.78E+01	1.25E+01	8.46E+02	5.57E+01	2.93E+01	1.18E+01	1.87E+01	1.16E+01	8.51E+00	1.12E+01	2.43E+01	6.56E+00
10/21/2023 22:50:43	1.01E+03	7.63E+01	1.90E+03	1.56E+02	3.33E+02	3.71E+01	2.81E+03	2.16E+02	0.00E+00	1.05E+01	2.76E+03	2.48E+02	5.90E+01	1.25E+01	8.24E+02	5.45E+01	2.75E+01	1.19E+01	8.52E+00	1.18E+01	3.83E+00	1.15E+01	1.79E+01	6.95E+00
10/21/2023 23:05:43	9.82E+02	7.41E+01	1.91E+03	1.57E+02	3.31E+02	3.68E+01	2.77E+03	2.13E+02	0.00E+00	1.02E+01	2.77E+03	2.49E+02	5.74E+01	1.23E+01	8.25E+02	5.44E+01	3.91E+01	1.18E+01	1.30E+01	1.15E+01	4.19E+00	1.12E+01	1.90E+01	6.46E+00
10/21/2023 23:20:43	9.72E+02	7.35E+01	1.89E+03	1.55E+02	3.37E+02	3.75E+01	2.77E+03	2.13E+02	0.00E+00	1.06E+01	2.82E+03	2.53E+02	4.15E+01	1.24E+01	7.96E+02	5.31E+01	2.61E+01	1.21E+01	6.62E+00	1.18E+01	7.29E+00	1.15E+01	2.07E+01	7.02E+00
10/21/2023 23:35:43	9.86E+02	7.44E+01	1.88E+03	1.54E+02	3.33E+02	3.70E+01	2.75E+03	2.11E+02	0.00E+00	1.02E+01	2.78E+03	2.49E+02	4.93E+01	1.22E+01	7.88E+02	5.24E+01	2.77E+01	1.17E+01	1.12E+01	1.15E+01	5.60E+00	1.12E+01	1.41E+01	6.47E+00
10/21/2023 23:50:43	1.01E+03	7.59E+01	1.87E+03	1.53E+02	3.42E+02	3.80E+01	2.72E+03	2.09E+02	0.00E+00	1.05E+01	2.73E+03	2.45E+02	5.17E+01	1.24E+01	7.95E+02	5.29E+01	4.04E+01	1.21E+01	4.44E-01	1.19E+01	-2.61E+00	1.16E+01	1.61E+01	7.02E+00
10/22/2023 0:05:43	9.85E+02	7.43E+01	1.90E+03	1.56E+02	3.20E+02	3.58E+01	2.78E+03	2.13E+02	0.00E+00	1.01E+01	2.72E+03	2.44E+02	4.72E+01	1.22E+01	8.19E+02	5.41E+01	3.02E+01	1.17E+01	1.70E+01	1.15E+01	7.98E+00	1.11E+01	1.45E+01	6.21E+00
10/22/2023 0:20:43	9.94E+02	7.50E+01	1.88E+03	1.54E+02	3.40E+02	3.78E+01	2.75E+03	2.12E+02	0.00E+00	1.07E+01	2.73E+03	2.46E+02	4.21E+01	1.25E+01	8.08E+02	5.36E+01	3.16E+01	1.21E+01	9.97E+00	1.19E+01	-8.17E+00	1.17E+01	1.80E+01	6.99E+00
10/22/2023 0:35:43	9.86E+02	7.45E+01	1.88E+03	1.54E+02	3.38E+02	3.75E+01	2.76E+03	2.12E+02	0.00E+00	1.04E+01	2.78E+03	2.49E+02	4.96E+01	1.23E+01	8.11E+02	5.38E+01	3.46E+01	1.18E+01	2.14E+01	1.19E+01	1.21E+01	1.14E+01	8.22E+00	6.07E+00
10/22/2023 0:50:43	9.76E+02	7.37E+01	1.89E+03	1.54E+02	3.56E+02	3.91E+01	2.81E+03	2.16E+02	0.00E+00	1.02E+01	2.77E+03	2.49E+02	6.02E+01	1.23E+01	8.32E+02	5.48E+01	5.07E+01	1.20E+01	2.33E+01	1.17E+01	8.17E+00	1.12E+01	3.98E+00	5.60E+00
10/22/2023 1:05:43	9.63E+02	7.29E+01	1.84E+03	1.51E+02	3.47E+02	3.83E+01	2.79E+03	2.15E+02	0.00E+00	1.02E+01	2.72E+03	2.44E+02	6.15E+01	1.24E+01	7.96E+02	5.29E+01	3.97E+01	1.20E+01	1.76E+01	1.18E+01	1.21E+01	1.13E+01	7.60E+00	5.85E+00
10/22/2023 1:20:43	9.34E+02	7.10E+01	1.85E+03	1.52E+02	3.27E+02	3.66E+01	2.73E+03	2.10E+02	0.00E+00	1.05E+01	2.81E+03	2.52E+02	5.39E+01	1.26E+01	8.18E+02	5.41E+01	3.27E+01	1.22E+01	4.98E+00	1.21E+01	-1.78E+01	1.17E+01	-2.21E+00	6.75E+00
10/22/2023 1:35:43	9.44E+02	7.16E+01	1.84E+03	1.51E+02	3.24E+02	3.63E+01	2.79E+03	2.14E+02	0.00E+00	1.05E+01	2.75E+03	2.47E+02	4.31E+01	1.26E+01	8.13E+02	5.39E+01	3.64E+01	1.22E+01	2.16E+01	1.20E+01	-3.43E+00	1.14E+01	1.06E+00	6.48E+00
10/22/2023 1:50:43	9.80E+02	7.39E+01	1.89E+03	1.55E+02	3.44E+02	3.80E+01	2.77E+03	2.13E+02	0.00E+00	1.01E+01	2.73E+03	2.46E+02	6.62E+01	1.25E+01	8.45E+02	5.56E+01	4.19E+01	1.19E+01	2.54E+01	1.18E+01	3.84E+00	1.12E+01	5.22E+00	5.33E+00
10/22/2023 2:05:43	9.94E+02	7.50E+01	1.82E+03	1.49E+02	3.44E+02	3.81E+01	2.74E+03	2.11E+02	0.00E+00	1.05E+01	2.73E+03	2.46E+02	5.23E+01	1.26E+01	8.36E+02	5.51E+01	4.91E+01	1.25E+01	1.91E+01	1.22E+01	7.99E+00	1.15E+01	7.34E+00	6.13E+00
10/22/2023 2:20:43	1.01E+03	7.61E+01	1.85E+03	1.52E+02	3.43E+02	3.81E+01	2.78E+03	2.14E+02	0.00E+00	1.04E+01	2.80E+03	2.52E+02	5.29E+01	1.26E+01	8.34E+02	5.50E+01	4.50E+01	1.24E+01	2.95E+01	1.22E+01	8.15E+00	1.15E+01	7.16E+00	6.11E+00
10/22/2023 2:35:43	9.56E+02	7.24E+01	1.89E+03	1.55E+02	3.35E+02	3.74E+01	2.78E+03	2.14E+02	0.00E+00	1.06E+01	2.79E+03	2.51E+02	5.32E+01	1.27E+01	7.91E+02	5.27E+01	4.04E+01	1.24E+01	3.15E+01	1.23E+01	6.22E+00	1.17E+01	6.72E+00	6.06E+00
10/22/2023 2:50:43	9.57E+02	7.25E+01	1.91E+03	1.57E+02	3.14E+02	3.55E+01	2.73E+03	2.10E+02	0.00E+00	1.05E+01	2.77E+03	2.49E+02	4.93E+01	1.26E+01	8.05E+02	5.34E+01	5.34E+01	1.27E+01	2.81E+01	1.23E+01	6.58E+00	1.16E+01	5.66E+00	6.32E+00
10/22/2023 3:05:43	9.88E+02	7.46E+01	1.88E+03	1.54E+02	3.43E+02	3.81E+01	2.81E+03	2.16E+02	0.00E+00	1.08E+01	2.71E+03	2.43E+02	4.50E+01	1.27E+01	8.15E+02	5.40E+01	2.89E+01	1.24E+01	3.12E+01	1.26E+01	3.65E-01	1.19E+01	7.34E+00	6.52E+00
10/22/2023 3:20:43	9.37E+02	7.12E+01	1.90E+03	1.56E+02	3.45E+02	3.85E+01	2.69E+03	2.07E+02	0.00E+00	1.13E+01	2.71E+03	2.43E+02	3.15E+01	1.31E+01	7.84E+02	5.24E+01	2.33E+01	1.29E+01	1.67E+01	1.31E+01	-1.01E+01	1.24E+01	1.07E+01	7.59E+00
10/22/2023 3:35:43	9.43E+02	7.15E+01	1.86E+03	1.53E+02	3.40E+02	3.78E+01	2.75E+03	2.11E+02	0.00E+00	1.05E+01	2.77E+03	2.49E+02	5.78E+01	1.27E+01	8.14E+02	5.39E+01	4.20E+01	1.24E+01	3.55E+01	1.25E+01	1.69E+01	1.17E+01	3.01E+00	6.14E+00
10/22/2023 3:50:43	9.50E+02	7.20E+01	1.82E+03	1.49E+02	3.58E+02	3.95E+01	2.79E+03	2.14E+02	0.00E+00	1.05E+01	2.71E+03	2.44E+02	5.11E+01	1.26E+01	7.83E+02	5.22E+01	4.26E+01	1.24E+01	2.57E+01	1.24E+01	6.30E+00	1.17E+01	2.12E+00	6.17E+00
10/22/2023 4:05:43	9.63E+02	7.28E+01	1.89E+03	1.55E+02	3.42E+02	3.80E+01	2.78E+03	2.14E+02	0.00E+00	1.05E+01	2.77E+03	2.48E+02	5.35E+01	1.26E+01	7.77E+02	5.18E+01	4.76E+01	1.24E+01	3.59E+01	1.25E+01	8.22E+00	1.16E+01	3.89E+00	5.87E+00
10/22/2023 4:20:43	9.48E+02	7.19E+01	1.89E+03	1.55E+02	3.40E+02	3.78E+01	2.76E+03	2.12E+02	0.00E+00	1.06E+01	2.74E+03	2.46E+02	5.45E+01	1.28E+01	7.88E+02	5.25E+01	3.69E+01	1.25E+01	4.10E+01	1.28E+01	1.50E+01	1.17E+01	8.06E+00	6.23E+00
10/22/2023 4:35:43	9.82E+02	7.41E+01	1.88E+03	1.54E+02	3.62E+02	3.99E+01	2.80E+03	2.15E+02	0.00E+00	1.06E+01	2.76E+03	2.48E+02	6.21E+01	1.28E+01	8.03E+02	5.32E+01	4.73E+01	1.25E+01	2.61E+01	1.24E+01	8.70E+00	1.18E+01	1.03E+01	5.94E+00
10/22/2023 4:50:43	9.72E+02	7.34E+01	1.87E+03	1.53E+02	3.53E+02	3.91E+01	2.78E+03	2.14E+02	0.00E+00	1.06E+01	2.80E+03	2.51E+02	4.48E+01	1.27E+01	8.46E+02	5.57E+01	3.80E+01	1.25E+01	3.34E+01	1.27E+01	-3.91E+00	1.18E+01	8.24E+00	6.18E+00
10/22/2023 5:05:43	9.55E+02	7.24E+01	1.80E+03	1.48E+02	3.55E+02	3.94E+01	2.76E+03	2.12E+02	0.00E+00	1.10E+01	2.71E+03	2.43E+02	4.27E+01	1.29E+01	8.16E+02	5.41E+01	3.86E+01	1.29E+01	1.23E+01	1.29E+01	-8.18E-01	1.22E+01	3.37E+00	7.04E+00
10/22/2023 5:20:43	9.68E+02	7.32E+01	1.88E+03	1.54E+02	3.49E+02	3.87E+01	2.79E+03	2.14E+02	0.00E+00	1.07E+01	2.79E+03	2.51E+02	5.44E+01	1.28E+01	7.81E+02	5.21E+01	4.90E+01	1.27E+01	3.80E+01	1.28E+01	2.04E+01	1.18E+01	9.13E+00	5.99E+00
10/22/2023 5:35:43	9.50E+02	7.19E+01	1.88E+03	1.54E+02	3.58E+02	3.96E+01	2.74E+03	2.10E+02	0.00E+00	1.07E+01	2.76E+03	2.47E+02	5.07E+01	1.28E+01	7.88E+02	5.25E+01	4.59E+01	1.27E+01	3.61E+01	1.28E+01	1.60E+01	1.18E+01	6.74E+00	6.14E+00
10/22/2023 5:50:43	9.60E+02	7.28E+01	1.88E+03	1.54E+02	3.40E+02	3.82E+01	2.78E+03	2.14E+02	0.00E+00	1.17E+01	2.68E+03	2.41E+02	3.59E+01	1.35E+01	7.78E+02	5.21E+01	2.16E+01	1.32E+01	2.06E+01	1.36E+01	-5.17E-01	1.28E+01	6.83E+00	7.78E+00
10/22/2023 6:05:43	9.33E+02	7.09E+01	1.90E+03	1.55E+02	3.56E+02	3.94E+01	2.73E+03	2.10E+02	0.00E+00	1.10E+01	2.75E+03	2.47E+02	4.66E+01	1.30E+01	7.73E+02	5.18E+01	4.73E+01	1.31E+01	3.99E+01	1.32E+01	-5.34E+00	1.21E+01	1.03E+01	6.55E+00
10/22/2023 6:20:43	9.56E+02	7.24E+01	1.91E+03	1.56E+02	3.60E+02	3.98E+01	2.76E+03	2.12E+02	0.00E+00	1.07E+01	2.76E+03	2.48E+02	3.45E+01	1.26E+01	8.04E+02	5.34E+01	2.12E+01	1.24E+01	3.25E+01	1.28E+01	1.44E+01	1.19E+01	5.77E+00	6.25E+00
10/22/2023 6:35:43	9.46E+02	7.17E+01	1.90E+03	1.56E+02	3.65E+02	4.03E+01	2.79E+03	2.14E+02	0.00E+00	1.12E+01	2.75E+03	2.47E+02	6.34E+01	1.34E+01	7.81E+02	5.21E+01	4.02E+01	1.30E+01	3.69E+01	1.32E+01	1.00E+01	1.23E+01	7.10E+00	6.53E+00
10/22/2023 6:50:43	9.30E+02	7.06E+01	1.89E+03	1.55E+02	3.58E+02	3.96E+01	2.80E+03	2.15E+02	0.00E+00	1.09E+01	2.74E+03	2.46E+02	5.92E+01	1.31E+01	7.87E+02	5.24E+01	3.18E+01	1.27E+01	4.36E+01	1.31E+01	-2.49E+00	1.20E+01	8.17E+00	6.14E+00
10/22/2023 7:05:43	9.24E+02	7.02E+01	1.86E+03	1.52E+02	3.46E+02	3.86E+01	2.80E+03	2.15E+02	0.00E+00	1.09E+01	2.75E+03	2.47E+02	6.08E+01	1.32E+01	7.95E+02	5.29E+01	4.64E+01	1.29E+01	3.74E+01	1.30E+01	1.07E+01	1.21E+01	1.25E+01	6.45E+00
10/22/2023 7:20:43	9.66E+02	7.31E+01	1.89E+03	1.55E+02	3.47E+02	3.85E+01	2.78E+03	2.14E+02	0.00E+00	1.06E+01	2.78E+03	2.49E+02	5.95E+01	1.30E+01	7.57E+02	5.08E+01	3.69E+01	1.25E+01	3.30E+01	1.28E+01	1.51E+01	1.19E+01	5.68E+00	5.97E+00
10/22/2023 7:35:43	9.44E+02	7.16E+01	1.89E+03	1.55E+02	3.62E+02	4.00E+01	2.83E+03	2.17E+02	0.00E+00	1.09E+01	2.75E+03	2.47E+02	6.13E+01	1.31E+01	7.77E+02	5.19E+01	4.67E+01	1.28E+01	3.17E+01	1.29E+01	1.23E+01	1.20E+01	2.84E+00	6.14E+00
10/22/2023 7:50:43	9.57E+02	7.25E+01	1.82E+03	1.49E+02	3.71E+02	4.08E+01	2.75E+03	2.12E+02	0.00E+00	1.09E+01	2.77E+03	2.49E+02	6.27E+01	1.32E+01	7.53E+02	5.06E+01	5.22E+01	1.30E+01	3.57E+01	1.31E+01	-3.64E+00	1.21E+01	8.17E+00	6.43E+00
10/22/2023 8:05:43	9.30E+02	7.07E+01	1.88E+03	1.54E+02	3.66E+02	4.05E+01	2.74E+03	2.11E+02	0.00E+00	1.13E+01	2.81E+03	2.52E+02	4.98E+01	1.33E+01	7.95E+02	5.29E+01	3.78E+01	1.31E+01	4.63E+01	1.36E+01	5.48E+00	1.25E+01	9.86E+00	6.80E+00
10/22/2023 8:20:43	9.34E+02	7.10E+01	1.87E+03	1.53E+02	3.68E+02	4.08E+01	2.77E+03	2.13E+02	0.00E+00	1.17E+01	2.68E+03	2.41E+02	4.55E+01	1.37E+01	7.26E+02	4.93E+01	4.57E+01	1.36E+01	2.35E+01	1.36E+01	-1.06E+01	1.30E+01	2.76E+00	7.61E+00
10/22/2023 8:35:43	9.50E+02	7.20E+01	1.93E+03	1.58E+02	3.83E+02	4.19E+01	2.77E+03	2.13E+02	0.00E+00	1.08E+01	2.81E+03	2.53E+02	6.57E+01	1.31E+01	7.64E+02	5.12E+01	4.83E+01	1.29E+01	3.98E+01	1.28E+01	1.18E+01	1.20E+01	7.91E+00	5.68E+00
10/22/2023 8:50:43	9.41E+02	7.14E+01	1.87E+03	1.53E+02	3.45E+02	3.86E+01	2.80E+03	2.15E+02	0.00E+00	1.12E+01	2.76E+03	2.48E+02	4.78E+01	1.32E+01	7.83E+02	5.23E+01	4.02E+01	1.30E+01	3.28E+01	1.32E+01	5.07E+00	1.23E+01	8.45E+00	6.49E+00
10/22/2023 9:05:43	9.33E+02	7.09E+01	1.83E+03	1.51E+02	3.62E+02	4.01E+01	2.76E+03	2.12E+02	0.00E+00	1.12E+01	2.76E+03	2.48E+02	5.99E+01	1.35E+01	7.62E+02	5.12E+01	2.96E+01	1.29E+01	3.19E+01	1.32E+01	4.40E+00	1.23E+01	5.33E-01	6.49E+00
10/22/2023 9:20:43	9.60E+02	7.27E+01	1.85E+03	1.51E+02	3.55E+02	3.96E+01	2.82E+03	2.17E+02	0.00E+00	1.15E+01	2.75E+03	2.47E+02	6.40E+01	1.39E+01	7.36E+02	4.98E+01	2.99E+01	1.33E+01	2.74E+01	1.37E+01	-9.26E+00	1.29E+01	7.20E+00	7.52E+00
10/22/2023 9:35:43	9.57E+02	7.26E+01	1.85E+03	1.52E+02	3.44E+02	3.87E+01	2.74E+03	2.11E+02	0.00E+00	1.21E+01	2.71E+03	2.43E+02	4.24E+01	1.40E+01	7.59E+02	5.12E+01	1.14E+01	1.36E+01	1.85E+01	1.40E+01	-7.68E+00	1.33E+01	9.16E+00	8.01E+00
10/22/2023 9:50:43	9.09E+02	6.94E+01	1.87E+03	1.53E+02	3.66E+02	4.06E+01	2.78E+03	2.14E+02	0.00E+00	1.17E+01	2.71E+03	2.44E+02	4.52E+01	1.37E+01	7.58E+02	5.10E+01	4.43E+01	1.36E+01	3.13E+01	1.38E+01	-2.60E+00	1.29E+01	8.10E+00	7.66E+00
10/22/2023 10:05:43	9.47E+02	7.19E+01	1.86E+03	1.53E+02	3.63E+02	4.03E+01	2.74E+03	2.11E+02	0.00E+00	1.16E+01	2.76E+03	2.48E+02	4.01E+01	1.35E+01	7.46E+02	5.03E+01	5.04E+01	1.35E+01	3.25E+01	1.36E+01	-3.68E+00	1.28E+01	6.33E+00	7.01E+00
10/22/2023 10:20:43	9.15E+02	6.97E+01	1.85E+03	1.51E+02	3.51E+02	3.92E+01	2.78E+03	2.14E+02	0.00E+00	1.14E+01	2.73E+03	2.46E+02	4.00E+01	1.34E+01	7.35E+02	4.97E+01	2.77E+01	1.30E+01	2.62E+01	1.34E+01	1.03E+00	1.26E+01	4.63E+00	7.03E+00
10/22/2023 10:35:43	9.63E+02	7.29E+01	1.84E+03	1.51E+02	3.59E+02	3.99E+01	2.73E+03	2.10E+02	0.00E+00	1.17E+01	2.75E+03	2.47E+02	3.93E+01	1.36E+01	7.57E+02	5.09E+01	3.92E+01	1.36E+01	1.76E+01	1.36E+01	-6.55E+00	1.29E+01	8.73E+00	7.25E+00
10/22/2023 10:50:43	9.27E+02	7.04E+01	1.87E+03	1.53E+02	3.70E+02	4.08E+01	2.78E+03	2.14E+02	0.00E+00	1.13E+01	2.76E+03	2.48E+02	5.55E+01	1.35E+01	7.35E+02	4.96E+01	4.02E+01	1.30E+01	4.31E+01	1.35E+01	9.77E+00	1.24E+01	9.00E+00	6.24E+00
10/22/2023 11:05:43	9.07E+02	6.91E+01	1.85E+03	1.52E+02	3.71E+02	4.10E+01	2.76E+03	2.12E+02	0.00E+00	1.11E+01	2.73E+03	2.45E+02	5.85E+01	1.35E+01	7.48E+02	5.03E+01	3.90E+01	1.32E+01	3.64E+01	1.32E+01	1.05E+01	1.24E+01	3.74E+00	6.51E+00
10/22/2023 11:20:43	9.54E+02	7.23E+01	1.85E+03	1.51E+02	3.80E+02	4.19E+01	2.79E+03	2.15E+02	0.00E+00	1.16E+01	2.71E+03	2.43E+02	5.44E+01	1.38E+01	7.42E+02	5.01E+01	4.94E+01	1.37E+01	3.19E+01	1.36E+01	5.66E+00	1.27E+01	6.51E+00	6.81E+00
10/22/2023 11:35:43	9.35E+02	7.11E+01	1.86E+03	1.53E+02	3.81E+02	4.19E+01	2.78E+03	2.14E+02	0.00E+00	1.16E+01	2.76E+03	2.48E+02	5.38E+01	1.37E+01	7.63E+02	5.13E+01	5.48E+01	1.38E+01	4.03E+01	1.37E+01	-2.53E+00	1.27E+01	1.52E+00	6.82E+00
10/22/2023 11:50:43	9.66E+02	7.31E+01	1.85E+03	1.52E+02	3.51E+02	3.92E+01	2.78E+03	2.14E+02	0.00E+00	1.13E+01	2.75E+03	2.47E+02	7.21E+01	1.38E+01	7.73E+02	5.17E+01	4.75E+01	1.33E+01	3.90E+01	1.35E+01	9.69E+00	1.26E+01	6.16E+00	6.33E+00
10/22/2023 12:05:43	9.06E+02	6.91E+01	1.90E+03	1.56E+02	3.78E+02	4.16E+01	2.78E+03	2.14E+02	0.00E+00	1.15E+01	2.84E+03	2.55E+02	5.86E+01	1.37E+01	7.54E+02	5.08E+01	4.50E+01	1.34E+01	4.33E+01	1.38E+01	5.95E+00	1.27E+01	5.45E+00	6.55E+00
10/22/2023 12:20:43	9.84E+02	7.43E+01	1.86E+03	1.53E+02	3.91E+02	4.27E+01	2.76E+03	2.12E+02	0.00E+00	1.09E+01	2.79E+03	2.50E+02	6.57E+01	1.35E+01	7.90E+02	5.25E+01	5.46E+01	1.32E+01	6.24E+01	1.38E+01	1.70E+01	1.21E+01	2.32E+00	5.51E+00
10/22/2023 12:35:43	9.24E+02	7.05E+01	1.83E+03	1.50E+02	3.46E+02	3.90E+01	2.68E+03	2.06E+02	0.00E+00	1.21E+01	2.74E+03	2.46E+02	4.69E+01	1.42E+01	7.56E+02	5.10E+01	3.36E+01	1.39E+01	1.87E+01	1.41E+01	-2.39E+00	1.34E+01	9.11E+00	7.94E+00
10/22/2023 12:50:43	9.33E+02	7.09E+01	1.90E+03	1.55E+02	3.78E+02	4.17E+01	2.75E+03	2.12E+02	0.00E+00	1.16E+01	2.71E+03	2.43E+02	6.08E+01	1.38E+01	7.34E+02	4.96E+01	4.89E+01	1.37E+01	2.79E+01	1.36E+01	3.00E+00	1.26E+01	9.83E+00	6.61E+00
10/22/2023 13:05:43	9.27E+02	7.06E+01	1.87E+03	1.53E+02	3.64E+02	4.06E+01	2.73E+03	2.10E+02	0.00E+00	1.19E+01	2.77E+03	2.49E+02	5.81E+01	1.41E+01	7.57E+02	5.10E+01	2.65E+01	1.36E+01	3.28E+01	1.40E+01	-2.57E+00	1.31E+01	1.08E+01	7.31E+00
10/22/2023 13:20:43	9.11E+02	6.95E+01	1.86E+03	1.52E+02	3.78E+02	4.18E+01	2.69E+03	2.07E+02	0.00E+00	1.18E+01	2.80E+03	2.51E+02	6.25E+01	1.42E+01	7.35E+02	4.98E+01	2.72E+01	1.36E+01	2.64E+01	1.38E+01	2.02E+00	1.31E+01	2.95E+00	7.34E+00
10/22/2023 13:35:43	9.12E+02	6.95E+01	1.86E+03	1.53E+02	3.70E+02	4.10E+01	2.75E+03	2.11E+02	0.00E+00	1.16E+01	2.79E+03	2.51E+02	6.55E+01	1.39E+01	7.43E+02	5.01E+01	5.51E+01	1.38E+01	4.39E+01	1.38E+01	8.68E-01	1.28E+01	8.94E+00	6.61E+00
10/22/2023 13:50:43	9.15E+02	6.97E+01	1.88E+03	1.54E+02	3.61E+02	4.02E+01	2.74E+03	2.11E+02	0.00E+00	1.16E+01	2.81E+03	2.52E+02	6.00E+01	1.40E+01	7.67E+02	5.14E+01	4.45E+01	1.37E+01	2.30E+01	1.37E+01	5.49E+00	1.29E+01	7.51E+00	6.73E+00
10/22/2023 14:05:43	9.19E+02	7.01E+01	1.85E+03	1.52E+02	3.89E+02	4.29E+01	2.78E+03	2.14E+02	0.00E+00	1.22E+01	2.69E+03	2.42E+02	3.41E+01	1.42E+01	7.26E+02	4.94E+01	3.60E+01	1.41E+01	3.48E+01	1.43E+01	6.04E+00	1.34E+01	7.24E+00	7.79E+00
10/22/2023 14:20:43	9.41E+02	7.15E+01	1.87E+03	1.53E+02	3.47E+02	3.90E+01	2.76E+03	2.12E+02	0.00E+00	1.20E+01	2.74E+03	2.47E+02	5.52E+01	1.41E+01	7.41E+02	5.01E+01	5.68E+01	1.43E+01	3.29E+01	1.42E+01	6.24E+00	1.31E+01	5.63E+00	7.13E+00
10/22/2023 14:35:43	9.23E+02	7.04E+01	1.90E+03	1.56E+02	3.73E+02	4.14E+01	2.85E+03	2.19E+02	0.00E+00	1.21E+01	2.74E+03	2.47E+02	5.26E+01	1.43E+01	7.30E+02	4.96E+01	2.21E+01	1.39E+01	3.14E+01	1.43E+01	-2.94E+00	1.34E+01	8.05E-01	7.64E+00
10/22/2023 14:50:43	9.27E+02	7.06E+01	1.82E+03	1.49E+02	3.40E+02	3.84E+01	2.78E+03	2.14E+02	0.00E+00	1.21E+01	2.77E+03	2.49E+02	4.97E+01	1.42E+01	7.40E+02	5.01E+01	4.65E+01	1.42E+01	3.18E+01	1.42E+01	-1.31E+01	1.34E+01	5.64E+00	7.29E+00
10/22/2023 15:05:43	9.14E+02	6.96E+01	1.83E+03	1.50E+02	3.74E+02	4.14E+01	2.77E+03	2.13E+02	0.00E+00	1.18E+01	2.78E+03	2.50E+02	4.91E+01	1.40E+01	7.35E+02	4.97E+01	4.35E+01	1.39E+01	2.64E+01	1.39E+01	6.84E+00	1.32E+01	2.95E+00	7.01E+00
10/22/2023 15:20:43	9.06E+02	6.92E+01	1.86E+03	1.52E+02	3.61E+02	4.03E+01	2.72E+03	2.09E+02	0.00E+00	1.22E+01	2.76E+03	2.48E+02	4.02E+01	1.42E+01	7.19E+02	4.89E+01	3.30E+01	1.40E+01	3.58E+01	1.41E+01	-8.63E-01	1.34E+01	7.25E+00	7.55E+00
10/22/2023 15:35:43	9.02E+02	6.90E+01	1.82E+03	1.49E+02	4.00E+02	4.39E+01	2.74E+03	2.11E+02	0.00E+00	1.23E+01	2.78E+03	2.50E+02	5.07E+01	1.44E+01	7.64E+02	5.14E+01	3.85E+01	1.41E+01	1.74E+01	1.40E+01	1.10E+01	1.34E+01	1.29E+01	7.35E+00
10/22/2023 15:50:43	9.30E+02	7.08E+01	1.85E+03	1.52E+02	3.85E+02	4.25E+01	2.73E+03	2.10E+02	0.00E+00	1.20E+01	2.77E+03	2.49E+02	6.96E+01	1.46E+01	7.49E+02	5.05E+01	4.37E+01	1.40E+01	2.77E+01	1.39E+01	1.01E+01	1.33E+01	8.78E+00	7.25E+00
10/22/2023 16:05:43	9.09E+02	6.93E+01	1.84E+03	1.51E+02	3.99E+02	4.37E+01	2.74E+03	2.11E+02	0.00E+00	1.15E+01	2.76E+03	2.48E+02	5.63E+01	1.39E+01	7.31E+02	4.94E+01	2.49E+01	1.34E+01	3.06E+01	1.35E+01	1.93E+01	1.28E+01	8.24E+00	6.61E+00
10/22/2023 16:20:43	9.17E+02	6.99E+01	1.89E+03	1.55E+02	3.52E+02	3.95E+01	2.76E+03	2.12E+02	0.00E+00	1.21E+01	2.76E+03	2.48E+02	5.12E+01	1.43E+01	7.67E+02	5.15E+01	2.95E+01	1.39E+01	2.13E+01	1.39E+01	4.38E+00	1.33E+01	8.15E+00	7.58E+00
10/22/2023 16:35:43	8.97E+02	6.86E+01	1.84E+03	1.51E+02	3.60E+02	4.03E+01	2.73E+03	2.10E+02	0.00E+00	1.24E+01	2.74E+03	2.47E+02	5.43E+01	1.45E+01	7.58E+02	5.11E+01	3.21E+01	1.42E+01	2.08E+01	1.42E+01	8.13E-01	1.37E+01	6.81E+00	7.88E+00
10/22/2023 16:50:43	9.03E+02	6.90E+01	1.81E+03	1.49E+02	3.74E+02	4.16E+01	2.76E+03	2.12E+02	0.00E+00	1.22E+01	2.71E+03	2.44E+02	5.39E+01	1.45E+01	7.39E+02	4.99E+01	3.89E+01	1.41E+01	2.04E+01	1.40E+01	-3.22E+00	1.36E+01	1.22E+01	7.84E+00
10/22/2023 17:05:43	9.48E+02	7.21E+01	1.87E+03	1.53E+02	3.82E+02	4.23E+01	2.73E+03	2.10E+02	0.00E+00	1.25E+01	2.73E+03	2.45E+02	5.23E+01	1.46E+01	7.35E+02	4.99E+01	2.21E+01	1.41E+01	-4.69E+00	1.42E+01	-3.00E+00	1.37E+01	1.25E+01	8.36E+00
10/22/2023 17:20:43	8.98E+02	6.87E+01	1.83E+03	1.50E+02	3.73E+02	4.16E+01	2.78E+03	2.14E+02	0.00E+00	1.24E+01	2.75E+03	2.47E+02	3.78E+01	1.44E+01	7.25E+02	4.93E+01	3.15E+01	1.41E+01	1.23E+01	1.42E+01	-1.88E+00	1.37E+01	2.24E+01	8.48E+00
10/22/2023 17:35:43	9.22E+02	7.02E+01	1.84E+03	1.51E+02	3.76E+02	4.16E+01	2.73E+03	2.10E+02	0.00E+00	1.19E+01	2.75E+03	2.47E+02	4.60E+01	1.40E+01	7.50E+02	5.05E+01	4.80E+01	1.39E+01	1.54E+01	1.36E+01	8.96E+00	1.31E+01	1.87E+01	7.56E+00
10/22/2023 17:50:43	8.75E+02	6.72E+01	1.81E+03	1.49E+02	3.75E+02	4.18E+01	2.75E+03	2.12E+02	0.00E+00	1.26E+01	2.73E+03	2.45E+02	4.03E+01	1.46E+01	7.28E+02	4.94E+01	3.58E+01	1.44E+01	-4.73E-02	1.42E+01	-2.73E+00	1.37E+01	2.26E+01	8.61E+00
10/22/2023 18:05:43	9.37E+02	7.13E+01	1.83E+03	1.51E+02	3.68E+02	4.10E+01	2.78E+03	2.14E+02	0.00E+00	1.22E+01	2.78E+03	2.50E+02	4.88E+01	1.42E+01	7.34E+02	4.97E+01	4.15E+01	1.41E+01	1.97E+01	1.37E+01	-7.56E+00	1.34E+01	1.63E+01	7.95E+00
10/22/2023 18:20:43	8.98E+02	6.87E+01	1.82E+03	1.50E+02	3.75E+02	4.16E+01	2.77E+03	2.13E+02	0.00E+00	1.21E+01	2.76E+03	2.48E+02	4.79E+01	1.42E+01	7.09E+02	4.84E+01	3.21E+01	1.39E+01	2.07E+01	1.37E+01	1.18E+01	1.33E+01	2.06E+01	8.12E+00
10/22/2023 18:35:43	9.09E+02	6.94E+01	1.84E+03	1.51E+02	3.79E+02	4.21E+01	2.74E+03	2.11E+02	0.00E+00	1.22E+01	2.70E+03	2.43E+02	5.32E+01	1.43E+01	7.34E+02	4.97E+01	2.50E+01	1.39E+01	6.72E+00	1.38E+01	4.13E+00	1.34E+01	2.25E+01	8.00E+00
10/22/2023 18:50:43	9.41E+02	7.14E+01	1.83E+03	1.50E+02	3.84E+02	4.23E+01	2.77E+03	2.13E+02	0.00E+00	1.15E+01	2.76E+03	2.48E+02	6.45E+01	1.38E+01	7.33E+02	4.94E+01	3.64E+01	1.34E+01	2.68E+01	1.32E+01	1.11E+01	1.26E+01	1.63E+01	6.64E+00
10/22/2023 19:05:43	9.02E+02	6.89E+01	1.84E+03	1.51E+02	3.81E+02	4.22E+01	2.81E+03	2.16E+02	0.00E+00	1.21E+01	2.76E+03	2.48E+02	5.97E+01	1.43E+01	7.23E+02	4.91E+01	3.16E+01	1.38E+01	6.42E+00	1.37E+01	-6.84E+00	1.33E+01	1.89E+01	7.91E+00
10/22/2023 19:20:43	9.28E+02	7.05E+01	1.89E+03	1.55E+02	3.73E+02	4.14E+01	2.79E+03	2.15E+02	0.00E+00	1.18E+01	2.76E+03	2.48E+02	4.87E+01	1.39E+01	7.19E+02	4.88E+01	2.95E+01	1.35E+01	1.58E+01	1.34E+01	3.14E+00	1.30E+01	1.67E+01	7.42E+00
10/22/2023 19:35:43	9.29E+02	7.06E+01	1.88E+03	1.54E+02	3.88E+02	4.26E+01	2.80E+03	2.15E+02	0.00E+00	1.12E+01	2.79E+03	2.51E+02	6.56E+01	1.37E+01	7.41E+02	4.98E+01	4.02E+01	1.31E+01	2.10E+01	1.28E+01	2.70E+01	1.25E+01	1.91E+01	6.35E+00
10/22/2023 19:50:43	9.09E+02	6.92E+01	1.87E+03	1.53E+02	3.91E+02	4.28E+01	2.79E+03	2.15E+02	0.00E+00	1.12E+01	2.71E+03	2.44E+02	5.83E+01	1.36E+01	7.19E+02	4.86E+01	5.84E+01	1.36E+01	2.81E+01	1.29E+01	8.77E+00	1.25E+01	2.28E+01	6.54E+00
10/22/2023 20:05:43	9.23E+02	7.02E+01	1.87E+03	1.53E+02	3.92E+02	4.30E+01	2.75E+03	2.11E+02	0.00E+00	1.13E+01	2.74E+03	2.46E+02	5.91E+01	1.36E+01	7.41E+02	4.97E+01	4.73E+01	1.32E+01	1.93E+01	1.28E+01	3.36E+00	1.24E+01	1.98E+01	6.39E+00
10/22/2023 20:20:43	9.18E+02	6.98E+01	1.82E+03	1.49E+02	3.85E+02	4.24E+01	2.76E+03	2.12E+02	0.00E+00	1.13E+01	2.78E+03	2.49E+02	7.75E+01	1.40E+01	7.37E+02	4.96E+01	3.57E+01	1.31E+01	9.37E+00	1.27E+01	2.72E+01	1.26E+01	2.04E+01	6.73E+00
10/22/2023 20:35:43	9.34E+02	7.10E+01	1.87E+03	1.54E+02	4.09E+02	4.47E+01	2.73E+03	2.10E+02	0.00E+00	1.16E+01	2.76E+03	2.48E+02	3.76E+01	1.37E+01	7.06E+02	4.79E+01	3.25E+01	1.33E+01	8.37E+00	1.30E+01	1.28E+00	1.29E+01	1.71E+01	7.32E+00
10/22/2023 20:50:43	9.13E+02	6.95E+01	1.84E+03	1.51E+02	3.97E+02	4.35E+01	2.78E+03	2.14E+02	0.00E+00	1.15E+01	2.69E+03	2.42E+02	5.18E+01	1.37E+01	7.14E+02	4.83E+01	3.07E+01	1.32E+01	1.29E+01	1.29E+01	9.60E+00	1.26E+01	1.80E+01	7.02E+00
10/22/2023 21:05:43	8.92E+02	6.81E+01	1.83E+03	1.50E+02	3.83E+02	4.22E+01	2.73E+03	2.10E+02	0.00E+00	1.13E+01	2.79E+03	2.51E+02	5.45E+01	1.35E+01	7.18E+02	4.85E+01	3.49E+01	1.30E+01	2.45E+01	1.28E+01	1.52E-02	1.25E+01	1.07E+01	6.66E+00
10/22/2023 21:20:43	8.88E+02	6.78E+01	1.81E+03	1.49E+02	3.69E+02	4.10E+01	2.75E+03	2.11E+02	0.00E+00	1.14E+01	2.76E+03	2.48E+02	5.39E+01	1.37E+01	7.35E+02	4.95E+01	4.63E+01	1.34E+01	1.27E+01	1.30E+01	8.48E+00	1.27E+01	1.72E+01	7.34E+00
10/22/2023 21:35:43	8.97E+02	6.84E+01	1.81E+03	1.49E+02	3.88E+02	4.25E+01	2.79E+03	2.14E+02	0.00E+00	1.10E+01	2.82E+03	2.53E+02	5.78E+01	1.33E+01	7.26E+02	4.88E+01	5.96E+01	1.34E+01	2.32E+01	1.24E+01	7.27E+00	1.22E+01	2.13E+01	6.01E+00
10/22/2023 21:50:43	9.38E+02	7.12E+01	1.85E+03	1.52E+02	3.81E+02	4.21E+01	2.81E+03	2.16E+02	0.00E+00	1.13E+01	2.80E+03	2.52E+02	5.87E+01	1.35E+01	7.36E+02	4.95E+01	4.33E+01	1.32E+01	1.02E+01	1.26E+01	7.99E+00	1.24E+01	1.82E+01	6.72E+00
10/22/2023 22:05:43	9.49E+02	7.20E+01	1.87E+03	1.53E+02	4.04E+02	4.42E+01	2.79E+03	2.15E+02	0.00E+00	1.15E+01	2.75E+03	2.47E+02	4.84E+01	1.36E+01	6.81E+02	4.66E+01	3.42E+01	1.33E+01	3.55E+00	1.30E+01	6.38E+00	1.27E+01	1.99E+01	7.39E+00
10/22/2023 22:20:43	9.30E+02	7.07E+01	1.83E+03	1.50E+02	4.04E+02	4.42E+01	2.83E+03	2.18E+02	0.00E+00	1.12E+01	2.76E+03	2.48E+02	5.34E+01	1.35E+01	7.41E+02	4.97E+01	3.51E+01	1.31E+01	1.98E+01	1.27E+01	8.49E+00	1.24E+01	1.69E+01	6.80E+00
10/22/2023 22:35:43	9.42E+02	7.14E+01	1.89E+03	1.55E+02	4.12E+02	4.48E+01	2.80E+03	2.16E+02	0.00E+00	1.11E+01	2.75E+03	2.47E+02	5.77E+01	1.33E+01	7.09E+02	4.79E+01	4.94E+01	1.31E+01	2.22E+01	1.26E+01	9.31E+00	1.21E+01	2.44E+01	6.44E+00
10/22/2023 22:50:43	9.24E+02	7.02E+01	1.84E+03	1.51E+02	4.03E+02	4.40E+01	2.83E+03	2.18E+02	0.00E+00	1.10E+01	2.81E+03	2.52E+02	5.72E+01	1.34E+01	7.05E+02	4.78E+01	4.21E+01	1.30E+01	2.39E+01	1.26E+01	2.14E+01	1.22E+01	1.61E+01	6.16E+00
10/22/2023 23:05:43	8.82E+02	6.76E+01	1.87E+03	1.53E+02	3.93E+02	4.33E+01	2.79E+03	2.15E+02	0.00E+00	1.18E+01	2.69E+03	2.42E+02	4.31E+01	1.40E+01	7.24E+02	4.89E+01	2.84E+01	1.35E+01	-3.92E+00	1.32E+01	3.67E+00	1.30E+01	1.74E+01	7.70E+00
10/22/2023 23:20:43	9.04E+02	6.90E+01	1.89E+03	1.55E+02	3.65E+02	4.07E+01	2.77E+03	2.13E+02	0.00E+00	1.16E+01	2.74E+03	2.46E+02	5.09E+01	1.37E+01	6.90E+02	4.70E+01	4.06E+01	1.34E+01	6.89E+00	1.30E+01	7.39E+00	1.26E+01	1.45E+01	7.33E+00
10/22/2023 23:35:43	9.16E+02	6.97E+01	1.89E+03	1.55E+02	4.15E+02	4.52E+01	2.82E+03	2.17E+02	0.00E+00	1.12E+01	2.76E+03	2.48E+02	5.53E+01	1.34E+01	7.27E+02	4.90E+01	4.61E+01	1.31E+01	7.82E+00	1.25E+01	1.63E+01	1.24E+01	1.59E+01	6.39E+00
10/22/2023 23:50:43	9.10E+02	6.93E+01	1.87E+03	1.53E+02	3.95E+02	4.33E+01	2.79E+03	2.15E+02	0.00E+00	1.15E+01	2.78E+03	2.49E+02	3.62E+01	1.34E+01	7.13E+02	4.83E+01	2.96E+01	1.32E+01	6.08E+00	1.29E+01	-7.20E+00	1.27E+01	1.68E+01	7.05E+00
10/23/2023 0:05:43	9.21E+02	7.01E+01	1.85E+03	1.52E+02	3.68E+02	4.09E+01	2.73E+03	2.10E+02	0.00E+00	1.13E+01	2.75E+03	2.47E+02	5.99E+01	1.37E+01	7.03E+02	4.77E+01	4.22E+01	1.35E+01	2.65E+01	1.29E+01	1.16E+00	1.25E+01	1.32E+01	6.88E+00
10/23/2023 0:20:43	9.12E+02	6.95E+01	1.89E+03	1.55E+02	3.90E+02	4.30E+01	2.84E+03	2.18E+02	0.00E+00	1.14E+01	2.77E+03	2.49E+02	4.15E+01	1.35E+01	7.08E+02	4.80E+01	3.81E+01	1.33E+01	4.68E+00	1.30E+01	-1.21E+00	1.26E+01	2.20E+01	7.19E+00
10/23/2023 0:35:43	9.05E+02	6.90E+01	1.90E+03	1.56E+02	3.84E+02	4.23E+01	2.77E+03	2.13E+02	0.00E+00	1.14E+01	2.77E+03	2.49E+02	5.76E+01	1.35E+01	7.04E+02	4.78E+01	4.20E+01	1.34E+01	2.01E+01	1.29E+01	1.25E+01	1.24E+01	1.84E+01	6.81E+00
10/23/2023 0:50:43	9.29E+02	7.08E+01	1.80E+03	1.48E+02	3.77E+02	4.20E+01	2.71E+03	2.09E+02	0.00E+00	1.23E+01	2.76E+03	2.48E+02	4.15E+01	1.42E+01	6.86E+02	4.70E+01	3.46E+01	1.40E+01	1.68E+01	1.39E+01	-1.53E+01	1.35E+01	1.36E+01	8.08E+00
10/23/2023 1:05:43	9.33E+02	7.08E+01	1.91E+03	1.57E+02	4.02E+02	4.39E+01	2.79E+03	2.14E+02	0.00E+00	1.11E+01	2.72E+03	2.44E+02	5.77E+01	1.35E+01	7.12E+02	4.81E+01	4.31E+01	1.31E+01	3.86E+01	1.32E+01	-1.04E+00	1.23E+01	8.61E+00	5.82E+00
10/23/2023 1:20:43	9.31E+02	7.07E+01	1.87E+03	1.53E+02	4.02E+02	4.39E+01	2.80E+03	2.15E+02	0.00E+00	1.08E+01	2.76E+03	2.48E+02	7.50E+01	1.36E+01	7.23E+02	4.87E+01	6.37E+01	1.34E+01	4.77E+01	1.32E+01	2.35E+01	1.21E+01	1.22E+01	5.10E+00
10/23/2023 1:35:43	9.12E+02	6.94E+01	1.87E+03	1.53E+02	4.21E+02	4.57E+01	2.79E+03	2.14E+02	0.00E+00	1.14E+01	2.76E+03	2.48E+02	4.90E+01	1.36E+01	7.15E+02	4.83E+01	5.00E+01	1.36E+01	2.96E+01	1.34E+01	9.13E+00	1.26E+01	1.24E+01	6.38E+00
10/23/2023 1:50:43	9.00E+02	6.86E+01	1.85E+03	1.52E+02	3.87E+02	4.27E+01	2.78E+03	2.14E+02	0.00E+00	1.13E+01	2.77E+03	2.48E+02	5.74E+01	1.38E+01	6.97E+02	4.74E+01	3.92E+01	1.34E+01	4.05E+01	1.35E+01	3.49E+00	1.26E+01	6.80E+00	6.27E+00
10/23/2023 2:05:43	9.27E+02	7.05E+01	1.86E+03	1.52E+02	3.74E+02	4.15E+01	2.79E+03	2.14E+02	0.00E+00	1.15E+01	2.79E+03	2.51E+02	5.53E+01	1.40E+01	7.03E+02	4.78E+01	3.83E+01	1.36E+01	9.85E+00	1.35E+01	1.17E+01	1.28E+01	6.35E+00	6.74E+00
10/23/2023 2:20:43	9.01E+02	6.88E+01	1.82E+03	1.50E+02	4.00E+02	4.39E+01	2.76E+03	2.12E+02	0.00E+00	1.15E+01	2.76E+03	2.48E+02	5.33E+01	1.39E+01	6.90E+02	4.71E+01	4.50E+01	1.37E+01	1.92E+01	1.34E+01	-1.33E+01	1.30E+01	6.35E+00	6.52E+00
10/23/2023 2:35:43	8.96E+02	6.84E+01	1.85E+03	1.52E+02	4.05E+02	4.43E+01	2.81E+03	2.16E+02	0.00E+00	1.16E+01	2.75E+03	2.47E+02	5.14E+01	1.38E+01	6.79E+02	4.65E+01	5.46E+01	1.40E+01	3.08E+01	1.36E+01	1.42E-01	1.29E+01	7.72E+00	6.38E+00
10/23/2023 2:50:43	9.21E+02	7.01E+01	1.86E+03	1.52E+02	4.03E+02	4.42E+01	2.78E+03	2.14E+02	0.00E+00	1.19E+01	2.77E+03	2.48E+02	4.79E+01	1.42E+01	7.06E+02	4.80E+01	3.51E+01	1.40E+01	9.32E+00	1.39E+01	-1.08E+01	1.34E+01	3.09E+00	7.10E+00
10/23/2023 3:05:43	8.86E+02	6.79E+01	1.85E+03	1.52E+02	3.78E+02	4.21E+01	2.81E+03	2.16E+02	0.00E+00	1.21E+01	2.77E+03	2.49E+02	6.34E+01	1.45E+01	7.14E+02	4.85E+01	3.58E+01	1.41E+01	2.72E+01	1.42E+01	-4.76E+00	1.36E+01	9.54E+00	7.27E+00
10/23/2023 3:20:43	8.80E+02	6.74E+01	1.89E+03	1.55E+02	4.07E+02	4.45E+01	2.78E+03	2.14E+02	0.00E+00	1.17E+01	2.76E+03	2.48E+02	7.14E+01	1.45E+01	6.91E+02	4.72E+01	5.52E+01	1.41E+01	4.35E+01	1.42E+01	1.32E+01	1.30E+01	9.82E+00	6.44E+00
10/23/2023 3:35:43	9.41E+02	7.15E+01	1.87E+03	1.53E+02	3.87E+02	4.28E+01	2.79E+03	2.15E+02	0.00E+00	1.19E+01	2.70E+03	2.43E+02	5.94E+01	1.44E+01	6.67E+02	4.60E+01	5.06E+01	1.44E+01	2.17E+01	1.41E+01	3.10E+00	1.33E+01	4.55E+00	6.99E+00
10/23/2023 3:50:43	9.04E+02	6.89E+01	1.85E+03	1.52E+02	4.15E+02	4.53E+01	2.81E+03	2.16E+02	0.00E+00	1.17E+01	2.81E+03	2.52E+02	6.24E+01	1.41E+01	7.05E+02	4.79E+01	4.83E+01	1.40E+01	5.78E+01	1.45E+01	1.11E+01	1.29E+01	4.55E+00	5.82E+00
10/23/2023 4:05:43	9.10E+02	6.95E+01	1.89E+03	1.55E+02	4.05E+02	4.44E+01	2.82E+03	2.17E+02	0.00E+00	1.20E+01	2.73E+03	2.46E+02	4.71E+01	1.43E+01	6.94E+02	4.74E+01	5.44E+01	1.45E+01	4.67E+01	1.45E+01	1.42E+01	1.33E+01	8.64E+00	6.65E+00
10/23/2023 4:20:43	9.11E+02	6.95E+01	1.85E+03	1.52E+02	3.88E+02	4.28E+01	2.79E+03	2.15E+02	0.00E+00	1.18E+01	2.71E+03	2.44E+02	7.27E+01	1.47E+01	7.14E+02	4.84E+01	6.34E+01	1.46E+01	3.98E+01	1.44E+01	8.12E+00	1.31E+01	7.64E+00	6.41E+00
10/23/2023 4:35:43	8.97E+02	6.86E+01	1.88E+03	1.54E+02	3.69E+02	4.12E+01	2.78E+03	2.14E+02	0.00E+00	1.22E+01	2.82E+03	2.53E+02	6.73E+01	1.46E+01	7.01E+02	4.78E+01	4.52E+01	1.45E+01	4.36E+01	1.46E+01	-4.43E-01	1.35E+01	4.82E+00	6.93E+00
10/23/2023 4:50:43	9.01E+02	6.89E+01	1.86E+03	1.53E+02	4.02E+02	4.43E+01	2.76E+03	2.12E+02	0.00E+00	1.24E+01	2.72E+03	2.45E+02	5.18E+01	1.46E+01	7.07E+02	4.82E+01	3.96E+01	1.44E+01	1.98E+01	1.43E+01	-3.97E+00	1.37E+01	8.74E+00	7.09E+00
10/23/2023 5:05:43	9.00E+02	6.88E+01	1.86E+03	1.53E+02	4.01E+02	4.43E+01	2.76E+03	2.12E+02	0.00E+00	1.24E+01	2.73E+03	2.45E+02	3.68E+01	1.46E+01	7.06E+02	4.81E+01	4.32E+01	1.46E+01	2.16E+00	1.44E+01	1.12E+00	1.38E+01	6.10E+00	7.53E+00
10/23/2023 5:20:43	8.97E+02	6.85E+01	1.93E+03	1.58E+02	4.10E+02	4.49E+01	2.77E+03	2.13E+02	0.00E+00	1.19E+01	2.75E+03	2.47E+02	5.20E+01	1.42E+01	7.25E+02	4.90E+01	5.43E+01	1.45E+01	1.88E+01	1.38E+01	5.04E-01	1.34E+01	8.92E+00	6.55E+00
10/23/2023 5:35:43	9.13E+02	6.98E+01	1.88E+03	1.54E+02	3.83E+02	4.27E+01	2.82E+03	2.17E+02	0.00E+00	1.27E+01	2.74E+03	2.46E+02	5.67E+01	1.51E+01	6.65E+02	4.61E+01	4.10E+01	1.48E+01	1.48E+01	1.47E+01	3.42E+00	1.41E+01	7.83E+00	8.06E+00
10/23/2023 5:50:43	9.04E+02	6.91E+01	1.84E+03	1.51E+02	3.96E+02	4.38E+01	2.79E+03	2.15E+02	0.00E+00	1.24E+01	2.76E+03	2.48E+02	5.67E+01	1.49E+01	6.72E+02	4.64E+01	4.33E+01	1.47E+01	6.81E+00	1.43E+01	1.16E+01	1.39E+01	8.47E+00	7.68E+00
10/23/2023 6:05:43	9.21E+02	7.03E+01	1.87E+03	1.53E+02	4.10E+02	4.50E+01	2.75E+03	2.12E+02	0.00E+00	1.25E+01	2.78E+03	2.49E+02	6.02E+01	1.48E+01	6.93E+02	4.74E+01	4.59E+01	1.46E+01	1.56E+01	1.43E+01	1.94E+00	1.38E+01	1.52E+01	7.54E+00
10/23/2023 6:20:43	8.97E+02	6.86E+01	1.84E+03	1.51E+02	3.81E+02	4.23E+01	2.75E+03	2.12E+02	0.00E+00	1.21E+01	2.75E+03	2.47E+02	6.66E+01	1.47E+01	6.95E+02	4.74E+01	4.99E+01	1.45E+01	1.86E+01	1.39E+01	5.44E+00	1.34E+01	1.67E+01	7.02E+00
10/23/2023 6:35:43	9.21E+02	7.02E+01	1.91E+03	1.57E+02	3.88E+02	4.30E+01	2.79E+03	2.15E+02	0.00E+00	1.21E+01	2.70E+03	2.43E+02	6.76E+01	1.48E+01	6.60E+02	4.55E+01	2.80E+01	1.41E+01	2.63E+01	1.42E+01	1.63E+01	1.36E+01	2.02E+01	7.17E+00
10/23/2023 6:50:43	8.97E+02	6.87E+01	1.84E+03	1.51E+02	3.91E+02	4.34E+01	2.85E+03	2.19E+02	0.00E+00	1.28E+01	2.72E+03	2.44E+02	4.67E+01	1.50E+01	6.89E+02	4.73E+01	4.02E+01	1.48E+01	2.10E+01	1.49E+01	7.43E+00	1.41E+01	5.10E+00	7.78E+00
10/23/2023 7:05:43	8.98E+02	6.88E+01	1.89E+03	1.55E+02	3.98E+02	4.40E+01	2.81E+03	2.16E+02	0.00E+00	1.25E+01	2.74E+03	2.47E+02	5.73E+01	1.49E+01	6.96E+02	4.76E+01	4.62E+01	1.48E+01	3.49E+01	1.49E+01	4.59E+00	1.39E+01	4.83E+00	7.46E+00
10/23/2023 7:20:43	9.03E+02	6.91E+01	1.85E+03	1.52E+02	4.04E+02	4.45E+01	2.81E+03	2.16E+02	0.00E+00	1.22E+01	2.73E+03	2.45E+02	4.75E+01	1.46E+01	6.85E+02	4.69E+01	4.45E+01	1.45E+01	2.76E+01	1.44E+01	1.23E+01	1.36E+01	4.29E+00	6.82E+00
10/23/2023 7:35:43	9.16E+02	6.99E+01	1.89E+03	1.55E+02	3.97E+02	4.39E+01	2.89E+03	2.22E+02	0.00E+00	1.23E+01	2.76E+03	2.48E+02	7.17E+01	1.51E+01	6.80E+02	4.67E+01	5.96E+01	1.49E+01	5.16E+01	1.51E+01	1.15E+01	1.38E+01	1.28E+00	7.18E+00
10/23/2023 7:50:43	9.29E+02	7.08E+01	1.90E+03	1.56E+02	3.89E+02	4.32E+01	2.78E+03	2.14E+02	0.00E+00	1.25E+01	2.78E+03	2.49E+02	5.52E+01	1.48E+01	6.83E+02	4.70E+01	3.57E+01	1.45E+01	3.42E+01	1.50E+01	1.48E+01	1.39E+01	1.00E+01	6.94E+00
10/23/2023 8:05:43	9.00E+02	6.89E+01	1.84E+03	1.52E+02	4.14E+02	4.56E+01	2.77E+03	2.13E+02	0.00E+00	1.28E+01	2.78E+03	2.49E+02	5.74E+01	1.52E+01	6.77E+02	4.67E+01	4.73E+01	1.52E+01	3.04E+01	1.53E+01	1.02E+01	1.43E+01	1.08E+01	7.99E+00
10/23/2023 8:20:43	9.02E+02	6.90E+01	1.91E+03	1.57E+02	3.87E+02	4.30E+01	2.80E+03	2.16E+02	0.00E+00	1.26E+01	2.76E+03	2.48E+02	5.68E+01	1.50E+01	7.02E+02	4.79E+01	3.79E+01	1.49E+01	3.71E+01	1.48E+01	8.86E+00	1.40E+01	9.67E+00	6.83E+00
10/23/2023 8:35:43	8.92E+02	6.84E+01	1.91E+03	1.57E+02	3.81E+02	4.26E+01	2.75E+03	2.11E+02	0.00E+00	1.28E+01	2.81E+03	2.52E+02	5.27E+01	1.52E+01	6.79E+02	4.68E+01	5.49E+01	1.54E+01	1.79E+01	1.50E+01	7.94E+00	1.42E+01	7.85E+00	7.63E+00
10/23/2023 8:50:43	9.26E+02	7.06E+01	1.85E+03	1.52E+02	4.21E+02	4.61E+01	2.80E+03	2.16E+02	0.00E+00	1.26E+01	2.74E+03	2.47E+02	6.41E+01	1.52E+01	6.87E+02	4.72E+01	4.80E+01	1.50E+01	4.60E+01	1.51E+01	3.56E+00	1.40E+01	5.20E+00	6.95E+00
10/23/2023 9:05:43	8.81E+02	6.78E+01	1.89E+03	1.55E+02	3.88E+02	4.33E+01	2.85E+03	2.20E+02	0.00E+00	1.32E+01	2.75E+03	2.47E+02	5.91E+01	1.56E+01	6.90E+02	4.75E+01	5.48E+01	1.57E+01	2.74E+01	1.53E+01	-1.93E-01	1.47E+01	7.76E+00	8.26E+00
10/23/2023 9:20:43	8.76E+02	6.74E+01	1.91E+03	1.57E+02	3.91E+02	4.34E+01	2.77E+03	2.13E+02	0.00E+00	1.28E+01	2.78E+03	2.50E+02	5.86E+01	1.53E+01	6.80E+02	4.68E+01	5.13E+01	1.53E+01	2.87E+01	1.49E+01	-1.82E+00	1.43E+01	4.47E+00	7.49E+00
10/23/2023 9:35:43	9.00E+02	6.89E+01	1.91E+03	1.57E+02	4.27E+02	4.66E+01	2.72E+03	2.10E+02	0.00E+00	1.24E+01	2.76E+03	2.48E+02	6.78E+01	1.52E+01	6.92E+02	4.74E+01	5.86E+01	1.51E+01	3.58E+01	1.46E+01	1.87E+01	1.39E+01	1.33E+01	6.68E+00
10/23/2023 9:50:43	9.13E+02	7.01E+01	1.83E+03	1.50E+02	3.75E+02	4.23E+01	2.78E+03	2.14E+02	0.00E+00	1.36E+01	2.70E+03	2.43E+02	4.85E+01	1.59E+01	6.61E+02	4.61E+01	2.76E+01	1.57E+01	1.45E+00	1.56E+01	-1.65E+01	1.53E+01	1.09E+01	9.05E+00
10/23/2023 10:05:43	9.19E+02	7.03E+01	1.80E+03	1.48E+02	3.91E+02	4.35E+01	2.72E+03	2.10E+02	0.00E+00	1.27E+01	2.79E+03	2.51E+02	4.18E+01	1.51E+01	6.73E+02	4.65E+01	5.33E+01	1.53E+01	2.14E+01	1.49E+01	8.34E+00	1.42E+01	1.55E+01	7.67E+00
10/23/2023 10:20:43	9.03E+02	6.91E+01	1.89E+03	1.55E+02	4.04E+02	4.45E+01	2.78E+03	2.14E+02	0.00E+00	1.24E+01	2.76E+03	2.48E+02	8.35E+01	1.55E+01	7.01E+02	4.79E+01	4.28E+01	1.49E+01	3.50E+01	1.47E+01	8.05E+00	1.39E+01	1.11E+01	6.57E+00
10/23/2023 10:35:43	8.84E+02	6.80E+01	1.89E+03	1.55E+02	3.84E+02	4.29E+01	2.79E+03	2.15E+02	0.00E+00	1.31E+01	2.80E+03	2.51E+02	4.30E+01	1.53E+01	6.81E+02	4.70E+01	4.54E+01	1.55E+01	4.40E+01	1.57E+01	5.73E+00	1.45E+01	2.68E-04	7.93E+00
10/23/2023 10:50:43	8.85E+02	6.79E+01	1.89E+03	1.55E+02	4.21E+02	4.60E+01	2.82E+03	2.17E+02	0.00E+00	1.24E+01	2.76E+03	2.48E+02	6.86E+01	1.52E+01	6.91E+02	4.73E+01	7.27E+01	1.55E+01	4.13E+01	1.51E+01	1.33E+01	1.40E+01	4.66E+00	6.26E+00
10/23/2023 11:05:43	9.00E+02	6.89E+01	1.82E+03	1.49E+02	4.12E+02	4.53E+01	2.78E+03	2.14E+02	0.00E+00	1.25E+01	2.75E+03	2.48E+02	5.64E+01	1.52E+01	6.93E+02	4.74E+01	7.17E+01	1.56E+01	4.66E+01	1.52E+01	1.55E+01	1.39E+01	4.57E-01	6.59E+00
10/23/2023 11:20:43	9.26E+02	7.09E+01	1.84E+03	1.51E+02	4.06E+02	4.51E+01	2.78E+03	2.14E+02	0.00E+00	1.37E+01	2.73E+03	2.45E+02	5.25E+01	1.60E+01	6.39E+02	4.50E+01	3.21E+01	1.59E+01	2.62E+01	1.58E+01	3.00E+00	1.52E+01	1.92E+01	8.73E+00
10/23/2023 11:35:43	8.98E+02	6.88E+01	1.86E+03	1.53E+02	3.94E+02	4.36E+01	2.76E+03	2.13E+02	0.00E+00	1.26E+01	2.78E+03	2.50E+02	5.80E+01	1.52E+01	6.86E+02	4.71E+01	5.59E+01	1.53E+01	4.55E+01	1.52E+01	2.20E+01	1.41E+01	7.87E+00	6.70E+00
10/23/2023 11:50:43	9.06E+02	6.94E+01	1.86E+03	1.53E+02	4.09E+02	4.51E+01	2.72E+03	2.09E+02	0.00E+00	1.28E+01	2.73E+03	2.45E+02	7.66E+01	1.56E+01	6.86E+02	4.71E+01	4.72E+01	1.52E+01	3.07E+01	1.49E+01	4.39E+00	1.43E+01	6.59E+00	6.97E+00
10/23/2023 12:05:43	8.87E+02	6.83E+01	1.89E+03	1.55E+02	3.88E+02	4.34E+01	2.79E+03	2.15E+02	0.00E+00	1.35E+01	2.82E+03	2.54E+02	3.94E+01	1.57E+01	6.53E+02	4.56E+01	2.94E+01	1.57E+01	2.09E+01	1.55E+01	-7.95E+00	1.50E+01	1.07E+01	8.76E+00
10/23/2023 12:20:43	8.86E+02	6.80E+01	1.92E+03	1.57E+02	3.94E+02	4.37E+01	2.79E+03	2.15E+02	0.00E+00	1.26E+01	2.75E+03	2.48E+02	6.00E+01	1.52E+01	6.53E+02	4.53E+01	6.84E+01	1.55E+01	3.44E+01	1.48E+01	4.39E+00	1.40E+01	1.36E+01	6.77E+00
10/23/2023 12:35:43	8.57E+02	6.62E+01	1.85E+03	1.52E+02	3.97E+02	4.41E+01	2.82E+03	2.17E+02	0.00E+00	1.31E+01	2.79E+03	2.51E+02	4.63E+01	1.53E+01	6.93E+02	4.76E+01	3.28E+01	1.52E+01	1.69E+01	1.51E+01	-4.40E+00	1.46E+01	2.20E+01	7.97E+00
10/23/2023 12:50:43	8.70E+02	6.71E+01	1.83E+03	1.51E+02	3.79E+02	4.26E+01	2.79E+03	2.15E+02	0.00E+00	1.32E+01	2.77E+03	2.49E+02	5.72E+01	1.56E+01	6.36E+02	4.46E+01	4.68E+01	1.54E+01	1.60E+01	1.53E+01	1.49E+01	1.48E+01	2.28E+01	8.48E+00
10/23/2023 13:05:43	8.48E+02	6.55E+01	1.88E+03	1.54E+02	3.92E+02	4.37E+01	2.75E+03	2.12E+02	0.00E+00	1.30E+01	2.79E+03	2.51E+02	5.50E+01	1.55E+01	6.66E+02	4.61E+01	3.23E+01	1.51E+01	2.32E+01	1.50E+01	1.10E-01	1.45E+01	2.03E+01	8.31E+00
10/23/2023 13:20:43	8.99E+02	6.90E+01	1.81E+03	1.49E+02	3.97E+02	4.41E+01	2.81E+03	2.17E+02	0.00E+00	1.30E+01	2.76E+03	2.48E+02	5.77E+01	1.54E+01	6.29E+02	4.41E+01	2.68E+01	1.51E+01	2.15E+01	1.50E+01	3.14E+00	1.45E+01	1.92E+01	8.13E+00
10/23/2023 13:35:43	8.78E+02	6.77E+01	1.84E+03	1.51E+02	3.78E+02	4.26E+01	2.77E+03	2.13E+02	0.00E+00	1.38E+01	2.78E+03	2.50E+02	3.91E+01	1.58E+01	6.47E+02	4.53E+01	2.97E+01	1.58E+01	9.77E+00	1.56E+01	-4.47E+00	1.52E+01	1.97E+01	9.16E+00
10/23/2023 13:50:43	8.95E+02	6.85E+01	1.88E+03	1.54E+02	4.06E+02	4.47E+01	2.77E+03	2.13E+02	0.00E+00	1.22E+01	2.82E+03	2.53E+02	6.75E+01	1.50E+01	6.76E+02	4.64E+01	4.09E+01	1.46E+01	1.33E+01	1.42E+01	2.28E+01	1.38E+01	2.30E+01	6.91E+00
10/23/2023 14:05:43	8.48E+02	6.55E+01	1.84E+03	1.51E+02	4.04E+02	4.47E+01	2.75E+03	2.12E+02	0.00E+00	1.29E+01	2.71E+03	2.44E+02	5.25E+01	1.52E+01	6.66E+02	4.60E+01	4.77E+01	1.52E+01	2.09E+01	1.49E+01	1.63E+01	1.44E+01	2.20E+01	7.94E+00
10/23/2023 14:20:43	8.97E+02	6.86E+01	1.86E+03	1.53E+02	4.04E+02	4.45E+01	2.80E+03	2.15E+02	0.00E+00	1.24E+01	2.74E+03	2.46E+02	6.48E+01	1.48E+01	6.70E+02	4.60E+01	6.57E+01	1.50E+01	3.90E+01	1.46E+01	3.01E+01	1.38E+01	1.58E+01	6.76E+00
10/23/2023 14:35:43	8.76E+02	6.73E+01	1.80E+03	1.48E+02	3.94E+02	4.37E+01	2.77E+03	2.13E+02	0.00E+00	1.28E+01	2.69E+03	2.41E+02	6.75E+01	1.52E+01	6.61E+02	4.57E+01	4.44E+01	1.51E+01	1.71E+01	1.46E+01	-1.80E-01	1.41E+01	1.92E+01	7.55E+00
10/23/2023 14:50:43	8.52E+02	6.57E+01	1.83E+03	1.50E+02	3.86E+02	4.33E+01	2.74E+03	2.11E+02	0.00E+00	1.33E+01	2.77E+03	2.49E+02	5.06E+01	1.55E+01	6.39E+02	4.47E+01	3.14E+01	1.52E+01	1.72E+01	1.52E+01	-1.34E+00	1.47E+01	1.81E+01	8.67E+00
10/23/2023 15:05:43	8.48E+02	6.53E+01	1.86E+03	1.53E+02	4.09E+02	4.50E+01	2.80E+03	2.16E+02	0.00E+00	1.25E+01	2.74E+03	2.46E+02	4.95E+01	1.48E+01	6.48E+02	4.50E+01	5.77E+01	1.50E+01	9.04E+00	1.44E+01	1.66E+01	1.40E+01	1.79E+01	7.20E+00
10/23/2023 15:20:43	8.40E+02	6.47E+01	1.85E+03	1.52E+02	3.95E+02	4.37E+01	2.75E+03	2.12E+02	0.00E+00	1.25E+01	2.72E+03	2.44E+02	5.57E+01	1.47E+01	6.48E+02	4.48E+01	4.94E+01	1.46E+01	1.53E+00	1.40E+01	-1.32E+01	1.38E+01	1.22E+01	7.53E+00
10/23/2023 15:35:43	8.87E+02	6.76E+01	1.84E+03	1.51E+02	4.05E+02	4.43E+01	2.77E+03	2.13E+02	0.00E+00	1.13E+01	2.76E+03	2.48E+02	4.50E+01	1.35E+01	6.50E+02	4.46E+01	3.35E+01	1.32E+01	1.65E+01	1.27E+01	-1.29E+00	1.25E+01	1.32E+01	5.87E+00
10/23/2023 15:50:43	8.45E+02	6.47E+01	1.83E+03	1.50E+02	4.11E+02	4.48E+01	2.80E+03	2.15E+02	0.00E+00	1.10E+01	2.83E+03	2.54E+02	5.17E+01	1.31E+01	6.74E+02	4.58E+01	3.56E+01	1.24E+01	-1.20E+01	1.21E+01	-8.22E-01	1.19E+01	1.16E+01	5.91E+00
10/23/2023 16:05:43	8.45E+02	6.46E+01	1.85E+03	1.52E+02	4.01E+02	4.38E+01	2.76E+03	2.13E+02	0.00E+00	1.06E+01	2.71E+03	2.44E+02	2.73E+01	1.24E+01	6.32E+02	4.35E+01	1.11E+01	1.16E+01	-7.73E+00	1.18E+01	-1.07E+01	1.17E+01	3.85E+00	6.38E+00
10/23/2023 16:20:43	8.77E+02	6.66E+01	1.88E+03	1.54E+02	4.02E+02	4.37E+01	2.82E+03	2.17E+02	0.00E+00	1.02E+01	2.72E+03	2.45E+02	4.64E+01	1.22E+01	6.00E+02	4.15E+01	8.66E+00	1.09E+01	-3.35E+00	1.10E+01	-8.98E+00	1.09E+01	1.03E+01	5.74E+00
10/23/2023 16:35:43	8.52E+02	6.49E+01	1.83E+03	1.50E+02	4.02E+02	4.36E+01	2.74E+03	2.11E+02	0.00E+00	9.56E+00	2.76E+03	2.47E+02	5.00E+01	1.17E+01	6.55E+02	4.42E+01	1.28E+01	1.03E+01	-9.02E+00	1.04E+01	1.84E-01	1.02E+01	5.95E+00	5.42E+00
10/23/2023 16:50:43	8.37E+02	6.39E+01	1.89E+03	1.55E+02	4.04E+02	4.38E+01	2.77E+03	2.13E+02	0.00E+00	9.62E+00	2.73E+03	2.45E+02	4.17E+01	1.14E+01	6.49E+02	4.39E+01	-1.22E+00	1.01E+01	-9.01E+00	1.02E+01	-1.27E+01	1.03E+01	8.25E+00	5.62E+00
10/23/2023 17:05:43	8.50E+02	6.47E+01	1.83E+03	1.50E+02	4.03E+02	4.37E+01	2.70E+03	2.08E+02	0.00E+00	9.19E+00	2.72E+03	2.45E+02	3.25E+01	1.08E+01	6.44E+02	4.35E+01	2.93E+00	9.57E+00	2.60E-02	9.63E+00	-9.44E+00	9.82E+00	6.96E+00	5.05E+00
10/23/2023 17:20:43	8.22E+02	6.28E+01	1.87E+03	1.54E+02	3.86E+02	4.22E+01	2.82E+03	2.17E+02	0.00E+00	9.35E+00	2.70E+03	2.43E+02	4.52E+01	1.10E+01	6.38E+02	4.32E+01	-2.27E+01	1.01E+01	-1.01E+01	9.91E+00	-1.43E+01	1.00E+01	7.05E+00	5.90E+00
10/23/2023 17:35:43	8.43E+02	6.42E+01	1.81E+03	1.48E+02	4.06E+02	4.39E+01	2.76E+03	2.12E+02	0.00E+00	9.08E+00	2.72E+03	2.44E+02	3.79E+01	1.07E+01	6.38E+02	4.31E+01	-1.25E+01	9.49E+00	-2.34E+01	1.00E+01	-1.32E+01	9.75E+00	1.54E+01	5.61E+00
10/23/2023 17:50:43	8.70E+02	6.60E+01	1.81E+03	1.49E+02	4.11E+02	4.44E+01	2.80E+03	2.16E+02	0.00E+00	8.82E+00	2.75E+03	2.47E+02	3.35E+01	1.03E+01	6.14E+02	4.18E+01	-1.66E+00	9.02E+00	-8.02E+00	9.26E+00	-1.51E+01	9.47E+00	2.20E+00	5.32E+00
10/23/2023 18:05:43	8.59E+02	6.52E+01	1.81E+03	1.49E+02	4.07E+02	4.39E+01	2.82E+03	2.17E+02	0.00E+00	8.56E+00	2.83E+03	2.54E+02	3.62E+01	1.01E+01	6.03E+02	4.11E+01	8.13E-01	8.85E+00	-5.74E+00	9.04E+00	-6.61E+00	9.01E+00	5.96E+00	5.20E+00
10/23/2023 18:20:43	8.48E+02	6.45E+01	1.79E+03	1.47E+02	4.14E+02	4.47E+01	2.81E+03	2.16E+02	0.00E+00	9.06E+00	2.75E+03	2.47E+02	2.87E+01	1.04E+01	6.10E+02	4.16E+01	-1.74E+01	9.44E+00	-1.30E+01	9.59E+00	-1.71E+01	9.62E+00	1.36E+01	6.13E+00
10/23/2023 18:35:43	8.84E+02	6.69E+01	1.85E+03	1.52E+02	4.07E+02	4.39E+01	2.76E+03	2.12E+02	0.00E+00	8.36E+00	2.72E+03	2.44E+02	3.37E+01	9.89E+00	6.17E+02	4.18E+01	9.89E-01	8.44E+00	1.30E+00	8.76E+00	1.75E+00	8.81E+00	2.57E+00	4.62E+00
10/23/2023 18:50:43	8.90E+02	6.73E+01	1.83E+03	1.50E+02	4.21E+02	4.51E+01	2.78E+03	2.13E+02	0.00E+00	8.22E+00	2.81E+03	2.52E+02	3.73E+01	9.72E+00	6.32E+02	4.26E+01	2.57E+00	8.36E+00	-5.10E+00	8.68E+00	-1.10E+00	8.66E+00	4.04E+00	4.70E+00
10/23/2023 19:05:43	8.89E+02	6.69E+01	1.86E+03	1.53E+02	4.26E+02	4.52E+01	2.77E+03	2.13E+02	1.80E+01	5.81E+00	2.75E+03	2.47E+02	5.68E+01	8.10E+00	6.55E+02	4.34E+01	1.01E+01	5.80E+00	1.07E+01	5.77E+00	1.09E+01	5.84E+00	8.26E+00	4.27E+00
10/23/2023 19:20:43	8.81E+02	6.63E+01	1.84E+03	1.51E+02	4.21E+02	4.48E+01	2.75E+03	2.12E+02	1.75E+01	5.89E+00	2.76E+03	2.48E+02	5.70E+01	8.11E+00	6.49E+02	4.30E+01	1.70E+01	5.83E+00	2.13E+01	6.05E+00	1.82E+01	6.01E+00	6.06E+00	4.30E+00
10/23/2023 19:35:43	8.63E+02	6.51E+01	1.87E+03	1.53E+02	4.17E+02	4.44E+01	2.77E+03	2.13E+02	2.07E+01	5.80E+00	2.76E+03	2.48E+02	4.99E+01	7.98E+00	6.28E+02	4.19E+01	1.52E+01	5.80E+00	1.44E+01	5.86E+00	1.84E+01	5.95E+00	6.61E+00	4.20E+00
10/23/2023 19:50:43	8.66E+02	6.53E+01	1.83E+03	1.50E+02	4.30E+02	4.56E+01	2.82E+03	2.16E+02	1.10E+01	5.71E+00	2.80E+03	2.51E+02	5.45E+01	7.95E+00	6.38E+02	4.24E+01	8.66E+00	5.71E+00	1.91E+01	5.95E+00	1.11E+01	5.74E+00	1.12E+01	4.33E+00
10/23/2023 20:05:43	9.17E+02	6.87E+01	1.86E+03	1.52E+02	4.22E+02	4.48E+01	2.81E+03	2.16E+02	1.34E+01	5.73E+00	2.81E+03	2.52E+02	5.48E+01	7.96E+00	6.48E+02	4.29E+01	1.78E+01	5.92E+00	1.25E+01	5.90E+00	1.41E+01	5.88E+00	8.00E+00	4.30E+00
10/23/2023 20:20:43	8.70E+02	6.56E+01	1.81E+03	1.48E+02	4.15E+02	4.42E+01	2.78E+03	2.14E+02	1.77E+01	5.94E+00	2.76E+03	2.48E+02	4.98E+01	7.86E+00	6.41E+02	4.25E+01	1.52E+01	5.83E+00	1.86E+01	5.95E+00	1.62E+01	5.94E+00	4.87E+00	4.31E+00
10/23/2023 20:35:43	8.57E+02	6.46E+01	1.81E+03	1.48E+02	4.42E+02	4.67E+01	2.79E+03	2.15E+02	1.35E+01	5.64E+00	2.76E+03	2.48E+02	5.33E+01	7.89E+00	6.39E+02	4.24E+01	1.98E+01	6.06E+00	1.25E+01	5.91E+00	1.45E+01	5.95E+00	3.49E+00	4.28E+00
10/23/2023 20:50:43	8.93E+02	6.71E+01	1.80E+03	1.47E+02	4.40E+02	4.66E+01	2.77E+03	2.13E+02	2.00E+01	5.84E+00	2.79E+03	2.50E+02	5.23E+01	7.91E+00	6.25E+02	4.17E+01	1.99E+01	5.98E+00	8.70E+00	6.00E+00	2.56E+01	5.98E+00	7.45E+00	4.24E+00
10/23/2023 21:05:43	8.47E+02	6.39E+01	1.89E+03	1.55E+02	4.35E+02	4.61E+01	2.85E+03	2.19E+02	1.70E+01	5.89E+00	2.76E+03	2.48E+02	5.69E+01	8.03E+00	6.37E+02	4.23E+01	2.01E+01	6.12E+00	1.52E+01	5.98E+00	9.75E+00	5.74E+00	8.37E+00	4.31E+00
10/23/2023 21:20:43	8.70E+02	6.55E+01	1.80E+03	1.48E+02	4.43E+02	4.68E+01	2.81E+03	2.16E+02	2.14E+01	5.98E+00	2.74E+03	2.46E+02	4.46E+01	7.67E+00	6.34E+02	4.21E+01	2.07E+01	6.13E+00	1.33E+01	5.99E+00	1.54E+01	5.92E+00	7.09E+00	4.24E+00
10/23/2023 21:35:43	8.38E+02	6.33E+01	1.90E+03	1.56E+02	4.09E+02	4.36E+01	2.81E+03	2.16E+02	1.91E+01	5.91E+00	2.75E+03	2.47E+02	5.80E+01	7.92E+00	6.27E+02	4.18E+01	1.65E+01	5.95E+00	1.23E+01	6.15E+00	2.14E+01	6.07E+00	2.85E+00	4.31E+00
10/23/2023 21:50:43	8.75E+02	6.58E+01	1.88E+03	1.54E+02	4.37E+02	4.63E+01	2.80E+03	2.16E+02	1.80E+01	5.93E+00	2.74E+03	2.46E+02	6.24E+01	8.21E+00	6.13E+02	4.10E+01	2.37E+01	6.10E+00	1.37E+01	6.03E+00	1.70E+01	6.10E+00	5.34E+00	4.21E+00
10/23/2023 22:05:43	8.89E+02	6.68E+01	1.87E+03	1.53E+02	4.24E+02	4.51E+01	2.88E+03	2.21E+02	1.87E+01	5.98E+00	2.80E+03	2.51E+02	4.85E+01	7.86E+00	6.45E+02	4.27E+01	1.73E+01	6.05E+00	1.71E+01	6.08E+00	1.67E+01	5.99E+00	1.00E+01	4.22E+00
10/23/2023 22:20:43	8.76E+02	6.59E+01	1.82E+03	1.49E+02	4.22E+02	4.49E+01	2.82E+03	2.16E+02	2.19E+01	6.07E+00	2.80E+03	2.51E+02	5.07E+01	7.82E+00	6.38E+02	4.23E+01	2.40E+01	6.31E+00	1.56E+01	6.00E+00	1.69E+01	5.98E+00	6.35E+00	4.22E+00
10/23/2023 22:35:43	8.97E+02	6.74E+01	1.87E+03	1.53E+02	4.04E+02	4.32E+01	2.91E+03	2.24E+02	2.51E+01	6.09E+00	2.79E+03	2.51E+02	5.46E+01	7.96E+00	6.30E+02	4.19E+01	1.83E+01	6.22E+00	1.96E+01	6.13E+00	1.95E+01	5.93E+00	7.92E+00	4.32E+00
10/23/2023 22:50:43	8.80E+02	6.62E+01	1.83E+03	1.50E+02	4.22E+02	4.49E+01	2.78E+03	2.13E+02	1.64E+01	6.05E+00	2.81E+03	2.52E+02	6.00E+01	8.22E+00	6.44E+02	4.26E+01	2.77E+01	6.31E+00	1.42E+01	6.15E+00	7.27E+00	6.00E+00	4.14E+00	4.20E+00
10/23/2023 23:05:43	8.66E+02	6.52E+01	1.84E+03	1.51E+02	4.37E+02	4.63E+01	2.77E+03	2.13E+02	2.47E+01	6.00E+00	2.81E+03	2.52E+02	5.00E+01	7.77E+00	6.27E+02	4.17E+01	2.54E+01	6.30E+00	1.88E+01	6.22E+00	3.30E+00	6.04E+00	5.43E+00	4.27E+00
10/23/2023 23:20:43	8.74E+02	6.58E+01	1.87E+03	1.53E+02	4.41E+02	4.67E+01	2.87E+03	2.20E+02	1.72E+01	5.85E+00	2.80E+03	2.51E+02	4.55E+01	7.74E+00	6.23E+02	4.15E+01	2.60E+01	6.39E+00	1.12E+01	6.06E+00	2.20E+01	5.96E+00	1.93E+00	4.26E+00
10/23/2023 23:35:43	8.38E+02	6.34E+01	1.82E+03	1.49E+02	4.38E+02	4.64E+01	2.80E+03	2.15E+02	1.81E+01	6.03E+00	2.77E+03	2.49E+02	5.34E+01	7.93E+00	6.31E+02	4.19E+01	2.13E+01	6.08E+00	9.17E+00	6.12E+00	1.90E+01	5.98E+00	7.83E+00	4.39E+00
10/23/2023 23:50:43	8.73E+02	6.57E+01	1.89E+03	1.55E+02	4.51E+02	4.77E+01	2.82E+03	2.17E+02	1.42E+01	5.71E+00	2.78E+03	2.50E+02	5.78E+01	8.12E+00	6.10E+02	4.08E+01	2.38E+01	6.18E+00	1.20E+01	5.95E+00	1.22E+01	5.97E+00	1.45E+01	4.26E+00
10/24/2023 0:05:43	8.77E+02	6.60E+01	1.85E+03	1.51E+02	4.34E+02	4.61E+01	2.83E+03	2.18E+02	1.91E+01	5.96E+00	2.79E+03	2.50E+02	5.90E+01	8.14E+00	6.06E+02	4.05E+01	1.77E+01	6.21E+00	9.73E+00	6.05E+00	9.58E+00	5.98E+00	4.70E+00	4.21E+00
10/24/2023 0:20:43	8.65E+02	6.53E+01	1.86E+03	1.52E+02	4.33E+02	4.60E+01	2.79E+03	2.14E+02	2.01E+01	5.92E+00	2.74E+03	2.46E+02	6.01E+01	8.17E+00	6.13E+02	4.09E+01	2.13E+01	6.34E+00	1.78E+01	6.24E+00	1.52E+01	6.07E+00	4.33E+00	4.36E+00
10/24/2023 0:35:43	9.04E+02	6.80E+01	1.86E+03	1.52E+02	4.29E+02	4.56E+01	2.75E+03	2.11E+02	1.04E+01	5.88E+00	2.78E+03	2.50E+02	6.00E+01	8.10E+00	6.06E+02	4.06E+01	1.77E+01	6.13E+00	2.29E+01	6.21E+00	7.46E+00	6.11E+00	2.58E+00	4.23E+00
10/24/2023 0:50:43	9.01E+02	6.78E+01	1.82E+03	1.49E+02	4.21E+02	4.48E+01	2.82E+03	2.17E+02	1.73E+01	5.81E+00	2.75E+03	2.46E+02	4.52E+01	7.81E+00	6.16E+02	4.11E+01	1.90E+01	6.29E+00	1.77E+01	6.13E+00	1.88E+01	5.98E+00	3.47E-05	4.30E+00
10/24/2023 1:05:43	8.82E+02	6.64E+01	1.81E+03	1.48E+02	4.51E+02	4.77E+01	2.78E+03	2.13E+02	1.37E+01	5.93E+00	2.72E+03	2.44E+02	5.20E+01	7.99E+00	6.07E+02	4.06E+01	1.61E+01	6.12E+00	9.63E+00	5.98E+00	2.16E+01	6.19E+00	6.36E+00	4.22E+00
10/24/2023 1:20:43	8.63E+02	6.51E+01	1.82E+03	1.49E+02	4.37E+02	4.64E+01	2.81E+03	2.16E+02	2.27E+01	5.96E+00	2.78E+03	2.50E+02	5.47E+01	7.98E+00	5.97E+02	4.00E+01	2.44E+01	6.36E+00	1.64E+01	6.08E+00	1.23E+01	6.09E+00	1.02E+01	4.15E+00
10/24/2023 1:35:43	9.02E+02	6.77E+01	1.84E+03	1.51E+02	4.69E+02	4.94E+01	2.80E+03	2.15E+02	1.96E+01	5.88E+00	2.77E+03	2.49E+02	3.71E+01	7.63E+00	6.18E+02	4.11E+01	2.35E+01	6.37E+00	1.44E+01	6.21E+00	1.46E+01	6.07E+00	1.05E+01	4.27E+00
10/24/2023 1:50:43	9.00E+02	6.77E+01	1.84E+03	1.51E+02	4.20E+02	4.48E+01	2.78E+03	2.13E+02	1.89E+01	5.94E+00	2.77E+03	2.49E+02	5.44E+01	8.01E+00	6.08E+02	4.06E+01	1.53E+01	6.20E+00	2.26E+01	6.33E+00	1.15E+01	5.91E+00	9.22E+00	4.13E+00
10/24/2023 2:05:43	9.11E+02	6.85E+01	1.84E+03	1.50E+02	4.24E+02	4.52E+01	2.77E+03	2.13E+02	2.24E+01	5.85E+00	2.73E+03	2.45E+02	4.94E+01	7.76E+00	6.00E+02	4.01E+01	1.37E+01	6.12E+00	6.88E+00	6.09E+00	1.05E+01	5.90E+00	1.13E+01	4.26E+00
10/24/2023 2:20:43	8.85E+02	6.66E+01	1.82E+03	1.49E+02	4.27E+02	4.54E+01	2.78E+03	2.14E+02	2.08E+01	5.89E+00	2.77E+03	2.48E+02	6.08E+01	8.07E+00	6.02E+02	4.03E+01	2.89E+01	6.34E+00	1.25E+01	6.05E+00	1.36E+01	5.91E+00	1.66E+00	4.18E+00
10/24/2023 2:35:43	8.96E+02	6.74E+01	1.83E+03	1.50E+02	4.56E+02	4.83E+01	2.79E+03	2.14E+02	2.35E+01	5.89E+00	2.77E+03	2.49E+02	5.45E+01	7.95E+00	6.11E+02	4.08E+01	1.92E+01	6.18E+00	1.96E+01	5.84E+00	7.74E+00	5.84E+00	8.76E+00	4.24E+00
10/24/2023 2:50:43	8.83E+02	6.65E+01	1.84E+03	1.50E+02	4.36E+02	4.62E+01	2.80E+03	2.15E+02	1.83E+01	5.98E+00	2.74E+03	2.46E+02	5.53E+01	7.99E+00	6.01E+02	4.02E+01	1.57E+01	6.05E+00	1.08E+01	6.00E+00	1.70E+01	5.92E+00	6.46E+00	4.29E+00
10/24/2023 3:05:43	8.90E+02	6.70E+01	1.85E+03	1.51E+02	4.28E+02	4.55E+01	2.80E+03	2.15E+02	1.85E+01	5.82E+00	2.73E+03	2.45E+02	4.43E+01	7.60E+00	6.14E+02	4.09E+01	2.14E+01	6.15E+00	1.90E+01	6.09E+00	7.83E+00	6.03E+00	2.49E+00	4.32E+00
10/24/2023 3:20:43	9.11E+02	6.84E+01	1.84E+03	1.50E+02	4.52E+02	4.78E+01	2.73E+03	2.10E+02	1.60E+01	5.83E+00	2.76E+03	2.47E+02	5.01E+01	7.79E+00	6.07E+02	4.05E+01	1.81E+01	6.16E+00	1.23E+01	5.89E+00	9.95E+00	6.05E+00	-1.11E+00	4.41E+00
10/24/2023 3:35:43	8.78E+02	6.61E+01	1.84E+03	1.50E+02	4.27E+02	4.54E+01	2.78E+03	2.13E+02	1.40E+01	5.78E+00	2.72E+03	2.44E+02	3.44E+01	7.44E+00	5.92E+02	3.97E+01	1.72E+01	6.06E+00	1.18E+01	6.09E+00	1.55E+01	5.82E+00	6.00E+00	4.29E+00
10/24/2023 3:50:43	8.68E+02	6.55E+01	1.85E+03	1.51E+02	4.41E+02	4.68E+01	2.81E+03	2.16E+02	1.91E+01	5.86E+00	2.70E+03	2.43E+02	5.60E+01	7.77E+00	6.16E+02	4.10E+01	1.90E+01	6.08E+00	1.43E+01	6.04E+00	1.48E+01	5.80E+00	4.52E+00	4.33E+00
10/24/2023 4:05:43	8.93E+02	6.72E+01	1.84E+03	1.50E+02	4.13E+02	4.40E+01	2.82E+03	2.16E+02	1.16E+01	5.81E+00	2.75E+03	2.47E+02	6.10E+01	8.16E+00	6.11E+02	4.07E+01	2.41E+01	6.10E+00	4.13E+00	5.88E+00	1.20E+01	5.90E+00	1.07E+01	4.32E+00
10/24/2023 4:20:43	9.07E+02	6.81E+01	1.85E+03	1.52E+02	4.36E+02	4.63E+01	2.77E+03	2.13E+02	2.71E+01	5.95E+00	2.74E+03	2.46E+02	4.93E+01	7.70E+00	5.91E+02	3.96E+01	1.84E+01	6.07E+00	1.47E+01	6.08E+00	8.39E+00	5.88E+00	5.90E+00	4.32E+00
10/24/2023 4:35:43	8.78E+02	6.61E+01	1.84E+03	1.51E+02	4.28E+02	4.55E+01	2.79E+03	2.15E+02	1.78E+01	5.87E+00	2.81E+03	2.52E+02	4.88E+01	7.76E+00	6.13E+02	4.07E+01	2.26E+01	6.08E+00	2.15E+01	6.03E+00	8.67E+00	5.84E+00	6.65E+00	4.20E+00
10/24/2023 4:50:43	8.63E+02	6.51E+01	1.84E+03	1.50E+02	4.39E+02	4.66E+01	2.78E+03	2.14E+02	2.40E+01	5.91E+00	2.80E+03	2.51E+02	5.08E+01	7.82E+00	6.02E+02	4.02E+01	2.13E+01	6.13E+00	1.68E+01	6.03E+00	1.91E+01	5.95E+00	8.58E+00	4.35E+00
10/24/2023 5:05:43	9.02E+02	6.77E+01	1.84E+03	1.51E+02	4.10E+02	4.38E+01	2.79E+03	2.14E+02	2.76E+01	5.92E+00	2.72E+03	2.44E+02	4.52E+01	7.63E+00	6.17E+02	4.10E+01	2.07E+01	6.05E+00	1.22E+01	6.06E+00	2.32E+01	5.89E+00	8.30E+00	4.26E+00
10/24/2023 5:20:43	8.82E+02	6.64E+01	1.84E+03	1.51E+02	4.42E+02	4.68E+01	2.81E+03	2.16E+02	2.40E+01	6.02E+00	2.74E+03	2.46E+02	5.41E+01	7.84E+00	5.91E+02	3.96E+01	2.31E+01	6.00E+00	1.29E+01	5.98E+00	2.30E+01	6.02E+00	2.03E+00	4.23E+00
10/24/2023 5:35:43	8.88E+02	6.68E+01	1.88E+03	1.54E+02	4.26E+02	4.53E+01	2.75E+03	2.11E+02	1.79E+01	5.89E+00	2.75E+03	2.46E+02	3.67E+01	7.35E+00	6.13E+02	4.08E+01	1.70E+01	6.02E+00	1.92E+01	6.12E+00	9.96E+00	5.88E+00	5.45E+00	4.39E+00
10/24/2023 5:50:43	8.82E+02	6.64E+01	1.84E+03	1.50E+02	4.47E+02	4.74E+01	2.80E+03	2.15E+02	1.90E+01	6.00E+00	2.73E+03	2.45E+02	4.98E+01	7.57E+00	5.75E+02	3.87E+01	2.20E+01	5.92E+00	1.46E+01	5.84E+00	1.31E+01	5.93E+00	5.81E+00	4.22E+00
10/24/2023 6:05:43	9.03E+02	6.78E+01	1.82E+03	1.49E+02	4.41E+02	4.68E+01	2.71E+03	2.08E+02	1.32E+01	5.66E+00	2.75E+03	2.47E+02	3.55E+01	7.34E+00	5.95E+02	3.98E+01	2.06E+01	6.07E+00	1.28E+01	5.91E+00	1.79E+01	5.84E+00	8.03E+00	4.25E+00
10/24/2023 6:20:43	8.71E+02	6.57E+01	1.85E+03	1.51E+02	4.49E+02	4.75E+01	2.79E+03	2.14E+02	2.46E+01	5.99E+00	2.75E+03	2.47E+02	3.71E+01	7.51E+00	5.98E+02	4.00E+01	1.10E+01	5.83E+00	1.62E+01	5.98E+00	1.24E+01	5.97E+00	-2.77E-01	4.33E+00
10/24/2023 6:35:43	8.91E+02	6.70E+01	1.82E+03	1.49E+02	4.29E+02	4.57E+01	2.83E+03	2.17E+02	2.12E+01	5.89E+00	2.71E+03	2.43E+02	4.10E+01	7.50E+00	5.85E+02	3.92E+01	2.11E+01	6.02E+00	1.67E+01	6.00E+00	2.07E+01	5.92E+00	8.13E+00	4.35E+00
10/24/2023 6:50:43	9.05E+02	6.79E+01	1.85E+03	1.51E+02	4.38E+02	4.65E+01	2.80E+03	2.15E+02	2.05E+01	5.84E+00	2.78E+03	2.50E+02	4.78E+01	7.58E+00	5.89E+02	3.94E+01	2.24E+01	5.94E+00	1.41E+01	5.90E+00	2.16E+01	5.97E+00	6.19E+00	4.32E+00
10/24/2023 7:05:43	8.77E+02	6.60E+01	1.86E+03	1.52E+02	4.29E+02	4.56E+01	2.76E+03	2.12E+02	1.97E+01	5.99E+00	2.73E+03	2.45E+02	3.52E+01	7.36E+00	5.89E+02	3.95E+01	1.79E+01	6.04E+00	1.95E+01	5.95E+00	1.70E+01	5.92E+00	8.68E+00	4.39E+00
10/24/2023 7:20:43	8.63E+02	6.51E+01	1.89E+03	1.54E+02	4.49E+02	4.75E+01	2.83E+03	2.17E+02	1.92E+01	5.88E+00	2.73E+03	2.45E+02	4.26E+01	7.33E+00	5.82E+02	3.90E+01	1.41E+01	5.79E+00	1.79E+01	5.94E+00	1.28E+01	5.82E+00	1.17E+01	4.30E+00
10/24/2023 7:35:43	9.01E+02	6.76E+01	1.78E+03	1.46E+02	4.39E+02	4.66E+01	2.74E+03	2.11E+02	2.15E+01	5.94E+00	2.80E+03	2.51E+02	4.72E+01	7.60E+00	5.88E+02	3.94E+01	1.08E+01	5.84E+00	1.27E+01	5.90E+00	1.66E+01	5.88E+00	9.33E+00	4.16E+00
10/24/2023 7:50:43	8.58E+02	6.48E+01	1.87E+03	1.53E+02	4.47E+02	4.73E+01	2.79E+03	2.14E+02	2.27E+01	5.84E+00	2.73E+03	2.45E+02	3.88E+01	7.45E+00	5.93E+02	3.96E+01	1.38E+01	5.94E+00	1.74E+01	6.02E+00	2.02E+01	5.91E+00	1.29E+00	4.26E+00
10/24/2023 8:05:43	8.87E+02	6.68E+01	1.83E+03	1.49E+02	4.27E+02	4.54E+01	2.81E+03	2.15E+02	1.67E+01	5.72E+00	2.74E+03	2.46E+02	5.98E+01	8.02E+00	5.74E+02	3.86E+01	1.10E+01	5.90E+00	1.85E+01	6.01E+00	7.76E+00	5.87E+00	7.58E+00	4.26E+00
10/24/2023 8:20:43	8.81E+02	6.63E+01	1.86E+03	1.52E+02	4.35E+02	4.63E+01	2.80E+03	2.15E+02	1.92E+01	5.85E+00	2.76E+03	2.47E+02	5.12E+01	7.69E+00	5.78E+02	3.88E+01	2.03E+01	5.98E+00	1.79E+01	5.90E+00	7.11E+00	5.90E+00	3.79E+00	4.39E+00
10/24/2023 8:35:43	8.96E+02	6.73E+01	1.83E+03	1.50E+02	4.20E+02	4.48E+01	2.75E+03	2.11E+02	1.62E+01	5.78E+00	2.70E+03	2.43E+02	4.66E+01	7.55E+00	5.55E+02	3.76E+01	1.65E+01	5.87E+00	1.66E+01	5.98E+00	1.84E+01	5.82E+00	1.04E+01	4.25E+00
10/24/2023 8:50:43	8.95E+02	6.72E+01	1.81E+03	1.49E+02	4.52E+02	4.78E+01	2.78E+03	2.13E+02	1.82E+01	5.75E+00	2.74E+03	2.46E+02	5.82E+01	7.78E+00	5.91E+02	3.96E+01	1.76E+01	5.90E+00	1.79E+01	5.99E+00	6.84E+00	5.76E+00	1.17E+01	4.32E+00
10/24/2023 9:05:43	8.64E+02	6.51E+01	1.85E+03	1.51E+02	4.70E+02	4.96E+01	2.77E+03	2.13E+02	1.32E+01	5.84E+00	2.78E+03	2.49E+02	4.67E+01	7.57E+00	5.94E+02	3.96E+01	1.36E+01	5.94E+00	1.62E+01	5.92E+00	8.05E+00	5.84E+00	1.22E+01	4.34E+00
10/24/2023 9:20:43	8.67E+02	6.53E+01	1.84E+03	1.50E+02	4.54E+02	4.80E+01	2.76E+03	2.12E+02	1.92E+01	5.98E+00	2.73E+03	2.45E+02	5.11E+01	7.68E+00	5.76E+02	3.87E+01	1.41E+01	5.85E+00	1.58E+01	5.83E+00	1.30E+01	5.86E+00	3.33E+00	4.25E+00
10/24/2023 9:35:43	9.23E+02	6.92E+01	1.86E+03	1.53E+02	4.43E+02	4.70E+01	2.74E+03	2.10E+02	2.19E+01	5.76E+00	2.76E+03	2.48E+02	3.93E+01	7.37E+00	5.74E+02	3.85E+01	1.75E+01	5.84E+00	9.77E+00	5.89E+00	1.32E+01	5.87E+00	5.74E+00	4.30E+00
10/24/2023 9:50:43	8.92E+02	6.70E+01	1.88E+03	1.54E+02	4.45E+02	4.72E+01	2.75E+03	2.11E+02	2.29E+01	6.07E+00	2.74E+03	2.46E+02	5.14E+01	7.76E+00	5.67E+02	3.81E+01	1.09E+01	5.85E+00	1.63E+01	5.89E+00	1.01E+01	5.77E+00	4.07E+00	4.27E+00
10/24/2023 10:05:43	8.74E+02	6.58E+01	1.87E+03	1.53E+02	4.56E+02	4.83E+01	2.86E+03	2.19E+02	1.96E+01	5.84E+00	2.74E+03	2.46E+02	5.43E+01	7.65E+00	5.88E+02	3.93E+01	1.27E+01	5.73E+00	2.47E+01	6.14E+00	1.27E+01	5.89E+00	3.70E-01	4.41E+00
10/24/2023 10:20:43	8.80E+02	6.62E+01	1.84E+03	1.50E+02	4.49E+02	4.75E+01	2.82E+03	2.17E+02	1.06E+01	5.69E+00	2.78E+03	2.50E+02	3.92E+01	7.45E+00	5.81E+02	3.89E+01	2.51E+01	6.01E+00	1.92E+01	5.99E+00	1.54E+01	5.95E+00	5.74E+00	4.25E+00
10/24/2023 10:35:43	8.74E+02	6.59E+01	1.86E+03	1.53E+02	4.47E+02	4.73E+01	2.76E+03	2.12E+02	1.77E+01	5.83E+00	2.73E+03	2.45E+02	5.16E+01	7.68E+00	5.74E+02	3.86E+01	1.60E+01	5.88E+00	2.14E+01	5.96E+00	1.69E+01	5.83E+00	8.15E+00	4.30E+00
10/24/2023 10:50:43	8.56E+02	6.46E+01	1.85E+03	1.51E+02	4.53E+02	4.79E+01	2.79E+03	2.14E+02	1.90E+01	5.87E+00	2.77E+03	2.49E+02	4.42E+01	7.61E+00	5.85E+02	3.91E+01	2.41E+01	5.85E+00	1.20E+01	5.95E+00	1.66E+01	5.98E+00	8.06E+00	4.35E+00
10/24/2023 11:05:43	8.57E+02	6.47E+01	1.81E+03	1.48E+02	4.38E+02	4.65E+01	2.77E+03	2.13E+02	1.70E+01	5.84E+00	2.77E+03	2.49E+02	4.54E+01	7.53E+00	5.83E+02	3.90E+01	1.47E+01	5.97E+00	9.33E+00	5.94E+00	1.22E+01	5.87E+00	1.05E+01	4.25E+00
10/24/2023 11:20:43	8.78E+02	6.61E+01	1.86E+03	1.53E+02	4.53E+02	4.80E+01	2.81E+03	2.16E+02	1.75E+01	5.87E+00	2.76E+03	2.48E+02	5.03E+01	7.67E+00	6.00E+02	3.99E+01	2.20E+01	6.14E+00	1.56E+01	5.95E+00	7.04E+00	5.79E+00	8.44E+00	4.22E+00
10/24/2023 11:35:43	8.87E+02	6.67E+01	1.86E+03	1.52E+02	4.67E+02	4.93E+01	2.76E+03	2.12E+02	1.99E+01	5.90E+00	2.79E+03	2.51E+02	4.40E+01	7.54E+00	5.71E+02	3.84E+01	2.03E+01	5.85E+00	1.40E+01	5.81E+00	8.90E+00	5.87E+00	7.60E+00	4.13E+00
10/24/2023 11:50:43	8.89E+02	6.68E+01	1.86E+03	1.53E+02	4.36E+02	4.63E+01	2.81E+03	2.16E+02	1.12E+01	5.84E+00	2.76E+03	2.48E+02	4.65E+01	7.60E+00	5.50E+02	3.73E+01	1.28E+01	5.72E+00	1.09E+01	5.96E+00	8.71E+00	5.78E+00	2.04E+00	4.15E+00
10/24/2023 12:05:43	8.83E+02	6.64E+01	1.84E+03	1.50E+02	4.40E+02	4.67E+01	2.78E+03	2.13E+02	2.92E+01	6.21E+00	2.76E+03	2.48E+02	4.71E+01	7.51E+00	5.70E+02	3.84E+01	2.04E+01	5.95E+00	6.46E+00	5.95E+00	1.20E+01	5.84E+00	7.88E+00	4.22E+00
10/24/2023 12:20:43	8.70E+02	6.56E+01	1.83E+03	1.50E+02	4.72E+02	4.98E+01	2.74E+03	2.11E+02	1.90E+01	5.92E+00	2.69E+03	2.42E+02	4.79E+01	7.72E+00	5.61E+02	3.78E+01	1.87E+01	5.83E+00	1.56E+01	5.94E+00	1.29E+01	5.88E+00	7.69E+00	4.27E+00
10/24/2023 12:35:43	8.52E+02	6.44E+01	1.86E+03	1.52E+02	4.53E+02	4.80E+01	2.78E+03	2.13E+02	1.42E+01	5.82E+00	2.69E+03	2.41E+02	4.98E+01	7.72E+00	5.74E+02	3.85E+01	1.17E+01	5.80E+00	1.51E+01	6.03E+00	2.19E+01	6.09E+00	1.10E+01	4.39E+00
10/24/2023 12:50:43	8.60E+02	6.48E+01	1.86E+03	1.52E+02	4.43E+02	4.70E+01	2.77E+03	2.13E+02	2.27E+01	5.83E+00	2.76E+03	2.48E+02	6.39E+01	8.04E+00	5.72E+02	3.84E+01	2.56E+01	5.93E+00	1.52E+01	5.71E+00	5.93E+00	5.88E+00	7.70E+00	4.34E+00
10/24/2023 13:05:43	8.68E+02	6.54E+01	1.88E+03	1.54E+02	4.73E+02	4.99E+01	2.75E+03	2.11E+02	2.35E+01	5.90E+00	2.73E+03	2.45E+02	4.23E+01	7.41E+00	5.71E+02	3.83E+01	1.32E+01	5.89E+00	1.92E+01	6.04E+00	8.99E+00	5.80E+00	6.12E+00	4.36E+00
10/24/2023 13:20:43	8.79E+02	6.61E+01	1.87E+03	1.53E+02	4.63E+02	4.89E+01	2.77E+03	2.13E+02	2.70E+01	6.07E+00	2.73E+03	2.45E+02	5.07E+01	7.78E+00	5.41E+02	3.68E+01	1.98E+01	5.88E+00	8.59E+00	5.89E+00	1.73E+01	5.88E+00	1.09E+01	4.26E+00
10/24/2023 13:35:43	8.95E+02	6.73E+01	1.86E+03	1.52E+02	4.47E+02	4.74E+01	2.76E+03	2.12E+02	1.39E+01	5.86E+00	2.77E+03	2.48E+02	4.53E+01	7.45E+00	5.58E+02	3.77E+01	1.12E+01	5.94E+00	1.32E+01	5.74E+00	1.91E+01	5.92E+00	8.81E+00	4.25E+00
10/24/2023 13:50:43	8.82E+02	6.63E+01	1.85E+03	1.51E+02	4.31E+02	4.59E+01	2.73E+03	2.10E+02	2.24E+01	5.83E+00	2.76E+03	2.48E+02	4.19E+01	7.45E+00	5.43E+02	3.68E+01	1.98E+01	5.99E+00	1.20E+01	5.80E+00	1.64E+01	5.81E+00	9.37E+00	4.22E+00
10/24/2023 14:05:43	8.73E+02	6.57E+01	1.89E+03	1.54E+02	4.57E+02	4.84E+01	2.75E+03	2.12E+02	1.66E+01	5.89E+00	2.71E+03	2.44E+02	5.03E+01	7.52E+00	5.72E+02	3.83E+01	1.89E+01	5.84E+00	9.70E+00	5.82E+00	1.21E+01	5.82E+00	2.32E+00	4.35E+00
10/24/2023 14:20:43	8.35E+02	6.31E+01	1.87E+03	1.53E+02	4.45E+02	4.73E+01	2.77E+03	2.13E+02	2.35E+01	5.80E+00	2.72E+03	2.45E+02	4.46E+01	7.55E+00	5.81E+02	3.89E+01	1.78E+01	5.85E+00	1.26E+01	5.84E+00	1.56E+01	5.92E+00	6.03E+00	4.32E+00
10/24/2023 14:35:43	8.73E+02	6.57E+01	1.84E+03	1.51E+02	4.58E+02	4.85E+01	2.83E+03	2.17E+02	2.18E+01	6.01E+00	2.70E+03	2.43E+02	5.61E+01	7.77E+00	5.40E+02	3.66E+01	1.06E+01	5.72E+00	2.05E+01	6.16E+00	4.82E+00	5.87E+00	1.13E+01	4.29E+00
10/24/2023 14:50:43	8.77E+02	6.60E+01	1.88E+03	1.54E+02	4.53E+02	4.80E+01	2.79E+03	2.15E+02	1.77E+01	5.92E+00	2.73E+03	2.45E+02	4.54E+01	7.49E+00	5.76E+02	3.85E+01	1.50E+01	5.75E+00	1.43E+01	5.94E+00	1.56E+01	5.81E+00	5.85E+00	4.24E+00
10/24/2023 15:05:43	8.75E+02	6.59E+01	1.91E+03	1.56E+02	4.59E+02	4.86E+01	2.74E+03	2.10E+02	1.99E+01	5.80E+00	2.70E+03	2.43E+02	5.00E+01	7.64E+00	5.58E+02	3.76E+01	2.22E+01	5.87E+00	1.38E+01	5.87E+00	1.33E+01	5.88E+00	9.56E+00	4.31E+00
10/24/2023 15:20:43	8.57E+02	6.46E+01	1.84E+03	1.51E+02	4.57E+02	4.83E+01	2.74E+03	2.10E+02	2.10E+01	5.90E+00	2.73E+03	2.45E+02	4.13E+01	7.48E+00	5.37E+02	3.65E+01	1.63E+01	5.86E+00	1.02E+01	5.87E+00	1.29E+01	5.79E+00	8.36E+00	4.21E+00
10/24/2023 15:35:43	8.63E+02	6.51E+01	1.87E+03	1.53E+02	4.57E+02	4.84E+01	2.79E+03	2.15E+02	2.48E+01	6.01E+00	2.75E+03	2.47E+02	4.99E+01	7.47E+00	5.75E+02	3.85E+01	1.24E+01	5.73E+00	2.25E+01	6.03E+00	1.00E+01	5.86E+00	2.69E+00	4.26E+00
10/24/2023 15:50:43	8.62E+02	6.50E+01	1.91E+03	1.56E+02	4.32E+02	4.59E+01	2.77E+03	2.13E+02	2.06E+01	5.96E+00	2.71E+03	2.43E+02	4.87E+01	7.58E+00	5.50E+02	3.71E+01	1.27E+01	5.94E+00	1.10E+01	5.81E+00	7.42E+00	5.79E+00	9.66E+00	4.33E+00
10/24/2023 16:05:43	8.80E+02	6.61E+01	1.91E+03	1.56E+02	4.59E+02	4.86E+01	2.76E+03	2.12E+02	2.35E+01	6.01E+00	2.78E+03	2.49E+02	4.26E+01	7.41E+00	5.45E+02	3.69E+01	1.65E+01	5.75E+00	1.04E+01	5.84E+00	1.37E+01	5.84E+00	8.73E+00	4.37E+00
10/24/2023 16:20:43	8.24E+02	6.24E+01	1.87E+03	1.53E+02	4.40E+02	4.68E+01	2.78E+03	2.14E+02	2.97E+01	6.11E+00	2.68E+03	2.41E+02	4.47E+01	7.50E+00	5.50E+02	3.71E+01	1.84E+01	5.68E+00	1.66E+01	5.92E+00	1.49E+01	5.90E+00	9.20E+00	4.09E+00
10/24/2023 16:35:43	8.80E+02	6.62E+01	1.88E+03	1.54E+02	4.50E+02	4.78E+01	2.74E+03	2.11E+02	1.91E+01	5.94E+00	2.71E+03	2.43E+02	3.52E+01	7.29E+00	5.74E+02	3.84E+01	1.85E+01	5.98E+00	7.31E+00	5.93E+00	1.80E+01	5.85E+00	1.14E+01	4.30E+00
10/24/2023 16:50:43	8.25E+02	6.25E+01	1.81E+03	1.49E+02	4.56E+02	4.83E+01	2.78E+03	2.14E+02	1.61E+01	5.78E+00	2.77E+03	2.49E+02	4.69E+01	7.52E+00	5.58E+02	3.76E+01	1.36E+01	5.74E+00	1.10E+01	5.84E+00	6.69E+00	5.86E+00	7.06E+00	4.27E+00
10/24/2023 17:05:43	8.40E+02	6.35E+01	1.95E+03	1.59E+02	4.60E+02	4.87E+01	2.78E+03	2.14E+02	1.70E+01	5.89E+00	2.75E+03	2.47E+02	5.77E+01	7.69E+00	5.53E+02	3.73E+01	9.92E+00	5.79E+00	3.80E+00	5.80E+00	1.21E+01	5.67E+00	9.76E+00	4.08E+00
10/24/2023 17:20:43	8.65E+02	6.52E+01	1.86E+03	1.53E+02	4.65E+02	4.92E+01	2.77E+03	2.13E+02	1.99E+01	5.78E+00	2.73E+03	2.45E+02	4.57E+01	7.49E+00	5.44E+02	3.68E+01	1.97E+01	5.89E+00	1.20E+01	5.81E+00	1.60E+01	5.92E+00	5.02E+00	4.20E+00
10/24/2023 17:35:43	8.54E+02	6.44E+01	1.85E+03	1.51E+02	4.87E+02	5.13E+01	2.77E+03	2.13E+02	1.75E+01	5.86E+00	2.74E+03	2.46E+02	4.54E+01	7.52E+00	5.49E+02	3.70E+01	1.49E+01	5.93E+00	5.93E+00	6.02E+00	3.62E+00	5.91E+00	3.07E+00	4.19E+00
10/24/2023 17:50:43	8.63E+02	6.51E+01	1.91E+03	1.56E+02	4.57E+02	4.84E+01	2.74E+03	2.10E+02	2.04E+01	5.86E+00	2.74E+03	2.46E+02	4.46E+01	7.54E+00	5.48E+02	3.70E+01	2.34E+01	5.97E+00	1.43E+01	5.87E+00	1.89E+01	5.89E+00	1.09E+01	4.27E+00
10/24/2023 18:05:43	8.66E+02	6.52E+01	1.88E+03	1.54E+02	4.62E+02	4.89E+01	2.74E+03	2.11E+02	1.78E+01	5.89E+00	2.78E+03	2.49E+02	4.33E+01	7.52E+00	5.33E+02	3.62E+01	1.26E+01	5.80E+00	9.83E+00	5.79E+00	1.65E+01	5.80E+00	-8.38E-01	4.29E+00
10/24/2023 18:20:43	8.29E+02	6.27E+01	1.86E+03	1.52E+02	4.57E+02	4.84E+01	2.77E+03	2.13E+02	1.77E+01	5.88E+00	2.76E+03	2.47E+02	4.91E+01	7.61E+00	5.51E+02	3.71E+01	2.22E+01	5.97E+00	1.77E+01	5.77E+00	8.10E+00	5.90E+00	3.82E+00	4.24E+00
10/24/2023 18:35:43	8.78E+02	6.61E+01	1.89E+03	1.55E+02	4.77E+02	5.04E+01	2.80E+03	2.15E+02	2.34E+01	6.03E+00	2.71E+03	2.43E+02	4.93E+01	7.62E+00	5.10E+02	3.50E+01	8.51E+00	5.70E+00	1.30E+01	5.99E+00	1.59E+01	5.81E+00	5.40E+00	4.20E+00
10/24/2023 18:50:43	8.59E+02	6.48E+01	1.85E+03	1.51E+02	4.49E+02	4.77E+01	2.81E+03	2.16E+02	1.84E+01	5.92E+00	2.75E+03	2.47E+02	4.42E+01	7.48E+00	5.20E+02	3.55E+01	1.55E+01	5.86E+00	1.64E+01	5.86E+00	2.01E+01	5.87E+00	4.00E+00	4.42E+00
10/24/2023 19:05:43	8.36E+02	6.32E+01	1.90E+03	1.56E+02	4.55E+02	4.82E+01	2.81E+03	2.16E+02	1.99E+01	6.05E+00	2.73E+03	2.45E+02	4.30E+01	7.40E+00	5.33E+02	3.62E+01	9.86E+00	5.86E+00	1.58E+01	5.90E+00	1.68E+01	5.88E+00	6.99E+00	4.23E+00
10/24/2023 19:20:43	8.78E+02	6.60E+01	1.86E+03	1.53E+02	4.76E+02	5.02E+01	2.74E+03	2.10E+02	1.36E+01	5.78E+00	2.72E+03	2.44E+02	4.81E+01	7.54E+00	5.36E+02	3.63E+01	2.37E+01	5.86E+00	9.93E+00	5.85E+00	1.76E+00	5.99E+00	1.20E+01	4.22E+00
10/24/2023 19:35:43	8.63E+02	6.50E+01	1.92E+03	1.57E+02	4.56E+02	4.84E+01	2.77E+03	2.13E+02	1.93E+01	5.96E+00	2.71E+03	2.43E+02	4.20E+01	7.40E+00	5.27E+02	3.58E+01	1.67E+01	5.94E+00	9.37E+00	5.79E+00	1.52E+01	5.88E+00	5.50E+00	4.33E+00
10/24/2023 19:50:43	8.73E+02	6.57E+01	1.90E+03	1.55E+02	4.41E+02	4.69E+01	2.77E+03	2.13E+02	2.61E+01	6.03E+00	2.75E+03	2.46E+02	4.93E+01	7.59E+00	5.50E+02	3.70E+01	1.23E+01	5.76E+00	1.08E+01	5.87E+00	1.63E+01	6.01E+00	1.14E+01	4.35E+00
10/24/2023 20:05:43	8.82E+02	6.63E+01	1.85E+03	1.51E+02	4.63E+02	4.90E+01	2.76E+03	2.12E+02	1.94E+01	5.95E+00	2.77E+03	2.48E+02	5.92E+01	7.82E+00	5.50E+02	3.71E+01	1.83E+01	5.88E+00	2.28E+01	6.08E+00	1.34E+01	5.89E+00	1.02E+01	4.32E+00
10/24/2023 20:20:43	8.69E+02	6.54E+01	1.84E+03	1.51E+02	4.43E+02	4.71E+01	2.79E+03	2.15E+02	1.65E+01	5.91E+00	2.77E+03	2.49E+02	4.84E+01	7.59E+00	5.38E+02	3.64E+01	1.62E+01	5.89E+00	1.61E+01	5.99E+00	6.24E+00	5.79E+00	7.65E+00	4.28E+00
10/24/2023 20:35:43	8.74E+02	6.58E+01	1.90E+03	1.55E+02	4.72E+02	4.98E+01	2.78E+03	2.13E+02	1.79E+01	5.99E+00	2.72E+03	2.44E+02	5.12E+01	7.63E+00	5.41E+02	3.66E+01	1.67E+01	5.78E+00	1.10E+01	5.91E+00	7.09E+00	5.92E+00	1.13E+01	4.27E+00
10/24/2023 20:50:43	8.69E+02	6.54E+01	1.92E+03	1.57E+02	4.75E+02	5.02E+01	2.80E+03	2.15E+02	1.78E+01	6.06E+00	2.75E+03	2.47E+02	3.55E+01	7.34E+00	5.49E+02	3.70E+01	1.43E+01	5.92E+00	1.00E+01	5.92E+00	1.89E+01	5.82E+00	3.27E+00	4.22E+00
10/24/2023 21:05:43	9.20E+02	6.89E+01	1.86E+03	1.52E+02	4.73E+02	4.99E+01	2.76E+03	2.12E+02	2.55E+01	6.11E+00	2.74E+03	2.46E+02	4.18E+01	7.40E+00	5.40E+02	3.65E+01	1.18E+01	5.78E+00	1.10E+01	5.88E+00	1.62E+01	6.05E+00	5.14E+00	4.45E+00
10/24/2023 21:20:43	8.87E+02	6.67E+01	1.86E+03	1.52E+02	4.69E+02	4.96E+01	2.75E+03	2.11E+02	2.59E+01	6.14E+00	2.76E+03	2.47E+02	5.04E+01	7.72E+00	5.35E+02	3.62E+01	1.70E+01	5.95E+00	9.77E+00	5.88E+00	1.40E+01	5.78E+00	8.60E+00	4.42E+00
10/24/2023 21:35:43	8.68E+02	6.54E+01	1.84E+03	1.51E+02	4.53E+02	4.81E+01	2.82E+03	2.17E+02	2.37E+01	5.92E+00	2.67E+03	2.40E+02	4.25E+01	7.54E+00	5.45E+02	3.68E+01	1.47E+01	5.97E+00	1.65E+01	6.05E+00	1.81E+01	5.98E+00	1.15E+01	4.23E+00
10/24/2023 21:50:43	8.46E+02	6.39E+01	1.85E+03	1.51E+02	4.82E+02	5.09E+01	2.72E+03	2.09E+02	2.14E+01	5.89E+00	2.69E+03	2.42E+02	4.55E+01	7.60E+00	5.48E+02	3.69E+01	1.65E+01	5.97E+00	1.24E+01	5.89E+00	1.23E+01	5.88E+00	5.24E+00	4.34E+00
10/24/2023 22:05:43	8.65E+02	6.51E+01	1.89E+03	1.54E+02	4.73E+02	5.00E+01	2.77E+03	2.13E+02	2.38E+01	6.11E+00	2.73E+03	2.46E+02	5.23E+01	7.82E+00	5.33E+02	3.61E+01	2.04E+01	5.81E+00	1.15E+01	5.90E+00	2.18E+01	5.99E+00	4.21E+00	4.35E+00
10/24/2023 22:20:43	8.80E+02	6.62E+01	1.86E+03	1.52E+02	4.68E+02	4.95E+01	2.81E+03	2.16E+02	2.38E+01	6.02E+00	2.77E+03	2.49E+02	4.61E+01	7.67E+00	5.37E+02	3.63E+01	1.77E+01	5.90E+00	4.75E+00	5.96E+00	1.60E+01	6.04E+00	2.62E+00	4.40E+00
10/24/2023 22:35:43	8.72E+02	6.57E+01	1.88E+03	1.54E+02	4.62E+02	4.90E+01	2.74E+03	2.11E+02	2.45E+01	6.01E+00	2.72E+03	2.44E+02	4.95E+01	7.64E+00	5.51E+02	3.71E+01	2.07E+01	5.99E+00	1.28E+01	5.96E+00	1.74E+01	6.04E+00	3.55E+00	4.44E+00
10/24/2023 22:50:43	8.75E+02	6.59E+01	1.88E+03	1.54E+02	4.81E+02	5.08E+01	2.77E+03	2.13E+02	1.44E+01	5.91E+00	2.74E+03	2.46E+02	3.89E+01	7.33E+00	5.15E+02	3.52E+01	2.07E+01	5.88E+00	1.60E+01	5.99E+00	1.19E+01	5.92E+00	6.36E+00	4.30E+00
10/24/2023 23:05:43	8.74E+02	6.59E+01	1.88E+03	1.54E+02	4.55E+02	4.83E+01	2.78E+03	2.14E+02	2.14E+01	5.99E+00	2.73E+03	2.45E+02	4.70E+01	7.71E+00	5.50E+02	3.71E+01	2.01E+01	5.99E+00	1.71E+01	6.01E+00	1.26E+01	5.87E+00	1.09E+01	4.33E+00
10/24/2023 23:20:43	8.78E+02	6.62E+01	1.85E+03	1.51E+02	4.75E+02	5.02E+01	2.82E+03	2.17E+02	2.28E+01	6.13E+00	2.68E+03	2.41E+02	4.86E+01	7.66E+00	5.52E+02	3.71E+01	1.52E+01	5.95E+00	1.74E+01	5.93E+00	9.36E+00	5.92E+00	2.99E+00	4.33E+00
10/24/2023 23:35:43	8.59E+02	6.48E+01	1.83E+03	1.50E+02	5.11E+02	5.37E+01	2.80E+03	2.15E+02	2.25E+01	6.02E+00	2.78E+03	2.50E+02	4.10E+01	7.43E+00	5.26E+02	3.58E+01	1.90E+01	6.09E+00	8.11E+00	5.96E+00	1.66E+01	6.03E+00	-9.41E-02	4.54E+00
10/24/2023 23:50:43	8.93E+02	6.71E+01	1.87E+03	1.53E+02	4.79E+02	5.05E+01	2.77E+03	2.13E+02	2.04E+01	6.15E+00	2.76E+03	2.48E+02	4.52E+01	7.55E+00	5.22E+02	3.56E+01	1.09E+01	5.96E+00	9.23E+00	5.85E+00	1.83E+01	6.06E+00	8.71E+00	4.31E+00
10/25/2023 0:05:43	8.65E+02	6.52E+01	1.84E+03	1.50E+02	4.81E+02	5.08E+01	2.76E+03	2.12E+02	1.87E+01	6.08E+00	2.74E+03	2.46E+02	4.01E+01	7.51E+00	5.41E+02	3.65E+01	1.74E+01	6.03E+00	1.06E+01	5.97E+00	1.88E+01	5.83E+00	4.40E+00	4.15E+00
10/25/2023 0:20:43	8.48E+02	6.41E+01	1.87E+03	1.53E+02	4.73E+02	5.00E+01	2.80E+03	2.15E+02	2.31E+01	6.01E+00	2.73E+03	2.45E+02	4.08E+01	7.68E+00	5.55E+02	3.72E+01	1.97E+01	6.00E+00	1.57E+01	6.14E+00	1.70E+01	5.83E+00	1.01E+01	4.28E+00
10/25/2023 0:35:43	8.66E+02	6.54E+01	1.83E+03	1.50E+02	4.86E+02	5.12E+01	2.76E+03	2.12E+02	2.03E+01	6.05E+00	2.75E+03	2.47E+02	4.91E+01	7.72E+00	5.17E+02	3.53E+01	1.46E+01	6.03E+00	2.24E+00	5.90E+00	1.54E+01	6.12E+00	1.19E+01	4.40E+00
10/25/2023 0:50:43	8.99E+02	6.75E+01	1.85E+03	1.51E+02	4.64E+02	4.92E+01	2.79E+03	2.14E+02	2.79E+01	6.23E+00	2.74E+03	2.46E+02	4.68E+01	7.57E+00	5.35E+02	3.62E+01	1.87E+01	6.03E+00	1.60E+01	6.06E+00	1.23E+01	5.86E+00	1.31E+01	4.26E+00
10/25/2023 1:05:43	8.82E+02	6.64E+01	1.91E+03	1.56E+02	5.06E+02	5.32E+01	2.80E+03	2.15E+02	3.33E+01	6.38E+00	2.74E+03	2.46E+02	4.85E+01	7.73E+00	5.54E+02	3.72E+01	2.05E+01	6.07E+00	1.48E+01	6.01E+00	1.41E+01	5.96E+00	3.56E+00	4.35E+00
10/25/2023 1:20:43	8.68E+02	6.55E+01	1.82E+03	1.49E+02	4.83E+02	5.10E+01	2.76E+03	2.12E+02	2.15E+01	6.03E+00	2.77E+03	2.48E+02	4.33E+01	7.52E+00	5.28E+02	3.59E+01	1.19E+01	6.09E+00	2.00E+01	6.12E+00	1.88E+01	5.89E+00	4.87E+00	4.32E+00
10/25/2023 1:35:43	8.60E+02	6.48E+01	1.83E+03	1.50E+02	4.89E+02	5.17E+01	2.76E+03	2.12E+02	2.29E+01	6.07E+00	2.76E+03	2.48E+02	4.89E+01	7.74E+00	5.30E+02	3.60E+01	2.02E+01	6.08E+00	7.19E+00	5.98E+00	1.50E+01	5.83E+00	8.71E+00	4.25E+00
10/25/2023 1:50:43	8.66E+02	6.53E+01	1.83E+03	1.50E+02	4.57E+02	4.85E+01	2.81E+03	2.16E+02	2.07E+01	5.99E+00	2.68E+03	2.41E+02	4.40E+01	7.50E+00	5.29E+02	3.59E+01	2.72E+01	6.18E+00	8.77E+00	5.99E+00	7.96E+00	5.99E+00	6.84E+00	4.34E+00
10/25/2023 2:05:43	8.88E+02	6.68E+01	1.89E+03	1.55E+02	4.72E+02	5.00E+01	2.83E+03	2.17E+02	2.97E+01	6.20E+00	2.71E+03	2.43E+02	4.19E+01	7.50E+00	5.34E+02	3.62E+01	1.52E+01	5.98E+00	1.82E+01	6.06E+00	2.34E+01	6.12E+00	5.81E+00	4.28E+00
10/25/2023 2:20:43	8.69E+02	6.55E+01	1.83E+03	1.50E+02	4.45E+02	4.73E+01	2.74E+03	2.11E+02	2.29E+01	6.03E+00	2.69E+03	2.41E+02	5.41E+01	7.57E+00	5.24E+02	3.56E+01	1.88E+01	6.10E+00	1.60E+01	6.07E+00	1.19E+01	5.77E+00	1.09E+01	4.21E+00
10/25/2023 2:35:43	8.81E+02	6.63E+01	1.82E+03	1.49E+02	4.90E+02	5.17E+01	2.76E+03	2.12E+02	2.73E+01	6.20E+00	2.65E+03	2.38E+02	5.06E+01	7.70E+00	5.15E+02	3.51E+01	1.86E+01	6.02E+00	1.64E+01	5.88E+00	7.03E+00	5.92E+00	5.53E+00	4.29E+00
10/25/2023 2:50:43	9.06E+02	6.80E+01	1.86E+03	1.52E+02	4.87E+02	5.15E+01	2.78E+03	2.14E+02	2.10E+01	6.00E+00	2.74E+03	2.46E+02	4.39E+01	7.61E+00	5.46E+02	3.68E+01	2.12E+01	6.10E+00	1.21E+01	6.06E+00	1.53E+01	5.92E+00	8.72E+00	4.39E+00
10/25/2023 3:05:43	8.64E+02	6.52E+01	1.90E+03	1.55E+02	4.54E+02	4.83E+01	2.83E+03	2.17E+02	2.40E+01	6.13E+00	2.72E+03	2.44E+02	4.97E+01	7.58E+00	5.48E+02	3.69E+01	2.02E+01	6.06E+00	1.04E+01	5.85E+00	1.41E+01	6.06E+00	7.87E+00	4.29E+00
10/25/2023 3:20:43	8.64E+02	6.52E+01	1.90E+03	1.55E+02	4.81E+02	5.10E+01	2.82E+03	2.17E+02	2.43E+01	6.17E+00	2.68E+03	2.41E+02	4.27E+01	7.72E+00	5.20E+02	3.54E+01	1.43E+01	5.99E+00	1.06E+01	6.02E+00	2.40E+01	5.97E+00	4.22E+00	4.30E+00
10/25/2023 3:35:43	8.73E+02	6.57E+01	1.88E+03	1.54E+02	4.71E+02	4.99E+01	2.80E+03	2.15E+02	2.26E+01	6.07E+00	2.77E+03	2.49E+02	5.03E+01	7.62E+00	5.28E+02	3.57E+01	1.61E+01	5.92E+00	8.03E+00	5.97E+00	1.48E+01	5.94E+00	8.07E+00	4.24E+00
10/25/2023 3:50:43	8.63E+02	6.50E+01	1.85E+03	1.52E+02	4.80E+02	5.08E+01	2.76E+03	2.12E+02	2.48E+01	6.16E+00	2.72E+03	2.44E+02	5.15E+01	7.74E+00	5.46E+02	3.68E+01	1.79E+01	6.04E+00	2.00E+01	6.12E+00	2.07E+01	5.95E+00	8.82E+00	4.39E+00
10/25/2023 4:05:43	8.64E+02	6.51E+01	1.86E+03	1.52E+02	4.58E+02	4.87E+01	2.80E+03	2.15E+02	2.37E+01	6.10E+00	2.73E+03	2.45E+02	5.10E+01	7.70E+00	5.34E+02	3.61E+01	2.00E+01	5.99E+00	1.63E+01	5.79E+00	1.09E+01	5.77E+00	1.04E+01	4.24E+00
10/25/2023 4:20:43	8.63E+02	6.50E+01	1.88E+03	1.54E+02	4.71E+02	4.99E+01	2.75E+03	2.11E+02	1.90E+01	6.08E+00	2.75E+03	2.47E+02	5.44E+01	7.76E+00	5.26E+02	3.57E+01	1.25E+01	5.69E+00	2.05E+01	6.07E+00	2.04E+01	6.02E+00	9.29E+00	4.38E+00
10/25/2023 4:35:43	8.41E+02	6.36E+01	1.92E+03	1.57E+02	4.90E+02	5.17E+01	2.81E+03	2.16E+02	2.27E+01	6.15E+00	2.70E+03	2.43E+02	4.75E+01	7.62E+00	5.09E+02	3.48E+01	1.49E+01	5.83E+00	1.18E+01	5.90E+00	1.21E+01	5.90E+00	7.23E+00	4.23E+00
10/25/2023 4:50:43	8.69E+02	6.54E+01	1.85E+03	1.51E+02	4.97E+02	5.24E+01	2.71E+03	2.09E+02	1.58E+01	5.99E+00	2.68E+03	2.41E+02	4.36E+01	7.41E+00	5.07E+02	3.47E+01	1.89E+01	5.90E+00	1.17E+01	5.90E+00	1.10E+01	5.91E+00	2.35E+00	4.40E+00
10/25/2023 5:05:43	8.30E+02	6.28E+01	1.87E+03	1.53E+02	4.60E+02	4.88E+01	2.71E+03	2.08E+02	1.97E+01	6.11E+00	2.72E+03	2.44E+02	4.67E+01	7.70E+00	5.12E+02	3.49E+01	1.52E+01	5.77E+00	1.53E+01	6.10E+00	1.01E+01	5.88E+00	5.16E+00	4.46E+00
10/25/2023 5:20:43	8.11E+02	6.15E+01	1.89E+03	1.55E+02	5.10E+02	5.36E+01	2.77E+03	2.13E+02	1.48E+01	6.15E+00	2.69E+03	2.42E+02	4.31E+01	7.52E+00	5.33E+02	3.60E+01	1.90E+01	6.00E+00	2.19E+01	6.12E+00	1.17E+01	5.93E+00	1.29E+01	4.32E+00
10/25/2023 5:35:43	8.57E+02	6.46E+01	1.86E+03	1.52E+02	4.85E+02	5.12E+01	2.73E+03	2.10E+02	2.39E+01	6.12E+00	2.70E+03	2.42E+02	5.48E+01	7.77E+00	5.23E+02	3.55E+01	1.25E+01	5.89E+00	1.21E+01	5.84E+00	1.64E+01	6.08E+00	1.15E+01	4.27E+00
10/25/2023 5:50:43	8.24E+02	6.23E+01	1.86E+03	1.52E+02	4.78E+02	5.06E+01	2.85E+03	2.19E+02	1.85E+01	5.99E+00	2.68E+03	2.41E+02	4.46E+01	7.59E+00	5.39E+02	3.64E+01	1.33E+01	5.81E+00	2.14E+01	6.03E+00	1.62E+01	6.03E+00	1.88E+00	4.46E+00
10/25/2023 6:05:43	8.17E+02	6.19E+01	1.83E+03	1.50E+02	4.95E+02	5.22E+01	2.75E+03	2.12E+02	2.63E+01	6.18E+00	2.69E+03	2.41E+02	5.06E+01	7.58E+00	5.14E+02	3.50E+01	1.39E+01	5.86E+00	9.08E+00	5.86E+00	1.02E+01	5.93E+00	4.51E+00	4.51E+00
10/25/2023 6:20:43	8.29E+02	6.27E+01	1.88E+03	1.53E+02	4.85E+02	5.12E+01	2.75E+03	2.11E+02	1.64E+01	6.02E+00	2.70E+03	2.43E+02	5.03E+01	7.61E+00	5.41E+02	3.65E+01	1.98E+01	5.95E+00	1.91E+01	6.03E+00	1.76E+01	5.80E+00	5.54E+00	4.33E+00
10/25/2023 6:35:43	8.42E+02	6.37E+01	1.87E+03	1.53E+02	4.59E+02	4.88E+01	2.79E+03	2.14E+02	2.61E+01	6.11E+00	2.66E+03	2.39E+02	5.16E+01	7.68E+00	5.14E+02	3.50E+01	1.76E+01	5.90E+00	1.46E+01	6.02E+00	1.18E+01	5.82E+00	6.95E+00	4.37E+00
10/25/2023 6:50:43	8.63E+02	6.50E+01	1.88E+03	1.54E+02	4.64E+02	4.93E+01	2.78E+03	2.14E+02	2.72E+01	6.23E+00	2.69E+03	2.42E+02	4.73E+01	7.66E+00	5.12E+02	3.50E+01	1.65E+01	5.80E+00	1.23E+01	6.07E+00	2.36E+01	6.04E+00	8.27E+00	4.39E+00
10/25/2023 7:05:43	8.47E+02	6.39E+01	1.89E+03	1.54E+02	4.86E+02	5.14E+01	2.71E+03	2.09E+02	2.48E+01	6.14E+00	2.72E+03	2.44E+02	5.66E+01	7.63E+00	5.17E+02	3.51E+01	2.16E+01	5.98E+00	1.86E+01	6.08E+00	1.46E+01	5.75E+00	1.42E+01	4.35E+00
10/25/2023 7:20:43	8.17E+02	6.19E+01	1.85E+03	1.52E+02	4.95E+02	5.22E+01	2.77E+03	2.13E+02	2.95E+01	6.18E+00	2.67E+03	2.39E+02	3.94E+01	7.42E+00	5.36E+02	3.62E+01	1.66E+01	6.01E+00	1.80E+01	5.97E+00	1.80E+01	5.90E+00	8.74E+00	4.31E+00
10/25/2023 7:35:43	8.49E+02	6.41E+01	1.83E+03	1.50E+02	4.64E+02	4.93E+01	2.74E+03	2.11E+02	2.11E+01	5.93E+00	2.74E+03	2.46E+02	4.04E+01	7.54E+00	5.20E+02	3.53E+01	2.40E+01	6.12E+00	9.09E+00	5.92E+00	1.50E+01	5.84E+00	8.65E+00	4.46E+00
10/25/2023 7:50:43	8.71E+02	6.56E+01	1.88E+03	1.54E+02	4.64E+02	4.92E+01	2.77E+03	2.13E+02	2.42E+01	6.16E+00	2.71E+03	2.43E+02	4.73E+01	7.65E+00	5.26E+02	3.56E+01	1.56E+01	5.89E+00	1.98E+01	6.03E+00	1.35E+01	6.06E+00	1.11E+01	4.33E+00
10/25/2023 8:05:43	8.52E+02	6.43E+01	1.91E+03	1.56E+02	4.85E+02	5.13E+01	2.77E+03	2.13E+02	2.66E+01	6.31E+00	2.73E+03	2.45E+02	4.95E+01	7.59E+00	5.05E+02	3.46E+01	2.26E+01	6.11E+00	1.68E+01	5.91E+00	1.90E+01	6.04E+00	7.06E+00	4.28E+00
10/25/2023 8:20:43	8.57E+02	6.47E+01	1.89E+03	1.55E+02	4.89E+02	5.17E+01	2.81E+03	2.16E+02	2.11E+01	6.22E+00	2.71E+03	2.43E+02	5.11E+01	7.49E+00	5.22E+02	3.55E+01	9.69E+00	5.95E+00	1.88E+01	6.02E+00	2.29E+01	5.97E+00	-5.65E-01	4.33E+00
10/25/2023 8:35:43	8.45E+02	6.39E+01	1.91E+03	1.56E+02	4.64E+02	4.92E+01	2.73E+03	2.10E+02	2.61E+01	6.17E+00	2.71E+03	2.43E+02	3.68E+01	7.48E+00	5.14E+02	3.50E+01	1.40E+01	5.91E+00	6.19E+00	5.93E+00	1.90E+01	5.98E+00	6.68E+00	4.28E+00
10/25/2023 8:50:43	8.57E+02	6.46E+01	1.86E+03	1.52E+02	5.03E+02	5.30E+01	2.75E+03	2.11E+02	2.23E+01	6.16E+00	2.73E+03	2.45E+02	4.31E+01	7.45E+00	5.17E+02	3.51E+01	1.57E+01	5.88E+00	2.18E+01	6.03E+00	1.42E+01	5.95E+00	7.53E+00	4.45E+00
10/25/2023 9:05:43	8.57E+02	6.46E+01	1.84E+03	1.50E+02	4.97E+02	5.24E+01	2.76E+03	2.12E+02	1.80E+01	6.07E+00	2.70E+03	2.43E+02	3.70E+01	7.45E+00	5.29E+02	3.58E+01	8.06E+00	5.89E+00	1.06E+01	5.85E+00	7.06E+00	5.85E+00	9.51E+00	4.25E+00
10/25/2023 9:20:43	8.54E+02	6.44E+01	1.89E+03	1.55E+02	4.91E+02	5.19E+01	2.74E+03	2.11E+02	2.83E+01	6.23E+00	2.70E+03	2.43E+02	3.79E+01	7.41E+00	5.07E+02	3.46E+01	2.53E+00	5.94E+00	1.82E+01	6.08E+00	6.97E+00	5.92E+00	1.01E+01	4.40E+00
10/25/2023 9:35:43	8.64E+02	6.50E+01	1.84E+03	1.50E+02	4.70E+02	4.98E+01	2.77E+03	2.13E+02	2.31E+01	6.15E+00	2.73E+03	2.45E+02	4.55E+01	7.42E+00	5.26E+02	3.57E+01	2.24E+01	6.00E+00	2.18E+01	6.23E+00	9.70E+00	5.85E+00	1.07E+01	4.31E+00
10/25/2023 9:50:43	8.77E+02	6.60E+01	1.85E+03	1.51E+02	4.67E+02	4.95E+01	2.79E+03	2.14E+02	2.96E+01	6.26E+00	2.74E+03	2.46E+02	5.11E+01	7.62E+00	5.06E+02	3.46E+01	1.61E+01	5.98E+00	1.20E+01	5.94E+00	1.58E+01	5.85E+00	1.27E+01	4.45E+00
10/25/2023 10:05:43	8.84E+02	6.65E+01	1.85E+03	1.52E+02	4.93E+02	5.21E+01	2.74E+03	2.11E+02	1.87E+01	6.13E+00	2.76E+03	2.48E+02	4.40E+01	7.50E+00	5.03E+02	3.43E+01	1.80E+01	5.78E+00	8.54E+00	5.90E+00	1.09E+01	5.86E+00	3.49E+00	4.44E+00
10/25/2023 10:20:43	8.30E+02	6.29E+01	1.86E+03	1.52E+02	4.95E+02	5.23E+01	2.76E+03	2.12E+02	2.61E+01	6.18E+00	2.69E+03	2.42E+02	4.17E+01	7.47E+00	5.08E+02	3.47E+01	1.33E+01	6.00E+00	1.16E+01	5.88E+00	2.01E+01	5.89E+00	7.54E+00	4.32E+00
10/25/2023 10:35:43	8.45E+02	6.38E+01	1.88E+03	1.54E+02	4.99E+02	5.26E+01	2.80E+03	2.15E+02	2.56E+01	6.17E+00	2.70E+03	2.42E+02	4.25E+01	7.43E+00	5.19E+02	3.52E+01	1.72E+01	5.92E+00	1.47E+01	6.01E+00	1.73E+01	6.05E+00	1.36E+01	4.37E+00
10/25/2023 10:50:43	8.72E+02	6.57E+01	1.88E+03	1.54E+02	4.97E+02	5.25E+01	2.76E+03	2.12E+02	1.96E+01	5.94E+00	2.68E+03	2.41E+02	4.31E+01	7.56E+00	4.97E+02	3.41E+01	1.05E+01	5.90E+00	1.63E+01	5.91E+00	1.55E+01	5.81E+00	4.62E+00	4.24E+00
10/25/2023 11:05:43	8.52E+02	6.42E+01	1.90E+03	1.55E+02	5.02E+02	5.30E+01	2.73E+03	2.10E+02	3.21E+01	6.29E+00	2.77E+03	2.49E+02	4.86E+01	7.61E+00	5.01E+02	3.42E+01	1.94E+01	6.11E+00	1.46E+01	6.15E+00	1.20E+01	6.00E+00	8.31E+00	4.24E+00
10/25/2023 11:20:43	8.29E+02	6.28E+01	1.83E+03	1.50E+02	4.92E+02	5.20E+01	2.74E+03	2.11E+02	1.96E+01	6.02E+00	2.70E+03	2.42E+02	5.00E+01	7.64E+00	5.26E+02	3.57E+01	2.45E+01	6.03E+00	9.87E+00	5.88E+00	8.21E+00	5.79E+00	1.12E+01	4.23E+00
10/25/2023 11:35:43	8.28E+02	6.27E+01	1.81E+03	1.48E+02	4.96E+02	5.23E+01	2.82E+03	2.17E+02	2.68E+01	6.33E+00	2.70E+03	2.42E+02	4.99E+01	7.66E+00	5.06E+02	3.45E+01	2.15E+01	6.00E+00	1.08E+01	6.00E+00	1.89E+01	6.00E+00	1.05E+01	4.23E+00
10/25/2023 11:50:43	8.70E+02	6.55E+01	1.87E+03	1.53E+02	4.97E+02	5.24E+01	2.75E+03	2.12E+02	1.94E+01	5.95E+00	2.75E+03	2.47E+02	4.22E+01	7.54E+00	4.94E+02	3.39E+01	1.64E+01	5.89E+00	2.25E+01	6.01E+00	1.42E+01	5.99E+00	8.50E+00	4.32E+00
10/25/2023 12:05:43	8.69E+02	6.55E+01	1.86E+03	1.52E+02	4.71E+02	5.00E+01	2.75E+03	2.12E+02	2.18E+01	6.08E+00	2.69E+03	2.42E+02	4.43E+01	7.60E+00	5.07E+02	3.46E+01	1.78E+01	5.93E+00	1.07E+01	5.93E+00	1.06E+01	5.87E+00	9.63E+00	4.36E+00
10/25/2023 12:20:43	8.29E+02	6.28E+01	1.85E+03	1.52E+02	4.95E+02	5.23E+01	2.77E+03	2.13E+02	1.48E+01	6.02E+00	2.70E+03	2.43E+02	3.22E+01	7.44E+00	5.19E+02	3.52E+01	1.56E+01	5.95E+00	1.28E+01	5.97E+00	1.72E+01	5.92E+00	4.25E+00	4.29E+00
10/25/2023 12:35:43	8.71E+02	6.56E+01	1.84E+03	1.50E+02	4.85E+02	5.13E+01	2.74E+03	2.11E+02	2.66E+01	6.24E+00	2.71E+03	2.43E+02	4.99E+01	7.68E+00	5.12E+02	3.49E+01	1.70E+01	5.92E+00	1.61E+01	6.01E+00	1.84E+01	5.93E+00	7.75E+00	4.21E+00
10/25/2023 12:50:43	8.49E+02	6.41E+01	1.83E+03	1.50E+02	4.83E+02	5.11E+01	2.70E+03	2.08E+02	2.42E+01	6.26E+00	2.70E+03	2.43E+02	4.85E+01	7.65E+00	5.19E+02	3.52E+01	2.57E+01	6.15E+00	1.35E+01	5.91E+00	1.07E+01	6.00E+00	1.24E+01	4.38E+00
10/25/2023 13:05:43	8.25E+02	6.25E+01	1.84E+03	1.50E+02	5.30E+02	5.56E+01	2.76E+03	2.12E+02	2.26E+01	6.06E+00	2.70E+03	2.42E+02	4.45E+01	7.58E+00	4.92E+02	3.38E+01	1.65E+01	5.98E+00	1.11E+01	5.93E+00	9.07E+00	5.88E+00	8.61E+00	4.41E+00
10/25/2023 13:20:43	8.72E+02	6.57E+01	1.85E+03	1.52E+02	4.62E+02	4.91E+01	2.76E+03	2.12E+02	2.44E+01	6.22E+00	2.74E+03	2.46E+02	4.45E+01	7.50E+00	4.89E+02	3.37E+01	1.23E+01	5.81E+00	8.48E+00	5.93E+00	8.04E+00	5.80E+00	8.89E+00	4.47E+00
10/25/2023 13:35:43	8.21E+02	6.22E+01	1.90E+03	1.55E+02	4.82E+02	5.10E+01	2.73E+03	2.10E+02	3.07E+01	6.39E+00	2.72E+03	2.44E+02	4.73E+01	7.62E+00	5.16E+02	3.51E+01	2.37E+01	6.09E+00	1.78E+01	6.02E+00	2.11E+01	6.06E+00	9.36E+00	4.38E+00
10/25/2023 13:50:43	8.39E+02	6.34E+01	1.85E+03	1.52E+02	4.91E+02	5.20E+01	2.77E+03	2.13E+02	2.59E+01	6.12E+00	2.72E+03	2.45E+02	4.20E+01	7.49E+00	5.05E+02	3.46E+01	2.39E+01	6.02E+00	1.49E+01	5.92E+00	8.51E+00	5.88E+00	5.77E+00	4.25E+00
10/25/2023 14:05:43	8.36E+02	6.32E+01	1.85E+03	1.51E+02	5.00E+02	5.27E+01	2.76E+03	2.12E+02	1.88E+01	6.08E+00	2.68E+03	2.41E+02	4.30E+01	7.64E+00	4.78E+02	3.31E+01	1.87E+01	5.89E+00	1.68E+01	6.10E+00	1.32E+01	5.84E+00	3.50E+00	4.45E+00
10/25/2023 14:20:43	8.21E+02	6.22E+01	1.82E+03	1.49E+02	5.08E+02	5.36E+01	2.75E+03	2.12E+02	1.77E+01	6.09E+00	2.75E+03	2.47E+02	5.08E+01	7.67E+00	5.05E+02	3.45E+01	1.57E+01	5.91E+00	1.54E+01	5.88E+00	2.58E+01	6.10E+00	2.93E+00	4.36E+00
10/25/2023 14:35:43	8.25E+02	6.24E+01	1.84E+03	1.50E+02	5.01E+02	5.29E+01	2.76E+03	2.12E+02	2.41E+01	6.31E+00	2.69E+03	2.41E+02	3.91E+01	7.50E+00	4.99E+02	3.41E+01	2.80E+01	6.13E+00	1.98E+01	6.08E+00	1.80E+01	6.03E+00	8.79E+00	4.48E+00
10/25/2023 14:50:43	8.58E+02	6.47E+01	1.86E+03	1.52E+02	5.20E+02	5.48E+01	2.80E+03	2.15E+02	2.84E+01	6.35E+00	2.70E+03	2.42E+02	4.90E+01	7.61E+00	5.15E+02	3.50E+01	1.40E+01	6.02E+00	1.81E+01	6.04E+00	1.81E+01	5.91E+00	8.13E+00	4.25E+00
10/25/2023 15:05:43	8.78E+02	6.61E+01	1.85E+03	1.52E+02	4.73E+02	5.02E+01	2.74E+03	2.11E+02	1.73E+01	6.10E+00	2.72E+03	2.45E+02	4.62E+01	7.53E+00	5.16E+02	3.51E+01	1.85E+01	6.00E+00	1.49E+01	6.03E+00	9.65E+00	6.06E+00	7.95E+00	4.18E+00
10/25/2023 15:20:43	8.45E+02	6.38E+01	1.80E+03	1.47E+02	5.04E+02	5.31E+01	2.73E+03	2.10E+02	2.76E+01	6.24E+00	2.72E+03	2.44E+02	4.20E+01	7.48E+00	4.90E+02	3.37E+01	1.38E+01	5.81E+00	1.67E+01	6.08E+00	8.32E+00	6.02E+00	9.56E+00	4.44E+00
10/25/2023 15:35:43	8.49E+02	6.41E+01	1.89E+03	1.55E+02	4.99E+02	5.27E+01	2.81E+03	2.16E+02	2.60E+01	6.28E+00	2.76E+03	2.48E+02	4.10E+01	7.50E+00	5.07E+02	3.46E+01	1.97E+01	6.04E+00	7.26E+00	5.98E+00	1.36E+01	5.97E+00	7.10E+00	4.35E+00
10/25/2023 15:50:43	8.54E+02	6.44E+01	1.83E+03	1.50E+02	4.95E+02	5.23E+01	2.77E+03	2.13E+02	2.10E+01	6.12E+00	2.67E+03	2.40E+02	4.99E+01	7.66E+00	4.85E+02	3.34E+01	1.83E+01	5.97E+00	2.14E+01	6.00E+00	7.29E+00	5.87E+00	6.25E+00	4.43E+00
10/25/2023 16:05:43	8.73E+02	6.57E+01	1.85E+03	1.51E+02	5.26E+02	5.53E+01	2.73E+03	2.10E+02	2.82E+01	6.29E+00	2.70E+03	2.42E+02	4.62E+01	7.73E+00	5.02E+02	3.43E+01	8.56E+00	5.67E+00	1.26E+01	5.96E+00	7.38E+00	5.89E+00	9.42E-02	4.37E+00
10/25/2023 16:20:43	8.38E+02	6.34E+01	1.83E+03	1.50E+02	4.82E+02	5.11E+01	2.77E+03	2.13E+02	1.70E+01	6.10E+00	2.67E+03	2.40E+02	4.78E+01	7.62E+00	5.04E+02	3.44E+01	3.11E+01	6.20E+00	1.27E+01	6.16E+00	1.67E+01	6.06E+00	1.15E+01	4.48E+00
10/25/2023 16:35:43	8.40E+02	6.34E+01	1.89E+03	1.55E+02	4.84E+02	5.12E+01	2.83E+03	2.17E+02	2.38E+01	6.20E+00	2.74E+03	2.46E+02	4.64E+01	7.51E+00	5.03E+02	3.43E+01	9.66E+00	5.86E+00	2.03E+01	6.13E+00	1.04E+01	5.88E+00	1.01E+01	4.35E+00
10/25/2023 16:50:43	8.72E+02	6.57E+01	1.86E+03	1.52E+02	4.97E+02	5.26E+01	2.74E+03	2.11E+02	2.61E+01	6.23E+00	2.69E+03	2.42E+02	5.06E+01	7.51E+00	5.49E+02	3.68E+01	1.68E+01	5.97E+00	4.71E+00	5.83E+00	7.29E+00	5.88E+00	7.57E-01	4.38E+00
10/25/2023 17:05:43	8.54E+02	6.45E+01	1.88E+03	1.54E+02	5.06E+02	5.33E+01	2.76E+03	2.12E+02	2.66E+01	6.33E+00	2.66E+03	2.39E+02	3.89E+01	7.56E+00	4.94E+02	3.38E+01	1.61E+01	6.03E+00	1.59E+01	5.95E+00	1.82E+01	5.94E+00	8.90E+00	4.43E+00
10/25/2023 17:20:43	8.43E+02	6.37E+01	1.80E+03	1.48E+02	4.82E+02	5.10E+01	2.72E+03	2.09E+02	2.95E+01	6.27E+00	2.70E+03	2.42E+02	3.91E+01	7.50E+00	4.93E+02	3.39E+01	1.92E+01	5.98E+00	1.37E+01	6.03E+00	1.48E+01	5.78E+00	9.38E+00	4.32E+00
10/25/2023 17:35:43	8.18E+02	6.20E+01	1.86E+03	1.52E+02	4.93E+02	5.21E+01	2.75E+03	2.11E+02	1.10E+01	6.23E+00	2.70E+03	2.42E+02	4.02E+01	7.47E+00	4.85E+02	3.34E+01	1.92E+01	5.94E+00	1.60E+01	6.15E+00	1.23E+01	5.85E+00	4.93E+00	4.34E+00
10/25/2023 17:50:43	8.47E+02	6.39E+01	1.84E+03	1.51E+02	5.11E+02	5.38E+01	2.76E+03	2.12E+02	3.32E+01	6.52E+00	2.70E+03	2.42E+02	3.40E+01	7.28E+00	4.82E+02	3.32E+01	1.33E+01	5.88E+00	1.03E+01	5.89E+00	1.34E+01	5.91E+00	6.54E+00	4.45E+00
10/25/2023 18:05:43	8.77E+02	6.59E+01	1.87E+03	1.53E+02	4.84E+02	5.13E+01	2.74E+03	2.11E+02	2.41E+01	6.30E+00	2.71E+03	2.43E+02	4.86E+01	7.60E+00	4.96E+02	3.39E+01	9.12E+00	5.79E+00	1.18E+01	5.98E+00	5.68E+00	5.84E+00	8.34E+00	4.52E+00
10/25/2023 18:20:43	8.60E+02	6.48E+01	1.92E+03	1.57E+02	4.93E+02	5.21E+01	2.73E+03	2.10E+02	3.03E+01	6.37E+00	2.69E+03	2.42E+02	4.39E+01	7.58E+00	5.06E+02	3.45E+01	1.41E+01	6.05E+00	1.56E+01	5.92E+00	1.88E+01	6.10E+00	9.67E+00	4.39E+00
10/25/2023 18:35:43	8.75E+02	6.58E+01	1.90E+03	1.55E+02	5.35E+02	5.62E+01	2.82E+03	2.17E+02	3.01E+01	6.33E+00	2.73E+03	2.45E+02	3.38E+01	7.33E+00	4.93E+02	3.38E+01	2.10E+01	5.99E+00	2.43E+01	6.10E+00	1.88E+01	5.93E+00	8.91E+00	4.30E+00
10/25/2023 18:50:43	8.29E+02	6.27E+01	1.88E+03	1.54E+02	5.34E+02	5.60E+01	2.78E+03	2.14E+02	2.88E+01	6.43E+00	2.78E+03	2.50E+02	4.83E+01	7.55E+00	5.01E+02	3.43E+01	2.57E+01	6.02E+00	9.45E+00	6.01E+00	8.34E+00	5.93E+00	6.26E+00	4.34E+00
10/25/2023 19:05:43	8.43E+02	6.36E+01	1.91E+03	1.56E+02	4.97E+02	5.25E+01	2.77E+03	2.13E+02	2.26E+01	6.19E+00	2.74E+03	2.46E+02	5.08E+01	7.55E+00	4.85E+02	3.33E+01	1.67E+01	5.93E+00	1.23E+01	5.98E+00	1.44E+01	5.97E+00	6.93E+00	4.46E+00
10/25/2023 19:20:43	8.32E+02	6.29E+01	1.89E+03	1.55E+02	5.14E+02	5.41E+01	2.68E+03	2.06E+02	2.57E+01	6.31E+00	2.72E+03	2.44E+02	3.69E+01	7.37E+00	5.17E+02	3.50E+01	1.16E+01	5.82E+00	1.82E+01	6.03E+00	1.71E+01	5.87E+00	6.55E+00	4.51E+00
10/25/2023 19:35:43	8.33E+02	6.30E+01	1.88E+03	1.54E+02	5.04E+02	5.32E+01	2.77E+03	2.13E+02	3.12E+01	6.43E+00	2.68E+03	2.41E+02	3.34E+01	7.39E+00	5.00E+02	3.42E+01	2.13E+01	5.98E+00	1.33E+01	5.92E+00	1.32E+01	5.89E+00	1.49E+01	4.41E+00
10/25/2023 19:50:43	8.16E+02	6.18E+01	1.86E+03	1.52E+02	4.85E+02	5.13E+01	2.77E+03	2.13E+02	3.19E+01	6.34E+00	2.71E+03	2.43E+02	4.38E+01	7.45E+00	4.95E+02	3.39E+01	1.48E+01	5.93E+00	2.08E+01	5.96E+00	1.88E+01	6.16E+00	4.08E+00	4.34E+00
10/25/2023 20:05:43	8.49E+02	6.41E+01	1.84E+03	1.51E+02	5.10E+02	5.37E+01	2.78E+03	2.14E+02	3.37E+01	6.42E+00	2.69E+03	2.42E+02	4.39E+01	7.38E+00	5.06E+02	3.44E+01	2.00E+01	6.10E+00	1.28E+01	6.06E+00	3.98E+00	6.00E+00	1.46E+01	4.33E+00
10/25/2023 20:20:43	8.34E+02	6.31E+01	1.88E+03	1.54E+02	5.11E+02	5.39E+01	2.70E+03	2.08E+02	2.46E+01	6.18E+00	2.71E+03	2.44E+02	4.56E+01	7.56E+00	4.93E+02	3.38E+01	1.60E+01	5.95E+00	1.41E+01	5.88E+00	1.37E+01	5.94E+00	6.84E+00	4.46E+00
10/25/2023 20:35:43	8.37E+02	6.33E+01	1.90E+03	1.55E+02	5.02E+02	5.31E+01	2.72E+03	2.09E+02	2.28E+01	6.21E+00	2.71E+03	2.43E+02	4.09E+01	7.52E+00	4.78E+02	3.30E+01	1.88E+01	5.86E+00	1.63E+01	6.04E+00	1.67E+01	5.88E+00	9.50E+00	4.48E+00
10/25/2023 20:50:43	8.49E+02	6.41E+01	1.89E+03	1.54E+02	5.06E+02	5.34E+01	2.71E+03	2.09E+02	2.24E+01	6.25E+00	2.70E+03	2.42E+02	4.84E+01	7.63E+00	5.04E+02	3.44E+01	2.11E+01	6.08E+00	2.38E+01	6.29E+00	2.32E+01	6.08E+00	7.23E+00	4.29E+00
10/25/2023 21:05:43	8.25E+02	6.25E+01	1.83E+03	1.50E+02	5.10E+02	5.38E+01	2.76E+03	2.12E+02	2.45E+01	6.23E+00	2.76E+03	2.47E+02	3.63E+01	7.32E+00	4.96E+02	3.39E+01	2.05E+01	6.00E+00	1.25E+01	6.01E+00	2.25E+01	6.21E+00	7.14E+00	4.32E+00
10/25/2023 21:20:43	8.49E+02	6.41E+01	1.84E+03	1.51E+02	4.87E+02	5.16E+01	2.74E+03	2.10E+02	2.07E+01	6.16E+00	2.69E+03	2.42E+02	5.21E+01	7.83E+00	4.80E+02	3.31E+01	1.61E+01	5.99E+00	1.05E+01	6.07E+00	1.64E+01	5.95E+00	8.66E+00	4.34E+00
10/25/2023 21:35:43	8.54E+02	6.44E+01	1.88E+03	1.54E+02	5.05E+02	5.33E+01	2.78E+03	2.14E+02	2.96E+01	6.37E+00	2.68E+03	2.40E+02	4.85E+01	7.70E+00	5.04E+02	3.45E+01	2.62E+01	6.18E+00	7.40E+00	5.93E+00	1.55E+01	5.99E+00	1.15E+01	4.26E+00
10/25/2023 21:50:43	8.27E+02	6.26E+01	1.87E+03	1.53E+02	4.90E+02	5.18E+01	2.71E+03	2.08E+02	2.29E+01	6.20E+00	2.67E+03	2.40E+02	3.95E+01	7.50E+00	5.17E+02	3.50E+01	2.02E+01	5.96E+00	2.10E+01	6.01E+00	2.74E+01	6.18E+00	4.86E+00	4.41E+00
10/25/2023 22:05:43	8.35E+02	6.32E+01	1.86E+03	1.52E+02	4.96E+02	5.25E+01	2.80E+03	2.15E+02	2.94E+01	6.48E+00	2.74E+03	2.46E+02	4.55E+01	7.68E+00	4.92E+02	3.38E+01	1.48E+01	5.97E+00	1.69E+01	6.06E+00	7.99E+00	5.93E+00	4.28E+00	4.47E+00
10/25/2023 22:20:43	8.38E+02	6.34E+01	1.84E+03	1.51E+02	5.02E+02	5.31E+01	2.76E+03	2.12E+02	2.61E+01	6.34E+00	2.71E+03	2.43E+02	5.23E+01	7.84E+00	4.97E+02	3.40E+01	1.64E+01	6.06E+00	1.75E+01	6.20E+00	1.75E+01	6.07E+00	1.26E+01	4.49E+00
10/25/2023 22:35:43	8.51E+02	6.42E+01	1.85E+03	1.52E+02	5.16E+02	5.44E+01	2.82E+03	2.16E+02	3.07E+01	6.31E+00	2.67E+03	2.39E+02	4.10E+01	7.42E+00	4.96E+02	3.39E+01	2.30E+01	6.08E+00	1.48E+01	5.92E+00	1.52E+01	5.92E+00	6.95E+00	4.36E+00
10/25/2023 22:50:43	8.29E+02	6.28E+01	1.85E+03	1.51E+02	5.23E+02	5.50E+01	2.74E+03	2.10E+02	3.61E+01	6.51E+00	2.75E+03	2.46E+02	3.16E+01	7.32E+00	4.87E+02	3.35E+01	2.26E+01	6.03E+00	1.72E+01	6.11E+00	2.95E+00	6.08E+00	1.43E+00	4.35E+00
10/25/2023 23:05:43	8.35E+02	6.32E+01	1.91E+03	1.56E+02	5.12E+02	5.40E+01	2.74E+03	2.11E+02	2.29E+01	6.26E+00	2.72E+03	2.44E+02	4.41E+01	7.61E+00	5.28E+02	3.56E+01	1.57E+01	5.95E+00	9.97E+00	6.08E+00	9.24E+00	6.00E+00	4.96E+00	4.51E+00
10/25/2023 23:20:43	8.18E+02	6.20E+01	1.88E+03	1.54E+02	5.11E+02	5.39E+01	2.75E+03	2.12E+02	2.57E+01	6.29E+00	2.68E+03	2.41E+02	4.27E+01	7.50E+00	4.93E+02	3.38E+01	1.13E+01	5.98E+00	1.14E+01	6.01E+00	1.30E+01	6.01E+00	7.53E+00	4.33E+00
10/25/2023 23:35:43	8.65E+02	6.52E+01	1.81E+03	1.49E+02	5.11E+02	5.39E+01	2.78E+03	2.14E+02	3.20E+01	6.52E+00	2.71E+03	2.43E+02	4.33E+01	7.69E+00	4.97E+02	3.40E+01	1.76E+01	6.12E+00	1.01E+01	5.90E+00	4.19E+00	5.99E+00	8.96E+00	4.47E+00
10/25/2023 23:50:43	8.48E+02	6.41E+01	1.84E+03	1.51E+02	5.10E+02	5.38E+01	2.70E+03	2.08E+02	3.49E+01	6.49E+00	2.73E+03	2.45E+02	4.58E+01	7.58E+00	4.92E+02	3.36E+01	1.67E+01	6.09E+00	2.14E+01	6.16E+00	1.58E+01	5.95E+00	5.05E+00	4.52E+00
10/26/2023 0:05:43	8.80E+02	6.62E+01	1.85E+03	1.52E+02	5.02E+02	5.30E+01	2.76E+03	2.13E+02	2.56E+01	6.35E+00	2.68E+03	2.40E+02	4.00E+01	7.49E+00	5.09E+02	3.46E+01	1.98E+01	5.93E+00	1.49E+01	6.02E+00	4.38E+00	6.09E+00	5.24E+00	4.55E+00
10/26/2023 0:20:43	8.59E+02	6.48E+01	1.78E+03	1.46E+02	5.04E+02	5.33E+01	2.71E+03	2.09E+02	1.91E+01	6.31E+00	2.69E+03	2.42E+02	3.55E+01	7.45E+00	4.81E+02	3.31E+01	1.62E+01	5.99E+00	1.17E+01	6.03E+00	2.28E+01	6.03E+00	7.25E+00	4.41E+00
10/26/2023 0:35:43	8.52E+02	6.44E+01	1.79E+03	1.47E+02	5.15E+02	5.43E+01	2.73E+03	2.10E+02	2.40E+01	6.16E+00	2.69E+03	2.41E+02	4.37E+01	7.67E+00	4.92E+02	3.37E+01	1.98E+01	6.22E+00	1.68E+01	6.01E+00	7.63E+00	5.92E+00	4.20E+00	4.48E+00
10/26/2023 0:50:43	8.45E+02	6.39E+01	1.83E+03	1.50E+02	5.05E+02	5.33E+01	2.73E+03	2.10E+02	1.89E+01	6.33E+00	2.69E+03	2.41E+02	5.15E+01	7.78E+00	4.92E+02	3.37E+01	2.68E+01	6.16E+00	1.29E+01	6.02E+00	1.06E+01	6.03E+00	7.73E+00	4.40E+00
10/26/2023 1:05:43	8.46E+02	6.39E+01	1.80E+03	1.48E+02	5.22E+02	5.49E+01	2.79E+03	2.14E+02	3.08E+01	6.49E+00	2.68E+03	2.41E+02	4.95E+01	7.70E+00	4.97E+02	3.40E+01	1.58E+01	6.08E+00	1.92E+01	6.10E+00	5.05E+00	5.99E+00	3.53E+00	4.50E+00
10/26/2023 1:20:43	8.29E+02	6.28E+01	1.85E+03	1.52E+02	5.22E+02	5.50E+01	2.79E+03	2.15E+02	2.43E+01	6.36E+00	2.76E+03	2.48E+02	3.40E+01	7.46E+00	4.97E+02	3.40E+01	2.28E+01	6.21E+00	1.73E+01	6.22E+00	1.53E+01	6.17E+00	7.16E+00	4.44E+00
10/26/2023 1:35:43	8.65E+02	6.52E+01	1.84E+03	1.51E+02	5.28E+02	5.55E+01	2.74E+03	2.11E+02	1.57E+01	6.27E+00	2.68E+03	2.41E+02	4.81E+01	7.72E+00	4.97E+02	3.40E+01	1.28E+01	5.90E+00	1.66E+01	6.00E+00	1.80E+01	5.99E+00	1.15E+00	4.46E+00
10/26/2023 1:50:43	8.48E+02	6.41E+01	1.82E+03	1.49E+02	5.12E+02	5.40E+01	2.78E+03	2.14E+02	2.44E+01	6.31E+00	2.68E+03	2.41E+02	5.07E+01	7.85E+00	5.18E+02	3.51E+01	2.44E+01	6.14E+00	7.32E+00	5.95E+00	1.38E+01	5.96E+00	1.14E+01	4.46E+00
10/26/2023 2:05:43	8.61E+02	6.49E+01	1.80E+03	1.48E+02	4.97E+02	5.26E+01	2.73E+03	2.10E+02	2.79E+01	6.45E+00	2.65E+03	2.38E+02	4.18E+01	7.61E+00	4.87E+02	3.34E+01	1.69E+01	6.27E+00	1.62E+01	6.20E+00	1.25E+01	6.00E+00	1.15E+00	4.39E+00
10/26/2023 2:20:43	8.36E+02	6.33E+01	1.84E+03	1.51E+02	5.10E+02	5.39E+01	2.76E+03	2.12E+02	2.61E+01	6.35E+00	2.69E+03	2.42E+02	4.55E+01	7.66E+00	5.07E+02	3.45E+01	1.33E+01	6.09E+00	1.80E+01	6.13E+00	1.50E+01	5.97E+00	8.50E+00	4.47E+00
10/26/2023 2:35:43	8.63E+02	6.50E+01	1.83E+03	1.50E+02	5.15E+02	5.43E+01	2.74E+03	2.11E+02	2.70E+01	6.46E+00	2.74E+03	2.46E+02	4.08E+01	7.49E+00	4.97E+02	3.40E+01	2.03E+01	6.17E+00	7.81E+00	6.07E+00	7.83E+00	6.00E+00	7.64E+00	4.36E+00
10/26/2023 2:50:43	8.77E+02	6.60E+01	1.86E+03	1.52E+02	4.97E+02	5.26E+01	2.75E+03	2.11E+02	2.61E+01	6.39E+00	2.67E+03	2.40E+02	3.71E+01	7.59E+00	4.99E+02	3.41E+01	2.14E+01	6.10E+00	2.47E+01	6.22E+00	6.97E+00	6.10E+00	1.01E+01	4.11E+00
10/26/2023 3:05:43	8.58E+02	6.47E+01	1.82E+03	1.50E+02	5.12E+02	5.40E+01	2.77E+03	2.13E+02	3.30E+01	6.49E+00	2.66E+03	2.39E+02	4.73E+01	7.73E+00	5.04E+02	3.44E+01	2.29E+01	6.07E+00	1.30E+01	6.23E+00	1.02E+01	6.03E+00	3.73E+00	4.45E+00
10/26/2023 3:20:43	8.55E+02	6.46E+01	1.84E+03	1.51E+02	5.00E+02	5.28E+01	2.73E+03	2.10E+02	2.90E+01	6.55E+00	2.72E+03	2.44E+02	4.78E+01	7.72E+00	4.96E+02	3.39E+01	1.58E+01	6.06E+00	1.70E+01	6.10E+00	1.60E+01	6.23E+00	7.55E+00	4.41E+00
10/26/2023 3:35:43	8.43E+02	6.37E+01	1.84E+03	1.51E+02	5.18E+02	5.47E+01	2.73E+03	2.10E+02	3.15E+01	6.60E+00	2.71E+03	2.44E+02	4.17E+01	7.59E+00	4.99E+02	3.42E+01	3.20E+01	6.34E+00	1.11E+01	6.09E+00	1.02E+01	5.93E+00	5.74E+00	4.38E+00
10/26/2023 3:50:43	8.55E+02	6.45E+01	1.86E+03	1.52E+02	5.16E+02	5.44E+01	2.74E+03	2.10E+02	3.43E+01	6.65E+00	2.67E+03	2.40E+02	4.63E+01	7.72E+00	5.18E+02	3.52E+01	1.38E+01	6.07E+00	4.19E+00	5.86E+00	1.81E+01	6.00E+00	5.93E+00	4.45E+00
10/26/2023 4:05:43	8.41E+02	6.36E+01	1.84E+03	1.51E+02	4.91E+02	5.20E+01	2.80E+03	2.15E+02	2.47E+01	6.42E+00	2.71E+03	2.43E+02	4.71E+01	7.64E+00	4.92E+02	3.37E+01	2.20E+01	6.05E+00	1.33E+01	6.10E+00	9.27E+00	5.85E+00	5.36E+00	4.20E+00
10/26/2023 4:20:43	8.18E+02	6.21E+01	1.87E+03	1.53E+02	5.02E+02	5.30E+01	2.77E+03	2.13E+02	3.57E+01	6.69E+00	2.72E+03	2.44E+02	4.40E+01	7.67E+00	4.86E+02	3.34E+01	1.56E+01	5.96E+00	1.22E+01	6.15E+00	1.27E+01	6.19E+00	2.49E+00	4.47E+00
10/26/2023 4:35:43	8.49E+02	6.41E+01	1.79E+03	1.47E+02	5.02E+02	5.31E+01	2.74E+03	2.11E+02	2.90E+01	6.60E+00	2.68E+03	2.41E+02	5.35E+01	7.93E+00	5.05E+02	3.44E+01	8.10E+00	6.20E+00	1.33E+01	6.13E+00	1.56E+01	6.21E+00	1.05E+01	4.46E+00
10/26/2023 4:50:43	8.53E+02	6.44E+01	1.84E+03	1.51E+02	5.00E+02	5.29E+01	2.76E+03	2.12E+02	2.29E+01	6.32E+00	2.69E+03	2.42E+02	3.36E+01	7.43E+00	4.80E+02	3.31E+01	1.19E+01	6.03E+00	8.39E+00	6.09E+00	1.06E+01	6.02E+00	3.45E+00	4.55E+00
10/26/2023 5:05:43	8.66E+02	6.53E+01	1.85E+03	1.52E+02	5.31E+02	5.58E+01	2.72E+03	2.09E+02	2.52E+01	6.45E+00	2.71E+03	2.43E+02	5.58E+01	7.95E+00	4.89E+02	3.36E+01	2.23E+01	6.19E+00	1.50E+01	5.99E+00	1.19E+01	6.19E+00	1.13E+01	4.31E+00
10/26/2023 5:20:43	8.84E+02	6.65E+01	1.80E+03	1.48E+02	5.00E+02	5.29E+01	2.74E+03	2.11E+02	1.29E+01	6.31E+00	2.68E+03	2.41E+02	4.39E+01	7.65E+00	4.60E+02	3.21E+01	1.51E+01	6.13E+00	1.83E+01	6.03E+00	2.16E+01	6.21E+00	6.61E+00	4.40E+00
10/26/2023 5:35:43	8.31E+02	6.29E+01	1.87E+03	1.53E+02	5.09E+02	5.38E+01	2.77E+03	2.13E+02	2.83E+01	6.43E+00	2.72E+03	2.44E+02	4.69E+01	7.57E+00	4.88E+02	3.35E+01	1.15E+01	5.98E+00	1.50E+01	6.04E+00	1.19E+01	6.09E+00	5.84E+00	4.50E+00
10/26/2023 5:50:43	8.31E+02	6.29E+01	1.85E+03	1.51E+02	5.27E+02	5.55E+01	2.81E+03	2.16E+02	2.97E+01	6.44E+00	2.74E+03	2.46E+02	5.45E+01	7.92E+00	4.86E+02	3.34E+01	1.55E+01	5.97E+00	1.80E+01	6.10E+00	1.78E+01	6.12E+00	8.24E+00	4.43E+00
10/26/2023 6:05:43	8.32E+02	6.30E+01	1.86E+03	1.52E+02	5.11E+02	5.39E+01	2.77E+03	2.13E+02	2.64E+01	6.43E+00	2.72E+03	2.44E+02	5.39E+01	7.83E+00	4.90E+02	3.36E+01	1.29E+01	6.05E+00	8.57E-01	6.09E+00	2.20E+01	6.09E+00	7.86E+00	4.47E+00
10/26/2023 6:20:43	8.11E+02	6.16E+01	1.84E+03	1.51E+02	4.99E+02	5.27E+01	2.78E+03	2.14E+02	2.50E+01	6.38E+00	2.69E+03	2.42E+02	5.37E+01	7.87E+00	4.82E+02	3.32E+01	2.26E+01	6.22E+00	9.84E+00	5.98E+00	1.44E+01	5.93E+00	2.49E+00	4.40E+00
10/26/2023 6:35:43	8.50E+02	6.42E+01	1.83E+03	1.50E+02	5.15E+02	5.43E+01	2.72E+03	2.09E+02	2.72E+01	6.45E+00	2.67E+03	2.40E+02	4.73E+01	7.69E+00	4.93E+02	3.37E+01	1.72E+01	6.23E+00	1.58E+01	6.20E+00	1.62E+01	6.03E+00	-9.58E-02	4.60E+00
10/26/2023 6:50:43	8.38E+02	6.33E+01	1.85E+03	1.51E+02	5.19E+02	5.47E+01	2.76E+03	2.12E+02	3.00E+01	6.48E+00	2.78E+03	2.50E+02	4.22E+01	7.61E+00	4.88E+02	3.35E+01	1.97E+01	6.22E+00	1.39E+01	6.16E+00	1.06E+01	6.06E+00	1.35E+01	4.34E+00
10/26/2023 7:05:43	8.59E+02	6.48E+01	1.82E+03	1.49E+02	5.28E+02	5.55E+01	2.74E+03	2.10E+02	2.99E+01	6.54E+00	2.68E+03	2.40E+02	4.25E+01	7.73E+00	4.80E+02	3.31E+01	1.51E+01	6.16E+00	1.27E+01	5.95E+00	2.35E+01	6.12E+00	5.47E+00	4.29E+00
10/26/2023 7:20:43	8.89E+02	6.69E+01	1.87E+03	1.53E+02	5.41E+02	5.68E+01	2.76E+03	2.12E+02	3.02E+01	6.57E+00	2.70E+03	2.43E+02	3.91E+01	7.47E+00	4.91E+02	3.37E+01	2.45E+01	6.31E+00	9.85E+00	6.03E+00	1.61E+01	6.10E+00	6.34E+00	4.41E+00
10/26/2023 7:35:43	8.78E+02	6.61E+01	1.85E+03	1.52E+02	5.14E+02	5.43E+01	2.72E+03	2.09E+02	2.69E+01	6.47E+00	2.69E+03	2.41E+02	4.65E+01	7.58E+00	4.90E+02	3.37E+01	8.22E+00	5.97E+00	1.26E+01	6.01E+00	9.60E+00	6.09E+00	-1.25E+00	4.66E+00
10/26/2023 7:50:43	8.42E+02	6.38E+01	1.82E+03	1.49E+02	5.17E+02	5.45E+01	2.75E+03	2.11E+02	3.38E+01	6.51E+00	2.70E+03	2.42E+02	4.55E+01	7.74E+00	4.73E+02	3.27E+01	9.89E+00	6.24E+00	1.33E+01	6.09E+00	1.26E+01	5.97E+00	1.25E+01	4.43E+00
10/26/2023 8:05:43	8.62E+02	6.51E+01	1.84E+03	1.51E+02	5.18E+02	5.46E+01	2.73E+03	2.10E+02	2.18E+01	6.32E+00	2.69E+03	2.41E+02	4.28E+01	7.64E+00	4.82E+02	3.32E+01	2.01E+01	6.14E+00	1.85E+01	6.16E+00	1.27E+01	6.15E+00	8.93E+00	4.56E+00
10/26/2023 8:20:43	8.59E+02	6.48E+01	1.80E+03	1.48E+02	5.00E+02	5.29E+01	2.72E+03	2.09E+02	2.78E+01	6.57E+00	2.76E+03	2.48E+02	4.55E+01	7.71E+00	4.95E+02	3.38E+01	1.98E+01	6.18E+00	1.23E+01	6.11E+00	1.95E+01	6.21E+00	9.42E+00	4.25E+00
10/26/2023 8:35:43	8.78E+02	6.62E+01	1.82E+03	1.49E+02	5.34E+02	5.62E+01	2.75E+03	2.11E+02	1.65E+01	6.34E+00	2.74E+03	2.46E+02	4.87E+01	7.68E+00	4.92E+02	3.37E+01	1.61E+01	6.04E+00	1.95E+01	6.21E+00	7.11E+00	6.12E+00	1.50E+01	4.45E+00
10/26/2023 8:50:43	8.59E+02	6.49E+01	1.82E+03	1.49E+02	5.25E+02	5.52E+01	2.85E+03	2.19E+02	2.29E+01	6.50E+00	2.67E+03	2.40E+02	5.32E+01	7.83E+00	4.89E+02	3.35E+01	1.36E+01	6.16E+00	1.99E+01	6.27E+00	2.20E+01	6.14E+00	7.31E+00	4.38E+00
10/26/2023 9:05:43	8.65E+02	6.53E+01	1.84E+03	1.51E+02	5.26E+02	5.54E+01	2.80E+03	2.15E+02	2.04E+01	6.39E+00	2.68E+03	2.41E+02	4.72E+01	7.72E+00	5.05E+02	3.44E+01	1.10E+01	6.00E+00	1.78E+01	6.18E+00	1.57E+01	6.04E+00	8.94E+00	4.45E+00
10/26/2023 9:20:43	8.87E+02	6.67E+01	1.84E+03	1.51E+02	5.22E+02	5.50E+01	2.77E+03	2.13E+02	2.62E+01	6.41E+00	2.68E+03	2.41E+02	4.31E+01	7.54E+00	5.06E+02	3.45E+01	2.06E+01	6.19E+00	8.14E+00	5.85E+00	9.42E+00	6.16E+00	7.89E+00	4.45E+00
10/26/2023 9:35:43	8.55E+02	6.46E+01	1.82E+03	1.49E+02	5.17E+02	5.45E+01	2.78E+03	2.13E+02	2.69E+01	6.63E+00	2.75E+03	2.47E+02	6.01E+01	8.06E+00	4.86E+02	3.34E+01	1.93E+01	6.29E+00	1.24E+01	6.10E+00	8.85E+00	6.02E+00	9.62E+00	4.48E+00
10/26/2023 9:50:43	8.83E+02	6.65E+01	1.85E+03	1.52E+02	4.91E+02	5.21E+01	2.77E+03	2.13E+02	3.59E+01	6.73E+00	2.72E+03	2.44E+02	4.93E+01	7.76E+00	4.76E+02	3.29E+01	1.93E+01	6.31E+00	8.62E+00	6.07E+00	1.62E+01	6.08E+00	7.69E-01	4.43E+00
10/26/2023 10:05:43	8.71E+02	6.57E+01	1.86E+03	1.52E+02	5.28E+02	5.55E+01	2.76E+03	2.12E+02	2.25E+01	6.47E+00	2.72E+03	2.44E+02	3.51E+01	7.58E+00	4.78E+02	3.30E+01	1.75E+01	6.17E+00	2.26E+01	6.13E+00	1.81E+01	6.10E+00	9.24E+00	4.41E+00
10/26/2023 10:20:43	8.67E+02	6.54E+01	1.79E+03	1.46E+02	5.32E+02	5.60E+01	2.79E+03	2.15E+02	2.46E+01	6.56E+00	2.69E+03	2.41E+02	3.57E+01	7.66E+00	4.69E+02	3.26E+01	1.08E+01	6.03E+00	1.78E+01	6.21E+00	1.35E+01	6.07E+00	2.89E+00	4.45E+00
10/26/2023 10:35:43	8.69E+02	6.56E+01	1.84E+03	1.51E+02	5.43E+02	5.70E+01	2.77E+03	2.13E+02	3.15E+01	6.56E+00	2.68E+03	2.40E+02	4.99E+01	7.83E+00	5.05E+02	3.44E+01	2.03E+01	6.18E+00	1.55E+01	6.16E+00	1.07E+01	6.04E+00	1.00E+01	4.42E+00
10/26/2023 10:50:43	8.71E+02	6.58E+01	1.82E+03	1.49E+02	5.11E+02	5.40E+01	2.69E+03	2.07E+02	2.44E+01	6.43E+00	2.71E+03	2.43E+02	4.99E+01	7.95E+00	4.82E+02	3.32E+01	1.56E+01	6.12E+00	1.76E+01	6.16E+00	1.94E+01	6.11E+00	8.18E+00	4.56E+00
10/26/2023 11:05:43	8.85E+02	6.66E+01	1.84E+03	1.51E+02	5.27E+02	5.55E+01	2.78E+03	2.14E+02	1.88E+01	6.46E+00	2.72E+03	2.44E+02	5.23E+01	7.86E+00	5.07E+02	3.45E+01	2.05E+01	6.15E+00	1.25E+01	6.03E+00	1.20E+01	5.95E+00	8.09E+00	4.37E+00
10/26/2023 11:20:43	8.34E+02	6.32E+01	1.85E+03	1.51E+02	5.14E+02	5.42E+01	2.78E+03	2.14E+02	3.56E+01	6.81E+00	2.68E+03	2.41E+02	4.14E+01	7.58E+00	4.83E+02	3.33E+01	1.59E+01	6.11E+00	9.59E+00	6.16E+00	1.60E+01	6.06E+00	1.19E+01	4.44E+00
10/26/2023 11:35:43	8.86E+02	6.68E+01	1.85E+03	1.52E+02	5.28E+02	5.56E+01	2.73E+03	2.10E+02	2.90E+01	6.44E+00	2.67E+03	2.39E+02	4.80E+01	8.37E+00	4.78E+02	3.29E+01	1.45E+01	6.13E+00	1.49E+01	6.18E+00	9.05E+00	6.07E+00	-1.73E+00	4.48E+00
10/26/2023 11:50:43	8.57E+02	6.47E+01	1.78E+03	1.46E+02	5.46E+02	5.73E+01	2.74E+03	2.11E+02	2.82E+01	6.43E+00	2.71E+03	2.43E+02	5.02E+01	8.54E+00	4.79E+02	3.30E+01	2.79E+01	6.23E+00	1.04E+01	6.16E+00	1.46E+01	6.14E+00	2.22E+00	4.63E+00
10/26/2023 12:05:43	8.74E+02	6.59E+01	1.81E+03	1.48E+02	4.93E+02	5.23E+01	2.79E+03	2.15E+02	3.22E+01	6.63E+00	2.69E+03	2.41E+02	4.08E+01	8.31E+00	4.78E+02	3.30E+01	1.56E+01	6.03E+00	2.22E+01	6.17E+00	1.51E+01	6.07E+00	6.36E+00	4.47E+00
10/26/2023 12:20:43	8.65E+02	6.53E+01	1.83E+03	1.50E+02	5.24E+02	5.52E+01	2.73E+03	2.10E+02	2.60E+01	6.50E+00	2.72E+03	2.44E+02	5.30E+01	8.65E+00	4.71E+02	3.26E+01	2.01E+01	6.21E+00	1.25E+01	6.18E+00	1.21E+01	5.94E+00	1.07E+01	4.48E+00
10/26/2023 12:35:43	8.52E+02	6.44E+01	1.82E+03	1.50E+02	5.29E+02	5.57E+01	2.78E+03	2.14E+02	2.28E+01	6.47E+00	2.75E+03	2.47E+02	6.25E+01	8.66E+00	4.92E+02	3.37E+01	1.59E+01	6.13E+00	1.56E+01	6.06E+00	1.34E+01	6.06E+00	1.19E+01	4.33E+00
10/26/2023 12:50:43	8.67E+02	6.54E+01	1.87E+03	1.53E+02	5.28E+02	5.56E+01	2.76E+03	2.12E+02	2.36E+01	6.44E+00	2.65E+03	2.38E+02	4.41E+01	8.42E+00	4.96E+02	3.40E+01	2.56E+01	6.19E+00	1.88E+01	6.21E+00	1.14E+01	6.13E+00	8.48E+00	4.44E+00
10/26/2023 13:05:43	8.77E+02	6.61E+01	1.83E+03	1.50E+02	5.39E+02	5.67E+01	2.75E+03	2.11E+02	3.48E+01	6.67E+00	2.72E+03	2.44E+02	4.49E+01	8.44E+00	4.69E+02	3.25E+01	2.03E+01	6.24E+00	1.15E+01	6.12E+00	1.43E+01	6.07E+00	1.28E+01	4.24E+00
10/26/2023 13:20:43	8.71E+02	6.57E+01	1.87E+03	1.53E+02	5.32E+02	5.60E+01	2.73E+03	2.10E+02	2.47E+01	6.58E+00	2.73E+03	2.45E+02	5.42E+01	8.69E+00	4.89E+02	3.36E+01	1.31E+01	6.13E+00	1.68E+01	6.18E+00	2.12E+01	6.14E+00	5.20E+00	4.45E+00
10/26/2023 13:35:43	8.76E+02	6.60E+01	1.87E+03	1.53E+02	5.42E+02	5.70E+01	2.74E+03	2.10E+02	3.57E+01	6.85E+00	2.69E+03	2.42E+02	5.28E+01	8.65E+00	4.91E+02	3.37E+01	1.42E+01	6.17E+00	1.29E+01	6.22E+00	2.36E+01	6.31E+00	1.02E+01	4.44E+00
10/26/2023 13:50:43	8.28E+02	6.28E+01	1.82E+03	1.49E+02	5.12E+02	5.41E+01	2.72E+03	2.09E+02	2.67E+01	6.46E+00	2.71E+03	2.43E+02	5.43E+01	8.65E+00	4.81E+02	3.31E+01	2.04E+01	6.08E+00	2.16E+01	6.08E+00	2.01E+01	6.02E+00	2.89E-01	4.56E+00
10/26/2023 14:05:43	8.22E+02	6.24E+01	1.81E+03	1.48E+02	5.38E+02	5.65E+01	2.72E+03	2.09E+02	2.50E+01	6.39E+00	2.74E+03	2.46E+02	4.67E+01	8.41E+00	4.87E+02	3.35E+01	1.48E+01	6.02E+00	1.69E+01	6.12E+00	1.49E+01	5.96E+00	7.42E+00	4.62E+00
10/26/2023 14:20:43	8.55E+02	6.46E+01	1.85E+03	1.52E+02	5.29E+02	5.57E+01	2.77E+03	2.13E+02	2.68E+01	6.64E+00	2.71E+03	2.43E+02	4.86E+01	8.56E+00	4.88E+02	3.35E+01	1.49E+01	5.93E+00	1.09E+01	6.13E+00	8.58E+00	5.95E+00	5.30E+00	4.43E+00
10/26/2023 14:35:43	8.57E+02	6.47E+01	1.83E+03	1.50E+02	5.21E+02	5.49E+01	2.71E+03	2.09E+02	1.94E+01	6.45E+00	2.64E+03	2.37E+02	4.95E+01	8.35E+00	4.79E+02	3.31E+01	1.11E+01	5.99E+00	4.90E+00	6.15E+00	1.72E+01	6.01E+00	4.34E+00	4.25E+00
10/26/2023 14:50:43	8.46E+02	6.39E+01	1.84E+03	1.51E+02	5.64E+02	5.92E+01	2.78E+03	2.14E+02	2.58E+01	6.59E+00	2.74E+03	2.46E+02	4.90E+01	8.35E+00	5.04E+02	3.43E+01	1.60E+01	5.90E+00	1.10E+01	5.99E+00	1.93E+01	6.14E+00	4.72E+00	4.46E+00
10/26/2023 15:05:43	8.50E+02	6.41E+01	1.89E+03	1.55E+02	5.29E+02	5.57E+01	2.76E+03	2.12E+02	3.23E+01	6.67E+00	2.71E+03	2.43E+02	4.27E+01	8.52E+00	4.67E+02	3.24E+01	2.38E+01	6.07E+00	1.87E+01	6.08E+00	1.20E+01	6.10E+00	5.97E+00	4.47E+00
10/26/2023 15:20:43	8.66E+02	6.53E+01	1.87E+03	1.53E+02	5.59E+02	5.86E+01	2.81E+03	2.16E+02	2.72E+01	6.53E+00	2.70E+03	2.42E+02	5.77E+01	8.56E+00	5.01E+02	3.42E+01	1.90E+01	5.97E+00	1.62E+01	6.03E+00	1.08E+01	6.13E+00	-1.06E+00	4.44E+00
10/26/2023 15:35:43	8.20E+02	6.23E+01	1.87E+03	1.53E+02	5.14E+02	5.43E+01	2.74E+03	2.10E+02	3.04E+01	6.75E+00	2.74E+03	2.46E+02	4.14E+01	8.34E+00	5.03E+02	3.43E+01	1.64E+01	5.93E+00	1.65E+01	6.19E+00	1.61E+01	5.93E+00	7.23E+00	4.35E+00
10/26/2023 15:50:43	8.56E+02	6.46E+01	1.84E+03	1.51E+02	5.21E+02	5.50E+01	2.74E+03	2.11E+02	3.20E+01	6.59E+00	2.67E+03	2.40E+02	5.68E+01	8.70E+00	4.89E+02	3.36E+01	1.43E+01	6.05E+00	1.38E+01	6.03E+00	1.47E+01	6.01E+00	7.03E+00	4.34E+00
10/26/2023 16:05:43	8.41E+02	6.36E+01	1.85E+03	1.52E+02	5.32E+02	5.60E+01	2.78E+03	2.14E+02	2.84E+01	6.56E+00	2.68E+03	2.41E+02	5.25E+01	8.52E+00	4.98E+02	3.40E+01	2.50E+01	6.12E+00	1.77E+01	6.17E+00	1.48E+01	6.06E+00	1.08E+01	4.59E+00
10/26/2023 16:20:43	8.14E+02	6.17E+01	1.90E+03	1.56E+02	5.24E+02	5.52E+01	2.81E+03	2.16E+02	3.16E+01	6.70E+00	2.70E+03	2.43E+02	5.35E+01	8.69E+00	4.82E+02	3.32E+01	1.74E+01	5.96E+00	9.80E+00	6.03E+00	9.54E+00	5.97E+00	1.24E+01	4.39E+00
10/26/2023 16:35:43	8.00E+02	6.07E+01	1.93E+03	1.58E+02	5.04E+02	5.34E+01	2.75E+03	2.12E+02	2.72E+01	6.49E+00	2.63E+03	2.36E+02	4.96E+01	8.33E+00	4.88E+02	3.35E+01	1.01E+01	5.97E+00	1.48E+01	5.90E+00	7.51E+00	6.05E+00	1.35E+00	4.46E+00
10/26/2023 16:50:43	8.38E+02	6.33E+01	1.86E+03	1.53E+02	5.22E+02	5.50E+01	2.74E+03	2.11E+02	3.06E+01	6.60E+00	2.70E+03	2.42E+02	5.54E+01	8.57E+00	5.13E+02	3.47E+01	1.87E+01	5.95E+00	9.31E+00	6.06E+00	1.59E+01	5.99E+00	1.57E+01	4.43E+00
10/26/2023 17:05:43	8.32E+02	6.29E+01	1.90E+03	1.56E+02	5.61E+02	5.89E+01	2.77E+03	2.13E+02	3.27E+01	6.65E+00	2.68E+03	2.40E+02	3.52E+01	8.14E+00	4.94E+02	3.38E+01	8.54E+00	5.97E+00	8.54E+00	6.01E+00	6.46E+00	6.12E+00	1.09E+01	4.55E+00
10/26/2023 17:20:43	8.14E+02	6.18E+01	1.92E+03	1.57E+02	5.18E+02	5.47E+01	2.73E+03	2.10E+02	4.14E+01	7.05E+00	2.67E+03	2.40E+02	4.00E+01	8.25E+00	4.70E+02	3.26E+01	2.06E+01	5.89E+00	1.52E+01	6.11E+00	1.68E+01	6.00E+00	1.24E+01	4.43E+00
10/26/2023 17:35:43	8.43E+02	6.37E+01	1.93E+03	1.58E+02	4.99E+02	5.28E+01	2.74E+03	2.11E+02	2.29E+01	6.51E+00	2.67E+03	2.40E+02	5.26E+01	8.44E+00	4.73E+02	3.27E+01	1.92E+01	6.03E+00	1.44E+01	6.08E+00	1.43E+01	6.01E+00	6.07E+00	4.49E+00
10/26/2023 17:50:43	8.40E+02	6.35E+01	1.95E+03	1.59E+02	5.14E+02	5.43E+01	2.78E+03	2.14E+02	2.89E+01	6.56E+00	2.66E+03	2.39E+02	5.03E+01	8.49E+00	5.02E+02	3.42E+01	1.44E+01	5.93E+00	2.49E+01	6.26E+00	7.52E+00	5.96E+00	1.09E+01	4.53E+00
10/26/2023 18:05:43	8.06E+02	6.11E+01	1.92E+03	1.57E+02	5.40E+02	5.68E+01	2.77E+03	2.13E+02	3.47E+01	6.71E+00	2.73E+03	2.45E+02	5.02E+01	8.38E+00	4.82E+02	3.31E+01	1.88E+01	5.92E+00	1.56E+01	6.08E+00	2.02E+01	6.22E+00	9.45E+00	4.48E+00
10/26/2023 18:20:43	8.20E+02	6.21E+01	1.94E+03	1.59E+02	5.45E+02	5.73E+01	2.74E+03	2.11E+02	2.49E+01	6.42E+00	2.72E+03	2.44E+02	4.78E+01	8.47E+00	4.82E+02	3.31E+01	2.45E+01	5.98E+00	1.37E+01	5.93E+00	1.83E+01	5.97E+00	4.63E+00	4.52E+00
10/26/2023 18:35:43	8.22E+02	6.22E+01	1.91E+03	1.57E+02	5.36E+02	5.64E+01	2.75E+03	2.12E+02	3.08E+01	6.68E+00	2.68E+03	2.41E+02	5.14E+01	8.51E+00	4.67E+02	3.23E+01	2.10E+01	6.05E+00	1.89E+01	6.20E+00	1.84E+01	6.18E+00	1.07E+01	4.47E+00
10/26/2023 18:50:43	8.12E+02	6.15E+01	1.95E+03	1.60E+02	5.16E+02	5.45E+01	2.74E+03	2.11E+02	3.18E+01	6.57E+00	2.69E+03	2.42E+02	3.85E+01	8.28E+00	4.71E+02	3.25E+01	1.28E+01	5.88E+00	1.99E+01	6.09E+00	1.52E+01	6.01E+00	9.84E+00	4.48E+00
10/26/2023 19:05:43	8.09E+02	6.13E+01	1.92E+03	1.57E+02	5.17E+02	5.46E+01	2.77E+03	2.13E+02	2.46E+01	6.58E+00	2.70E+03	2.42E+02	5.28E+01	8.63E+00	4.84E+02	3.32E+01	1.58E+01	5.91E+00	5.96E+00	5.92E+00	1.53E+01	6.15E+00	7.43E+00	4.53E+00
10/26/2023 19:20:43	8.00E+02	6.08E+01	1.94E+03	1.59E+02	5.08E+02	5.37E+01	2.78E+03	2.14E+02	3.33E+01	6.64E+00	2.69E+03	2.42E+02	5.14E+01	8.60E+00	4.84E+02	3.32E+01	1.58E+01	6.02E+00	1.97E+01	6.16E+00	1.77E+01	6.09E+00	8.59E+00	4.47E+00
10/26/2023 19:35:43	8.41E+02	6.35E+01	1.92E+03	1.57E+02	5.20E+02	5.49E+01	2.69E+03	2.07E+02	3.07E+01	6.62E+00	2.69E+03	2.41E+02	4.88E+01	8.40E+00	4.97E+02	3.39E+01	1.32E+01	5.94E+00	9.33E+00	6.07E+00	1.73E+01	6.15E+00	9.66E-02	4.53E+00
10/26/2023 19:50:43	8.11E+02	6.14E+01	1.89E+03	1.55E+02	5.36E+02	5.65E+01	2.71E+03	2.09E+02	2.88E+01	6.53E+00	2.71E+03	2.43E+02	4.83E+01	8.31E+00	4.46E+02	3.12E+01	1.94E+01	6.06E+00	1.24E+01	6.01E+00	1.54E+01	6.15E+00	3.28E+00	4.49E+00
10/26/2023 20:05:43	7.89E+02	6.00E+01	1.94E+03	1.59E+02	5.17E+02	5.46E+01	2.74E+03	2.11E+02	3.46E+01	6.85E+00	2.70E+03	2.43E+02	4.89E+01	8.49E+00	4.80E+02	3.31E+01	1.45E+01	5.74E+00	1.60E+01	6.08E+00	1.13E+01	6.08E+00	5.60E+00	4.51E+00
10/26/2023 20:20:43	8.28E+02	6.26E+01	1.95E+03	1.60E+02	5.42E+02	5.69E+01	2.77E+03	2.13E+02	2.51E+01	6.50E+00	2.73E+03	2.45E+02	3.07E+01	8.20E+00	4.94E+02	3.37E+01	2.20E+01	6.17E+00	1.58E+01	6.04E+00	7.92E+00	6.07E+00	8.02E+00	4.42E+00
10/26/2023 20:35:43	8.33E+02	6.29E+01	1.92E+03	1.57E+02	5.38E+02	5.66E+01	2.80E+03	2.15E+02	2.54E+01	6.54E+00	2.70E+03	2.43E+02	5.95E+01	8.74E+00	4.76E+02	3.28E+01	1.27E+01	6.04E+00	1.88E+01	6.19E+00	7.63E+00	6.08E+00	9.28E+00	4.39E+00
10/26/2023 20:50:43	7.92E+02	6.02E+01	1.94E+03	1.59E+02	5.30E+02	5.59E+01	2.72E+03	2.09E+02	2.25E+01	6.42E+00	2.71E+03	2.44E+02	5.04E+01	8.51E+00	4.79E+02	3.30E+01	8.00E+00	5.91E+00	2.00E+01	6.15E+00	1.76E+01	6.23E+00	8.22E+00	4.42E+00
10/26/2023 21:05:43	8.21E+02	6.22E+01	1.92E+03	1.57E+02	5.15E+02	5.44E+01	2.76E+03	2.12E+02	2.81E+01	6.47E+00	2.75E+03	2.47E+02	5.84E+01	8.54E+00	4.69E+02	3.25E+01	2.07E+01	6.17E+00	9.16E+00	6.06E+00	2.89E+01	6.23E+00	4.26E+00	4.35E+00
10/26/2023 21:20:43	8.25E+02	6.24E+01	1.98E+03	1.62E+02	5.47E+02	5.75E+01	2.77E+03	2.13E+02	1.87E+01	6.39E+00	2.66E+03	2.39E+02	4.41E+01	8.31E+00	4.61E+02	3.20E+01	2.70E+00	6.05E+00	1.78E+01	6.10E+00	1.41E+01	5.90E+00	3.48E+00	4.55E+00
10/26/2023 21:35:43	8.37E+02	6.33E+01	1.96E+03	1.60E+02	5.20E+02	5.49E+01	2.72E+03	2.09E+02	3.74E+01	6.90E+00	2.68E+03	2.41E+02	5.56E+01	8.67E+00	4.62E+02	3.20E+01	1.26E+01	5.99E+00	2.60E+00	5.97E+00	2.32E+01	6.09E+00	1.08E+01	4.61E+00
10/26/2023 21:50:43	7.97E+02	6.05E+01	2.00E+03	1.64E+02	5.29E+02	5.57E+01	2.74E+03	2.10E+02	2.10E+01	6.55E+00	2.74E+03	2.46E+02	5.30E+01	8.57E+00	4.87E+02	3.34E+01	1.72E+01	5.97E+00	1.02E+01	5.97E+00	1.42E+01	6.17E+00	9.97E+00	4.46E+00
10/26/2023 22:05:43	8.14E+02	6.17E+01	1.97E+03	1.61E+02	5.11E+02	5.40E+01	2.71E+03	2.09E+02	2.72E+01	6.45E+00	2.67E+03	2.40E+02	3.69E+01	8.18E+00	4.70E+02	3.24E+01	6.05E+00	5.93E+00	1.34E+01	6.13E+00	1.56E+01	6.02E+00	1.02E+01	4.48E+00
10/26/2023 22:20:43	7.92E+02	6.02E+01	1.98E+03	1.62E+02	5.19E+02	5.48E+01	2.76E+03	2.12E+02	2.88E+01	6.60E+00	2.70E+03	2.43E+02	5.34E+01	8.61E+00	4.87E+02	3.33E+01	7.85E+00	5.98E+00	1.16E+01	6.08E+00	1.20E+01	5.98E+00	9.10E+00	4.51E+00
10/26/2023 22:35:43	8.41E+02	6.35E+01	1.93E+03	1.58E+02	5.51E+02	5.79E+01	2.79E+03	2.15E+02	3.53E+01	6.79E+00	2.70E+03	2.42E+02	5.33E+01	8.68E+00	4.68E+02	3.24E+01	1.04E+01	5.86E+00	3.38E+00	6.14E+00	1.27E+01	6.00E+00	1.01E+01	4.52E+00
10/26/2023 22:50:43	8.17E+02	6.19E+01	1.95E+03	1.60E+02	5.33E+02	5.61E+01	2.67E+03	2.06E+02	3.31E+01	6.71E+00	2.68E+03	2.41E+02	3.97E+01	8.25E+00	4.49E+02	3.13E+01	1.67E+01	5.90E+00	2.87E+01	6.32E+00	2.22E+01	6.15E+00	1.62E+01	4.36E+00
10/26/2023 23:05:43	8.58E+02	6.47E+01	2.00E+03	1.64E+02	5.21E+02	5.50E+01	2.77E+03	2.13E+02	3.00E+01	6.78E+00	2.69E+03	2.42E+02	4.23E+01	8.53E+00	4.47E+02	3.12E+01	1.14E+01	6.03E+00	1.91E+01	6.21E+00	1.39E+01	6.04E+00	4.65E+00	4.55E+00
10/26/2023 23:20:43	8.31E+02	6.28E+01	2.00E+03	1.64E+02	5.45E+02	5.73E+01	2.77E+03	2.13E+02	2.72E+01	6.63E+00	2.65E+03	2.38E+02	5.00E+01	8.35E+00	4.65E+02	3.21E+01	1.18E+01	6.04E+00	3.09E+00	6.03E+00	1.35E+01	6.07E+00	9.30E+00	4.50E+00
10/26/2023 23:35:43	8.26E+02	6.25E+01	2.07E+03	1.69E+02	5.20E+02	5.49E+01	2.71E+03	2.08E+02	2.45E+01	6.63E+00	2.69E+03	2.42E+02	5.32E+01	8.44E+00	4.75E+02	3.27E+01	9.61E+00	5.87E+00	1.18E+01	6.00E+00	1.07E+01	6.08E+00	1.09E+01	4.52E+00
10/26/2023 23:50:43	8.03E+02	6.09E+01	2.05E+03	1.67E+02	5.28E+02	5.57E+01	2.74E+03	2.11E+02	2.85E+01	6.55E+00	2.67E+03	2.40E+02	4.31E+01	8.40E+00	4.67E+02	3.23E+01	1.07E+01	5.83E+00	1.46E+01	6.11E+00	7.46E+00	6.04E+00	1.09E+01	4.50E+00
10/27/2023 0:05:43	8.26E+02	6.25E+01	2.05E+03	1.68E+02	5.08E+02	5.38E+01	2.66E+03	2.05E+02	2.09E+01	6.52E+00	2.70E+03	2.43E+02	5.48E+01	8.60E+00	4.40E+02	3.09E+01	2.38E+01	6.06E+00	1.34E+01	6.08E+00	8.34E+00	6.18E+00	1.43E+01	4.49E+00
10/27/2023 0:20:43	8.47E+02	6.39E+01	2.05E+03	1.68E+02	5.48E+02	5.76E+01	2.69E+03	2.07E+02	3.59E+01	6.75E+00	2.64E+03	2.38E+02	4.52E+01	8.47E+00	4.72E+02	3.25E+01	8.40E+00	5.88E+00	1.32E+01	6.00E+00	1.57E+01	6.00E+00	4.85E+00	4.45E+00
10/27/2023 0:35:43	8.30E+02	6.27E+01	2.06E+03	1.68E+02	5.20E+02	5.49E+01	2.73E+03	2.10E+02	3.22E+01	6.68E+00	2.70E+03	2.43E+02	4.09E+01	8.49E+00	4.72E+02	3.25E+01	1.38E+01	5.95E+00	1.59E+01	6.02E+00	1.79E+01	6.00E+00	5.43E+00	4.54E+00
10/27/2023 0:50:43	8.00E+02	6.07E+01	2.07E+03	1.69E+02	5.27E+02	5.56E+01	2.70E+03	2.08E+02	2.15E+01	6.50E+00	2.67E+03	2.40E+02	4.39E+01	8.27E+00	4.54E+02	3.17E+01	8.21E+00	5.92E+00	1.01E+01	6.23E+00	9.61E+00	6.11E+00	9.12E+00	4.40E+00
10/27/2023 1:05:43	8.28E+02	6.27E+01	2.02E+03	1.65E+02	5.32E+02	5.60E+01	2.73E+03	2.10E+02	3.16E+01	6.70E+00	2.63E+03	2.36E+02	5.93E+01	8.61E+00	4.74E+02	3.26E+01	1.21E+01	6.08E+00	2.01E+01	6.22E+00	8.54E+00	6.11E+00	8.44E+00	4.30E+00
10/27/2023 1:20:43	8.16E+02	6.18E+01	2.03E+03	1.66E+02	5.13E+02	5.42E+01	2.77E+03	2.13E+02	2.84E+01	6.66E+00	2.72E+03	2.44E+02	5.07E+01	8.41E+00	4.95E+02	3.37E+01	1.03E+01	5.81E+00	1.50E+01	6.05E+00	6.21E+00	6.01E+00	1.02E+01	4.39E+00
10/27/2023 1:35:43	8.24E+02	6.23E+01	2.00E+03	1.64E+02	5.48E+02	5.76E+01	2.75E+03	2.11E+02	3.08E+01	6.62E+00	2.63E+03	2.36E+02	4.77E+01	8.39E+00	4.73E+02	3.26E+01	1.03E+01	5.97E+00	1.59E+01	5.98E+00	1.33E+01	6.10E+00	7.66E+00	4.35E+00
10/27/2023 1:50:43	8.19E+02	6.20E+01	2.06E+03	1.68E+02	5.13E+02	5.42E+01	2.80E+03	2.15E+02	2.86E+01	6.64E+00	2.71E+03	2.43E+02	5.83E+01	8.57E+00	4.79E+02	3.28E+01	1.24E+01	5.86E+00	1.39E+01	5.93E+00	1.24E+01	6.16E+00	7.18E+00	4.52E+00
10/27/2023 2:05:43	7.98E+02	6.06E+01	2.05E+03	1.67E+02	5.26E+02	5.55E+01	2.71E+03	2.09E+02	2.64E+01	6.72E+00	2.68E+03	2.41E+02	4.72E+01	8.45E+00	4.70E+02	3.24E+01	1.12E+01	6.10E+00	8.70E+00	6.16E+00	1.92E+01	6.04E+00	3.69E+00	4.49E+00
10/27/2023 2:20:43	8.19E+02	6.21E+01	2.05E+03	1.68E+02	5.43E+02	5.71E+01	2.66E+03	2.05E+02	4.05E+01	7.13E+00	2.65E+03	2.38E+02	5.14E+01	8.49E+00	4.32E+02	3.05E+01	1.59E+01	5.84E+00	2.07E+01	6.17E+00	1.66E+01	6.01E+00	1.26E+00	4.51E+00
10/27/2023 2:35:43	8.10E+02	6.14E+01	2.09E+03	1.71E+02	5.23E+02	5.51E+01	2.72E+03	2.09E+02	2.54E+01	6.66E+00	2.73E+03	2.45E+02	3.91E+01	8.39E+00	4.67E+02	3.23E+01	6.26E+00	5.93E+00	9.96E+00	6.16E+00	6.21E+00	6.04E+00	6.50E+00	4.38E+00
10/27/2023 2:50:43	8.09E+02	6.13E+01	2.01E+03	1.64E+02	5.31E+02	5.59E+01	2.74E+03	2.10E+02	3.48E+01	6.84E+00	2.69E+03	2.42E+02	4.45E+01	8.25E+00	4.62E+02	3.20E+01	4.29E+00	5.90E+00	8.41E+00	6.01E+00	1.40E+01	6.11E+00	1.31E+01	4.53E+00
10/27/2023 3:05:43	7.91E+02	6.02E+01	2.07E+03	1.69E+02	5.48E+02	5.76E+01	2.68E+03	2.06E+02	2.88E+01	6.70E+00	2.65E+03	2.38E+02	4.48E+01	8.35E+00	4.70E+02	3.24E+01	1.91E+01	5.95E+00	2.16E+01	6.28E+00	1.51E+01	6.09E+00	7.28E+00	4.32E+00
10/27/2023 3:20:43	7.88E+02	5.99E+01	2.03E+03	1.66E+02	5.41E+02	5.69E+01	2.75E+03	2.11E+02	3.36E+01	6.74E+00	2.74E+03	2.46E+02	4.62E+01	8.37E+00	4.43E+02	3.10E+01	8.51E+00	5.92E+00	1.86E+01	6.17E+00	1.81E+01	6.08E+00	6.02E+00	4.47E+00
10/27/2023 3:35:43	8.18E+02	6.19E+01	2.04E+03	1.67E+02	5.33E+02	5.61E+01	2.74E+03	2.11E+02	2.90E+01	6.70E+00	2.72E+03	2.45E+02	4.65E+01	8.40E+00	4.56E+02	3.17E+01	1.02E+01	5.86E+00	7.93E+00	6.09E+00	1.55E+01	6.01E+00	8.06E+00	4.41E+00
10/27/2023 3:50:43	8.02E+02	6.08E+01	2.03E+03	1.66E+02	5.13E+02	5.43E+01	2.78E+03	2.14E+02	3.12E+01	6.70E+00	2.63E+03	2.36E+02	4.56E+01	8.39E+00	4.62E+02	3.20E+01	1.37E+01	5.95E+00	1.05E+01	6.04E+00	1.58E+01	6.18E+00	7.77E+00	4.51E+00
10/27/2023 4:05:43	8.06E+02	6.10E+01	2.05E+03	1.68E+02	5.14E+02	5.44E+01	2.76E+03	2.12E+02	3.59E+01	6.85E+00	2.68E+03	2.41E+02	4.48E+01	8.42E+00	4.46E+02	3.12E+01	8.42E+00	5.96E+00	2.40E+01	6.27E+00	2.38E+01	6.12E+00	6.12E+00	4.50E+00
10/27/2023 4:20:43	8.17E+02	6.18E+01	2.04E+03	1.67E+02	5.32E+02	5.60E+01	2.76E+03	2.12E+02	3.35E+01	6.78E+00	2.75E+03	2.47E+02	3.63E+01	8.42E+00	4.70E+02	3.24E+01	1.71E+01	6.13E+00	1.55E+01	6.22E+00	1.90E+01	6.16E+00	3.69E+00	4.35E+00
10/27/2023 4:35:43	7.86E+02	5.98E+01	2.05E+03	1.68E+02	5.37E+02	5.66E+01	2.74E+03	2.11E+02	3.28E+01	6.71E+00	2.74E+03	2.46E+02	4.42E+01	8.39E+00	4.58E+02	3.18E+01	6.64E+00	5.94E+00	2.24E+01	6.19E+00	6.80E+00	6.07E+00	1.75E+00	4.43E+00
10/27/2023 4:50:43	8.12E+02	6.15E+01	2.07E+03	1.70E+02	5.70E+02	5.97E+01	2.75E+03	2.11E+02	2.74E+01	6.59E+00	2.69E+03	2.41E+02	4.80E+01	8.43E+00	4.67E+02	3.22E+01	1.83E+01	5.99E+00	1.04E+01	6.17E+00	1.66E+01	6.01E+00	1.13E+01	4.58E+00
10/27/2023 5:05:43	8.20E+02	6.21E+01	2.00E+03	1.64E+02	5.38E+02	5.67E+01	2.74E+03	2.11E+02	2.57E+01	6.59E+00	2.72E+03	2.44E+02	4.59E+01	8.43E+00	4.38E+02	3.07E+01	1.28E+01	5.88E+00	1.28E+01	6.07E+00	2.32E+01	6.13E+00	1.17E+01	4.39E+00
10/27/2023 5:20:43	8.00E+02	6.07E+01	2.06E+03	1.68E+02	5.43E+02	5.71E+01	2.70E+03	2.08E+02	2.72E+01	6.62E+00	2.70E+03	2.42E+02	5.32E+01	8.52E+00	4.69E+02	3.24E+01	1.25E+01	5.90E+00	2.42E+00	6.13E+00	1.73E+01	6.12E+00	1.03E+01	4.48E+00
10/27/2023 5:35:43	7.81E+02	5.94E+01	2.03E+03	1.66E+02	5.49E+02	5.78E+01	2.74E+03	2.11E+02	3.24E+01	6.73E+00	2.70E+03	2.42E+02	3.60E+01	8.16E+00	4.63E+02	3.20E+01	1.76E+01	6.00E+00	2.28E+01	6.25E+00	1.29E+01	6.00E+00	8.66E+00	4.46E+00
10/27/2023 5:50:43	8.02E+02	6.08E+01	2.07E+03	1.69E+02	5.46E+02	5.74E+01	2.77E+03	2.13E+02	3.87E+01	7.00E+00	2.68E+03	2.41E+02	5.75E+01	8.60E+00	4.47E+02	3.12E+01	1.73E+01	5.96E+00	1.37E+01	6.09E+00	1.33E+01	6.04E+00	7.10E+00	4.34E+00
10/27/2023 6:05:43	8.00E+02	6.07E+01	2.05E+03	1.67E+02	5.63E+02	5.90E+01	2.73E+03	2.10E+02	2.29E+01	6.50E+00	2.70E+03	2.42E+02	4.41E+01	8.28E+00	4.64E+02	3.20E+01	6.74E+00	6.00E+00	8.24E+00	6.13E+00	1.20E+01	5.99E+00	1.01E+01	4.37E+00
10/27/2023 6:20:43	7.97E+02	6.05E+01	2.02E+03	1.66E+02	5.32E+02	5.61E+01	2.75E+03	2.12E+02	3.44E+01	6.80E+00	2.69E+03	2.41E+02	4.62E+01	8.35E+00	4.79E+02	3.29E+01	1.64E+01	5.99E+00	2.13E+01	6.14E+00	1.10E+01	6.16E+00	5.16E+00	4.38E+00
10/27/2023 6:35:43	7.90E+02	6.00E+01	2.09E+03	1.71E+02	5.32E+02	5.61E+01	2.72E+03	2.09E+02	2.63E+01	6.79E+00	2.63E+03	2.37E+02	4.91E+01	8.46E+00	4.73E+02	3.25E+01	1.71E+01	5.89E+00	2.05E+01	6.13E+00	1.84E+01	6.04E+00	6.42E+00	4.48E+00
10/27/2023 6:50:43	7.99E+02	6.06E+01	2.04E+03	1.67E+02	5.31E+02	5.60E+01	2.75E+03	2.11E+02	3.33E+01	6.75E+00	2.68E+03	2.41E+02	5.70E+01	8.75E+00	4.75E+02	3.27E+01	1.86E+01	5.97E+00	1.76E+01	6.00E+00	1.81E+01	6.16E+00	8.77E+00	4.45E+00
10/27/2023 7:05:43	8.04E+02	6.10E+01	2.02E+03	1.65E+02	5.42E+02	5.71E+01	2.75E+03	2.12E+02	3.05E+01	6.69E+00	2.69E+03	2.42E+02	4.53E+01	8.46E+00	4.80E+02	3.29E+01	1.82E+01	6.23E+00	8.63E+00	6.06E+00	9.84E+00	6.07E+00	7.40E+00	4.43E+00
10/27/2023 7:20:43	8.28E+02	6.26E+01	2.04E+03	1.67E+02	5.45E+02	5.73E+01	2.75E+03	2.12E+02	3.38E+01	6.78E+00	2.67E+03	2.40E+02	5.37E+01	8.49E+00	4.50E+02	3.13E+01	1.41E+01	5.93E+00	7.96E+00	6.08E+00	1.74E+01	6.12E+00	4.87E+00	4.47E+00
10/27/2023 7:35:43	8.11E+02	6.14E+01	2.04E+03	1.67E+02	5.37E+02	5.66E+01	2.76E+03	2.12E+02	3.03E+01	6.75E+00	2.72E+03	2.44E+02	4.71E+01	8.44E+00	4.48E+02	3.11E+01	2.36E+01	6.09E+00	1.44E+01	6.03E+00	1.39E+01	6.16E+00	1.35E+01	4.38E+00
10/27/2023 7:50:43	8.17E+02	6.18E+01	2.05E+03	1.68E+02	5.41E+02	5.69E+01	2.73E+03	2.10E+02	3.02E+01	6.71E+00	2.66E+03	2.39E+02	5.05E+01	8.43E+00	4.73E+02	3.25E+01	1.35E+01	5.92E+00	2.07E+01	6.29E+00	2.22E+01	6.08E+00	7.89E+00	4.49E+00
10/27/2023 8:05:43	7.93E+02	6.02E+01	2.07E+03	1.69E+02	5.36E+02	5.65E+01	2.70E+03	2.08E+02	2.78E+01	6.75E+00	2.69E+03	2.41E+02	4.59E+01	8.37E+00	4.84E+02	3.31E+01	6.75E+00	5.87E+00	1.00E+01	5.94E+00	1.21E+01	6.02E+00	6.92E+00	4.50E+00
10/27/2023 8:20:43	8.24E+02	6.23E+01	2.06E+03	1.69E+02	5.36E+02	5.65E+01	2.72E+03	2.09E+02	2.94E+01	6.74E+00	2.66E+03	2.39E+02	5.35E+01	8.55E+00	4.61E+02	3.19E+01	2.22E+01	5.93E+00	1.05E+01	5.97E+00	1.74E+01	6.08E+00	1.27E+01	4.56E+00
10/27/2023 8:35:43	7.93E+02	6.02E+01	2.01E+03	1.65E+02	5.48E+02	5.77E+01	2.72E+03	2.09E+02	2.79E+01	6.57E+00	2.74E+03	2.46E+02	4.67E+01	8.45E+00	4.43E+02	3.10E+01	1.40E+01	5.97E+00	7.77E+00	6.14E+00	2.86E+01	6.12E+00	7.70E+00	4.39E+00
10/27/2023 8:50:43	7.95E+02	6.03E+01	2.06E+03	1.68E+02	5.34E+02	5.63E+01	2.71E+03	2.08E+02	4.15E+01	7.08E+00	2.70E+03	2.42E+02	5.06E+01	8.57E+00	4.44E+02	3.09E+01	1.69E+01	6.04E+00	4.56E+00	6.12E+00	1.24E+01	6.03E+00	7.21E+00	4.62E+00
10/27/2023 9:05:43	8.05E+02	6.10E+01	2.06E+03	1.69E+02	5.32E+02	5.61E+01	2.71E+03	2.08E+02	3.19E+01	6.79E+00	2.65E+03	2.38E+02	4.82E+01	8.47E+00	4.74E+02	3.25E+01	1.70E+01	6.01E+00	1.05E+01	6.08E+00	1.28E+01	6.12E+00	5.36E+00	4.56E+00
10/27/2023 9:20:43	8.14E+02	6.16E+01	2.07E+03	1.69E+02	5.30E+02	5.59E+01	2.70E+03	2.08E+02	2.89E+01	6.71E+00	2.73E+03	2.45E+02	5.25E+01	8.47E+00	4.51E+02	3.14E+01	1.21E+01	5.91E+00	1.38E+01	6.27E+00	1.62E+01	6.08E+00	7.12E+00	4.42E+00
10/27/2023 9:35:43	8.14E+02	6.16E+01	2.04E+03	1.67E+02	5.63E+02	5.90E+01	2.72E+03	2.09E+02	2.45E+01	6.72E+00	2.68E+03	2.41E+02	5.67E+01	8.58E+00	4.59E+02	3.18E+01	1.31E+01	6.07E+00	1.20E+01	5.95E+00	1.22E+01	6.07E+00	8.78E+00	4.52E+00
10/27/2023 9:50:43	8.07E+02	6.12E+01	2.04E+03	1.67E+02	5.46E+02	5.75E+01	2.68E+03	2.06E+02	3.62E+01	6.93E+00	2.68E+03	2.41E+02	4.70E+01	8.47E+00	4.62E+02	3.18E+01	1.16E+01	5.97E+00	1.62E+01	6.14E+00	1.92E+01	6.17E+00	1.31E+01	4.46E+00
10/27/2023 10:05:43	7.93E+02	6.02E+01	2.05E+03	1.68E+02	5.14E+02	5.44E+01	2.69E+03	2.07E+02	3.75E+01	6.90E+00	2.68E+03	2.41E+02	5.15E+01	8.45E+00	4.78E+02	3.28E+01	2.10E+01	6.07E+00	8.27E+00	6.03E+00	1.66E+01	6.11E+00	4.69E+00	4.51E+00
10/27/2023 10:20:43	8.06E+02	6.10E+01	2.07E+03	1.69E+02	5.42E+02	5.71E+01	2.72E+03	2.09E+02	2.30E+01	6.70E+00	2.66E+03	2.39E+02	5.55E+01	8.62E+00	4.30E+02	3.03E+01	1.13E+01	5.96E+00	1.06E+01	6.04E+00	2.03E+01	6.15E+00	7.03E+00	4.51E+00
10/27/2023 10:35:43	8.28E+02	6.26E+01	2.06E+03	1.68E+02	5.59E+02	5.88E+01	2.67E+03	2.05E+02	2.86E+01	6.69E+00	2.63E+03	2.37E+02	5.12E+01	8.39E+00	4.70E+02	3.24E+01	1.34E+01	6.06E+00	1.32E+01	6.07E+00	2.44E+01	6.09E+00	1.01E+01	4.51E+00
10/27/2023 10:50:43	7.93E+02	6.02E+01	2.10E+03	1.71E+02	5.38E+02	5.67E+01	2.70E+03	2.08E+02	2.89E+01	6.93E+00	2.66E+03	2.39E+02	4.83E+01	8.67E+00	4.38E+02	3.07E+01	1.30E+01	6.02E+00	8.96E+00	6.08E+00	4.98E+00	5.94E+00	1.25E+01	4.39E+00
10/27/2023 11:05:43	7.85E+02	5.97E+01	2.09E+03	1.70E+02	5.46E+02	5.75E+01	2.73E+03	2.10E+02	3.05E+01	6.78E+00	2.67E+03	2.40E+02	4.60E+01	8.33E+00	4.36E+02	3.05E+01	1.44E+01	5.93E+00	1.09E+01	6.08E+00	7.04E+00	6.13E+00	5.08E+00	4.40E+00
10/27/2023 11:20:43	8.06E+02	6.11E+01	2.05E+03	1.67E+02	5.48E+02	5.77E+01	2.71E+03	2.08E+02	2.22E+01	6.72E+00	2.69E+03	2.42E+02	4.58E+01	8.38E+00	4.67E+02	3.22E+01	1.43E+01	5.82E+00	1.34E+01	6.12E+00	8.12E+00	6.16E+00	2.35E+00	4.58E+00
10/27/2023 11:35:43	8.14E+02	6.16E+01	2.08E+03	1.70E+02	5.61E+02	5.89E+01	2.74E+03	2.11E+02	3.20E+01	6.84E+00	2.71E+03	2.43E+02	4.69E+01	8.56E+00	4.40E+02	3.08E+01	1.78E+01	6.01E+00	1.26E+01	6.13E+00	1.73E+01	6.24E+00	1.08E+00	4.56E+00
10/27/2023 11:50:43	7.97E+02	6.05E+01	2.01E+03	1.64E+02	5.46E+02	5.75E+01	2.73E+03	2.10E+02	2.42E+01	6.65E+00	2.65E+03	2.38E+02	4.61E+01	8.38E+00	4.62E+02	3.20E+01	9.98E+00	5.96E+00	1.25E+01	6.09E+00	1.75E+01	6.14E+00	5.09E+00	4.44E+00
10/27/2023 12:05:43	8.07E+02	6.12E+01	2.08E+03	1.70E+02	5.43E+02	5.72E+01	2.76E+03	2.12E+02	2.97E+01	6.77E+00	2.66E+03	2.39E+02	5.18E+01	8.74E+00	4.62E+02	3.19E+01	1.36E+01	5.87E+00	5.85E+00	6.06E+00	1.59E+01	6.09E+00	6.16E+00	4.41E+00
10/27/2023 12:20:43	7.92E+02	6.02E+01	2.10E+03	1.72E+02	5.47E+02	5.75E+01	2.74E+03	2.11E+02	3.37E+01	6.86E+00	2.70E+03	2.42E+02	5.98E+01	8.52E+00	4.34E+02	3.05E+01	1.31E+01	5.92E+00	2.08E+01	6.21E+00	1.82E+01	6.09E+00	9.30E+00	4.52E+00
10/27/2023 12:35:43	7.93E+02	6.02E+01	2.06E+03	1.69E+02	5.56E+02	5.84E+01	2.76E+03	2.12E+02	1.90E+01	6.55E+00	2.69E+03	2.41E+02	5.21E+01	8.67E+00	4.65E+02	3.21E+01	2.00E+01	6.05E+00	1.45E+01	6.18E+00	1.92E+01	6.08E+00	1.24E+01	4.43E+00
10/27/2023 12:50:43	8.19E+02	6.19E+01	2.07E+03	1.69E+02	5.47E+02	5.76E+01	2.74E+03	2.11E+02	3.53E+01	6.90E+00	2.66E+03	2.39E+02	4.38E+01	8.41E+00	4.56E+02	3.16E+01	2.02E+01	6.09E+00	1.15E+01	6.09E+00	1.96E+01	6.19E+00	1.18E+01	4.45E+00
10/27/2023 13:05:43	7.81E+02	5.94E+01	2.03E+03	1.66E+02	5.51E+02	5.79E+01	2.69E+03	2.07E+02	3.01E+01	6.73E+00	2.72E+03	2.44E+02	5.31E+01	8.68E+00	4.47E+02	3.11E+01	1.43E+01	5.98E+00	1.36E+01	6.08E+00	6.66E+00	6.05E+00	6.36E+00	4.50E+00
10/27/2023 13:20:43	8.05E+02	6.11E+01	2.02E+03	1.65E+02	5.74E+02	6.02E+01	2.69E+03	2.07E+02	3.31E+01	6.77E+00	2.68E+03	2.41E+02	4.49E+01	8.46E+00	4.73E+02	3.25E+01	1.25E+01	5.90E+00	6.73E+00	6.20E+00	1.49E+01	6.08E+00	4.70E+00	4.52E+00
10/27/2023 13:35:43	7.95E+02	6.04E+01	1.98E+03	1.62E+02	5.41E+02	5.71E+01	2.71E+03	2.08E+02	3.16E+01	6.82E+00	2.72E+03	2.44E+02	6.18E+01	8.83E+00	4.33E+02	3.05E+01	1.62E+01	5.92E+00	1.62E+01	6.13E+00	1.63E+01	6.17E+00	8.13E+00	4.63E+00
10/27/2023 13:50:43	8.12E+02	6.15E+01	2.04E+03	1.67E+02	5.57E+02	5.86E+01	2.81E+03	2.16E+02	4.56E+01	7.22E+00	2.71E+03	2.43E+02	4.87E+01	8.48E+00	4.58E+02	3.16E+01	2.14E+01	6.00E+00	1.91E+01	6.16E+00	7.44E+00	6.22E+00	1.19E+01	4.47E+00
10/27/2023 14:05:43	8.14E+02	6.17E+01	2.10E+03	1.71E+02	5.40E+02	5.70E+01	2.71E+03	2.09E+02	2.97E+01	6.76E+00	2.67E+03	2.40E+02	4.29E+01	8.36E+00	4.42E+02	3.09E+01	2.04E+01	6.06E+00	1.45E+01	6.16E+00	1.28E+01	6.14E+00	1.07E+01	4.40E+00
10/27/2023 14:20:43	8.03E+02	6.09E+01	2.06E+03	1.69E+02	5.58E+02	5.87E+01	2.76E+03	2.13E+02	3.41E+01	6.98E+00	2.67E+03	2.40E+02	4.23E+01	8.36E+00	4.53E+02	3.15E+01	9.13E+00	5.88E+00	9.28E+00	6.09E+00	1.53E+01	6.05E+00	8.04E+00	4.56E+00
10/27/2023 14:35:43	8.16E+02	6.18E+01	2.07E+03	1.69E+02	5.21E+02	5.51E+01	2.72E+03	2.09E+02	3.50E+01	6.88E+00	2.69E+03	2.41E+02	4.84E+01	8.55E+00	4.26E+02	3.00E+01	8.76E+00	5.93E+00	9.86E+00	6.04E+00	1.80E+01	6.12E+00	4.71E+00	4.79E+00
10/27/2023 14:50:43	7.94E+02	6.03E+01	2.03E+03	1.66E+02	5.27E+02	5.56E+01	2.76E+03	2.12E+02	2.67E+01	6.76E+00	2.71E+03	2.43E+02	3.62E+01	8.37E+00	4.40E+02	3.08E+01	1.27E+01	5.93E+00	9.47E+00	6.14E+00	1.32E+01	5.97E+00	9.90E+00	4.38E+00
10/27/2023 15:05:43	8.28E+02	6.26E+01	2.06E+03	1.68E+02	5.53E+02	5.81E+01	2.69E+03	2.07E+02	3.46E+01	6.87E+00	2.64E+03	2.37E+02	4.66E+01	8.48E+00	4.45E+02	3.10E+01	2.00E+01	6.00E+00	9.28E+00	6.19E+00	1.57E+01	6.08E+00	1.21E+01	4.37E+00
10/27/2023 15:20:43	8.14E+02	6.17E+01	2.04E+03	1.67E+02	5.46E+02	5.75E+01	2.70E+03	2.08E+02	3.60E+01	7.10E+00	2.67E+03	2.40E+02	4.74E+01	8.46E+00	4.46E+02	3.11E+01	1.69E+01	6.06E+00	1.74E+01	6.26E+00	1.79E+01	6.23E+00	5.49E+00	4.50E+00
10/27/2023 15:35:43	7.96E+02	6.05E+01	2.04E+03	1.67E+02	5.62E+02	5.90E+01	2.76E+03	2.12E+02	2.91E+01	6.81E+00	2.62E+03	2.35E+02	4.56E+01	8.40E+00	4.31E+02	3.03E+01	1.60E+01	6.04E+00	1.11E+01	6.13E+00	1.61E+01	6.18E+00	5.49E+00	4.49E+00
10/27/2023 15:50:43	8.02E+02	6.08E+01	2.00E+03	1.64E+02	5.35E+02	5.64E+01	2.77E+03	2.13E+02	3.41E+01	7.00E+00	2.71E+03	2.43E+02	3.98E+01	8.20E+00	4.41E+02	3.08E+01	1.51E+01	6.11E+00	9.38E+00	6.11E+00	1.32E+01	6.13E+00	6.76E+00	4.56E+00
10/27/2023 16:05:43	7.83E+02	5.95E+01	2.07E+03	1.70E+02	5.60E+02	5.88E+01	2.68E+03	2.06E+02	2.04E+01	6.66E+00	2.68E+03	2.40E+02	4.23E+01	8.24E+00	4.55E+02	3.15E+01	2.03E+01	6.07E+00	1.81E+01	6.17E+00	1.80E+01	6.11E+00	8.83E+00	4.53E+00
10/27/2023 16:20:43	7.88E+02	5.98E+01	2.03E+03	1.66E+02	5.61E+02	5.90E+01	2.72E+03	2.09E+02	2.60E+01	6.69E+00	2.73E+03	2.45E+02	5.81E+01	8.65E+00	4.46E+02	3.10E+01	1.44E+01	5.82E+00	8.70E+00	6.06E+00	4.02E+00	6.07E+00	7.46E+00	4.65E+00
10/27/2023 16:35:43	8.10E+02	6.14E+01	2.03E+03	1.66E+02	5.57E+02	5.86E+01	2.71E+03	2.08E+02	3.60E+01	7.08E+00	2.67E+03	2.40E+02	3.76E+01	8.30E+00	4.74E+02	3.25E+01	1.34E+01	5.99E+00	5.86E+00	6.00E+00	1.02E+01	6.05E+00	7.55E+00	4.32E+00
10/27/2023 16:50:43	7.77E+02	5.91E+01	2.02E+03	1.65E+02	5.53E+02	5.82E+01	2.69E+03	2.07E+02	3.64E+01	6.95E+00	2.68E+03	2.41E+02	4.24E+01	8.40E+00	4.45E+02	3.11E+01	1.42E+01	5.94E+00	8.70E+00	6.26E+00	2.13E+01	6.14E+00	5.39E+00	4.48E+00
10/27/2023 17:05:43	8.19E+02	6.19E+01	2.02E+03	1.65E+02	5.49E+02	5.78E+01	2.73E+03	2.10E+02	2.60E+01	6.79E+00	2.65E+03	2.38E+02	5.34E+01	8.56E+00	4.69E+02	3.22E+01	2.02E+01	6.10E+00	5.48E+00	6.06E+00	5.69E+00	6.09E+00	5.99E+00	4.73E+00
10/27/2023 17:20:43	7.89E+02	5.99E+01	2.04E+03	1.67E+02	5.60E+02	5.88E+01	2.74E+03	2.11E+02	3.80E+01	7.07E+00	2.73E+03	2.45E+02	5.20E+01	8.53E+00	4.79E+02	3.27E+01	1.46E+01	6.06E+00	1.51E+01	6.13E+00	1.07E+01	6.12E+00	1.17E+01	4.50E+00
10/27/2023 17:35:43	8.02E+02	6.08E+01	2.03E+03	1.66E+02	5.51E+02	5.80E+01	2.72E+03	2.09E+02	3.62E+01	6.99E+00	2.69E+03	2.41E+02	5.23E+01	8.69E+00	4.53E+02	3.15E+01	1.40E+01	6.05E+00	2.09E+01	6.26E+00	1.70E+01	6.05E+00	7.27E+00	4.50E+00
10/27/2023 17:50:43	7.94E+02	6.02E+01	2.03E+03	1.66E+02	5.40E+02	5.69E+01	2.71E+03	2.09E+02	3.35E+01	6.94E+00	2.66E+03	2.39E+02	4.68E+01	8.54E+00	4.49E+02	3.12E+01	1.75E+01	6.05E+00	8.90E+00	6.32E+00	1.00E+01	6.16E+00	1.48E+01	4.51E+00
10/27/2023 18:05:43	8.10E+02	6.13E+01	2.07E+03	1.69E+02	5.68E+02	5.96E+01	2.67E+03	2.06E+02	3.58E+01	6.97E+00	2.61E+03	2.35E+02	6.18E+01	8.90E+00	4.35E+02	3.05E+01	1.19E+01	5.94E+00	1.03E+01	6.02E+00	1.35E+01	6.19E+00	5.30E+00	4.45E+00
10/27/2023 18:20:43	8.28E+02	6.25E+01	2.08E+03	1.70E+02	5.46E+02	5.75E+01	2.68E+03	2.06E+02	3.20E+01	7.02E+00	2.68E+03	2.40E+02	5.15E+01	8.62E+00	4.44E+02	3.09E+01	9.35E+00	6.09E+00	1.93E+01	6.24E+00	5.79E+00	6.19E+00	7.37E+00	4.53E+00
10/27/2023 18:35:43	7.75E+02	5.90E+01	2.00E+03	1.63E+02	5.44E+02	5.74E+01	2.72E+03	2.09E+02	3.52E+01	6.98E+00	2.67E+03	2.40E+02	5.24E+01	8.51E+00	4.42E+02	3.08E+01	1.09E+01	5.93E+00	1.12E+01	6.22E+00	1.93E+01	6.21E+00	8.35E+00	4.40E+00
10/27/2023 18:50:43	7.74E+02	5.90E+01	2.01E+03	1.65E+02	5.35E+02	5.65E+01	2.74E+03	2.10E+02	3.54E+01	6.98E+00	2.69E+03	2.41E+02	5.29E+01	8.67E+00	4.39E+02	3.08E+01	1.85E+01	6.07E+00	1.40E+01	6.23E+00	1.62E+01	6.10E+00	-1.97E-01	4.56E+00
10/27/2023 19:05:43	7.84E+02	5.96E+01	2.00E+03	1.64E+02	5.49E+02	5.78E+01	2.72E+03	2.09E+02	3.23E+01	6.95E+00	2.73E+03	2.45E+02	4.79E+01	8.58E+00	4.40E+02	3.07E+01	1.30E+01	5.93E+00	1.36E+01	6.13E+00	1.96E+01	6.17E+00	1.07E+01	4.48E+00
10/27/2023 19:20:43	7.73E+02	5.88E+01	2.05E+03	1.67E+02	5.60E+02	5.88E+01	2.71E+03	2.08E+02	2.99E+01	6.91E+00	2.64E+03	2.38E+02	5.05E+01	8.57E+00	4.38E+02	3.06E+01	1.15E+01	6.02E+00	1.76E+01	6.33E+00	1.40E+01	6.04E+00	1.48E+01	4.51E+00
10/27/2023 19:35:43	8.10E+02	6.13E+01	2.07E+03	1.69E+02	5.46E+02	5.75E+01	2.79E+03	2.15E+02	2.42E+01	6.78E+00	2.66E+03	2.39E+02	4.92E+01	8.56E+00	4.68E+02	3.22E+01	1.11E+01	6.06E+00	1.42E+01	6.19E+00	1.07E+01	5.95E+00	1.14E+01	4.63E+00
10/27/2023 19:50:43	8.08E+02	6.12E+01	2.09E+03	1.71E+02	5.64E+02	5.92E+01	2.71E+03	2.09E+02	3.11E+01	6.84E+00	2.71E+03	2.44E+02	5.03E+01	8.60E+00	4.49E+02	3.12E+01	9.74E+00	5.98E+00	6.86E+00	6.16E+00	1.59E+01	6.16E+00	8.66E+00	4.52E+00
10/27/2023 20:05:43	7.73E+02	5.88E+01	2.01E+03	1.65E+02	5.72E+02	6.00E+01	2.73E+03	2.10E+02	3.46E+01	6.98E+00	2.65E+03	2.38E+02	5.59E+01	8.69E+00	4.40E+02	3.08E+01	2.21E+01	6.18E+00	1.57E+01	6.23E+00	1.25E+01	6.23E+00	1.06E+01	4.44E+00
10/27/2023 20:20:43	7.87E+02	5.97E+01	2.05E+03	1.68E+02	5.39E+02	5.69E+01	2.68E+03	2.06E+02	3.54E+01	6.96E+00	2.71E+03	2.44E+02	4.03E+01	8.31E+00	4.38E+02	3.06E+01	1.84E+01	6.04E+00	1.44E+01	6.21E+00	9.56E+00	6.16E+00	9.75E+00	4.54E+00
10/27/2023 20:35:43	7.89E+02	5.99E+01	2.05E+03	1.67E+02	5.53E+02	5.82E+01	2.71E+03	2.09E+02	4.35E+01	7.22E+00	2.64E+03	2.38E+02	5.22E+01	8.59E+00	4.44E+02	3.10E+01	1.35E+01	6.11E+00	1.56E+01	6.21E+00	1.72E+01	6.24E+00	8.87E+00	4.48E+00
10/27/2023 20:50:43	7.71E+02	5.87E+01	2.08E+03	1.70E+02	5.55E+02	5.84E+01	2.68E+03	2.06E+02	3.38E+01	6.99E+00	2.66E+03	2.39E+02	4.33E+01	8.39E+00	4.44E+02	3.10E+01	1.70E+01	6.14E+00	1.40E+01	6.23E+00	2.25E+01	6.29E+00	1.15E+01	4.60E+00
10/27/2023 21:05:43	8.06E+02	6.11E+01	1.98E+03	1.62E+02	5.72E+02	6.01E+01	2.71E+03	2.09E+02	3.24E+01	7.01E+00	2.69E+03	2.42E+02	4.73E+01	8.70E+00	4.48E+02	3.12E+01	1.12E+01	5.94E+00	1.59E+01	6.08E+00	1.57E+01	6.21E+00	7.20E+00	4.54E+00
10/27/2023 21:20:43	7.86E+02	5.98E+01	2.05E+03	1.68E+02	5.63E+02	5.92E+01	2.73E+03	2.10E+02	4.10E+01	7.12E+00	2.64E+03	2.38E+02	6.05E+01	8.89E+00	4.46E+02	3.10E+01	2.05E+01	6.15E+00	1.70E+01	6.13E+00	1.12E+01	6.13E+00	1.14E+01	4.66E+00
10/27/2023 21:35:43	8.20E+02	6.21E+01	2.03E+03	1.66E+02	5.69E+02	5.98E+01	2.73E+03	2.10E+02	2.33E+01	6.79E+00	2.72E+03	2.45E+02	5.20E+01	8.58E+00	4.48E+02	3.12E+01	1.80E+01	6.14E+00	1.55E+01	6.23E+00	1.41E+01	6.02E+00	7.20E+00	4.68E+00
10/27/2023 21:50:43	7.87E+02	5.98E+01	2.05E+03	1.68E+02	5.42E+02	5.72E+01	2.74E+03	2.11E+02	3.24E+01	7.04E+00	2.71E+03	2.44E+02	4.22E+01	8.50E+00	4.75E+02	3.25E+01	2.06E+01	6.14E+00	1.03E+01	6.20E+00	1.67E+01	6.24E+00	9.28E+00	4.56E+00
10/27/2023 22:05:43	7.79E+02	5.92E+01	2.04E+03	1.67E+02	5.45E+02	5.75E+01	2.67E+03	2.06E+02	3.93E+01	7.21E+00	2.68E+03	2.41E+02	5.36E+01	8.74E+00	4.45E+02	3.11E+01	1.22E+01	6.26E+00	1.38E+01	6.20E+00	1.83E+01	6.21E+00	1.26E+01	4.63E+00
10/27/2023 22:20:43	7.95E+02	6.03E+01	2.03E+03	1.66E+02	5.66E+02	5.94E+01	2.68E+03	2.06E+02	2.89E+01	6.90E+00	2.64E+03	2.37E+02	4.56E+01	8.62E+00	4.40E+02	3.07E+01	1.41E+01	6.06E+00	1.48E+01	6.24E+00	7.31E+00	6.07E+00	7.90E+00	4.51E+00
10/27/2023 22:35:43	7.98E+02	6.06E+01	2.01E+03	1.65E+02	5.48E+02	5.78E+01	2.72E+03	2.09E+02	3.69E+01	7.16E+00	2.68E+03	2.40E+02	4.96E+01	8.74E+00	4.25E+02	3.00E+01	9.78E+00	6.02E+00	4.33E+00	6.09E+00	8.79E+00	6.17E+00	9.28E+00	4.49E+00
10/27/2023 22:50:43	7.77E+02	5.92E+01	2.03E+03	1.66E+02	5.58E+02	5.87E+01	2.77E+03	2.13E+02	3.86E+01	7.14E+00	2.67E+03	2.40E+02	5.31E+01	8.61E+00	4.51E+02	3.13E+01	1.19E+01	6.08E+00	3.84E+00	6.06E+00	9.98E+00	6.14E+00	6.23E+00	4.48E+00
10/27/2023 23:05:43	7.81E+02	5.94E+01	1.98E+03	1.62E+02	5.54E+02	5.83E+01	2.78E+03	2.14E+02	4.22E+01	7.32E+00	2.72E+03	2.44E+02	5.16E+01	8.63E+00	4.56E+02	3.16E+01	1.65E+01	6.15E+00	1.13E+01	6.17E+00	1.49E+01	6.01E+00	1.14E+01	4.58E+00
10/27/2023 23:20:43	8.12E+02	6.15E+01	2.04E+03	1.67E+02	5.46E+02	5.76E+01	2.76E+03	2.12E+02	2.89E+01	7.03E+00	2.65E+03	2.38E+02	4.47E+01	8.55E+00	4.49E+02	3.12E+01	1.48E+01	5.99E+00	2.19E+01	6.28E+00	1.45E+01	6.23E+00	-3.07E+00	4.63E+00
10/27/2023 23:35:43	8.07E+02	6.12E+01	1.98E+03	1.63E+02	5.56E+02	5.85E+01	2.74E+03	2.11E+02	4.09E+01	7.16E+00	2.70E+03	2.42E+02	5.53E+01	8.60E+00	4.26E+02	3.00E+01	1.19E+01	5.98E+00	1.71E+01	6.20E+00	5.93E+00	6.21E+00	5.64E+00	4.62E+00
10/27/2023 23:50:43	7.94E+02	6.03E+01	2.02E+03	1.65E+02	5.58E+02	5.87E+01	2.73E+03	2.10E+02	4.39E+01	7.33E+00	2.68E+03	2.41E+02	3.60E+01	8.40E+00	4.34E+02	3.05E+01	4.94E+00	6.08E+00	8.18E+00	6.14E+00	1.77E+01	6.23E+00	1.17E+01	4.49E+00
10/28/2023 0:05:43	8.04E+02	6.10E+01	2.00E+03	1.64E+02	5.61E+02	5.90E+01	2.76E+03	2.12E+02	2.78E+01	6.95E+00	2.64E+03	2.38E+02	4.90E+01	8.62E+00	4.34E+02	3.04E+01	1.83E+01	5.97E+00	1.90E+01	6.17E+00	1.31E+01	6.10E+00	5.94E+00	4.56E+00
10/28/2023 0:20:43	7.97E+02	6.05E+01	2.01E+03	1.64E+02	5.80E+02	6.09E+01	2.73E+03	2.10E+02	3.52E+01	7.22E+00	2.68E+03	2.41E+02	4.31E+01	8.40E+00	4.48E+02	3.12E+01	1.64E+01	6.24E+00	2.59E+01	6.57E+00	1.37E+01	6.28E+00	7.42E+00	4.57E+00
10/28/2023 0:35:43	7.93E+02	6.03E+01	2.01E+03	1.65E+02	5.96E+02	6.24E+01	2.75E+03	2.11E+02	2.86E+01	6.85E+00	2.70E+03	2.43E+02	3.87E+01	8.51E+00	4.47E+02	3.11E+01	2.00E+01	6.14E+00	8.18E+00	6.16E+00	1.25E+01	6.17E+00	3.07E+00	4.71E+00
10/28/2023 0:50:43	8.24E+02	6.23E+01	1.98E+03	1.62E+02	5.50E+02	5.79E+01	2.75E+03	2.11E+02	3.26E+01	7.00E+00	2.70E+03	2.42E+02	5.68E+01	8.65E+00	4.51E+02	3.14E+01	1.26E+01	5.91E+00	1.68E+01	6.21E+00	1.66E+01	6.26E+00	6.23E+00	4.44E+00
10/28/2023 1:05:43	7.87E+02	5.98E+01	2.01E+03	1.64E+02	5.77E+02	6.06E+01	2.68E+03	2.06E+02	3.33E+01	7.01E+00	2.66E+03	2.39E+02	4.62E+01	8.70E+00	4.52E+02	3.15E+01	1.05E+01	6.12E+00	1.46E+01	6.23E+00	9.71E+00	6.28E+00	4.75E+00	4.46E+00
10/28/2023 1:20:43	8.17E+02	6.19E+01	2.02E+03	1.65E+02	5.47E+02	5.77E+01	2.69E+03	2.07E+02	3.97E+01	7.27E+00	2.73E+03	2.45E+02	3.98E+01	8.37E+00	4.36E+02	3.05E+01	1.27E+01	6.08E+00	1.63E+01	6.21E+00	1.71E+01	6.23E+00	9.11E+00	4.61E+00
10/28/2023 1:35:43	7.78E+02	5.93E+01	2.01E+03	1.65E+02	5.68E+02	5.97E+01	2.77E+03	2.13E+02	3.54E+01	7.12E+00	2.66E+03	2.39E+02	5.65E+01	8.68E+00	4.50E+02	3.13E+01	5.14E+00	6.00E+00	9.28E+00	6.13E+00	1.68E+01	6.24E+00	4.65E+00	4.57E+00
10/28/2023 1:50:43	8.00E+02	6.07E+01	1.99E+03	1.63E+02	5.85E+02	6.14E+01	2.73E+03	2.10E+02	3.01E+01	6.93E+00	2.71E+03	2.43E+02	5.56E+01	8.71E+00	4.65E+02	3.22E+01	1.17E+01	5.99E+00	1.31E+01	6.27E+00	1.04E+01	6.27E+00	6.44E+00	4.49E+00
10/28/2023 2:05:43	8.07E+02	6.11E+01	2.03E+03	1.66E+02	5.47E+02	5.76E+01	2.73E+03	2.10E+02	3.76E+01	7.12E+00	2.63E+03	2.37E+02	3.98E+01	8.31E+00	4.62E+02	3.20E+01	1.94E+01	6.04E+00	1.16E+01	6.16E+00	1.28E+01	6.15E+00	7.03E+00	4.73E+00
10/28/2023 2:20:43	7.81E+02	5.94E+01	2.04E+03	1.66E+02	5.48E+02	5.78E+01	2.75E+03	2.11E+02	3.76E+01	7.26E+00	2.67E+03	2.40E+02	5.07E+01	8.65E+00	4.39E+02	3.07E+01	6.28E+00	6.07E+00	9.67E+00	6.22E+00	1.23E+01	6.25E+00	4.66E+00	4.75E+00
10/28/2023 2:35:43	8.06E+02	6.10E+01	2.03E+03	1.66E+02	5.42E+02	5.72E+01	2.76E+03	2.12E+02	3.85E+01	7.32E+00	2.70E+03	2.43E+02	5.14E+01	8.71E+00	4.55E+02	3.16E+01	1.87E+01	6.13E+00	5.23E+00	6.26E+00	6.44E+00	6.28E+00	4.56E+00	4.50E+00
10/28/2023 2:50:43	8.11E+02	6.14E+01	2.03E+03	1.66E+02	5.74E+02	6.03E+01	2.78E+03	2.14E+02	3.32E+01	7.11E+00	2.75E+03	2.46E+02	4.62E+01	8.36E+00	4.56E+02	3.17E+01	2.18E+01	6.14E+00	1.58E+01	6.22E+00	1.90E+01	6.07E+00	9.31E+00	4.62E+00
10/28/2023 3:05:43	8.15E+02	6.17E+01	2.02E+03	1.66E+02	5.62E+02	5.91E+01	2.78E+03	2.14E+02	4.07E+01	7.23E+00	2.71E+03	2.44E+02	4.52E+01	8.52E+00	4.59E+02	3.17E+01	2.21E+01	6.19E+00	1.40E+01	6.24E+00	1.09E+01	6.17E+00	8.03E+00	4.51E+00
10/28/2023 3:20:43	7.70E+02	5.86E+01	2.00E+03	1.63E+02	5.53E+02	5.83E+01	2.74E+03	2.10E+02	4.03E+01	7.19E+00	2.67E+03	2.40E+02	4.29E+01	8.53E+00	4.52E+02	3.14E+01	1.32E+01	6.02E+00	1.18E+01	6.30E+00	1.31E+01	6.37E+00	8.82E+00	4.52E+00
10/28/2023 3:35:43	7.82E+02	5.95E+01	2.02E+03	1.65E+02	5.63E+02	5.93E+01	2.71E+03	2.08E+02	3.79E+01	7.22E+00	2.71E+03	2.44E+02	3.87E+01	8.37E+00	4.32E+02	3.04E+01	2.14E+01	6.17E+00	9.68E+00	5.96E+00	7.43E+00	6.12E+00	1.01E+01	4.66E+00
10/28/2023 3:50:43	7.77E+02	5.92E+01	2.01E+03	1.64E+02	5.62E+02	5.91E+01	2.73E+03	2.10E+02	3.40E+01	7.17E+00	2.70E+03	2.42E+02	4.67E+01	8.55E+00	4.48E+02	3.12E+01	1.58E+01	6.03E+00	1.50E+01	6.18E+00	9.13E+00	6.20E+00	9.02E+00	4.54E+00
10/28/2023 4:05:43	8.08E+02	6.13E+01	2.05E+03	1.68E+02	5.65E+02	5.94E+01	2.76E+03	2.12E+02	3.58E+01	7.24E+00	2.66E+03	2.39E+02	4.35E+01	8.61E+00	4.42E+02	3.09E+01	9.53E+00	6.15E+00	1.33E+01	6.12E+00	1.13E+01	6.24E+00	1.49E+01	4.59E+00
10/28/2023 4:20:43	7.67E+02	5.85E+01	1.98E+03	1.62E+02	5.75E+02	6.04E+01	2.73E+03	2.10E+02	4.58E+01	7.49E+00	2.70E+03	2.42E+02	4.44E+01	8.57E+00	4.58E+02	3.17E+01	1.20E+01	6.03E+00	1.18E+01	6.22E+00	-2.06E-01	6.28E+00	9.22E+00	4.67E+00
10/28/2023 4:35:43	8.12E+02	6.15E+01	2.03E+03	1.66E+02	5.87E+02	6.15E+01	2.69E+03	2.07E+02	3.81E+01	7.27E+00	2.66E+03	2.39E+02	5.80E+01	8.81E+00	4.68E+02	3.22E+01	9.25E+00	6.18E+00	3.16E+00	6.08E+00	2.01E+01	6.31E+00	5.46E+00	4.67E+00
10/28/2023 4:50:43	7.88E+02	5.99E+01	2.03E+03	1.66E+02	5.56E+02	5.86E+01	2.74E+03	2.11E+02	3.71E+01	7.17E+00	2.65E+03	2.38E+02	5.00E+01	8.59E+00	4.63E+02	3.19E+01	8.39E+00	6.03E+00	1.26E+01	6.23E+00	1.74E+01	6.25E+00	7.34E+00	4.53E+00
10/28/2023 5:05:43	7.66E+02	5.84E+01	2.04E+03	1.67E+02	5.57E+02	5.86E+01	2.73E+03	2.10E+02	3.83E+01	7.34E+00	2.67E+03	2.40E+02	4.93E+01	8.59E+00	4.48E+02	3.12E+01	8.39E+00	6.06E+00	2.13E+01	6.33E+00	8.74E+00	6.13E+00	5.76E+00	4.69E+00
10/28/2023 5:20:43	7.59E+02	5.79E+01	1.99E+03	1.63E+02	5.60E+02	5.89E+01	2.66E+03	2.05E+02	2.70E+01	6.98E+00	2.66E+03	2.39E+02	4.36E+01	8.55E+00	4.49E+02	3.13E+01	9.44E+00	6.06E+00	1.23E+01	6.14E+00	1.49E+01	6.21E+00	8.93E+00	4.60E+00
10/28/2023 5:35:43	8.12E+02	6.15E+01	2.00E+03	1.64E+02	5.60E+02	5.89E+01	2.77E+03	2.13E+02	3.93E+01	7.29E+00	2.66E+03	2.39E+02	3.50E+01	8.34E+00	4.59E+02	3.18E+01	1.54E+01	6.08E+00	2.07E+01	6.31E+00	1.82E+01	6.25E+00	9.63E+00	4.64E+00
10/28/2023 5:50:43	8.05E+02	6.10E+01	2.04E+03	1.67E+02	5.64E+02	5.93E+01	2.72E+03	2.09E+02	4.32E+01	7.45E+00	2.70E+03	2.42E+02	4.96E+01	8.63E+00	4.54E+02	3.15E+01	1.66E+01	6.17E+00	2.04E+01	6.16E+00	1.01E+01	6.27E+00	6.36E+00	4.64E+00
10/28/2023 6:05:43	7.87E+02	5.98E+01	2.05E+03	1.67E+02	5.53E+02	5.83E+01	2.73E+03	2.10E+02	4.20E+01	7.40E+00	2.65E+03	2.38E+02	4.82E+01	8.52E+00	4.43E+02	3.10E+01	7.73E+00	6.07E+00	8.51E+00	6.16E+00	1.33E+01	6.17E+00	1.21E+01	4.59E+00
10/28/2023 6:20:43	7.72E+02	5.88E+01	2.04E+03	1.67E+02	5.73E+02	6.02E+01	2.77E+03	2.13E+02	3.72E+01	7.21E+00	2.62E+03	2.35E+02	5.08E+01	8.69E+00	4.65E+02	3.22E+01	1.44E+01	6.11E+00	1.26E+01	6.10E+00	1.72E+01	6.37E+00	5.37E+00	4.58E+00
10/28/2023 6:35:43	7.84E+02	5.96E+01	2.03E+03	1.66E+02	5.48E+02	5.78E+01	2.75E+03	2.12E+02	3.02E+01	7.17E+00	2.67E+03	2.40E+02	5.66E+01	8.84E+00	4.44E+02	3.10E+01	2.05E+01	6.25E+00	1.02E+01	6.28E+00	5.26E+00	6.17E+00	1.20E+01	4.58E+00
10/28/2023 6:50:43	7.94E+02	6.03E+01	2.05E+03	1.67E+02	5.52E+02	5.82E+01	2.68E+03	2.06E+02	3.36E+01	7.10E+00	2.72E+03	2.44E+02	3.77E+01	8.36E+00	4.30E+02	3.04E+01	7.26E+00	6.08E+00	9.21E+00	6.33E+00	8.35E+00	6.22E+00	2.68E+00	4.57E+00
10/28/2023 7:05:43	7.91E+02	6.00E+01	2.00E+03	1.64E+02	5.72E+02	6.01E+01	2.74E+03	2.11E+02	2.85E+01	7.00E+00	2.65E+03	2.38E+02	4.81E+01	8.55E+00	4.51E+02	3.13E+01	1.44E+01	6.15E+00	1.73E+01	6.31E+00	2.31E+01	6.42E+00	8.36E+00	4.60E+00
10/28/2023 7:20:43	8.04E+02	6.09E+01	2.00E+03	1.64E+02	5.61E+02	5.91E+01	2.71E+03	2.09E+02	3.13E+01	7.13E+00	2.63E+03	2.36E+02	4.64E+01	8.62E+00	4.30E+02	3.03E+01	1.82E+01	6.07E+00	1.63E+01	6.40E+00	5.27E+00	6.24E+00	5.77E+00	4.73E+00
10/28/2023 7:35:43	7.47E+02	5.71E+01	1.99E+03	1.63E+02	5.65E+02	5.94E+01	2.74E+03	2.10E+02	3.33E+01	7.15E+00	2.67E+03	2.40E+02	5.79E+01	8.81E+00	4.79E+02	3.29E+01	1.39E+01	6.14E+00	1.60E+01	6.27E+00	1.26E+01	6.25E+00	4.68E+00	4.73E+00
10/28/2023 7:50:43	7.80E+02	5.93E+01	2.03E+03	1.66E+02	5.77E+02	6.05E+01	2.72E+03	2.09E+02	4.15E+01	7.33E+00	2.71E+03	2.43E+02	5.25E+01	8.64E+00	4.46E+02	3.11E+01	1.34E+01	6.15E+00	2.10E+01	6.29E+00	1.79E+01	6.23E+00	6.47E+00	4.67E+00
10/28/2023 8:05:43	7.98E+02	6.05E+01	2.05E+03	1.68E+02	5.50E+02	5.80E+01	2.73E+03	2.10E+02	4.22E+01	7.51E+00	2.67E+03	2.39E+02	5.24E+01	8.78E+00	4.63E+02	3.20E+01	1.47E+01	6.18E+00	1.82E+01	6.22E+00	1.04E+01	6.14E+00	1.33E+01	4.71E+00
10/28/2023 8:20:43	7.63E+02	5.82E+01	1.99E+03	1.63E+02	5.67E+02	5.96E+01	2.69E+03	2.07E+02	4.13E+01	7.29E+00	2.71E+03	2.43E+02	4.18E+01	8.44E+00	4.54E+02	3.15E+01	1.33E+01	6.16E+00	1.22E+01	6.33E+00	2.50E+01	6.39E+00	6.77E+00	4.68E+00
10/28/2023 8:35:43	7.73E+02	5.88E+01	1.95E+03	1.60E+02	5.58E+02	5.87E+01	2.73E+03	2.10E+02	2.74E+01	7.02E+00	2.64E+03	2.38E+02	5.12E+01	8.82E+00	4.39E+02	3.07E+01	1.70E+01	6.17E+00	7.54E+00	6.21E+00	1.98E+01	6.40E+00	9.16E+00	4.64E+00
10/28/2023 8:50:43	7.61E+02	5.80E+01	1.99E+03	1.63E+02	5.49E+02	5.79E+01	2.67E+03	2.06E+02	3.11E+01	7.13E+00	2.65E+03	2.38E+02	5.96E+01	8.81E+00	4.53E+02	3.15E+01	1.99E+01	6.01E+00	1.09E+01	6.09E+00	1.33E+01	6.24E+00	1.29E+01	4.56E+00
10/28/2023 9:05:43	7.88E+02	5.98E+01	2.02E+03	1.65E+02	5.79E+02	6.08E+01	2.73E+03	2.10E+02	4.02E+01	7.36E+00	2.69E+03	2.42E+02	4.38E+01	8.50E+00	4.44E+02	3.10E+01	1.35E+01	6.11E+00	2.02E+01	6.40E+00	1.54E+01	6.08E+00	1.12E+01	4.68E+00
10/28/2023 9:20:43	7.81E+02	5.93E+01	1.97E+03	1.62E+02	5.67E+02	5.96E+01	2.69E+03	2.07E+02	3.72E+01	7.37E+00	2.68E+03	2.41E+02	3.14E+01	8.47E+00	4.56E+02	3.15E+01	1.65E+01	6.14E+00	1.43E+01	6.38E+00	1.81E+01	6.28E+00	9.96E+00	4.70E+00
10/28/2023 9:35:43	8.07E+02	6.11E+01	2.02E+03	1.65E+02	5.72E+02	6.01E+01	2.74E+03	2.11E+02	3.47E+01	7.15E+00	2.68E+03	2.40E+02	4.22E+01	8.51E+00	4.40E+02	3.08E+01	1.40E+01	6.13E+00	1.47E+01	6.17E+00	9.17E+00	6.22E+00	1.12E+01	4.53E+00
10/28/2023 9:50:43	7.80E+02	5.93E+01	1.98E+03	1.62E+02	5.54E+02	5.85E+01	2.69E+03	2.07E+02	3.50E+01	7.21E+00	2.66E+03	2.39E+02	5.50E+01	8.69E+00	4.35E+02	3.05E+01	1.43E+01	5.92E+00	4.96E+00	6.23E+00	1.86E+01	6.19E+00	6.18E+00	4.57E+00
10/28/2023 10:05:43	7.92E+02	6.01E+01	1.99E+03	1.63E+02	5.56E+02	5.85E+01	2.68E+03	2.06E+02	3.19E+01	7.05E+00	2.73E+03	2.45E+02	4.63E+01	8.53E+00	4.50E+02	3.13E+01	1.96E+01	6.16E+00	1.47E+01	6.28E+00	1.53E+01	6.15E+00	8.87E+00	4.49E+00
10/28/2023 10:20:43	7.86E+02	5.97E+01	2.03E+03	1.66E+02	5.66E+02	5.96E+01	2.70E+03	2.07E+02	4.58E+01	7.60E+00	2.65E+03	2.38E+02	4.93E+01	8.60E+00	4.41E+02	3.09E+01	1.69E+01	6.17E+00	1.82E+01	6.22E+00	1.30E+01	6.17E+00	8.28E+00	4.59E+00
10/28/2023 10:35:43	7.36E+02	5.63E+01	2.01E+03	1.65E+02	5.89E+02	6.18E+01	2.64E+03	2.04E+02	3.97E+01	7.34E+00	2.70E+03	2.43E+02	5.42E+01	8.65E+00	4.42E+02	3.10E+01	1.04E+01	6.17E+00	1.93E+01	6.33E+00	7.48E+00	6.14E+00	7.88E+00	4.67E+00
10/28/2023 10:50:43	7.49E+02	5.72E+01	2.02E+03	1.65E+02	5.70E+02	5.99E+01	2.76E+03	2.12E+02	4.23E+01	7.43E+00	2.69E+03	2.42E+02	6.57E+01	9.01E+00	4.20E+02	2.97E+01	1.92E+01	6.15E+00	9.15E+00	6.31E+00	1.39E+01	6.25E+00	2.50E+00	4.56E+00
10/28/2023 11:05:43	7.65E+02	5.83E+01	1.99E+03	1.63E+02	5.60E+02	5.90E+01	2.78E+03	2.13E+02	3.69E+01	7.18E+00	2.69E+03	2.42E+02	5.46E+01	8.79E+00	4.70E+02	3.23E+01	1.07E+01	6.18E+00	8.45E+00	6.24E+00	2.07E+01	6.24E+00	6.69E+00	4.60E+00
10/28/2023 11:20:43	7.46E+02	5.70E+01	2.02E+03	1.65E+02	5.58E+02	5.88E+01	2.76E+03	2.12E+02	3.62E+01	7.34E+00	2.73E+03	2.45E+02	5.72E+01	8.80E+00	4.24E+02	3.00E+01	1.77E+01	6.12E+00	1.67E+01	6.34E+00	2.05E+01	6.23E+00	1.05E+01	4.62E+00
10/28/2023 11:35:43	7.85E+02	5.97E+01	2.04E+03	1.67E+02	5.63E+02	5.93E+01	2.74E+03	2.11E+02	3.82E+01	7.25E+00	2.72E+03	2.45E+02	5.02E+01	8.66E+00	4.57E+02	3.17E+01	1.34E+01	6.14E+00	1.18E+01	6.31E+00	1.14E+01	6.15E+00	7.99E+00	4.46E+00
10/28/2023 11:50:43	7.79E+02	5.92E+01	2.02E+03	1.65E+02	5.59E+02	5.89E+01	2.71E+03	2.08E+02	3.64E+01	7.29E+00	2.73E+03	2.45E+02	4.13E+01	8.55E+00	4.66E+02	3.22E+01	3.93E+00	6.20E+00	1.35E+01	6.34E+00	1.07E+01	6.14E+00	1.06E+01	4.56E+00
10/28/2023 12:05:43	7.57E+02	5.78E+01	2.01E+03	1.64E+02	5.66E+02	5.96E+01	2.74E+03	2.11E+02	3.11E+01	7.22E+00	2.73E+03	2.45E+02	4.48E+01	8.46E+00	4.50E+02	3.13E+01	4.03E+00	6.15E+00	1.64E+01	6.35E+00	1.08E+01	6.21E+00	6.89E+00	4.67E+00
10/28/2023 12:20:43	7.75E+02	5.89E+01	1.99E+03	1.63E+02	5.62E+02	5.92E+01	2.72E+03	2.09E+02	3.11E+01	7.14E+00	2.70E+03	2.43E+02	4.21E+01	8.56E+00	4.53E+02	3.15E+01	1.32E+01	6.06E+00	7.66E+00	6.16E+00	1.69E+01	6.05E+00	5.39E+00	4.63E+00
10/28/2023 12:35:43	7.30E+02	5.59E+01	2.02E+03	1.65E+02	5.78E+02	6.08E+01	2.76E+03	2.12E+02	3.96E+01	7.44E+00	2.67E+03	2.40E+02	5.46E+01	8.81E+00	4.37E+02	3.07E+01	1.55E+01	6.34E+00	1.34E+01	6.25E+00	1.65E+01	6.05E+00	1.18E+01	4.66E+00
10/28/2023 12:50:43	7.63E+02	5.81E+01	2.01E+03	1.65E+02	5.57E+02	5.87E+01	2.73E+03	2.10E+02	3.70E+01	7.30E+00	2.65E+03	2.38E+02	4.96E+01	8.67E+00	4.25E+02	3.00E+01	1.25E+01	6.18E+00	2.21E+01	6.37E+00	1.39E+01	6.12E+00	1.07E+01	4.60E+00
10/28/2023 13:05:43	7.54E+02	5.75E+01	2.02E+03	1.66E+02	5.55E+02	5.85E+01	2.75E+03	2.12E+02	4.46E+01	7.57E+00	2.65E+03	2.39E+02	5.22E+01	8.76E+00	4.56E+02	3.16E+01	1.19E+01	6.01E+00	9.86E+00	6.26E+00	1.51E+01	6.21E+00	-8.00E-01	4.78E+00
10/28/2023 13:20:43	7.72E+02	5.87E+01	2.01E+03	1.65E+02	5.59E+02	5.89E+01	2.75E+03	2.12E+02	3.44E+01	7.21E+00	2.71E+03	2.43E+02	5.43E+01	8.69E+00	4.55E+02	3.16E+01	1.40E+01	6.09E+00	2.07E+01	6.44E+00	1.58E+01	6.29E+00	1.31E+01	4.60E+00
10/28/2023 13:35:43	7.87E+02	5.97E+01	2.04E+03	1.67E+02	5.67E+02	5.97E+01	2.74E+03	2.11E+02	3.93E+01	7.41E+00	2.64E+03	2.38E+02	5.14E+01	8.75E+00	4.71E+02	3.24E+01	1.57E+01	6.14E+00	5.78E+00	6.28E+00	9.40E+00	6.25E+00	7.70E+00	4.77E+00
10/28/2023 13:50:43	7.76E+02	5.90E+01	2.04E+03	1.67E+02	5.50E+02	5.80E+01	2.78E+03	2.14E+02	3.32E+01	7.22E+00	2.69E+03	2.42E+02	5.81E+01	8.81E+00	4.56E+02	3.16E+01	1.73E+01	6.22E+00	1.38E+01	6.39E+00	9.30E+00	6.30E+00	6.90E+00	4.73E+00
10/28/2023 14:05:43	7.71E+02	5.87E+01	2.02E+03	1.65E+02	5.63E+02	5.93E+01	2.72E+03	2.09E+02	3.35E+01	7.24E+00	2.66E+03	2.39E+02	4.64E+01	8.57E+00	4.44E+02	3.11E+01	1.89E+01	6.22E+00	1.92E+01	6.32E+00	1.59E+00	6.34E+00	1.37E+01	4.61E+00
10/28/2023 14:20:43	7.73E+02	5.88E+01	1.99E+03	1.63E+02	5.75E+02	6.04E+01	2.71E+03	2.09E+02	3.64E+01	7.17E+00	2.67E+03	2.40E+02	4.77E+01	8.57E+00	4.32E+02	3.04E+01	2.10E+01	6.20E+00	1.84E+01	6.32E+00	2.01E+01	6.23E+00	1.41E+01	4.64E+00
10/28/2023 14:35:43	7.50E+02	5.72E+01	2.04E+03	1.67E+02	5.49E+02	5.79E+01	2.72E+03	2.09E+02	4.49E+01	7.54E+00	2.71E+03	2.44E+02	5.89E+01	8.85E+00	4.46E+02	3.11E+01	1.95E+01	6.15E+00	1.39E+01	6.34E+00	9.91E+00	6.19E+00	7.40E+00	4.65E+00
10/28/2023 14:50:43	7.65E+02	5.82E+01	2.06E+03	1.69E+02	5.70E+02	6.00E+01	2.70E+03	2.08E+02	4.37E+01	7.60E+00	2.63E+03	2.36E+02	5.53E+01	8.89E+00	4.32E+02	3.04E+01	1.40E+01	5.98E+00	1.69E+01	6.20E+00	1.49E+01	6.27E+00	6.60E+00	4.56E+00
10/28/2023 15:05:43	7.35E+02	5.62E+01	1.95E+03	1.60E+02	5.71E+02	6.00E+01	2.69E+03	2.07E+02	3.63E+01	7.35E+00	2.64E+03	2.37E+02	3.78E+01	8.60E+00	4.36E+02	3.05E+01	1.12E+01	6.04E+00	9.67E+00	6.23E+00	1.42E+01	6.33E+00	7.90E+00	4.59E+00
10/28/2023 15:20:43	7.45E+02	5.69E+01	1.98E+03	1.62E+02	5.61E+02	5.91E+01	2.72E+03	2.09E+02	3.71E+01	7.46E+00	2.73E+03	2.45E+02	4.87E+01	8.62E+00	4.62E+02	3.19E+01	1.94E+01	6.21E+00	1.53E+01	6.24E+00	1.95E+01	6.26E+00	1.40E+00	4.68E+00
10/28/2023 15:35:43	7.81E+02	5.93E+01	2.01E+03	1.65E+02	5.44E+02	5.75E+01	2.67E+03	2.05E+02	4.72E+01	7.64E+00	2.71E+03	2.44E+02	5.79E+01	8.83E+00	4.62E+02	3.20E+01	9.03E+00	6.15E+00	1.24E+01	6.31E+00	7.60E+00	6.34E+00	1.18E+01	4.66E+00
10/28/2023 15:50:43	7.24E+02	5.54E+01	1.96E+03	1.60E+02	5.88E+02	6.18E+01	2.70E+03	2.08E+02	4.33E+01	7.51E+00	2.67E+03	2.40E+02	3.94E+01	8.52E+00	4.44E+02	3.11E+01	1.50E+01	6.21E+00	1.32E+01	6.29E+00	1.45E+01	6.16E+00	5.80E+00	4.51E+00
10/28/2023 16:05:43	7.47E+02	5.70E+01	2.01E+03	1.65E+02	5.94E+02	6.23E+01	2.70E+03	2.08E+02	4.15E+01	7.60E+00	2.68E+03	2.41E+02	6.08E+01	8.99E+00	4.49E+02	3.13E+01	1.00E+01	6.33E+00	2.14E+01	6.27E+00	1.87E+01	6.14E+00	1.12E+01	4.63E+00
10/28/2023 16:20:43	7.33E+02	5.60E+01	1.99E+03	1.63E+02	5.62E+02	5.92E+01	2.69E+03	2.07E+02	4.48E+01	7.65E+00	2.65E+03	2.38E+02	4.66E+01	8.71E+00	4.43E+02	3.09E+01	2.20E+01	6.16E+00	1.43E+01	6.38E+00	1.39E+01	6.36E+00	1.49E+01	4.76E+00
10/28/2023 16:35:43	7.61E+02	5.79E+01	2.03E+03	1.66E+02	5.61E+02	5.90E+01	2.71E+03	2.08E+02	4.49E+01	7.56E+00	2.67E+03	2.40E+02	5.07E+01	8.77E+00	4.63E+02	3.20E+01	1.34E+01	6.19E+00	-1.10E+00	6.30E+00	1.83E+01	6.26E+00	2.20E+00	4.79E+00
10/28/2023 16:50:43	7.50E+02	5.72E+01	2.06E+03	1.68E+02	5.70E+02	6.00E+01	2.77E+03	2.13E+02	4.45E+01	7.52E+00	2.68E+03	2.40E+02	5.32E+01	8.82E+00	4.56E+02	3.17E+01	1.79E+01	6.06E+00	1.21E+01	6.46E+00	1.17E+01	6.17E+00	9.41E+00	4.65E+00
10/28/2023 17:05:43	7.39E+02	5.65E+01	2.03E+03	1.66E+02	5.86E+02	6.15E+01	2.67E+03	2.05E+02	3.80E+01	7.44E+00	2.70E+03	2.43E+02	4.58E+01	8.57E+00	4.49E+02	3.13E+01	1.82E+01	6.08E+00	1.32E+01	6.47E+00	1.16E+01	6.23E+00	1.23E+01	4.65E+00
10/28/2023 17:20:43	7.42E+02	5.67E+01	1.98E+03	1.62E+02	5.60E+02	5.93E+01	2.73E+03	2.10E+02	4.58E+01	7.53E+00	2.70E+03	2.42E+02	5.36E+01	8.79E+00	4.26E+02	3.01E+01	1.01E+01	5.99E+00	1.85E+01	6.26E+00	1.39E+01	6.34E+00	7.11E+00	4.61E+00
10/28/2023 17:35:43	7.69E+02	5.84E+01	2.03E+03	1.66E+02	5.39E+02	5.70E+01	2.69E+03	2.07E+02	4.55E+01	7.65E+00	2.71E+03	2.44E+02	4.07E+01	8.63E+00	4.40E+02	3.08E+01	1.35E+01	6.08E+00	1.33E+01	6.32E+00	9.51E+00	6.09E+00	1.03E+01	4.49E+00
10/28/2023 17:50:43	7.44E+02	5.68E+01	2.01E+03	1.64E+02	5.84E+02	6.13E+01	2.72E+03	2.09E+02	3.74E+01	7.35E+00	2.69E+03	2.41E+02	4.69E+01	8.42E+00	4.36E+02	3.06E+01	9.05E+00	5.99E+00	1.91E+01	6.27E+00	2.53E+01	6.39E+00	9.32E+00	4.67E+00
10/28/2023 18:05:43	7.50E+02	5.72E+01	1.99E+03	1.63E+02	5.60E+02	5.89E+01	2.68E+03	2.07E+02	4.46E+01	7.61E+00	2.72E+03	2.44E+02	5.20E+01	8.63E+00	4.64E+02	3.20E+01	2.16E+01	6.22E+00	2.00E+00	6.41E+00	1.32E+01	6.29E+00	1.17E+01	4.61E+00
10/28/2023 18:20:43	7.71E+02	5.86E+01	2.01E+03	1.64E+02	5.58E+02	5.88E+01	2.69E+03	2.07E+02	3.47E+01	7.34E+00	2.70E+03	2.43E+02	5.65E+01	8.83E+00	4.50E+02	3.13E+01	1.79E+01	6.10E+00	1.11E+01	6.39E+00	1.62E+01	6.24E+00	7.92E+00	4.47E+00
10/28/2023 18:35:43	7.68E+02	5.84E+01	2.04E+03	1.67E+02	5.87E+02	6.15E+01	2.65E+03	2.04E+02	2.29E+01	6.99E+00	2.67E+03	2.40E+02	4.19E+01	8.58E+00	4.22E+02	2.99E+01	2.20E+01	6.22E+00	2.24E+01	6.42E+00	1.46E+01	6.25E+00	6.82E+00	4.64E+00
10/28/2023 18:50:43	7.50E+02	5.73E+01	2.03E+03	1.66E+02	5.67E+02	5.96E+01	2.76E+03	2.12E+02	3.82E+01	7.42E+00	2.62E+03	2.35E+02	4.26E+01	8.44E+00	4.34E+02	3.05E+01	1.96E+01	6.27E+00	8.69E+00	6.34E+00	1.70E+01	6.35E+00	6.31E+00	4.56E+00
10/28/2023 19:05:43	7.75E+02	5.90E+01	1.99E+03	1.63E+02	5.77E+02	6.06E+01	2.74E+03	2.10E+02	3.49E+01	7.42E+00	2.70E+03	2.43E+02	4.19E+01	8.52E+00	4.50E+02	3.13E+01	3.66E+00	6.21E+00	1.84E+01	6.48E+00	1.20E+01	6.26E+00	7.42E+00	4.55E+00
10/28/2023 19:20:43	7.99E+02	6.06E+01	2.03E+03	1.66E+02	5.45E+02	5.76E+01	2.74E+03	2.11E+02	4.27E+01	7.52E+00	2.65E+03	2.38E+02	6.58E+01	9.03E+00	4.45E+02	3.12E+01	1.75E+01	6.09E+00	1.28E+01	6.35E+00	1.47E+01	6.23E+00	7.72E+00	4.64E+00
10/28/2023 19:35:43	8.00E+02	6.07E+01	2.05E+03	1.67E+02	5.41E+02	5.72E+01	2.73E+03	2.10E+02	4.17E+01	7.55E+00	2.67E+03	2.40E+02	4.07E+01	8.54E+00	4.52E+02	3.14E+01	1.15E+01	5.97E+00	1.90E+01	6.31E+00	1.80E+01	6.24E+00	1.30E+00	4.75E+00
10/28/2023 19:50:43	7.82E+02	5.97E+01	2.00E+03	1.64E+02	5.60E+02	5.90E+01	2.67E+03	2.05E+02	3.14E+01	7.32E+00	2.63E+03	2.36E+02	4.70E+01	8.60E+00	4.55E+02	3.16E+01	1.71E+01	6.13E+00	1.58E+01	6.30E+00	1.96E+01	6.43E+00	7.33E+00	4.64E+00
10/28/2023 20:05:43	8.73E+02	6.59E+01	2.00E+03	1.64E+02	5.62E+02	5.93E+01	2.74E+03	2.11E+02	4.00E+01	7.54E+00	2.66E+03	2.39E+02	4.79E+01	8.70E+00	4.43E+02	3.10E+01	2.08E+01	6.19E+00	1.45E+01	6.25E+00	1.50E+01	6.26E+00	1.00E+01	4.65E+00
10/28/2023 20:20:43	8.62E+02	6.52E+01	2.03E+03	1.66E+02	5.56E+02	5.86E+01	2.67E+03	2.06E+02	4.73E+01	7.73E+00	2.59E+03	2.33E+02	5.33E+01	8.69E+00	4.37E+02	3.06E+01	6.85E+00	6.11E+00	1.15E+01	6.25E+00	1.40E+01	6.21E+00	9.14E+00	4.56E+00
10/28/2023 20:35:43	8.73E+02	6.59E+01	2.05E+03	1.68E+02	5.66E+02	5.96E+01	2.73E+03	2.10E+02	4.24E+01	7.56E+00	2.66E+03	2.39E+02	5.18E+01	8.64E+00	4.37E+02	3.06E+01	1.85E+01	5.95E+00	1.02E+01	6.43E+00	1.26E+01	6.31E+00	6.93E+00	4.59E+00
10/28/2023 20:50:43	8.60E+02	6.50E+01	2.05E+03	1.68E+02	5.44E+02	5.74E+01	2.68E+03	2.06E+02	4.66E+01	7.71E+00	2.66E+03	2.39E+02	5.00E+01	8.71E+00	4.32E+02	3.04E+01	1.28E+01	6.10E+00	1.72E+01	6.35E+00	9.35E+00	6.13E+00	1.07E+01	4.70E+00
10/28/2023 21:05:43	8.20E+02	6.23E+01	2.00E+03	1.64E+02	5.80E+02	6.09E+01	2.72E+03	2.09E+02	3.02E+01	7.24E+00	2.71E+03	2.43E+02	5.66E+01	8.86E+00	4.34E+02	3.05E+01	1.59E+01	6.04E+00	7.01E+00	6.40E+00	1.13E+01	6.34E+00	1.05E+01	4.63E+00
10/28/2023 21:20:43	8.48E+02	6.41E+01	1.95E+03	1.60E+02	5.61E+02	5.91E+01	2.72E+03	2.09E+02	3.51E+01	7.33E+00	2.64E+03	2.37E+02	3.47E+01	8.38E+00	4.21E+02	2.98E+01	8.79E+00	6.17E+00	1.24E+01	6.33E+00	1.57E+01	6.29E+00	6.74E+00	4.60E+00
10/28/2023 21:35:43	8.27E+02	6.27E+01	2.06E+03	1.69E+02	5.59E+02	5.89E+01	2.69E+03	2.07E+02	3.65E+01	7.36E+00	2.68E+03	2.41E+02	5.75E+01	8.73E+00	4.70E+02	3.25E+01	1.33E+01	6.04E+00	1.49E+01	6.41E+00	6.34E+00	6.18E+00	9.76E+00	4.74E+00
10/28/2023 21:50:43	8.18E+02	6.21E+01	2.00E+03	1.63E+02	5.61E+02	5.91E+01	2.73E+03	2.10E+02	3.81E+01	7.39E+00	2.62E+03	2.35E+02	5.25E+01	8.76E+00	4.72E+02	3.25E+01	1.50E+01	6.18E+00	1.51E+01	6.38E+00	2.35E+01	6.49E+00	9.56E+00	4.53E+00
10/28/2023 22:05:43	8.28E+02	6.28E+01	2.00E+03	1.63E+02	5.83E+02	6.13E+01	2.71E+03	2.09E+02	4.58E+01	7.77E+00	2.63E+03	2.36E+02	5.28E+01	8.85E+00	4.34E+02	3.05E+01	1.23E+01	6.09E+00	1.51E+01	6.31E+00	1.78E+01	6.21E+00	5.74E+00	4.70E+00
10/28/2023 22:20:43	8.38E+02	6.34E+01	2.02E+03	1.65E+02	5.67E+02	5.97E+01	2.68E+03	2.06E+02	4.66E+01	7.79E+00	2.69E+03	2.42E+02	4.37E+01	8.45E+00	4.38E+02	3.06E+01	2.57E+01	6.29E+00	1.51E+01	6.43E+00	2.50E+01	6.41E+00	1.45E+01	4.57E+00
10/28/2023 22:35:43	8.17E+02	6.20E+01	2.02E+03	1.66E+02	5.67E+02	5.96E+01	2.74E+03	2.11E+02	4.17E+01	7.54E+00	2.63E+03	2.36E+02	5.27E+01	8.78E+00	4.64E+02	3.21E+01	1.80E+01	6.25E+00	8.63E+00	6.38E+00	1.85E+01	6.37E+00	8.86E+00	4.62E+00
10/28/2023 22:50:43	8.71E+02	6.57E+01	2.02E+03	1.65E+02	5.77E+02	6.06E+01	2.72E+03	2.10E+02	4.30E+01	7.55E+00	2.66E+03	2.39E+02	4.28E+01	8.68E+00	4.45E+02	3.11E+01	1.07E+01	6.23E+00	1.47E+01	6.25E+00	1.51E+01	6.29E+00	7.45E+00	4.75E+00
10/28/2023 23:05:43	8.07E+02	6.13E+01	2.00E+03	1.64E+02	5.98E+02	6.27E+01	2.69E+03	2.07E+02	4.40E+01	7.64E+00	2.67E+03	2.40E+02	4.88E+01	8.68E+00	4.40E+02	3.09E+01	1.61E+01	6.24E+00	1.00E+01	6.28E+00	1.18E+01	6.31E+00	1.01E+01	4.82E+00
10/28/2023 23:20:43	8.21E+02	6.23E+01	2.00E+03	1.64E+02	5.87E+02	6.16E+01	2.71E+03	2.09E+02	5.10E+01	7.97E+00	2.69E+03	2.41E+02	4.76E+01	8.73E+00	4.46E+02	3.11E+01	2.54E+01	6.40E+00	1.95E+01	6.29E+00	1.72E+01	6.33E+00	5.94E+00	4.55E+00
10/28/2023 23:35:43	8.18E+02	6.21E+01	2.02E+03	1.65E+02	5.59E+02	5.90E+01	2.73E+03	2.10E+02	5.11E+01	7.95E+00	2.63E+03	2.37E+02	4.14E+01	8.61E+00	4.52E+02	3.15E+01	1.48E+01	6.15E+00	2.53E+01	6.48E+00	1.56E+01	6.34E+00	2.62E+00	4.67E+00
10/28/2023 23:50:43	8.29E+02	6.28E+01	1.95E+03	1.60E+02	5.86E+02	6.16E+01	2.71E+03	2.08E+02	3.55E+01	7.53E+00	2.63E+03	2.37E+02	5.09E+01	8.64E+00	4.41E+02	3.09E+01	1.88E+01	6.24E+00	1.27E+01	6.33E+00	2.21E+01	6.27E+00	7.75E+00	4.61E+00
10/29/2023 0:05:43	8.02E+02	6.10E+01	1.97E+03	1.61E+02	5.54E+02	5.84E+01	2.73E+03	2.10E+02	4.17E+01	7.60E+00	2.64E+03	2.37E+02	4.77E+01	8.64E+00	4.29E+02	3.04E+01	1.50E+01	6.18E+00	2.27E+01	6.31E+00	2.09E+01	6.33E+00	1.28E+01	4.74E+00
10/29/2023 0:20:43	8.03E+02	6.11E+01	2.00E+03	1.64E+02	5.65E+02	5.95E+01	2.72E+03	2.09E+02	4.28E+01	7.66E+00	2.64E+03	2.37E+02	5.09E+01	8.61E+00	4.35E+02	3.06E+01	1.02E+01	6.03E+00	1.33E+01	6.17E+00	1.23E+01	6.32E+00	7.05E+00	4.66E+00
10/29/2023 0:35:43	8.19E+02	6.21E+01	2.01E+03	1.64E+02	5.79E+02	6.08E+01	2.69E+03	2.07E+02	3.85E+01	7.40E+00	2.64E+03	2.37E+02	5.17E+01	8.78E+00	4.38E+02	3.08E+01	2.04E+01	6.35E+00	2.07E+01	6.25E+00	6.25E+00	6.33E+00	6.85E+00	4.69E+00
10/29/2023 0:50:43	8.12E+02	6.17E+01	1.98E+03	1.62E+02	5.72E+02	6.02E+01	2.73E+03	2.10E+02	4.61E+01	7.69E+00	2.65E+03	2.38E+02	5.52E+01	8.93E+00	4.35E+02	3.06E+01	9.97E+00	6.10E+00	1.16E+01	6.35E+00	8.77E+00	6.33E+00	5.74E+00	4.69E+00
10/29/2023 1:05:43	8.31E+02	6.30E+01	2.02E+03	1.65E+02	5.73E+02	6.02E+01	2.72E+03	2.09E+02	4.42E+01	7.59E+00	2.64E+03	2.38E+02	4.39E+01	8.65E+00	4.43E+02	3.10E+01	1.94E+01	6.24E+00	1.83E+01	6.50E+00	2.21E+01	6.50E+00	6.04E-01	4.70E+00
10/29/2023 1:20:43	7.87E+02	6.00E+01	1.99E+03	1.63E+02	5.81E+02	6.11E+01	2.70E+03	2.08E+02	3.46E+01	7.49E+00	2.63E+03	2.37E+02	5.17E+01	8.69E+00	4.34E+02	3.05E+01	2.13E+01	6.41E+00	1.74E+01	6.47E+00	2.46E+01	6.26E+00	3.32E+00	4.65E+00
10/29/2023 1:35:43	8.30E+02	6.30E+01	1.99E+03	1.63E+02	5.41E+02	5.72E+01	2.71E+03	2.09E+02	4.80E+01	7.99E+00	2.62E+03	2.36E+02	4.88E+01	8.80E+00	4.35E+02	3.06E+01	1.79E+01	6.17E+00	1.76E+01	6.38E+00	1.74E+01	6.29E+00	7.66E+00	4.77E+00
10/29/2023 1:50:43	8.41E+02	6.36E+01	1.99E+03	1.63E+02	5.51E+02	5.82E+01	2.73E+03	2.10E+02	3.44E+01	7.47E+00	2.61E+03	2.35E+02	4.59E+01	8.68E+00	4.19E+02	2.98E+01	8.42E+00	6.25E+00	1.33E+01	6.25E+00	1.66E+01	6.29E+00	1.19E+01	4.80E+00
10/29/2023 2:05:43	8.30E+02	6.29E+01	1.99E+03	1.63E+02	5.82E+02	6.11E+01	2.73E+03	2.10E+02	3.17E+01	7.37E+00	2.65E+03	2.38E+02	6.10E+01	8.92E+00	4.49E+02	3.13E+01	2.06E+01	6.40E+00	1.69E+01	6.47E+00	1.93E+01	6.52E+00	-5.24E+00	4.86E+00
10/29/2023 2:20:43	8.37E+02	6.33E+01	2.01E+03	1.64E+02	5.80E+02	6.10E+01	2.68E+03	2.07E+02	4.73E+01	7.84E+00	2.64E+03	2.37E+02	4.82E+01	8.64E+00	4.30E+02	3.03E+01	3.09E+00	6.10E+00	1.02E+01	6.36E+00	1.55E+01	6.20E+00	1.12E+01	4.68E+00
10/29/2023 2:35:43	8.09E+02	6.15E+01	2.03E+03	1.66E+02	5.90E+02	6.19E+01	2.70E+03	2.08E+02	5.43E+01	8.09E+00	2.62E+03	2.35E+02	4.71E+01	8.55E+00	4.59E+02	3.18E+01	1.81E+01	6.21E+00	7.13E+00	6.20E+00	1.74E+01	6.17E+00	8.16E+00	4.68E+00
10/29/2023 2:50:43	8.19E+02	6.20E+01	2.01E+03	1.65E+02	5.88E+02	6.17E+01	2.69E+03	2.07E+02	3.70E+01	7.60E+00	2.62E+03	2.35E+02	5.48E+01	8.75E+00	4.49E+02	3.13E+01	2.02E+01	6.20E+00	7.93E+00	6.42E+00	6.35E+00	6.19E+00	1.15E+01	4.66E+00
10/29/2023 3:05:43	7.98E+02	6.07E+01	1.99E+03	1.63E+02	5.79E+02	6.09E+01	2.68E+03	2.06E+02	3.78E+01	7.51E+00	2.63E+03	2.36E+02	4.44E+01	8.60E+00	4.32E+02	3.04E+01	1.47E+01	6.12E+00	1.01E+01	6.25E+00	2.25E+01	6.26E+00	9.07E+00	4.61E+00
10/29/2023 3:20:43	8.49E+02	6.41E+01	2.01E+03	1.64E+02	5.65E+02	5.95E+01	2.68E+03	2.07E+02	3.53E+01	7.37E+00	2.61E+03	2.35E+02	3.63E+01	8.43E+00	4.37E+02	3.06E+01	9.21E+00	6.06E+00	1.76E+01	6.52E+00	1.54E+01	6.28E+00	1.03E+01	4.58E+00
10/29/2023 3:35:43	8.50E+02	6.42E+01	1.99E+03	1.63E+02	5.83E+02	6.13E+01	2.74E+03	2.11E+02	3.60E+01	7.44E+00	2.65E+03	2.38E+02	3.28E+01	8.34E+00	4.29E+02	3.02E+01	1.62E+01	6.18E+00	1.26E+01	6.40E+00	1.07E+01	6.28E+00	7.65E+00	4.62E+00
10/29/2023 3:50:43	7.66E+02	5.85E+01	2.06E+03	1.69E+02	5.86E+02	6.16E+01	2.75E+03	2.12E+02	3.71E+01	7.36E+00	2.62E+03	2.36E+02	3.62E+01	8.49E+00	4.41E+02	3.09E+01	5.23E+00	6.24E+00	1.42E+01	6.38E+00	1.46E+01	6.29E+00	1.71E+00	4.62E+00
10/29/2023 4:05:43	7.83E+02	5.97E+01	2.02E+03	1.66E+02	5.72E+02	6.01E+01	2.69E+03	2.07E+02	3.65E+01	7.48E+00	2.66E+03	2.39E+02	5.83E+01	9.01E+00	4.46E+02	3.11E+01	1.06E+01	6.16E+00	8.73E+00	6.30E+00	5.44E+00	6.31E+00	1.11E+01	4.52E+00
10/29/2023 4:20:43	7.97E+02	6.06E+01	2.06E+03	1.69E+02	5.80E+02	6.10E+01	2.75E+03	2.12E+02	4.27E+01	7.67E+00	2.71E+03	2.43E+02	5.03E+01	8.75E+00	4.54E+02	3.15E+01	1.29E+01	6.17E+00	1.81E+01	6.56E+00	1.75E+01	6.44E+00	-1.01E+00	4.78E+00
10/29/2023 4:35:43	7.87E+02	6.00E+01	2.09E+03	1.71E+02	5.71E+02	6.01E+01	2.70E+03	2.07E+02	3.46E+01	7.31E+00	2.64E+03	2.37E+02	5.11E+01	8.78E+00	4.25E+02	3.01E+01	6.88E+00	6.07E+00	7.93E+00	6.15E+00	1.18E+01	6.18E+00	1.61E+00	4.69E+00
10/29/2023 4:50:43	7.75E+02	5.91E+01	2.08E+03	1.70E+02	5.50E+02	5.80E+01	2.72E+03	2.09E+02	4.34E+01	7.67E+00	2.63E+03	2.37E+02	5.29E+01	8.64E+00	4.55E+02	3.16E+01	1.19E+01	6.09E+00	1.63E+01	6.35E+00	1.58E+01	6.33E+00	1.25E+01	4.65E+00
10/29/2023 5:05:43	7.92E+02	6.01E+01	2.06E+03	1.69E+02	5.56E+02	5.86E+01	2.66E+03	2.05E+02	4.60E+01	7.75E+00	2.70E+03	2.42E+02	4.09E+01	8.70E+00	4.26E+02	3.01E+01	1.70E+01	6.18E+00	4.72E+00	6.35E+00	1.56E+01	6.20E+00	3.33E+00	4.82E+00
10/29/2023 5:20:43	8.02E+02	6.09E+01	1.99E+03	1.63E+02	5.68E+02	5.98E+01	2.70E+03	2.07E+02	4.32E+01	7.73E+00	2.68E+03	2.40E+02	4.31E+01	8.75E+00	4.18E+02	2.97E+01	1.18E+01	6.13E+00	1.09E+01	6.26E+00	2.11E+00	6.22E+00	-4.64E+00	4.77E+00
10/29/2023 5:35:43	7.96E+02	6.05E+01	2.08E+03	1.70E+02	5.81E+02	6.11E+01	2.68E+03	2.06E+02	4.04E+01	7.61E+00	2.66E+03	2.39E+02	5.34E+01	8.83E+00	4.32E+02	3.03E+01	1.49E+01	6.19E+00	1.59E+01	6.28E+00	1.39E+01	6.13E+00	4.03E+00	4.69E+00
10/29/2023 5:50:43	7.99E+02	6.07E+01	2.05E+03	1.67E+02	5.82E+02	6.12E+01	2.63E+03	2.03E+02	4.89E+01	7.74E+00	2.60E+03	2.34E+02	5.11E+01	8.73E+00	4.45E+02	3.10E+01	1.48E+01	6.10E+00	1.22E+01	6.35E+00	1.31E+01	6.34E+00	4.33E+00	4.66E+00
10/29/2023 6:05:43	7.63E+02	5.83E+01	2.03E+03	1.66E+02	5.57E+02	5.87E+01	2.65E+03	2.04E+02	3.50E+01	7.44E+00	2.63E+03	2.37E+02	4.76E+01	8.70E+00	4.30E+02	3.03E+01	1.79E+01	6.12E+00	1.54E+01	6.46E+00	1.36E+01	6.24E+00	7.16E+00	4.52E+00
10/29/2023 6:20:43	8.12E+02	6.16E+01	2.06E+03	1.69E+02	5.49E+02	5.79E+01	2.69E+03	2.07E+02	2.92E+01	7.25E+00	2.67E+03	2.40E+02	5.38E+01	8.81E+00	4.08E+02	2.92E+01	2.15E+01	6.10E+00	1.29E+01	6.39E+00	6.86E+00	6.35E+00	6.05E+00	4.72E+00
10/29/2023 6:35:43	7.84E+02	5.97E+01	2.05E+03	1.68E+02	5.70E+02	6.01E+01	2.62E+03	2.01E+02	3.77E+01	7.45E+00	2.65E+03	2.38E+02	4.62E+01	8.67E+00	4.42E+02	3.09E+01	8.35E+00	6.08E+00	1.85E+01	6.45E+00	9.28E+00	6.28E+00	3.13E+00	4.74E+00
10/29/2023 6:50:43	7.93E+02	6.03E+01	2.06E+03	1.68E+02	5.67E+02	5.98E+01	2.67E+03	2.05E+02	4.48E+01	7.73E+00	2.63E+03	2.37E+02	5.45E+01	8.83E+00	4.32E+02	3.04E+01	2.12E+01	6.08E+00	1.38E+01	6.32E+00	9.18E+00	6.27E+00	1.15E+01	4.52E+00
10/29/2023 7:05:43	7.76E+02	5.91E+01	2.06E+03	1.69E+02	5.81E+02	6.11E+01	2.68E+03	2.06E+02	3.55E+01	7.50E+00	2.61E+03	2.35E+02	5.26E+01	8.73E+00	4.34E+02	3.05E+01	1.78E+01	6.20E+00	2.69E+01	6.50E+00	1.05E+01	6.29E+00	3.83E+00	4.67E+00
10/29/2023 7:20:43	7.85E+02	5.97E+01	2.13E+03	1.74E+02	5.95E+02	6.24E+01	2.70E+03	2.08E+02	4.99E+01	7.95E+00	2.66E+03	2.39E+02	4.88E+01	8.76E+00	4.16E+02	2.95E+01	1.15E+01	6.09E+00	1.50E+01	6.32E+00	1.29E+01	6.23E+00	4.23E+00	4.60E+00
10/29/2023 7:35:43	7.78E+02	5.93E+01	2.05E+03	1.68E+02	5.48E+02	5.79E+01	2.71E+03	2.09E+02	3.70E+01	7.68E+00	2.64E+03	2.38E+02	6.31E+01	8.93E+00	4.45E+02	3.10E+01	1.18E+01	6.09E+00	2.07E+01	6.41E+00	1.25E+01	6.39E+00	9.99E+00	4.60E+00
10/29/2023 7:50:43	7.66E+02	5.84E+01	2.05E+03	1.68E+02	5.41E+02	5.72E+01	2.67E+03	2.06E+02	4.84E+01	7.88E+00	2.64E+03	2.37E+02	3.52E+01	8.46E+00	4.14E+02	2.94E+01	1.95E+01	6.13E+00	2.01E+01	6.61E+00	1.81E+00	6.30E+00	1.51E+01	4.66E+00
10/29/2023 8:05:43	7.80E+02	5.94E+01	2.10E+03	1.72E+02	5.66E+02	5.97E+01	2.71E+03	2.09E+02	3.61E+01	7.49E+00	2.62E+03	2.36E+02	4.72E+01	8.66E+00	4.43E+02	3.09E+01	1.46E+01	6.05E+00	1.13E+01	6.53E+00	8.08E+00	6.22E+00	6.96E+00	4.71E+00
10/29/2023 8:20:43	7.91E+02	6.01E+01	2.03E+03	1.66E+02	5.59E+02	5.90E+01	2.64E+03	2.03E+02	4.69E+01	7.92E+00	2.64E+03	2.37E+02	5.13E+01	8.65E+00	4.36E+02	3.05E+01	1.37E+01	6.17E+00	2.20E+01	6.47E+00	1.22E+01	6.17E+00	1.41E+00	4.63E+00
10/29/2023 8:35:43	8.07E+02	6.11E+01	2.03E+03	1.66E+02	5.71E+02	6.01E+01	2.65E+03	2.04E+02	3.99E+01	7.70E+00	2.59E+03	2.33E+02	3.98E+01	8.52E+00	4.42E+02	3.08E+01	1.95E+01	6.15E+00	6.54E+00	6.27E+00	2.10E+01	6.69E+00	7.67E+00	4.52E+00
10/29/2023 8:50:43	8.08E+02	6.12E+01	2.08E+03	1.70E+02	5.59E+02	5.89E+01	2.67E+03	2.05E+02	4.21E+01	7.64E+00	2.62E+03	2.35E+02	5.19E+01	8.76E+00	4.36E+02	3.04E+01	1.79E+01	6.17E+00	1.05E+01	6.08E+00	1.53E+01	6.29E+00	7.27E+00	4.65E+00
10/29/2023 9:05:43	7.68E+02	5.86E+01	2.00E+03	1.64E+02	5.59E+02	5.89E+01	2.70E+03	2.08E+02	4.22E+01	7.71E+00	2.66E+03	2.39E+02	4.59E+01	8.65E+00	4.49E+02	3.12E+01	2.12E+01	6.20E+00	1.74E+01	6.46E+00	6.56E+00	6.20E+00	6.36E+00	4.63E+00
10/29/2023 9:20:43	7.83E+02	5.95E+01	2.08E+03	1.70E+02	5.83E+02	6.13E+01	2.66E+03	2.05E+02	4.02E+01	7.65E+00	2.62E+03	2.35E+02	4.03E+01	8.63E+00	4.50E+02	3.13E+01	1.50E+01	6.04E+00	1.27E+01	6.23E+00	1.35E+01	6.28E+00	6.66E+00	4.68E+00
10/29/2023 9:35:43	7.33E+02	5.62E+01	2.13E+03	1.74E+02	5.80E+02	6.09E+01	2.67E+03	2.06E+02	4.07E+01	7.60E+00	2.62E+03	2.36E+02	4.49E+01	8.78E+00	4.33E+02	3.03E+01	1.31E+01	6.03E+00	8.35E+00	6.28E+00	1.81E+01	6.19E+00	1.08E+01	4.61E+00
10/29/2023 9:50:43	7.71E+02	5.87E+01	2.12E+03	1.73E+02	5.82E+02	6.12E+01	2.70E+03	2.08E+02	3.78E+01	7.52E+00	2.62E+03	2.36E+02	6.00E+01	8.86E+00	4.25E+02	3.00E+01	1.26E+01	6.04E+00	2.78E+01	6.65E+00	1.56E+01	6.39E+00	1.82E+00	4.60E+00
10/29/2023 10:05:43	7.85E+02	5.96E+01	2.14E+03	1.75E+02	5.78E+02	6.08E+01	2.66E+03	2.05E+02	4.57E+01	7.84E+00	2.62E+03	2.36E+02	4.64E+01	8.62E+00	4.41E+02	3.08E+01	6.22E+00	6.05E+00	1.69E+01	6.46E+00	1.08E+01	6.39E+00	1.25E+01	4.57E+00
10/29/2023 10:20:43	7.82E+02	5.95E+01	2.08E+03	1.71E+02	5.43E+02	5.74E+01	2.72E+03	2.09E+02	4.06E+01	7.61E+00	2.62E+03	2.35E+02	5.11E+01	8.64E+00	4.24E+02	2.99E+01	1.34E+01	6.17E+00	2.21E+01	6.45E+00	1.73E+01	6.25E+00	3.84E+00	4.77E+00
10/29/2023 10:35:43	7.65E+02	5.83E+01	2.11E+03	1.73E+02	5.63E+02	5.93E+01	2.68E+03	2.07E+02	4.58E+01	7.87E+00	2.64E+03	2.37E+02	4.07E+01	8.63E+00	4.22E+02	2.98E+01	1.84E+01	6.25E+00	1.62E+01	6.38E+00	7.18E+00	6.27E+00	8.79E+00	4.46E+00
10/29/2023 10:50:43	7.52E+02	5.75E+01	2.10E+03	1.72E+02	5.78E+02	6.07E+01	2.64E+03	2.03E+02	4.21E+01	7.71E+00	2.58E+03	2.32E+02	5.18E+01	8.73E+00	4.29E+02	3.02E+01	1.47E+01	6.13E+00	1.44E+01	6.30E+00	1.16E+01	6.17E+00	6.37E+00	4.56E+00
10/29/2023 11:05:43	7.73E+02	5.88E+01	2.16E+03	1.76E+02	5.89E+02	6.19E+01	2.65E+03	2.04E+02	5.11E+01	8.09E+00	2.70E+03	2.43E+02	4.91E+01	8.78E+00	4.66E+02	3.21E+01	6.71E+00	5.98E+00	1.91E+01	6.54E+00	2.06E+01	6.27E+00	6.06E+00	4.68E+00
10/29/2023 11:20:43	7.67E+02	5.83E+01	2.05E+03	1.68E+02	5.68E+02	5.98E+01	2.67E+03	2.05E+02	4.88E+01	7.81E+00	2.60E+03	2.34E+02	4.93E+01	8.59E+00	4.14E+02	2.93E+01	1.01E+01	6.08E+00	1.75E+01	6.34E+00	1.36E+01	6.33E+00	4.65E+00	4.64E+00
10/29/2023 11:35:43	8.04E+02	6.10E+01	2.09E+03	1.71E+02	5.84E+02	6.14E+01	2.64E+03	2.03E+02	3.87E+01	7.70E+00	2.68E+03	2.41E+02	5.50E+01	8.77E+00	4.41E+02	3.09E+01	1.68E+01	6.20E+00	1.23E+01	6.19E+00	1.79E+01	6.30E+00	8.90E+00	4.65E+00
10/29/2023 11:50:43	7.83E+02	5.95E+01	2.08E+03	1.70E+02	5.74E+02	6.03E+01	2.64E+03	2.03E+02	4.33E+01	7.78E+00	2.63E+03	2.36E+02	6.07E+01	8.93E+00	4.20E+02	2.97E+01	2.44E+01	6.31E+00	9.47E+00	6.27E+00	1.33E+01	6.34E+00	1.82E+00	4.60E+00
10/29/2023 12:05:43	7.63E+02	5.82E+01	2.08E+03	1.71E+02	5.56E+02	5.87E+01	2.71E+03	2.09E+02	4.28E+01	7.72E+00	2.61E+03	2.35E+02	5.02E+01	8.71E+00	4.36E+02	3.05E+01	2.06E+01	6.18E+00	1.38E+01	6.38E+00	1.54E+01	6.29E+00	1.02E+01	4.54E+00
10/29/2023 12:20:43	7.58E+02	5.78E+01	2.04E+03	1.67E+02	5.60E+02	5.91E+01	2.66E+03	2.05E+02	4.01E+01	7.68E+00	2.61E+03	2.34E+02	5.35E+01	8.91E+00	4.43E+02	3.10E+01	4.48E+00	6.20E+00	2.50E+01	6.50E+00	9.82E+00	6.32E+00	1.10E+01	4.66E+00
10/29/2023 12:35:43	7.51E+02	5.73E+01	2.06E+03	1.69E+02	5.57E+02	5.88E+01	2.62E+03	2.01E+02	4.01E+01	7.62E+00	2.62E+03	2.36E+02	6.04E+01	8.83E+00	4.37E+02	3.06E+01	1.90E+01	6.21E+00	1.22E+01	6.28E+00	1.53E+01	6.25E+00	1.13E+01	4.51E+00
10/29/2023 12:50:43	7.59E+02	5.79E+01	2.10E+03	1.72E+02	5.50E+02	5.82E+01	2.64E+03	2.04E+02	4.48E+01	7.77E+00	2.63E+03	2.37E+02	4.37E+01	8.61E+00	4.36E+02	3.06E+01	1.77E+01	6.05E+00	1.40E+01	6.25E+00	5.46E+00	6.19E+00	1.01E+01	4.60E+00
10/29/2023 13:05:43	7.59E+02	5.79E+01	2.07E+03	1.70E+02	5.97E+02	6.27E+01	2.65E+03	2.04E+02	3.94E+01	7.56E+00	2.64E+03	2.37E+02	4.65E+01	8.52E+00	4.26E+02	3.00E+01	1.26E+01	6.18E+00	1.30E+01	6.33E+00	2.31E+01	6.26E+00	1.01E+01	4.66E+00
10/29/2023 13:20:43	7.89E+02	6.00E+01	2.11E+03	1.73E+02	5.64E+02	5.94E+01	2.63E+03	2.02E+02	3.73E+01	7.68E+00	2.64E+03	2.37E+02	4.64E+01	8.77E+00	4.32E+02	3.03E+01	1.56E+01	6.06E+00	1.14E+01	6.36E+00	8.10E+00	6.36E+00	8.81E+00	4.45E+00
10/29/2023 13:35:43	8.00E+02	6.07E+01	2.08E+03	1.70E+02	5.69E+02	6.00E+01	2.67E+03	2.06E+02	3.96E+01	7.64E+00	2.62E+03	2.36E+02	4.17E+01	8.51E+00	4.47E+02	3.12E+01	1.57E+01	6.12E+00	1.70E+01	6.39E+00	1.07E+01	6.20E+00	8.50E+00	4.61E+00
10/29/2023 13:50:43	7.71E+02	5.88E+01	2.09E+03	1.71E+02	5.70E+02	6.01E+01	2.63E+03	2.03E+02	4.98E+01	8.09E+00	2.58E+03	2.32E+02	4.40E+01	8.71E+00	4.42E+02	3.09E+01	1.00E+01	5.94E+00	9.58E+00	6.04E+00	1.38E+01	6.27E+00	8.70E+00	4.70E+00
10/29/2023 14:05:43	7.88E+02	5.98E+01	2.10E+03	1.72E+02	5.79E+02	6.09E+01	2.63E+03	2.03E+02	4.06E+01	7.69E+00	2.63E+03	2.36E+02	4.08E+01	8.42E+00	4.03E+02	2.88E+01	2.08E+01	6.22E+00	1.99E+01	6.31E+00	1.22E+01	6.30E+00	1.05E+01	4.62E+00
10/29/2023 14:20:43	7.62E+02	5.81E+01	2.11E+03	1.73E+02	6.06E+02	6.35E+01	2.65E+03	2.04E+02	4.45E+01	7.84E+00	2.66E+03	2.39E+02	4.00E+01	8.59E+00	4.17E+02	2.95E+01	1.83E+01	6.08E+00	9.89E+00	6.44E+00	2.06E+01	6.24E+00	2.93E+00	4.58E+00
10/29/2023 14:35:43	7.58E+02	5.79E+01	2.09E+03	1.71E+02	5.76E+02	6.06E+01	2.70E+03	2.08E+02	4.04E+01	7.72E+00	2.62E+03	2.36E+02	4.68E+01	8.70E+00	4.02E+02	2.88E+01	1.45E+01	6.11E+00	1.56E+01	6.32E+00	1.48E+01	6.24E+00	3.95E+00	4.63E+00
10/29/2023 14:50:43	7.51E+02	5.73E+01	2.08E+03	1.71E+02	5.74E+02	6.05E+01	2.60E+03	2.00E+02	4.82E+01	7.89E+00	2.64E+03	2.37E+02	4.60E+01	8.79E+00	4.18E+02	2.97E+01	1.86E+01	6.12E+00	1.66E+01	6.33E+00	1.54E+01	6.31E+00	1.68E+01	4.68E+00
10/29/2023 15:05:43	7.78E+02	5.92E+01	2.12E+03	1.73E+02	5.83E+02	6.13E+01	2.64E+03	2.03E+02	4.60E+01	7.87E+00	2.59E+03	2.33E+02	5.12E+01	8.62E+00	4.32E+02	3.03E+01	1.66E+01	6.02E+00	2.24E+01	6.44E+00	9.42E+00	6.29E+00	2.63E+00	4.58E+00
10/29/2023 15:20:43	7.64E+02	5.83E+01	2.15E+03	1.75E+02	5.69E+02	6.00E+01	2.63E+03	2.03E+02	4.25E+01	7.76E+00	2.61E+03	2.34E+02	5.19E+01	8.79E+00	4.03E+02	2.89E+01	1.79E+01	6.14E+00	1.14E+01	6.22E+00	7.69E+00	6.31E+00	8.40E+00	4.62E+00
10/29/2023 15:35:43	8.02E+02	6.08E+01	2.10E+03	1.72E+02	5.55E+02	5.86E+01	2.60E+03	2.01E+02	5.01E+01	7.98E+00	2.60E+03	2.34E+02	5.56E+01	8.71E+00	4.27E+02	3.01E+01	1.42E+01	6.00E+00	1.57E+01	6.47E+00	1.05E+01	6.35E+00	1.08E+01	4.64E+00
10/29/2023 15:50:43	7.54E+02	5.75E+01	2.13E+03	1.74E+02	5.46E+02	5.77E+01	2.63E+03	2.03E+02	4.24E+01	7.92E+00	2.62E+03	2.36E+02	4.21E+01	8.56E+00	4.31E+02	3.02E+01	1.52E+01	6.28E+00	2.30E+01	6.59E+00	1.93E+01	6.38E+00	6.48E+00	4.63E+00
10/29/2023 16:05:43	7.65E+02	5.83E+01	2.08E+03	1.70E+02	5.69E+02	6.00E+01	2.66E+03	2.04E+02	4.15E+01	7.64E+00	2.61E+03	2.35E+02	3.30E+01	8.60E+00	4.28E+02	3.01E+01	1.34E+01	6.25E+00	1.82E+01	6.40E+00	1.47E+01	6.32E+00	4.35E+00	4.52E+00
10/29/2023 16:20:43	7.32E+02	5.60E+01	2.19E+03	1.79E+02	5.69E+02	5.99E+01	2.64E+03	2.03E+02	4.80E+01	7.93E+00	2.61E+03	2.35E+02	5.52E+01	8.74E+00	4.35E+02	3.05E+01	1.61E+01	6.09E+00	2.34E+01	6.37E+00	2.85E+01	6.50E+00	5.77E+00	4.64E+00
10/29/2023 16:35:43	7.76E+02	5.90E+01	2.15E+03	1.76E+02	5.46E+02	5.77E+01	2.63E+03	2.02E+02	3.69E+01	7.48E+00	2.65E+03	2.38E+02	5.12E+01	8.75E+00	4.40E+02	3.07E+01	1.19E+01	6.15E+00	2.02E+01	6.45E+00	1.54E+01	6.20E+00	1.16E+01	4.58E+00
10/29/2023 16:50:43	7.75E+02	5.89E+01	2.06E+03	1.68E+02	6.27E+02	6.55E+01	2.62E+03	2.02E+02	5.11E+01	8.05E+00	2.65E+03	2.39E+02	4.31E+01	8.54E+00	4.10E+02	2.92E+01	1.42E+01	6.06E+00	8.98E+00	6.21E+00	8.91E+00	6.15E+00	6.88E+00	4.69E+00
10/29/2023 17:05:43	7.80E+02	5.92E+01	2.09E+03	1.71E+02	5.72E+02	6.03E+01	2.65E+03	2.04E+02	5.41E+01	8.09E+00	2.61E+03	2.35E+02	5.48E+01	8.87E+00	4.16E+02	2.95E+01	4.18E+00	6.08E+00	1.67E+01	6.36E+00	2.62E+01	6.41E+00	4.86E+00	4.65E+00
10/29/2023 17:20:43	7.49E+02	5.71E+01	2.08E+03	1.70E+02	5.64E+02	5.95E+01	2.63E+03	2.02E+02	4.62E+01	7.96E+00	2.56E+03	2.30E+02	4.59E+01	8.61E+00	4.33E+02	3.03E+01	1.09E+01	6.15E+00	2.17E+01	6.42E+00	2.13E+01	6.34E+00	1.72E+00	4.60E+00
10/29/2023 17:35:43	7.52E+02	5.74E+01	2.13E+03	1.75E+02	6.08E+02	6.37E+01	2.62E+03	2.02E+02	4.41E+01	7.92E+00	2.59E+03	2.33E+02	5.93E+01	8.97E+00	3.91E+02	2.82E+01	1.22E+01	5.98E+00	1.54E+01	6.36E+00	1.38E+01	6.22E+00	9.92E+00	4.64E+00
10/29/2023 17:50:43	7.68E+02	5.84E+01	2.16E+03	1.76E+02	5.80E+02	6.10E+01	2.63E+03	2.03E+02	5.68E+01	8.26E+00	2.69E+03	2.42E+02	6.17E+01	9.02E+00	4.31E+02	3.03E+01	9.55E+00	6.12E+00	2.00E+01	6.37E+00	1.46E+01	6.46E+00	6.28E+00	4.64E+00
10/29/2023 18:05:43	7.66E+02	5.83E+01	2.12E+03	1.73E+02	6.06E+02	6.35E+01	2.65E+03	2.04E+02	4.79E+01	7.94E+00	2.65E+03	2.38E+02	4.47E+01	8.59E+00	4.13E+02	2.93E+01	9.35E+00	6.22E+00	1.24E+01	6.25E+00	1.60E+01	6.39E+00	3.65E+00	4.75E+00
10/29/2023 18:20:43	7.44E+02	5.68E+01	2.11E+03	1.73E+02	5.64E+02	5.94E+01	2.68E+03	2.06E+02	4.33E+01	7.79E+00	2.63E+03	2.36E+02	4.57E+01	8.51E+00	4.08E+02	2.92E+01	2.08E+01	6.15E+00	1.26E+01	6.20E+00	1.90E+01	6.39E+00	5.07E+00	4.63E+00
10/29/2023 18:35:43	7.54E+02	5.74E+01	2.07E+03	1.69E+02	5.71E+02	6.02E+01	2.60E+03	2.00E+02	4.03E+01	7.54E+00	2.63E+03	2.37E+02	5.25E+01	8.76E+00	4.34E+02	3.04E+01	9.07E+00	6.12E+00	3.84E+00	6.43E+00	1.78E+01	6.45E+00	8.82E+00	4.63E+00
10/29/2023 18:50:43	7.25E+02	5.56E+01	2.17E+03	1.77E+02	6.09E+02	6.38E+01	2.70E+03	2.08E+02	5.58E+01	8.33E+00	2.64E+03	2.37E+02	5.42E+01	8.89E+00	4.36E+02	3.05E+01	1.62E+01	6.21E+00	1.49E+01	6.40E+00	7.61E+00	6.19E+00	9.94E+00	4.48E+00
10/29/2023 19:05:43	7.59E+02	5.78E+01	2.12E+03	1.73E+02	6.02E+02	6.31E+01	2.64E+03	2.03E+02	4.39E+01	7.84E+00	2.68E+03	2.40E+02	4.69E+01	8.63E+00	4.17E+02	2.95E+01	1.06E+01	6.07E+00	4.45E+00	6.22E+00	6.80E+00	6.26E+00	1.01E+01	4.73E+00
10/29/2023 19:20:43	7.49E+02	5.71E+01	2.11E+03	1.73E+02	5.73E+02	6.04E+01	2.67E+03	2.06E+02	3.03E+01	7.43E+00	2.63E+03	2.37E+02	5.10E+01	8.81E+00	4.22E+02	2.99E+01	1.85E+01	6.17E+00	2.69E+01	6.46E+00	1.40E+01	6.53E+00	2.64E+00	4.73E+00
10/29/2023 19:35:43	7.69E+02	5.85E+01	2.13E+03	1.74E+02	5.95E+02	6.26E+01	2.60E+03	2.00E+02	4.86E+01	7.91E+00	2.61E+03	2.35E+02	4.76E+01	8.61E+00	4.28E+02	3.00E+01	1.51E+01	6.08E+00	1.25E+01	6.24E+00	1.69E+01	6.34E+00	1.83E+00	4.65E+00
10/29/2023 19:50:43	7.64E+02	5.82E+01	2.11E+03	1.72E+02	5.94E+02	6.24E+01	2.63E+03	2.03E+02	3.95E+01	7.54E+00	2.61E+03	2.35E+02	5.21E+01	8.83E+00	4.42E+02	3.09E+01	2.67E+01	6.34E+00	1.40E+01	6.40E+00	1.66E+01	6.13E+00	9.74E+00	4.83E+00
10/29/2023 20:05:43	7.41E+02	5.67E+01	2.12E+03	1.73E+02	5.92E+02	6.22E+01	2.67E+03	2.05E+02	4.63E+01	7.89E+00	2.62E+03	2.36E+02	4.27E+01	8.65E+00	4.24E+02	2.99E+01	1.66E+01	6.10E+00	1.68E+01	6.60E+00	1.78E+01	6.27E+00	1.46E+01	4.63E+00
10/29/2023 20:20:43	7.66E+02	5.83E+01	2.10E+03	1.72E+02	5.76E+02	6.07E+01	2.66E+03	2.04E+02	5.33E+01	8.20E+00	2.63E+03	2.36E+02	4.33E+01	8.72E+00	4.42E+02	3.09E+01	1.06E+01	6.20E+00	1.77E+01	6.29E+00	1.86E+01	6.26E+00	7.72E+00	4.66E+00
10/29/2023 20:35:43	7.47E+02	5.70E+01	2.09E+03	1.71E+02	5.73E+02	6.03E+01	2.63E+03	2.02E+02	4.23E+01	7.84E+00	2.55E+03	2.30E+02	3.44E+01	8.33E+00	4.16E+02	2.95E+01	1.13E+01	6.21E+00	1.30E+01	6.20E+00	1.42E+01	6.24E+00	8.54E+00	4.69E+00
10/29/2023 20:50:43	7.48E+02	5.71E+01	2.12E+03	1.74E+02	5.64E+02	5.95E+01	2.64E+03	2.03E+02	5.42E+01	8.45E+00	2.64E+03	2.37E+02	4.64E+01	8.66E+00	4.16E+02	2.95E+01	1.33E+01	6.00E+00	1.50E+01	6.33E+00	1.37E+01	6.39E+00	1.08E+01	4.77E+00
10/29/2023 21:05:43	7.28E+02	5.58E+01	2.09E+03	1.71E+02	5.62E+02	5.93E+01	2.70E+03	2.07E+02	4.61E+01	7.94E+00	2.63E+03	2.36E+02	4.20E+01	8.53E+00	4.37E+02	3.06E+01	6.95E+00	6.03E+00	1.64E+01	6.45E+00	2.08E+01	6.44E+00	1.32E+00	4.75E+00
10/29/2023 21:20:43	7.54E+02	5.75E+01	2.12E+03	1.74E+02	6.04E+02	6.34E+01	2.62E+03	2.02E+02	3.90E+01	7.68E+00	2.63E+03	2.37E+02	5.30E+01	8.67E+00	4.32E+02	3.04E+01	1.39E+01	6.21E+00	6.59E+00	6.31E+00	1.38E+01	6.27E+00	6.61E+00	4.66E+00
10/29/2023 21:35:43	7.57E+02	5.77E+01	2.14E+03	1.75E+02	5.80E+02	6.11E+01	2.64E+03	2.03E+02	3.30E+01	7.46E+00	2.62E+03	2.35E+02	4.43E+01	8.71E+00	4.31E+02	3.03E+01	2.06E+01	6.21E+00	1.16E+01	6.32E+00	1.21E+01	6.35E+00	7.73E+00	4.68E+00
10/29/2023 21:50:43	7.16E+02	5.50E+01	2.15E+03	1.76E+02	6.03E+02	6.32E+01	2.62E+03	2.02E+02	4.08E+01	7.80E+00	2.68E+03	2.41E+02	4.76E+01	8.71E+00	4.18E+02	2.97E+01	1.94E+01	6.24E+00	2.03E+00	6.44E+00	1.31E+01	6.26E+00	8.35E+00	4.50E+00
10/29/2023 22:05:43	7.37E+02	5.64E+01	2.11E+03	1.73E+02	5.74E+02	6.05E+01	2.65E+03	2.04E+02	5.49E+01	8.22E+00	2.63E+03	2.36E+02	5.08E+01	8.68E+00	4.61E+02	3.18E+01	1.43E+01	6.22E+00	1.70E+01	6.54E+00	9.68E+00	6.48E+00	1.05E+01	4.74E+00
10/29/2023 22:20:43	7.57E+02	5.77E+01	2.12E+03	1.73E+02	5.76E+02	6.07E+01	2.65E+03	2.04E+02	5.73E+01	8.40E+00	2.52E+03	2.27E+02	3.91E+01	8.55E+00	4.11E+02	2.94E+01	1.23E+01	6.18E+00	2.09E+01	6.44E+00	2.03E+01	6.37E+00	8.96E+00	4.65E+00
10/29/2023 22:35:43	7.54E+02	5.75E+01	2.12E+03	1.74E+02	5.91E+02	6.22E+01	2.60E+03	2.00E+02	4.91E+01	8.02E+00	2.66E+03	2.39E+02	5.78E+01	8.98E+00	4.16E+02	2.96E+01	1.04E+01	6.24E+00	2.04E+01	6.45E+00	1.73E+01	6.38E+00	9.37E+00	4.74E+00
10/29/2023 22:50:43	7.22E+02	5.54E+01	2.14E+03	1.75E+02	5.90E+02	6.20E+01	2.69E+03	2.07E+02	5.88E+01	8.50E+00	2.60E+03	2.34E+02	3.86E+01	8.69E+00	4.55E+02	3.14E+01	1.38E+01	6.13E+00	1.70E+01	6.32E+00	1.84E+01	6.21E+00	1.15E+01	4.69E+00
10/29/2023 23:05:43	7.67E+02	5.84E+01	2.12E+03	1.74E+02	5.88E+02	6.19E+01	2.61E+03	2.01E+02	4.29E+01	7.87E+00	2.60E+03	2.34E+02	5.79E+01	8.91E+00	4.01E+02	2.88E+01	1.92E+01	6.12E+00	1.01E+01	6.33E+00	1.94E+01	6.41E+00	1.03E+01	4.48E+00
10/29/2023 23:20:43	7.75E+02	5.89E+01	2.10E+03	1.72E+02	5.96E+02	6.26E+01	2.62E+03	2.02E+02	4.43E+01	7.92E+00	2.59E+03	2.33E+02	4.09E+01	8.47E+00	4.11E+02	2.93E+01	1.68E+01	6.39E+00	9.85E+00	6.31E+00	1.87E+01	6.26E+00	1.17E+01	4.62E+00
10/29/2023 23:35:43	7.51E+02	5.74E+01	2.14E+03	1.75E+02	5.89E+02	6.20E+01	2.59E+03	2.00E+02	4.82E+01	8.02E+00	2.63E+03	2.36E+02	3.89E+01	8.59E+00	4.37E+02	3.06E+01	1.26E+01	6.05E+00	2.21E+01	6.45E+00	1.70E+01	6.33E+00	8.15E+00	4.59E+00
10/29/2023 23:50:43	7.40E+02	5.66E+01	2.10E+03	1.72E+02	5.93E+02	6.24E+01	2.66E+03	2.05E+02	4.23E+01	7.97E+00	2.64E+03	2.38E+02	4.04E+01	8.55E+00	4.47E+02	3.12E+01	5.09E+00	6.17E+00	9.04E+00	6.36E+00	1.46E+01	6.27E+00	1.02E+01	4.82E+00
10/30/2023 0:05:43	7.62E+02	5.80E+01	2.10E+03	1.72E+02	5.99E+02	6.29E+01	2.73E+03	2.10E+02	3.82E+01	7.81E+00	2.58E+03	2.32E+02	4.96E+01	8.78E+00	4.35E+02	3.05E+01	1.47E+01	6.15E+00	2.18E+01	6.51E+00	1.29E+01	6.17E+00	2.65E+00	4.56E+00
10/30/2023 0:20:43	7.59E+02	5.78E+01	2.10E+03	1.72E+02	5.71E+02	6.03E+01	2.62E+03	2.02E+02	4.27E+01	7.83E+00	2.60E+03	2.33E+02	4.24E+01	8.73E+00	4.60E+02	3.18E+01	1.65E+01	6.23E+00	1.09E+01	6.37E+00	9.28E+00	6.32E+00	5.40E+00	4.75E+00
10/30/2023 0:35:43	7.56E+02	5.76E+01	2.10E+03	1.71E+02	6.13E+02	6.43E+01	2.66E+03	2.05E+02	4.13E+01	7.83E+00	2.60E+03	2.33E+02	4.07E+01	8.53E+00	4.43E+02	3.09E+01	1.03E+01	6.30E+00	1.27E+01	6.45E+00	1.20E+01	6.32E+00	3.26E+00	4.79E+00
10/30/2023 0:50:43	7.69E+02	5.85E+01	2.07E+03	1.69E+02	5.92E+02	6.23E+01	2.65E+03	2.04E+02	4.43E+01	7.85E+00	2.65E+03	2.38E+02	4.89E+01	8.69E+00	4.32E+02	3.04E+01	1.30E+01	6.25E+00	8.94E+00	6.32E+00	1.96E+01	6.54E+00	5.00E+00	4.68E+00
10/30/2023 1:05:43	7.22E+02	5.54E+01	2.11E+03	1.73E+02	5.73E+02	6.03E+01	2.62E+03	2.02E+02	5.08E+01	8.23E+00	2.66E+03	2.39E+02	3.86E+01	8.60E+00	4.55E+02	3.16E+01	1.47E+01	6.24E+00	6.81E+00	6.36E+00	2.13E+01	6.34E+00	1.36E+01	4.61E+00
10/30/2023 1:20:43	7.85E+02	5.96E+01	2.10E+03	1.72E+02	5.99E+02	6.29E+01	2.63E+03	2.03E+02	4.60E+01	7.77E+00	2.62E+03	2.35E+02	4.53E+01	8.66E+00	4.35E+02	3.06E+01	1.40E+01	6.17E+00	1.18E+01	6.39E+00	1.43E+01	6.34E+00	1.23E+01	4.72E+00
10/30/2023 1:35:43	7.45E+02	5.70E+01	2.12E+03	1.73E+02	5.80E+02	6.10E+01	2.67E+03	2.06E+02	5.07E+01	8.19E+00	2.58E+03	2.32E+02	4.24E+01	8.50E+00	4.16E+02	2.96E+01	2.23E+01	6.25E+00	1.15E+01	6.44E+00	1.22E+01	6.40E+00	6.83E+00	4.67E+00
10/30/2023 1:50:43	7.32E+02	5.60E+01	2.13E+03	1.74E+02	5.90E+02	6.21E+01	2.67E+03	2.05E+02	3.86E+01	7.80E+00	2.59E+03	2.33E+02	4.31E+01	8.67E+00	4.24E+02	3.00E+01	1.42E+01	6.16E+00	2.03E+01	6.45E+00	8.78E+00	6.18E+00	6.73E+00	4.72E+00
10/30/2023 2:05:43	7.47E+02	5.70E+01	2.09E+03	1.71E+02	5.95E+02	6.26E+01	2.60E+03	2.00E+02	4.25E+01	7.79E+00	2.65E+03	2.38E+02	5.40E+01	8.83E+00	4.21E+02	2.99E+01	4.81E+00	6.04E+00	1.09E+01	6.39E+00	2.23E+01	6.37E+00	1.04E+01	4.77E+00
10/30/2023 2:20:43	7.35E+02	5.63E+01	2.16E+03	1.77E+02	5.87E+02	6.18E+01	2.72E+03	2.09E+02	4.82E+01	8.04E+00	2.63E+03	2.36E+02	4.27E+01	8.49E+00	4.23E+02	2.99E+01	1.74E+01	6.14E+00	1.41E+01	6.26E+00	2.06E+01	6.32E+00	6.93E+00	4.59E+00
10/30/2023 2:35:43	7.38E+02	5.64E+01	2.12E+03	1.73E+02	5.93E+02	6.23E+01	2.66E+03	2.05E+02	3.86E+01	7.71E+00	2.61E+03	2.35E+02	4.28E+01	8.64E+00	4.14E+02	2.95E+01	7.55E+00	6.18E+00	8.13E+00	6.26E+00	1.09E+01	6.42E+00	9.79E+00	4.58E+00
10/30/2023 2:50:43	7.44E+02	5.68E+01	2.06E+03	1.69E+02	5.92E+02	6.23E+01	2.61E+03	2.01E+02	4.37E+01	7.97E+00	2.60E+03	2.33E+02	4.94E+01	8.72E+00	4.26E+02	3.01E+01	1.25E+01	6.33E+00	1.23E+01	6.45E+00	4.79E+00	6.51E+00	8.06E+00	4.70E+00
10/30/2023 3:05:43	7.57E+02	5.77E+01	2.06E+03	1.68E+02	6.12E+02	6.43E+01	2.71E+03	2.09E+02	5.53E+01	8.25E+00	2.61E+03	2.34E+02	3.99E+01	8.51E+00	4.39E+02	3.08E+01	1.80E+01	6.23E+00	1.97E+01	6.55E+00	1.11E+01	6.50E+00	5.82E+00	4.71E+00
10/30/2023 3:20:43	7.68E+02	5.85E+01	2.10E+03	1.72E+02	6.00E+02	6.30E+01	2.67E+03	2.06E+02	6.06E+01	8.62E+00	2.59E+03	2.33E+02	4.30E+01	8.76E+00	4.60E+02	3.19E+01	9.71E+00	6.20E+00	1.92E+01	6.53E+00	9.60E+00	6.17E+00	9.59E+00	4.65E+00
10/30/2023 3:35:43	7.53E+02	5.75E+01	2.13E+03	1.74E+02	6.02E+02	6.33E+01	2.65E+03	2.04E+02	3.71E+01	7.66E+00	2.61E+03	2.35E+02	5.78E+01	8.96E+00	4.46E+02	3.11E+01	1.54E+01	6.11E+00	1.33E+01	6.34E+00	8.48E+00	6.25E+00	7.55E+00	4.80E+00
10/30/2023 3:50:43	7.66E+02	5.83E+01	2.11E+03	1.73E+02	5.82E+02	6.13E+01	2.65E+03	2.04E+02	4.61E+01	7.97E+00	2.63E+03	2.36E+02	3.76E+01	8.58E+00	4.45E+02	3.11E+01	1.35E+01	6.21E+00	2.20E+01	6.64E+00	2.17E+01	6.41E+00	1.27E+01	4.76E+00
10/30/2023 4:05:43	7.52E+02	5.74E+01	2.12E+03	1.74E+02	5.87E+02	6.17E+01	2.64E+03	2.04E+02	4.33E+01	7.90E+00	2.62E+03	2.36E+02	4.85E+01	8.76E+00	4.31E+02	3.04E+01	1.30E+01	6.09E+00	2.14E+00	6.37E+00	1.33E+01	6.21E+00	1.38E+01	4.78E+00
10/30/2023 4:20:43	7.79E+02	5.92E+01	2.16E+03	1.77E+02	5.87E+02	6.18E+01	2.69E+03	2.07E+02	5.17E+01	8.34E+00	2.66E+03	2.39E+02	5.25E+01	8.78E+00	4.27E+02	3.01E+01	9.43E+00	6.06E+00	1.45E+01	6.36E+00	1.84E+01	6.30E+00	5.00E+00	4.64E+00
10/30/2023 4:35:43	7.50E+02	5.72E+01	2.12E+03	1.73E+02	5.82E+02	6.13E+01	2.61E+03	2.01E+02	4.67E+01	8.14E+00	2.68E+03	2.40E+02	4.93E+01	8.71E+00	4.44E+02	3.11E+01	1.89E+01	6.17E+00	9.06E+00	6.20E+00	7.05E+00	6.32E+00	5.72E+00	4.82E+00
10/30/2023 4:50:43	7.55E+02	5.76E+01	2.12E+03	1.73E+02	5.87E+02	6.18E+01	2.65E+03	2.04E+02	4.62E+01	7.93E+00	2.61E+03	2.34E+02	5.22E+01	8.80E+00	4.56E+02	3.16E+01	1.30E+01	6.20E+00	1.18E+01	6.39E+00	1.53E+01	6.30E+00	6.13E+00	4.71E+00
10/30/2023 5:05:43	7.54E+02	5.75E+01	2.15E+03	1.76E+02	6.02E+02	6.32E+01	2.58E+03	1.99E+02	4.78E+01	8.09E+00	2.63E+03	2.36E+02	4.23E+01	8.63E+00	4.30E+02	3.03E+01	1.68E+01	6.16E+00	1.34E+01	6.36E+00	1.88E+01	6.29E+00	1.02E+01	4.68E+00
10/30/2023 5:20:43	7.62E+02	5.81E+01	2.09E+03	1.71E+02	5.94E+02	6.25E+01	2.62E+03	2.02E+02	4.71E+01	8.06E+00	2.64E+03	2.37E+02	6.04E+01	8.99E+00	4.29E+02	3.03E+01	2.01E+01	6.29E+00	1.87E+01	6.27E+00	1.41E+01	6.35E+00	6.84E+00	4.83E+00
10/30/2023 5:35:43	7.69E+02	5.85E+01	2.11E+03	1.73E+02	5.91E+02	6.22E+01	2.64E+03	2.03E+02	5.57E+01	8.44E+00	2.58E+03	2.32E+02	5.31E+01	8.81E+00	4.28E+02	3.02E+01	1.48E+01	6.22E+00	1.87E+01	6.46E+00	6.95E+00	6.34E+00	1.02E+01	4.61E+00
10/30/2023 5:50:43	7.59E+02	5.78E+01	2.11E+03	1.73E+02	5.87E+02	6.18E+01	2.69E+03	2.07E+02	4.42E+01	7.95E+00	2.65E+03	2.38E+02	5.37E+01	8.95E+00	4.41E+02	3.09E+01	1.89E+01	6.18E+00	1.21E+01	6.52E+00	1.71E+01	6.47E+00	2.96E+00	4.67E+00
10/30/2023 6:05:43	7.58E+02	5.78E+01	2.16E+03	1.76E+02	6.17E+02	6.47E+01	2.68E+03	2.06E+02	4.27E+01	7.95E+00	2.61E+03	2.34E+02	3.06E+01	8.57E+00	4.48E+02	3.12E+01	1.42E+01	6.32E+00	1.95E+01	6.41E+00	6.75E+00	6.37E+00	-4.09E-01	4.67E+00
10/30/2023 6:20:43	7.71E+02	5.86E+01	2.12E+03	1.74E+02	5.74E+02	6.05E+01	2.62E+03	2.02E+02	4.64E+01	8.08E+00	2.59E+03	2.33E+02	4.14E+01	8.69E+00	4.21E+02	2.99E+01	1.35E+01	6.13E+00	3.67E+00	6.50E+00	2.09E+01	6.41E+00	1.12E+01	4.71E+00
10/30/2023 6:35:43	7.60E+02	5.79E+01	2.11E+03	1.73E+02	5.88E+02	6.19E+01	2.67E+03	2.05E+02	4.78E+01	8.12E+00	2.62E+03	2.35E+02	4.24E+01	8.55E+00	4.63E+02	3.20E+01	5.21E+00	6.18E+00	2.04E+01	6.56E+00	1.72E+01	6.49E+00	3.99E+00	4.58E+00
10/30/2023 6:50:43	7.38E+02	5.64E+01	2.13E+03	1.75E+02	6.05E+02	6.35E+01	2.65E+03	2.04E+02	4.81E+01	8.07E+00	2.56E+03	2.30E+02	5.27E+01	8.90E+00	4.20E+02	3.00E+01	8.75E+00	6.23E+00	1.12E+01	6.35E+00	5.32E+00	6.32E+00	9.82E+00	4.84E+00
10/30/2023 7:05:43	7.46E+02	5.70E+01	2.10E+03	1.72E+02	5.97E+02	6.27E+01	2.64E+03	2.03E+02	4.53E+01	8.06E+00	2.61E+03	2.35E+02	4.44E+01	8.78E+00	4.38E+02	3.08E+01	2.51E+01	6.29E+00	1.75E+01	6.45E+00	1.79E+01	6.37E+00	4.30E+00	4.81E+00
10/30/2023 7:20:43	7.44E+02	5.68E+01	2.11E+03	1.73E+02	5.92E+02	6.23E+01	2.64E+03	2.03E+02	4.12E+01	7.88E+00	2.59E+03	2.33E+02	3.82E+01	8.44E+00	4.38E+02	3.07E+01	1.36E+01	6.14E+00	1.65E+01	6.36E+00	2.09E+01	6.48E+00	9.10E+00	4.75E+00
10/30/2023 7:35:43	7.47E+02	5.70E+01	2.16E+03	1.77E+02	5.96E+02	6.27E+01	2.72E+03	2.09E+02	4.19E+01	7.91E+00	2.56E+03	2.31E+02	3.03E+01	8.33E+00	4.25E+02	3.01E+01	2.43E+01	6.17E+00	1.60E+01	6.47E+00	2.11E+01	6.41E+00	9.01E+00	4.77E+00
10/30/2023 7:50:43	7.50E+02	5.73E+01	2.07E+03	1.70E+02	6.17E+02	6.47E+01	2.62E+03	2.02E+02	4.97E+01	8.03E+00	2.58E+03	2.32E+02	5.35E+01	8.82E+00	4.28E+02	3.02E+01	2.18E+01	6.20E+00	1.96E+01	6.30E+00	7.58E+00	6.41E+00	8.29E+00	4.81E+00
10/30/2023 8:05:43	7.40E+02	5.65E+01	2.11E+03	1.73E+02	5.97E+02	6.28E+01	2.58E+03	1.99E+02	4.31E+01	7.94E+00	2.59E+03	2.33E+02	5.23E+01	8.87E+00	4.33E+02	3.05E+01	1.20E+01	6.07E+00	1.12E+01	6.43E+00	1.51E+01	6.42E+00	5.22E+00	4.73E+00
10/30/2023 8:20:43	7.45E+02	5.68E+01	2.15E+03	1.76E+02	5.84E+02	6.15E+01	2.66E+03	2.05E+02	5.27E+01	8.35E+00	2.61E+03	2.35E+02	5.15E+01	8.75E+00	4.54E+02	3.15E+01	1.59E+01	6.12E+00	1.36E+01	6.40E+00	1.45E+01	6.37E+00	1.00E+01	4.76E+00
10/30/2023 8:35:43	7.39E+02	5.65E+01	2.10E+03	1.72E+02	6.15E+02	6.45E+01	2.63E+03	2.03E+02	4.56E+01	7.99E+00	2.57E+03	2.31E+02	5.28E+01	8.83E+00	4.41E+02	3.10E+01	6.90E+00	6.25E+00	1.44E+01	6.39E+00	1.31E+01	6.31E+00	1.26E+01	4.80E+00
10/30/2023 8:50:43	7.35E+02	5.62E+01	2.15E+03	1.75E+02	6.13E+02	6.43E+01	2.62E+03	2.02E+02	4.43E+01	8.11E+00	2.62E+03	2.35E+02	5.24E+01	8.80E+00	4.44E+02	3.10E+01	7.69E+00	6.23E+00	1.19E+01	6.33E+00	1.90E+01	6.38E+00	9.43E+00	4.86E+00
10/30/2023 9:05:43	7.35E+02	5.62E+01	2.11E+03	1.72E+02	5.92E+02	6.23E+01	2.67E+03	2.06E+02	5.16E+01	8.14E+00	2.60E+03	2.34E+02	5.18E+01	8.81E+00	4.24E+02	3.00E+01	1.67E+01	6.17E+00	1.40E+01	6.41E+00	1.22E+01	6.54E+00	3.38E+00	4.67E+00
10/30/2023 9:20:43	7.26E+02	5.56E+01	2.14E+03	1.75E+02	6.01E+02	6.31E+01	2.65E+03	2.04E+02	4.70E+01	8.10E+00	2.60E+03	2.34E+02	3.22E+01	8.63E+00	4.32E+02	3.05E+01	1.79E+01	6.16E+00	1.76E+01	6.44E+00	1.34E+01	6.34E+00	3.89E+00	4.81E+00
10/30/2023 9:35:43	7.50E+02	5.71E+01	2.11E+03	1.73E+02	5.84E+02	6.15E+01	2.64E+03	2.03E+02	5.41E+01	8.42E+00	2.65E+03	2.38E+02	5.25E+01	8.69E+00	4.13E+02	2.95E+01	1.43E+01	6.18E+00	1.19E+01	6.38E+00	8.62E+00	6.33E+00	7.79E+00	4.78E+00
10/30/2023 9:50:43	7.34E+02	5.61E+01	2.09E+03	1.71E+02	6.01E+02	6.32E+01	2.61E+03	2.01E+02	5.57E+01	8.49E+00	2.57E+03	2.31E+02	4.21E+01	8.64E+00	4.25E+02	3.02E+01	1.50E+01	6.09E+00	4.19E+00	6.37E+00	1.47E+01	6.41E+00	7.38E+00	4.64E+00
10/30/2023 10:05:43	7.11E+02	5.46E+01	2.10E+03	1.72E+02	6.13E+02	6.44E+01	2.64E+03	2.04E+02	5.74E+01	8.51E+00	2.61E+03	2.34E+02	4.52E+01	8.70E+00	4.17E+02	2.96E+01	1.07E+01	6.18E+00	1.53E+00	6.33E+00	1.88E+01	6.55E+00	4.41E+00	4.73E+00
10/30/2023 10:20:43	7.22E+02	5.53E+01	2.09E+03	1.71E+02	6.06E+02	6.37E+01	2.56E+03	1.98E+02	5.81E+01	8.53E+00	2.66E+03	2.39E+02	5.25E+01	8.93E+00	4.73E+02	3.26E+01	1.30E+01	6.24E+00	1.61E+01	6.45E+00	6.26E+00	6.34E+00	1.12E+01	4.86E+00
10/30/2023 10:35:43	7.17E+02	5.50E+01	2.09E+03	1.71E+02	6.08E+02	6.38E+01	2.64E+03	2.03E+02	5.53E+01	8.52E+00	2.62E+03	2.36E+02	4.46E+01	8.66E+00	4.34E+02	3.05E+01	1.26E+01	6.12E+00	1.27E+01	6.33E+00	7.60E+00	6.42E+00	6.88E+00	4.64E+00
10/30/2023 10:50:43	7.36E+02	5.63E+01	2.13E+03	1.74E+02	5.96E+02	6.27E+01	2.70E+03	2.07E+02	5.46E+01	8.50E+00	2.64E+03	2.37E+02	6.25E+01	9.08E+00	4.32E+02	3.05E+01	1.87E+01	6.28E+00	1.85E+01	6.39E+00	1.25E+01	6.40E+00	9.44E+00	4.76E+00
10/30/2023 11:05:43	7.45E+02	5.69E+01	2.12E+03	1.73E+02	6.32E+02	6.62E+01	2.66E+03	2.05E+02	4.36E+01	7.97E+00	2.66E+03	2.39E+02	3.82E+01	8.62E+00	4.42E+02	3.10E+01	1.32E+01	6.25E+00	9.62E+00	6.31E+00	1.09E+01	6.38E+00	5.75E+00	4.63E+00
10/30/2023 11:20:43	7.47E+02	5.70E+01	2.05E+03	1.68E+02	5.99E+02	6.31E+01	2.69E+03	2.07E+02	5.53E+01	8.46E+00	2.55E+03	2.30E+02	5.18E+01	8.78E+00	4.39E+02	3.08E+01	2.00E+01	6.16E+00	7.88E+00	6.27E+00	1.75E+01	6.50E+00	9.75E+00	4.62E+00
10/30/2023 11:35:43	7.08E+02	5.44E+01	2.12E+03	1.74E+02	6.12E+02	6.43E+01	2.66E+03	2.05E+02	6.15E+01	8.69E+00	2.62E+03	2.35E+02	4.44E+01	8.80E+00	4.41E+02	3.09E+01	1.43E+01	6.12E+00	1.62E+01	6.44E+00	1.45E+01	6.38E+00	3.80E+00	4.63E+00
10/30/2023 11:50:43	7.35E+02	5.62E+01	2.11E+03	1.73E+02	5.86E+02	6.17E+01	2.64E+03	2.03E+02	5.23E+01	8.24E+00	2.61E+03	2.35E+02	4.31E+01	8.75E+00	4.48E+02	3.14E+01	1.31E+01	6.11E+00	6.86E+00	6.32E+00	1.59E+01	6.55E+00	-3.49E+00	4.91E+00
10/30/2023 12:05:43	7.14E+02	5.48E+01	2.09E+03	1.71E+02	6.01E+02	6.33E+01	2.69E+03	2.07E+02	4.32E+01	7.96E+00	2.61E+03	2.35E+02	4.63E+01	8.74E+00	4.34E+02	3.06E+01	1.86E+01	6.24E+00	1.38E+01	6.36E+00	2.12E+01	6.38E+00	1.09E+01	4.62E+00
10/30/2023 12:20:43	7.17E+02	5.50E+01	2.07E+03	1.70E+02	6.08E+02	6.39E+01	2.60E+03	2.01E+02	4.44E+01	8.10E+00	2.62E+03	2.36E+02	4.85E+01	8.62E+00	4.59E+02	3.19E+01	2.39E+01	6.27E+00	1.50E+01	6.37E+00	7.71E+00	6.31E+00	6.78E+00	4.73E+00
10/30/2023 12:35:43	7.20E+02	5.52E+01	2.08E+03	1.71E+02	6.33E+02	6.63E+01	2.61E+03	2.01E+02	5.82E+01	8.57E+00	2.63E+03	2.37E+02	5.71E+01	8.96E+00	4.40E+02	3.09E+01	1.44E+01	6.35E+00	1.33E+01	6.27E+00	1.54E+01	6.34E+00	1.67E+01	4.81E+00
10/30/2023 12:50:43	7.06E+02	5.43E+01	2.06E+03	1.69E+02	6.14E+02	6.45E+01	2.64E+03	2.04E+02	5.09E+01	8.33E+00	2.66E+03	2.39E+02	4.26E+01	8.72E+00	4.67E+02	3.23E+01	9.00E+00	6.20E+00	8.51E+00	6.40E+00	1.18E+01	6.42E+00	8.13E+00	4.55E+00
10/30/2023 13:05:43	7.32E+02	5.60E+01	2.10E+03	1.72E+02	6.20E+02	6.51E+01	2.59E+03	1.99E+02	5.51E+01	8.39E+00	2.62E+03	2.35E+02	5.01E+01	8.83E+00	4.37E+02	3.08E+01	6.43E+00	6.32E+00	1.16E+01	6.25E+00	1.24E+01	6.43E+00	9.88E+00	4.69E+00
10/30/2023 13:20:43	7.54E+02	5.76E+01	2.12E+03	1.73E+02	6.32E+02	6.62E+01	2.62E+03	2.02E+02	5.35E+01	8.38E+00	2.61E+03	2.35E+02	4.12E+01	8.71E+00	4.58E+02	3.18E+01	1.51E+01	6.23E+00	2.17E+01	6.49E+00	1.75E+01	6.41E+00	8.85E+00	4.62E+00
10/30/2023 13:35:43	7.09E+02	5.45E+01	2.09E+03	1.71E+02	5.99E+02	6.30E+01	2.67E+03	2.05E+02	4.96E+01	8.21E+00	2.62E+03	2.36E+02	5.16E+01	8.64E+00	4.26E+02	3.02E+01	1.85E+01	6.34E+00	1.47E+01	6.49E+00	1.57E+01	6.32E+00	7.72E+00	4.66E+00
10/30/2023 13:50:43	7.43E+02	5.67E+01	2.06E+03	1.69E+02	6.10E+02	6.41E+01	2.62E+03	2.02E+02	4.06E+01	7.94E+00	2.64E+03	2.37E+02	4.90E+01	8.84E+00	4.48E+02	3.13E+01	1.44E+01	6.25E+00	2.08E+01	6.51E+00	6.08E+00	6.33E+00	9.06E+00	4.82E+00
10/30/2023 14:05:43	7.62E+02	5.81E+01	2.12E+03	1.74E+02	6.11E+02	6.42E+01	2.64E+03	2.03E+02	4.37E+01	8.16E+00	2.62E+03	2.36E+02	5.11E+01	8.88E+00	4.44E+02	3.11E+01	1.05E+01	6.37E+00	1.46E+01	6.60E+00	1.52E+01	6.39E+00	3.71E+00	4.93E+00
10/30/2023 14:20:43	7.86E+02	5.97E+01	2.08E+03	1.70E+02	6.13E+02	6.44E+01	2.62E+03	2.02E+02	4.93E+01	8.38E+00	2.67E+03	2.40E+02	4.99E+01	8.85E+00	4.44E+02	3.11E+01	1.86E+01	6.30E+00	1.20E+01	6.32E+00	1.53E+01	6.35E+00	1.32E+01	4.70E+00
10/30/2023 14:35:43	7.75E+02	5.89E+01	2.06E+03	1.68E+02	6.01E+02	6.32E+01	2.71E+03	2.09E+02	4.92E+01	8.24E+00	2.57E+03	2.31E+02	4.88E+01	8.71E+00	4.31E+02	3.05E+01	1.25E+01	6.10E+00	1.70E+01	6.28E+00	2.34E+01	6.57E+00	9.06E+00	4.73E+00
10/30/2023 14:50:43	7.61E+02	5.80E+01	2.10E+03	1.72E+02	6.24E+02	6.54E+01	2.65E+03	2.04E+02	5.69E+01	8.42E+00	2.54E+03	2.29E+02	5.90E+01	9.02E+00	4.49E+02	3.14E+01	1.21E+01	6.23E+00	1.80E+01	6.49E+00	9.07E+00	6.35E+00	7.93E+00	4.74E+00
10/30/2023 15:05:43	7.55E+02	5.75E+01	2.08E+03	1.71E+02	6.07E+02	6.37E+01	2.59E+03	2.00E+02	4.73E+01	8.24E+00	2.62E+03	2.36E+02	4.40E+01	8.73E+00	4.39E+02	3.09E+01	1.92E+01	6.28E+00	9.96E+00	6.37E+00	1.97E+01	6.43E+00	1.10E+01	4.69E+00
10/30/2023 15:20:43	7.68E+02	5.84E+01	2.13E+03	1.74E+02	6.06E+02	6.37E+01	2.62E+03	2.02E+02	3.97E+01	8.01E+00	2.62E+03	2.35E+02	4.57E+01	8.64E+00	4.60E+02	3.19E+01	9.51E+00	6.25E+00	2.60E+01	6.47E+00	1.76E+01	6.38E+00	5.87E+00	4.77E+00
10/30/2023 15:35:43	7.82E+02	5.95E+01	2.06E+03	1.69E+02	5.84E+02	6.16E+01	2.63E+03	2.03E+02	5.41E+01	8.56E+00	2.63E+03	2.36E+02	5.01E+01	8.75E+00	4.61E+02	3.20E+01	1.34E+01	6.05E+00	2.06E+01	6.43E+00	1.96E+01	6.42E+00	7.52E+00	4.71E+00
10/30/2023 15:50:43	7.52E+02	5.74E+01	2.09E+03	1.71E+02	6.17E+02	6.48E+01	2.65E+03	2.04E+02	5.42E+01	8.50E+00	2.67E+03	2.40E+02	4.78E+01	8.78E+00	4.58E+02	3.19E+01	4.16E+00	6.33E+00	2.16E+01	6.47E+00	7.63E+00	6.56E+00	3.08E-01	4.75E+00
10/30/2023 16:05:43	7.22E+02	5.53E+01	2.10E+03	1.72E+02	6.23E+02	6.53E+01	2.67E+03	2.05E+02	5.17E+01	8.31E+00	2.62E+03	2.36E+02	5.68E+01	8.96E+00	4.46E+02	3.12E+01	1.64E+01	6.34E+00	1.42E+01	6.44E+00	1.78E+01	6.41E+00	4.94E+00	4.67E+00
10/30/2023 16:20:43	7.89E+02	5.98E+01	2.05E+03	1.68E+02	6.22E+02	6.52E+01	2.64E+03	2.04E+02	4.78E+01	8.18E+00	2.63E+03	2.36E+02	5.78E+01	9.05E+00	4.42E+02	3.11E+01	1.79E+01	6.42E+00	1.75E+01	6.48E+00	1.31E+01	6.31E+00	6.28E+00	4.59E+00
10/30/2023 16:35:43	7.42E+02	5.67E+01	2.07E+03	1.69E+02	6.10E+02	6.41E+01	2.63E+03	2.03E+02	4.25E+01	8.04E+00	2.57E+03	2.32E+02	6.12E+01	8.87E+00	4.48E+02	3.13E+01	1.94E+01	6.33E+00	1.39E+01	6.39E+00	1.58E+01	6.37E+00	4.64E+00	4.78E+00
10/30/2023 16:50:43	7.42E+02	5.67E+01	2.13E+03	1.74E+02	6.28E+02	6.59E+01	2.64E+03	2.04E+02	5.07E+01	8.29E+00	2.56E+03	2.31E+02	4.99E+01	8.81E+00	4.42E+02	3.10E+01	1.46E+01	6.21E+00	2.86E+01	6.76E+00	8.77E+00	6.50E+00	1.59E+01	4.76E+00
10/30/2023 17:05:43	7.33E+02	5.61E+01	2.07E+03	1.69E+02	6.26E+02	6.56E+01	2.63E+03	2.03E+02	4.56E+01	7.97E+00	2.62E+03	2.36E+02	3.80E+01	8.68E+00	4.39E+02	3.09E+01	1.76E+01	6.27E+00	9.35E+00	6.36E+00	1.66E+01	6.49E+00	7.32E+00	4.70E+00
10/30/2023 17:20:43	7.30E+02	5.59E+01	2.14E+03	1.75E+02	6.39E+02	6.69E+01	2.64E+03	2.03E+02	4.90E+01	8.23E+00	2.60E+03	2.34E+02	4.30E+01	8.74E+00	4.32E+02	3.05E+01	8.63E+00	6.21E+00	1.08E+01	6.46E+00	1.18E+01	6.57E+00	5.26E+00	4.84E+00
10/30/2023 17:35:43	7.39E+02	5.65E+01	2.13E+03	1.74E+02	6.33E+02	6.63E+01	2.65E+03	2.04E+02	5.31E+01	8.37E+00	2.59E+03	2.33E+02	4.74E+01	8.53E+00	4.53E+02	3.17E+01	1.74E+01	6.19E+00	1.73E+01	6.43E+00	6.50E+00	6.60E+00	9.18E+00	4.73E+00
10/30/2023 17:50:43	7.36E+02	5.63E+01	2.11E+03	1.73E+02	6.24E+02	6.55E+01	2.64E+03	2.03E+02	5.38E+01	8.49E+00	2.64E+03	2.38E+02	4.66E+01	8.68E+00	4.27E+02	3.04E+01	2.06E+01	6.31E+00	1.38E+01	6.42E+00	1.11E+01	6.45E+00	1.00E+01	4.62E+00
10/30/2023 18:05:43	7.20E+02	5.51E+01	2.10E+03	1.72E+02	5.96E+02	6.27E+01	2.68E+03	2.07E+02	4.97E+01	8.23E+00	2.60E+03	2.34E+02	4.36E+01	8.53E+00	4.20E+02	2.99E+01	2.09E+01	6.16E+00	1.80E+01	6.50E+00	2.71E+01	6.53E+00	4.85E+00	4.73E+00
10/30/2023 18:20:43	7.52E+02	5.73E+01	2.17E+03	1.78E+02	6.23E+02	6.54E+01	2.70E+03	2.08E+02	5.07E+01	8.35E+00	2.59E+03	2.33E+02	4.54E+01	8.68E+00	4.39E+02	3.09E+01	1.61E+01	6.32E+00	1.49E+01	6.47E+00	9.61E+00	6.34E+00	3.51E+00	4.65E+00
10/30/2023 18:35:43	6.95E+02	5.36E+01	2.15E+03	1.76E+02	6.34E+02	6.64E+01	2.69E+03	2.07E+02	3.63E+01	7.86E+00	2.60E+03	2.34E+02	3.85E+01	8.55E+00	4.46E+02	3.13E+01	2.10E+01	6.29E+00	1.51E+01	6.56E+00	1.40E+01	6.49E+00	1.23E+01	4.79E+00
10/30/2023 18:50:43	7.42E+02	5.68E+01	2.12E+03	1.73E+02	6.10E+02	6.41E+01	2.69E+03	2.07E+02	4.73E+01	8.22E+00	2.59E+03	2.33E+02	4.47E+01	8.75E+00	4.60E+02	3.21E+01	5.36E+00	6.22E+00	1.56E+01	6.66E+00	8.37E+00	6.47E+00	1.13E+01	4.93E+00
10/30/2023 19:05:43	7.66E+02	5.83E+01	2.12E+03	1.73E+02	6.14E+02	6.45E+01	2.65E+03	2.04E+02	5.94E+01	8.72E+00	2.67E+03	2.40E+02	5.04E+01	8.85E+00	4.48E+02	3.13E+01	1.08E+01	6.37E+00	1.15E+01	6.42E+00	1.44E+01	6.45E+00	7.65E+00	4.74E+00
10/30/2023 19:20:43	7.26E+02	5.56E+01	2.13E+03	1.74E+02	6.29E+02	6.59E+01	2.67E+03	2.05E+02	5.66E+01	8.61E+00	2.63E+03	2.36E+02	4.93E+01	8.73E+00	4.35E+02	3.07E+01	1.30E+01	6.22E+00	7.62E+00	6.29E+00	1.71E+01	6.48E+00	4.34E+00	4.85E+00
10/30/2023 19:35:43	7.57E+02	5.76E+01	2.11E+03	1.73E+02	6.07E+02	6.38E+01	2.68E+03	2.06E+02	4.37E+01	8.26E+00	2.68E+03	2.41E+02	3.76E+01	8.75E+00	4.51E+02	3.15E+01	1.38E+01	6.27E+00	1.52E+01	6.46E+00	1.56E+01	6.37E+00	9.82E+00	4.79E+00
10/30/2023 19:50:43	6.89E+02	5.32E+01	2.09E+03	1.71E+02	5.85E+02	6.17E+01	2.66E+03	2.05E+02	5.35E+01	8.46E+00	2.64E+03	2.38E+02	3.82E+01	8.76E+00	4.60E+02	3.20E+01	7.46E+00	6.30E+00	1.55E+01	6.44E+00	1.52E+01	6.17E+00	1.66E+00	4.82E+00
10/30/2023 20:05:43	7.17E+02	5.51E+01	2.11E+03	1.73E+02	6.15E+02	6.47E+01	2.65E+03	2.04E+02	4.67E+01	8.35E+00	2.57E+03	2.31E+02	4.69E+01	8.75E+00	4.25E+02	3.03E+01	1.59E+01	6.22E+00	1.35E+01	6.47E+00	1.42E+01	6.54E+00	2.38E+00	4.87E+00
10/30/2023 20:20:43	7.57E+02	5.77E+01	2.09E+03	1.71E+02	6.21E+02	6.52E+01	2.66E+03	2.05E+02	4.52E+01	8.22E+00	2.60E+03	2.34E+02	4.75E+01	8.84E+00	4.50E+02	3.15E+01	1.57E+01	6.32E+00	1.05E+01	6.49E+00	1.08E+01	6.41E+00	6.94E+00	4.73E+00
10/30/2023 20:35:43	7.74E+02	5.89E+01	2.10E+03	1.72E+02	6.28E+02	6.59E+01	2.60E+03	2.01E+02	4.70E+01	8.01E+00	2.58E+03	2.32E+02	4.69E+01	8.84E+00	4.39E+02	3.10E+01	2.68E+01	6.39E+00	1.46E+01	6.35E+00	1.25E+01	6.33E+00	6.21E+00	4.68E+00
10/30/2023 20:50:43	7.45E+02	5.69E+01	2.12E+03	1.74E+02	6.04E+02	6.35E+01	2.70E+03	2.08E+02	5.44E+01	8.64E+00	2.65E+03	2.38E+02	5.18E+01	9.03E+00	4.54E+02	3.17E+01	1.61E+01	6.23E+00	1.25E+01	6.33E+00	1.25E+01	6.46E+00	7.46E+00	4.67E+00
10/30/2023 21:05:43	7.22E+02	5.53E+01	2.08E+03	1.70E+02	6.44E+02	6.74E+01	2.62E+03	2.01E+02	5.43E+01	8.40E+00	2.66E+03	2.39E+02	4.77E+01	8.76E+00	4.89E+02	3.35E+01	1.27E+01	6.19E+00	2.14E+01	6.46E+00	1.24E+01	6.41E+00	1.19E+01	4.83E+00
10/30/2023 21:20:43	7.37E+02	5.63E+01	2.09E+03	1.71E+02	6.17E+02	6.48E+01	2.62E+03	2.02E+02	5.37E+01	8.50E+00	2.60E+03	2.34E+02	5.06E+01	8.86E+00	4.48E+02	3.13E+01	1.03E+01	6.23E+00	1.47E+01	6.47E+00	1.30E+01	6.45E+00	3.63E+00	4.71E+00
10/30/2023 21:35:43	7.39E+02	5.65E+01	2.06E+03	1.69E+02	6.31E+02	6.62E+01	2.68E+03	2.06E+02	5.20E+01	8.40E+00	2.64E+03	2.38E+02	3.74E+01	8.67E+00	4.76E+02	3.29E+01	1.05E+01	6.17E+00	1.51E+01	6.52E+00	5.91E+00	6.49E+00	6.33E+00	4.84E+00
10/30/2023 21:50:43	7.25E+02	5.57E+01	2.06E+03	1.69E+02	6.14E+02	6.46E+01	2.63E+03	2.02E+02	6.26E+01	8.84E+00	2.63E+03	2.37E+02	5.79E+01	9.00E+00	4.24E+02	3.02E+01	1.78E+01	6.29E+00	1.57E+01	6.43E+00	1.26E+01	6.37E+00	1.30E+01	4.89E+00
10/30/2023 22:05:43	7.51E+02	5.73E+01	2.10E+03	1.72E+02	6.08E+02	6.39E+01	2.63E+03	2.03E+02	5.78E+01	8.67E+00	2.62E+03	2.36E+02	5.43E+01	9.06E+00	4.38E+02	3.09E+01	1.21E+01	6.29E+00	1.13E+01	6.37E+00	1.88E+01	6.61E+00	1.14E+01	4.66E+00
10/30/2023 22:20:43	7.54E+02	5.75E+01	2.09E+03	1.71E+02	6.25E+02	6.56E+01	2.66E+03	2.05E+02	6.49E+01	8.93E+00	2.62E+03	2.36E+02	5.67E+01	9.01E+00	4.54E+02	3.17E+01	1.50E+01	6.24E+00	1.63E+01	6.43E+00	1.10E+01	6.44E+00	1.06E+01	4.70E+00
10/30/2023 22:35:43	7.32E+02	5.60E+01	2.05E+03	1.67E+02	6.26E+02	6.57E+01	2.71E+03	2.09E+02	5.30E+01	8.40E+00	2.57E+03	2.31E+02	3.96E+01	8.61E+00	4.42E+02	3.10E+01	1.57E+01	6.19E+00	1.27E+01	6.61E+00	1.62E+01	6.51E+00	1.26E+01	4.69E+00
10/30/2023 22:50:43	7.45E+02	5.69E+01	2.06E+03	1.69E+02	6.20E+02	6.50E+01	2.69E+03	2.07E+02	4.79E+01	8.25E+00	2.58E+03	2.32E+02	3.76E+01	8.64E+00	4.62E+02	3.22E+01	2.12E+01	6.35E+00	1.57E+01	6.34E+00	1.26E+01	6.57E+00	1.40E+01	4.79E+00
10/30/2023 23:05:43	7.64E+02	5.82E+01	2.10E+03	1.72E+02	6.09E+02	6.40E+01	2.63E+03	2.03E+02	4.87E+01	8.24E+00	2.62E+03	2.36E+02	4.61E+01	8.87E+00	4.39E+02	3.10E+01	7.29E+00	6.36E+00	1.17E+01	6.63E+00	6.23E+00	6.45E+00	7.79E+00	4.73E+00
10/30/2023 23:20:43	7.61E+02	5.80E+01	2.10E+03	1.72E+02	6.03E+02	6.36E+01	2.62E+03	2.02E+02	5.71E+01	8.70E+00	2.61E+03	2.35E+02	5.55E+01	8.78E+00	4.51E+02	3.16E+01	6.09E+00	6.17E+00	1.16E+01	6.47E+00	2.00E+01	6.52E+00	1.35E+01	4.74E+00
10/30/2023 23:35:43	7.52E+02	5.75E+01	2.02E+03	1.66E+02	6.16E+02	6.47E+01	2.63E+03	2.03E+02	4.13E+01	8.09E+00	2.61E+03	2.34E+02	5.42E+01	9.07E+00	4.58E+02	3.19E+01	1.73E+01	6.41E+00	1.91E+01	6.76E+00	1.50E+01	6.31E+00	9.45E+00	4.77E+00
10/30/2023 23:50:43	7.56E+02	5.78E+01	2.07E+03	1.69E+02	6.10E+02	6.41E+01	2.59E+03	1.99E+02	5.25E+01	8.47E+00	2.59E+03	2.33E+02	3.58E+01	8.64E+00	4.33E+02	3.06E+01	1.90E+00	6.35E+00	2.12E+01	6.64E+00	1.95E+01	6.34E+00	1.10E+01	4.78E+00
10/31/2023 0:05:43	7.36E+02	5.63E+01	2.03E+03	1.66E+02	6.10E+02	6.42E+01	2.57E+03	1.98E+02	5.25E+01	8.45E+00	2.64E+03	2.37E+02	5.20E+01	8.94E+00	4.48E+02	3.15E+01	1.53E+01	6.29E+00	1.37E+01	6.46E+00	1.77E+01	6.42E+00	7.38E+00	4.76E+00
10/31/2023 0:20:43	7.70E+02	5.85E+01	2.14E+03	1.75E+02	6.29E+02	6.61E+01	2.66E+03	2.04E+02	5.02E+01	8.41E+00	2.59E+03	2.33E+02	4.37E+01	8.81E+00	4.51E+02	3.15E+01	1.80E+01	6.19E+00	2.30E+01	6.70E+00	1.02E+01	6.44E+00	1.37E+01	4.95E+00
10/31/2023 0:35:43	7.54E+02	5.76E+01	2.06E+03	1.69E+02	6.07E+02	6.39E+01	2.64E+03	2.03E+02	5.41E+01	8.59E+00	2.64E+03	2.37E+02	5.43E+01	9.04E+00	4.44E+02	3.12E+01	1.23E+01	6.34E+00	1.50E+01	6.35E+00	1.14E+01	6.43E+00	2.60E+00	4.68E+00
10/31/2023 0:50:43	7.64E+02	5.82E+01	2.08E+03	1.70E+02	5.97E+02	6.29E+01	2.64E+03	2.04E+02	5.20E+01	8.38E+00	2.59E+03	2.33E+02	4.30E+01	8.83E+00	4.49E+02	3.15E+01	1.07E+01	6.39E+00	1.13E+01	6.57E+00	1.42E+01	6.39E+00	4.99E+00	4.79E+00
10/31/2023 1:05:43	7.61E+02	5.80E+01	2.11E+03	1.72E+02	6.27E+02	6.58E+01	2.67E+03	2.05E+02	5.74E+01	8.71E+00	2.67E+03	2.40E+02	4.39E+01	8.72E+00	4.29E+02	3.04E+01	1.81E+01	6.33E+00	1.15E+01	6.39E+00	2.15E+01	6.65E+00	7.59E+00	4.66E+00
10/31/2023 1:20:43	7.25E+02	5.56E+01	2.08E+03	1.70E+02	6.09E+02	6.40E+01	2.61E+03	2.01E+02	4.88E+01	8.26E+00	2.68E+03	2.41E+02	4.59E+01	8.82E+00	4.42E+02	3.11E+01	1.05E+01	6.31E+00	5.91E+00	6.46E+00	1.70E+01	6.55E+00	9.98E+00	4.77E+00
10/31/2023 1:35:43	7.24E+02	5.55E+01	2.07E+03	1.70E+02	6.45E+02	6.76E+01	2.60E+03	2.00E+02	4.34E+01	8.25E+00	2.64E+03	2.38E+02	4.79E+01	8.91E+00	4.76E+02	3.28E+01	1.95E+01	6.37E+00	2.01E+01	6.52E+00	1.99E+01	6.40E+00	4.37E+00	4.93E+00
10/31/2023 1:50:43	7.37E+02	5.63E+01	2.08E+03	1.70E+02	5.96E+02	6.29E+01	2.65E+03	2.04E+02	5.77E+01	8.74E+00	2.63E+03	2.36E+02	4.97E+01	8.91E+00	4.49E+02	3.14E+01	1.27E+01	6.29E+00	1.35E+01	6.30E+00	1.72E+01	6.51E+00	9.37E+00	4.73E+00
10/31/2023 2:05:43	7.58E+02	5.78E+01	2.14E+03	1.75E+02	6.12E+02	6.43E+01	2.64E+03	2.04E+02	5.90E+01	8.83E+00	2.57E+03	2.31E+02	5.37E+01	8.95E+00	4.42E+02	3.12E+01	1.59E+01	6.24E+00	2.03E+01	6.52E+00	1.89E+01	6.30E+00	8.12E+00	4.87E+00
10/31/2023 2:20:43	7.30E+02	5.59E+01	2.07E+03	1.69E+02	6.19E+02	6.50E+01	2.65E+03	2.04E+02	6.08E+01	8.80E+00	2.63E+03	2.36E+02	6.57E+01	9.12E+00	4.50E+02	3.15E+01	1.09E+01	6.15E+00	1.92E+01	6.53E+00	1.56E+01	6.39E+00	7.91E+00	4.92E+00
10/31/2023 2:35:43	7.38E+02	5.65E+01	2.06E+03	1.68E+02	6.28E+02	6.59E+01	2.65E+03	2.04E+02	5.15E+01	8.54E+00	2.63E+03	2.36E+02	5.04E+01	8.99E+00	4.52E+02	3.16E+01	2.59E+01	6.35E+00	1.50E+01	6.46E+00	1.24E+01	6.58E+00	5.31E+00	4.68E+00
10/31/2023 2:50:43	7.35E+02	5.62E+01	2.08E+03	1.70E+02	6.26E+02	6.57E+01	2.67E+03	2.05E+02	4.57E+01	8.23E+00	2.59E+03	2.33E+02	5.14E+01	8.97E+00	4.48E+02	3.14E+01	1.98E+01	6.33E+00	1.19E+01	6.43E+00	1.41E+01	6.38E+00	1.43E+01	4.73E+00
10/31/2023 3:05:43	7.69E+02	5.86E+01	2.08E+03	1.70E+02	6.27E+02	6.58E+01	2.63E+03	2.02E+02	5.49E+01	8.54E+00	2.61E+03	2.34E+02	3.85E+01	8.75E+00	4.54E+02	3.18E+01	1.64E+01	6.33E+00	1.62E+01	6.52E+00	1.23E+01	6.40E+00	1.44E+01	4.81E+00
10/31/2023 3:20:43	7.74E+02	5.88E+01	2.11E+03	1.73E+02	6.14E+02	6.48E+01	2.62E+03	2.02E+02	6.34E+01	9.48E+00	2.59E+03	2.34E+02	4.71E+01	8.94E+00	4.31E+02	3.08E+01	2.79E+01	6.42E+00	1.70E+01	6.60E+00	1.33E+01	6.58E+00	1.87E+00	4.74E+00
10/31/2023 3:35:43	7.40E+02	5.66E+01	2.10E+03	1.72E+02	6.14E+02	6.48E+01	2.65E+03	2.04E+02	5.37E+01	9.12E+00	2.53E+03	2.28E+02	4.92E+01	8.77E+00	4.48E+02	3.14E+01	2.33E+01	6.42E+00	1.93E+01	6.59E+00	1.57E+01	6.58E+00	3.75E+00	4.83E+00
10/31/2023 3:50:43	7.19E+02	5.52E+01	2.06E+03	1.69E+02	6.09E+02	6.43E+01	2.59E+03	2.00E+02	7.12E+01	9.92E+00	2.64E+03	2.37E+02	5.00E+01	8.93E+00	4.60E+02	3.20E+01	1.89E+01	6.34E+00	1.85E+01	6.72E+00	1.27E+01	6.57E+00	5.21E+00	4.84E+00
10/31/2023 4:05:43	7.39E+02	5.65E+01	2.03E+03	1.66E+02	5.99E+02	6.32E+01	2.64E+03	2.03E+02	5.56E+01	9.26E+00	2.59E+03	2.33E+02	4.37E+01	8.60E+00	4.59E+02	3.20E+01	1.53E+01	6.35E+00	2.18E+01	6.65E+00	1.07E+01	6.43E+00	2.39E+00	4.81E+00
10/31/2023 4:20:43	7.01E+02	5.40E+01	2.05E+03	1.68E+02	6.20E+02	6.51E+01	2.60E+03	2.00E+02	6.13E+01	9.59E+00	2.57E+03	2.31E+02	5.20E+01	8.77E+00	4.35E+02	3.08E+01	6.51E+00	6.37E+00	9.35E+00	6.43E+00	1.74E+01	6.48E+00	1.10E+01	4.76E+00
10/31/2023 4:35:43	7.27E+02	5.57E+01	2.10E+03	1.72E+02	6.25E+02	6.57E+01	2.63E+03	2.03E+02	5.33E+01	9.38E+00	2.63E+03	2.36E+02	5.58E+01	8.78E+00	4.52E+02	3.16E+01	1.40E+01	6.37E+00	1.39E+01	6.48E+00	1.78E+01	6.46E+00	5.42E+00	4.89E+00
10/31/2023 4:50:43	7.16E+02	5.50E+01	2.04E+03	1.67E+02	6.56E+02	6.86E+01	2.63E+03	2.03E+02	6.59E+01	9.75E+00	2.61E+03	2.35E+02	4.87E+01	8.92E+00	4.49E+02	3.15E+01	9.72E+00	6.14E+00	1.46E+01	6.58E+00	2.05E+01	6.39E+00	9.79E+00	4.83E+00
10/31/2023 5:05:43	7.11E+02	5.46E+01	2.09E+03	1.71E+02	6.51E+02	6.81E+01	2.63E+03	2.03E+02	5.72E+01	9.29E+00	2.59E+03	2.33E+02	4.95E+01	8.90E+00	4.69E+02	3.25E+01	1.98E+01	6.40E+00	1.79E+01	6.43E+00	2.11E+01	6.59E+00	1.18E+01	4.72E+00
10/31/2023 5:20:43	7.20E+02	5.52E+01	2.11E+03	1.72E+02	6.11E+02	6.42E+01	2.64E+03	2.03E+02	5.95E+01	9.39E+00	2.61E+03	2.35E+02	4.79E+01	8.79E+00	4.46E+02	3.14E+01	1.10E+01	6.27E+00	1.24E+01	6.39E+00	1.38E+01	6.38E+00	8.54E+00	4.84E+00
10/31/2023 5:35:43	7.19E+02	5.51E+01	2.09E+03	1.71E+02	6.01E+02	6.33E+01	2.63E+03	2.03E+02	5.05E+01	9.09E+00	2.60E+03	2.34E+02	4.41E+01	8.90E+00	4.60E+02	3.20E+01	1.38E+01	6.12E+00	1.32E+01	6.51E+00	1.23E+01	6.43E+00	1.32E+01	4.84E+00
10/31/2023 5:50:43	7.02E+02	5.40E+01	2.11E+03	1.73E+02	6.32E+02	6.62E+01	2.67E+03	2.06E+02	6.70E+01	9.81E+00	2.56E+03	2.30E+02	4.61E+01	8.85E+00	4.76E+02	3.28E+01	1.85E+01	6.33E+00	1.69E+01	6.65E+00	1.47E+01	6.38E+00	1.34E+01	4.70E+00
10/31/2023 6:05:43	7.11E+02	5.46E+01	2.11E+03	1.73E+02	6.23E+02	6.54E+01	2.66E+03	2.05E+02	4.74E+01	8.86E+00	2.62E+03	2.36E+02	5.15E+01	8.96E+00	4.59E+02	3.19E+01	1.77E+01	6.43E+00	1.48E+01	6.53E+00	2.02E+01	6.38E+00	3.44E+00	4.83E+00
10/31/2023 6:20:43	7.14E+02	5.48E+01	2.13E+03	1.74E+02	6.28E+02	6.59E+01	2.62E+03	2.02E+02	5.21E+01	9.26E+00	2.56E+03	2.30E+02	4.77E+01	8.89E+00	4.57E+02	3.19E+01	1.71E+01	6.31E+00	8.11E+00	6.59E+00	1.13E+01	6.37E+00	6.46E+00	5.03E+00
10/31/2023 6:35:43	7.18E+02	5.50E+01	2.08E+03	1.70E+02	6.26E+02	6.58E+01	2.60E+03	2.01E+02	6.01E+01	9.55E+00	2.60E+03	2.34E+02	5.01E+01	8.86E+00	4.52E+02	3.16E+01	2.48E+01	6.45E+00	1.51E+01	6.58E+00	1.04E+01	6.45E+00	1.06E+01	4.89E+00
10/31/2023 6:50:43	7.10E+02	5.45E+01	2.10E+03	1.72E+02	6.30E+02	6.61E+01	2.60E+03	2.00E+02	6.42E+01	9.58E+00	2.65E+03	2.38E+02	5.09E+01	8.79E+00	4.44E+02	3.12E+01	1.13E+01	6.39E+00	2.18E+00	6.59E+00	1.87E+01	6.43E+00	1.15E+00	4.85E+00
10/31/2023 7:05:43	7.15E+02	5.49E+01	2.07E+03	1.70E+02	6.13E+02	6.44E+01	2.66E+03	2.05E+02	5.29E+01	9.32E+00	2.60E+03	2.34E+02	4.45E+01	8.76E+00	4.18E+02	2.99E+01	1.77E+01	6.27E+00	1.77E+01	6.61E+00	1.21E+01	6.42E+00	1.13E+01	4.91E+00
10/31/2023 7:20:43	7.04E+02	5.41E+01	2.07E+03	1.69E+02	6.48E+02	6.79E+01	2.66E+03	2.04E+02	5.16E+01	9.22E+00	2.63E+03	2.37E+02	5.19E+01	8.83E+00	4.55E+02	3.17E+01	1.06E+01	6.15E+00	1.83E+01	6.46E+00	1.57E+01	6.45E+00	1.03E+01	4.86E+00
10/31/2023 7:35:43	7.26E+02	5.55E+01	2.06E+03	1.69E+02	6.32E+02	6.63E+01	2.64E+03	2.03E+02	4.99E+01	9.05E+00	2.62E+03	2.36E+02	5.18E+01	8.85E+00	4.63E+02	3.22E+01	1.27E+01	6.29E+00	1.86E+01	6.37E+00	1.89E+01	6.64E+00	6.68E+00	4.78E+00
10/31/2023 7:50:43	7.21E+02	5.53E+01	2.07E+03	1.70E+02	6.11E+02	6.42E+01	2.65E+03	2.04E+02	4.82E+01	9.18E+00	2.64E+03	2.37E+02	5.84E+01	9.14E+00	4.64E+02	3.23E+01	1.80E+01	6.28E+00	1.32E+01	6.58E+00	1.54E+01	6.53E+00	8.04E+00	4.86E+00
10/31/2023 8:05:43	7.42E+02	5.66E+01	2.06E+03	1.69E+02	6.52E+02	6.83E+01	2.64E+03	2.03E+02	5.09E+01	9.21E+00	2.59E+03	2.33E+02	4.90E+01	8.97E+00	4.42E+02	3.12E+01	1.19E+01	6.33E+00	1.12E+01	6.44E+00	1.37E+01	6.42E+00	7.20E+00	4.88E+00
10/31/2023 8:20:43	7.36E+02	5.62E+01	2.07E+03	1.69E+02	5.98E+02	6.30E+01	2.62E+03	2.02E+02	6.40E+01	9.73E+00	2.57E+03	2.32E+02	5.02E+01	8.87E+00	4.34E+02	3.08E+01	2.33E+01	6.36E+00	2.46E+01	6.46E+00	1.46E+01	6.49E+00	6.99E+00	4.73E+00
10/31/2023 8:35:43	7.33E+02	5.61E+01	2.11E+03	1.73E+02	6.25E+02	6.56E+01	2.57E+03	1.98E+02	4.70E+01	9.15E+00	2.57E+03	2.31E+02	5.52E+01	9.01E+00	4.51E+02	3.16E+01	9.94E+00	6.17E+00	8.02E+00	6.50E+00	2.38E+01	6.56E+00	7.52E+00	4.64E+00
10/31/2023 8:50:43	6.96E+02	5.35E+01	2.07E+03	1.69E+02	6.07E+02	6.38E+01	2.64E+03	2.03E+02	6.95E+01	9.98E+00	2.62E+03	2.36E+02	6.01E+01	8.98E+00	4.58E+02	3.20E+01	9.44E+00	6.26E+00	1.29E+01	6.40E+00	1.77E+01	6.53E+00	2.72E+00	4.68E+00
10/31/2023 9:05:43	7.25E+02	5.56E+01	2.08E+03	1.71E+02	6.39E+02	6.70E+01	2.62E+03	2.02E+02	5.85E+01	9.66E+00	2.58E+03	2.32E+02	4.39E+01	8.62E+00	4.43E+02	3.12E+01	1.80E+01	6.48E+00	1.03E+01	6.55E+00	2.00E+01	6.61E+00	1.14E+01	4.76E+00
10/31/2023 9:20:43	7.15E+02	5.48E+01	2.11E+03	1.73E+02	6.37E+02	6.68E+01	2.66E+03	2.05E+02	6.80E+01	9.94E+00	2.66E+03	2.39E+02	3.79E+01	8.67E+00	4.70E+02	3.26E+01	1.54E+01	6.26E+00	1.64E+01	6.60E+00	1.90E+01	6.47E+00	7.10E+00	4.96E+00
10/31/2023 9:35:43	7.36E+02	5.63E+01	2.10E+03	1.72E+02	6.03E+02	6.35E+01	2.62E+03	2.02E+02	6.12E+01	9.74E+00	2.62E+03	2.36E+02	4.44E+01	8.93E+00	4.20E+02	3.01E+01	2.07E+01	6.33E+00	1.17E+01	6.51E+00	1.76E+01	6.58E+00	6.48E+00	4.87E+00
10/31/2023 9:50:43	7.15E+02	5.49E+01	2.13E+03	1.74E+02	6.42E+02	6.72E+01	2.66E+03	2.05E+02	6.44E+01	9.82E+00	2.58E+03	2.32E+02	3.91E+01	8.76E+00	4.47E+02	3.13E+01	1.50E+01	6.19E+00	1.31E+01	6.62E+00	1.60E+01	6.55E+00	6.38E+00	4.90E+00
10/31/2023 10:05:43	7.27E+02	5.57E+01	2.11E+03	1.73E+02	6.34E+02	6.65E+01	2.57E+03	1.98E+02	4.11E+01	9.07E+00	2.60E+03	2.34E+02	4.78E+01	8.83E+00	4.47E+02	3.14E+01	1.73E+01	6.33E+00	7.19E+00	6.72E+00	1.86E+01	6.51E+00	1.39E+01	4.78E+00
10/31/2023 10:20:43	7.49E+02	5.72E+01	2.07E+03	1.70E+02	6.50E+02	6.80E+01	2.57E+03	1.98E+02	5.59E+01	9.61E+00	2.62E+03	2.36E+02	4.21E+01	8.89E+00	4.40E+02	3.09E+01	1.23E+01	6.42E+00	2.02E+01	6.46E+00	2.03E+01	6.55E+00	8.26E+00	4.82E+00
10/31/2023 10:35:43	7.41E+02	5.67E+01	2.09E+03	1.71E+02	6.28E+02	6.59E+01	2.62E+03	2.02E+02	5.50E+01	9.42E+00	2.60E+03	2.34E+02	4.87E+01	8.86E+00	4.54E+02	3.18E+01	1.56E+01	6.43E+00	1.39E+01	6.45E+00	2.20E+01	6.53E+00	1.68E+01	5.04E+00
10/31/2023 10:50:43	7.20E+02	5.52E+01	2.09E+03	1.71E+02	6.06E+02	6.38E+01	2.64E+03	2.03E+02	6.22E+01	9.78E+00	2.56E+03	2.30E+02	4.32E+01	8.53E+00	4.57E+02	3.19E+01	1.02E+01	6.27E+00	2.39E+01	6.64E+00	6.39E+00	6.41E+00	5.65E+00	4.84E+00
10/31/2023 11:05:43	7.17E+02	5.50E+01	2.07E+03	1.69E+02	6.06E+02	6.37E+01	2.64E+03	2.03E+02	5.48E+01	9.46E+00	2.64E+03	2.37E+02	5.72E+01	8.93E+00	4.53E+02	3.17E+01	1.88E+01	6.35E+00	1.78E+01	6.48E+00	1.65E+01	6.43E+00	6.38E+00	4.78E+00
10/31/2023 11:20:43	7.24E+02	5.55E+01	2.02E+03	1.66E+02	6.18E+02	6.50E+01	2.61E+03	2.01E+02	6.92E+01	9.95E+00	2.60E+03	2.33E+02	4.01E+01	8.84E+00	4.36E+02	3.08E+01	2.27E+01	6.46E+00	1.10E+01	6.54E+00	9.12E+00	6.48E+00	1.14E+01	4.97E+00
10/31/2023 11:35:43	7.49E+02	5.71E+01	2.05E+03	1.68E+02	6.29E+02	6.60E+01	2.60E+03	2.00E+02	6.37E+01	9.94E+00	2.59E+03	2.33E+02	3.84E+01	8.74E+00	4.63E+02	3.23E+01	1.71E+01	6.33E+00	1.17E+01	6.39E+00	1.54E+01	6.46E+00	5.02E+00	4.78E+00
10/31/2023 11:50:43	7.57E+02	5.77E+01	2.10E+03	1.72E+02	6.52E+02	6.82E+01	2.60E+03	2.00E+02	4.61E+01	9.13E+00	2.59E+03	2.33E+02	3.62E+01	8.56E+00	4.42E+02	3.11E+01	1.24E+01	6.16E+00	1.52E+01	6.55E+00	1.12E+01	6.48E+00	8.59E+00	4.81E+00
10/31/2023 12:05:43	7.02E+02	5.40E+01	2.08E+03	1.70E+02	6.10E+02	6.42E+01	2.63E+03	2.03E+02	6.51E+01	9.43E+00	2.61E+03	2.35E+02	5.15E+01	8.90E+00	4.54E+02	3.18E+01	1.73E+01	6.27E+00	8.56E+00	6.48E+00	9.11E+00	6.45E+00	5.97E+00	4.74E+00
10/31/2023 12:20:43	7.29E+02	5.58E+01	1.99E+03	1.64E+02	6.60E+02	6.90E+01	2.65E+03	2.04E+02	4.99E+01	8.59E+00	2.57E+03	2.31E+02	4.76E+01	9.01E+00	4.70E+02	3.26E+01	1.33E+01	6.21E+00	1.28E+01	6.51E+00	8.70E+00	6.44E+00	-1.15E+00	4.75E+00
10/31/2023 12:35:43	7.35E+02	5.62E+01	2.04E+03	1.67E+02	6.29E+02	6.60E+01	2.63E+03	2.03E+02	4.90E+01	8.78E+00	2.62E+03	2.36E+02	5.59E+01	9.05E+00	4.36E+02	3.09E+01	1.91E+01	6.18E+00	1.56E+01	6.60E+00	1.32E+01	6.39E+00	9.53E+00	4.57E+00
10/31/2023 12:50:43	7.32E+02	5.60E+01	2.09E+03	1.71E+02	6.30E+02	6.61E+01	2.63E+03	2.02E+02	7.26E+01	9.61E+00	2.62E+03	2.36E+02	5.37E+01	9.00E+00	4.49E+02	3.16E+01	8.77E+00	6.28E+00	1.50E+01	6.64E+00	8.81E+00	6.44E+00	8.59E+00	4.69E+00
10/31/2023 13:05:43	7.08E+02	5.44E+01	2.06E+03	1.68E+02	6.30E+02	6.61E+01	2.57E+03	1.98E+02	6.01E+01	8.90E+00	2.60E+03	2.34E+02	5.52E+01	9.13E+00	4.81E+02	3.31E+01	1.13E+01	6.32E+00	1.14E+01	6.58E+00	1.02E+01	6.47E+00	5.35E+00	4.95E+00
10/31/2023 13:20:43	7.17E+02	5.49E+01	2.11E+03	1.72E+02	6.18E+02	6.49E+01	2.63E+03	2.03E+02	7.38E+01	9.48E+00	2.65E+03	2.38E+02	5.35E+01	8.87E+00	4.51E+02	3.17E+01	1.70E+01	6.36E+00	1.12E+01	6.56E+00	1.77E+01	6.53E+00	5.24E+00	4.89E+00
10/31/2023 13:35:43	7.27E+02	5.56E+01	2.15E+03	1.76E+02	6.24E+02	6.55E+01	2.59E+03	2.00E+02	6.05E+01	9.01E+00	2.56E+03	2.30E+02	4.63E+01	8.86E+00	4.35E+02	3.08E+01	1.97E+01	6.52E+00	1.08E+01	6.43E+00	1.50E+01	6.61E+00	4.82E+00	4.73E+00
10/31/2023 13:50:43	7.43E+02	5.67E+01	2.07E+03	1.70E+02	6.33E+02	6.64E+01	2.59E+03	1.99E+02	5.13E+01	8.56E+00	2.62E+03	2.35E+02	6.50E+01	9.32E+00	4.48E+02	3.14E+01	1.73E+01	6.31E+00	1.61E+01	6.60E+00	1.06E+01	6.43E+00	1.09E+01	4.71E+00
10/31/2023 14:05:43	7.21E+02	5.52E+01	2.09E+03	1.71E+02	6.21E+02	6.52E+01	2.62E+03	2.02E+02	5.85E+01	8.83E+00	2.63E+03	2.37E+02	4.82E+01	8.90E+00	4.41E+02	3.11E+01	1.20E+01	6.39E+00	1.59E+01	6.68E+00	1.53E+01	6.54E+00	5.66E+00	4.91E+00
10/31/2023 14:20:43	6.94E+02	5.35E+01	2.10E+03	1.72E+02	6.16E+02	6.48E+01	2.59E+03	1.99E+02	6.30E+01	8.96E+00	2.57E+03	2.32E+02	4.13E+01	8.88E+00	4.37E+02	3.09E+01	1.31E+01	6.25E+00	1.77E+01	6.53E+00	1.43E+01	6.50E+00	6.50E+00	4.72E+00
10/31/2023 14:35:43	7.31E+02	5.59E+01	2.08E+03	1.70E+02	6.25E+02	6.56E+01	2.61E+03	2.01E+02	5.50E+01	8.82E+00	2.62E+03	2.35E+02	3.79E+01	8.80E+00	4.59E+02	3.20E+01	1.26E+01	6.42E+00	2.18E+01	6.61E+00	8.08E+00	6.48E+00	1.05E+01	4.83E+00
10/31/2023 14:50:43	7.41E+02	5.66E+01	2.04E+03	1.67E+02	6.56E+02	6.86E+01	2.59E+03	2.00E+02	5.85E+01	8.98E+00	2.56E+03	2.30E+02	5.12E+01	9.00E+00	4.38E+02	3.10E+01	7.36E+00	6.35E+00	1.00E+01	6.42E+00	1.18E+01	6.44E+00	1.41E+01	4.62E+00
10/31/2023 15:05:43	6.94E+02	5.35E+01	2.01E+03	1.65E+02	6.14E+02	6.46E+01	2.62E+03	2.02E+02	6.58E+01	9.19E+00	2.66E+03	2.39E+02	4.39E+01	8.78E+00	4.40E+02	3.11E+01	7.67E+00	6.20E+00	1.58E+01	6.58E+00	1.66E+01	6.44E+00	4.51E+00	4.85E+00
10/31/2023 15:20:43	7.33E+02	5.60E+01	2.11E+03	1.72E+02	6.21E+02	6.52E+01	2.61E+03	2.01E+02	6.42E+01	9.16E+00	2.64E+03	2.37E+02	4.90E+01	8.94E+00	4.28E+02	3.05E+01	1.33E+01	6.29E+00	1.78E+01	6.75E+00	1.62E+01	6.46E+00	1.07E+01	4.69E+00
10/31/2023 15:35:43	6.86E+02	5.29E+01	2.06E+03	1.69E+02	6.34E+02	6.66E+01	2.63E+03	2.02E+02	5.25E+01	8.57E+00	2.60E+03	2.34E+02	4.41E+01	8.83E+00	4.55E+02	3.18E+01	2.09E+01	6.30E+00	2.47E+01	6.63E+00	1.26E+01	6.51E+00	4.72E+00	4.68E+00
10/31/2023 15:50:43	6.99E+02	5.38E+01	2.10E+03	1.72E+02	6.39E+02	6.69E+01	2.65E+03	2.04E+02	5.51E+01	8.85E+00	2.62E+03	2.36E+02	4.58E+01	8.83E+00	4.36E+02	3.10E+01	1.57E+01	6.36E+00	1.30E+01	6.69E+00	9.87E+00	6.30E+00	2.41E+00	4.95E+00
10/31/2023 16:05:43	7.19E+02	5.51E+01	2.04E+03	1.68E+02	6.37E+02	6.69E+01	2.67E+03	2.05E+02	5.59E+01	8.75E+00	2.59E+03	2.33E+02	3.92E+01	8.66E+00	4.36E+02	3.08E+01	1.73E+01	6.40E+00	2.09E+01	6.67E+00	1.47E+01	6.64E+00	3.57E+00	4.90E+00
10/31/2023 16:20:43	6.81E+02	5.26E+01	2.08E+03	1.70E+02	6.17E+02	6.49E+01	2.60E+03	2.00E+02	5.65E+01	8.86E+00	2.64E+03	2.37E+02	4.83E+01	8.80E+00	4.63E+02	3.23E+01	1.31E+01	6.29E+00	1.38E+01	6.60E+00	1.68E+01	6.52E+00	1.13E+01	4.81E+00
10/31/2023 16:35:43	7.21E+02	5.52E+01	2.07E+03	1.70E+02	6.25E+02	6.56E+01	2.57E+03	1.98E+02	6.50E+01	9.21E+00	2.63E+03	2.37E+02	5.18E+01	9.02E+00	4.57E+02	3.19E+01	1.15E+01	6.29E+00	1.82E+01	6.68E+00	1.64E+01	6.43E+00	6.30E+00	4.82E+00
10/31/2023 16:50:43	7.19E+02	5.51E+01	2.05E+03	1.68E+02	6.05E+02	6.37E+01	2.64E+03	2.04E+02	5.79E+01	8.87E+00	2.67E+03	2.40E+02	5.48E+01	8.98E+00	4.60E+02	3.22E+01	1.93E+01	6.42E+00	8.59E+00	6.73E+00	9.78E+00	6.46E+00	8.93E+00	4.81E+00
10/31/2023 17:05:43	6.84E+02	5.27E+01	2.10E+03	1.72E+02	6.44E+02	6.75E+01	2.60E+03	2.00E+02	4.98E+01	8.58E+00	2.64E+03	2.37E+02	4.48E+01	8.82E+00	4.54E+02	3.18E+01	1.71E+01	6.43E+00	1.88E+01	6.59E+00	9.47E+00	6.58E+00	7.15E+00	4.70E+00
10/31/2023 17:20:43	7.01E+02	5.38E+01	2.06E+03	1.69E+02	6.16E+02	6.48E+01	2.61E+03	2.01E+02	6.42E+01	9.12E+00	2.59E+03	2.33E+02	4.39E+01	8.71E+00	4.27E+02	3.03E+01	1.34E+01	6.24E+00	1.05E+01	6.66E+00	1.89E+01	6.57E+00	1.31E+01	4.94E+00
10/31/2023 17:35:43	7.31E+02	5.59E+01	2.12E+03	1.73E+02	6.20E+02	6.51E+01	2.60E+03	2.01E+02	6.22E+01	9.05E+00	2.59E+03	2.33E+02	5.67E+01	9.18E+00	4.59E+02	3.21E+01	1.03E+01	6.17E+00	1.23E+01	6.58E+00	1.33E+01	6.52E+00	-5.25E-01	4.74E+00
10/31/2023 17:50:43	7.37E+02	5.63E+01	2.11E+03	1.73E+02	6.18E+02	6.50E+01	2.55E+03	1.97E+02	7.16E+01	9.45E+00	2.60E+03	2.34E+02	4.49E+01	8.91E+00	4.74E+02	3.28E+01	7.18E+00	6.39E+00	1.31E+01	6.54E+00	1.05E+01	6.49E+00	1.11E+01	4.73E+00
10/31/2023 18:05:43	7.05E+02	5.42E+01	2.11E+03	1.73E+02	6.07E+02	6.39E+01	2.61E+03	2.01E+02	5.56E+01	8.62E+00	2.61E+03	2.34E+02	5.05E+01	8.94E+00	4.65E+02	3.23E+01	1.49E+01	6.38E+00	1.29E+01	6.51E+00	1.24E+01	6.54E+00	1.14E+01	4.78E+00
10/31/2023 18:20:43	7.13E+02	5.47E+01	2.07E+03	1.70E+02	6.30E+02	6.61E+01	2.61E+03	2.01E+02	6.38E+01	9.14E+00	2.60E+03	2.34E+02	5.20E+01	9.11E+00	4.49E+02	3.16E+01	8.90E+00	6.28E+00	1.27E+01	6.68E+00	1.30E+01	6.45E+00	8.41E-01	4.78E+00
10/31/2023 18:35:43	7.43E+02	5.67E+01	2.11E+03	1.73E+02	6.07E+02	6.39E+01	2.58E+03	1.99E+02	6.04E+01	8.90E+00	2.59E+03	2.33E+02	6.22E+01	9.29E+00	4.60E+02	3.22E+01	1.42E+01	6.31E+00	9.12E+00	6.69E+00	1.51E+01	6.53E+00	1.66E+01	4.76E+00
10/31/2023 18:50:43	7.30E+02	5.59E+01	2.12E+03	1.73E+02	6.31E+02	6.61E+01	2.59E+03	1.99E+02	5.35E+01	8.58E+00	2.66E+03	2.39E+02	4.74E+01	8.94E+00	4.49E+02	3.14E+01	2.32E+01	6.54E+00	1.58E+01	6.59E+00	1.30E+01	6.51E+00	8.84E+00	4.76E+00
10/31/2023 19:05:43	7.12E+02	5.46E+01	2.09E+03	1.71E+02	5.99E+02	6.31E+01	2.61E+03	2.01E+02	5.53E+01	8.59E+00	2.62E+03	2.35E+02	6.07E+01	9.06E+00	4.51E+02	3.16E+01	2.45E+01	6.51E+00	1.27E+01	6.61E+00	1.11E+01	6.54E+00	7.16E+00	4.87E+00
10/31/2023 19:20:43	7.14E+02	5.48E+01	2.07E+03	1.70E+02	5.83E+02	6.17E+01	2.60E+03	2.01E+02	4.08E+01	8.28E+00	2.57E+03	2.31E+02	4.74E+01	8.92E+00	4.42E+02	3.11E+01	1.04E+01	6.33E+00	1.90E+01	6.69E+00	1.56E+01	6.57E+00	1.06E+01	4.79E+00
10/31/2023 19:35:43	7.13E+02	5.47E+01	2.08E+03	1.70E+02	6.17E+02	6.49E+01	2.64E+03	2.03E+02	5.33E+01	8.56E+00	2.56E+03	2.30E+02	4.99E+01	8.95E+00	4.57E+02	3.19E+01	1.42E+01	6.37E+00	1.12E+01	6.56E+00	1.70E+01	6.45E+00	1.64E+01	4.72E+00
10/31/2023 19:50:43	7.14E+02	5.48E+01	2.09E+03	1.71E+02	6.30E+02	6.61E+01	2.59E+03	1.99E+02	5.21E+01	8.53E+00	2.62E+03	2.36E+02	4.97E+01	9.10E+00	4.96E+02	3.40E+01	2.14E+01	6.46E+00	1.63E+01	6.65E+00	2.28E+01	6.71E+00	5.69E+00	4.90E+00
10/31/2023 20:05:43	7.17E+02	5.50E+01	2.17E+03	1.77E+02	6.51E+02	6.81E+01	2.64E+03	2.04E+02	5.15E+01	8.54E+00	2.60E+03	2.34E+02	4.80E+01	8.89E+00	4.50E+02	3.15E+01	1.62E+01	6.36E+00	8.52E+00	6.44E+00	8.76E+00	6.39E+00	1.40E+01	4.86E+00
10/31/2023 20:20:43	7.29E+02	5.58E+01	2.09E+03	1.71E+02	6.53E+02	6.84E+01	2.64E+03	2.04E+02	4.90E+01	8.42E+00	2.63E+03	2.37E+02	4.82E+01	8.96E+00	4.48E+02	3.15E+01	9.03E+00	6.38E+00	7.15E+00	6.41E+00	1.10E+01	6.53E+00	3.16E+00	4.84E+00
10/31/2023 20:35:43	6.92E+02	5.35E+01	2.07E+03	1.69E+02	6.54E+02	6.85E+01	2.65E+03	2.04E+02	5.56E+01	8.70E+00	2.63E+03	2.36E+02	4.19E+01	8.83E+00	4.69E+02	3.26E+01	1.23E+01	6.50E+00	1.53E+01	6.50E+00	1.08E+01	6.62E+00	7.92E+00	4.80E+00
10/31/2023 20:50:43	7.21E+02	5.53E+01	2.06E+03	1.69E+02	6.34E+02	6.66E+01	2.60E+03	2.00E+02	6.30E+01	9.02E+00	2.58E+03	2.32E+02	5.78E+01	9.10E+00	4.37E+02	3.10E+01	1.93E+01	6.39E+00	8.32E+00	6.56E+00	1.24E+01	6.77E+00	8.34E+00	4.91E+00
10/31/2023 21:05:43	7.13E+02	5.48E+01	2.10E+03	1.72E+02	6.28E+02	6.59E+01	2.66E+03	2.05E+02	5.69E+01	8.73E+00	2.61E+03	2.35E+02	5.02E+01	8.95E+00	4.42E+02	3.12E+01	1.41E+01	6.47E+00	2.56E+01	6.75E+00	1.13E+01	6.61E+00	3.80E+00	4.82E+00
10/31/2023 21:20:43	7.36E+02	5.63E+01	2.11E+03	1.73E+02	6.02E+02	6.34E+01	2.64E+03	2.03E+02	7.13E+01	9.35E+00	2.57E+03	2.31E+02	4.94E+01	8.89E+00	4.28E+02	3.05E+01	1.70E+01	6.35E+00	1.31E+01	6.62E+00	8.46E+00	6.53E+00	9.19E+00	4.83E+00
10/31/2023 21:35:43	7.17E+02	5.50E+01	2.13E+03	1.74E+02	6.34E+02	6.66E+01	2.67E+03	2.05E+02	5.84E+01	8.81E+00	2.57E+03	2.32E+02	4.87E+01	9.05E+00	4.50E+02	3.16E+01	2.38E+01	6.54E+00	1.06E+01	6.59E+00	1.48E+01	6.65E+00	3.70E+00	4.92E+00
10/31/2023 21:50:43	7.46E+02	5.70E+01	2.10E+03	1.72E+02	6.15E+02	6.47E+01	2.61E+03	2.01E+02	5.46E+01	8.70E+00	2.64E+03	2.38E+02	3.23E+01	8.76E+00	4.57E+02	3.20E+01	1.03E+01	6.26E+00	7.17E+00	6.54E+00	3.91E+00	6.58E+00	-1.48E+00	5.11E+00
10/31/2023 22:05:43	7.50E+02	5.73E+01	2.08E+03	1.70E+02	6.24E+02	6.55E+01	2.62E+03	2.02E+02	5.58E+01	8.79E+00	2.68E+03	2.41E+02	4.42E+01	8.87E+00	4.44E+02	3.14E+01	1.63E+01	6.35E+00	2.24E+01	6.73E+00	2.11E+00	6.63E+00	3.81E+00	4.79E+00
10/31/2023 22:20:43	7.64E+02	5.83E+01	2.11E+03	1.73E+02	6.32E+02	6.64E+01	2.63E+03	2.03E+02	6.48E+01	8.99E+00	2.59E+03	2.33E+02	4.58E+01	8.87E+00	4.68E+02	3.25E+01	1.98E+01	6.44E+00	1.51E+01	6.58E+00	1.85E+01	6.58E+00	8.47E+00	4.92E+00
10/31/2023 22:35:43	7.47E+02	5.71E+01	2.07E+03	1.70E+02	6.29E+02	6.61E+01	2.61E+03	2.01E+02	6.19E+01	9.01E+00	2.61E+03	2.35E+02	4.00E+01	8.79E+00	4.61E+02	3.22E+01	9.67E+00	6.27E+00	1.71E+01	6.64E+00	1.74E+01	6.57E+00	1.10E+01	4.85E+00
10/31/2023 22:50:43	7.42E+02	5.69E+01	2.10E+03	1.72E+02	6.60E+02	6.91E+01	2.61E+03	2.01E+02	5.11E+01	8.49E+00	2.56E+03	2.30E+02	4.46E+01	8.92E+00	4.59E+02	3.22E+01	1.58E+01	6.39E+00	5.70E+00	6.63E+00	1.48E+01	6.62E+00	8.89E+00	4.97E+00
10/31/2023 23:05:43	7.58E+02	5.79E+01	2.05E+03	1.68E+02	6.23E+02	6.55E+01	2.63E+03	2.02E+02	5.72E+01	8.87E+00	2.59E+03	2.33E+02	4.57E+01	8.82E+00	4.48E+02	3.16E+01	8.76E+00	6.36E+00	1.72E+01	6.59E+00	1.40E+01	6.43E+00	5.61E+00	4.90E+00
10/31/2023 23:20:43	7.53E+02	5.76E+01	2.07E+03	1.69E+02	6.20E+02	6.52E+01	2.68E+03	2.06E+02	5.50E+01	8.78E+00	2.61E+03	2.35E+02	6.66E+01	9.25E+00	4.66E+02	3.25E+01	1.85E+01	6.52E+00	8.34E+00	6.58E+00	2.33E+01	6.64E+00	8.58E+00	4.76E+00
10/31/2023 23:35:43	7.63E+02	5.82E+01	2.05E+03	1.68E+02	6.20E+02	6.52E+01	2.63E+03	2.02E+02	5.65E+01	8.80E+00	2.62E+03	2.36E+02	4.30E+01	8.75E+00	4.65E+02	3.25E+01	1.50E+01	6.54E+00	1.90E+01	6.78E+00	1.26E+01	6.58E+00	7.94E+00	4.86E+00
10/31/2023 23:50:43	7.71E+02	5.89E+01	2.08E+03	1.70E+02	6.36E+02	6.68E+01	2.61E+03	2.01E+02	5.71E+01	8.89E+00	2.63E+03	2.36E+02	5.35E+01	9.07E+00	4.46E+02	3.14E+01	2.22E+01	6.51E+00	1.62E+01	6.57E+00	1.07E+01	6.51E+00	9.11E+00	4.80E+00
11/1/2023 0:05:43	7.84E+02	5.97E+01	2.08E+03	1.71E+02	6.15E+02	6.47E+01	2.63E+03	2.03E+02	6.29E+01	9.20E+00	2.56E+03	2.30E+02	5.18E+01	9.03E+00	4.50E+02	3.17E+01	2.26E+01	6.53E+00	9.93E+00	6.52E+00	1.43E+01	6.58E+00	4.77E+00	5.00E+00
11/1/2023 0:20:43	7.73E+02	5.91E+01	2.06E+03	1.68E+02	6.48E+02	6.79E+01	2.57E+03	1.98E+02	7.53E+01	9.65E+00	2.61E+03	2.35E+02	5.07E+01	9.25E+00	4.84E+02	3.34E+01	1.52E+01	6.42E+00	8.77E+00	6.50E+00	8.06E+00	6.56E+00	1.74E+01	5.00E+00
11/1/2023 0:35:43	7.64E+02	5.84E+01	2.06E+03	1.69E+02	6.00E+02	6.33E+01	2.64E+03	2.03E+02	5.77E+01	8.83E+00	2.61E+03	2.35E+02	3.88E+01	8.83E+00	4.68E+02	3.26E+01	1.32E+01	6.44E+00	1.40E+01	6.60E+00	1.96E+01	6.56E+00	9.65E+00	4.68E+00
11/1/2023 0:50:43	7.95E+02	6.05E+01	2.01E+03	1.65E+02	5.98E+02	6.31E+01	2.67E+03	2.05E+02	6.59E+01	9.19E+00	2.62E+03	2.36E+02	4.55E+01	8.85E+00	4.78E+02	3.30E+01	1.78E+01	6.33E+00	1.29E+01	6.59E+00	9.45E+00	6.61E+00	5.62E+00	4.96E+00
11/1/2023 1:05:43	7.92E+02	6.03E+01	2.03E+03	1.66E+02	6.56E+02	6.87E+01	2.62E+03	2.02E+02	6.09E+01	9.06E+00	2.63E+03	2.36E+02	6.01E+01	9.22E+00	4.54E+02	3.19E+01	4.79E+00	6.33E+00	1.53E+01	6.68E+00	2.25E+01	6.71E+00	1.54E+01	4.81E+00
11/1/2023 1:20:43	7.91E+02	6.03E+01	2.03E+03	1.66E+02	6.56E+02	6.87E+01	2.62E+03	2.02E+02	5.40E+01	8.67E+00	2.58E+03	2.32E+02	5.92E+01	9.19E+00	4.67E+02	3.26E+01	1.40E+01	6.54E+00	2.05E+01	6.84E+00	1.74E+01	6.70E+00	7.64E+00	4.81E+00
11/1/2023 1:35:43	7.89E+02	6.03E+01	2.05E+03	1.68E+02	6.28E+02	6.60E+01	2.66E+03	2.05E+02	5.87E+01	8.87E+00	2.56E+03	2.30E+02	4.88E+01	8.85E+00	4.55E+02	3.20E+01	1.37E+01	6.28E+00	1.03E+01	6.75E+00	1.48E+01	6.72E+00	8.38E+00	4.94E+00
11/1/2023 1:50:43	8.09E+02	6.16E+01	2.05E+03	1.68E+02	6.32E+02	6.64E+01	2.68E+03	2.06E+02	6.40E+01	9.05E+00	2.62E+03	2.36E+02	3.74E+01	8.74E+00	4.71E+02	3.28E+01	1.08E+01	6.28E+00	1.30E+01	6.60E+00	2.34E+01	6.76E+00	3.93E+00	4.87E+00
11/1/2023 2:05:43	8.27E+02	6.28E+01	2.05E+03	1.68E+02	6.40E+02	6.72E+01	2.64E+03	2.03E+02	5.54E+01	8.88E+00	2.67E+03	2.40E+02	5.32E+01	8.91E+00	4.52E+02	3.18E+01	1.06E+01	6.39E+00	8.35E+00	6.64E+00	1.36E+01	6.37E+00	4.78E+00	4.88E+00
11/1/2023 2:20:43	8.49E+02	6.43E+01	2.02E+03	1.66E+02	6.54E+02	6.85E+01	2.65E+03	2.04E+02	5.28E+01	8.74E+00	2.65E+03	2.38E+02	4.69E+01	9.02E+00	4.57E+02	3.20E+01	1.68E+01	6.49E+00	2.36E+01	6.61E+00	1.13E+01	6.56E+00	5.30E+00	4.99E+00
11/1/2023 2:35:43	8.26E+02	6.27E+01	2.06E+03	1.69E+02	6.40E+02	6.71E+01	2.65E+03	2.04E+02	7.86E+01	9.99E+00	2.61E+03	2.34E+02	5.82E+01	9.17E+00	4.60E+02	3.22E+01	1.37E+01	6.39E+00	1.44E+01	6.50E+00	1.18E+01	6.58E+00	9.55E+00	4.78E+00
11/1/2023 2:50:43	8.00E+02	6.10E+01	2.05E+03	1.68E+02	6.67E+02	6.98E+01	2.64E+03	2.04E+02	6.16E+01	9.00E+00	2.57E+03	2.31E+02	5.80E+01	9.10E+00	4.92E+02	3.38E+01	1.63E+01	6.48E+00	1.79E+01	6.84E+00	2.22E+01	6.70E+00	7.64E+00	4.95E+00
11/1/2023 3:05:43	8.32E+02	6.32E+01	2.04E+03	1.67E+02	6.51E+02	6.82E+01	2.63E+03	2.03E+02	5.20E+01	8.72E+00	2.61E+03	2.35E+02	5.62E+01	9.04E+00	4.44E+02	3.13E+01	1.74E+01	6.50E+00	1.20E+01	6.64E+00	1.56E+01	6.76E+00	1.91E+00	4.98E+00
11/1/2023 3:20:43	8.14E+02	6.19E+01	2.04E+03	1.67E+02	6.61E+02	6.92E+01	2.64E+03	2.04E+02	6.44E+01	9.36E+00	2.60E+03	2.34E+02	5.11E+01	9.05E+00	4.48E+02	3.16E+01	1.86E+01	6.50E+00	2.14E+01	6.76E+00	9.79E+00	6.57E+00	1.11E+01	4.96E+00
11/1/2023 3:35:43	8.09E+02	6.16E+01	2.06E+03	1.68E+02	6.11E+02	6.44E+01	2.63E+03	2.03E+02	5.92E+01	9.16E+00	2.59E+03	2.33E+02	4.70E+01	8.98E+00	4.51E+02	3.18E+01	9.70E+00	6.34E+00	1.55E+01	6.65E+00	1.60E+01	6.49E+00	9.03E+00	4.97E+00
11/1/2023 3:50:43	8.02E+02	6.12E+01	2.07E+03	1.69E+02	6.23E+02	6.55E+01	2.64E+03	2.03E+02	5.91E+01	9.06E+00	2.63E+03	2.37E+02	4.48E+01	8.96E+00	4.59E+02	3.21E+01	1.26E+01	6.47E+00	1.26E+01	6.55E+00	2.78E+01	6.74E+00	4.78E+00	4.74E+00
11/1/2023 4:05:43	8.35E+02	6.34E+01	2.03E+03	1.66E+02	6.32E+02	6.64E+01	2.63E+03	2.03E+02	6.54E+01	9.41E+00	2.60E+03	2.34E+02	4.00E+01	8.71E+00	4.50E+02	3.17E+01	1.47E+01	6.41E+00	2.71E+01	6.81E+00	2.28E+01	6.83E+00	-2.02E+00	4.82E+00
11/1/2023 4:20:43	8.27E+02	6.29E+01	2.06E+03	1.69E+02	6.39E+02	6.71E+01	2.60E+03	2.00E+02	5.84E+01	8.92E+00	2.65E+03	2.39E+02	4.93E+01	8.97E+00	4.59E+02	3.22E+01	8.99E+00	6.21E+00	1.42E+01	6.68E+00	2.20E+01	6.66E+00	8.61E+00	4.94E+00
11/1/2023 4:35:43	8.14E+02	6.19E+01	2.02E+03	1.66E+02	6.56E+02	6.87E+01	2.66E+03	2.04E+02	5.07E+01	8.60E+00	2.61E+03	2.35E+02	4.83E+01	8.96E+00	4.42E+02	3.13E+01	6.95E+00	6.29E+00	6.99E+00	6.64E+00	1.05E+01	6.49E+00	3.72E+00	4.75E+00
11/1/2023 4:50:43	8.15E+02	6.20E+01	2.03E+03	1.66E+02	6.48E+02	6.80E+01	2.60E+03	2.00E+02	6.32E+01	9.12E+00	2.61E+03	2.35E+02	5.41E+01	8.98E+00	4.34E+02	3.09E+01	1.23E+01	6.41E+00	1.77E+01	6.62E+00	9.05E+00	6.61E+00	6.06E+00	4.97E+00
11/1/2023 5:05:43	8.12E+02	6.19E+01	2.04E+03	1.67E+02	6.41E+02	6.73E+01	2.59E+03	1.99E+02	6.15E+01	9.12E+00	2.60E+03	2.34E+02	5.00E+01	8.96E+00	4.27E+02	3.06E+01	8.49E+00	6.46E+00	1.86E+01	6.71E+00	2.02E+01	6.66E+00	5.10E+00	4.80E+00
11/1/2023 5:20:43	8.26E+02	6.28E+01	2.04E+03	1.67E+02	6.05E+02	6.37E+01	2.61E+03	2.01E+02	5.11E+01	8.80E+00	2.66E+03	2.39E+02	5.06E+01	8.90E+00	4.52E+02	3.18E+01	7.77E+00	6.46E+00	1.34E+01	6.52E+00	1.24E+01	6.44E+00	9.78E+00	4.80E+00
11/1/2023 5:35:43	8.01E+02	6.11E+01	2.04E+03	1.67E+02	6.29E+02	6.61E+01	2.58E+03	1.99E+02	6.00E+01	9.18E+00	2.64E+03	2.37E+02	5.34E+01	9.20E+00	4.57E+02	3.20E+01	5.73E+00	6.42E+00	1.61E+01	6.61E+00	1.33E+01	6.59E+00	4.47E+00	4.93E+00
11/1/2023 5:50:43	8.47E+02	6.42E+01	2.05E+03	1.68E+02	6.68E+02	6.99E+01	2.63E+03	2.03E+02	6.77E+01	9.41E+00	2.61E+03	2.35E+02	5.42E+01	9.07E+00	4.52E+02	3.19E+01	1.71E+01	6.55E+00	1.18E+01	6.60E+00	1.56E+01	6.55E+00	1.01E+01	4.88E+00
11/1/2023 6:05:43	8.46E+02	6.41E+01	2.06E+03	1.69E+02	6.35E+02	6.67E+01	2.66E+03	2.05E+02	5.97E+01	9.31E+00	2.62E+03	2.36E+02	4.60E+01	9.04E+00	4.33E+02	3.08E+01	2.34E+01	6.60E+00	1.54E+01	6.63E+00	1.72E+01	6.72E+00	3.62E+00	4.92E+00
11/1/2023 6:20:43	8.33E+02	6.33E+01	2.05E+03	1.67E+02	6.35E+02	6.67E+01	2.61E+03	2.01E+02	4.77E+01	8.70E+00	2.63E+03	2.37E+02	4.48E+01	8.74E+00	4.74E+02	3.29E+01	1.83E+01	6.56E+00	5.30E+00	6.69E+00	1.22E+01	6.72E+00	1.36E+01	4.91E+00
11/1/2023 6:35:43	8.37E+02	6.36E+01	2.06E+03	1.69E+02	6.35E+02	6.67E+01	2.57E+03	1.98E+02	6.26E+01	9.16E+00	2.64E+03	2.37E+02	4.54E+01	8.92E+00	4.76E+02	3.31E+01	2.12E+01	6.44E+00	1.35E+01	6.83E+00	1.95E+01	6.62E+00	9.05E+00	4.93E+00
11/1/2023 6:50:43	8.14E+02	6.20E+01	2.05E+03	1.67E+02	6.44E+02	6.76E+01	2.65E+03	2.04E+02	4.80E+01	8.56E+00	2.61E+03	2.34E+02	5.45E+01	9.05E+00	4.50E+02	3.17E+01	1.00E+01	6.35E+00	1.94E+01	6.74E+00	1.25E+01	6.70E+00	-1.38E+00	5.01E+00
11/1/2023 7:05:43	8.41E+02	6.39E+01	2.06E+03	1.68E+02	6.47E+02	6.78E+01	2.60E+03	2.01E+02	5.03E+01	8.71E+00	2.62E+03	2.36E+02	4.95E+01	8.94E+00	4.45E+02	3.14E+01	1.25E+01	6.44E+00	1.58E+01	6.57E+00	6.40E+00	6.42E+00	3.51E+00	4.83E+00
11/1/2023 7:20:43	8.15E+02	6.21E+01	2.06E+03	1.69E+02	6.43E+02	6.75E+01	2.66E+03	2.04E+02	6.83E+01	9.60E+00	2.67E+03	2.40E+02	4.36E+01	8.93E+00	4.34E+02	3.09E+01	1.43E+01	6.32E+00	1.59E+01	6.60E+00	8.00E+00	6.60E+00	1.21E+01	4.81E+00
11/1/2023 7:35:43	8.25E+02	6.28E+01	2.06E+03	1.69E+02	6.37E+02	6.69E+01	2.69E+03	2.07E+02	6.17E+01	9.19E+00	2.61E+03	2.35E+02	4.38E+01	8.90E+00	4.61E+02	3.23E+01	1.63E+01	6.40E+00	1.70E+01	6.51E+00	2.06E+01	6.62E+00	1.26E+01	4.89E+00
11/1/2023 7:50:43	8.61E+02	6.53E+01	2.10E+03	1.72E+02	6.28E+02	6.59E+01	2.59E+03	1.99E+02	4.41E+01	8.56E+00	2.66E+03	2.39E+02	3.78E+01	8.90E+00	4.63E+02	3.23E+01	1.89E+01	6.44E+00	1.59E+01	6.39E+00	1.78E+01	6.59E+00	4.69E+00	5.02E+00
11/1/2023 8:05:43	8.47E+02	6.43E+01	2.03E+03	1.67E+02	6.39E+02	6.71E+01	2.66E+03	2.05E+02	5.66E+01	9.08E+00	2.67E+03	2.40E+02	5.11E+01	9.06E+00	4.69E+02	3.26E+01	1.69E+01	6.47E+00	1.58E+01	6.58E+00	1.43E+01	6.61E+00	6.29E+00	4.81E+00
11/1/2023 8:20:43	8.20E+02	6.24E+01	2.03E+03	1.66E+02	6.23E+02	6.55E+01	2.62E+03	2.01E+02	5.24E+01	8.82E+00	2.63E+03	2.36E+02	4.80E+01	9.00E+00	4.40E+02	3.12E+01	1.60E+01	6.45E+00	2.28E+01	6.60E+00	1.33E+01	6.47E+00	1.22E+01	5.00E+00
11/1/2023 8:35:43	8.45E+02	6.42E+01	2.04E+03	1.67E+02	6.35E+02	6.67E+01	2.63E+03	2.03E+02	7.07E+01	9.61E+00	2.63E+03	2.37E+02	6.13E+01	9.34E+00	4.55E+02	3.20E+01	2.14E+01	6.57E+00	1.43E+01	6.59E+00	1.83E+01	6.66E+00	7.47E-01	5.04E+00
11/1/2023 8:50:43	8.40E+02	6.38E+01	2.04E+03	1.67E+02	6.35E+02	6.68E+01	2.61E+03	2.01E+02	7.01E+01	9.54E+00	2.64E+03	2.38E+02	5.07E+01	8.71E+00	4.43E+02	3.14E+01	1.28E+01	6.41E+00	7.66E+00	6.63E+00	2.68E+01	6.75E+00	6.94E+00	4.99E+00
11/1/2023 9:05:43	8.76E+02	6.63E+01	2.01E+03	1.64E+02	6.34E+02	6.66E+01	2.59E+03	2.00E+02	6.98E+01	9.55E+00	2.61E+03	2.35E+02	5.16E+01	9.07E+00	4.71E+02	3.28E+01	1.06E+01	6.45E+00	1.53E+01	6.62E+00	6.73E+00	6.58E+00	5.34E+00	5.00E+00
11/1/2023 9:20:43	8.46E+02	6.43E+01	2.05E+03	1.68E+02	6.41E+02	6.73E+01	2.67E+03	2.06E+02	5.66E+01	8.95E+00	2.63E+03	2.37E+02	4.75E+01	9.02E+00	4.75E+02	3.30E+01	1.75E+01	6.58E+00	1.34E+01	6.64E+00	1.30E+01	6.44E+00	1.20E+01	5.00E+00
11/1/2023 9:35:43	8.38E+02	6.38E+01	2.04E+03	1.67E+02	6.42E+02	6.74E+01	2.64E+03	2.03E+02	5.64E+01	8.98E+00	2.62E+03	2.35E+02	5.68E+01	9.07E+00	4.41E+02	3.12E+01	2.45E+01	6.62E+00	2.63E+01	6.82E+00	1.74E+01	6.65E+00	1.27E+01	4.85E+00
11/1/2023 9:50:43	8.49E+02	6.45E+01	2.05E+03	1.68E+02	6.12E+02	6.45E+01	2.61E+03	2.01E+02	6.12E+01	9.16E+00	2.65E+03	2.38E+02	4.80E+01	9.20E+00	4.55E+02	3.19E+01	1.03E+01	6.39E+00	1.35E+01	6.66E+00	1.53E+01	6.79E+00	4.06E+00	5.11E+00
11/1/2023 10:05:43	8.69E+02	6.59E+01	2.04E+03	1.67E+02	6.50E+02	6.81E+01	2.65E+03	2.04E+02	5.43E+01	8.93E+00	2.63E+03	2.37E+02	5.21E+01	9.13E+00	4.41E+02	3.12E+01	8.02E+00	6.40E+00	1.91E+01	6.81E+00	1.30E+01	6.73E+00	2.46E+00	4.99E+00
11/1/2023 10:20:43	8.55E+02	6.49E+01	1.98E+03	1.62E+02	6.36E+02	6.68E+01	2.65E+03	2.04E+02	5.73E+01	8.98E+00	2.59E+03	2.33E+02	5.32E+01	9.19E+00	4.47E+02	3.15E+01	2.41E+01	6.63E+00	1.59E+01	6.69E+00	1.38E+01	6.68E+00	4.38E+00	5.12E+00
11/1/2023 10:35:43	8.29E+02	6.31E+01	2.05E+03	1.68E+02	6.33E+02	6.65E+01	2.63E+03	2.02E+02	5.79E+01	9.12E+00	2.61E+03	2.34E+02	5.22E+01	9.18E+00	4.47E+02	3.17E+01	1.32E+01	6.42E+00	1.59E+01	6.75E+00	1.66E+01	6.67E+00	1.57E+01	4.82E+00
11/1/2023 10:50:43	8.54E+02	6.48E+01	2.02E+03	1.65E+02	6.24E+02	6.56E+01	2.66E+03	2.05E+02	6.90E+01	9.52E+00	2.57E+03	2.31E+02	6.66E+01	9.37E+00	4.44E+02	3.14E+01	1.67E+01	6.69E+00	1.10E+01	6.71E+00	1.90E+01	6.94E+00	5.88E+00	4.83E+00
11/1/2023 11:05:43	8.83E+02	6.67E+01	2.04E+03	1.67E+02	6.42E+02	6.74E+01	2.59E+03	1.99E+02	5.31E+01	9.00E+00	2.64E+03	2.37E+02	3.78E+01	8.88E+00	4.60E+02	3.22E+01	1.63E+01	6.62E+00	1.50E+01	6.76E+00	7.60E+00	6.62E+00	1.06E+01	4.92E+00
11/1/2023 11:20:43	8.62E+02	6.54E+01	2.03E+03	1.66E+02	6.44E+02	6.76E+01	2.62E+03	2.02E+02	5.78E+01	9.10E+00	2.57E+03	2.31E+02	4.40E+01	8.96E+00	4.59E+02	3.21E+01	1.08E+01	6.39E+00	1.48E+01	6.84E+00	2.67E+01	6.73E+00	9.73E+00	5.00E+00
11/1/2023 11:35:43	8.68E+02	6.58E+01	2.06E+03	1.68E+02	6.19E+02	6.52E+01	2.64E+03	2.03E+02	7.25E+01	9.72E+00	2.60E+03	2.34E+02	4.16E+01	8.95E+00	4.35E+02	3.09E+01	1.66E+01	6.69E+00	2.15E+01	6.76E+00	6.75E+00	6.74E+00	2.89E+00	5.01E+00
11/1/2023 11:50:43	8.22E+02	6.27E+01	2.02E+03	1.66E+02	6.50E+02	6.82E+01	2.63E+03	2.03E+02	7.22E+01	9.64E+00	2.64E+03	2.37E+02	5.63E+01	9.33E+00	4.63E+02	3.24E+01	1.20E+01	6.45E+00	1.46E+01	6.69E+00	1.61E+01	6.72E+00	1.26E+01	4.98E+00
11/1/2023 12:05:43	8.62E+02	6.54E+01	2.03E+03	1.66E+02	6.10E+02	6.43E+01	2.71E+03	2.08E+02	5.70E+01	9.08E+00	2.57E+03	2.32E+02	5.24E+01	9.09E+00	4.76E+02	3.31E+01	6.59E+00	6.30E+00	1.47E+01	6.75E+00	1.65E+01	6.62E+00	9.42E+00	4.88E+00
11/1/2023 12:20:43	8.72E+02	6.61E+01	2.04E+03	1.67E+02	6.27E+02	6.59E+01	2.58E+03	1.99E+02	5.78E+01	9.04E+00	2.61E+03	2.35E+02	4.32E+01	9.03E+00	4.40E+02	3.12E+01	1.16E+01	6.53E+00	8.11E+00	6.49E+00	5.03E+00	6.68E+00	5.67E+00	4.81E+00
11/1/2023 12:35:43	8.04E+02	6.16E+01	2.00E+03	1.64E+02	6.10E+02	6.42E+01	2.65E+03	2.04E+02	6.02E+01	9.19E+00	2.60E+03	2.34E+02	5.30E+01	9.13E+00	4.59E+02	3.22E+01	1.49E+01	6.48E+00	1.22E+01	6.52E+00	1.24E+01	6.55E+00	9.31E+00	4.94E+00
11/1/2023 12:50:43	8.76E+02	6.64E+01	2.02E+03	1.66E+02	6.46E+02	6.78E+01	2.66E+03	2.05E+02	5.94E+01	9.13E+00	2.62E+03	2.36E+02	4.01E+01	8.85E+00	4.66E+02	3.25E+01	1.17E+01	6.49E+00	1.37E+01	6.76E+00	1.57E+01	6.63E+00	7.39E+00	5.04E+00
11/1/2023 13:05:43	8.62E+02	6.54E+01	2.02E+03	1.65E+02	6.33E+02	6.65E+01	2.69E+03	2.07E+02	5.77E+01	9.03E+00	2.63E+03	2.36E+02	6.55E+01	9.29E+00	4.47E+02	3.15E+01	9.58E+00	6.38E+00	1.31E+01	6.59E+00	1.97E+01	6.64E+00	1.07E+00	5.05E+00
11/1/2023 13:20:43	9.03E+02	6.82E+01	2.05E+03	1.68E+02	6.34E+02	6.66E+01	2.69E+03	2.07E+02	5.77E+01	9.02E+00	2.62E+03	2.36E+02	5.15E+01	8.81E+00	4.47E+02	3.16E+01	2.08E+01	6.54E+00	1.28E+01	6.63E+00	9.33E+00	6.57E+00	1.10E+01	4.95E+00
11/1/2023 13:35:43	8.71E+02	6.60E+01	2.05E+03	1.68E+02	6.48E+02	6.79E+01	2.59E+03	2.00E+02	6.73E+01	9.52E+00	2.66E+03	2.39E+02	5.90E+01	9.16E+00	4.62E+02	3.24E+01	1.59E+01	6.49E+00	6.94E+00	6.85E+00	1.91E+01	6.60E+00	1.16E+01	4.92E+00
11/1/2023 13:50:43	8.61E+02	6.54E+01	2.01E+03	1.65E+02	6.47E+02	6.79E+01	2.60E+03	2.00E+02	6.18E+01	9.34E+00	2.64E+03	2.37E+02	3.98E+01	9.00E+00	4.62E+02	3.23E+01	1.33E+01	6.49E+00	1.12E+01	6.52E+00	1.41E+01	6.73E+00	8.25E+00	5.07E+00
11/1/2023 14:05:43	8.78E+02	6.65E+01	2.02E+03	1.66E+02	6.35E+02	6.67E+01	2.71E+03	2.09E+02	6.80E+01	9.48E+00	2.57E+03	2.31E+02	6.06E+01	9.22E+00	4.46E+02	3.16E+01	1.40E+01	6.48E+00	1.20E+01	6.59E+00	1.30E+01	6.69E+00	5.36E+00	4.83E+00
11/1/2023 14:20:43	8.56E+02	6.50E+01	2.09E+03	1.71E+02	6.29E+02	6.61E+01	2.63E+03	2.03E+02	6.99E+01	9.59E+00	2.66E+03	2.39E+02	4.10E+01	8.84E+00	4.63E+02	3.24E+01	1.46E+01	6.53E+00	1.63E+01	6.66E+00	1.23E+01	6.45E+00	1.18E+01	4.91E+00
11/1/2023 14:35:43	8.70E+02	6.60E+01	2.04E+03	1.67E+02	6.45E+02	6.76E+01	2.61E+03	2.01E+02	6.83E+01	9.57E+00	2.64E+03	2.37E+02	6.10E+01	9.13E+00	4.63E+02	3.24E+01	1.90E+01	6.62E+00	1.55E+01	6.68E+00	2.35E+01	6.74E+00	5.47E+00	4.93E+00
11/1/2023 14:50:43	8.60E+02	6.53E+01	1.96E+03	1.61E+02	6.27E+02	6.59E+01	2.61E+03	2.01E+02	6.57E+01	9.40E+00	2.60E+03	2.33E+02	5.05E+01	9.02E+00	4.70E+02	3.28E+01	1.56E+01	6.52E+00	7.48E+00	7.01E+00	1.50E+01	6.47E+00	7.40E+00	5.06E+00
11/1/2023 15:05:43	8.47E+02	6.44E+01	2.01E+03	1.65E+02	6.04E+02	6.37E+01	2.66E+03	2.05E+02	7.26E+01	9.76E+00	2.62E+03	2.36E+02	6.74E+01	9.50E+00	4.61E+02	3.24E+01	1.57E+01	6.53E+00	1.70E+01	6.73E+00	1.01E+01	6.61E+00	1.22E+01	4.98E+00
11/1/2023 15:20:43	8.84E+02	6.69E+01	2.02E+03	1.65E+02	6.30E+02	6.62E+01	2.59E+03	2.00E+02	6.75E+01	9.61E+00	2.64E+03	2.38E+02	4.51E+01	8.92E+00	4.68E+02	3.26E+01	1.67E+01	6.56E+00	5.77E+00	6.71E+00	1.26E+01	6.68E+00	4.93E+00	4.99E+00
11/1/2023 15:35:43	8.47E+02	6.45E+01	2.03E+03	1.66E+02	6.44E+02	6.76E+01	2.68E+03	2.07E+02	6.37E+01	9.41E+00	2.65E+03	2.38E+02	3.78E+01	8.97E+00	4.35E+02	3.09E+01	1.84E+01	6.52E+00	1.64E+01	6.79E+00	1.38E+01	6.65E+00	6.00E+00	5.08E+00
11/1/2023 15:50:43	8.81E+02	6.68E+01	2.05E+03	1.68E+02	6.57E+02	6.88E+01	2.65E+03	2.04E+02	5.72E+01	9.18E+00	2.55E+03	2.29E+02	4.75E+01	8.92E+00	4.55E+02	3.20E+01	7.63E+00	6.42E+00	2.59E+01	6.91E+00	1.58E+01	6.53E+00	8.68E+00	4.86E+00
11/1/2023 16:05:43	8.68E+02	6.59E+01	2.05E+03	1.68E+02	6.21E+02	6.54E+01	2.60E+03	2.00E+02	6.22E+01	9.38E+00	2.62E+03	2.36E+02	3.78E+01	8.87E+00	4.70E+02	3.27E+01	1.77E+01	6.38E+00	2.03E+01	6.86E+00	1.78E+01	6.56E+00	1.43E+01	4.85E+00
11/1/2023 16:20:43	8.70E+02	6.60E+01	2.02E+03	1.65E+02	6.33E+02	6.65E+01	2.64E+03	2.03E+02	7.17E+01	9.77E+00	2.61E+03	2.34E+02	4.10E+01	8.97E+00	4.34E+02	3.09E+01	1.10E+01	6.54E+00	1.94E+01	6.75E+00	1.74E+01	6.55E+00	8.26E+00	4.88E+00
11/1/2023 16:35:43	8.54E+02	6.49E+01	2.05E+03	1.68E+02	6.46E+02	6.77E+01	2.63E+03	2.02E+02	6.12E+01	9.37E+00	2.61E+03	2.35E+02	4.51E+01	9.03E+00	4.55E+02	3.20E+01	1.20E+01	6.61E+00	1.20E+01	6.44E+00	1.24E+01	6.59E+00	6.97E+00	4.89E+00
11/1/2023 16:50:43	8.72E+02	6.60E+01	2.03E+03	1.67E+02	6.56E+02	6.88E+01	2.64E+03	2.04E+02	7.57E+01	9.97E+00	2.64E+03	2.37E+02	5.23E+01	8.92E+00	4.54E+02	3.20E+01	4.54E+00	6.48E+00	2.52E+01	6.97E+00	9.14E+00	6.68E+00	3.86E+00	4.94E+00
11/1/2023 17:05:43	8.41E+02	6.40E+01	2.03E+03	1.67E+02	6.47E+02	6.78E+01	2.66E+03	2.05E+02	7.62E+01	1.01E+01	2.58E+03	2.32E+02	6.31E+01	9.47E+00	4.59E+02	3.22E+01	1.86E+01	6.55E+00	1.87E+01	6.68E+00	1.53E+01	6.75E+00	1.03E+01	4.95E+00
11/1/2023 17:20:43	8.55E+02	6.50E+01	2.04E+03	1.67E+02	6.59E+02	6.91E+01	2.62E+03	2.02E+02	6.78E+01	9.69E+00	2.62E+03	2.36E+02	5.72E+01	9.25E+00	4.44E+02	3.14E+01	1.50E+01	6.39E+00	1.64E+01	6.68E+00	1.41E+01	6.67E+00	8.80E+00	4.97E+00
11/1/2023 17:35:43	8.64E+02	6.55E+01	1.97E+03	1.62E+02	6.29E+02	6.62E+01	2.62E+03	2.02E+02	7.24E+01	9.78E+00	2.55E+03	2.30E+02	4.95E+01	9.01E+00	4.65E+02	3.24E+01	1.36E+01	6.55E+00	2.25E+00	6.69E+00	1.80E+01	6.78E+00	7.74E+00	5.00E+00
11/1/2023 17:50:43	8.65E+02	6.56E+01	2.05E+03	1.68E+02	6.37E+02	6.69E+01	2.60E+03	2.01E+02	5.97E+01	9.28E+00	2.63E+03	2.36E+02	5.15E+01	9.14E+00	4.43E+02	3.14E+01	2.68E+01	6.82E+00	1.51E+01	6.79E+00	2.83E+01	6.68E+00	-3.33E+00	5.09E+00
11/1/2023 18:05:43	8.38E+02	6.38E+01	2.01E+03	1.64E+02	6.32E+02	6.64E+01	2.62E+03	2.02E+02	7.59E+01	9.92E+00	2.55E+03	2.29E+02	3.87E+01	8.84E+00	4.60E+02	3.22E+01	1.12E+01	6.45E+00	1.51E+01	6.53E+00	1.03E+01	6.66E+00	4.30E+00	4.91E+00
11/1/2023 18:20:43	8.54E+02	6.49E+01	2.08E+03	1.70E+02	6.26E+02	6.59E+01	2.62E+03	2.02E+02	6.41E+01	9.46E+00	2.65E+03	2.38E+02	5.05E+01	9.13E+00	4.62E+02	3.23E+01	1.42E+01	6.49E+00	1.82E+01	6.77E+00	1.40E+01	6.59E+00	4.52E+00	4.80E+00
11/1/2023 18:35:43	8.65E+02	6.56E+01	2.03E+03	1.66E+02	6.59E+02	6.91E+01	2.66E+03	2.05E+02	5.30E+01	8.93E+00	2.61E+03	2.35E+02	4.29E+01	9.14E+00	4.51E+02	3.18E+01	9.62E+00	6.49E+00	9.33E+00	6.83E+00	7.86E+00	6.67E+00	7.96E+00	4.98E+00
11/1/2023 18:50:43	8.76E+02	6.65E+01	2.02E+03	1.66E+02	6.22E+02	6.55E+01	2.61E+03	2.01E+02	6.15E+01	9.37E+00	2.63E+03	2.37E+02	5.75E+01	9.28E+00	4.74E+02	3.30E+01	2.24E+01	6.57E+00	1.12E+01	6.67E+00	1.15E+01	6.67E+00	1.46E+01	5.02E+00
11/1/2023 19:05:43	8.55E+02	6.50E+01	2.05E+03	1.68E+02	6.32E+02	6.65E+01	2.64E+03	2.03E+02	5.06E+01	8.98E+00	2.59E+03	2.33E+02	4.78E+01	9.06E+00	4.49E+02	3.17E+01	1.02E+01	6.51E+00	4.82E+00	6.63E+00	7.54E+00	6.79E+00	1.23E+01	4.92E+00
11/1/2023 19:20:43	8.78E+02	6.65E+01	2.11E+03	1.72E+02	6.20E+02	6.52E+01	2.64E+03	2.04E+02	6.70E+01	9.58E+00	2.63E+03	2.36E+02	4.28E+01	8.90E+00	4.68E+02	3.26E+01	1.20E+01	6.39E+00	8.26E+00	6.82E+00	1.66E+01	6.57E+00	1.02E+01	5.18E+00
11/1/2023 19:35:43	8.75E+02	6.63E+01	2.04E+03	1.67E+02	6.32E+02	6.64E+01	2.65E+03	2.04E+02	6.35E+01	9.49E+00	2.67E+03	2.40E+02	4.38E+01	9.05E+00	4.59E+02	3.22E+01	2.03E+01	6.45E+00	2.08E+01	6.85E+00	2.24E+01	6.65E+00	8.62E+00	5.04E+00
11/1/2023 19:50:43	9.03E+02	6.82E+01	2.08E+03	1.70E+02	6.37E+02	6.69E+01	2.61E+03	2.01E+02	6.35E+01	9.45E+00	2.65E+03	2.39E+02	4.84E+01	9.19E+00	4.45E+02	3.15E+01	4.77E+00	6.62E+00	2.09E+01	6.93E+00	2.52E+01	6.94E+00	1.44E+01	4.93E+00
11/1/2023 20:05:43	8.64E+02	6.56E+01	1.96E+03	1.61E+02	6.43E+02	6.75E+01	2.61E+03	2.01E+02	6.27E+01	9.40E+00	2.60E+03	2.34E+02	4.72E+01	9.26E+00	4.59E+02	3.22E+01	1.71E+01	6.54E+00	2.15E+01	6.86E+00	1.59E+01	6.58E+00	1.74E+01	5.11E+00
11/1/2023 20:20:43	8.72E+02	6.62E+01	2.05E+03	1.68E+02	6.58E+02	6.90E+01	2.68E+03	2.06E+02	6.50E+01	9.41E+00	2.67E+03	2.40E+02	4.45E+01	8.96E+00	4.67E+02	3.27E+01	1.87E+01	6.63E+00	1.21E+01	6.77E+00	1.81E+01	6.71E+00	7.98E+00	5.11E+00
11/1/2023 20:35:43	9.12E+02	6.89E+01	2.06E+03	1.68E+02	6.48E+02	6.80E+01	2.65E+03	2.04E+02	7.80E+01	1.00E+01	2.66E+03	2.39E+02	4.76E+01	9.17E+00	4.69E+02	3.28E+01	2.39E+01	6.49E+00	1.91E+01	6.67E+00	4.64E+00	6.59E+00	7.23E+00	4.99E+00
11/1/2023 20:50:43	9.05E+02	6.84E+01	2.06E+03	1.68E+02	6.42E+02	6.74E+01	2.65E+03	2.04E+02	7.33E+01	9.85E+00	2.63E+03	2.36E+02	4.53E+01	8.94E+00	4.53E+02	3.19E+01	1.69E+01	6.42E+00	1.58E+01	6.81E+00	1.96E+01	6.80E+00	1.17E+01	4.96E+00
11/1/2023 21:05:43	8.55E+02	6.51E+01	2.07E+03	1.69E+02	6.51E+02	6.82E+01	2.59E+03	2.00E+02	6.17E+01	9.30E+00	2.64E+03	2.37E+02	4.64E+01	9.15E+00	4.44E+02	3.14E+01	2.35E+01	6.71E+00	1.69E+01	6.71E+00	1.44E+01	6.69E+00	1.11E+01	5.04E+00
11/1/2023 21:20:43	8.91E+02	6.74E+01	2.03E+03	1.66E+02	6.26E+02	6.59E+01	2.66E+03	2.05E+02	6.52E+01	9.60E+00	2.59E+03	2.33E+02	4.66E+01	8.98E+00	4.50E+02	3.17E+01	1.88E+01	6.54E+00	2.20E+01	6.72E+00	1.48E+01	6.55E+00	8.85E+00	5.01E+00
11/1/2023 21:35:43	8.61E+02	6.55E+01	2.08E+03	1.71E+02	6.18E+02	6.51E+01	2.64E+03	2.04E+02	6.99E+01	9.70E+00	2.55E+03	2.30E+02	6.00E+01	9.37E+00	4.45E+02	3.15E+01	1.81E+01	6.54E+00	2.03E+01	6.83E+00	1.09E+01	6.63E+00	9.29E+00	4.97E+00
11/1/2023 21:50:43	8.69E+02	6.60E+01	2.03E+03	1.66E+02	6.17E+02	6.50E+01	2.60E+03	2.00E+02	4.36E+01	8.77E+00	2.62E+03	2.35E+02	5.11E+01	9.21E+00	4.53E+02	3.19E+01	1.65E+01	6.58E+00	9.80E+00	6.67E+00	2.38E+01	6.80E+00	1.07E+01	4.95E+00
11/1/2023 22:05:43	8.84E+02	6.70E+01	2.05E+03	1.68E+02	6.23E+02	6.56E+01	2.63E+03	2.03E+02	5.96E+01	9.22E+00	2.62E+03	2.35E+02	5.11E+01	9.16E+00	4.62E+02	3.24E+01	1.56E+01	6.55E+00	1.51E+01	6.78E+00	7.68E+00	6.73E+00	7.24E+00	4.83E+00
11/1/2023 22:20:43	8.76E+02	6.65E+01	2.01E+03	1.65E+02	6.18E+02	6.51E+01	2.61E+03	2.01E+02	7.61E+01	1.00E+01	2.60E+03	2.34E+02	6.13E+01	9.25E+00	4.73E+02	3.30E+01	1.88E+01	6.60E+00	1.88E+01	6.89E+00	9.09E+00	6.71E+00	1.06E+01	5.09E+00
11/1/2023 22:35:43	8.88E+02	6.73E+01	1.98E+03	1.63E+02	6.14E+02	6.47E+01	2.62E+03	2.02E+02	7.25E+01	9.86E+00	2.60E+03	2.34E+02	5.21E+01	8.95E+00	4.63E+02	3.23E+01	1.07E+01	6.52E+00	1.83E+01	6.65E+00	1.90E+01	6.81E+00	1.10E+01	4.97E+00
11/1/2023 22:50:43	9.06E+02	6.86E+01	2.05E+03	1.68E+02	6.30E+02	6.63E+01	2.59E+03	2.00E+02	7.64E+01	1.02E+01	2.64E+03	2.37E+02	4.83E+01	9.09E+00	4.55E+02	3.21E+01	1.02E+01	6.51E+00	1.53E+01	6.83E+00	1.27E+01	6.63E+00	8.21E+00	4.86E+00
11/1/2023 23:05:43	9.00E+02	6.81E+01	2.04E+03	1.67E+02	6.42E+02	6.74E+01	2.66E+03	2.05E+02	7.00E+01	9.77E+00	2.56E+03	2.31E+02	4.41E+01	8.99E+00	4.55E+02	3.20E+01	1.35E+01	6.47E+00	8.19E+00	6.73E+00	1.66E+01	6.67E+00	6.60E+00	4.95E+00
11/1/2023 23:20:43	8.87E+02	6.73E+01	2.00E+03	1.64E+02	6.21E+02	6.53E+01	2.68E+03	2.06E+02	6.29E+01	9.53E+00	2.64E+03	2.37E+02	5.16E+01	9.24E+00	4.59E+02	3.23E+01	1.50E+01	6.62E+00	1.68E+01	6.65E+00	1.04E+01	6.67E+00	8.00E+00	5.13E+00
11/1/2023 23:35:43	9.03E+02	6.83E+01	2.03E+03	1.66E+02	6.39E+02	6.71E+01	2.62E+03	2.02E+02	7.14E+01	9.84E+00	2.58E+03	2.32E+02	5.85E+01	9.26E+00	4.68E+02	3.26E+01	1.63E+01	6.59E+00	1.56E+01	6.64E+00	1.47E+01	6.60E+00	1.40E+01	5.09E+00
11/1/2023 23:50:43	9.02E+02	6.82E+01	1.99E+03	1.63E+02	6.11E+02	6.45E+01	2.66E+03	2.05E+02	7.24E+01	9.99E+00	2.64E+03	2.37E+02	5.51E+01	9.19E+00	4.67E+02	3.27E+01	2.04E+01	6.46E+00	1.85E+01	6.83E+00	5.51E+00	6.55E+00	6.81E+00	4.91E+00
11/2/2023 0:05:43	9.13E+02	6.90E+01	1.99E+03	1.63E+02	6.42E+02	6.75E+01	2.65E+03	2.04E+02	6.92E+01	9.68E+00	2.63E+03	2.36E+02	5.86E+01	9.32E+00	4.53E+02	3.19E+01	1.45E+01	6.59E+00	1.46E+01	6.73E+00	1.48E+01	6.69E+00	1.02E+01	4.97E+00
11/2/2023 0:20:43	9.10E+02	6.89E+01	2.00E+03	1.64E+02	6.52E+02	6.84E+01	2.66E+03	2.05E+02	6.99E+01	9.78E+00	2.58E+03	2.33E+02	4.73E+01	9.14E+00	4.61E+02	3.24E+01	2.46E+01	6.77E+00	1.05E+01	6.81E+00	1.30E+01	6.68E+00	5.63E+00	5.03E+00
11/2/2023 0:35:43	9.33E+02	7.04E+01	2.02E+03	1.65E+02	6.57E+02	6.88E+01	2.63E+03	2.03E+02	6.85E+01	9.76E+00	2.62E+03	2.36E+02	5.19E+01	9.18E+00	4.63E+02	3.25E+01	2.11E+01	6.75E+00	1.87E+01	6.85E+00	1.28E+01	6.78E+00	5.41E-01	4.94E+00
11/2/2023 0:50:43	8.94E+02	6.78E+01	1.98E+03	1.62E+02	6.45E+02	6.77E+01	2.68E+03	2.06E+02	6.66E+01	9.68E+00	2.58E+03	2.32E+02	4.95E+01	9.11E+00	4.63E+02	3.24E+01	8.02E+00	6.59E+00	1.39E+01	6.67E+00	1.85E+01	6.80E+00	1.02E+01	4.95E+00
11/2/2023 1:05:43	8.98E+02	6.80E+01	2.05E+03	1.68E+02	6.23E+02	6.55E+01	2.63E+03	2.03E+02	6.62E+01	9.64E+00	2.68E+03	2.41E+02	4.68E+01	9.07E+00	4.39E+02	3.13E+01	1.07E+01	6.67E+00	1.29E+01	6.86E+00	1.40E+01	6.58E+00	8.01E+00	5.09E+00
11/2/2023 1:20:43	9.13E+02	6.92E+01	1.95E+03	1.60E+02	6.27E+02	6.60E+01	2.66E+03	2.05E+02	6.70E+01	9.56E+00	2.68E+03	2.41E+02	5.81E+01	9.41E+00	4.88E+02	3.37E+01	1.96E+01	6.76E+00	1.94E+01	6.90E+00	1.51E+01	6.70E+00	9.53E+00	4.83E+00
11/2/2023 1:35:43	8.90E+02	6.75E+01	2.05E+03	1.68E+02	6.40E+02	6.72E+01	2.63E+03	2.03E+02	6.75E+01	9.68E+00	2.65E+03	2.39E+02	5.94E+01	9.19E+00	4.69E+02	3.27E+01	1.44E+01	6.47E+00	1.12E+01	6.89E+00	9.32E+00	6.77E+00	8.66E+00	4.84E+00
11/2/2023 1:50:43	9.03E+02	6.84E+01	2.00E+03	1.64E+02	6.03E+02	6.37E+01	2.64E+03	2.04E+02	6.24E+01	9.55E+00	2.63E+03	2.37E+02	5.19E+01	9.24E+00	4.68E+02	3.27E+01	9.07E+00	6.64E+00	1.84E+01	6.80E+00	2.00E+01	6.72E+00	1.01E+01	4.98E+00
11/2/2023 2:05:43	9.08E+02	6.88E+01	2.01E+03	1.65E+02	6.61E+02	6.93E+01	2.62E+03	2.02E+02	6.20E+01	9.46E+00	2.64E+03	2.37E+02	4.74E+01	9.03E+00	4.67E+02	3.26E+01	1.80E+01	6.65E+00	1.94E+01	6.79E+00	2.69E+01	6.93E+00	1.28E+01	5.00E+00
11/2/2023 2:20:43	8.79E+02	6.68E+01	1.98E+03	1.62E+02	6.42E+02	6.74E+01	2.63E+03	2.02E+02	6.26E+01	9.51E+00	2.59E+03	2.33E+02	5.70E+01	9.43E+00	4.43E+02	3.14E+01	8.34E+00	6.35E+00	1.39E+01	6.71E+00	1.23E+01	6.57E+00	1.44E+01	5.15E+00
11/2/2023 2:35:43	9.11E+02	6.90E+01	1.99E+03	1.63E+02	6.34E+02	6.66E+01	2.64E+03	2.04E+02	6.88E+01	9.70E+00	2.58E+03	2.32E+02	5.43E+01	9.37E+00	4.73E+02	3.29E+01	1.64E+01	6.52E+00	1.47E+01	6.71E+00	1.54E+01	6.71E+00	1.09E+01	5.06E+00
11/2/2023 2:50:43	9.21E+02	6.96E+01	1.93E+03	1.59E+02	6.32E+02	6.65E+01	2.56E+03	1.97E+02	6.41E+01	9.58E+00	2.61E+03	2.35E+02	4.14E+01	9.10E+00	4.49E+02	3.17E+01	1.41E+01	6.58E+00	1.87E+01	6.88E+00	1.57E+01	6.65E+00	1.02E+01	5.00E+00
11/2/2023 3:05:43	9.17E+02	6.94E+01	2.02E+03	1.66E+02	6.46E+02	6.78E+01	2.63E+03	2.02E+02	7.79E+01	1.01E+01	2.59E+03	2.33E+02	4.95E+01	9.20E+00	4.58E+02	3.21E+01	1.34E+01	6.57E+00	1.44E+01	6.78E+00	1.22E+01	6.74E+00	8.24E+00	4.97E+00
11/2/2023 3:20:43	9.21E+02	6.97E+01	1.99E+03	1.63E+02	6.23E+02	6.57E+01	2.62E+03	2.02E+02	7.46E+01	1.02E+01	2.64E+03	2.38E+02	4.07E+01	9.20E+00	4.74E+02	3.29E+01	1.70E+01	6.72E+00	1.96E+01	6.87E+00	6.19E+00	6.77E+00	1.12E+01	5.10E+00
11/2/2023 3:35:43	8.80E+02	6.68E+01	1.99E+03	1.63E+02	6.51E+02	6.83E+01	2.60E+03	2.00E+02	6.78E+01	9.79E+00	2.66E+03	2.39E+02	4.77E+01	9.19E+00	4.44E+02	3.15E+01	1.96E+01	6.60E+00	2.15E+01	6.76E+00	1.25E+01	6.69E+00	1.71E+01	5.15E+00
11/2/2023 3:50:43	9.03E+02	6.85E+01	2.03E+03	1.66E+02	6.48E+02	6.80E+01	2.67E+03	2.05E+02	6.46E+01	9.51E+00	2.65E+03	2.38E+02	4.16E+01	9.05E+00	4.50E+02	3.16E+01	1.47E+01	6.37E+00	1.45E+01	6.93E+00	8.80E+00	6.78E+00	9.87E+00	5.11E+00
11/2/2023 4:05:43	8.87E+02	6.74E+01	2.02E+03	1.65E+02	6.39E+02	6.71E+01	2.64E+03	2.04E+02	6.61E+01	9.76E+00	2.62E+03	2.36E+02	5.30E+01	9.11E+00	4.59E+02	3.22E+01	1.29E+01	6.44E+00	4.00E+00	6.80E+00	1.48E+01	6.67E+00	9.87E+00	4.96E+00
11/2/2023 4:20:43	9.18E+02	6.94E+01	1.99E+03	1.63E+02	6.29E+02	6.62E+01	2.63E+03	2.02E+02	6.63E+01	9.68E+00	2.64E+03	2.38E+02	5.78E+01	9.32E+00	4.56E+02	3.22E+01	2.06E+01	6.63E+00	2.08E+01	6.92E+00	2.21E+01	6.72E+00	1.33E+01	4.87E+00
11/2/2023 4:35:43	9.27E+02	7.00E+01	1.97E+03	1.62E+02	6.22E+02	6.55E+01	2.67E+03	2.06E+02	7.94E+01	1.02E+01	2.58E+03	2.32E+02	5.61E+01	9.34E+00	4.52E+02	3.19E+01	1.79E+01	6.62E+00	2.62E+01	7.00E+00	2.30E+01	6.97E+00	4.77E+00	4.97E+00
11/2/2023 4:50:43	9.11E+02	6.89E+01	1.99E+03	1.63E+02	6.45E+02	6.77E+01	2.67E+03	2.05E+02	6.85E+01	9.85E+00	2.60E+03	2.34E+02	3.99E+01	9.08E+00	4.40E+02	3.13E+01	1.32E+01	6.54E+00	2.34E+01	6.92E+00	1.97E+01	6.86E+00	6.19E+00	5.15E+00
11/2/2023 5:05:43	8.79E+02	6.68E+01	1.97E+03	1.62E+02	6.23E+02	6.56E+01	2.59E+03	2.00E+02	7.40E+01	1.01E+01	2.60E+03	2.34E+02	4.91E+01	9.26E+00	4.58E+02	3.22E+01	1.77E+01	6.66E+00	1.44E+01	6.84E+00	5.98E+00	6.85E+00	1.13E+01	5.00E+00
11/2/2023 5:20:43	9.12E+02	6.90E+01	1.98E+03	1.62E+02	6.19E+02	6.52E+01	2.60E+03	2.01E+02	6.48E+01	9.64E+00	2.59E+03	2.33E+02	3.69E+01	9.08E+00	4.40E+02	3.13E+01	1.31E+01	6.39E+00	1.77E+01	6.79E+00	2.28E+01	6.76E+00	6.19E+00	4.94E+00
11/2/2023 5:35:43	8.78E+02	6.68E+01	2.05E+03	1.67E+02	6.47E+02	6.79E+01	2.62E+03	2.02E+02	6.97E+01	9.80E+00	2.64E+03	2.37E+02	4.72E+01	9.24E+00	4.56E+02	3.21E+01	5.85E+00	6.50E+00	1.10E+01	6.85E+00	1.41E+01	6.82E+00	9.66E+00	4.90E+00
11/2/2023 5:50:43	9.05E+02	6.85E+01	2.08E+03	1.70E+02	6.44E+02	6.76E+01	2.65E+03	2.04E+02	6.67E+01	9.78E+00	2.63E+03	2.37E+02	4.68E+01	8.99E+00	4.48E+02	3.16E+01	1.21E+01	6.52E+00	1.74E+01	6.62E+00	1.61E+01	6.78E+00	8.69E+00	5.01E+00
11/2/2023 6:05:43	9.06E+02	6.85E+01	2.04E+03	1.67E+02	6.23E+02	6.55E+01	2.66E+03	2.05E+02	6.86E+01	9.82E+00	2.61E+03	2.35E+02	5.54E+01	9.38E+00	4.52E+02	3.18E+01	1.92E+01	6.72E+00	1.81E+01	6.77E+00	8.48E+00	6.59E+00	1.25E+01	5.04E+00
11/2/2023 6:20:43	8.91E+02	6.76E+01	2.07E+03	1.70E+02	6.54E+02	6.85E+01	2.67E+03	2.06E+02	8.43E+01	1.05E+01	2.66E+03	2.39E+02	5.39E+01	9.39E+00	4.70E+02	3.28E+01	1.68E+01	6.52E+00	1.95E+01	6.86E+00	1.52E+01	6.78E+00	1.09E+01	5.02E+00
11/2/2023 6:35:43	9.14E+02	6.92E+01	2.03E+03	1.66E+02	6.48E+02	6.79E+01	2.64E+03	2.04E+02	6.36E+01	9.65E+00	2.58E+03	2.33E+02	4.04E+01	9.05E+00	4.29E+02	3.07E+01	1.19E+01	6.49E+00	1.03E+01	6.81E+00	2.25E+01	6.71E+00	1.22E+01	5.07E+00
11/2/2023 6:50:43	9.02E+02	6.84E+01	2.04E+03	1.67E+02	6.19E+02	6.51E+01	2.58E+03	1.99E+02	6.65E+01	9.60E+00	2.63E+03	2.36E+02	4.90E+01	9.23E+00	4.43E+02	3.13E+01	6.28E+00	6.56E+00	1.92E+01	6.85E+00	1.48E+01	6.68E+00	1.33E+01	5.06E+00
11/2/2023 7:05:43	8.96E+02	6.79E+01	1.96E+03	1.61E+02	6.38E+02	6.70E+01	2.63E+03	2.03E+02	7.55E+01	1.01E+01	2.61E+03	2.35E+02	4.71E+01	9.19E+00	4.42E+02	3.14E+01	2.04E+01	6.59E+00	1.48E+01	6.75E+00	2.25E+01	6.71E+00	7.72E+00	4.97E+00
11/2/2023 7:20:43	9.18E+02	6.94E+01	1.98E+03	1.63E+02	6.08E+02	6.42E+01	2.68E+03	2.07E+02	5.69E+01	9.35E+00	2.60E+03	2.34E+02	5.31E+01	9.20E+00	4.54E+02	3.19E+01	1.09E+01	6.66E+00	1.44E+01	6.75E+00	1.74E+01	6.92E+00	1.04E+01	4.92E+00
11/2/2023 7:35:43	8.81E+02	6.69E+01	1.99E+03	1.63E+02	6.49E+02	6.81E+01	2.66E+03	2.05E+02	7.87E+01	1.03E+01	2.60E+03	2.34E+02	5.06E+01	9.29E+00	4.64E+02	3.26E+01	2.01E+01	6.77E+00	3.47E+00	6.72E+00	2.74E+01	6.85E+00	1.13E+01	4.96E+00
11/2/2023 7:50:43	8.84E+02	6.71E+01	2.04E+03	1.67E+02	6.17E+02	6.50E+01	2.65E+03	2.04E+02	6.91E+01	9.82E+00	2.59E+03	2.33E+02	4.82E+01	9.35E+00	4.55E+02	3.20E+01	8.17E+00	6.55E+00	2.31E+01	6.87E+00	1.80E+01	6.82E+00	8.59E+00	5.17E+00
11/2/2023 8:05:43	8.86E+02	6.72E+01	1.99E+03	1.63E+02	6.08E+02	6.41E+01	2.55E+03	1.97E+02	6.73E+01	9.60E+00	2.58E+03	2.32E+02	4.11E+01	9.07E+00	4.36E+02	3.10E+01	2.10E+01	6.71E+00	1.19E+01	6.78E+00	1.58E+01	6.76E+00	1.11E+01	5.03E+00
11/2/2023 8:20:43	8.83E+02	6.71E+01	2.07E+03	1.69E+02	6.46E+02	6.78E+01	2.61E+03	2.01E+02	7.44E+01	9.88E+00	2.63E+03	2.37E+02	5.77E+01	9.28E+00	4.38E+02	3.11E+01	2.25E+01	6.81E+00	1.67E+01	6.88E+00	2.15E+01	6.82E+00	1.10E+01	5.01E+00
11/2/2023 8:35:43	8.86E+02	6.73E+01	1.99E+03	1.63E+02	6.17E+02	6.49E+01	2.63E+03	2.02E+02	6.21E+01	9.47E+00	2.61E+03	2.35E+02	5.70E+01	9.44E+00	4.58E+02	3.21E+01	2.62E+00	6.54E+00	1.51E+01	6.73E+00	2.40E+01	6.87E+00	4.68E+00	5.03E+00
11/2/2023 8:50:43	8.87E+02	6.74E+01	2.03E+03	1.66E+02	6.31E+02	6.63E+01	2.69E+03	2.07E+02	7.12E+01	9.92E+00	2.60E+03	2.33E+02	5.11E+01	9.21E+00	4.56E+02	3.20E+01	1.93E+01	6.67E+00	6.62E+00	6.76E+00	9.81E+00	6.76E+00	2.72E+00	5.17E+00
11/2/2023 9:05:43	8.99E+02	6.82E+01	2.01E+03	1.65E+02	6.17E+02	6.50E+01	2.67E+03	2.06E+02	6.99E+01	9.95E+00	2.63E+03	2.37E+02	5.10E+01	9.23E+00	4.75E+02	3.31E+01	1.74E+01	6.52E+00	9.66E+00	6.81E+00	5.01E+00	7.03E+00	8.49E+00	5.09E+00
11/2/2023 9:20:43	8.95E+02	6.78E+01	2.02E+03	1.66E+02	6.33E+02	6.65E+01	2.59E+03	2.00E+02	6.50E+01	9.64E+00	2.55E+03	2.30E+02	4.83E+01	9.29E+00	4.61E+02	3.22E+01	1.21E+01	6.43E+00	2.58E+01	6.97E+00	2.28E+01	6.84E+00	8.28E+00	5.16E+00
11/2/2023 9:35:43	8.97E+02	6.80E+01	1.99E+03	1.63E+02	6.31E+02	6.64E+01	2.60E+03	2.01E+02	6.91E+01	9.84E+00	2.60E+03	2.34E+02	4.98E+01	9.21E+00	4.58E+02	3.21E+01	1.06E+01	6.56E+00	6.51E+00	6.87E+00	1.18E+01	6.54E+00	7.41E+00	4.96E+00
11/2/2023 9:50:43	8.99E+02	6.81E+01	2.01E+03	1.65E+02	6.17E+02	6.50E+01	2.64E+03	2.03E+02	7.33E+01	9.98E+00	2.57E+03	2.31E+02	5.75E+01	9.35E+00	4.51E+02	3.18E+01	5.45E+00	6.57E+00	1.62E+01	6.92E+00	1.98E+01	6.75E+00	7.19E+00	5.17E+00
11/2/2023 10:05:43	9.18E+02	6.94E+01	2.00E+03	1.64E+02	6.40E+02	6.72E+01	2.65E+03	2.04E+02	6.35E+01	9.70E+00	2.62E+03	2.35E+02	3.84E+01	9.01E+00	4.68E+02	3.27E+01	1.04E+01	6.71E+00	1.23E+01	6.82E+00	9.06E+00	6.85E+00	9.70E+00	5.06E+00
11/2/2023 10:20:43	8.99E+02	6.81E+01	2.01E+03	1.65E+02	6.46E+02	6.78E+01	2.62E+03	2.02E+02	6.77E+01	9.79E+00	2.60E+03	2.34E+02	4.26E+01	9.17E+00	4.37E+02	3.11E+01	1.23E+01	6.45E+00	1.27E+01	6.89E+00	2.09E+01	6.89E+00	1.27E+01	4.96E+00
11/2/2023 10:35:43	8.97E+02	6.79E+01	1.99E+03	1.63E+02	5.99E+02	6.33E+01	2.60E+03	2.01E+02	7.11E+01	9.94E+00	2.60E+03	2.34E+02	4.77E+01	9.26E+00	4.45E+02	3.14E+01	1.35E+01	6.47E+00	1.25E+01	6.86E+00	1.81E+01	6.91E+00	4.36E+00	5.05E+00
11/2/2023 10:50:43	9.07E+02	6.86E+01	1.95E+03	1.60E+02	6.31E+02	6.63E+01	2.61E+03	2.01E+02	6.77E+01	9.83E+00	2.60E+03	2.34E+02	4.85E+01	9.15E+00	4.42E+02	3.14E+01	1.48E+01	6.47E+00	2.17E+01	6.82E+00	2.49E+01	7.03E+00	6.87E+00	5.06E+00
11/2/2023 11:05:43	8.96E+02	6.79E+01	2.06E+03	1.69E+02	6.63E+02	6.94E+01	2.63E+03	2.02E+02	6.17E+01	9.41E+00	2.65E+03	2.38E+02	3.11E+01	8.92E+00	4.56E+02	3.21E+01	5.88E+00	6.56E+00	1.32E+01	6.74E+00	8.08E+00	6.76E+00	1.85E+00	5.19E+00
11/2/2023 11:20:43	8.98E+02	6.80E+01	2.02E+03	1.65E+02	6.19E+02	6.52E+01	2.65E+03	2.04E+02	6.46E+01	9.77E+00	2.57E+03	2.31E+02	5.12E+01	9.17E+00	4.80E+02	3.33E+01	1.20E+01	6.53E+00	1.48E+01	6.81E+00	1.67E+01	6.79E+00	-2.84E+00	5.15E+00
11/2/2023 11:35:43	8.90E+02	6.76E+01	2.06E+03	1.69E+02	6.30E+02	6.63E+01	2.61E+03	2.01E+02	7.47E+01	1.01E+01	2.60E+03	2.34E+02	4.93E+01	9.21E+00	4.60E+02	3.23E+01	1.78E+01	6.69E+00	1.73E+01	6.83E+00	1.31E+01	6.72E+00	1.71E+01	4.99E+00
11/2/2023 11:50:43	9.08E+02	6.87E+01	2.03E+03	1.66E+02	6.39E+02	6.70E+01	2.61E+03	2.01E+02	8.33E+01	1.05E+01	2.61E+03	2.35E+02	3.82E+01	9.04E+00	4.47E+02	3.16E+01	2.03E+01	6.80E+00	1.57E+01	6.94E+00	1.71E+01	6.79E+00	4.80E+00	5.09E+00
11/2/2023 12:05:43	8.83E+02	6.71E+01	1.97E+03	1.62E+02	6.44E+02	6.76E+01	2.60E+03	2.01E+02	7.05E+01	9.97E+00	2.61E+03	2.35E+02	4.78E+01	9.13E+00	4.42E+02	3.14E+01	1.99E+01	6.68E+00	2.57E+01	6.98E+00	1.31E+01	6.83E+00	1.28E+01	5.06E+00
11/2/2023 12:20:43	8.77E+02	6.66E+01	2.07E+03	1.69E+02	6.52E+02	6.84E+01	2.65E+03	2.04E+02	8.32E+01	1.07E+01	2.57E+03	2.31E+02	3.54E+01	8.95E+00	4.66E+02	3.26E+01	2.27E+01	6.70E+00	2.21E+01	6.82E+00	1.31E+01	6.80E+00	1.29E+01	5.06E+00
11/2/2023 12:35:43	9.07E+02	6.86E+01	2.02E+03	1.65E+02	6.33E+02	6.65E+01	2.67E+03	2.06E+02	6.92E+01	9.84E+00	2.60E+03	2.34E+02	5.36E+01	9.31E+00	4.45E+02	3.15E+01	1.83E+01	6.48E+00	2.45E+01	7.04E+00	2.43E+01	6.77E+00	6.55E+00	5.01E+00
11/2/2023 12:50:43	8.95E+02	6.78E+01	2.01E+03	1.65E+02	6.39E+02	6.72E+01	2.67E+03	2.05E+02	6.13E+01	9.60E+00	2.58E+03	2.32E+02	6.56E+01	9.44E+00	4.49E+02	3.17E+01	2.01E+01	6.67E+00	2.01E+01	6.81E+00	1.45E+01	6.77E+00	9.83E+00	5.12E+00
11/2/2023 13:05:43	8.97E+02	6.80E+01	2.04E+03	1.67E+02	6.37E+02	6.69E+01	2.62E+03	2.02E+02	6.60E+01	9.62E+00	2.61E+03	2.35E+02	4.45E+01	9.11E+00	4.57E+02	3.22E+01	1.42E+01	6.53E+00	1.65E+01	6.80E+00	1.82E+01	6.90E+00	1.62E+01	5.05E+00
11/2/2023 13:20:43	8.81E+02	6.69E+01	2.03E+03	1.66E+02	6.56E+02	6.88E+01	2.63E+03	2.03E+02	7.34E+01	1.00E+01	2.55E+03	2.29E+02	5.17E+01	9.30E+00	4.74E+02	3.30E+01	1.42E+01	6.74E+00	1.02E+01	6.64E+00	2.00E+01	6.60E+00	8.63E+00	5.10E+00
11/2/2023 13:35:43	8.88E+02	6.74E+01	2.04E+03	1.67E+02	6.22E+02	6.55E+01	2.67E+03	2.06E+02	6.93E+01	9.93E+00	2.55E+03	2.30E+02	5.38E+01	9.24E+00	4.53E+02	3.20E+01	1.44E+01	6.49E+00	1.78E+01	6.73E+00	1.86E+01	6.80E+00	2.51E+00	5.04E+00
11/2/2023 13:50:43	8.82E+02	6.70E+01	2.01E+03	1.65E+02	6.41E+02	6.74E+01	2.69E+03	2.07E+02	8.01E+01	1.03E+01	2.66E+03	2.39E+02	4.28E+01	9.12E+00	4.50E+02	3.17E+01	1.71E+01	6.50E+00	1.67E+01	6.82E+00	2.13E+01	6.84E+00	1.42E+01	5.18E+00
11/2/2023 14:05:43	8.72E+02	6.63E+01	2.06E+03	1.69E+02	6.27E+02	6.60E+01	2.67E+03	2.05E+02	6.46E+01	9.61E+00	2.58E+03	2.32E+02	4.36E+01	9.07E+00	4.38E+02	3.12E+01	5.99E+00	6.63E+00	1.92E+01	6.82E+00	1.59E+01	6.90E+00	1.28E+01	5.18E+00
11/2/2023 14:20:43	8.54E+02	6.50E+01	2.05E+03	1.68E+02	6.37E+02	6.69E+01	2.58E+03	1.99E+02	7.47E+01	1.01E+01	2.59E+03	2.33E+02	5.58E+01	9.16E+00	4.38E+02	3.13E+01	1.42E+01	6.62E+00	2.20E+01	7.05E+00	1.92E+01	6.85E+00	1.32E+01	5.05E+00
11/2/2023 14:35:43	8.88E+02	6.74E+01	1.99E+03	1.63E+02	6.45E+02	6.77E+01	2.64E+03	2.03E+02	7.74E+01	1.03E+01	2.57E+03	2.31E+02	5.12E+01	9.24E+00	4.38E+02	3.11E+01	1.20E+01	6.51E+00	3.05E+00	6.71E+00	6.46E+00	6.77E+00	6.67E+00	5.09E+00
11/2/2023 14:50:43	8.60E+02	6.55E+01	2.07E+03	1.70E+02	6.63E+02	6.94E+01	2.58E+03	1.99E+02	6.98E+01	1.00E+01	2.61E+03	2.34E+02	4.70E+01	9.19E+00	4.47E+02	3.17E+01	1.46E+01	6.65E+00	1.47E+01	6.89E+00	1.47E+01	6.69E+00	3.17E+00	5.08E+00
11/2/2023 15:05:43	8.86E+02	6.72E+01	2.00E+03	1.64E+02	6.52E+02	6.84E+01	2.61E+03	2.01E+02	7.11E+01	1.01E+01	2.56E+03	2.31E+02	3.36E+01	8.86E+00	4.57E+02	3.22E+01	1.55E+01	6.74E+00	1.93E+01	6.78E+00	2.03E+01	6.85E+00	5.14E+00	5.05E+00
11/2/2023 15:20:43	8.87E+02	6.73E+01	2.06E+03	1.69E+02	6.03E+02	6.37E+01	2.59E+03	2.00E+02	7.42E+01	1.03E+01	2.51E+03	2.26E+02	4.34E+01	9.11E+00	4.45E+02	3.15E+01	1.23E+01	6.69E+00	1.54E+01	6.73E+00	1.35E+01	6.84E+00	1.74E+01	5.08E+00
11/2/2023 15:35:43	8.95E+02	6.78E+01	2.06E+03	1.69E+02	6.42E+02	6.75E+01	2.60E+03	2.01E+02	8.24E+01	1.06E+01	2.55E+03	2.29E+02	4.61E+01	9.25E+00	4.80E+02	3.33E+01	1.70E+01	6.62E+00	1.72E+01	6.86E+00	1.49E+01	6.74E+00	8.97E+00	5.09E+00
11/2/2023 15:50:43	9.13E+02	6.90E+01	2.08E+03	1.71E+02	6.29E+02	6.62E+01	2.57E+03	1.99E+02	7.02E+01	9.94E+00	2.56E+03	2.30E+02	4.46E+01	9.06E+00	4.46E+02	3.15E+01	1.22E+01	6.52E+00	1.04E+01	6.99E+00	2.75E+01	6.79E+00	8.53E+00	5.15E+00
11/2/2023 16:05:43	8.68E+02	6.60E+01	2.02E+03	1.66E+02	6.50E+02	6.82E+01	2.59E+03	2.00E+02	6.47E+01	9.71E+00	2.63E+03	2.37E+02	5.54E+01	9.23E+00	4.57E+02	3.21E+01	9.37E+00	6.59E+00	1.45E+01	6.91E+00	6.46E+00	6.83E+00	4.38E+00	5.16E+00
11/2/2023 16:20:43	8.66E+02	6.58E+01	2.03E+03	1.67E+02	6.34E+02	6.66E+01	2.62E+03	2.02E+02	7.19E+01	9.93E+00	2.61E+03	2.35E+02	3.43E+01	8.89E+00	4.54E+02	3.20E+01	1.28E+01	6.51E+00	1.90E+01	6.85E+00	1.04E+01	6.76E+00	1.28E+01	4.98E+00
11/2/2023 16:35:43	8.78E+02	6.66E+01	2.05E+03	1.68E+02	6.23E+02	6.57E+01	2.65E+03	2.04E+02	7.31E+01	1.00E+01	2.56E+03	2.31E+02	6.28E+01	9.45E+00	4.57E+02	3.21E+01	2.41E+01	6.64E+00	1.73E+01	6.83E+00	1.57E+01	6.86E+00	7.22E+00	5.09E+00
11/2/2023 16:50:43	8.62E+02	6.55E+01	2.07E+03	1.70E+02	6.34E+02	6.66E+01	2.55E+03	1.97E+02	6.33E+01	9.63E+00	2.59E+03	2.33E+02	5.62E+01	9.47E+00	4.44E+02	3.15E+01	2.11E+01	6.65E+00	2.27E+01	6.88E+00	1.45E+01	6.79E+00	5.91E+00	5.11E+00
11/2/2023 17:05:43	8.85E+02	6.71E+01	2.08E+03	1.70E+02	6.44E+02	6.76E+01	2.63E+03	2.03E+02	6.24E+01	9.69E+00	2.59E+03	2.33E+02	4.74E+01	9.02E+00	4.63E+02	3.25E+01	1.72E+01	6.61E+00	8.62E+00	6.77E+00	2.09E+01	6.86E+00	1.32E+01	5.08E+00
11/2/2023 17:20:43	8.92E+02	6.76E+01	2.10E+03	1.72E+02	6.54E+02	6.86E+01	2.66E+03	2.05E+02	6.81E+01	9.85E+00	2.61E+03	2.35E+02	4.05E+01	9.00E+00	4.24E+02	3.05E+01	1.70E+01	6.61E+00	1.77E+01	6.83E+00	7.56E+00	6.64E+00	6.45E+00	5.06E+00
11/2/2023 17:35:43	9.04E+02	6.84E+01	2.07E+03	1.69E+02	6.64E+02	6.95E+01	2.61E+03	2.01E+02	8.11E+01	1.05E+01	2.62E+03	2.36E+02	5.28E+01	9.22E+00	4.46E+02	3.16E+01	1.65E+01	6.64E+00	1.31E+01	6.87E+00	4.93E+00	6.87E+00	1.66E+01	5.04E+00
11/2/2023 17:50:43	9.02E+02	6.82E+01	2.08E+03	1.70E+02	6.70E+02	7.01E+01	2.60E+03	2.00E+02	7.68E+01	1.02E+01	2.62E+03	2.36E+02	4.16E+01	9.14E+00	4.33E+02	3.10E+01	1.91E+01	6.59E+00	1.11E+01	6.84E+00	1.47E+01	6.86E+00	7.99E+00	5.09E+00
11/2/2023 18:05:43	9.08E+02	6.87E+01	2.04E+03	1.67E+02	6.48E+02	6.80E+01	2.61E+03	2.01E+02	6.01E+01	9.52E+00	2.60E+03	2.34E+02	4.12E+01	9.08E+00	4.49E+02	3.17E+01	1.36E+01	6.75E+00	1.98E+01	6.89E+00	1.84E+01	6.77E+00	2.74E+00	5.23E+00
11/2/2023 18:20:43	8.68E+02	6.60E+01	2.05E+03	1.68E+02	6.36E+02	6.68E+01	2.66E+03	2.05E+02	8.30E+01	1.05E+01	2.60E+03	2.34E+02	5.27E+01	9.31E+00	4.62E+02	3.23E+01	1.69E+01	6.74E+00	7.64E+00	6.72E+00	1.47E+01	6.63E+00	1.36E+01	5.02E+00
11/2/2023 18:35:43	8.45E+02	6.44E+01	2.04E+03	1.67E+02	6.36E+02	6.68E+01	2.58E+03	1.99E+02	7.29E+01	1.02E+01	2.57E+03	2.32E+02	6.80E+01	9.74E+00	4.64E+02	3.25E+01	1.82E+01	6.46E+00	1.10E+01	6.78E+00	1.59E+01	6.87E+00	1.03E+01	5.06E+00
11/2/2023 18:50:43	8.86E+02	6.71E+01	2.10E+03	1.72E+02	6.37E+02	6.69E+01	2.60E+03	2.01E+02	6.48E+01	9.81E+00	2.56E+03	2.30E+02	4.47E+01	9.17E+00	4.20E+02	3.03E+01	2.09E+01	6.63E+00	1.40E+01	6.65E+00	1.11E+01	6.85E+00	5.15E+00	5.00E+00
11/2/2023 19:05:43	8.84E+02	6.71E+01	2.01E+03	1.65E+02	6.42E+02	6.74E+01	2.55E+03	1.97E+02	6.43E+01	9.91E+00	2.54E+03	2.29E+02	4.23E+01	9.17E+00	4.48E+02	3.17E+01	6.75E+00	6.57E+00	1.57E+01	6.80E+00	1.37E+01	6.75E+00	1.38E+01	5.14E+00
11/2/2023 19:20:43	8.87E+02	6.73E+01	2.08E+03	1.70E+02	6.62E+02	6.93E+01	2.63E+03	2.03E+02	5.66E+01	9.43E+00	2.60E+03	2.34E+02	4.81E+01	9.19E+00	4.53E+02	3.19E+01	1.48E+01	6.59E+00	1.14E+01	6.68E+00	1.67E+01	6.66E+00	1.16E+01	5.03E+00
11/2/2023 19:35:43	8.69E+02	6.61E+01	2.06E+03	1.69E+02	6.28E+02	6.61E+01	2.63E+03	2.02E+02	6.01E+01	9.52E+00	2.60E+03	2.34E+02	4.78E+01	9.15E+00	4.54E+02	3.21E+01	9.51E+00	6.71E+00	1.22E+01	6.75E+00	2.08E+01	7.09E+00	9.65E+00	5.21E+00
11/2/2023 19:50:43	9.10E+02	6.89E+01	2.04E+03	1.67E+02	6.48E+02	6.80E+01	2.63E+03	2.02E+02	8.19E+01	1.06E+01	2.57E+03	2.32E+02	5.13E+01	9.23E+00	4.61E+02	3.23E+01	1.47E+01	6.46E+00	1.54E+01	6.79E+00	2.23E+01	6.80E+00	8.12E+00	5.05E+00
11/2/2023 20:05:43	8.96E+02	6.79E+01	2.06E+03	1.69E+02	6.43E+02	6.75E+01	2.67E+03	2.06E+02	6.48E+01	9.62E+00	2.60E+03	2.34E+02	3.43E+01	9.00E+00	4.53E+02	3.19E+01	1.51E+01	6.37E+00	1.61E+01	6.93E+00	1.91E+01	6.77E+00	8.56E+00	5.23E+00
11/2/2023 20:20:43	9.20E+02	6.95E+01	2.06E+03	1.69E+02	6.57E+02	6.89E+01	2.58E+03	1.99E+02	7.57E+01	1.03E+01	2.52E+03	2.27E+02	5.24E+01	9.15E+00	4.65E+02	3.26E+01	1.75E+01	6.71E+00	1.55E+01	6.93E+00	1.68E+01	6.95E+00	1.54E+01	5.15E+00
11/2/2023 20:35:43	8.86E+02	6.72E+01	2.06E+03	1.69E+02	6.23E+02	6.56E+01	2.65E+03	2.04E+02	6.66E+01	9.76E+00	2.56E+03	2.30E+02	3.12E+01	9.06E+00	4.38E+02	3.12E+01	2.12E+01	6.60E+00	3.72E+00	6.88E+00	1.17E+01	6.91E+00	5.16E+00	5.10E+00
11/2/2023 20:50:43	8.63E+02	6.56E+01	2.08E+03	1.70E+02	6.28E+02	6.61E+01	2.62E+03	2.02E+02	7.55E+01	1.03E+01	2.58E+03	2.32E+02	5.43E+01	9.35E+00	4.51E+02	3.19E+01	2.00E+01	6.70E+00	1.15E+01	6.80E+00	2.05E+01	6.89E+00	-1.10E+00	5.10E+00
11/2/2023 21:05:43	8.89E+02	6.75E+01	2.08E+03	1.71E+02	6.60E+02	6.92E+01	2.62E+03	2.02E+02	7.16E+01	1.00E+01	2.56E+03	2.30E+02	4.94E+01	9.48E+00	4.43E+02	3.14E+01	1.69E+01	6.80E+00	2.03E+01	6.93E+00	2.14E+01	6.91E+00	8.46E+00	4.98E+00
11/2/2023 21:20:43	9.07E+02	6.86E+01	2.08E+03	1.70E+02	6.61E+02	6.93E+01	2.63E+03	2.03E+02	7.80E+01	1.04E+01	2.67E+03	2.40E+02	4.20E+01	9.19E+00	4.61E+02	3.22E+01	1.48E+01	6.70E+00	1.63E+01	6.87E+00	6.71E+00	6.85E+00	4.18E+00	5.18E+00
11/2/2023 21:35:43	9.17E+02	6.93E+01	2.08E+03	1.71E+02	6.20E+02	6.53E+01	2.60E+03	2.00E+02	6.17E+01	9.76E+00	2.56E+03	2.30E+02	4.09E+01	9.13E+00	4.62E+02	3.24E+01	6.03E+00	6.74E+00	1.72E+01	6.85E+00	1.60E+01	6.70E+00	9.90E+00	5.12E+00
11/2/2023 21:50:43	9.13E+02	6.91E+01	2.07E+03	1.70E+02	6.49E+02	6.82E+01	2.57E+03	1.98E+02	7.29E+01	1.01E+01	2.56E+03	2.31E+02	5.65E+01	9.38E+00	4.56E+02	3.21E+01	1.83E+01	6.70E+00	1.29E+01	6.84E+00	1.86E+01	6.95E+00	1.19E+01	5.20E+00
11/2/2023 22:05:43	9.00E+02	6.83E+01	2.07E+03	1.69E+02	6.43E+02	6.75E+01	2.62E+03	2.02E+02	7.85E+01	1.05E+01	2.60E+03	2.34E+02	4.48E+01	9.25E+00	4.51E+02	3.18E+01	1.19E+01	6.50E+00	1.54E+01	6.72E+00	1.58E+01	6.92E+00	1.01E+01	5.17E+00
11/2/2023 22:20:43	8.90E+02	6.75E+01	2.05E+03	1.68E+02	6.39E+02	6.71E+01	2.63E+03	2.03E+02	7.06E+01	1.00E+01	2.59E+03	2.33E+02	4.08E+01	9.21E+00	4.62E+02	3.24E+01	8.29E+00	6.71E+00	2.28E+01	6.90E+00	2.62E+01	6.97E+00	1.27E+01	5.00E+00
11/2/2023 22:35:43	9.01E+02	6.82E+01	2.08E+03	1.70E+02	6.54E+02	6.85E+01	2.67E+03	2.06E+02	7.40E+01	1.02E+01	2.64E+03	2.38E+02	4.62E+01	9.28E+00	4.40E+02	3.14E+01	1.48E+01	6.69E+00	8.34E+00	6.89E+00	8.37E+00	6.77E+00	9.80E+00	5.09E+00
11/2/2023 22:50:43	9.00E+02	6.82E+01	2.13E+03	1.75E+02	6.54E+02	6.86E+01	2.63E+03	2.02E+02	7.49E+01	1.03E+01	2.58E+03	2.32E+02	4.42E+01	9.26E+00	4.32E+02	3.09E+01	1.92E+01	6.75E+00	2.03E+01	6.97E+00	1.81E+01	6.79E+00	8.26E+00	5.12E+00
11/2/2023 23:05:43	8.48E+02	6.47E+01	2.03E+03	1.67E+02	6.65E+02	6.97E+01	2.58E+03	1.99E+02	6.14E+01	9.72E+00	2.62E+03	2.36E+02	5.29E+01	9.20E+00	4.53E+02	3.20E+01	1.96E+01	6.67E+00	1.37E+01	6.88E+00	1.16E+01	6.83E+00	1.35E+01	5.09E+00
11/2/2023 23:20:43	9.17E+02	6.94E+01	2.10E+03	1.72E+02	6.40E+02	6.72E+01	2.62E+03	2.02E+02	7.18E+01	1.02E+01	2.60E+03	2.34E+02	6.28E+01	9.49E+00	4.47E+02	3.16E+01	1.94E+01	6.63E+00	2.01E+01	6.90E+00	8.48E+00	6.85E+00	1.00E+01	5.14E+00
11/2/2023 23:35:43	9.00E+02	6.83E+01	2.05E+03	1.68E+02	6.30E+02	6.63E+01	2.58E+03	1.99E+02	6.59E+01	9.84E+00	2.61E+03	2.34E+02	5.28E+01	9.27E+00	4.77E+02	3.32E+01	1.71E+01	6.68E+00	1.09E+01	6.83E+00	1.01E+01	6.95E+00	1.34E+01	4.99E+00
11/2/2023 23:50:43	9.11E+02	6.90E+01	2.12E+03	1.74E+02	6.46E+02	6.78E+01	2.61E+03	2.01E+02	6.61E+01	9.85E+00	2.61E+03	2.34E+02	4.46E+01	9.27E+00	4.37E+02	3.11E+01	2.23E+01	6.68E+00	1.66E+01	6.92E+00	1.52E+01	6.82E+00	1.26E+01	5.01E+00
11/3/2023 0:05:43	8.91E+02	6.77E+01	2.07E+03	1.70E+02	6.10E+02	6.44E+01	2.61E+03	2.01E+02	6.69E+01	9.95E+00	2.58E+03	2.32E+02	5.73E+01	9.36E+00	4.33E+02	3.09E+01	1.35E+01	6.63E+00	1.52E+01	6.98E+00	7.16E+00	6.86E+00	1.16E+01	5.02E+00
11/3/2023 0:20:43	8.96E+02	6.79E+01	2.06E+03	1.69E+02	6.38E+02	6.70E+01	2.60E+03	2.01E+02	8.41E+01	1.06E+01	2.57E+03	2.31E+02	5.05E+01	9.21E+00	4.57E+02	3.22E+01	1.91E+01	6.64E+00	1.22E+01	6.86E+00	1.85E+01	6.76E+00	3.75E+00	5.03E+00
11/3/2023 0:35:43	9.16E+02	6.93E+01	2.07E+03	1.70E+02	6.57E+02	6.89E+01	2.65E+03	2.04E+02	7.56E+01	1.03E+01	2.57E+03	2.32E+02	4.61E+01	9.16E+00	4.56E+02	3.21E+01	1.68E+01	6.60E+00	1.28E+01	6.94E+00	1.03E+01	6.69E+00	1.72E+01	5.20E+00
11/3/2023 0:50:43	9.30E+02	7.03E+01	2.10E+03	1.72E+02	6.52E+02	6.84E+01	2.65E+03	2.04E+02	5.45E+01	9.34E+00	2.55E+03	2.29E+02	5.45E+01	9.43E+00	4.32E+02	3.09E+01	7.95E+00	6.68E+00	2.00E+01	6.88E+00	1.67E+01	6.91E+00	7.93E+00	5.03E+00
11/3/2023 1:05:43	8.89E+02	6.75E+01	2.08E+03	1.70E+02	6.71E+02	7.03E+01	2.66E+03	2.05E+02	7.27E+01	1.02E+01	2.61E+03	2.34E+02	6.19E+01	9.39E+00	4.85E+02	3.37E+01	6.04E+00	6.65E+00	1.35E+01	6.79E+00	9.26E+00	6.86E+00	9.81E+00	4.92E+00
11/3/2023 1:20:43	8.74E+02	6.65E+01	2.09E+03	1.71E+02	6.27E+02	6.60E+01	2.67E+03	2.06E+02	6.55E+01	9.87E+00	2.57E+03	2.31E+02	6.12E+01	9.51E+00	4.26E+02	3.07E+01	2.29E+01	6.80E+00	7.58E+00	6.75E+00	1.41E+01	6.98E+00	7.05E+00	5.01E+00
11/3/2023 1:35:43	9.04E+02	6.85E+01	2.06E+03	1.69E+02	6.55E+02	6.88E+01	2.65E+03	2.04E+02	7.36E+01	1.01E+01	2.62E+03	2.35E+02	4.52E+01	9.22E+00	4.58E+02	3.22E+01	1.26E+01	6.65E+00	1.93E+01	6.98E+00	1.91E+01	6.88E+00	1.04E+01	5.28E+00
11/3/2023 1:50:43	8.86E+02	6.73E+01	2.06E+03	1.69E+02	6.12E+02	6.45E+01	2.65E+03	2.04E+02	7.45E+01	1.02E+01	2.58E+03	2.32E+02	5.59E+01	9.36E+00	4.74E+02	3.31E+01	1.01E+01	6.61E+00	2.24E+01	7.18E+00	1.41E+01	6.81E+00	5.95E+00	5.04E+00
11/3/2023 2:05:43	9.00E+02	6.82E+01	2.10E+03	1.72E+02	6.09E+02	6.44E+01	2.64E+03	2.03E+02	7.74E+01	1.03E+01	2.56E+03	2.30E+02	5.37E+01	9.30E+00	4.65E+02	3.26E+01	1.03E+01	6.66E+00	1.55E+01	7.02E+00	9.38E+00	6.97E+00	1.65E+00	5.25E+00
11/3/2023 2:20:43	9.24E+02	6.99E+01	2.07E+03	1.70E+02	6.45E+02	6.77E+01	2.64E+03	2.03E+02	7.61E+01	1.03E+01	2.57E+03	2.31E+02	4.72E+01	9.24E+00	4.39E+02	3.12E+01	1.28E+01	6.75E+00	1.80E+01	7.18E+00	1.84E+01	6.93E+00	6.51E+00	5.22E+00
11/3/2023 2:35:43	9.06E+02	6.87E+01	2.09E+03	1.71E+02	6.34E+02	6.67E+01	2.58E+03	1.99E+02	7.74E+01	1.04E+01	2.61E+03	2.34E+02	5.51E+01	9.42E+00	4.55E+02	3.22E+01	1.03E+01	6.69E+00	1.21E+01	6.83E+00	2.68E+01	6.97E+00	6.18E+00	5.04E+00
11/3/2023 2:50:43	9.00E+02	6.82E+01	2.09E+03	1.71E+02	6.46E+02	6.79E+01	2.60E+03	2.00E+02	7.51E+01	1.03E+01	2.57E+03	2.31E+02	5.01E+01	9.50E+00	4.82E+02	3.35E+01	2.21E+01	6.65E+00	1.23E+01	6.90E+00	1.67E+01	6.97E+00	1.01E+01	5.26E+00
11/3/2023 3:05:43	8.87E+02	6.74E+01	2.09E+03	1.71E+02	6.45E+02	6.77E+01	2.63E+03	2.03E+02	6.96E+01	1.01E+01	2.57E+03	2.31E+02	5.78E+01	9.55E+00	4.62E+02	3.24E+01	1.57E+01	6.70E+00	2.32E+01	7.00E+00	1.42E+01	6.93E+00	8.83E+00	5.24E+00
11/3/2023 3:20:43	8.92E+02	6.77E+01	2.05E+03	1.68E+02	6.55E+02	6.87E+01	2.60E+03	2.01E+02	8.99E+01	1.11E+01	2.57E+03	2.31E+02	5.50E+01	9.55E+00	4.90E+02	3.39E+01	2.04E+01	6.66E+00	1.18E+01	6.96E+00	9.38E+00	6.88E+00	4.52E+00	5.07E+00
11/3/2023 3:35:43	8.73E+02	6.64E+01	2.11E+03	1.73E+02	6.50E+02	6.82E+01	2.62E+03	2.02E+02	7.31E+01	1.02E+01	2.59E+03	2.33E+02	5.59E+01	9.27E+00	4.64E+02	3.26E+01	2.44E+00	6.97E+00	2.32E+01	7.12E+00	2.45E+01	7.11E+00	7.73E+00	4.99E+00
11/3/2023 3:50:43	9.08E+02	6.88E+01	2.10E+03	1.72E+02	6.39E+02	6.72E+01	2.63E+03	2.03E+02	7.34E+01	1.03E+01	2.62E+03	2.36E+02	4.98E+01	9.39E+00	4.55E+02	3.21E+01	4.03E+00	6.71E+00	2.16E+01	7.16E+00	2.72E+01	7.01E+00	8.50E+00	5.14E+00
11/3/2023 4:05:43	9.00E+02	6.82E+01	2.12E+03	1.73E+02	6.65E+02	6.97E+01	2.55E+03	1.97E+02	7.53E+01	1.03E+01	2.61E+03	2.35E+02	5.06E+01	9.32E+00	4.55E+02	3.22E+01	1.79E+01	6.86E+00	1.90E+01	7.19E+00	1.80E+01	7.01E+00	9.39E+00	5.14E+00
11/3/2023 4:20:43	9.10E+02	6.89E+01	2.17E+03	1.77E+02	6.54E+02	6.86E+01	2.62E+03	2.02E+02	6.45E+01	9.81E+00	2.63E+03	2.37E+02	5.28E+01	9.41E+00	4.62E+02	3.25E+01	7.97E+00	6.58E+00	1.73E+01	6.98E+00	2.08E+01	6.83E+00	1.20E+01	5.36E+00
11/3/2023 4:35:43	9.17E+02	6.94E+01	2.10E+03	1.72E+02	6.07E+02	6.41E+01	2.63E+03	2.02E+02	8.30E+01	1.05E+01	2.63E+03	2.37E+02	4.75E+01	9.32E+00	4.42E+02	3.14E+01	7.33E+00	6.69E+00	2.29E+01	7.06E+00	8.84E+00	6.91E+00	6.07E+00	5.16E+00
11/3/2023 4:50:43	8.55E+02	6.52E+01	2.13E+03	1.74E+02	6.33E+02	6.67E+01	2.59E+03	2.00E+02	7.71E+01	1.04E+01	2.59E+03	2.33E+02	4.67E+01	9.21E+00	4.49E+02	3.18E+01	9.03E+00	6.68E+00	1.64E+01	6.99E+00	2.08E+01	6.93E+00	1.54E+01	5.07E+00
11/3/2023 5:05:43	9.02E+02	6.84E+01	2.08E+03	1.70E+02	6.40E+02	6.72E+01	2.65E+03	2.05E+02	7.54E+01	1.03E+01	2.58E+03	2.32E+02	5.07E+01	9.26E+00	4.63E+02	3.25E+01	2.35E+01	6.80E+00	1.46E+01	7.03E+00	1.02E+01	6.81E+00	-1.11E+00	5.26E+00
11/3/2023 5:20:43	8.99E+02	6.82E+01	2.08E+03	1.70E+02	6.43E+02	6.76E+01	2.60E+03	2.00E+02	7.82E+01	1.05E+01	2.55E+03	2.30E+02	5.03E+01	9.42E+00	4.56E+02	3.22E+01	9.78E+00	6.54E+00	2.71E+01	7.10E+00	1.73E+01	6.91E+00	6.74E+00	5.12E+00
11/3/2023 5:35:43	9.09E+02	6.88E+01	2.10E+03	1.72E+02	6.36E+02	6.69E+01	2.66E+03	2.05E+02	6.20E+01	9.72E+00	2.56E+03	2.31E+02	5.41E+01	9.34E+00	4.58E+02	3.23E+01	1.55E+01	6.65E+00	1.81E+01	6.84E+00	1.43E+01	6.82E+00	8.40E+00	4.95E+00
11/3/2023 5:50:43	8.73E+02	6.65E+01	2.07E+03	1.69E+02	6.46E+02	6.79E+01	2.63E+03	2.03E+02	7.09E+01	1.02E+01	2.60E+03	2.34E+02	4.63E+01	9.11E+00	4.57E+02	3.23E+01	1.90E+01	6.77E+00	2.41E+01	7.17E+00	1.89E+01	7.12E+00	7.08E+00	5.13E+00
11/3/2023 6:05:43	9.10E+02	6.89E+01	2.13E+03	1.74E+02	6.27E+02	6.60E+01	2.63E+03	2.03E+02	7.01E+01	1.01E+01	2.55E+03	2.29E+02	5.27E+01	9.43E+00	4.62E+02	3.25E+01	1.21E+01	6.77E+00	2.66E+01	6.91E+00	1.93E+01	6.74E+00	9.18E+00	5.00E+00
11/3/2023 6:20:43	8.98E+02	6.81E+01	2.08E+03	1.71E+02	6.58E+02	6.90E+01	2.68E+03	2.06E+02	8.64E+01	1.08E+01	2.63E+03	2.37E+02	5.24E+01	9.34E+00	4.51E+02	3.20E+01	1.84E+01	6.74E+00	2.67E+01	7.18E+00	2.06E+01	6.91E+00	1.21E+01	5.07E+00
11/3/2023 6:35:43	9.29E+02	7.02E+01	2.14E+03	1.75E+02	6.52E+02	6.84E+01	2.65E+03	2.04E+02	7.61E+01	1.03E+01	2.57E+03	2.31E+02	5.76E+01	9.55E+00	4.58E+02	3.24E+01	1.11E+01	6.78E+00	1.30E+01	7.16E+00	1.22E+01	7.02E+00	3.98E+00	5.12E+00
11/3/2023 6:50:43	8.98E+02	6.82E+01	2.11E+03	1.73E+02	6.60E+02	6.91E+01	2.61E+03	2.01E+02	8.19E+01	1.07E+01	2.62E+03	2.36E+02	4.16E+01	9.11E+00	4.44E+02	3.16E+01	1.62E+01	6.79E+00	1.92E+01	7.02E+00	2.13E+01	6.84E+00	2.77E+00	5.21E+00
11/3/2023 7:05:43	9.21E+02	6.97E+01	2.06E+03	1.69E+02	6.28E+02	6.62E+01	2.62E+03	2.02E+02	7.72E+01	1.04E+01	2.56E+03	2.30E+02	5.51E+01	9.44E+00	4.72E+02	3.30E+01	1.91E+01	6.72E+00	1.50E+01	6.93E+00	2.56E+01	6.96E+00	8.85E+00	4.93E+00
11/3/2023 7:20:43	8.95E+02	6.79E+01	2.09E+03	1.71E+02	6.48E+02	6.80E+01	2.58E+03	1.99E+02	7.40E+01	1.03E+01	2.62E+03	2.35E+02	4.70E+01	9.25E+00	4.70E+02	3.30E+01	2.07E+01	6.80E+00	1.61E+01	6.86E+00	2.37E+01	7.10E+00	1.34E+01	5.18E+00
11/3/2023 7:35:43	8.93E+02	6.79E+01	2.14E+03	1.75E+02	6.58E+02	6.89E+01	2.61E+03	2.01E+02	7.76E+01	1.04E+01	2.62E+03	2.36E+02	4.44E+01	9.34E+00	4.86E+02	3.37E+01	1.62E+01	6.95E+00	1.82E+01	6.98E+00	6.97E+00	6.94E+00	1.21E+01	5.03E+00
11/3/2023 7:50:43	9.23E+02	6.98E+01	2.11E+03	1.73E+02	6.64E+02	6.96E+01	2.65E+03	2.04E+02	7.47E+01	1.03E+01	2.63E+03	2.37E+02	5.88E+01	9.65E+00	4.38E+02	3.13E+01	2.19E+01	6.98E+00	1.33E+01	7.08E+00	1.37E+01	7.03E+00	1.23E+01	5.01E+00
11/3/2023 8:05:43	9.31E+02	7.03E+01	2.12E+03	1.74E+02	6.22E+02	6.56E+01	2.60E+03	2.01E+02	7.90E+01	1.05E+01	2.58E+03	2.32E+02	6.17E+01	9.67E+00	4.87E+02	3.38E+01	1.09E+01	6.71E+00	1.26E+01	7.00E+00	2.42E+01	7.09E+00	4.65E+00	5.04E+00
11/3/2023 8:20:43	8.70E+02	6.63E+01	2.08E+03	1.70E+02	6.59E+02	6.91E+01	2.65E+03	2.04E+02	6.70E+01	1.01E+01	2.53E+03	2.28E+02	5.10E+01	9.46E+00	4.38E+02	3.13E+01	1.78E+01	6.61E+00	1.46E+01	7.08E+00	9.75E+00	6.81E+00	2.66E+00	5.27E+00
11/3/2023 8:35:43	9.11E+02	6.91E+01	2.07E+03	1.70E+02	6.47E+02	6.79E+01	2.65E+03	2.04E+02	7.14E+01	1.02E+01	2.61E+03	2.35E+02	4.23E+01	9.20E+00	4.86E+02	3.37E+01	1.52E+01	6.76E+00	1.66E+01	7.11E+00	1.65E+01	6.87E+00	9.64E+00	5.02E+00
11/3/2023 8:50:43	9.39E+02	7.10E+01	2.10E+03	1.72E+02	6.47E+02	6.79E+01	2.60E+03	2.01E+02	7.32E+01	1.02E+01	2.58E+03	2.33E+02	4.78E+01	9.40E+00	4.33E+02	3.11E+01	1.29E+01	6.70E+00	1.24E+01	7.03E+00	1.63E+01	7.07E+00	1.44E+01	5.06E+00
11/3/2023 9:05:43	8.94E+02	6.79E+01	2.12E+03	1.74E+02	6.25E+02	6.58E+01	2.64E+03	2.04E+02	7.27E+01	1.02E+01	2.58E+03	2.32E+02	3.98E+01	9.21E+00	4.36E+02	3.13E+01	1.59E+01	6.81E+00	1.43E+01	6.75E+00	1.75E+01	6.99E+00	1.19E+01	5.18E+00
11/3/2023 9:20:43	9.07E+02	6.89E+01	2.04E+03	1.67E+02	6.18E+02	6.52E+01	2.67E+03	2.05E+02	6.78E+01	1.02E+01	2.54E+03	2.29E+02	4.13E+01	9.26E+00	4.51E+02	3.20E+01	2.25E+01	6.80E+00	1.67E+01	6.90E+00	3.98E+00	6.91E+00	5.32E+00	5.23E+00
11/3/2023 9:35:43	9.03E+02	6.86E+01	2.09E+03	1.71E+02	6.55E+02	6.87E+01	2.63E+03	2.03E+02	8.31E+01	1.07E+01	2.67E+03	2.40E+02	4.77E+01	9.33E+00	4.74E+02	3.32E+01	1.12E+01	6.85E+00	1.15E+01	6.92E+00	1.25E+01	6.90E+00	1.21E+01	5.08E+00
11/3/2023 9:50:43	9.19E+02	6.96E+01	2.10E+03	1.72E+02	6.44E+02	6.77E+01	2.63E+03	2.03E+02	8.26E+01	1.08E+01	2.61E+03	2.35E+02	5.53E+01	9.74E+00	4.51E+02	3.20E+01	1.74E+01	6.85E+00	1.97E+01	7.23E+00	2.27E+01	7.04E+00	8.99E+00	5.25E+00
11/3/2023 10:05:43	9.23E+02	6.99E+01	2.08E+03	1.70E+02	6.25E+02	6.59E+01	2.63E+03	2.03E+02	6.94E+01	1.01E+01	2.52E+03	2.27E+02	4.98E+01	9.30E+00	4.70E+02	3.29E+01	1.50E+01	6.79E+00	7.85E+00	6.89E+00	1.20E+01	6.82E+00	9.54E+00	4.99E+00
11/3/2023 10:20:43	9.55E+02	7.20E+01	2.07E+03	1.69E+02	6.47E+02	6.80E+01	2.53E+03	1.95E+02	7.97E+01	1.05E+01	2.57E+03	2.31E+02	5.60E+01	9.62E+00	4.66E+02	3.28E+01	2.01E+01	6.88E+00	2.28E+01	7.28E+00	2.59E+01	7.19E+00	9.54E+00	5.15E+00
11/3/2023 10:35:43	8.95E+02	6.81E+01	2.09E+03	1.71E+02	6.26E+02	6.59E+01	2.64E+03	2.04E+02	7.88E+01	1.06E+01	2.54E+03	2.29E+02	7.23E+01	9.92E+00	4.83E+02	3.37E+01	1.99E+01	6.97E+00	2.18E+01	7.16E+00	1.83E+01	7.07E+00	6.77E+00	5.13E+00
11/3/2023 10:50:43	9.40E+02	7.11E+01	2.10E+03	1.72E+02	6.45E+02	6.78E+01	2.69E+03	2.07E+02	8.36E+01	1.07E+01	2.53E+03	2.28E+02	5.01E+01	9.37E+00	4.65E+02	3.27E+01	1.53E+01	6.70E+00	7.63E+00	7.02E+00	1.47E+01	6.93E+00	1.04E+01	5.21E+00
11/3/2023 11:05:43	8.85E+02	6.73E+01	2.10E+03	1.72E+02	6.32E+02	6.65E+01	2.61E+03	2.01E+02	6.82E+01	1.00E+01	2.53E+03	2.28E+02	4.27E+01	9.29E+00	4.68E+02	3.29E+01	6.09E+00	6.92E+00	4.42E+00	7.07E+00	1.08E+01	7.02E+00	1.22E+01	5.09E+00
11/3/2023 11:20:43	8.93E+02	6.79E+01	2.09E+03	1.71E+02	6.28E+02	6.61E+01	2.62E+03	2.02E+02	9.11E+01	1.12E+01	2.54E+03	2.29E+02	5.41E+01	9.51E+00	4.93E+02	3.42E+01	9.73E+00	6.88E+00	1.71E+01	7.14E+00	1.69E+01	7.00E+00	1.08E+01	5.01E+00
11/3/2023 11:35:43	8.97E+02	6.81E+01	2.03E+03	1.66E+02	6.40E+02	6.73E+01	2.61E+03	2.01E+02	6.32E+01	9.79E+00	2.59E+03	2.33E+02	5.52E+01	9.43E+00	4.82E+02	3.36E+01	1.65E+01	6.90E+00	2.04E+01	7.29E+00	1.97E+01	6.89E+00	9.33E+00	5.08E+00
11/3/2023 11:50:43	9.62E+02	7.26E+01	2.12E+03	1.73E+02	6.37E+02	6.71E+01	2.65E+03	2.04E+02	6.72E+01	1.01E+01	2.59E+03	2.33E+02	5.45E+01	9.50E+00	4.65E+02	3.28E+01	1.80E+01	6.91E+00	1.25E+01	7.07E+00	7.66E+00	6.97E+00	1.14E+01	5.16E+00
11/3/2023 12:05:43	9.32E+02	7.05E+01	2.03E+03	1.67E+02	6.32E+02	6.65E+01	2.64E+03	2.03E+02	6.61E+01	9.99E+00	2.61E+03	2.35E+02	5.44E+01	9.60E+00	4.77E+02	3.34E+01	2.59E+01	7.06E+00	1.62E+01	7.04E+00	1.86E+01	7.01E+00	1.06E+01	5.17E+00
11/3/2023 12:20:43	9.31E+02	7.04E+01	2.05E+03	1.68E+02	6.51E+02	6.83E+01	2.64E+03	2.03E+02	8.87E+01	1.10E+01	2.54E+03	2.29E+02	5.62E+01	9.52E+00	4.63E+02	3.27E+01	2.36E+01	6.93E+00	6.76E+00	6.79E+00	2.11E+01	7.07E+00	9.89E+00	5.15E+00
11/3/2023 12:35:43	9.09E+02	6.89E+01	2.01E+03	1.65E+02	6.43E+02	6.76E+01	2.62E+03	2.02E+02	7.45E+01	1.05E+01	2.54E+03	2.28E+02	5.27E+01	9.47E+00	4.53E+02	3.21E+01	2.08E+01	7.02E+00	2.00E+01	7.17E+00	2.59E+01	7.08E+00	9.68E+00	5.06E+00
11/3/2023 12:50:43	9.20E+02	6.97E+01	2.11E+03	1.72E+02	6.42E+02	6.76E+01	2.60E+03	2.01E+02	7.29E+01	1.02E+01	2.61E+03	2.35E+02	3.76E+01	9.20E+00	4.49E+02	3.20E+01	1.79E+01	7.06E+00	5.54E+00	7.00E+00	1.39E+01	7.12E+00	3.67E+00	5.24E+00
11/3/2023 13:05:43	9.58E+02	7.23E+01	2.08E+03	1.70E+02	6.29E+02	6.62E+01	2.66E+03	2.05E+02	7.02E+01	1.03E+01	2.60E+03	2.34E+02	4.52E+01	9.28E+00	4.71E+02	3.30E+01	5.89E+00	6.92E+00	1.95E+01	7.20E+00	1.50E+01	6.82E+00	9.34E+00	5.19E+00
11/3/2023 13:20:43	9.33E+02	7.06E+01	2.06E+03	1.69E+02	6.84E+02	7.15E+01	2.57E+03	1.99E+02	7.66E+01	1.05E+01	2.60E+03	2.34E+02	5.58E+01	9.57E+00	4.45E+02	3.18E+01	1.57E+01	6.87E+00	1.83E+01	7.02E+00	1.44E+01	6.76E+00	7.34E+00	5.18E+00
11/3/2023 13:35:43	8.98E+02	6.83E+01	2.11E+03	1.73E+02	6.40E+02	6.73E+01	2.65E+03	2.04E+02	7.69E+01	1.04E+01	2.57E+03	2.31E+02	4.69E+01	9.41E+00	4.56E+02	3.23E+01	1.16E+01	6.91E+00	1.65E+01	7.12E+00	1.65E+01	7.08E+00	6.68E+00	5.19E+00
11/3/2023 13:50:43	9.30E+02	7.04E+01	2.11E+03	1.73E+02	6.43E+02	6.76E+01	2.62E+03	2.02E+02	9.10E+01	1.12E+01	2.57E+03	2.31E+02	5.61E+01	9.52E+00	4.88E+02	3.39E+01	6.75E+00	6.83E+00	9.10E+00	7.13E+00	1.44E+01	7.18E+00	7.23E+00	5.13E+00
11/3/2023 14:05:43	9.25E+02	7.01E+01	2.12E+03	1.74E+02	6.62E+02	6.94E+01	2.64E+03	2.03E+02	7.12E+01	1.03E+01	2.58E+03	2.32E+02	5.34E+01	9.49E+00	4.47E+02	3.19E+01	1.65E+01	6.81E+00	2.45E+01	7.25E+00	1.60E+01	7.08E+00	6.01E+00	5.25E+00
11/3/2023 14:20:43	9.54E+02	7.21E+01	2.09E+03	1.71E+02	6.34E+02	6.67E+01	2.62E+03	2.02E+02	8.17E+01	1.08E+01	2.54E+03	2.29E+02	5.47E+01	9.58E+00	4.85E+02	3.38E+01	1.46E+01	6.92E+00	1.31E+01	7.01E+00	1.00E+01	7.04E+00	1.21E+01	5.17E+00
11/3/2023 14:35:43	9.54E+02	7.20E+01	2.06E+03	1.69E+02	6.57E+02	6.90E+01	2.61E+03	2.01E+02	8.27E+01	1.09E+01	2.56E+03	2.30E+02	5.14E+01	9.37E+00	4.52E+02	3.20E+01	1.70E+01	6.88E+00	2.10E+01	7.15E+00	2.73E+01	7.20E+00	9.80E+00	5.18E+00
11/3/2023 14:50:43	9.18E+02	6.96E+01	2.11E+03	1.72E+02	5.98E+02	6.33E+01	2.61E+03	2.02E+02	7.31E+01	1.02E+01	2.55E+03	2.30E+02	5.20E+01	9.33E+00	4.52E+02	3.21E+01	2.11E+01	6.84E+00	1.50E+01	7.18E+00	2.60E+01	7.25E+00	4.68E+00	5.33E+00
11/3/2023 15:05:43	9.54E+02	7.21E+01	2.10E+03	1.72E+02	6.52E+02	6.85E+01	2.63E+03	2.03E+02	7.18E+01	1.03E+01	2.58E+03	2.32E+02	4.46E+01	9.39E+00	4.70E+02	3.30E+01	2.19E+01	6.88E+00	2.00E+01	7.05E+00	8.46E+00	7.13E+00	4.57E+00	5.16E+00
11/3/2023 15:20:43	9.12E+02	6.92E+01	2.00E+03	1.64E+02	6.22E+02	6.56E+01	2.61E+03	2.01E+02	8.18E+01	1.08E+01	2.59E+03	2.33E+02	5.79E+01	9.65E+00	4.98E+02	3.44E+01	1.99E+01	6.80E+00	1.51E+01	7.00E+00	1.05E+01	7.06E+00	8.91E+00	5.15E+00
11/3/2023 15:35:43	8.98E+02	6.84E+01	2.04E+03	1.68E+02	6.43E+02	6.77E+01	2.64E+03	2.03E+02	7.38E+01	1.05E+01	2.58E+03	2.33E+02	4.61E+01	9.27E+00	4.70E+02	3.30E+01	1.66E+01	6.76E+00	8.10E+00	7.26E+00	2.57E+01	7.12E+00	7.46E+00	5.30E+00
11/3/2023 15:50:43	9.49E+02	7.19E+01	2.08E+03	1.71E+02	6.35E+02	6.69E+01	2.67E+03	2.05E+02	7.67E+01	1.06E+01	2.55E+03	2.30E+02	4.97E+01	9.34E+00	4.55E+02	3.22E+01	1.90E+01	7.04E+00	1.48E+01	7.22E+00	2.56E+01	7.10E+00	1.20E+01	5.23E+00
11/3/2023 16:05:43	9.55E+02	7.24E+01	2.07E+03	1.70E+02	6.52E+02	6.86E+01	2.63E+03	2.03E+02	9.19E+01	1.13E+01	2.62E+03	2.36E+02	4.79E+01	9.50E+00	4.60E+02	3.27E+01	1.59E+01	6.94E+00	1.52E+01	7.18E+00	3.55E+00	7.02E+00	1.07E+01	5.18E+00
11/3/2023 16:20:43	1.01E+03	7.62E+01	2.07E+03	1.70E+02	6.52E+02	6.88E+01	2.70E+03	2.08E+02	7.75E+01	1.07E+01	2.54E+03	2.29E+02	6.39E+01	9.61E+00	4.79E+02	3.35E+01	2.01E+01	6.98E+00	2.12E+01	7.08E+00	2.01E+01	6.95E+00	7.36E+00	5.10E+00
11/3/2023 16:35:43	9.87E+02	7.45E+01	2.08E+03	1.71E+02	6.39E+02	6.73E+01	2.65E+03	2.04E+02	7.09E+01	1.02E+01	2.58E+03	2.32E+02	5.51E+01	9.52E+00	4.91E+02	3.40E+01	1.75E+01	6.95E+00	1.98E+01	7.14E+00	1.96E+01	7.09E+00	1.64E+01	5.14E+00
11/3/2023 16:50:43	9.51E+02	7.20E+01	2.05E+03	1.68E+02	6.48E+02	6.81E+01	2.69E+03	2.07E+02	7.15E+01	1.03E+01	2.59E+03	2.33E+02	4.92E+01	9.40E+00	4.43E+02	3.16E+01	2.58E+01	7.04E+00	1.99E+01	7.09E+00	1.39E+01	7.06E+00	1.87E+01	5.16E+00
11/3/2023 17:05:43	9.88E+02	7.45E+01	2.05E+03	1.68E+02	6.44E+02	6.77E+01	2.61E+03	2.01E+02	7.87E+01	1.07E+01	2.60E+03	2.34E+02	4.40E+01	9.33E+00	4.45E+02	3.18E+01	1.92E+01	6.97E+00	1.54E+01	7.08E+00	1.54E+01	7.04E+00	9.81E+00	5.07E+00
11/3/2023 17:20:43	9.22E+02	7.00E+01	2.07E+03	1.69E+02	6.34E+02	6.67E+01	2.63E+03	2.02E+02	7.75E+01	1.05E+01	2.60E+03	2.34E+02	6.42E+01	9.58E+00	4.68E+02	3.29E+01	2.49E+01	6.99E+00	1.50E+01	7.09E+00	2.38E+01	7.08E+00	9.48E+00	5.08E+00
11/3/2023 17:35:43	9.76E+02	7.37E+01	2.10E+03	1.72E+02	6.14E+02	6.48E+01	2.65E+03	2.04E+02	7.72E+01	1.05E+01	2.61E+03	2.35E+02	4.00E+01	9.14E+00	4.74E+02	3.32E+01	1.73E+01	7.06E+00	2.14E+01	7.30E+00	8.92E+00	7.09E+00	1.15E+01	5.15E+00
11/3/2023 17:50:43	9.58E+02	7.25E+01	2.11E+03	1.73E+02	6.45E+02	6.78E+01	2.64E+03	2.03E+02	7.81E+01	1.05E+01	2.60E+03	2.34E+02	5.10E+01	9.46E+00	4.61E+02	3.25E+01	8.91E+00	6.96E+00	2.10E+01	7.21E+00	2.05E+01	7.14E+00	5.47E+00	5.28E+00
11/3/2023 18:05:43	9.49E+02	7.19E+01	2.08E+03	1.70E+02	6.50E+02	6.83E+01	2.62E+03	2.02E+02	7.84E+01	1.06E+01	2.55E+03	2.29E+02	5.36E+01	9.56E+00	4.71E+02	3.31E+01	9.56E+00	6.88E+00	1.50E+01	7.28E+00	1.28E+01	7.10E+00	8.60E+00	5.16E+00
11/3/2023 18:20:43	9.51E+02	7.19E+01	2.09E+03	1.71E+02	6.46E+02	6.79E+01	2.60E+03	2.01E+02	7.77E+01	1.07E+01	2.51E+03	2.26E+02	5.27E+01	9.47E+00	4.65E+02	3.28E+01	2.57E+01	6.99E+00	2.26E+01	7.09E+00	1.93E+01	7.01E+00	4.02E+00	5.25E+00
11/3/2023 18:35:43	9.12E+02	6.93E+01	2.03E+03	1.66E+02	6.34E+02	6.68E+01	2.57E+03	1.98E+02	8.32E+01	1.09E+01	2.59E+03	2.33E+02	5.37E+01	9.47E+00	4.98E+02	3.45E+01	1.56E+01	6.96E+00	2.03E+01	7.21E+00	2.39E+01	7.02E+00	8.71E+00	5.27E+00
11/3/2023 18:50:43	9.43E+02	7.13E+01	2.10E+03	1.72E+02	6.43E+02	6.76E+01	2.59E+03	2.00E+02	8.31E+01	1.09E+01	2.51E+03	2.26E+02	3.42E+01	9.09E+00	4.83E+02	3.37E+01	1.80E+01	6.74E+00	2.32E+01	7.15E+00	1.05E+01	7.02E+00	1.60E+01	5.18E+00
11/3/2023 19:05:43	9.56E+02	7.23E+01	2.01E+03	1.65E+02	6.41E+02	6.75E+01	2.64E+03	2.04E+02	7.56E+01	1.05E+01	2.61E+03	2.35E+02	4.37E+01	9.46E+00	4.65E+02	3.28E+01	9.68E+00	6.86E+00	1.26E+01	7.16E+00	8.27E+00	7.06E+00	1.02E+01	5.23E+00
11/3/2023 19:20:43	9.28E+02	7.04E+01	2.07E+03	1.70E+02	6.47E+02	6.80E+01	2.65E+03	2.04E+02	7.20E+01	1.03E+01	2.55E+03	2.29E+02	3.86E+01	9.27E+00	4.54E+02	3.23E+01	8.39E+00	7.04E+00	1.87E+01	7.10E+00	1.94E+01	7.05E+00	2.35E+00	5.33E+00
11/3/2023 19:35:43	9.73E+02	7.34E+01	2.08E+03	1.71E+02	6.69E+02	7.01E+01	2.63E+03	2.02E+02	8.74E+01	1.10E+01	2.58E+03	2.32E+02	4.66E+01	9.36E+00	4.61E+02	3.26E+01	1.32E+01	6.87E+00	1.45E+01	7.14E+00	1.34E+01	7.19E+00	6.37E+00	5.15E+00
11/3/2023 19:50:43	9.41E+02	7.13E+01	2.05E+03	1.68E+02	6.48E+02	6.81E+01	2.67E+03	2.06E+02	8.15E+01	1.08E+01	2.61E+03	2.35E+02	4.54E+01	9.32E+00	4.60E+02	3.26E+01	1.68E+01	7.01E+00	1.20E+01	7.12E+00	2.44E+01	7.13E+00	8.84E+00	5.20E+00
11/3/2023 20:05:43	9.48E+02	7.17E+01	2.03E+03	1.66E+02	6.44E+02	6.78E+01	2.67E+03	2.06E+02	8.74E+01	1.11E+01	2.56E+03	2.30E+02	4.12E+01	9.41E+00	4.38E+02	3.14E+01	1.32E+01	6.88E+00	1.97E+01	7.23E+00	2.23E+01	7.20E+00	1.40E+01	5.24E+00
11/3/2023 20:20:43	9.59E+02	7.24E+01	2.10E+03	1.72E+02	6.53E+02	6.86E+01	2.56E+03	1.97E+02	8.92E+01	1.13E+01	2.52E+03	2.27E+02	5.59E+01	9.68E+00	4.76E+02	3.34E+01	1.33E+01	6.97E+00	1.24E+01	7.30E+00	1.77E+01	6.99E+00	7.72E+00	5.24E+00
11/3/2023 20:35:43	9.55E+02	7.22E+01	2.02E+03	1.66E+02	6.14E+02	6.48E+01	2.62E+03	2.02E+02	8.73E+01	1.10E+01	2.56E+03	2.30E+02	4.74E+01	9.47E+00	4.77E+02	3.35E+01	5.06E+00	6.96E+00	1.25E+01	7.07E+00	2.36E+01	7.27E+00	1.14E+01	5.24E+00
11/3/2023 20:50:43	9.28E+02	7.04E+01	2.08E+03	1.70E+02	6.77E+02	7.09E+01	2.68E+03	2.06E+02	8.10E+01	1.06E+01	2.55E+03	2.30E+02	3.90E+01	9.06E+00	4.75E+02	3.34E+01	2.23E+01	7.14E+00	1.96E+01	7.31E+00	2.12E+01	7.03E+00	8.07E+00	5.28E+00
11/3/2023 21:05:43	9.34E+02	7.08E+01	2.01E+03	1.65E+02	6.43E+02	6.76E+01	2.62E+03	2.02E+02	7.28E+01	1.03E+01	2.56E+03	2.30E+02	4.59E+01	9.58E+00	4.83E+02	3.37E+01	2.14E+01	7.14E+00	1.90E+01	7.20E+00	2.45E+00	7.12E+00	1.30E+01	5.23E+00
11/3/2023 21:20:43	9.28E+02	7.04E+01	2.05E+03	1.68E+02	6.52E+02	6.85E+01	2.64E+03	2.04E+02	8.78E+01	1.11E+01	2.55E+03	2.30E+02	4.52E+01	9.47E+00	4.63E+02	3.27E+01	5.28E+00	7.05E+00	1.87E+01	7.24E+00	1.01E+01	7.08E+00	8.96E+00	5.26E+00
11/3/2023 21:35:43	9.62E+02	7.28E+01	2.06E+03	1.68E+02	6.22E+02	6.56E+01	2.60E+03	2.01E+02	8.54E+01	1.10E+01	2.58E+03	2.32E+02	4.52E+01	9.54E+00	4.47E+02	3.19E+01	1.48E+01	7.12E+00	1.81E+01	7.22E+00	1.50E+01	7.00E+00	5.60E+00	5.19E+00
11/3/2023 21:50:43	9.71E+02	7.33E+01	2.04E+03	1.67E+02	6.58E+02	6.91E+01	2.57E+03	1.98E+02	7.77E+01	1.06E+01	2.55E+03	2.30E+02	5.55E+01	9.53E+00	4.46E+02	3.18E+01	1.51E+01	6.99E+00	1.59E+01	7.34E+00	2.05E+01	7.20E+00	1.02E+01	5.28E+00
11/3/2023 22:05:43	9.50E+02	7.19E+01	1.99E+03	1.63E+02	6.53E+02	6.86E+01	2.59E+03	2.00E+02	8.56E+01	1.08E+01	2.55E+03	2.29E+02	5.59E+01	9.52E+00	4.71E+02	3.32E+01	1.11E+01	7.11E+00	1.21E+01	7.11E+00	1.39E+01	7.11E+00	4.71E+00	5.18E+00
11/3/2023 22:20:43	9.58E+02	7.24E+01	2.01E+03	1.65E+02	6.52E+02	6.85E+01	2.62E+03	2.02E+02	7.21E+01	1.02E+01	2.56E+03	2.30E+02	5.64E+01	9.66E+00	4.54E+02	3.22E+01	1.85E+01	6.91E+00	1.02E+01	7.23E+00	1.78E+01	7.21E+00	5.16E+00	5.09E+00
11/3/2023 22:35:43	9.47E+02	7.17E+01	1.96E+03	1.61E+02	6.38E+02	6.72E+01	2.66E+03	2.05E+02	5.86E+01	9.85E+00	2.53E+03	2.28E+02	4.02E+01	9.36E+00	4.52E+02	3.22E+01	1.50E+01	7.05E+00	1.10E+01	7.11E+00	1.98E+01	7.01E+00	-1.12E+00	5.30E+00
11/3/2023 22:50:43	9.66E+02	7.30E+01	2.03E+03	1.67E+02	6.58E+02	6.91E+01	2.61E+03	2.02E+02	6.71E+01	1.01E+01	2.56E+03	2.31E+02	5.53E+01	9.77E+00	4.68E+02	3.30E+01	1.80E+01	6.93E+00	2.94E+01	7.37E+00	1.01E+01	7.31E+00	1.10E+01	5.24E+00
11/3/2023 23:05:43	9.75E+02	7.37E+01	2.02E+03	1.65E+02	6.18E+02	6.52E+01	2.60E+03	2.01E+02	8.46E+01	1.11E+01	2.61E+03	2.35E+02	6.02E+01	9.84E+00	4.64E+02	3.28E+01	1.27E+01	6.93E+00	1.51E+01	7.27E+00	2.25E+01	7.11E+00	7.97E+00	5.30E+00
11/3/2023 23:20:43	9.48E+02	7.18E+01	2.01E+03	1.65E+02	6.26E+02	6.59E+01	2.60E+03	2.00E+02	8.65E+01	1.12E+01	2.51E+03	2.26E+02	4.85E+01	9.51E+00	4.55E+02	3.23E+01	1.57E+01	7.06E+00	2.30E+01	7.24E+00	2.45E+01	7.12E+00	2.58E+00	5.24E+00
11/3/2023 23:35:43	9.64E+02	7.28E+01	2.05E+03	1.68E+02	6.79E+02	7.11E+01	2.62E+03	2.02E+02	8.30E+01	1.09E+01	2.60E+03	2.34E+02	4.22E+01	9.66E+00	4.65E+02	3.29E+01	2.94E+01	7.26E+00	2.27E+01	7.46E+00	2.52E+01	7.12E+00	1.01E+01	5.16E+00
11/3/2023 23:50:43	9.61E+02	7.27E+01	1.96E+03	1.61E+02	6.68E+02	7.00E+01	2.61E+03	2.01E+02	8.11E+01	1.08E+01	2.61E+03	2.35E+02	5.82E+01	9.76E+00	4.63E+02	3.28E+01	2.63E+01	7.16E+00	1.17E+01	7.18E+00	2.83E+01	7.33E+00	1.08E+01	5.08E+00
11/4/2023 0:05:43	9.60E+02	7.25E+01	2.03E+03	1.66E+02	6.20E+02	6.55E+01	2.63E+03	2.03E+02	7.71E+01	1.07E+01	2.51E+03	2.26E+02	6.91E+01	1.00E+01	4.67E+02	3.29E+01	6.59E+00	6.97E+00	1.79E+01	7.35E+00	7.97E+00	7.21E+00	6.07E+00	5.27E+00
11/4/2023 0:20:43	9.54E+02	7.23E+01	2.00E+03	1.64E+02	6.43E+02	6.77E+01	2.62E+03	2.02E+02	8.40E+01	1.11E+01	2.56E+03	2.31E+02	5.37E+01	9.58E+00	4.69E+02	3.30E+01	1.85E+01	7.05E+00	1.66E+01	7.39E+00	2.80E+00	7.11E+00	1.63E+01	5.38E+00
11/4/2023 0:35:43	9.94E+02	7.49E+01	2.03E+03	1.66E+02	6.47E+02	6.80E+01	2.64E+03	2.04E+02	7.94E+01	1.07E+01	2.55E+03	2.30E+02	5.27E+01	9.42E+00	4.77E+02	3.34E+01	1.97E+01	7.09E+00	1.46E+01	7.32E+00	1.83E+01	7.32E+00	8.43E+00	5.05E+00
11/4/2023 0:50:43	9.35E+02	7.09E+01	2.00E+03	1.64E+02	6.45E+02	6.79E+01	2.58E+03	1.99E+02	1.00E+02	1.18E+01	2.53E+03	2.28E+02	5.70E+01	9.72E+00	4.80E+02	3.36E+01	1.68E+01	7.08E+00	5.15E+00	7.15E+00	1.13E+01	7.31E+00	6.29E+00	5.25E+00
11/4/2023 1:05:43	9.70E+02	7.34E+01	2.00E+03	1.64E+02	6.62E+02	6.96E+01	2.66E+03	2.05E+02	8.60E+01	1.11E+01	2.54E+03	2.28E+02	5.72E+01	9.89E+00	4.76E+02	3.34E+01	1.66E+01	7.04E+00	1.36E+01	7.15E+00	6.74E+00	7.12E+00	2.24E-01	5.35E+00
11/4/2023 1:20:43	9.55E+02	7.23E+01	1.99E+03	1.63E+02	6.71E+02	7.04E+01	2.63E+03	2.03E+02	8.28E+01	1.09E+01	2.52E+03	2.27E+02	4.97E+01	9.47E+00	4.80E+02	3.35E+01	9.84E+00	6.79E+00	3.04E+01	7.39E+00	1.25E+01	7.19E+00	1.29E+01	5.25E+00
11/4/2023 1:35:43	9.38E+02	7.12E+01	1.99E+03	1.63E+02	6.60E+02	6.93E+01	2.62E+03	2.02E+02	7.35E+01	1.06E+01	2.49E+03	2.24E+02	5.73E+01	9.75E+00	4.72E+02	3.31E+01	1.55E+01	7.06E+00	1.44E+01	7.42E+00	2.51E+01	7.34E+00	1.09E+01	5.11E+00
11/4/2023 1:50:43	9.59E+02	7.25E+01	2.01E+03	1.65E+02	6.43E+02	6.76E+01	2.65E+03	2.04E+02	7.84E+01	1.08E+01	2.55E+03	2.30E+02	4.15E+01	9.42E+00	4.88E+02	3.40E+01	2.47E+01	7.08E+00	1.55E+01	7.37E+00	2.49E+01	7.22E+00	8.43E+00	5.28E+00
11/4/2023 2:05:43	9.31E+02	7.06E+01	2.01E+03	1.65E+02	6.56E+02	6.89E+01	2.59E+03	2.00E+02	8.24E+01	1.08E+01	2.55E+03	2.29E+02	5.50E+01	9.72E+00	4.70E+02	3.30E+01	2.12E+01	7.09E+00	2.49E+01	7.34E+00	1.81E+01	7.13E+00	8.20E+00	5.18E+00
11/4/2023 2:20:43	9.62E+02	7.27E+01	2.03E+03	1.66E+02	6.49E+02	6.82E+01	2.67E+03	2.05E+02	8.24E+01	1.09E+01	2.58E+03	2.33E+02	5.24E+01	9.71E+00	4.62E+02	3.27E+01	6.38E+00	7.05E+00	2.84E+01	7.38E+00	2.52E+01	7.30E+00	1.09E+01	5.28E+00
11/4/2023 2:35:43	9.63E+02	7.28E+01	1.99E+03	1.64E+02	6.93E+02	7.25E+01	2.60E+03	2.01E+02	8.48E+01	1.11E+01	2.60E+03	2.34E+02	5.67E+01	9.63E+00	4.54E+02	3.22E+01	2.35E+01	7.19E+00	1.45E+01	7.30E+00	1.24E+01	7.18E+00	4.61E+00	5.21E+00
11/4/2023 2:50:43	9.45E+02	7.16E+01	2.01E+03	1.65E+02	6.58E+02	6.91E+01	2.64E+03	2.04E+02	8.76E+01	1.12E+01	2.55E+03	2.29E+02	6.06E+01	9.86E+00	4.79E+02	3.35E+01	6.28E+00	6.86E+00	3.23E+01	7.65E+00	2.46E+01	7.38E+00	3.71E+00	5.34E+00
11/4/2023 3:05:43	9.56E+02	7.23E+01	2.02E+03	1.66E+02	6.30E+02	6.64E+01	2.66E+03	2.05E+02	7.89E+01	1.09E+01	2.54E+03	2.29E+02	4.85E+01	9.51E+00	4.67E+02	3.29E+01	1.44E+01	7.08E+00	2.49E+01	7.36E+00	1.02E+01	7.15E+00	1.08E+01	5.18E+00
11/4/2023 3:20:43	9.74E+02	7.35E+01	2.04E+03	1.67E+02	6.24E+02	6.57E+01	2.65E+03	2.04E+02	7.26E+01	1.06E+01	2.60E+03	2.34E+02	5.18E+01	9.56E+00	4.51E+02	3.22E+01	1.90E+01	7.21E+00	4.59E+00	7.32E+00	1.26E+01	7.21E+00	1.20E+01	5.17E+00
11/4/2023 3:35:43	9.75E+02	7.37E+01	2.05E+03	1.68E+02	6.45E+02	6.79E+01	2.63E+03	2.03E+02	6.86E+01	1.03E+01	2.47E+03	2.23E+02	4.92E+01	9.64E+00	4.62E+02	3.26E+01	1.14E+01	7.00E+00	6.05E+00	7.31E+00	2.67E+01	7.31E+00	1.91E+00	5.20E+00
11/4/2023 3:50:43	9.27E+02	7.04E+01	2.03E+03	1.66E+02	6.29E+02	6.63E+01	2.52E+03	1.94E+02	8.25E+01	1.10E+01	2.57E+03	2.31E+02	3.89E+01	9.32E+00	4.73E+02	3.33E+01	1.27E+01	6.99E+00	1.20E+01	7.12E+00	2.02E+01	7.20E+00	2.93E+00	5.25E+00
11/4/2023 4:05:43	9.50E+02	7.20E+01	2.03E+03	1.66E+02	6.33E+02	6.67E+01	2.58E+03	1.99E+02	8.79E+01	1.14E+01	2.55E+03	2.30E+02	4.54E+01	9.64E+00	4.67E+02	3.29E+01	1.81E+01	7.01E+00	2.26E+01	7.17E+00	2.06E+01	7.29E+00	8.89E+00	5.18E+00
11/4/2023 4:20:43	9.57E+02	7.24E+01	2.06E+03	1.69E+02	6.37E+02	6.71E+01	2.58E+03	1.99E+02	7.75E+01	1.06E+01	2.60E+03	2.34E+02	5.45E+01	9.72E+00	4.75E+02	3.35E+01	1.86E+01	6.99E+00	1.56E+01	6.97E+00	1.32E+01	7.06E+00	8.56E+00	5.21E+00
11/4/2023 4:35:43	9.37E+02	7.11E+01	2.01E+03	1.64E+02	6.34E+02	6.68E+01	2.63E+03	2.03E+02	7.46E+01	1.06E+01	2.54E+03	2.29E+02	4.41E+01	9.56E+00	4.53E+02	3.24E+01	1.63E+01	7.01E+00	2.05E+01	7.15E+00	3.21E+01	7.48E+00	9.23E+00	5.29E+00
11/4/2023 4:50:43	9.06E+02	6.90E+01	2.01E+03	1.65E+02	6.62E+02	6.95E+01	2.60E+03	2.00E+02	8.48E+01	1.10E+01	2.57E+03	2.32E+02	3.47E+01	9.43E+00	4.67E+02	3.29E+01	7.81E+00	6.98E+00	2.31E+01	7.47E+00	1.52E+01	7.00E+00	1.60E+01	5.23E+00
11/4/2023 5:05:43	9.49E+02	7.18E+01	2.09E+03	1.71E+02	6.59E+02	6.92E+01	2.64E+03	2.03E+02	8.32E+01	1.09E+01	2.56E+03	2.31E+02	3.49E+01	9.39E+00	4.92E+02	3.42E+01	2.23E+01	7.21E+00	2.18E+01	7.52E+00	1.90E+01	7.12E+00	1.17E+01	5.04E+00
11/4/2023 5:20:43	9.57E+02	7.24E+01	2.01E+03	1.65E+02	6.50E+02	6.84E+01	2.52E+03	1.95E+02	6.80E+01	1.04E+01	2.60E+03	2.34E+02	6.01E+01	9.90E+00	4.72E+02	3.32E+01	2.03E+01	7.19E+00	2.91E+01	7.64E+00	7.88E+00	7.12E+00	5.52E+00	5.27E+00
11/4/2023 5:35:43	9.38E+02	7.11E+01	2.05E+03	1.68E+02	6.40E+02	6.74E+01	2.57E+03	1.98E+02	8.81E+01	1.12E+01	2.60E+03	2.34E+02	6.85E+01	1.01E+01	4.57E+02	3.24E+01	1.93E+01	7.08E+00	2.48E+01	7.36E+00	1.09E+01	7.14E+00	1.69E+00	5.26E+00
11/4/2023 5:50:43	9.84E+02	7.43E+01	2.02E+03	1.66E+02	6.42E+02	6.76E+01	2.63E+03	2.03E+02	6.96E+01	1.04E+01	2.52E+03	2.27E+02	5.59E+01	9.66E+00	4.62E+02	3.27E+01	1.76E+01	7.14E+00	1.20E+01	7.10E+00	2.12E+01	7.23E+00	4.73E+00	5.09E+00
11/4/2023 6:05:43	9.69E+02	7.32E+01	2.00E+03	1.64E+02	6.40E+02	6.74E+01	2.65E+03	2.05E+02	8.03E+01	1.09E+01	2.57E+03	2.31E+02	5.60E+01	9.69E+00	4.45E+02	3.19E+01	1.30E+01	6.95E+00	2.08E+01	7.47E+00	1.93E+01	7.23E+00	6.76E-01	5.28E+00
11/4/2023 6:20:43	9.66E+02	7.31E+01	2.05E+03	1.68E+02	6.74E+02	7.06E+01	2.55E+03	1.97E+02	8.19E+01	1.09E+01	2.56E+03	2.31E+02	4.52E+01	9.43E+00	4.54E+02	3.23E+01	1.01E+01	6.96E+00	1.59E+01	7.41E+00	1.92E+01	7.38E+00	4.96E+00	5.22E+00
11/4/2023 6:35:43	9.79E+02	7.40E+01	2.02E+03	1.66E+02	6.62E+02	6.95E+01	2.58E+03	1.99E+02	8.36E+01	1.09E+01	2.56E+03	2.31E+02	6.37E+01	9.99E+00	4.83E+02	3.38E+01	2.79E+01	7.23E+00	1.61E+01	7.42E+00	1.85E+01	7.11E+00	1.56E+01	5.06E+00
11/4/2023 6:50:43	9.52E+02	7.21E+01	2.05E+03	1.68E+02	6.25E+02	6.60E+01	2.54E+03	1.96E+02	7.91E+01	1.09E+01	2.53E+03	2.28E+02	4.77E+01	9.76E+00	4.52E+02	3.22E+01	2.31E+01	7.00E+00	1.14E+01	7.30E+00	1.50E+01	7.25E+00	1.18E+01	5.13E+00
11/4/2023 7:05:43	9.43E+02	7.14E+01	2.08E+03	1.70E+02	6.67E+02	6.99E+01	2.57E+03	1.98E+02	7.12E+01	1.05E+01	2.55E+03	2.29E+02	4.61E+01	9.66E+00	4.81E+02	3.37E+01	1.70E+01	7.19E+00	2.56E+01	7.40E+00	2.47E+01	7.41E+00	8.57E+00	5.15E+00
11/4/2023 7:20:43	9.39E+02	7.12E+01	2.03E+03	1.67E+02	6.71E+02	7.04E+01	2.61E+03	2.02E+02	7.82E+01	1.09E+01	2.63E+03	2.36E+02	5.78E+01	9.74E+00	4.87E+02	3.39E+01	1.40E+01	7.03E+00	2.17E+01	7.31E+00	2.84E+01	7.38E+00	1.24E+01	5.18E+00
11/4/2023 7:35:43	9.26E+02	7.04E+01	2.01E+03	1.65E+02	6.44E+02	6.77E+01	2.58E+03	1.99E+02	8.91E+01	1.13E+01	2.53E+03	2.28E+02	5.97E+01	9.84E+00	4.78E+02	3.35E+01	1.36E+01	7.18E+00	1.32E+01	7.15E+00	1.44E+01	7.35E+00	1.03E+01	5.26E+00
11/4/2023 7:50:43	9.77E+02	7.38E+01	2.04E+03	1.67E+02	6.64E+02	6.98E+01	2.61E+03	2.01E+02	9.46E+01	1.16E+01	2.58E+03	2.32E+02	4.91E+01	9.63E+00	4.55E+02	3.25E+01	1.21E+01	7.13E+00	2.15E+01	7.25E+00	1.17E+01	7.22E+00	7.22E+00	5.40E+00
11/4/2023 8:05:43	9.36E+02	7.10E+01	2.01E+03	1.65E+02	6.32E+02	6.66E+01	2.56E+03	1.98E+02	8.72E+01	1.13E+01	2.57E+03	2.31E+02	4.53E+01	9.72E+00	4.46E+02	3.19E+01	1.83E+01	7.20E+00	1.91E+01	7.38E+00	2.24E+01	7.28E+00	1.65E+01	5.12E+00
11/4/2023 8:20:43	9.43E+02	7.14E+01	2.04E+03	1.67E+02	6.40E+02	6.74E+01	2.59E+03	2.00E+02	8.35E+01	1.11E+01	2.55E+03	2.29E+02	4.97E+01	9.64E+00	4.54E+02	3.22E+01	1.70E+01	6.98E+00	1.68E+01	7.33E+00	1.55E+01	7.06E+00	5.98E+00	5.07E+00
11/4/2023 8:35:43	9.38E+02	7.12E+01	2.05E+03	1.68E+02	6.58E+02	6.91E+01	2.67E+03	2.05E+02	7.78E+01	1.07E+01	2.58E+03	2.32E+02	4.09E+01	9.63E+00	4.74E+02	3.33E+01	1.64E+01	7.12E+00	2.75E+01	7.41E+00	2.09E+01	7.23E+00	3.95E+00	5.36E+00
11/4/2023 8:50:43	9.63E+02	7.29E+01	2.01E+03	1.65E+02	6.57E+02	6.90E+01	2.59E+03	2.00E+02	9.05E+01	1.15E+01	2.57E+03	2.31E+02	4.95E+01	9.49E+00	4.88E+02	3.41E+01	1.40E+01	7.15E+00	2.35E+01	7.41E+00	2.08E+01	7.32E+00	1.12E+01	5.18E+00
11/4/2023 9:05:43	9.73E+02	7.35E+01	2.03E+03	1.66E+02	6.36E+02	6.70E+01	2.63E+03	2.02E+02	9.01E+01	1.14E+01	2.53E+03	2.28E+02	6.03E+01	1.00E+01	4.79E+02	3.36E+01	2.71E+01	7.28E+00	2.41E+01	7.54E+00	2.78E+01	7.33E+00	4.75E+00	5.23E+00
11/4/2023 9:20:43	9.47E+02	7.18E+01	2.05E+03	1.68E+02	6.31E+02	6.65E+01	2.60E+03	2.00E+02	8.21E+01	1.10E+01	2.53E+03	2.27E+02	4.17E+01	9.51E+00	4.75E+02	3.34E+01	1.26E+01	7.11E+00	1.78E+01	7.39E+00	1.89E+01	7.44E+00	6.78E+00	5.38E+00
11/4/2023 9:35:43	9.63E+02	7.29E+01	2.01E+03	1.65E+02	6.47E+02	6.80E+01	2.59E+03	2.00E+02	8.07E+01	1.09E+01	2.53E+03	2.28E+02	4.35E+01	9.62E+00	4.75E+02	3.34E+01	1.90E+01	7.18E+00	2.42E+01	7.43E+00	1.96E+01	7.20E+00	3.62E+00	5.23E+00
11/4/2023 9:50:43	9.52E+02	7.21E+01	2.05E+03	1.68E+02	6.55E+02	6.88E+01	2.59E+03	2.00E+02	8.51E+01	1.11E+01	2.57E+03	2.31E+02	4.98E+01	9.63E+00	4.77E+02	3.35E+01	1.67E+01	7.13E+00	1.77E+01	7.33E+00	3.25E+01	7.45E+00	1.39E+01	5.25E+00
11/4/2023 10:05:43	9.52E+02	7.22E+01	2.02E+03	1.65E+02	6.27E+02	6.61E+01	2.62E+03	2.02E+02	8.29E+01	1.10E+01	2.55E+03	2.30E+02	4.67E+01	9.70E+00	4.53E+02	3.22E+01	1.85E+01	7.15E+00	1.12E+01	7.51E+00	1.88E+01	7.41E+00	1.92E+00	5.26E+00
11/4/2023 10:20:43	9.83E+02	7.43E+01	2.01E+03	1.65E+02	6.42E+02	6.76E+01	2.62E+03	2.02E+02	8.57E+01	1.11E+01	2.60E+03	2.34E+02	4.37E+01	9.47E+00	4.77E+02	3.35E+01	1.37E+01	7.06E+00	5.63E+00	7.37E+00	1.51E+01	7.10E+00	8.37E+00	5.03E+00
11/4/2023 10:35:43	9.62E+02	7.29E+01	2.04E+03	1.68E+02	6.69E+02	7.02E+01	2.62E+03	2.02E+02	8.46E+01	1.10E+01	2.56E+03	2.31E+02	5.81E+01	1.01E+01	4.77E+02	3.35E+01	1.58E+01	6.95E+00	1.34E+01	7.38E+00	9.95E+00	7.39E+00	8.37E+00	5.21E+00
11/4/2023 10:50:43	9.54E+02	7.23E+01	2.03E+03	1.67E+02	6.44E+02	6.77E+01	2.67E+03	2.06E+02	8.54E+01	1.11E+01	2.62E+03	2.35E+02	6.08E+01	9.82E+00	4.51E+02	3.22E+01	1.07E+01	7.25E+00	1.92E+01	7.41E+00	3.47E+01	7.63E+00	3.85E+00	5.25E+00
11/4/2023 11:05:43	9.89E+02	7.47E+01	2.05E+03	1.68E+02	6.42E+02	6.76E+01	2.63E+03	2.02E+02	7.43E+01	1.06E+01	2.55E+03	2.30E+02	4.88E+01	9.76E+00	4.57E+02	3.25E+01	2.18E+01	7.21E+00	1.87E+01	7.39E+00	2.24E+01	7.34E+00	1.18E+01	5.23E+00
11/4/2023 11:20:43	9.58E+02	7.26E+01	2.05E+03	1.68E+02	6.35E+02	6.69E+01	2.61E+03	2.01E+02	7.55E+01	1.08E+01	2.58E+03	2.32E+02	5.26E+01	9.89E+00	4.70E+02	3.32E+01	1.96E+01	7.17E+00	1.97E+01	7.49E+00	1.98E+01	7.43E+00	8.83E+00	5.22E+00
[truncated: 1,010 more rows]
